# Supplementary material for: Genomic analyses of pneumococci reveal a wide diversity of bacteriocins – including pneumocyclicin, a novel circular bacteriocin
Source: BMC Genomics. 2015 Jul 28;16(1):554. doi: 10.1186/s12864-015-1729-4 (PMC4517551; doi:10.1186/s12864-015-1729-4)
Supplement: Additional file 1: Table S1. — Metadata for the 336 genomes included in this study. [file 12864_2015_1729_MOESM1_ESM.xlsx]

## Sheet: Table S1 - Genome metadata
Table S1. Metadata for the 336 genomes included in this study.
Genome	Alias(es)	Source	GenBank / ENA accession number	Serotype	MLST	Clonal complex	Country	Year	Carriage/disease	Diagnosis	blp Category	blp Group	blp prototype?	pcy cluster	pcy allele	Comments
412	--	Croucher	ERS004814	23F	81	81	Croatia	2001	Carriage	--	Excluded	Excluded	--	--	--	Excluded from blp analyses due to problems with bacteriocin cassette sequence assembly
1788	--	Croucher	ERS004816	19A	2346	81	USA	2005	Disease	--	Excluded	Excluded	--	--	--	Excluded from blp analyses due to problems with bacteriocin cassette sequence assembly
2231	--	Croucher	ERS004821	23F	81	81	USA	1998	Disease	--	14	14a	--	--	--	--
2682	--	Croucher	ERS004825	19A	6220	81	USA	2006	Disease	--	14	14a	--	--	--	--
2859	--	Croucher	ERS005273	23F	81	81	Germany	1992	Disease	--	14	14a	--	--	--	--
8454	--	Croucher	ERS005283	23F	81	81	Portugal	2002	Disease	--	14	14a	--	--	--	--
23782	--	Croucher	ERS005323	23F	81	81	Russia	2003	--	--	14	14a	--	--	--	--
23809	--	Croucher	ERS005331	23F	81	81	Russia	2005	Disease	--	14	14a	--	--	--	--
70585	--	GenBank	CP000918	5	289	289	Bangladesh	--	Disease	--	19	19c	Prototype	A	18	--
07AR0125	--	GenBank	AFBY00000000	6C	1292	1379	USA	2006	Disease	Meningitis	15	15a	--	A	33	--
10F/2	34355	Brueggemann	ERR025828	10F	7186	490	USA	1956	--	--	19	19m	Prototype	--	--	--
11C/1	Eddy nr. 53	Brueggemann	ERR025829	11C	7201	124	USA	1957	--	--	17	17a	Prototype	A	12	--
12F/2	--	Brueggemann	ERR026183	12F	7194	Singleton7194	USA	1962	--	--	10	10b	Prototype	A	4	--
12F/3	--	Brueggemann	ERR026195	12F	7228	4399	Denmark	1961	--	--	3	3-	--	--	--	--
12F/5	--	Brueggemann	ERR026196	12F	218	218	Denmark	1988	--	--	14	14e	Prototype	--	--	--
12F/6	--	Brueggemann	ERR026187	12F	218	218	Denmark	1996	--	--	14	14f	Prototype	--	--	--
14/2	34359	Brueggemann	ERR025830	14	124	124	USA	1952	--	--	19	19i	Prototype	A	11	--
14/3	--	Brueggemann	ERR026719	14	875	1106	Denmark	1939	--	--	5	5a	Prototype	B	35	--
14/4	--	Brueggemann	ERR026188	14	134	124	Denmark	1961	--	--	17	17a	--	A	11	--
14/5	--	Brueggemann	ERR026720	14	15	15	Denmark	1967	--	--	23	23a	Prototype	--	--	--
14/7	--	Brueggemann	ERR026721	14	124	124	Denmark	1992	--	--	17	17a	--	A	11	--
14/8	--	Brueggemann	ERR026722	14	7206	554	Denmark	1976	--	--	5	5b	Prototype	A	15	--
14/9	--	Brueggemann	ERR026723	14	124	124	Denmark	1982	--	--	17	17a	--	A	11	--
17F/1	Rose (am) vac.	Brueggemann	ERR025831	17F	574	574	USA	1952	--	--	14	14b	--	A	14	--
17F/2	--	Brueggemann	ERR026724	17F	123	113	Denmark	1939	--	--	24	24d	--	A	1	--
17F/3	--	Brueggemann	ERR026725	17F	392	392	Denmark	1962	--	--	14	14b	--	B	37	--
17F/4	--	Brueggemann	ERR026726	17F	392	392	Denmark	1962	--	--	14	14b	--	B	37	--
18B/2	1033/41 (da)	Brueggemann	ERR026193	18B	4706	113	Denmark	1941	--	--	24	24d	--	A	1	--
18C/2	--	Brueggemann	ERR026186	18C	4706	113	Denmark	1939	--	--	24	24d	Prototype	A	1	--
18C/3	--	Brueggemann	ERR026716	18C	7195	113	Denmark	1968	--	--	24	24d	--	A	1	--
18F/1	Gethens (am) vac.	Brueggemann	ERR026173	18F	7182	490	USA	1961	--	--	14	14b	--	B	36	--
19F/10	--	Brueggemann	ERR026174	19F	7230	Singleton7230	Denmark	1963	--	--	3	3-	--	--	--	--
19F/11	--	Brueggemann	ERR026175	19F	71	66	Denmark	1972	--	--	14	14a	--	A	2	--
19F/5	--	Brueggemann	ERR026717	19F	7229	4399	Denmark	1962	--	--	14	14c	Prototype	--	--	--
19F/8	--	Brueggemann	ERR026190	19F	7229	4399	Denmark	1952	--	--	3	3-	Prototype	--	--	--
2/2	pn2L	Brueggemann	ERR025820	2	574	574	USA	1956	--	--	8	8d	Prototype	B	36	--
2/3	--	Brueggemann	ERR026715	2	3744	490	Denmark	1943	--	--	13	13a	Prototype	--	--	--
22A/2	3405/39(da)	Brueggemann	ERR025822	22A	7181	490	Denmark	1939	--	--	14	14b	Prototype	--	--	--
23A/2	1196/45	Brueggemann	ERR025821	23A	439	439	Denmark	1945	--	--	25	25a	Prototype	A	3	--
23F/10	Dr. Melchior	Brueggemann	ERR026194	23F	515	439	Denmark	1996	--	--	25	25a	--	A	4	--
23F/4	--	Brueggemann	ERR026191	23F	7184	Singleton7184	Australia	1967	--	--	14	14a	--	--	--	--
23F/5	--	Brueggemann	ERR026718	23F	439	439	Germany	1979	--	--	25	25a	--	A	4	--
3063-00	--	GenBank	AGQG00000000	19F	652	236/271/320	USA	1999	Disease	Bacteremia	31	31-	--	--	--	--
35C/2	--	Brueggemann	ERR026192	35C	7196	113	Denmark	1941	--	--	24	24d	--	A	1	--
35C/3	7765/43 (da)	Brueggemann	ERR025823	35C	5989	113	Denmark	1943	--	--	24	24d	--	A	1	--
4027-06	--	GenBank	AGNW00000000	19A	2344	199	USA	2005	Disease	--	14	14a	--	A	18	--
5185-06	--	GenBank	AGQE00000000	19A	2393	236/271/320	USA	2005	Disease	--	30	30-	--	--	--	--
5787-06	--	GenBank	AGOM00000000	19A	2542	199	USA	2005	Disease	--	14	14a	--	A	4	--
670	670-6B	GenBank	CP002176	6B	90	90	Spain	1988	Disease	--	25	25d	--	--	--	--
6735-05	--	GenBank	AGNX00000000	19A	2344	199	USA	2005	Disease	--	14	14a	--	A	4	--
6901-05	--	GenBank	AGOF00000000	19A	2381	199	USA	2005	Disease	--	14	14a	--	A	4	--
6963-05	--	GenBank	AGON00000000	19A	2392	199	USA	2005	Disease	--	14	14a	--	A	4	--
7286-06	--	GenBank	AGOG00000000	19A	2514	236/271/320	USA	2005	Disease	--	30	30-	--	--	--	--
7A/2	2040/37	Brueggemann	ERR025824	7A	191	191	Denmark	1937	--	--	6	6-	Prototype	--	--	--
7B/2	Johnson	Brueggemann	ERR025825	7B	7180	66	USA	1952	--	--	14	14a	Prototype	A	2	--
7F/2	--	Brueggemann	ERR026172	7F	7210	218	USA	1952	--	--	13	13b	Prototype	--	--	--
7F/3	--	Brueggemann	ERR026176	7F	191	191	Denmark	1962	--	--	6	6-	--	--	--	--
7F/4	--	Brueggemann	ERR026177	7F	7208	191	United Kingdom	1986	--	--	6	6-	--	--	--	--
9A/1	Wilder	Brueggemann	ERR025826	9A	312	156/162	USA	1962	--	--	19	19i	--	A	19	--
9L/2	--	Brueggemann	ERR026178	9L	5979	124	USA	1952	--	--	17	17c	Prototype	B	36	--
9N/2	--	Brueggemann	ERR026179	9N	7205	3983/6485/7205	USA	1952	--	--	25	25c	Prototype	--	--	--
9N/6	--	Brueggemann	ERR026180	9N	71	66	Denmark	1960	--	--	14	14a	--	A	2	--
9V/4	980/68	Brueggemann	ERR025827	9V	123	113	Denmark	1968	--	--	24	24d	--	A	1	--
9V/5	--	Brueggemann	ERR026181	9V	162	156/162	Denmark	1991	--	--	19	19j	Prototype	A	20	--
9V/6	--	Brueggemann	ERR026182	9V	162	156/162	Denmark	1994	--	--	19	19j	--	A	20	--
A45	--	GenBank	CACG00000000	3	6934	Singleton6934	United Kingdom	--	Disease	--	2	2-	Prototype	--	--	--
Ala243	L2003-01243	Brueggemann	ERR028708	14	13	15	USA	1998	Carriage	--	23	23a	--	--	--	--
Ala263	L2003-01263	Brueggemann	ERR028712	14	124	124	USA	2002	Carriage	--	17	17a	--	A	11	--
Ala289	L2003-01289	Brueggemann	ERR028713	14	124	124	USA	2002	Disease	Bacteremia	17	17a	--	A	11	--
Ala292	L2003-01292	Brueggemann	ERR028714	14	124	124	USA	1998	Disease	Bacteremia	17	17a	--	A	11	--
Ala317	L2003-01317	Brueggemann	ERR028715	14	13	15	USA	2001	Disease	Bacteremia	23	23a	--	--	--	--
AP200	--	GenBank	CP002121	11A	62	62	Italy	2003	Disease	Meningitis	8	8e	--	--	--	--
BM4200	--	Croucher	ERS005337	23F	1010	1010	France	1978	--	--	Excluded	Excluded	--	--	--	Excluded from blp analyses due to problems with bacteriocin cassette sequence assembly
BR1064	--	GenBank	AFBZ00000000	6C	1692	395	USA	2006	--	--	20	20-	Prototype	A	34	--
BS1	--	Croucher	ERS004833	23F	81	81	Turkey	2005	--	--	14	14a	--	--	--	--
BS397	--	GenBank	ABWC00000000	NT	13	15	USA	2000	Disease	--	23	23a	--	--	--	--
BS455	--	GenBank	ADHN00000000	NT	2011	15	USA	1999	Disease	--	23	23a	--	--	--	--
BS457	--	GenBank	ABWB00000000	NT	13	15	USA	2000	Disease	--	23	23a	--	--	--	--
BS458	--	GenBank	ABWA00000000	14	13	15	USA	2000	Disease	--	23	23a	--	--	--	--
Canada MDR_19A	--	GenBank	ACNU00000000	19A	320	236/271/320	Canada	2007	Disease	Pneumonia	Excluded	Excluded	--	--	--	Excluded from blp analyses due to problems with bacteriocin cassette sequence assembly
Canada MDR_19F	--	GenBank	ACNV00000000	19F	320	236/271/320	Canada	2001	Disease	Bacteremia	Excluded	Excluded	--	--	--	Excluded from blp analyses due to problems with bacteriocin cassette sequence assembly
CCRI1974	--	GenBank	ABZC00000000	14	124	124	Canada	--	Disease	--	19	19i	--	A	11	--
cdc01	--	Brueggemann	Sequence available upon request	4	695	247	USA	1999	Disease	Bacteremia	24	24e	--	--	--	--
cdc02	--	Brueggemann	Sequence available upon request	19A	199	199	USA	1999	Disease	Bacteremia	14	14a	--	A	4	--
CDC0288-04	--	GenBank	ABGF00000000	12F	220	218	USA	2003-04	Disease	Bacteremia	14	14f	--	--	--	--
CDC1087-00	--	GenBank	ABFT00000000	7F	191	191	USA	1999	Disease	Meningitis	6	6-	--	--	--	--
cdc13	--	Brueggemann	Sequence available upon request	19A	695	247	USA	2003	Disease	Bacteremia	24	24e	--	--	--	--
CDC1873-00	--	GenBank	ABFS00000000	6A	376	2090	USA	1999	Disease	Bacteremia	24	24a	Prototype	--	--	--
CDC3059-06	--	GenBank	ABGG00000000	19A	199	199	USA	2005	Disease	Bacteremia	14	14a	--	A	4	--
CGSP14	--	GenBank	NC_010582	14	15	15	Taiwan	2004-05	Disease	Pneumonia	23	23a	--	--	--	--
CSR14-10	87-029055; ATCC 700677	Brueggemann	ERR025267	14	20	15	Czech Republic	1987	Disease	--	23	23a	--	--	--	--
D39	NCTC 7466	GenBank	CP000410	2	595	None128	USA	1916	Disease	--	1	1a	Prototype	--	--	--
Denmark12F-34	ATCC BAA-1660; M293-12F	Brueggemann	ERR025276	12F	218	218	Canada	1995	Disease	Meningitis	14	14e	--	--	--	--
England14-9	ATCC 700676; PN93/872/B	Brueggemann	ERR025257	14	9	15	United Kingdom	1993-94	Disease	--	23	23a	--	--	--	--
EU-NP01	--	GenBank	AGQH00000000	19A	695	247	USA	--	Carriage	--	24	24e	--	--	--	--
Finland6B-12	43362 Fi10; ATCC 700903	Brueggemann	ERR025271	6B	238	90	Finland	1987	Disease	--	25	25d	--	--	--	--
G104	--	Croucher	ERS004835	23F	6219	81	Turkey	2005	--	--	14	14a	--	--	--	--
G54	--	GenBank	CP001015	19F	--	63	Italy	1991-93	Disease	--	24	24c	--	--	--	MLST could not be determined due to unsequenced base(s) in aroE
GA04375	--	GenBank	AFAX00000000	19F	236	236/271/320	USA	1995	Disease	Bacteremia	31	31-	Prototype	--	--	--
GA07228	--	GenBank	AGQI00000000	3	180	180	USA	1997	Disease	Bacteremia	11	11-	Prototype	--	--	--
GA07643	--	GenBank	AGOT00000000	4	695	247	USA	1998	Disease	Pneumonia	24	24e	Prototype	--	--	--
GA08780	--	GenBank	AGQJ00000000	9V	156	156/162	USA	1997	Disease	Bacteremia	19	19h	--	A	19	--
GA11184	--	GenBank	AGNU00000000	19F	649	199	USA	1999	Disease	--	14	14a	--	A	6	--
GA11304	--	GenBank	AGOU00000000	6B/D	90	90	USA	1999	Disease	Pneumonia	25	25d	--	--	--	--
GA11426	--	GenBank	AGOV00000000	19A	1936	199	USA	1999	Disease	Pneumonia	14	14a	--	A	7	--
GA11663	--	GenBank	AGOW00000000	19F	81	81	USA	1999	Disease	Bacteremia	14	14a	--	--	--	--
GA13338	--	GenBank	AGOX00000000	14	13	15	USA	1999	Disease	--	23	23a	--	--	--	--
GA13455	--	GenBank	AGOY00000000	19F	651	236/271/320	USA	1999	Disease	Pneumonia	30	30-	--	--	--	--
GA13494	--	GenBank	AGOZ00000000	14	656	124	USA	1999	Disease	Bacteremia	17	17a	--	A	11	Diagnosis: septic arthritis, septic knee
GA13637	--	GenBank	AGPA00000000	18C	3060	113	USA	1999	Disease	Bacteremia	24	24d	--	A	29	--
GA13856	--	GenBank	AGPB00000000	33F	636	100	USA	1999	Disease	Bacteremia	7	7b	Prototype	--	--	--
GA14798	--	GenBank	AGPC00000000	19F	3039	236/271/320	USA	2000	Disease	Bacteremia	30	30-	--	--	--	--
GA16121	--	GenBank	AGPD00000000	19F	1461	236/271/320	USA	2000	Disease	Pneumonia	25	25d	--	--	--	--
GA16242	--	GenBank	AGPE00000000	6B/D	1536	1536	USA	2001	Disease	Bacteremia	25	25d	--	--	--	--
GA16531	--	GenBank	AGOE00000000	6B/D	146	146	USA	2001	Disease	Bacteremia	25	25d	--	--	--	--
GA16833	--	GenBank	AGPF00000000	19F	--	236/271/320	USA	2002	Disease	Pneumonia	30	30-	--	--	--	MLST could not be determined due to missing bases in aroE and spi
GA17227	--	GenBank	AGPG00000000	23F	242	242	USA	2000	Disease	Pneumonia	21	21-	--	--	--	--
GA17328	--	GenBank	AGPH00000000	6A	376	2090	USA	2000	Disease	--	24	24a	--	--	--	--
GA17371	--	GenBank	AGPI00000000	19F	8014	236/271/320	USA	2000	Disease	Pneumonia	30	30-	--	--	--	--
GA17545	--	GenBank	AFGA00000000	6B/D	9057	1536	USA	2000	Disease	Meningitis	25	25d	--	--	--	--
GA17570	--	GenBank	AFGB00000000	9V	156	156/162	USA	2001	Disease	Pneumonia	19	19h	--	A	21	--
GA17971	--	GenBank	AGPJ00000000	6A	1175	Singleton1175	USA	2001	Disease	Bacteremia	22	22-	Prototype	A	26	--
GA18523	--	GenBank	AGOO00000000	19A	2476	236/271/320	USA	2001	Disease	Bacteremia	30	30-	--	--	--	--
GA19077	--	GenBank	AGPK00000000	6A	1296	2090	USA	2002	Disease	Pneumonia	24	24a	--	--	--	--
GA19451	--	GenBank	AGPL00000000	19F	271	236/271/320	USA	2003	Disease	Bacteremia	30	30-	--	--	--	Diagnosis: cellulitis
GA19690	--	GenBank	AGQK00000000	3	180	180	USA	2004	Disease	Pneumonia	11	11-	--	--	--	--
GA41277	--	GenBank	AGPM00000000	19A	199	199	USA	2004	Disease	Pneumonia	14	14a	--	A	8	--
GA41301	--	GenBank	AFGD00000000	23F	242	242	USA	2004	Disease	Meningitis	21	21-	--	--	--	--
GA41317	--	GenBank	AFGT00000000	33A/F	2705	100	USA	2004	Disease	Meningitis	16	16b	Prototype	--	--	--
GA41410	--	GenBank	AGOJ00000000	19A	--	2090	USA	2004	Disease	Pneumonia	24	24a	--	--	--	MLST could not be determined due to missing bases in spi and xpt
GA41437	--	GenBank	AGPN00000000	6A	376	2090	USA	2004	Disease	Pneumonia	24	24a	--	--	--	--
GA41538	--	GenBank	AGOL00000000	6B/D	384	385	USA	2004	Disease	Pneumonia	25	25d	--	--	--	--
GA41565	--	GenBank	AGPO00000000	19A	81	81	USA	2004	Disease	Pneumonia	14	14a	--	--	--	--
GA41688	--	GenBank	AGPP00000000	14	13	15	USA	2004	Disease	Pneumonia	23	23a	--	--	--	--
GA43265	--	GenBank	AGOB00000000	19A	2584	199	USA	2005	Disease	Pneumonia	14	14a	--	A	4	--
GA43380	--	GenBank	AGPQ00000000	19A	--	Singleton2348	USA	2005	Disease	Pneumonia	14	14a	--	B	38	MLST could not be determined due to missing base in spi
GA44194	--	GenBank	AGOP00000000	19A	2543	63	USA	2005	Disease	Bacteremia	24	24c	Prototype	--	--	--
GA44288	--	GenBank	AGNY00000000	19A	320	236/271/320	USA	2005	Disease	Meningitis	30	30-	--	--	--	--
GA44378	--	GenBank	AGOQ00000000	23F	81	81	USA	2005	Disease	Pneumonia	14	14a	--	--	--	--
GA44452	--	GenBank	AGOC00000000	19A	2541	Singleton2541	USA	2005	Disease	Pneumonia	24	24a	--	--	--	--
GA44500	--	GenBank	AGOI00000000	19A	2269	199	USA	2005	Disease	Bacteremia	14	14a	--	A	9	--
GA44511	--	GenBank	AGOR00000000	19A	4464	156/162	USA	2005	Disease	Pneumonia	17	17d	Prototype	A	22	--
GA47033	--	GenBank	AGOA00000000	6A/C	4150	1379	USA	2005	Disease	Bacteremia	15	15a	Prototype	B	39	--
GA47281	--	GenBank	AGNZ00000000	19F	3039	236/271/320	USA	2006	Disease	Meningitis	30	30-	--	--	--	Additional diagnoses: sinusitis, mastoiditis
GA47283	--	GenBank	AGPR00000000	7F	191	191	USA	2006	Disease	Pneumonia	6	6-	--	--	--	--
GA47360	--	GenBank	AGPS00000000	19A	695	247	USA	2006	Disease	Pneumonia	24	24e	--	--	--	Additional diagnosis: septic shock
GA47368	--	GenBank	AFGS00000000	19A	1339	2090	USA	2006	Disease	Bacteremia	24	24a	--	--	--	--
GA47373	--	GenBank	AGPT00000000	19F	654	96	USA	2006	Disease	Pneumonia	8	8c	Prototype	--	--	--
GA47388	--	GenBank	AGPU00000000	19A	4026	156/162	USA	2006	Disease	Pneumonia	17	17d	--	A	19	Additional diagnosis: septic shock
GA47439	--	GenBank	AGPV00000000	7F	1176	218	USA	2006	Disease	Pneumonia	14	14e	--	--	--	--
GA47502	--	GenBank	AGNV00000000	19A	1374	1374/2408	USA	2006	Disease	Pneumonia	28	28-	Prototype	A	17	--
GA47688	--	GenBank	AGPW00000000	19A	320	236/271/320	USA	2006	Disease	Pneumonia	30	30-	--	--	--	--
GA47751	--	GenBank	AGQD00000000	19A	2268	2090	USA	2006	Disease	Pneumonia	24	24b	Prototype	--	--	--
GA47778	--	GenBank	AGPX00000000	19A	320	236/271/320	USA	2006	Disease	Pneumonia	30	30-	--	--	--	--
GA47901	--	GenBank	AFGR00000000	1	304	304	USA	2006	Disease	Pneumonia	19	19f	--	--	--	--
GA47976	--	GenBank	AGPY00000000	19F	43	43	USA	2006	Disease	Pneumonia	23	23a	--	--	--	--
GA49138	--	GenBank	AGOD00000000	19F	651	236/271/320	USA	2006	Disease	Pneumonia	30	30-	--	--	--	--
GA49447	--	GenBank	AGOK00000000	19A	4176	Singleton4176	USA	2006	Disease	Pneumonia	24	24a	--	--	--	--
GA52306	--	GenBank	AGPZ00000000	6A/C	3676	1379	USA	2007	Disease	Bacteremia	15	15a	--	B	40	--
GA54644	--	GenBank	AGQA00000000	19A	156	156/162	USA	2008	Disease	Pneumonia	17	17d	--	A	24	--
Greece6B-22	ATCC BAA-658; GR890	Brueggemann	ERR025275	6B	273	90	Greece	1995-96	Carriage	--	25	25d	--	--	--	--
HK P1	--	Croucher	ERS004773	23F	81	81	China	2000	Carriage	--	14	14a	--	--	--	--
Hungary19A-6	ATCC 700673; HUN663	GenBank	CP000936	19A	268	176	Hungary	1989	--	--	17	17e	Prototype	A	15	--
ICE11	--	Brueggemann	ERR025270	6B	490	490	Iceland	1998	Disease	Bacteremia	25	25d	--	--	--	--
ICE13	--	Brueggemann	ERR026198	14	9	15	Iceland	1998	Disease	Bacteremia	23	23a	--	--	--	--
ICE22	--	Brueggemann	ERR028709	7F	191	191	Iceland	1993	Disease	Bacteremia	6	6-	--	--	--	--
ICE23	--	Brueggemann	ERR026202	7F	218	218	Iceland	1993	Disease	Bacteremia	14	14e	--	--	--	--
ICE46	--	Brueggemann	ERR028710	14	124	124	Iceland	2003	Disease	Bacteremia	17	17a	--	A	11	--
ICE50	--	Brueggemann	ERR026204	14	13	15	Iceland	2003	Disease	Bacteremia	23	23a	--	--	--	--
ICE594	--	Brueggemann	ERR026200	14	124	124	Iceland	2005	Disease	Bacteremia	17	17a	--	A	13	--
JJA	--	GenBank	CP000919	14	66	66	Brazil	1995	Disease	Meningitis	8	8g	Prototype	A	2	--
Kor 136	--	Croucher	ERS004799	23F	81	81	Korea	1998	Carriage	--	14	14a	--	--	--	--
Maryland6B-17	4752-98; ATCC BAA-342	Brueggemann	ERR025273	6B	384	385	USA	1997	Disease	--	25	25d	--	--	--	--
MLV-016	--	GenBank	ABGH00000000	11A	62	62	--	--	Carriage	--	8	8e	--	--	--	--
NCTC7465	--	GenBank	CACF00000000	1	615	2296	USA	1948	Disease	--	8	8f	Prototype	--	--	--
ND6012	--	GenBank	AFCA00000000	6C	1692	395	USA	2006	--	--	20	20-	--	A	34	--
Netherlands14-35	ATCC BAA-1661; M269-14	Brueggemann	ERR025277	14	124	124	Netherlands	1980	Disease	Meningitis	17	17a	--	A	11	--
Netherlands18C-36	ATCC BAA-1662; M241-18C	Brueggemann	ERR025278	18C	113	113	Netherlands	1980	Disease	Meningitis	24	24d	--	A	28	--
Netherlands7F-39	ATCC BAA-1665; M248-7F	Brueggemann	ERR025268	7F	191	191	Netherlands	1984	Disease	Meningitis	6	6-	--	--	--	--
NP070	--	GenBank	AGOH00000000	23F	37	439	USA	--	Carriage	--	25	25a	--	A	4	--
NP112	--	GenBank	AGQF00000000	6B/D	1536	1536	USA	--	Carriage	--	25	25d	--	--	--	--
NP127	--	GenBank	AGQC00000000	6A	376	2090	USA	--	Carriage	--	24	24a	--	--	--	--
NP170	--	GenBank	AGOS00000000	23F	81	81	USA	--	Carriage	--	14	14a	--	--	--	--
P1031	--	GenBank	CP000920	1	303	217	Ghana	2002	Disease	Meningitis	8	8f	--	--	--	--
P1041	--	GenBank	CACE00000000	1	303	217	Ghana	2002	Disease	Meningitis	8	8f	--	--	--	--
PN1	--	Brueggemann	ERR163219	6	7151	176	PNG	1972	Disease	--	14	14d	Prototype	--	--	--
PN2	--	Brueggemann	ERR163220	4	7152	Singleton7152	PNG	1969	Disease	--	18	18-	Prototype	--	--	--
PT8114	--	GenBank	AFCB00000000	6C	1390	1390	USA	2006	--	--	15	15b	Prototype	A	23	--
R6	--	GenBank	AE007317	NT	595	None128	--	1964	--	--	1	1a	--	--	--	--
S.Africa19A-13	51702; ATCC 700904	Brueggemann	ERR028711	19A	41	None41	South Africa	1988	Disease	--	14	14g	--	--	--	--
S.Africa6B-8	50803; ATCC 700675	Brueggemann	ERR163138	6B	185	385	South Africa	1990	Disease	Bacteremia	25	25d	--	--	--	--
S-030	--	Croucher	ERS004844	15B/C	83	81	China	2006	--	--	14	14a	--	--	--	--
SA1	203A	Brueggemann	ERR163142	19A	41	None41	South Africa	1978	Carriage	--	14	14g	--	--	--	--
SA10	DURBANT	Brueggemann	ERR163151	19A	1656	None68	South Africa	1977	Disease	Bacteremia	14	14g	Prototype	--	--	--
SA11	60292	Brueggemann	ERR163152	6A	1094	1094	South Africa	1978	Carriage	--	19	19d	--	A	27	--
SA12	994	Brueggemann	ERR163153	6A	1094	1094	South Africa	1978	Carriage	--	19	19d	--	A	26	--
SA13	60293	Brueggemann	ERR163154	6A	1094	1094	South Africa	1978	Carriage	--	19	19d	Prototype	A	26	--
SA14	62272	Brueggemann	ERR163155	6A	1094	1094	South Africa	1978	Carriage	--	19	19d	--	A	26	--
SA142(Croucher)	--	Croucher	ERS005256	23F	81	81	South Africa	1990	Carriage	--	14	14a	--	--	--	--
SA15	532	Brueggemann	ERR163156	6A	1094	1094	South Africa	1978	Carriage	--	19	19d	--	A	25	--
SA151(Croucher)	--	Croucher	ERS005268	23F	6215	81	South Africa	1989	Carriage	--	14	14a	--	--	--	--
SA16	61155	Brueggemann	ERR163157	6A	1094	1094	South Africa	1978	Carriage	--	19	19d	--	A	26	--
SA17	13811	Brueggemann	ERR163158	6A	1094	1094	South Africa	1978	Carriage	--	19	19d	--	A	25	--
SA17(Croucher)	--	Croucher	ERS005201	23F	6216	81	South Africa	2003	Disease	--	14	14a	--	--	--	--
SA18	223 (6A)	Brueggemann	ERR163159	6A	1094	1094	South Africa	1978	Carriage	--	19	19d	--	A	25	--
SA19	61153	Brueggemann	ERR163160	6A	1094	1094	South Africa	1978	Carriage	--	19	19d	--	A	26	--
SA2	223 (19A)	Brueggemann	ERR163142	19A	41	None41	South Africa	1978	Carriage	--	14	14g	--	--	--	--
SA20	61154	Brueggemann	ERR163161	6A	1094	1094	South Africa	1978	Carriage	--	19	19d	--	A	26	--
SA21	135	Brueggemann	ERR163162	6A	1607	1094	South Africa	1978	Carriage	--	19	19d	--	A	25	--
SA22	61855	Brueggemann	ERR163163	14	124	124	South Africa	1978	Carriage	--	17	17a	--	A	11	--
SA23	61370	Brueggemann	ERR163164	19A	172	176	South Africa	1978	Carriage	--	23	23b	Prototype	--	--	--
SA24	A922	Brueggemann	ERR163165	19A	1608	None1608	South Africa	1978	Carriage	--	4	4-	Prototype	--	--	--
SA25	A910	Brueggemann	ERR163166	19A	1608	None1608	South Africa	1978	Carriage	--	7	7a	Prototype	--	--	--
SA26	A1002	Brueggemann	ERR163167	19A	1610	None1608	South Africa	1978	Carriage	--	7	7a	--	--	--	--
SA27	8256; SA4	Brueggemann	ERR163140	14	5174	15	South Africa	1978-80	--	--	23	23a	--	--	--	--
SA27(Croucher)	--	Croucher	ERS005209	23F	6216	81	South Africa	2003	Disease	--	14	14a	--	--	--	--
SA28	272; SA5	Brueggemann	ERR163168	14	5174	15	South Africa	1978-80	Disease	Meningitis	23	23a	--	--	--	--
SA3	381	Brueggemann	ERR163143	19A	41	None41	South Africa	1978	Carriage	--	14	14g	--	--	--	--
SA31	2039; SA8	Brueggemann	ERR163169	6A	1094	1094	South Africa	1978-80	Disease	Meningitis	19	19d	--	A	25	--
SA32	10760; SA9	Brueggemann	ERR163170	6A	1094	1094	South Africa	1978-80	Disease	Meningitis	19	19d	--	A	26	--
SA34	11405; SA11	Brueggemann	ERR163171	29	5178	None5177	South Africa	1988	Disease	--	8	8h	--	--	--	--
SA35	45607; SA12	Brueggemann	ERR163172	29	5178	None5177	South Africa	1987	Disease	Meningitis	8	8h	Prototype	--	--	--
SA36	60814; SA13	Brueggemann	ERR163173	29	5178	None5177	South Africa	1987	Disease	Meningitis	8	8h	--	--	--	--
SA37	56828; SA14	Brueggemann	ERR163174	19F	5179	Singleton5179	South Africa	1987	Disease	Meningitis	33	33-	Prototype	--	--	--
SA38	60785; SA18	Brueggemann	ERR163175	6A	1094	1094	South Africa	1987	Disease	Meningitis	19	19d	--	A	26	--
SA39	63509; SA19	Brueggemann	ERR163176	19A	41	None41	South Africa	1987	Disease	Meningitis	14	14g	--	--	--	--
SA4	107	Brueggemann	ERR163145	19A	41	None41	South Africa	1978	Carriage	--	14	14g	--	--	--	--
SA4(Croucher)	--	Croucher	ERS005189	23F	6216	81	South Africa	2001	Carriage	--	14	14a	--	--	--	--
SA41	215; SA21	Brueggemann	ERR163178	6B	1094	1094	South Africa	mid 1980s	Disease	--	19	19d	--	A	25	--
SA42	613; SA22	Brueggemann	ERR163179	19F	763	236/271/320	South Africa	mid 1980s	Disease	--	32	32-	Prototype	--	--	--
SA43	20463; SA23	Brueggemann	ERR163180	19A	41	None41	South Africa	mid 1980s	Disease	--	14	14g	--	--	--	--
SA44	39062; SA24	Brueggemann	ERR163181	6A	1094	1094	South Africa	mid 1980s	Disease	--	19	19d	--	A	26	--
SA45	60292; SA25	Brueggemann	ERR163182	6A	1094	1094	South Africa	mid 1980s	Disease	--	19	19d	--	A	26	--
SA47	97-1	Brueggemann	ERR163183	19A	1605	None41	South Africa	1979	Disease	Bacteremia	14	14g	--	--	--	--
SA48	48	Brueggemann	ERR163184	19A	1656	None68	South Africa	1979	Disease	Bacteremia	14	14g	--	--	--	--
SA49	48-2	Brueggemann	ERR163185	19A	7255	Singleton7255	South Africa	1982	--	--	12	12-	Prototype	A	32	--
SA5	61857	Brueggemann	ERR163146	19A	41	None41	South Africa	1978	Carriage	--	14	14g	--	--	--	--
SA5(Croucher)	--	Croucher	ERS005193	23F	6217	81	South Africa	2001	--	--	14	14a	--	--	--	--
SA51	46878	Brueggemann	ERR163186	6B	185	385	South Africa	1989	Disease	Meningitis	25	25d	--	--	--	--
SA52	13979	Brueggemann	ERR163187	6B	2421	2421	South Africa	1984	Disease	Pneumonia	19	19l	Prototype	--	--	--
SA53	N383	Brueggemann	ERR163188	11A	7247	1010	South Africa	1983	Disease	Bacteremia	Excluded	Excluded	--	--	--	Excluded from blp analyses due to problems with bacteriocin cassette sequence assembly
SA54	136664	Brueggemann	ERR163189	6B	7084	7084	South Africa	1983	--	--	25	25d	--	--	--	--
SA55	31664	Brueggemann	ERR163190	19A	75	Singleton75	South Africa	1983	--	--	19	19k	Prototype	--	--	--
SA56	6415	Brueggemann	ERR163191	6B	1094	1094	South Africa	1984	Disease	Meningitis	19	19e	Prototype	A	26	--
SA57	108551	Brueggemann	ERR163192	6B	185	385	South Africa	1984	--	--	25	25d	--	--	--	--
SA58	19931	Brueggemann	ERR163193	19F	7249	Singleton7249	South Africa	1986	--	--	14	14h	Prototype	--	--	--
SA59	3630	Brueggemann	ERR163194	6A	7251	1094	South Africa	1985	Disease	Bacteremia	19	19d	--	A	25	--
SA6	61783	Brueggemann	ERR163147	19A	41	None41	South Africa	1978	Carriage	--	29	29-	Prototype	--	--	--
SA60	511	Brueggemann	ERR163195	19A	172	176	South Africa	1985	Disease	Bacteremia	23	23b	--	--	--	--
SA61	97	Brueggemann	ERR163196	19A	5183	176	South Africa	1985	Disease	Bacteremia	23	23b	--	--	--	--
SA61(Croucher)	--	Croucher	ERS005228	23F	2395	81	South Africa	2005	Disease	--	14	14a	--	--	--	--
SA62	28649	Brueggemann	ERR163197	6B	1094	1094	South Africa	1985	--	--	19	19e	--	A	26	--
SA63	93343	Brueggemann	ERR163198	14	124	124	South Africa	1985	--	--	17	17a	--	A	11	--
SA64	6482	Brueggemann	ERR163199	19F	7254	Singleton7254	South Africa	1985	Disease	Bacteremia	8	8a	Prototype	--	--	--
SA66	6428	Brueggemann	ERR163201	6B	185	385	South Africa	1985	Disease	Bacteremia	25	25d	--	--	--	--
SA67	34023	Brueggemann	ERR163202	6B	7250	Singleton7250	South Africa	1985	--	--	27	27-	Prototype	--	--	--
SA68	3904	Brueggemann	ERR163203	6A	7257	1094	South Africa	1985	--	--	19	19d	--	A	26	--
SA69	34142	Brueggemann	ERR163204	19A	7248	Singleton7248	South Africa	1985	--	--	14	14g	--	--	--	--
SA7	145	Brueggemann	ERR163148	19A	1605	None41	South Africa	1978	Carriage	--	14	14g	--	--	--	--
SA7(Croucher)	--	Croucher	ERS005192	23F	6216	81	South Africa	2002	Carriage	--	14	14a	--	--	--	--
SA70	6130	Brueggemann	ERR163205	19A	5183	176	South Africa	1985	Disease	Meningitis	23	23b	--	--	--	--
SA71	34581	Brueggemann	ERR163206	23F	6215	81	South Africa	1989	--	--	14	14a	--	--	--	--
SA72	34139	Brueggemann	ERR163207	6A	1094	1094	South Africa	1988	--	--	19	19d	--	A	26	--
SA73	48628	Brueggemann	ERR163208	19A	41	None41	South Africa	1988	--	--	14	14g	--	--	--	--
SA74	13897	Brueggemann	ERR163209	23F	6215	81	South Africa	1988	--	--	14	14a	--	--	--	--
SA75	13619	Brueggemann	ERR163210	23F	6215	81	South Africa	1987	--	--	14	14a	--	--	--	--
SA76	95103	Brueggemann	ERR163211	14	9682	Singleton7246	South Africa	1988	--	--	10	10a	Prototype	A	16	--
SA77	26940	Brueggemann	ERR163212	23F	6215	81	South Africa	1987	--	--	14	14a	--	--	--	--
SA78	47590	Brueggemann	ERR163213	14	7253	Singleton7253	South Africa	1989	Disease	Bacteremia	25	25d	--	A	11	--
SA78(Croucher)	--	Croucher	ERS005236	23F	6218	81	South Africa	2006	Disease	--	14	14a	--	--	--	--
SA79	49171	Brueggemann	ERR163214	19A	172	176	South Africa	1989	Disease	Bacteremia	23	23b	--	--	--	--
SA8	209	Brueggemann	ERR163149	19A	1605	None41	South Africa	1978	Carriage	--	14	14g	--	--	--	--
SA80	22453	Brueggemann	ERR163215	23F	81	81	South Africa	1989	--	--	14	14a	--	--	--	--
SA81	23099	Brueggemann	ERR163216	23F	6215	81	South Africa	1989	--	--	14	14a	--	--	--	--
SA82	47085	Brueggemann	ERR163217	14	9683	124	South Africa	1989	Disease	Pneumonia	25	25d	--	A	11	--
SA83	46518	Brueggemann	ERR163218	6B	53	62	South Africa	1989	Disease	Bacteremia	16	16a	Prototype	--	--	--
SA84	35897; SA3	Brueggemann	ERR163139	14	5174	15	South Africa	1978-80	--	--	23	23a	--	--	--	--
SA9	205	Brueggemann	ERR163150	19A	41	None41	South Africa	1978	Carriage	--	14	14g	--	--	--	--
SB33	--	Croucher	ERS004767	23F	81	81	Vietnam	1997	Disease	--	14	14a	--	--	--	--
SI M1	--	Croucher	ERS004784	23F	81	81	Singapore	2000	Carriage	--	14	14a	--	--	--	--
Sp02-1198	--	GenBank	CACH00000000	3	180	180	United Kingdom	2002	Disease	Bacteremia	11	11-	--	--	--	--
Sp03_2672	--	GenBank	FQ312039	1	306	306	United Kingdom	--	Disease	--	19	19f	Prototype	--	--	--
Sp03-3038	--	GenBank	FQ312042	1	306	306	United Kingdom	--	Disease	--	19	19f	--	--	--	--
Sp03-4156	--	GenBank	FQ312045	3	180	180	Netherlands	2003	Carriage	--	1	1b	Prototype	--	--	--
Sp03-4183	--	GenBank	FQ312043	3	180	180	Netherlands	2003	Carriage	--	11	11-	--	--	--	--
Sp06-1370	--	GenBank	CACJ00000000	1	306	306	United Kingdom	--	Disease	--	19	19f	--	--	--	--
Sp07-2838	SPN072838	GenBank	CACI00000000	3	--	180	Bolivia	2007	Carriage	--	26	26-	Prototype	--	--	MLST could not be determined due to missing base in aroE
SP11-BS70	--	GenBank	ABAC00000000	11	62	62	USA	--	Disease	--	8	8e	Prototype	--	--	--
SP14-BS292	--	GenBank	ABWQ00000000	14	13	15	USA	1999	--	--	23	23a	--	--	--	--
SP14-BS69	--	GenBank	ABAD00000000	14	124	124	USA	--	Disease	--	17	17a	--	A	11	--
SP18-BS74	--	GenBank	ABAE00000000	6	6214	146	USA	--	Disease	--	25	25d	--	--	--	--
SP19-BS75	--	GenBank	ABAF00000000	19F	485	425	USA	--	Disease	--	8	8b	Prototype	--	--	--
SP23-BS72	--	GenBank	ABAG00000000	23F	37	439	USA	--	Disease	--	25	25b	Prototype	A	10	--
SP3-BS71	--	GenBank	AAZZ00000000	3	180	180	USA	--	Disease	--	11	11-	--	--	--	--
SP6-BS73	--	GenBank	ABAA00000000	6A	460	460	USA	--	Disease	--	9	9-	Prototype	A	31	--
Sp99_4038	--	GenBank	FQ312041	3	180	180	United Kingdom	1999	Disease	Meningitis	11	11-	--	--	--	--
Sp99_4039	--	GenBank	FQ312044	3	180	180	United Kingdom	1999	Disease	Meningitis	11	11-	--	--	--	--
SP9-BS68	--	GenBank	ABAB00000000	9	1269	156/162	USA	--	Disease	--	Excluded	Excluded	--	A	19	Excluded from blp analyses due to problems with bacteriocin cassette sequence assembly
Spain14-5	ATCC 700902; MS22	Brueggemann	ERR025256	14	18	18	Spain	1990	Disease	--	23	23a	--	--	--	--
Spain23F-1	ATCC 700669; SP264	GenBank	NC_011900	23F	81	81	Spain	1984	Disease	--	14	14a	--	--	--	--
Spain6B-2	ATCC 700670; GM17	Brueggemann	ERR025264	6B	90	90	Spain	1988	Disease	Other	25	25d	--	--	--	Diagnosis: abcess
Spain9V-3	ATCC 700671; TL7/1993	GenBank	ABGE00000000; ERR025265	9V	156	156/162	France	1993	Disease	--	19	19h	Prototype	A	19	--
SPnINV104B	--	GenBank	FQ312030	1	227	306	United Kingdom	1998	Disease	Pneumonia	19	19g	Prototype	--	--	--
SPnINV200	--	GenBank	FQ312029	14	9	15	United Kingdom	1995	Disease	Bacteremia	23	23a	--	--	--	--
SPnOXC141	--	GenBank	FQ312027	3	180	180	United Kingdom	2001	Carriage	--	11	11-	--	--	--	--
ST556	--	GenBank	CP003357	19F	1392	236/271/320	USA	--	--	--	30	30-	--	--	--	--
Taiwan19F-14	ATCC 700905; TW31	Brueggemann	ERR026201	19F	236	236/271/320	Taiwan	1997	Disease	Meningitis	30	30-	Prototype	--	--	--
Taiwan23F-15	ATCC 700906; TW17	Brueggemann	ERR025272	23F	242	242	Taiwan	1997	Disease	Bacteremia	21	21-	Prototype	--	--	--
TCH8431	--	GenBank	CP001993	19A	320	236/271/320	--	--	--	--	30	30-	--	--	--	--
Tennessee14-18	4954-98; ATCC BAA-340	Brueggemann	ERR025274	14	67	66	USA	1997	Disease	--	14	14a	--	A	2	--
Tennessee23F-4	ATCC 51916; CS111	Brueggemann	ERR025255	23F	37	439	USA	1991	Disease	Meningitis	25	25a	--	A	4	--
TIGR4	JNR7/87; KNR.7/87; N4	GenBank	AE005672	4	205	205	Norway	1991	Disease	Bacteremia	19	19a	Prototype	--	--	--
USA11	PATH#286	Brueggemann	ERR025260	14	66	66	Brazil	2007	Disease	Meningitis	14	14a	--	A	2	--
USA12	PATH#678	Brueggemann	ERR025261	23F	66	66	Poland	2001	Carriage	--	14	14a	--	A	2	--
USA13	PATH#688	Brueggemann	ERR025262	19F	66	66	Germany	2005	--	--	14	14a	--	A	2	--
USA16	PATH#224	Brueggemann	ERR028717	7F	191	191	Brazil	2003	Disease	Bacteremia	6	6-	--	--	--	--
USA18	--	Brueggemann	ERR028718	12F	218	218	USA	1999	Disease	Pneumonia	14	14f	--	--	--	--
USA2	--	Brueggemann	ERR028716	18C	113	113	USA	1999	Disease	Bacteremia	17	17b	Prototype	A	30	--
USA20	PATH#129	Brueggemann	ERR025263	7F	218	218	South Africa	1999	Disease	Bacteremia	14	14e	--	--	--	--
USA22	--	Brueggemann	ERR028719	6C	490	490	USA	2005	Disease	Bacteremia	24	24f	Prototype	--	--	--
USA23	89FL23F	Brueggemann	ERR163228	23F	33	439	USA	1989	Disease	--	25	25a	--	A	5	--
USA24	89SA23F	Brueggemann	ERR163141	23F	81	81	South Africa	1989	--	--	14	14a	--	--	--	--
USA26	85PA23F	Brueggemann	ERR163221	23F	81	81	USA	1985	Disease	--	14	14a	--	--	--	--
USA27	85NY23F	Brueggemann	ERR163230	23F	1906	439	USA	1985	--	--	25	25a	--	A	4	--
USA28	88FL23F	Brueggemann	ERR163222	23F	81	81	USA	1988	--	--	14	14a	--	--	--	--
USA31	83MI23F	Brueggemann	ERR163232	23F	7256	Singleton7256	USA	1983	--	--	19	19b	Prototype	--	--	--
USA33	81CO6B	Brueggemann	ERR163227	6B	238	90	USA	1981	Disease	Meningitis	25	25d	Prototype	--	--	--
USA34	85NY19A	Brueggemann	ERR163231	19A	41	None41	USA	1985	--	--	14	14g	--	--	--	--
USA35	89NY23F	Brueggemann	ERR163223	23F	81	81	USA	1989	Disease	--	14	14a	--	--	--	--
USA39	90MO6B	Brueggemann	ERR163226	6B	90	90	USA	1990	Disease	Bacteremia	25	25d	--	--	--	--
USA42	84PA23F	Brueggemann	ERR163224	23F	81	81	USA	1984	--	--	14	14a	--	--	--	--
USA47	85UT23F	Brueggemann	ERR163225	23F	81	81	USA	1985	Disease	Meningitis	14	14a	--	--	--	--
USA48	91GA23F	Brueggemann	ERR163229	23F	37	439	USA	1991	Disease	--	25	25a	--	A	4	--
USA6	--	Brueggemann	ERR025254	14	124	124	USA	1999	Disease	Bacteremia	17	17a	--	A	11	--
USA8	--	Brueggemann	ERR025258	9N	8119	66	USA	2001	Disease	Bacteremia	14	14a	--	A	2	--
USA9	PATH#183	Brueggemann	ERR025259	14	66	66	Brazil	1999	Disease	Bacteremia	8	8g	--	A	2	--
