# Supplementary material for: Genomic analyses of pneumococci reveal a wide diversity of bacteriocins – including pneumocyclicin, a novel circular bacteriocin
Source: BMC Genomics. 2015 Jul 28;16(1):554. doi: 10.1186/s12864-015-1729-4 (PMC4517551; doi:10.1186/s12864-015-1729-4)
Supplement: Additional file 5: Table S2. — blp bacteriocin Categories stratified by serotype, and clonal complex (CC) within each serotype. [file 12864_2015_1729_MOESM5_ESM.xlsx]

## Sheet: summary table sero vs blp Cat
Table S2. blp bacteriocin Categories stratified by serotype, and clonal complex (CC) within each serotype.
	blp Category
Serotype / CC	1	2	3	4	5	6	7	8	9	10	11	12	13	14	15	16	17	18	19	20	21	22	23	24	25	26	27	28	29	30	31	32	33	Total		Comments
19A				1			2					1		31			4		1				5	9				1	1	7				63
None41														14															1					15
199														11																				11		Both 19A/F versions of CC199 have Category 14
236/271/320																														7				7		Both 19A/F versions of CC236/271/320 have predominantly Category 30
176																	1						5											6
247																								3										3
2090																								3										3
156/162																	3																	3
None1608				1			2																											3
81														2																				2		All CC81 isolates have Category 14
None68														2																				2
63																								1										1		Both 19A/F versions of CC63 have Category 24
1374/2408																												1						1
Singleton2348														1																				1
Singleton2541																								1										1
Singleton4176																								1										1
Singleton7248														1																				1
Singleton7255												1																						1
Singleton75																			1															1
19F			2					3						6									1	1	1					9	2	1	1	27
236/271/320																									1					9	2	1		13
66														2																				2		CC66 is predominantly Category 14
4399			1											1																				2
43																							1											1
63																								1										1
81														1																				1		All CC81 isolates have Category 14
96								1																										1
199														1																				1		CC199 has Category 14
425								1																										1
Singleton5179																																	1	1
Singleton7230			1																															1
Singleton7249														1																				1
Singleton7254								1																										1
23F														37					1		3				8									49
81														35																				35		All CC81 isolates have Category 14
439																									8									8		matches other CC439
242																					3													3
66														1																				1		matches other CC66
Singleton7184														1																				1
Singleton7256																			1															1
23A																									1									1
439																									1									1		matches other CC439
14					2			2		1				2			14		2				17		2									42
124																	14		2						1									17
15																							16											16
66								2						2																				4		matches other CC66, although 2 exceptions
18																							1											1
554					1																													1
1106					1																													1
Singleton7246										1																								1
Singleton7253																									1									1
6A									1										19			1		5										26
1094																			19															19		Both 6A/B versions of CC1094 have Category 19
2090																								5										5
460									1																									1
Singleton1175																						1												1
6B																1			4						13		1							19
90																									6									6		Both 6B and 6B/D versions of CC90 have Category 25
385																									5									5
1094																			3															3
62																1																		1
490																									1									1
2421																			1															1
7084																									1									1
Singleton7250																											1							1
6B/D																									6									6
1536																									3									3
90																									1									1
146																									1									1
385																									1									1
6A/C															2																			2
1379															2																			2
6C															2					2				1										5
395																				2														2
490																								1										1
1379															1																			1
1390															1																			1
6														1											1									2
146																									1									1
176														1																				1
7F						7							1	3																				11
191						7																												7		Both 7F/A versions of CC191 have Category 6
218													1	3																				4		Both 7F and 12F versions of CC218 predominantly Category 14
7A						1																												1
191						1																												1
7B														1																				1
66														1																				1		CC66 predominantly Category 14
3	1	1									8															1								11
180	1										8															1								10
Singleton6934		1																																1
1								3											5															8
306																			4															4
217								2																										2
304																			1															1
2296								1																										1
12F			1							1				5																				7
218														5																				5
4399			1																															1
Singleton7194										1																								1
9V																			5					1										6
156/162																			5															5		CC156/162 predominantly Category 19, although 3 examples of 19A are Category 17
113																								1										1
9L																	1																	1
124																	1																	1
9A																			1															1
156/162																			1															1
9N														2											1									3
66														2																				2		CC66 predominantly Category 14
3983/6485/7205																									1									1
18C																	1							4										5
113																	1							4										5
4																		1	1					2										4
247																								2										2
205																			1															1
Singleton7152																		1																1
18B																								1										1
113																								1										1
18F														1																				1
490														1																				1
17F														3										1										4
392														2																				2
113																								1										1		CC113 predominantly Category 24
574														1																				1
NT	1																						3											4
15																							3											3		CC15 has Category 23
None128	1																																	1
2	1							1					1																					3
490													1																					1
574								1																										1
None128	1																																	1
11A								2																										2
62								2																										2		CC62 predominantly Category 8
11C																	1																	1
124																	1																	1		CC124 predominantly Category 17
11								1																										1
62								1																										1		CC62 predominantly Category 8
35C																								2										2
113																								2										2		CC113 predominantly Category 24
29								3																										3
None5177								3																										3
15B/C														1																				1
81														1																				1		All CC81 isolates have Category 14
10F																			1															1
490																			1															1
33F							1																											1
100							1																											1
33A/F																1																		1
100																1																		1
22A														1																				1
490														1																				1
5																			1															1
289																			1															1
Grand Total	3	1	3	1	2	8	3	15	1	2	8	1	2	94	4	2	21	1	41	2	3	1	26	27	33	1	1	1	1	16	2	1	1	329
