# Supplementary material for: Genomic analyses of pneumococci reveal a wide diversity of bacteriocins – including pneumocyclicin, a novel circular bacteriocin
Source: BMC Genomics. 2015 Jul 28;16(1):554. doi: 10.1186/s12864-015-1729-4 (PMC4517551; doi:10.1186/s12864-015-1729-4)
Supplement: Additional file 6: Table S3. — blp Groups stratified by pneumococcal year of isolation. [file 12864_2015_1729_MOESM6_ESM.xlsx]

## Sheet: Table S3_GrpvsYr
Table S3. blp bacteriocin Groups stratified by pneumococcal year of isolation.
	blp Group
Year	14a	14b	14c	14d	14e	14f	14g	14h	19a	19b	19c	19d	19e	19f	19g	19h	19i	19j	19k	19l	19m	25a	25b	25c	25d	24a	24b	24c	24d	24e	24f	23a	23b	17a	17b	17c	17d	17e	8a	8b	8c	8d	8e	8f	8g	8h	30-	6-	11-
1916
1937																																																1
1939		1																											2
1941																													2
1943																													1
1945																						1
1948																																												1
1952	1	1															1							1												1
1956																					1																					1
1957																																		1
1960	1
1961		1																																1
1962		2	1														1																															1
1963
1964
1967	1																															1
1968																													2
1969
1972	1			1
1976
1977							1
1978							8					11																					1	1
1978-80												2																				3
1979							2															1
1980																													1					1
1981																									1
1982																																		1
1983										1									1						1
1984	2												1							1					1																							1
1985	2						2					2	1									1			1								3	1					1
mid 1980s							1					3
1986								1																																								1
1987	2						1					1													1							1														2
1988	2				1		2					1													2																					1
1989	6																					1			3								1					1
1990	1																								2							1
1991									1									1				2
1992	1																																	1
1993					1											1																																1
1991-93																												1
1993-94																																1
1994																		1
1995					1																											1													1
1995-96																									1
1996						1																1
1997	2															1									1																						1		1
1998	2														1										1					1		2		1
1999	4				1	1																			1	1			1	1		3		2	1										1		1	1	2
2000	2																								2	1						3															2
2001	4															1									2							1															1		1
2002	2																									1								2										2			1		1
2003	3																													1		1		1									1				1	1	1
2003-04						1
2004	2																								1	2						1																	1
2004-05																																1
2005	15																									1		1			1			1			1										3
2006	3				1									1												2	1			1		1					1				1						4	1
2007	1
2008																																					1
unknown	1										1			3			1					1	1		2	1				1				1						1			2				2		1
Total	61	5	1	1	5	3	17	1	1	1	1	20	2	4	1	3	3	2	1	1	1	8	1	1	23	9	1	2	9	5	1	21	5	15	1	1	3	1	1	1	1	1	3	3	2	3	16	8	8
[truncated: 31 more columns]
