# Supplementary material for: Genomic analyses of pneumococci reveal a wide diversity of bacteriocins – including pneumocyclicin, a novel circular bacteriocin
Source: BMC Genomics. 2015 Jul 28;16(1):554. doi: 10.1186/s12864-015-1729-4 (PMC4517551; doi:10.1186/s12864-015-1729-4)
Supplement: Additional file 7: Table S4. — blp bacteriocin Groups stratified by clonal complex (CC). [file 12864_2015_1729_MOESM7_ESM.xlsx]

## Sheet: TableS4_GrpvsCC
Table S4. blp bacteriocin Groups stratified by clonal complex (CC).
	blp Group
CC	14a	25d	23a	19d	14g	30-	17a	24d	24a	25a	11-	6-	24e	14e	14b	23b	19f	8h	21-	15a	14f	19i	3-	8e	17d	19h	8f	31-	7a	19e	19j	24c	20-	8g	1a	5b	29-	15b	19m	32-	16a	8a	16b	27-	10a	10b	14c	4-	17b
81	39
1094				20																										2
236/271/320		1				16																						2												1
124		1					15															2
15			19
None41					14																																1
199	12
180											8
113								9																																									1
66	8																																	2
439										8
218														5							3
156/162																						1			3	3					2
191												8
2090									7
90		7
176																5
385		6
490		1													2																								1
247													5
306																	3
62																								3																	1
242																			3
None5177																		3
None1608																													2																			1
1379																				3
1536		3
4399																							2																								1
395																																	2
392															2
63																																2
574															1
100																																											1
217																											2
None68					2
146		2
None128																																			2
Singleton7254																																										1
Singleton7184	1
Singleton4176									1
460
Singleton7248					1
18			1
Singleton2348	1
2296																											1
Singleton6934
2421
Singleton7230																							1
43			1
Singleton7250																																												1
7084		1
Singleton7256
1374/2408
Singleton2541									1
205
Singleton5179
554																																				1
Singleton7152
3983/6485/7205
Singleton7194																																														1
425
Singleton7246																																													1
96
Singleton7249
289
Singleton7253		1
Singleton75
Singleton7255
304																	1
Singleton1175
1390																																						1
1106
Total	61	23	21	20	17	16	15	9	9	8	8	8	5	5	5	5	4	3	3	3	3	3	3	3	3	3	3	2	2	2	2	2	2	2	2	1	1	1	1	1	1	1	1	1	1	1	1	1	1
[truncated: 31 more columns]
