# Supplementary material for: Genomic analyses of pneumococci reveal a wide diversity of bacteriocins – including pneumocyclicin, a novel circular bacteriocin
Source: BMC Genomics. 2015 Jul 28;16(1):554. doi: 10.1186/s12864-015-1729-4 (PMC4517551; doi:10.1186/s12864-015-1729-4)
Supplement: Additional file 8: Table S5. — Clonal complexes (CCs) with multiple blp Groups, with regions with significant sequence differences highlighted. [file 12864_2015_1729_MOESM8_ESM.xlsx]

## Sheet: Table S5 CCs with >1 blp Group
Table S5. Clonal complexes (CCs) with multiple blp Groups, with regions with significant sequence differences highlighted
CCa	Group	Genomes (n)	Gene organisation and nucleotide sequence similarityb,c, d																																	Commentse
1094	19d	20	T	S	R	H	C	B	A								I	J	K	G*	L			M	N	P	O			M*		X	Y	Z	P*
	19e	2	T	S	R	H	C	B	A								I	J	K	G*	L			M	N	P	O			M*		X	Y	Z	P*	Group 19e shares similarity with Group 29- (CC None41) in part of the regulatory and transporter gene region.
236/271/ 320	30-	16	T	S	R	H	C	B	A	D	K	F	G	V							L			MN2		P						W*	Y	Z	P*	Group 30- has a deletion in blpMN resulting in hybrid blpMN2.
	31-	2	T	S	R	H	C	B	A	D	K	F	G	V							L			M	N	P						W*	Y	Z	P*	Groups 30-, 31- and 32- have a large deletion in blpA, and share most of their nucleotide sequence, also with Group 33- (CC Singleton5179).
	32-	1	T	S	R	H	C	B	A	D	K	F	G	V							L			M	N	P	O	G*	L		tdpA	W*	Y	Z	P*	Group 32- has additional genes, which share similarity with sequences from Group 33- and Group 28- (CC 1374/2408).
	25d	1	T	S	R	H	C	B	A						Q	T*				G*				M	N	P						W*	Y	Z	P*	Group 25d has a very different nucleotide sequence compared to Groups 30-, 31- and 32-. It is found in various CCs.
124	17a	15	T	S	R	H	C	B	A								I	J	K	G*	L											X	Y	Z	P*
	17c	1	T	S	R	H	C	B	A								I	J	K	G*	L											X	Y	Z	P*	Compared to Group 17a, Group 17c has a different start. Some sequence stretches show similarity to various Groups, including 25d, but this is not clear-cut.
	19i	2	T	S	R	H	C	B	A								I	J	K	G*	L			M	N	P	O			M*		X	Y	Z	P*	Group 19i shares some similarity with Groups 17a and 17c within blpA-pncG and blpX; but these regions are generally similar among multiple Groups of Cat. 17 and 19.
	25d	1	T	S	R	H	C	B	A						Q	T*				G*				M	N	P						W*	Y	Z	P*	Group 25d generally has a different nucleotide sequence compared to Groups 17a, 17c and 19i. It is found in various CCs.
None41	14g	14	T	S	R	H	C	B	A								I	J	KN							P	O	G*	L	M*		X	Y	Z	P*
	29-	1	T	S	R	H	C	B	A						Q	T*				G*		W								M*	tdpA	W*	Y	Z	P*	Group 29- has a very different nucleotide sequence compared to Group 14g.
180	11-	8	T	S	R	H	C	B	A								I										O			M*		X	Y	Z	P*	Group 11- has a very different nucleotide sequence compared to Groups 1b and 26-.
	1b	1	T	S	R	H	C	B	A																							W*	Y	Z	P*
	26-	1	T	S	R	H	C	B	A						QM										N	P						W*	Y	Z	P*	The additional genes in Group 26- share similarity with sequences from Groups 25abc (CCs 439 and 3983/6485/7205), but with a deletion resulting in blpQM.
66	14a	8	T	S	R	H	C	B	A								I	J	KN							P	O	G*	L	M*		X	Y	Z	P*	Group 14a is found in various CCs.
	8g	2	T	S	R	H	C	B	A															M	N	P	O	G*	L	M*		X	Y	Z	P*	Group 8g shares the first set of common genes with Group 14a; downstream from that, it shares similarity with Group 8h (CC None5177).
113	24d	9	T	S	R	H	C	B	A						Q	T*				G*				M	N	P	O			M*		X	Y	Z	P*
	17b	1	T	S	R	H	C	B	A								I	J	K	G*	L											X	Y	Z	P*	Group 17b shares the very ends of its cassette with Group 24d; the intervening sequences are shared with Group 17a (CC 124).
156/162	17d	3	T	S	R	H	C	B	A								I	J	K	G*	L											X	Y	Z	P*	Group 17d shares part of its sequence with Groups 19h and 19j, part with Group 17a (CC 124), and part with Groups 24abc (CCs 2090 and 63).
	19h	3	T	S	R	H	C	B	A								I	J	K	G*	L			M	N	P	O			M*		X	Y	Z	P*	The end of the Group 19h cassette shares similarity with Groups 14a (CCs 66, 81, 199 and Singleton7184), 14b (CCs 490, 574 and 392) and 10b (Singleton7194).
	19j	2	T	S	R	H	C	B	A								I	J	K	G*	L			M	N	P	O			M*		X	Y	Z	P*	Groups 19h, 19j and 17d share part of their regulatory region with Groups 14ab.
	19i	1	T	S	R	H	C	B	A								I	J	K	G*	L			M	N	P	O			M*		X	Y	Z	P*	Groups 19hij share some sequence similarity with Group 17d within blpA-pncG and blpX; but these regions are generally similar among multiple Groups of Cat. 17 and 19.
439	25a	8	T	S	R	H	C	B	A						Q	T*				G*				M	N	P						W*	Y	Z	P*
	25b	1	T	S	R	H	C	B	A						Q	T*				G*				M	N	P						W*	Y	Z	P*	Differences are concentrated at the end of the cassette, with Group 25b having a deletion in blpZ and a different pncP compared to Group 25a.
218	14e	5	T	S	R	H	C	B	A								I	J	KN							P	O	G*	L	M*		X	Y	Z	P*	The additional genes in Groups 14ef compared to Group 13b share sequence similarity with Groups 14a (CCs 66, 81, 199 and Singleton7184) and 14b (CCs 490, 574 and 392).
	14f	3	T	S	R	H	C	B	A								I	J	KN							P	O	G*	L	M*		X	Y	Z	P*	Group 14f shares part of its transport region with Groups 18- (CC Singleton7152) and 19a (CC 205).
	13b	1	T	S	R	H	C	B	A								I	J									O	G*	L	M*		X	Y	Z	P*
2090	24a	7	T	S	R	H	C	B	A						Q	T*				G*				M	N	P	O			M*		X	Y	Z	P*	Group 24a is found in various CCs.
	24b	1	T	S	R	H	C	B	A						Q	T*				G*				M	N	P	O			M*		X	Y	Z	P*	The ends of the Group 24b cassette share similarity with the Group 23b cassette (CC 176).
176	23b	5	T	S	R	H	C	B	A										K	G*	L			M	N	P	O			M*		X	Y	Z	P*
	14d	1	T	S	R	H	C	B	A								I	J	KN							P	O	G*	L	M*		X	Y	Z	P*	Group 14d has a very different nucleotide sequence compared to Group 23b.
	17e	1	T	S	R	H	C	B	A								I	J	K	G*	L											X	Y	Z	P*	Group 17e shares the start of its cassette with Group 23b and the latter part of its cassette with Group 14d. The middle sequence is different.
490	14b	2	T	S	R	H	C	B	A								I	J	KN							P	O	G*	L	M*		X	Y	Z	P*	Group 14b is found in various CCs.
	13a	1	T	S	R	H	C	B	A								I	J									O	G*	L	M*		X	Y	Z	P*	The sequences of the various Groups in CC 490 are generally different from each other.
	19m	1	T	S	R	H	C	B	A								I	J	K	G*	L			M	N	P	O			M*		X	Y	Z	P*	Multiple stretches of nucleotide sequence are shared between several of the CC490 Groups; however, some of these are generally similar among various CCs and Cats.
	24f	1	T	S	R	H	C	B	A						Q	T*				G*				M	N	P	O			M*		X	Y	Z	P*
	25d	1	T	S	R	H	C	B	A						Q	T*				G*				M	N	P						W*	Y	Z	P*	Group 25 is found in various CCs.
306	19f	3	T	S	R	H	C	B	A								I	J	K	G*	L			M	N	P	O			M*		X	Y	Z	P*	Group 19f is also found in CC 304.
	19g	1	T	S	R	H	C	B	A								I	J	K	G*	L			M	N	P	O			M*		X	Y	Z	P*	Group 19g shares part of its regulatory and transport region sequence with Group 24c (CC 63).
62	8e	3	T	S	R	H	C	B	A															M	N	P	O	G*	L	M*		X	Y	Z	P*
	16a	1	T	S	R	H	C	B	A								I	J	K	G*	L									M*		X	Y	Z	P*	Group 16a shares some sequence similarity with Group 8e within blpX-pncP; but this region is generally similar among multiple Groups of Cat. 16 and 8.
None1608	7a	2	T	S	R	H	C	B	A															M	N	P	O	G*	L			X	Y	Z	P*
	4-	1	T	S	R	H	C	B	A															M	N	P	O								P*	In Group 4-, the genes pncG to blpZ have been replaced by the remnants of an IS element.
4399	3-	2	T	S	R	H	C	B	A																		O			M*		X	Y	Z	P*	Group 3- is also found in CC Singleton7230.
	14c	1	T	S	R	H	C	B	A								I	J	KN							P	O	G*	L	M*		X	Y	Z	P*	Group 14c has a very different nucleotide sequence compared to Group 3-.
100	7b	1	T	S	R	H	C	B	A															M	N	P	O	G*	L			X	Y	Z	P*
	16b	1	T	S	R	H	C	B	A								I	J	K	G*	L									M*		X	Y	Z	P*	Group 16b has a very different nucleotide sequence compared to Group 7b.
574	8d	1	T	S	R	H	C	B	A															M	N	P	O	G*	L	M*		X	Y	Z	P*
	14b	1	T	S	R	H	C	B	A								I	J	KN							P	O	G*	L	M*		X	Y	Z	P*	Group 14b shares sequence similarity with Group 8d within blp(K)N-pncG; but this region is similar among multiple Groups of Cat. 14 and 8. Group 14b is found in various CCs.
a CC = Clonal complex
b Letters represent blp genes; those marked with an asterisk represent genes with only a pnc name.
c Insertion sequences are not shown in this table.
d Sequence similarity between Groups is indicated by a shared colour; this comparison is focused on Groups within the same CC. Diagonal hashes indicate sequence similarity for part of the gene; vertical hashes indicate deletions.
e Sequence comparisons to other CCs are not exhaustive.
