# Supplementary material for: Genomic analyses of pneumococci reveal a wide diversity of bacteriocins – including pneumocyclicin, a novel circular bacteriocin
Source: BMC Genomics. 2015 Jul 28;16(1):554. doi: 10.1186/s12864-015-1729-4 (PMC4517551; doi:10.1186/s12864-015-1729-4)
Supplement: Additional file 9: — Sequence and annotation files for blp cassette prototypes. [file 12864_2015_1729_MOESM9_ESM.zip]

Archive with 158 entries (158 files):
- blp_prototype1b_Sp03-4156_annotation.embl
- blp_prototype2_A45.fasta
- blp_prototype2_A45_annotation.embl
- blp_prototype3_19F8.fasta
- blp_prototype3_19F8_annotation.embl
- blp_prototype4_SA24.fasta
- blp_prototype4_SA24_annotation.embl
- blp_prototype5a_14-3.fasta
- blp_prototype5a_14-3_annotation.embl
- blp_prototype5b_14-8.fasta
- blp_prototype5b_14-8_annotation.embl
- blp_prototype6_7A2.fasta
- blp_prototype6_7A2_annotation.embl
- blp_prototype7a_SA25.fasta
- blp_prototype7a_SA25_annotation.embl
- blp_prototype7b_GA13856.fasta
- blp_prototype7b_GA13856_annotation.embl
- blp_prototype8a_SA64.fasta
- blp_prototype8a_SA64_annotation.embl
- blp_prototype8b_SP19-BS75.fasta
- blp_prototype8b_SP19-BS75_annotation.embl
- blp_prototype8c_GA47373.fasta
- blp_prototype8c_GA47373_annotation.embl
- blp_prototype8d_2-2.fasta
- blp_prototype8d_2-2_annotation.embl
- blp_prototype8e_SP11-BS70.fasta
- blp_prototype8e_SP11-BS70_annotation.embl
- blp_prototype8f_NCTC7465.fasta
- blp_prototype8f_NCTC7465_annotation.embl
- blp_prototype8g_JJA.fasta
- blp_prototype8g_JJA_annotation.embl
- blp_prototype8h_SA35.fasta
- blp_prototype8h_SA35_annotation.embl
- blp_prototype9_SP6-BS73.fasta
- blp_prototype9_SP6-BS73_annotation.embl
- blp_prototype10a_SA76.fasta
- blp_prototype10a_SA76_annotation.embl
- blp_prototype10b_12F2.fasta
- blp_prototype10b_12F2_annotation.embl
- blp_prototype11_GA07228.fasta
- blp_prototype11_GA07228_annotation.embl
- blp_prototype12_SA49.fasta
- blp_prototype12_SA49_annotation.embl
- blp_prototype13a_2-3.fasta
- blp_prototype13a_2-3_annotation.embl
- blp_prototype13b_7F2.fasta
- blp_prototype13b_7F2_annotation.embl
- blp_prototype14a_7B2.fasta
- blp_prototype14a_7B2_annotation.embl
- blp_prototype14b_22A2.fasta
- blp_prototype14b_22A2_annotation.embl
- blp_prototype14c_19F5.fasta
- blp_prototype14c_19F5_annotation.embl
- blp_prototype14d_PN1.fasta
- blp_prototype14d_PN1_annotation.embl
- blp_prototype14e_12F5.fasta
- blp_prototype14e_12F5_annotation.embl
- blp_prototype14f_12F6.fasta
- blp_prototype14f_12F6_annotation.embl
- blp_prototype14g_SA10.fasta
- blp_prototype14g_SA10_annotation.embl
- blp_prototype14h_SA58.fasta
- blp_prototype14h_SA58_annotation.embl
- blp_prototype15a_GA47033.fasta
- blp_prototype15a_GA47033_annotation.embl
- blp_prototype15b_PT8114.fasta
- blp_prototype15b_PT8114_annotation.embl
- blp_prototype16a_SA83.fasta
- blp_prototype16a_SA83_annotation.embl
- blp_prototype16b_GA41317.fasta
- blp_prototype16b_GA41317_annotation.embl
- blp_prototype17a_11C1.fasta
- blp_prototype17a_11C1_annotation.embl
- blp_prototype17b_USA2.fasta
- blp_prototype17b_USA2_annotation.embl
- blp_prototype17c_9L2.fasta
- blp_prototype17c_9L2_annotation.embl
- blp_prototype17d_GA44511.fasta
- blp_prototype17d_GA44511_annotation.embl
- blp_prototype17e_Hungary19A-6.fasta
- blp_prototype17e_Hungary19A-6_annotation.embl
- blp_prototype18_PN2.fasta
- blp_prototype18_PN2_annotation.embl
- blp_prototype19a_TIGR4.fasta
- blp_prototype19a_TIGR4_annotation.embl
- blp_prototype19b_USA31.fasta
- blp_prototype19b_USA31_annotation.embl
- blp_prototype19c_70585.fasta
- blp_prototype19c_70585_annotation.embl
- blp_prototype19d_SA13.fasta
- blp_prototype19d_SA13_annotation.embl
- blp_prototype19e_SA56.fasta
- blp_prototype19e_SA56_annotation.embl
- blp_prototype19f_Sp03-2672.fasta
- blp_prototype19f_Sp03-2672_annotation.embl
- blp_prototype19g_SPnINV104B.fasta
- blp_prototype19g_SPnINV104B_annotation.embl
- blp_prototype19h_Spain9V-3.fasta
- blp_prototype19h_Spain9V-3_annotation.embl
- blp_prototype19i_14-2.fasta
- blp_prototype19i_14-2_annotation.embl
- blp_prototype19j_9V5.fasta
- blp_prototype19j_9V5_annotation.embl
- blp_prototype19k_SA55.fasta
- blp_prototype19k_SA55_annotation.embl
- blp_prototype19l_SA52.fasta
- blp_prototype19l_SA52_annotation.embl
- blp_prototype19m_10F2.fasta
- blp_prototype19m_10F2_annotation.embl
- blp_prototype20_BR1064.fasta
- blp_prototype20_BR1064_annotation.embl
- blp_prototype21_Taiwan23F-15.fasta
- blp_prototype21_Taiwan23F-15_annotation.embl
- blp_prototype22_GA17971.fasta
- blp_prototype22_GA17971_annotation.embl
- blp_prototype23a_14-5.fasta
- blp_prototype23a_14-5_annotation.embl
- blp_prototype23b_SA23.fasta
- blp_prototype23b_SA23_annotation.embl
- blp_prototype24a_CDC1873-00.fasta
- blp_prototype24a_CDC1873-00_annotation.embl
- blp_prototype24b_GA47751.fasta
- blp_prototype24b_GA47751_annotation.embl
- blp_prototype24c_GA44194.fasta
- blp_prototype24c_GA44194_annotation.embl
- blp_prototype24d_18C2.fasta
- blp_prototype24d_18C2_annotation.embl
- blp_prototype24e_GA07643.fasta
- blp_prototype24e_GA07643_annotation.embl
- blp_prototype24f_USA22.fasta
- blp_prototype24f_USA22_annotation.embl
- blp_prototype25a_23A2.fasta
- blp_prototype25a_23A2_annotation.embl
- blp_prototype25b_SP23-BS72.fasta
- blp_prototype25b_SP23-BS72_annotation.embl
- blp_prototype25c_9N2.fasta
- blp_prototype25c_9N2_annotation.embl
- blp_prototype25d_USA33.fasta
- blp_prototype25d_USA33_annotation.embl
- blp_prototype26_Sp07-2838.fasta
- blp_prototype26_Sp07-2838_annotation.embl
- blp_prototype27_SA67.fasta
- blp_prototype27_SA67_annotation.embl
- blp_prototype28_GA47502.fasta
- blp_prototype28_GA47502_annotation.embl
- blp_prototype29_SA6.fasta
- blp_prototype29_SA6_annotation.embl
- blp_prototype30_Taiwan19F-14.fasta
- blp_prototype30_Taiwan19F-14_annotation.embl
- blp_prototype31_GA04375.fasta
- blp_prototype31_GA04375_annotation.embl
- blp_prototype32_SA42.fasta
- blp_prototype32_SA42_annotation.embl
- blp_prototype33_SA37.fasta
- blp_prototype33_SA37_annotation.embl
- blp_prototype1a_D39.fasta
- blp_prototype1a_D39_annotation.embl
- blp_prototype1b_Sp03-4156.fasta
