# Supplementary material for: Genomic analyses of pneumococci reveal a wide diversity of bacteriocins – including pneumocyclicin, a novel circular bacteriocin
Source: BMC Genomics. 2015 Jul 28;16(1):554. doi: 10.1186/s12864-015-1729-4 (PMC4517551; doi:10.1186/s12864-015-1729-4)
Supplement: Additional file 9: — Sequence and annotation files for blp cassette prototypes. [file 12864_2015_1729_MOESM9_ESM.zip › blp_prototype2_A45.fasta]

>blp_cassette_prototype2_A45
ttacaagataatggttggaccgtagaggctcaacttggtcttgacttggtcaaagtggaa
gcggtcataggcccgccaagcggcgcgagttggagcatctggatcaagagcgctgagtcc
catgagaagactggaagtctggtaaaatttttctagttcaatcaagaatcgattatccac
tgtttcagccttggctagaaaaccaagaatagagtttaattgctcctgaaagcggacgtc
gtcagcgcttgcctgtttgcatgcttggtaggctttgtttaagtcagtaatcaaagtatg
agctcttttgatggggtctgtatctgtcatgggaatgcctcctttaatctgggtgccagt
cttacttctggcaactgtgttttgatactgttagtttatcatttttaattcttttttttt
attcaaatctttaattgtcattgaaatgtcttgaattgcgctgagtgaattttatgataa
aatagttgtaagctcatcatgatgttgtagaaaaataatccttttaggagctttcaaaga
ctgtttaggattgggtgggcttgggctagaacttttctgttattcttttcttaggaggag
aatccaatgaaacatatgattattcagacgcagaaaacagtctataaagtaaacgtcgac
gatatctactatatccaaacacatccaactaaagcccataccgtacagattgttacagaa
gaagctagttttaatatgcttcaaaatttaagtaatcttgagaaccaatatggggaaacc
ttgatgagatgtcatcgaaattgtttggttaatcttgataaattaaaatcgattgatttt
caagaaagaatcctttttctcggagaagaaggtcaatacgctgtcaagtatgccagacgt
cgctatagagaaattcgtcaaaaatggttgaaagagggagagtaagaagatgagaatatt
tgttttagaagatgatttttcccaacagactagaattgaaacgacgattgagaaactttt
gaaagcacatcatatcattcctagctcttttgaggtatttggcaagccggaccaactgct
ggcagaggtgcatgagaagggggcccatcagctattctttttggacattgagattcgaaa
tgaggagatgaaggggctggaagtggctagaaagattcgggatcgggacccttatgccct
aatcgtctttgtgacgactcactcggagtttatgcctctgtcctttcgctaccaagtgtc
agctttggactacattgataaggccctttcggcagaggagtttgaatctcgtatcgagac
agccctcctctatgccaatagtcaagatagtaaaagtctggcggaagattgcttttactt
taaatcaaaatttgcccaattccaatatccttttaaagaggtttactatctcgaaacgtc
tcccagagcccatcgtgttattctctataccaagacagacaggctggaatttacagcgag
tttagaggaggttttcaagcaggaaccccgtctcttgcagtgccatcgctcttttctcat
caatcctgcaaatgtggtgcatttggataagaaagaaaaactccttttctttcccaatgg
tggaagttgtctgatcgcgcgttataaggtcagggaagtgtctgaggctattaataactt
acactgaactaggagagtttatgaatattgtttggatattattgcatacacttattacta
atgggctagaaattgtcattttctttaaggtggatggaattaatcttactttcgagagga
tttttaaggcctttcttttgaagatactgttggtctttgtttttgtaatgattagctata
tagtaggaaatgtttacctatcttattttatggaacccttgtacggcataggcttgtctt
tcttattgttaagagggcttcctaaaaaactccttttcttttatggtctctttccaatga
tattggtgaatctcttttatagaggagtctcctattttgtgcttccatttttgggacaag
ggcaagtatatgatggctactcattcactgggttatgtataataattttcaatttcttca
tttctctagcctttttgaaatggttggactatgattttactagtttgagaagggagattc
tagatacaggttttcaaaagtccctgactaagattaactggataatgggggcttactatt
tggtgatacaaagtctgtcttactttgaatatgagcaaggtattcaatcaacgactgttc
gccatctcatcctagtgttttacctcctattttttatgggggttatcaagaaattggata
cctatttgaaggacaaactccatgatagactggaccaagagcaggtcttgcgctatagag
atatggaacgctatagtcggcatatagaggaactttacaaggaagtaaggagttttcgcc
atgactacaccaacctcttgacaagtttacgtctgggtattgaagaggaggatatggagc
agataaaagaggtctatgacttggtcttaaaggattctagtaaaaaattgcaggacaata
aatatgaccttggccgattggtgaatgttcgggatcgtgccctcaaaagtctcctagctg
gaaaatttataaaagctagagaaaaggacattgtctttaatgtcgaagttcctgaagaga
ttcaggttgaggggatgagactgcttgattttctaaccattgtgtctatcctttgtgata
atgctattgaagcgagtgcagaggccggtcaacctcatgtttcaattgcctttttaaaaa
gtggagcacaggagaccttcatcatcgaaaattccatcaaagaagagggcatagatattt
ctgaaatcttctcctttggagttagttctaaaggggaggagagaggtgtcggtctctata
ccgttatgaagattgtgggaagttatcccaatgccagtttaaatactacctgtcaagatc
aagtctttcgtcaggtgcttactatgatacctacagaatgatgaaaaaaataagaccgag
agttcttgttactcggtcttattttttatagttgtattggatgatgaagtcctttcgtat
tgttatgcttaattatattaaggctgtataagatatcttcccacagtcctccacctgtaa
tttggttgagttcggtagttgttagttcttgaaatgaagttaggttttgtttcttatcca
tgttatgattctcctttttgataagataataaatagttatagagtgttatctgaaaatta
atcagaatgggttaaaattttatctttgaaataatcaaaatatgttttctttgcagttac
actagtgacgcgaccttgtaagccatattggatgagtttactatcctcattagatagttt
tgcaagagcggttaatttaaagagattaccttgctctgttctggtaggagtttgatcaat
tgtctgaagttggccgatgatggtggtgccgtgatttccaatcttctccagttttaatct
tacagtttgtcctttatctagtagaggtagatagtcagaagatacgtagtaagtgattag
tacttctcttgtatctgtgatgacagggaatatttgagcaatttctgtaccagttggaat
tctatttttaccttcaaattcgctgttcagatgaacgatacctttacttggagcggttaa
ggtattgtttcctaagcgctgcgttgcttgatctagttgtacttttaattctgttaattg
attctccacggttagttgttgctgagaagctgtttgtaaaaattgagtgcggagtacttc
aattttggttgctaaactattatcataagttgctacacttccgataccagcttgctgaat
tttgaggcttgcgatagatgattccagacctgcaatactttgattaatttgagataaaaa
tggctcctctgccgttccttgtgtttgtccttgtgaggctacaagataacgatttaaaat
tgactggtgtggattgctagttggtaagcgtgctctgttatttatgatagcatctctcag
ctcttgatattctccaatttgttgttgaacttttgtaatttcttgttcaatagctgatga
actgctattggcaagattggtttgatttgaaacttcagtgttagtctttgtgatacccag
ttcaatatcatgggattgtttagtaaaattcataaaggtattatggtagccaaattcatc
ctcgccagaaaaaagatcagttgctttttctaagctttgtttcaaaattccaagtccttc
tttttgcttctcaagtctttgtaattgagttgctaaggcagttttctgactttcttccat
tgtttcagagtatttgatgagtaagtcacctttctcaactacttgatttgccactaaatg
attagcaaggataggattatcactggtcgactgaatagatgcaatgacacttgtaggggc
gatttccccttgggaagtaacagtaatttcttttgtggcaacaagggagaaaatcaagat
gaaagtaaacagtaatgacaggggtatgattaatactgtcgcatagttatggtaacgtct
ctgataaaactcgacgcttctaaaaagattaggattcatgacattctccttatttattga
atagatgatggtagaatccttgcgcttgcattaactcttggtgactaccaacttcaatga
ttttcccctggtcaagaacaatgacacggttagttcgttcggctatactgagacgatggg
ctacaaagagaatggttttatcagttagggacataagattatctataacctttttctcag
tcaagacatcaagaccgctagtagcttcatctagtattaaaacaggagatttagttaaaa
gagcacgagcgagagcgattcgttgcttctgtcctcctgatagaccagctccatcagaga
gctgagtttgatagcccataggcattctttcaatgtcttgacggatttcagctacttcac
aagcttttagaatatcttcttgactaatcatatgattaccgcccaaggttaagttttcca
aaatagagccattaaagatataggcttgttggggtaggtaattaatatgacggcgcaaga
cttttttatcaatgtttttaatatcctgatgattgatggaaatatgccctttgtagggtt
caaagaaattgacaatcattttggctaaagttgttttaccagaaccactaactccaacta
ggctaaccttatctccttgtttaatcgtgagattaatatctgttaaggtatctcgtccaa
aaccatacttataagaaaggtcatcaaattcaatatcgcccatcaaaaaatgtgaatgaa
cagggttttcttgaacttgaaattcagattcgactagatagacttcgttcaaacggttat
tagcgaccttcgcagattggagtttggtttggaggttgataatattttccataggagttg
taaagtaagaaaaaagtgtgttaaaggtaatcagctgaccgatagaaattttacttgaca
tgactaattgagcgccaaaccataggataaggatattcagaactaattttgttccctgct
ttaaactcgtttgtaaaatagaatatttactgagcttaaaggatttttccaaataatcta
caaattcgctgtctatattttgatagcgattttcttcactcgtgagcgactttatagttt
caatcccgttgatatcttcgataatggcagagctaaccatagaattactttgcatgacat
catggttcattttttcgaaaggcttcataaaagaaaagatgatgaacatgtatataggaa
tagaaataagagaaagaaggaagagattagggttttgtgccagtaagacgcctcctacaa
gaatcagaatagaaacatccagaaaaagagaaagaatggtagaagccaaggcatctataa
tagagttagcatctgtgaaccgtgaaatgatttctcctgtacgacgtgtcgcaaagaaag
acataggaagttcaaaaatatggcgaatataggataaaatcacatcaatgcttaatctct
ggctcagaacggttaggagataatctctggagaagctcatgacttgttggaggatatagg
tgataaccagaccaactgagatgattcttaaagttgatttcatctgatttgggatgtatt
catctaagattccttggagataataagaaccacctatattgataatagtgaccaataagc
ttgagagaacaatgtaagcaatgagagatttttgtttgaaaatcagaggaaggaagctta
gtagaccattctttttatctttatggggttgatagctgggtttgggagctagaaaaatag
atactccagtccattcagagaaaaagcgttcttttgacattttagtgatttttacagaag
ggtcaggatcaccaataatcagatagtctttctttgtttgatagacaacatagtaatgtt
ggagttttccttctttgttaacgtgaacgataaatggataggggacatcactcatgtcaa
agagcgttttatctgcttgaacaggccttgtttcaaagcccatttcatcagcggctttta
caatgccaagagcagtcgtcccttctttattggtctttgcaagttctctcaagtgagcta
gagaaaaatctgaaccatagaatttagcaatcgaggctaaggcagcgacaccacagtctc
tcgcatctatttgaggaacaaatgtacgtttataagaagtcattggcaattcctttcata
tagtggataggtatattatgccataaaactaagttcatattttatgaaatcttgaatagt
cattaaaacttcctgaatggtaaaaaagtgattagaaattatttttttaaacatttagag
gtggcttgaaataaaaaagctaattcaagacgtttcgatgacaattcaagatttggatga
aaaaaattaaaaaataatgatatactaaacttgtcaaagttgcaacgggacaaaaattaa
aaataaaaaaggagtatttgtcatggatacaaaaatgatgtcacaattttctgttatgga
taatgaaatgcttgctcgtgttgaaggtggcggatgcaattggggagattttgccaaagc
aggtgttggaggaggagcagcaagaggtcttcaactaggcattaaaacaggaacatggca
aggtgcagcaactggtgctgcgggtggagctatacttggaggtgtagcctatgcagcaac
atgttggtggtaattatggattttaaaagttttattattggtttagtagttggtatattt
ggtccttatatggatgatttaattagaaaaatattttcaaaatctctcaaaaaggataca
gatagtaccccctaaaaaataaatttctcccctgtatttgctagcttaatttacagggga
gtttctttaattttgtttcgcctgtcaaaatgatatgtgatagcaggatgaaaagtctac
aaacaagttggtatcaatacaatataaagaggaaagtatgtttttcagtgctaacataca
ttaacataaaagagatactcttaaatataagtaaatgatgatttggttagtcctagaacc
aatcaacttatgtttatcggcttggcagattttatgtttgtcatttgtttgtatagaggt
atttcagaaacagaattctatcaacaactaatcgcttatataggtgtattctctgcttgt
ttatcacgcttctgctcatgtggggcttgaagtattataaaaagtagctttctatccttt
tctgacaggatatttgagtagaaggctctattaaattgttagtgaaataaatgaatggag
gtatttaatatgaaatacagattattttttgttattttcttgagtagtgtgttggatatt
cttttagggacatttttacaaatctctatcgtatctattgggtggcttgttctttacagt
ggtttgtttgaagcaggagttttccttcttgctaataaaggggtggcggtaaaaatcaag
gaagtagatattcgaaatctctttaaatttatttttggaaaaaccttatggtttcaaatt
cttttgctcatctttttgataatcaaactttatcttggtttggatgcgaggttgatttta
ttctatggacatattttcattgtctttaatgccttaatgtatctattatctagtagtcag
gttagccttaaaaagaacaaactgtcttcttaatcttacagcagtagagcctgacaaggt
gaggttatagtaggaagaatttctatgaaaaagtatcaacttctattcaaaataagtgca
gtcttctcttacttatttttcgtatttggtctttctcagctgacgcttatcgtccaaaat
tattggcaattttcttcccagattggcaatttcgtctggattcaaaatatcttgagttta
ctatttagcggagtcatgatttggattctggctaagacaggccatggctatctctttcgc
attccaagaaaaaaatggctttggtattcgattttgacagtattagtgctagtgctccat
atctcttttaacgttcagatagctaaacatgttcagtcaactgctgaaggttgggccgta
ttgatcggttatagtgggaccaactttgctgagctaggtatctatgtaaccctgtttttc
ttgactccactaatggaagagttgatttataggggattactgcaacacgccttctttaag
cattcgcgatttggccttgatttgcttcttccttccattttgtttgctcttcctcatttt
ttgagtctgcctagtctgttagatatcttcgtctttgcaacatttggaatcatctttgcc
ggtttgacccgctataccaagagtatttatccatcctatgcggtgcatgtgatcaataat
attgtagcgaccttcccgtttttgctcacttttctacatagggtcttggggtaaaaaaaa
acaaaaggcttgcttttcagccatagaggaggtcatcatgtataaacacttatttttcct
agattccaaaactttagatcggttgacaccctatattctagtcttggcttctgacaccat
tgcttttaatgtttttgtgctaacctttgtatctgcggtggtttttaatttcctaaattc
catgctagctttaatggctatattcataggggctggctatgtggtcggattttggttact
aatactcaatgaaaatcaaagagcaaactaggaaactagccgcaggctgtacttgagtac
ggcaaggcgacgttgacgtggtttgaatttgattttcgaagagtataaaatggtttgttt
tggaaaggctagaactaaagaatgacgtgtaggaagtctgtttgttgaggaggataattt
tatggagttttttgataaatttcatgccttgtgttttggatttttagtactaataattgt
cattacagttccttatacgattaaccatggggatttttttcaaaatgaatctgcattgat
tcttgtaagtcttcttgtaacctcgctgagtgttgcttatgctagaaagtttgaaatgat
ttcttttgggatgttaagcaagaaacaacttttgcttttcattgcaatctttcttctaag
tgtacttgagacgctggtttatattcatttcttcgctgtttcttctggctcaggggtcca
acacttggcggaagtcagcagaggaatttccctgtctttgattttgactacctcagtttt
tggccccatccaggaggaactcattttcagaggacttcttcaaggtgcggtttttgacaa
ttcttggttagggcttgtgctaacttcctctctcttttctttcatgcatggaccttctaa
tgtcccttcgtttattttttatctacttgggggtttgttgctgggctttgcttataaaaa
gagccaaaacctatgggtttctactctagtccatatgctttacaacagttggccactcct
atattatttataa
