# Supplementary material for: Genomic analyses of pneumococci reveal a wide diversity of bacteriocins – including pneumocyclicin, a novel circular bacteriocin
Source: BMC Genomics. 2015 Jul 28;16(1):554. doi: 10.1186/s12864-015-1729-4 (PMC4517551; doi:10.1186/s12864-015-1729-4)
Supplement: Additional file 9: — Sequence and annotation files for blp cassette prototypes. [file 12864_2015_1729_MOESM9_ESM.zip › blp_prototype2_A45_annotation.embl]

FT   source          1..10093
FT                   /organism="Streptococcus pneumoniae"
FT                   /mol_type="genomic DNA"
FT                   /strain="A45"
FT   CDS             complement(1..330)
FT                   /gene="blpT"
FT                   /inference="ab initio prediction:Prodigal:2.60"
FT                   /codon_start=1
FT                   /transl_table=11
FT                   /product="hypothetical protein"
FT                   /colour=10
FT   CDS             607..945
FT                   /gene="blpS"
FT                   /gene_synonym="spiR1"
FT                   /inference="ab initio prediction:Prodigal:2.60"
FT                   /codon_start=1
FT                   /transl_table=11
FT                   /product="LytTR DNA-binding domain protein"
FT                   /colour=9
FT   CDS             950..1687
FT                   /gene="blpR"
FT                   /gene_synonym="spiR2"
FT                   /inference="ab initio prediction:Prodigal:2.60"
FT                   /codon_start=1
FT                   /transl_table=11
FT                   /product="response regulator"
FT                   /colour=9
FT   CDS             1701..3041
FT                   /gene="blpH"
FT                   /gene_synonym="spiH"
FT                   /inference="ab initio prediction:Prodigal:2.60"
FT                   /codon_start=1
FT                   /transl_table=11
FT                   /product="histidine kinase"
FT                   /colour=9
FT   CDS             complement(3086..3241)
FT                   /gene="blpC"
FT                   /gene_synonym="spiP"
FT                   /inference="ab initio prediction:Prodigal:2.60"
FT                   /codon_start=1
FT                   /transl_table=11
FT                   /product="peptide pheromone"
FT                   /colour=9
FT   CDS             complement(3298..4659)
FT                   /gene="blpB"
FT                   /gene_synonym="spiD"
FT                   /inference="ab initio prediction:Prodigal:2.60"
FT                   /codon_start=1
FT                   /transl_table=11
FT                   /product="bacteriocin secretion accessory protein"
FT                   /colour=3
FT   CDS             complement(4670..6823)
FT                   /gene="blpA"
FT                   /gene_synonym="spiABC"
FT                   /inference="ab initio prediction:Prodigal:2.60"
FT                   /codon_start=1
FT                   /transl_table=11
FT                   /product="ABC transporter; ATPase domain, transmembrane
FT                   region and C39 protease domain"
FT                   /colour=3
FT   CDS             7103..7333
FT                   /gene="blpK"
FT                   /gene_synonym="pncE"
FT                   /inference="ab initio prediction:Prodigal:2.60"
FT                   /codon_start=1
FT                   /transl_table=11
FT                   /product="class II bacteriocin precursor"
FT                   /colour=7
FT   CDS             7930..8313
FT                   /gene="blpX"
FT                   /gene_synonym="pncN"
FT                   /inference="ab initio prediction:Prodigal:2.60"
FT                   /codon_start=1
FT                   /transl_table=11
FT                   /product="membrane protein with putative function in
FT                   immunity"
FT                   /colour=4
FT   CDS             8365..9054
FT                   /gene="blpY"
FT                   /gene_synonym="pncO"
FT                   /inference="ab initio prediction:Prodigal:2.60"
FT                   /codon_start=1
FT                   /transl_table=11
FT                   /product="CAAX amino terminal protease"
FT                   /colour=2
FT   CDS             9098..9331
FT                   /gene="blpZ"
FT                   /gene_synonym="pncQ"
FT                   /inference="ab initio prediction:Prodigal:2.60"
FT                   /codon_start=1
FT                   /transl_table=11
FT                   /product="membrane protein with putative function in
FT                   immunity"
FT                   /colour=4
FT   CDS             9482..10093
FT                   /gene="pncP"
FT                   /gene_synonym="SP0547"
FT                   /inference="ab initio prediction:Prodigal:2.60"
FT                   /codon_start=1
FT                   /transl_table=11
FT                   /product="CAAX amino terminal protease"
FT                   /colour=2
SQ   Sequence 10093 BP; 2907 A; 1639 C; 2093 G; 3454 T; 0 other;
     ttacaagata atggttggac cgtagaggct caacttggtc ttgacttggt caaagtggaa        60
     gcggtcatag gcccgccaag cggcgcgagt tggagcatct ggatcaagag cgctgagtcc       120
     catgagaaga ctggaagtct ggtaaaattt ttctagttca atcaagaatc gattatccac       180
     tgtttcagcc ttggctagaa aaccaagaat agagtttaat tgctcctgaa agcggacgtc       240
     gtcagcgctt gcctgtttgc atgcttggta ggctttgttt aagtcagtaa tcaaagtatg       300
     agctcttttg atggggtctg tatctgtcat gggaatgcct cctttaatct gggtgccagt       360
     cttacttctg gcaactgtgt tttgatactg ttagtttatc atttttaatt cttttttttt       420
     attcaaatct ttaattgtca ttgaaatgtc ttgaattgcg ctgagtgaat tttatgataa       480
     aatagttgta agctcatcat gatgttgtag aaaaataatc cttttaggag ctttcaaaga       540
     ctgtttagga ttgggtgggc ttgggctaga acttttctgt tattcttttc ttaggaggag       600
     aatccaatga aacatatgat tattcagacg cagaaaacag tctataaagt aaacgtcgac       660
     gatatctact atatccaaac acatccaact aaagcccata ccgtacagat tgttacagaa       720
     gaagctagtt ttaatatgct tcaaaattta agtaatcttg agaaccaata tggggaaacc       780
     ttgatgagat gtcatcgaaa ttgtttggtt aatcttgata aattaaaatc gattgatttt       840
     caagaaagaa tcctttttct cggagaagaa ggtcaatacg ctgtcaagta tgccagacgt       900
     cgctatagag aaattcgtca aaaatggttg aaagagggag agtaagaaga tgagaatatt       960
     tgttttagaa gatgattttt cccaacagac tagaattgaa acgacgattg agaaactttt      1020
     gaaagcacat catatcattc ctagctcttt tgaggtattt ggcaagccgg accaactgct      1080
     ggcagaggtg catgagaagg gggcccatca gctattcttt ttggacattg agattcgaaa      1140
     tgaggagatg aaggggctgg aagtggctag aaagattcgg gatcgggacc cttatgccct      1200
     aatcgtcttt gtgacgactc actcggagtt tatgcctctg tcctttcgct accaagtgtc      1260
     agctttggac tacattgata aggccctttc ggcagaggag tttgaatctc gtatcgagac      1320
     agccctcctc tatgccaata gtcaagatag taaaagtctg gcggaagatt gcttttactt      1380
     taaatcaaaa tttgcccaat tccaatatcc ttttaaagag gtttactatc tcgaaacgtc      1440
     tcccagagcc catcgtgtta ttctctatac caagacagac aggctggaat ttacagcgag      1500
     tttagaggag gttttcaagc aggaaccccg tctcttgcag tgccatcgct cttttctcat      1560
     caatcctgca aatgtggtgc atttggataa gaaagaaaaa ctccttttct ttcccaatgg      1620
     tggaagttgt ctgatcgcgc gttataaggt cagggaagtg tctgaggcta ttaataactt      1680
     acactgaact aggagagttt atgaatattg tttggatatt attgcataca cttattacta      1740
     atgggctaga aattgtcatt ttctttaagg tggatggaat taatcttact ttcgagagga      1800
     tttttaaggc ctttcttttg aagatactgt tggtctttgt ttttgtaatg attagctata      1860
     tagtaggaaa tgtttaccta tcttatttta tggaaccctt gtacggcata ggcttgtctt      1920
     tcttattgtt aagagggctt cctaaaaaac tccttttctt ttatggtctc tttccaatga      1980
     tattggtgaa tctcttttat agaggagtct cctattttgt gcttccattt ttgggacaag      2040
     ggcaagtata tgatggctac tcattcactg ggttatgtat aataattttc aatttcttca      2100
     tttctctagc ctttttgaaa tggttggact atgattttac tagtttgaga agggagattc      2160
     tagatacagg ttttcaaaag tccctgacta agattaactg gataatgggg gcttactatt      2220
     tggtgataca aagtctgtct tactttgaat atgagcaagg tattcaatca acgactgttc      2280
     gccatctcat cctagtgttt tacctcctat tttttatggg ggttatcaag aaattggata      2340
     cctatttgaa ggacaaactc catgatagac tggaccaaga gcaggtcttg cgctatagag      2400
     atatggaacg ctatagtcgg catatagagg aactttacaa ggaagtaagg agttttcgcc      2460
     atgactacac caacctcttg acaagtttac gtctgggtat tgaagaggag gatatggagc      2520
     agataaaaga ggtctatgac ttggtcttaa aggattctag taaaaaattg caggacaata      2580
     aatatgacct tggccgattg gtgaatgttc gggatcgtgc cctcaaaagt ctcctagctg      2640
     gaaaatttat aaaagctaga gaaaaggaca ttgtctttaa tgtcgaagtt cctgaagaga      2700
     ttcaggttga ggggatgaga ctgcttgatt ttctaaccat tgtgtctatc ctttgtgata      2760
     atgctattga agcgagtgca gaggccggtc aacctcatgt ttcaattgcc tttttaaaaa      2820
     gtggagcaca ggagaccttc atcatcgaaa attccatcaa agaagagggc atagatattt      2880
     ctgaaatctt ctcctttgga gttagttcta aaggggagga gagaggtgtc ggtctctata      2940
     ccgttatgaa gattgtggga agttatccca atgccagttt aaatactacc tgtcaagatc      3000
     aagtctttcg tcaggtgctt actatgatac ctacagaatg atgaaaaaaa taagaccgag      3060
     agttcttgtt actcggtctt attttttata gttgtattgg atgatgaagt cctttcgtat      3120
     tgttatgctt aattatatta aggctgtata agatatcttc ccacagtcct ccacctgtaa      3180
     tttggttgag ttcggtagtt gttagttctt gaaatgaagt taggttttgt ttcttatcca      3240
     tgttatgatt ctcctttttg ataagataat aaatagttat agagtgttat ctgaaaatta      3300
     atcagaatgg gttaaaattt tatctttgaa ataatcaaaa tatgttttct ttgcagttac      3360
     actagtgacg cgaccttgta agccatattg gatgagttta ctatcctcat tagatagttt      3420
     tgcaagagcg gttaatttaa agagattacc ttgctctgtt ctggtaggag tttgatcaat      3480
     tgtctgaagt tggccgatga tggtggtgcc gtgatttcca atcttctcca gttttaatct      3540
     tacagtttgt cctttatcta gtagaggtag atagtcagaa gatacgtagt aagtgattag      3600
     tacttctctt gtatctgtga tgacagggaa tatttgagca atttctgtac cagttggaat      3660
     tctattttta ccttcaaatt cgctgttcag atgaacgata cctttacttg gagcggttaa      3720
     ggtattgttt cctaagcgct gcgttgcttg atctagttgt acttttaatt ctgttaattg      3780
     attctccacg gttagttgtt gctgagaagc tgtttgtaaa aattgagtgc ggagtacttc      3840
     aattttggtt gctaaactat tatcataagt tgctacactt ccgataccag cttgctgaat      3900
     tttgaggctt gcgatagatg attccagacc tgcaatactt tgattaattt gagataaaaa      3960
     tggctcctct gccgttcctt gtgtttgtcc ttgtgaggct acaagataac gatttaaaat      4020
     tgactggtgt ggattgctag ttggtaagcg tgctctgtta tttatgatag catctctcag      4080
     ctcttgatat tctccaattt gttgttgaac ttttgtaatt tcttgttcaa tagctgatga      4140
     actgctattg gcaagattgg tttgatttga aacttcagtg ttagtctttg tgatacccag      4200
     ttcaatatca tgggattgtt tagtaaaatt cataaaggta ttatggtagc caaattcatc      4260
     ctcgccagaa aaaagatcag ttgctttttc taagctttgt ttcaaaattc caagtccttc      4320
     tttttgcttc tcaagtcttt gtaattgagt tgctaaggca gttttctgac tttcttccat      4380
     tgtttcagag tatttgatga gtaagtcacc tttctcaact acttgatttg ccactaaatg      4440
     attagcaagg ataggattat cactggtcga ctgaatagat gcaatgacac ttgtaggggc      4500
     gatttcccct tgggaagtaa cagtaatttc ttttgtggca acaagggaga aaatcaagat      4560
     gaaagtaaac agtaatgaca ggggtatgat taatactgtc gcatagttat ggtaacgtct      4620
     ctgataaaac tcgacgcttc taaaaagatt aggattcatg acattctcct tatttattga      4680
     atagatgatg gtagaatcct tgcgcttgca ttaactcttg gtgactacca acttcaatga      4740
     ttttcccctg gtcaagaaca atgacacggt tagttcgttc ggctatactg agacgatggg      4800
     ctacaaagag aatggtttta tcagttaggg acataagatt atctataacc tttttctcag      4860
     tcaagacatc aagaccgcta gtagcttcat ctagtattaa aacaggagat ttagttaaaa      4920
     gagcacgagc gagagcgatt cgttgcttct gtcctcctga tagaccagct ccatcagaga      4980
     gctgagtttg atagcccata ggcattcttt caatgtcttg acggatttca gctacttcac      5040
     aagcttttag aatatcttct tgactaatca tatgattacc gcccaaggtt aagttttcca      5100
     aaatagagcc attaaagata taggcttgtt ggggtaggta attaatatga cggcgcaaga      5160
     cttttttatc aatgttttta atatcctgat gattgatgga aatatgccct ttgtagggtt      5220
     caaagaaatt gacaatcatt ttggctaaag ttgttttacc agaaccacta actccaacta      5280
     ggctaacctt atctccttgt ttaatcgtga gattaatatc tgttaaggta tctcgtccaa      5340
     aaccatactt ataagaaagg tcatcaaatt caatatcgcc catcaaaaaa tgtgaatgaa      5400
     cagggttttc ttgaacttga aattcagatt cgactagata gacttcgttc aaacggttat      5460
     tagcgacctt cgcagattgg agtttggttt ggaggttgat aatattttcc ataggagttg      5520
     taaagtaaga aaaaagtgtg ttaaaggtaa tcagctgacc gatagaaatt ttacttgaca      5580
     tgactaattg agcgccaaac cataggataa ggatattcag aactaatttt gttccctgct      5640
     ttaaactcgt ttgtaaaata gaatatttac tgagcttaaa ggatttttcc aaataatcta      5700
     caaattcgct gtctatattt tgatagcgat tttcttcact cgtgagcgac tttatagttt      5760
     caatcccgtt gatatcttcg ataatggcag agctaaccat agaattactt tgcatgacat      5820
     catggttcat tttttcgaaa ggcttcataa aagaaaagat gatgaacatg tatataggaa      5880
     tagaaataag agaaagaagg aagagattag ggttttgtgc cagtaagacg cctcctacaa      5940
     gaatcagaat agaaacatcc agaaaaagag aaagaatggt agaagccaag gcatctataa      6000
     tagagttagc atctgtgaac cgtgaaatga tttctcctgt acgacgtgtc gcaaagaaag      6060
     acataggaag ttcaaaaata tggcgaatat aggataaaat cacatcaatg cttaatctct      6120
     ggctcagaac ggttaggaga taatctctgg agaagctcat gacttgttgg aggatatagg      6180
     tgataaccag accaactgag atgattctta aagttgattt catctgattt gggatgtatt      6240
     catctaagat tccttggaga taataagaac cacctatatt gataatagtg accaataagc      6300
     ttgagagaac aatgtaagca atgagagatt tttgtttgaa aatcagagga aggaagctta      6360
     gtagaccatt ctttttatct ttatggggtt gatagctggg tttgggagct agaaaaatag      6420
     atactccagt ccattcagag aaaaagcgtt cttttgacat tttagtgatt tttacagaag      6480
     ggtcaggatc accaataatc agatagtctt tctttgtttg atagacaaca tagtaatgtt      6540
     ggagttttcc ttctttgtta acgtgaacga taaatggata ggggacatca ctcatgtcaa      6600
     agagcgtttt atctgcttga acaggccttg tttcaaagcc catttcatca gcggctttta      6660
     caatgccaag agcagtcgtc ccttctttat tggtctttgc aagttctctc aagtgagcta      6720
     gagaaaaatc tgaaccatag aatttagcaa tcgaggctaa ggcagcgaca ccacagtctc      6780
     tcgcatctat ttgaggaaca aatgtacgtt tataagaagt cattggcaat tcctttcata      6840
     tagtggatag gtatattatg ccataaaact aagttcatat tttatgaaat cttgaatagt      6900
     cattaaaact tcctgaatgg taaaaaagtg attagaaatt atttttttaa acatttagag      6960
     gtggcttgaa ataaaaaagc taattcaaga cgtttcgatg acaattcaag atttggatga      7020
     aaaaaattaa aaaataatga tatactaaac ttgtcaaagt tgcaacggga caaaaattaa      7080
     aaataaaaaa ggagtatttg tcatggatac aaaaatgatg tcacaatttt ctgttatgga      7140
     taatgaaatg cttgctcgtg ttgaaggtgg cggatgcaat tggggagatt ttgccaaagc      7200
     aggtgttgga ggaggagcag caagaggtct tcaactaggc attaaaacag gaacatggca      7260
     aggtgcagca actggtgctg cgggtggagc tatacttgga ggtgtagcct atgcagcaac      7320
     atgttggtgg taattatgga ttttaaaagt tttattattg gtttagtagt tggtatattt      7380
     ggtccttata tggatgattt aattagaaaa atattttcaa aatctctcaa aaaggataca      7440
     gatagtaccc cctaaaaaat aaatttctcc cctgtatttg ctagcttaat ttacagggga      7500
     gtttctttaa ttttgtttcg cctgtcaaaa tgatatgtga tagcaggatg aaaagtctac      7560
     aaacaagttg gtatcaatac aatataaaga ggaaagtatg tttttcagtg ctaacataca      7620
     ttaacataaa agagatactc ttaaatataa gtaaatgatg atttggttag tcctagaacc      7680
     aatcaactta tgtttatcgg cttggcagat tttatgtttg tcatttgttt gtatagaggt      7740
     atttcagaaa cagaattcta tcaacaacta atcgcttata taggtgtatt ctctgcttgt      7800
     ttatcacgct tctgctcatg tggggcttga agtattataa aaagtagctt tctatccttt      7860
     tctgacagga tatttgagta gaaggctcta ttaaattgtt agtgaaataa atgaatggag      7920
     gtatttaata tgaaatacag attatttttt gttattttct tgagtagtgt gttggatatt      7980
     cttttaggga catttttaca aatctctatc gtatctattg ggtggcttgt tctttacagt      8040
     ggtttgtttg aagcaggagt tttccttctt gctaataaag gggtggcggt aaaaatcaag      8100
     gaagtagata ttcgaaatct ctttaaattt atttttggaa aaaccttatg gtttcaaatt      8160
     cttttgctca tctttttgat aatcaaactt tatcttggtt tggatgcgag gttgatttta      8220
     ttctatggac atattttcat tgtctttaat gccttaatgt atctattatc tagtagtcag      8280
     gttagcctta aaaagaacaa actgtcttct taatcttaca gcagtagagc ctgacaaggt      8340
     gaggttatag taggaagaat ttctatgaaa aagtatcaac ttctattcaa aataagtgca      8400
     gtcttctctt acttattttt cgtatttggt ctttctcagc tgacgcttat cgtccaaaat      8460
     tattggcaat tttcttccca gattggcaat ttcgtctgga ttcaaaatat cttgagttta      8520
     ctatttagcg gagtcatgat ttggattctg gctaagacag gccatggcta tctctttcgc      8580
     attccaagaa aaaaatggct ttggtattcg attttgacag tattagtgct agtgctccat      8640
     atctctttta acgttcagat agctaaacat gttcagtcaa ctgctgaagg ttgggccgta      8700
     ttgatcggtt atagtgggac caactttgct gagctaggta tctatgtaac cctgtttttc      8760
     ttgactccac taatggaaga gttgatttat aggggattac tgcaacacgc cttctttaag      8820
     cattcgcgat ttggccttga tttgcttctt ccttccattt tgtttgctct tcctcatttt      8880
     ttgagtctgc ctagtctgtt agatatcttc gtctttgcaa catttggaat catctttgcc      8940
     ggtttgaccc gctataccaa gagtatttat ccatcctatg cggtgcatgt gatcaataat      9000
     attgtagcga ccttcccgtt tttgctcact tttctacata gggtcttggg gtaaaaaaaa      9060
     acaaaaggct tgcttttcag ccatagagga ggtcatcatg tataaacact tatttttcct      9120
     agattccaaa actttagatc ggttgacacc ctatattcta gtcttggctt ctgacaccat      9180
     tgcttttaat gtttttgtgc taacctttgt atctgcggtg gtttttaatt tcctaaattc      9240
     catgctagct ttaatggcta tattcatagg ggctggctat gtggtcggat tttggttact      9300
     aatactcaat gaaaatcaaa gagcaaacta ggaaactagc cgcaggctgt acttgagtac      9360
     ggcaaggcga cgttgacgtg gtttgaattt gattttcgaa gagtataaaa tggtttgttt      9420
     tggaaaggct agaactaaag aatgacgtgt aggaagtctg tttgttgagg aggataattt      9480
     tatggagttt tttgataaat ttcatgcctt gtgttttgga tttttagtac taataattgt      9540
     cattacagtt ccttatacga ttaaccatgg ggattttttt caaaatgaat ctgcattgat      9600
     tcttgtaagt cttcttgtaa cctcgctgag tgttgcttat gctagaaagt ttgaaatgat      9660
     ttcttttggg atgttaagca agaaacaact tttgcttttc attgcaatct ttcttctaag      9720
     tgtacttgag acgctggttt atattcattt cttcgctgtt tcttctggct caggggtcca      9780
     acacttggcg gaagtcagca gaggaatttc cctgtctttg attttgacta cctcagtttt      9840
     tggccccatc caggaggaac tcattttcag aggacttctt caaggtgcgg tttttgacaa      9900
     ttcttggtta gggcttgtgc taacttcctc tctcttttct ttcatgcatg gaccttctaa      9960
     tgtcccttcg tttatttttt atctacttgg gggtttgttg ctgggctttg cttataaaaa     10020
     gagccaaaac ctatgggttt ctactctagt ccatatgctt tacaacagtt ggccactcct     10080
     atattattta taa                                                        10093
//
