# Supplementary material for: Genomic analyses of pneumococci reveal a wide diversity of bacteriocins – including pneumocyclicin, a novel circular bacteriocin
Source: BMC Genomics. 2015 Jul 28;16(1):554. doi: 10.1186/s12864-015-1729-4 (PMC4517551; doi:10.1186/s12864-015-1729-4)
Supplement: Additional file 9: — Sequence and annotation files for blp cassette prototypes. [file 12864_2015_1729_MOESM9_ESM.zip › blp_prototype3_19F8.fasta]

>blp_cassette_prototype3_19F8
ctagtttgctctttgattttcattgagtattaacttggtcttgacttggtcaaagtggaa
gcggtcataggcccgccaagcggcgcgagttggagcatctggatcaagagcgctgagtcc
catgagaagactggaagtctggtaaaatttttctagttcaatcaagaatcgattatccac
tgtttcagccttggctagaaaaccaagaatagagtttaattgctcctgaaagcggacgtc
gtcagcgcttgcctgtttgcatgcttggtaggctttgtttaagtcagtaatcaaagtatg
agctcttttgatggggtctgtatctgtcatgggaatgcctcctttaatctgggtgccagt
cttacttctggcaactgtgttttgatactgttagtttatcacttttaattcttttttttt
attcaaatctttaattgtcattgaaatgtcttgaattgcgctgagtgaattttatgataa
aatagttgtaagctcatcatgatgttgtagaaaataatccttttaggagttttcaaagac
tgtttaggattgggtgtgcttgggctagaccttttctgttattcttttcttaggaggaga
atccaatgaaatatatgattattcagacgcagaaaacagtctataaagtaaacatcgacg
atatctactatatccaaacacatccaactaaagcccataccgtacagattgttacagaag
aagctagttttaatatgcttcaaaatttaagtaatcttgagaaccaatgtggggaaacct
tgatgagatgtcatcgaaattgtttggttaatcttgataaattaaaatcgattgattttc
aagaaagaatcctttttctcggagaagaaggtcaatacgctgtcaagtatgccagacgtc
gctatagagaaattcgtcaaaaatggttgaaagagggagagtaagaagatgagaatattt
gttttagaggatgatttttcccaacagactagaattgaaacgacgattgagaaacttttg
aaagcacatcatatcattcctagctcttttgaggtatttggcaagccggaccaactgctg
gctgaagtgcatgagaagggggcccatcagctattctttttggatattgagattcgaaat
gaagagatgaagggactggaagtggctagaaagattcgggatcgggatccttatgccctg
attgtctttgtgacgactcactcggagtttatgcccctgtcttttcgctaccaagtgtct
gctttggactacattgataaggccttgtcagcagaggagtttgaatctcggatcgagaca
gccctcctctatgccaatagtcaagatagtaaaagtctggcggaagattgcttttacttt
aaatcaaaatttgcccaatttcagtatccttttaaagaggtttactatctcgaaacgtcg
cccagagcccatcgtgttattctctataccaagacagacaggctggaatttacagcgagt
ttagaggaggttttcaagcaggagccccgtctcttgcagtgccaccgctcttttctcatc
aatcctgcaaatgtggtgcatttggataagaaagaaaaactgcttttctttcccaatggt
ggaagttgtctaatcgcccgttataaggtcagggaagtgtctgaggctattaataactta
cactgagctaggagaatttatgaacattgcttggatattgttgtatacacttgttactaa
tggactagaaattgtcatcttctttaaggtggatggaattgatcttactttcgagaggat
ttttaaggcctttctttttaagatactgttggcctttgtttttgtgatgattagctatat
agtaggaaatgtttacctatcttattttatggaacccttgtacggcataggcttatcttt
cttattattgagagggcttcctaaaaaactccttttcttttatggtctctttccaatgat
attggtgaatctcttttatagaggagtctcctattttgtgcttccatttttgggacaagg
gcaagtatatgatggctactcatttactgggttatgtataataattttcaatttcttcat
ttctctagcttttttgaaatggttggactacgattttactagcttgagaaaggagattct
cgataaagcctttcaaaagtccctgactcagattaactggataatgggtggctactatct
agtcatggaaagtctgtctttttttgaatatgaacaaagtattcaatcaaagactgttcg
ccatctcatcctagtcttttacctactcttttttatgggggttatcaagaaattggatac
ctatttgaaggaaaaactctatgagagattggaacaagagcaggccctgcgctatagaga
tatggaacgctatagtcggcatatagaggagctttacaaggaagtacggagttttcgcca
tgattataccaacctcttgactagcttacgtctgggcattgaagaggaggatatggagca
gataaaagaggtctatggctccgtcttaaaggattccagtcagaaattgcagaacaataa
atatgacctgggcagattggtaaatattcgtgataaagccctcaaaagtcttctagcagg
gaaatttttaaaagccagagataagaacattgtctttaatgtcgaagttcctgaggagat
tcaggtcgaggggatgagtctacttgattttctaaccattgtgtctatcctttgtgacaa
tgctattgaagccagtgtggaagctagtcaacctcatgtttcaatcgcctttttaaaaaa
tggagcacaggagacctttatcatcgaaaactccatcaaagaagagggcatcgatatttc
tgaaatcttctcctttggagccagttctaaaggggaggagagaggagttggtctctatac
cgtcatgaagattgtggaaagccatcctaataccagtctaaataccacctgtcaaaatca
agtctttcgtcaggtacttactgtgatacatacagaatgatgaaaaataagaccgagagt
acttgtttctcggtcttatttttttatagttgtattggatgatgaagttcttatgtgatg
taatgagcatatctattaatgttatataataaatcttcccacaatcctccacctgtaatt
tggttgagttcggtagttgttagttcttgaaatgaagttaggttttgtttcttatccatg
ttatgattctcctttttgataagataataaatagttatagagtgttatctgaaaattaat
cagaatgtgttaaaattttatctttgaaataatcaaaatatgttttctttgtagttacac
tagtgacgcgaccttgtaagccatattggatgagtttactatcctcgttagatagttttg
caagagcggttaatttaaagagatttccttgctctgttctggtaggagtttgatcaattg
tctgaagttggccgatgatggtggtgccgtgatttccaatcttctccagttttaatctta
cagtttgtcctttatctagtagaggtagatagtcagaagatacgtagtaagtgattagta
cttctcttgtatctgtgatgacagggaatatttgagcaatttctgtaccagttggaattc
tatttttaccttcaaattcgctgttcagatgaacgatacctttacttggggaggttaagg
tattgttttccaaacgctgtgtggcttgatctagttgtacttttaattctgttaattgat
tctccacagttagttgttgctgtgaggctgtctgtaaaaactgagtgcggagtacttcaa
ttttggttgctaaactgttatcataagttgctacacttccgataccagcttgctgaattt
tgaggcttgcgatagatgattcaagacctgcaatactttgattaatttgagataaaaatg
gctcctctgcagttccttgtgtttgtccttgtgaggctacaagataacgattcaaaattg
actggtgcggattgccagttggtaagcgtgctctgttatttatgatagcatctctcaact
cttgatattctccaatttgttgttgaacttttgtaatttcttgttcaatagctgatgaac
tgctattggaaagattagcttgatttgaaacttcggtgttagtctttgtgatacccagtt
caatatcatgggattgtttagtaaaattcataaaggtattatggtagccaaattcatcct
cgccagaaaaaagatcagtcgttgtttctaagctttgtttcaaaattccaagtccttctt
tttgcttctcaagtctttgtaattgagttgctaaggcagttttctgactttcttccattg
tttcagagtatttgatgagtaagtcacctttctcaactacttgatttgccactaaataat
tagcaaggataggattatcactggtcgactgaatagatgcaatgacacttgtaggggcga
tttctccttgggaagtaacagtaatttcttttgtggcaacaagggagaaaatcaagatga
aagtaaacagtaatgaaagaggtataattaacactgtcgcatagttatggtaacgtctct
gataaaactcgacgcttctaaaaagattaggattcatgacattctccttatttattgaat
agatgatggtagaagccttgcgcctgcattaactcttggtgactaccaacttcaatgatt
ttcccctggtcaagaacaatgacacggttggttcgttcggctatactgagacgatgggct
acaaagagaatggttttatcagttagggatataagattatctataacctttttctcagtc
aagacatcaagaccgctagtagcttcatctagtattaaaacaggagctttagttaaaaga
gcacgagcgagagcgattcgttgcttttgtcctcctgatagaccagctccatcagagagc
tgagtttgatagcccataggcattctttcaatgtcttgacgaatttcagctaattcacaa
gcttttagaatatcttcttggctaatcatatgattaccgcccaaggttaagttttccaaa
atagagccattaaagatataggcttgttggggtaggtaattaatatgacggcgcaagact
tttttatcaatgtttttaatatcctgatgattgatggaaatatgccctttgtagggttca
aagaaattgacaatcattttggctaaagttgttttaccagaaccactaactccaactagg
ctaaccttatctccttgtttaatcgtgagattaatatctgttaaggtatctcgtccaaaa
ccatacttataagaaaggtcatcaaattcaatatcgcccatcaaaaaatgtgaatgaaca
gggttttcttgaacttgaaattcagattcgactagatagacttcgttcaaacggttatta
gcgaccttcgcagattggagtttggtttggaggttgataatattttccataggagttgta
aagtaagaaaaaagtgtgttaaaggtaatcagctgaccgatagaaattttactcgacatg
actaattgagcgccaaaccataggataaggatattcagaactaattttgttccctgcttt
aaactcgtttgtaaaatagaatatttactgagcttaaaggatttttccaaataatctaca
aattcgctgtctatattttgatagcgattttcttcactcgtgagcgactttatagtttca
atcccgttgatatcttcgataatggcagagctaaccatagaattactttgcatgacatca
tggttcattttttcaaaaggtttcatacccaaatttcaagttgaagttagccnnnnnnnn
nnnnnnnnnnnnnnnnnnnnnnnnnnnnnnnnnnnnnnnnnnnnnnnnnnnnnnnnnnnn
nnnnnnnnnnnnnnnnnnnnnnnnnnnnnnnnnnnnnnnnnnnnnnnnnnnnnnnnnnnn
nnnnnnnnnnnnnnnnnnnnnnnnnnnnnnnnnnnnnnnnnnnnnnnnnnnnnnnnnnnn
nnnnnnnnnnnnnnnnnnnnnnnnnnnnnnnnnnnnnnnnnnnnnnnnnnnnnnnnnnnn
nnnnnnnnnnnnnnnnnnnnnnnnnnnnnnnnnnnnnnnnnnnnnnnnnnnnnnnnnnnn
nnnnnnnnnnnnnnnnnnnnnnnnnnnnnnnnnnnnnnnnnnnnnnnnnnnnnnnnnnnn
nnnnnnnnnnnnnnnnnnnnnnnnnnnnnnnnnnnnnnnnnnnnnnnnnnnnnnnnnnnn
nnnnnnnnnnnnnnnnnnnnnnnnnnnnnnnnnnnnnnnnnnnnnnnnnnnnnnnnnnnn
nnnnnnnnnnnnnnnnnnnnnnnnnnnnnnnnnnnnnnnnnnnnnnnnnnnnnnnnnnnn
nnnnnnnnnnnnnnnnnnnnnnnnnnnnnnnnnnnnnnnnnnnnnnnnnnnnnnnnnnnn
nnnnnnnnnnnnnnnnnnnnnnnnnnnnnnnnnnnnnnnnnnnnnnnnnnnnnnnnnnnn
nnnnnnnnnnnnnnnnnnnnnnnnnnnnnnnnnnnnnnnnnnnnnnnnnnnnnnnnnnnn
nnnnnnnnnnnnnnnnnnnnnnnnnnnnnnnnnnnnnnnnnnnnnnnnnnnnnnnnnnnn
nnnnnnnnnnnnnnnnnnnnnnnnnnnnnnnnnnnnnnnnnnnnnnnnnnnnnnnnnnnn
nnnnnnnnnnnnnnnnnnnnnnnnnnnnnnnnnnnnnnnnnnnnnnnnnnnnnnnnnnnn
nnnnnnnnnnnnnnnnnnnnnnnnnnnnnnnnnnnnnnnnnnnnnnnnnnnnnnnnnnnn
nnnnnnnnnnnnnnnnnnnnnnnnnnnnnnnnnnnnnnnnnnnnnnnnnnnnnnnnnnnn
nnnnnnnnnnnnnnnnnnnnnnnnnnnnnnnnnnnnnnnnnnnnnnnnnnnnnnnnnnnn
nnnnnnnnnnnnnnnnnnnnnnnnnnnnnnnnnnnnnnnnnnnnnnnnnnnnnnnnnnnn
nnnnnnnnnnnnnnnnnnnnnnnnnnnnnnnnnnggctaacttcattatagaactttcat
tttctctttattgcctatgtttttttgataatttttatattaaacttgttccgtaactga
aaagtgatatactatatggatacaaaaatgatgtcacaatttgcagttatggataatgaa
atgcttgcttgcgttgaaggtggagatattgattggggaagaaaaattagttgtgcagca
ggggttgcatatggcgcaattgatgggtgtgcaacaacggtttgacatttctattgggac
catttgctataggaataggtgtaactggtgctgcgggaggagctatacttggaggtgtgg
cctatgcagcgacatgttggtggtaattatggattttaaaagttttattattggtttagt
agttggtatatttggtccttatatggatgacttaattagaaaaatattttcaaaatcttc
caaaaaggatacggatagtactctctaaaaaataaatttctcccctgtatttgctagctt
aatttacaggggagtttctttaatattgtttcgcctgtcaaaatgatatgtgatagcagg
atgaaaagtctacaaacaagttggtatcaatacaatataaagaggaaagtatgtttttaa
tgcttactttttaaattttttaacaattcaagatgtttcgatgacaattcaagatttgga
tgaaaaattttaaaaaacaatgatatactaaacttgtcaaagttgcaacgggtgctgcta
cattatgttaaaaatcgctcttgattgataagctggatttgttaggaaaggagtaaataa
ttatggataagaaaaagatagtttcgactataatatgtatagtatttcttgtagtgtcag
tagataatttttttagagacttaaccccgttactgttcattttaaatattattggtctgt
cttgcttttcagtgctaacatacattaacataaaagagatactcttaaatataagtaagt
gatgatttggttagtcctagaaccaatcaacttatgtttatcggcttggcagattttatg
tttgtcatttgtttgtatagaggtatttcagaaacagaattctatcaacaactaatcgct
tatataggtgtattctctgcttgtttatcacgcttctgctcatgtggggcttgaagtatt
ataaaaagtagctttctatccttttctgacaggatatttgagtagaaggctctattaaat
tgttagtgaaataaatgaatggaggtatttaatatgaaatacagattattttttgttatt
ttcttgagtagtgtgttggatattcttttagggacatttttacaaatctctatcgtatct
attgggtggcttgttctttacagtggtttgtttgaagcaggagttttccttcttgctaat
aaaggggtggcggtaaaaatcaaggaagtagatattcgaaatcgattcaaatttattttt
ggaaaaaccttatggtttcaaattcttttgctcatctttttgataatcaaactttatctt
ggtttggatgcgaggttgattttattctatggacatattttcattgtctttaatgtctta
atgtatctattatctagtagtcaggttagccttaaaaagaacaaactgtcttcttaatct
tacagcagtagagcctgacaaggtgaggtcatagtaggaagaatttctatgaaaaagtat
caacttctattcaaaataagtgcagtcttctcttacttatttttcgtatttggtctttct
cagctgacgcttatcgtccaaaattattggcaattttcttcccagattggcaatttcgtc
tggattcaaaatatcttgagtttactatttagcggagtcatgatttggattctggctaag
acaggccatggctatctctttcgcattccaagaaaaaaatggctttggtattcgattttg
acagtattagtgctagtgctccatatctcttttaacgttcagatagctaaacatgttcag
tcaactgctgaaggttgggccgtattgatcggttatagtgggaccaactttgctgagcta
ggtatctatgtaaccctgtttttcttgactccactaatggaagagttgatttatagggga
ttactgcaacacgccttctttaagcattcgcgatttggccttgatttgtttcttccgtcc
attttatttgctcttcctcatttttcacgcctacctagtttgttagatattttcgtcttt
gcaacatttggaatcatctttgccggtttgacccgctataccaagagtatttatccatcc
tatgcggtgcatgtgatcaataatattgtagcaaccttcccgtttttgctcacttttcta
catagggtcttggggtaaaaaaacaaaaggcttgcttttcagccatagaggaggtcatca
tgtataaacacttatttttctagattccaaaactttagatcggttgacaccctatattct
agtcttggcttctgacaccattgcttttaatgtttttgtgctaacctttgtatctgcggt
ggtttttaatttcctaaattccatgctagctttaatggctatcttcttaggagctggcta
tgtggtcggattttggttactaatactcaatgaaaatcaaagagcaaactaggaaactag
ccgcaggctgtacttgagtacggcaaggagacgttgacgtggtttgaatttgattttcga
agagtataaaatggtttgttttggaaaggctagaactaaagaatgacatgtaggaagtct
gtttgttgaggaggataattttatggagttttttgataaatttcatgccttgtgttttgg
atttttagtactaataattgtcattacagttccttatacgattaaccatggggatttttt
tcaaaatgaatctgcattgattattgtaagtcttcttgtaacctcgctgagtgttgctta
tgctagaaagtttgaaatgatttcttttgggatgttaagcaagaaacaacttttgctttt
cattgcaatctttcttctaagtgtacttgagacgctggtttatattcatttcttcgctgt
ttcttctggctcaggggtccaacacttggcggaagtcagcagaggaatttccctgtcttt
gattttaactacctcagtttttggccccatccaggaggaactcattttcagaggacttct
tcaaggtgcggtttttgacaattcttggttagggcttgtgctaacttcctctctcttttc
tttcatgcatggaccttctaatgtcccttcgtttattttttatctacttgggggtttgtt
gctgggctttgcttataaaaagagtcaaaacctatgggtttctactctagtccatatgct
ttacaacagttggccactcttaacttatttataa
