# Supplementary material for: Genomic analyses of pneumococci reveal a wide diversity of bacteriocins – including pneumocyclicin, a novel circular bacteriocin
Source: BMC Genomics. 2015 Jul 28;16(1):554. doi: 10.1186/s12864-015-1729-4 (PMC4517551; doi:10.1186/s12864-015-1729-4)
Supplement: Additional file 9: — Sequence and annotation files for blp cassette prototypes. [file 12864_2015_1729_MOESM9_ESM.zip › blp_prototype4_SA24.fasta]

>blp_cassette_prototype4_SA24
ctagtttgctctttgattctcattgagtattaacttggtcttgacttggtcaaagtggaa
gcggtcataggcccgccaagcggcgcgagttggagcatctggatcaagagcgctgagtcc
catgagaagactggaagtctggtaaaatttttctagttcaatcaagaatcgattatccac
tgtttcagtcttggctagaaaaccaagaatagagtttaattgctcctgaaagcggacgtc
gtcagcgcttgcctgtttgcatgcttggtaggctttgtttaagtcagtaatcaaagtatg
agctcttttgatggggtctgtatctgtcatgggaatgcctcctttaatctgggtgccagt
cttacttctggcaactgtgttttgatactgttagtttatcacttttaattcttttttttt
attcaaatctttaattgtcattgaaatgtcttgaattgcgctgagtgaattttatgataa
aatagttgtaagctcatcatgatgttgtagaaaataatccttttaggagttttcaaagac
tgtttaggattgggtgtgcttgggctagatcttttctgttattcttttcttaggaggaga
atccaatgaaacatatgattattcagacacagaaaacagtctataaagtaaacatcgacg
atatctactatatccaaacacatccaactaaagcccataccgtacagattgttacagaaa
aagctagttttaatatgcttcaaaatttaagtaatcttgagaaccaatgtggggaaactt
tgatgagatgtcatcgaaattgtttggttaatcttgataaattaaaatcgattgattttc
aagaaagaatcctttttctcggagaagaaggtcaatatgctgtcaagtatgccagacgtc
gctatagagaaatacgtcaaaaatggttgaaagagggagagtaagaagatgagaatattt
gttttagaagatgatttttcccaacagactagaattgaaacgacgattgagaaacttttg
aaagcacatcatatcattcctagctcttttgaggtatttggcaagccggaccaactgctg
gcagaggtgcatgagaagggggcccatcagctattctttttggatattgagattcgaaat
gaagagatgaagggactggaagtggctagaaagattcgggaacaagacccttatgcccta
atcgtctttgtgacgactcactcggagtttatgcctctgtcctttcgctaccaagtgtca
gctttggactacattgataaggccctttcggcagaggagtttgaatctcgtatcgagaca
gccctcctctatgccaatagtcaagatagtaaaagtctggcggaagattgcttttacttt
aaatcaaaatttgcccaattccaatatcctttcaaagaggtttactatctcgaaacatcc
ccaagaccccatcgtgttattctctataccaagacagacaggctggaatttacagcgagt
ttagaggaggttttcaagcaggaaccccgtctcttgcagtgccatcgctcttttctcatc
aatcctgcaaatgtggtgcatttggataagaaagaaaaactccttttctttcccaatggt
ggaagttgtctgatcgcgcgttataaggtcagggaagtgtctgaggctattaataactta
cactgagctaggagagtttatgaacattgcttggatattgttgtatgcacttgttattaa
tggactagaaattgtcattttctttaaagtagatggaattggtctcactttcgatagaat
ttttaaggcctttcttctgaaatttcttctagggatcatttttacgacttttcaattttt
ggctgtaagtaaatatttgtcctattttatagaacctttgttcggtataggtctatcttt
cttattgttaagagggcttcctaaaaaaatccttattttttatggtctcttcccaatgat
attagtagagctcttttacagaggtgtttcctattttgtgcttccatttttggggcaagg
aattgtagatggggatggcaatcctatctttttattgattatgatattcgtttgcttcat
agttttagtctttttgaaatggttagactatgatttcactagattgagaagggagtttct
agatacaggttttcaaaagtctcttactaagattaactgggcaatgggggcttattatct
agtgatgcaaagtctatcttaccttgaatatgaacaaggtattcaatcaacgactgttcg
ccatctcatcctagtgttttacctactcttttttatggggggtatcaagaaattggatac
ctatttgaaggaaaaacttcaggaggaactgaaccaagagcagaccttgcgctacagaga
tatggaacgctatagtcggcatatagaggaactttacaaggaaattcggagttttcgcca
tgactacactaacctcttaaccagcttacgtttgggcattgaagaggaggatatggagca
gataaaagagatctacgactcggtcttaagggattccagtcagaaattgcaggacaataa
atatgacctgggcagattggtgaatattcgtgaccgtgctctcaagagtctcctagctgg
aaaatttataaaagctagagaaaagaacattgtctttaatgttgaagttcctgaggagat
tcaggttgaggggatgagcctacttgattttctaaccattgtgtctatcctttgtgacaa
tgctattgaagctagtgcagaggccagtcaacctcatgtttcaatcgcctttttaaaaaa
tggagcacaggagacttttatcattgaaaactccatcaaagaagagggcatcgatatttc
tgaaatcttctcctttggagcaagttctaaaggggaggagagaggagttggtctctatac
cgttatgaaaattgtggaaagtcatcccaataccaatctaaatactacctgccaaaatca
agtctttcgtcaggtacttactgtgatacatgcagaatgataaaaaacaagaccgagagt
tcttgtttctcggtcttgtttttatagctgaataggtagttcaagtgcttttgtgatttt
aaatttacttaaaattgtttcatgtaagagttcttcccaccatcctccacctgtaatttg
gttgagttcggtagttgttagttcttgaaatgaagttaggttttgtttcttatccatgtt
atgattctcctttttgataagataataaatagttatagagtgttatctgaaaattaatca
gaatgggttaaaattttatctttgaaataatcaaaatatgttttctttgcagttacacta
gtgacgcgaccttgtaagccatattggatgagtttactatcctcattagatagttttgca
agagcggttaatttaaagagattgccttgctctgttctggtaggagtttgatcaattgtc
tgaagttggccgatgatggtaatgccgtgatttccaatcttctccagttttaatcttaca
gtttgtcctttatctagtagaggtagatagtcagaagctacgtagtaagtgattagtact
tctcttgtatctgtgatgatagggaatatttgagcaatttctgtaccagttggaattcta
tttttaccttcaaattcgctgttcagatgaacgatacctttacttggagcggttaaggta
ttgttttctaagcgctgtgtcgcttgatctagttgtacttttaattctgttaattggttc
tccacggttagttgttgctgagaagctgtttgtaaaaattgagtgcggagtacttcaatt
ttggttgctaaactattatcataagttgctacacttccgataccagcttgctgaattttg
aggcttgcgatagatgattcaagacctgcaatactttgattaatttgagataaaaatggc
tcctctgccgttccttgtgtttgtccttgtgaggctacaagataacgattcaaaattgac
tggtgtggattgctagttggtaagcgtgctctgttatttatgatagcatctctcagctct
tgatattctccaatttgttgttgaacttttgtaatttcttgttcaatagctgatgaactg
ctattggcaagattagcttgatttgaaacctcagtgttagtctttgtgatacccagttca
atatcatgggattgtttagtaaaattcataaaggtattatggtagccaaattcatcctcg
ccagaaaaaagatcagtcgctttttctaagctttgtttcaaaattccaagtccttctttt
tgcttctcaagtctttgtaattgagttgctaaggcagttttctgactttcttccattgtt
tcagagtatttgatgagtaagtcccctttttcaactacttgatttgccactaaatgatta
gcaaggataggattatcactggtcgactgaatagatgcaatgacacttgtaggggtgatt
tccccttgggaagtaacagtaatttcttttgtggcaacaagggagaaaatcaagatgaaa
gtaaatagtaatgaaagaggtataattaacactgtcgcatagttatggtaacgtctctga
taaaactcgacgcttctaaaaagattaggattcatgacattctccttatttattgaatag
atgatggtagaatccttgcgcttgcattaactcttggtgactaccaacttcaatgatttt
cccctggtcaagaacaatgacacggttagttcgttcggctatactgagacgatgggctac
aaagagaatggttttatcagttagggatataagattatctataacctttttctcagtcaa
gacatcaagaccgctagtagcttcatctagtattaaaacaggagctttagttaaaagagc
acgagcgagagcgattcgttgcttttgtcctcctgatagaccagctccatcagagagctg
agtttgatagcccataggcattctttcaatatcttgacgaatttcagctacttcacaagc
ttttagaatatcttcttggctaatcatatgattaccgcccaaggttaagttttccaaaat
agagccattaaagatataggcttgttgtggtaggtaattaatatgacggcgcaagacttt
tttatcaatgtttttaatatcctgataattgatggaaatatgccctttgtagggttcaaa
gaaattgacaatcattttggctaaagttgttttaccagaaccactaactccaactaggct
aaccttatctccttgtttaatcgtgagattaatatctgttaaggtatctcgtccaaaacc
atacttacaagaaaggtcatcaaattcaatatcgcccatcaaaaaatgtgaatgaacagg
gttttcttgaacttgaaattcagattcgactagatagacttcgttcaaacggttattagc
gaccttcgcagattggagtttggtttggaggttgataatattttccataggagttgtaaa
gtaagaaaaaagtgtgttaaaggtaatcagctgaccgatagaaattttactcgacatgac
taattgagcgccaaaccataggataaggatattcagaactaattttgttccctgctttaa
actcgtttgtaaaatagaatatttactgagcttaaaggatttttccaaataatctacaaa
ttcgctgtctatattttgatagcgattttcttcactcgtgagcgactttatagtttcaat
cccgttgatatcttcgataatggcagagctaaccatagaattactttgcatgacatcatg
gttcattttttcgaaaggtttcataaaagaaaagatgatgaacatgtatataggaatgga
aagaagagaaaggaggaagagattagggttttgtgccagtaagacgctccctacaagaat
cagaatagaaacatccagaaaaagagaaagaatggtagaagccaaggcatctataataga
gttagcatctgtgaaccgtgaaatgatttctcctgtacgacgtgtcgcaaagaaagacat
gggaagttcaaaaatatggcgaatataggataaaatcacatcaatgcttaatctctggct
cagaacggttaggagataatctctggaaaagctcatgacttgttggaggatataggtgat
aaccagaccaactgagatgattcctaaagttgatttcatctgatttgggatgtattcatc
caagattccttggagataataagaaccaccgatattgataatagtgaccaataagcttga
gagaacgatgtaagcaatgagagatttttgtttgaaaatcagaggaaggaagcttagtag
accattctttttatctttatggggttgatagctgggtttgggagctagaaaaatagctac
tccagtccattcagagaaaaagcgttcttttgacattttggtgatttttacagaagggtc
aggatcaccaataaccagatagtctttctttgtttgatagacaacatagtaatgttggag
tttttcttctttgttaacgtgaacgataaatggataggggacatcactcatgtcaaagag
agttttatctgcttgaacaggtcttgtttcaaagcccatttcatcagcggcttttacaat
gccaagagcagtcgttccttctttattggtctttgcaagttctctcaagtgagctagaga
aaaatctgaaccatagaatttagcaatcgaggctaaggcagcaacaccgcagtctctagc
atctatttgaggaacaaatgtacgtttataagaagtcattggcaattcctttcatatagt
ggataggtctattatgccataaaaataagttcatattttatgaaatcttgaatagtcatt
gaaacttcctgaatggtaaaaaagtgattagaaattatcttttttcaaaaaatttagagg
ggttttgaaagaaaaagccaattcaagacgtttcgatgacaattcaagatttggatgaaa
aattttaaaaaacaatgatatactaaacttgtcaaagttgcgacaagacaaaaattaaaa
ataaaaaaggagtatttgttatgaatacaaaaatgatggaacaatttcatgaaatggata
tagctatgttatctagtattgaaggaggcaagaataattggcaaactaatgtcttcgaag
gtggtagtgctgcttttggtggctgggggttagggacagctatttgtgctgcgagtggtg
tcggagcgccatttatgggagcatgtggatacataggagctaaatttggtgtggctcttt
gggcaggagtaacaggggcaacgggtggattttaacaaaaggagacttgtatgaatactt
attgtaatataaatgaaacaatgctgagtgaggtttacggaggtaattccggaggagcag
ctgtagttgctgctttaggttgtgcagcgggtggagtgaaatatgggaaaattctaggac
catggggcgctgcaataggaggaattggaggagcagtggtttgtggatatttagcctata
ccgctacatcataaaaatgaaagctaaattttatgaaggctatattctttattattctct
tcgcttttcaaacctatcttatttatctatccataagtatctctgataaaaaacaaaaga
ctattgaattaacatcattgaattgttttgtcatattatttctaatctatgataaattaa
tttttctctttattgcctatgtttttttgataatttttatattaaacttgttccgtaact
gaaaagtgacatactatatgaatacaaaaatgatgtcacaattttctgttatggataatg
aaatgcttgcttgcgttgaaggtggagatattgattggggaagaaaaattagttgtgcag
caggggttgcatatggcgcaattgatgggtgtgcaacaacggtttgacatttctattggg
accatttgctataggaataggtgtaactggtgctgcaggtggagctatacttggaggtgt
agcctatgcagcaacatgttggtggtaattatggattttaaaagttttattattggttta
gtagttggtatatttggtccttatatggatgatttaattagaaaaatattttcaaaatct
cccaaaaaggatacagatagtaccccctaaaaaataaatttctcccctgtatttgctagc
ttaatttacaggggagtttctttaacccaaatcattcatacctctctcaactagatgtaa
cttacaaaacccctgacctcatgagccactttcttcctcctcatgaggtcagttttactt
tctgctgttccagtatcgtttttcctcgctagatttcctcaaaagggcagactcctccct
tggtgcgtcacatgattttttcatctcgactgttctttaatgcatcattaacgacgcttt
tcttccaggtggttcataaggaacaggaagattcaggttgacttttctaatcctagaata
aagcgctgaaaacaattcggaataggcatagagactagacaatttgaggagctgcttgcg
tcctgttcgaacacattttcctaccacatattctagtcttggcttctgacaccattgctt
ttaatgtttttgtgctaacctttgtatctgcggtggtttttaatttcctaaattccatgc
tagctttaatggctatattcataggggctggctatgtggtcggattttggttgctaaaat
ggtttgttttggaaaggctagatctaaagaatgacgtgtaggaagtctgtttgttgagga
ggataattttatggagttttttgataaatttcatgccttgtgttttggatttttagtact
aataattgtcattacagttccttatacgattaaccatgggggtttttttcaaaatgaatc
tgcattgattcttgtaagtcttcttgtaacctcgctgagtgttgcttatgctagaaagtt
tgaaatgatttcttttgggatgttaagtaagaaacaacttttgcttttcattgcaatctt
tcttctaagtgtacttgagacgctggtttatattcatttcttcgctgtttcttctggctc
aggggtccaacacttggcggaagtcagcagaggaatttccctgtctttgattttaactac
ctcagtttttggccccatccaggaggaactcattttcagaggacttcttcaaggtgcggt
ttttgacaattcttggttagggcttgtgctaacttcctctctcttttctttcatgcatgg
accttctaatgtcccttcgtttattttttatctacttgggggtttgttgctgggctttgc
ttataaaaagagtcaaaacctatgggtttctactctagtccatatgctttacaacagttg
gccactcttatattatttataa
