# Supplementary material for: Genomic analyses of pneumococci reveal a wide diversity of bacteriocins – including pneumocyclicin, a novel circular bacteriocin
Source: BMC Genomics. 2015 Jul 28;16(1):554. doi: 10.1186/s12864-015-1729-4 (PMC4517551; doi:10.1186/s12864-015-1729-4)
Supplement: Additional file 9: — Sequence and annotation files for blp cassette prototypes. [file 12864_2015_1729_MOESM9_ESM.zip › blp_prototype5a_14-3.fasta]

>blp_cassette_prototype5a_14-3
ctagtttgctctttgattttcattgagtattaacttggtcttgacttggtcaaagtggaa
gcggtcataggcccgccaagcggcgcgagttggagcatctggatcaagagcgctgagtcc
catgagaagactggaagtctggtaaaatttttctagttcaatcaagaatcgattatccac
tgtttcagccttggctagaaaaccaagaatagagtttaattgctcctgaaagcggacgtc
gtcagcgcttgcctgtttgcatgcttggtaggctttgtttaagtcagtaatcaaagtatg
agctcttttgatggggtctgtatctgtcatgggaatgcctcctttaatctgggtgccagt
cttacttctggcaactgtgttttgatactgttagtttatcacttttaattcttttttttt
attcaaatctttaattgtcattgaaatgtcttgaattgcgctgagtgaattttatgataa
aatagttgtaagctcatcatgatgttgtagaaaataatccttttaggagttttcaaagac
tgtttaggattgggtgtgcttgggctagaccttttctgttattcttttcttaggaggaga
atccaatgaaatatatgattattcagacgcagaaaacagtctataaagtaaacatcgacg
atatctactatatccaaacacatccaactaaagcccataccgtacagattgttacagaag
aagctagttttaatatgcttcaaaatttaagtaatcttgagaaccaatgtggggaaacct
tgatgagatgtcatcgaaattgtttggttaatcttgataaattaaaatcgattgattttc
aagaaagaatcctttttctcggagaagaaggtcaatacgctgtcaagtatgccagacgtc
gctatagagaaattcgtcaaaaatggttgaaagagggagagtaagaagatgagaatattt
gttttagaggatgatttttcccaacagactagaattgaaacgacgattgagaaacttttg
aaagcacatcatatcattcctagctcttttgaggtatttggcaagccggaccaactgctg
gctgaagtgcatgagaagggggcccatcagctattctttttggatattgagattcgaaat
gaagagatgaagggactggaagtggctagaaagattcgggatcgggatccttatgccctg
attgtctttgtgacgactcactcggagtttatgcccctgtcctttcgctaccaagtgtct
gctctggactatattgataaggccctttcggcagaggagtttgaatctcgaatcgagaca
gccctcctctatgccaatagtcaagatagtaaaagtctggcggaagattgcttttacttt
aaatcaaaatttgcccaattccaatatccttttaaagaggtttactatctcgaaacgtct
cccagagcccatcgtgttattctctataccaagacagacaggctggaatttacagcgagt
ttagaggaggttttcaagcaggaaccccgtctcttgcagtgccatcgctcttttctcatc
aatcctgcaaatgtggtgcatttggataagaaagaaaaactccttttttttcccaatggt
ggaagttgtctgatcgcgcgttataaggtcagggaagtgtctgaggctattaataactta
cactgaactaggagagtttatgaatattgtttggatattattgcatacacttattactaa
tgggctagaaattgtcattttctttaaggtggatggaattaatcttactttcgagaggat
ttttaaggcctttcttttgaagatactgttggtctttgtttttgtaatgattagctatat
agtaggaaatgtttacctatcttattttatggaacccttgtacggcataggcttgtcttt
cttattgttaagagggcttcctaaaaaactccttttcttttatggtctctttccaatgat
attggtgaatctcttttatagaggagtctcctattttgtgcttccatttttgggacaagg
gcaagtatatgatggctactcattcactgggttatgtataataattttcaatttcttcat
ttctctagcctttttgaaatggttggactatgattttactagtttgagaagggagattct
agatacaggttttcaaaagtccctgactaagattaactggataatgggggcttactattt
ggtgatacaaagtctgtcttactttgaatatgagcaaggtattcaatcaacgactgttcg
ccatctcatcctagtgttctacctcctattttttatgggggttatcaagaaattggatac
ctatttgaaggacaaactccatgatagactggaccaagagcaggtcttgcgctatagaga
tatagaacgctatagtcggcatatagaggaactttacaaggaagtaaggagttttcgcca
tgactacaccaacctcttgacaagtttacgtctgggtattgaagaggaggatatggagca
gataaaagaggtctatgacttggtcttaaaggattctagtaaaaaattgcaggacaataa
atatgaccttggccgattggtgaatgttcgggatcgtgccctcaaaagtctcctagctgg
aaaatttataaaagctagagataagaacattgtctttaatgtcgaagttcctgaagagat
tcaggttgaggggatgagactgcttgattttctaaccattgtgtctatcctttgtgataa
tgctattgaagcgagtgcagaggccggtcaacctcatgtttcaattgcctttttaaaaag
tggagcacaggagaccttcatcatcgaaaattccatcaaagaagagggcatcgatatttc
tgaaatcttctcctttggagttagttctaaaggggaggagagaggtgtcggtctctatac
cgttatgaagattgtggaaagttatcccaatgccagtttaaatactacctgtcaagatca
agtctttcgtcaggtgcttactatgatacctacagaatgatgaaaaaaataagaccgaga
gttcttgttactcggtcttattttttatagttgtattggatgatgaagtcctttcgtatt
gttatgcttaattatattaaggctgtataagatatcttcccacagtcctccacctgtaat
ttggttgagttcggtagttgttagttcttgaaatgaagctaggttttgtttcttatccat
gttatgattctcctttttgataagataataaatagttatagagtgttatctgaaaattaa
tcagaatgggttaaaattttatctttgaaataatcaaaatatgttttctttgcagttaca
ctagtgacgcgaccttgtaagccatattggatgagtttactatcctcattagatagtttt
gcaagagcggttaatttaaagagattaccttgctctgttctggtaggagtttgatcaatt
gtctgaagttggccgatgatggtggtgccgtgatttccaatcttctccagttttaatctt
acagtttgtcctttatctagtagaggtagatagtcagaagatacgtagtaagtgattagt
acttctcttgtatctgtgatgacagggaatatttgagcaatttctgtaccagttggaatt
ctatttttaccttcaaattcgctgttcagatgaacgatacctttacttggagcggttaag
gtattgtttcctaagcgctgcgttgcttgatctagttgtacttttaattctgttaattga
ttctccacggttagttgttgctgagaagctgtttgtaaaaattgagtgcggagtacttca
attttggttgctaaactattatcataagttgctacacttccgataccagcttgctgaatt
ttgaggcttgcgatagatgattccagacctgcaatactttgattaatttgagataaaaat
ggctcctctgccgttccttgtgtttgtccttgtgaggctacaagataacgattcaaaatt
gactggtgtggattgctagttggtaagcgtgctctgttatttatgatagcatctctcagc
tcttgatattctccaatttgttgttgaacttttgtaatttcttgttcaatagctgatgaa
ctgctattggcaagattggcttgatttgaaacttcagtgttagtctttgtgatacccagt
tcaatatcatgggattgtttagtaaaattcataaaggtattatggtagccaaattcatcc
tcgccagaaaaaagatcagtcgctttttctaagctttgtttcaaaattccaagtccttct
ttttgcttctcaagtctttgtaattgagttgctaaggcagttttctgactttcttccatt
gtttcagagtatttgatgagtaagtcacctttctcaactacttgatttgccactaaataa
ttagcaaggataggattatcactggtcgactgaatagatgcaatgacacttgtaggggcg
atttctccttgggaagtaacagtaatttcttttgtggcaacaagggagaaaatcaagatg
aaagtaaacagtaatgaaagaggtataattaacactgtcgcatagttatggtaacgtctc
tgataaaactcgacgcttctaaaaagattaggattcatgacattctccttatttattgaa
tagatgatggtagaagccttgcgcctgcattaactcttggtgactaccaacttcaatgat
tttcccctggtcaagaacaatgacacggttggttcgttcggctatactgagacgatgggc
tacaaagagaatggttttatcagttagggatataagattatctataacctttttctcagt
caagacatcaagaccgctagtagcttcatctagtattaaaacaggagctttagttaaaag
agcacgagcgagagcgattcgttgcttttgtcctcctgatagaccagctccatcagagag
ctgagtttgatagcccataggcattctttcaatgtcttgacgaatttcagctaattcata
agcttttagaatatcttcttgactaatcatatgattaccgcccaaggttaagttttccaa
aatagagccattaaagatataggcttgttggggtaggtaattaatatgacggcgcaagac
ttttttatcaatgtttttaatatcctgatgattgatggaaatatgccctttgtagggttc
aaagaaattgacaatcattttggctaaagttgttttaccagaaccactaactccaactag
gctaaccttatctccttgtttaatcgtgagattaatatctgttaaggtatctcgtccaaa
accatacttataagaaaggtcatcaaattcaatatcgcccatcaaaaaatgtgaatgaac
agggttttcttgaacttgaaattcagattcgactagatagacttcgttcaaacggttatt
agcgaccttcgcagattggagtttggtttggaggttgataatattttccataggagttgt
aaagtaagaaaaaagtgtgttaaaggtaatcagctgaccgatagaaattttactcgacat
gactaattgagcgccaaaccataggataaggatattcagaactaattttgttccctgctt
taaactcgtttgtaaaatagaatatttactgagcttaaaggatttttccaaataatctac
aaattcgctgtctatattttgatagcgattttcttcactcgtgagcgactttatagtttc
aatcccgttgatatcttcgataatggcagagctaaccatagaattactttgcatgacatc
atggttcattttttcaaaaggtttcataaaagaaaagatgatgaacatgtatataggaat
ggaaagaagagaaaggaggaagagattagggttttgtgccagtaagacgccccctacaag
aatcagaatagaaacatccagaaaaagagaaagaatggtagaagccaaggcatctataat
agagttagcatctgtgaaccgtgaaatgatttctcctgtacgacgtgtcgcaaagaaaga
catgggaagttcaaaaatatggcgaatataggataaaatcacatcaatgcttaatctctg
gctcagaacggttaggagataatctctggaaaagctcatgacttgttggaggatataggt
gataaccagaccaactgagatgattcctaaagttgatttcatctgatttgggatgtattc
atccaagattccttggagataataagaaccaccgatattgataatagtgaccaataagct
tgagagaacaatgtaagcaatgagagatttttgtttgaaaatcagaggaaggaagcttag
tagaccattctttttatctttatggggttgatagctgggtttgggagctagaaaaataga
tactccagtccattcagagaaaaagcgttcttttgacattttagtgatttttacagaagg
gtcaggatcaccaataatcagatagtctttctttgtttgatagacaacatagtaatgttg
gagttttccttctttgttaacgtgaacgataaatggataggggacatcactcatgtcaaa
gagagttttatctgcttaaacaggccttgtttcaaagcccatttcatcagcggcttttac
aatgccaagagcagtcgtcccttctttattggtctttgcaagttctctcaagtgagctag
agaaaaatctgaaccatagaatttagcaatcgaggctaaggcagcgacaccacagtctct
cgcatctatttgaggaacaaatgtacgtttataagaagtcattggcaattcctttcatat
agtggataggtctattatgtcataaaactaagttcatattttatgaaatcttgaatagtc
attaaaacttcctgaatggtaaaaaagtgattagaaattattttttttaaacatttagag
gtggcttgaaatagaggtggcttgaaatagaggtggcttgaaataaaaaagctaattcaa
gacgtttcgatgactattcaagatctggatgaaaaattttaaaaaacgatgatatactaa
acttgtcaaagttacaacaagacaaaaattaaaaataaaaaagagtatttgtcatggata
caaaaattatggaacaatttcatgaaatggatataactatgttatctagtattgaaggag
gcaagaataattggcaaactaatgtcttagaaggtggtggtgctgcttttggtggctggg
ggctagggacagctatttgtgctgcgagtggtgttggagcaccatttatgggagcatgtg
gatacataggagctaaatttggtgtggatctttgggcaggagtaacaggggcaacgggtg
gattttaataaaaggagacttgtatgaatacttattgtaatataaatgaaacaatgctga
gtgaggtttatggaggtaattccggaggagcagctgtagttgctgctttaggttgtgcag
cgggtggagtgaaatatgggagacttctaggaccatggggcgctgcaataggaggaattg
gaggagcagtggtttgtggatatttagcctataccgctacatcataaaaatgaaagctaa
attttatgaaggctatattctttattattctcttcgcttttcaaacctatcttatttatc
tatccataagtatctccgataaaaaacaaaagactattgaattaacatcattgaattgtt
ttgtcatattatttctaatctatgataaattaatttttctctttattgcctatgtttttt
tgataatttttatattaaacttgttccgtaactgaaaagtgatatactatatggatacaa
aaatgatgtcacaatttgcagttatggataatgaaatgcttgcttgcgttgaaggtggag
atattgattggggaagaaaaattagttgtgcagcaggggttgcatatggcgcaattgatg
ggtgtgcaacaacggtttgacatttctattgggaccatttgctataggaataggtgtaac
tggtgctgcaggtggagctatacttggaggtgtagcctatgcagcaatatgttggtggta
attatggattttaaaagttttattattggtttagtagttggtatatttggtccttatatg
gatgacttaattagaaaaatattttcaaaatcttccaaaaaggatacggatagtactctc
taaaaaataaatttctcccctgtatttgctagcttaatttacaggggagtttctttaata
ttgtttcgcctgtcaaaatgatatgtgatagcaggatgaaaagtctacaaacaagttggt
atcaatacaatataaagaggaaagtatgtttttaatgcttactttttaaattttttaaca
attcaagatgtttcgatgacaattcaagatttggatgaaaaattttaaaaaacaatgata
tactaaacttgtcaaagttgcaacgggtgctgctacattatgttaaaaatcgctcttgat
tgataagctggatttgttaggaaaggagtaaataattatggataagaaaaagatagtttc
gactataatatgtatagtatttcttgtagtgtcagtagataatttttttagagacttaac
cccgttactgttcattttaaatattattggtctgtcttgcttttcagtgctaacatacat
taacataaaagagatactcttaaatataagtaagtgatgatttggttagtcctagaacca
atcaacttatgtttatcggcttggcagattttatgtttgtcatttgtttgtatagaggta
tttcagaaacagaattctatcaacaactaatcgcttatataggtgtattctctgcttgtt
tatcacgcttctgctcatgtggggcttgaagtattataaaaagtagctttctatcctttt
ctgacaggatatttgagtagaaggctctattaaattgttagtgaaataaatgaatggagg
tatttaatatgaaatacagattattttttgttattttcttgagtagtgtgttggatattc
ttttagggacatttttacaaatctctatcgtatctattgggtggcttgttctttacagtg
gtttgtttgaagcaggagttttccttcttgctaataaaggggtggcggtaaaaatcaagg
aagtagatattcgaaatcgattcaaatttatttttggaaaaaccttatggtttcaaattc
ttttgctcatctttttgataatcaaactttatcttggtttggatgcgaggttgattttat
tctatggacatattttcattgtctttaatgtcttaatgtatctattatctagtagtcagg
ttagccttaaaaagaacaaactgtcttcttaatcttacagcagtagagcctgacaaggtg
aggtcatagtaggaagaatttctatgaaaaagtatcaacttctattcaaaataagtgcag
tcttctcttacttatttttcgtatttggtctttctcagctgacgcttatcgtccaaaatt
attggcaattttcttcccagattggcaatttcgtctggattcaaaatatcttgagtttac
tatttagcggagtcatgatttggattctggctaagacaggccatggctatctctttcgca
ttccaagaaaaaaatggctttggtattcgattttgacagtattagtgctagtgctccata
tctcttttaacgttcagatagctaaacatgttcagtcaactgctgaaggttgggccgtat
tgatcggttatagtgggaccaactttgctgagctaggtatctatgtaaccctgtttttct
tgactccactaatggaagagttgatttataggggattactgcaacacgccttctttaagc
attcgcgatttggccttgatttgtttcttccgtccattttatttgctcttcctcattttt
caagcctacctagtttgttagatattttcgtctttgcaacatttggaatcatctttgccg
gtttgacccgctataccaagagtatttatccatcctatgcggtgcatgtgatcaataata
ttgtagcaaccttcccgtttttgctcacttttctacatagggtcttggggtaaaaaaaca
aaaggcttgcttttcagccatagaggaggtcatcatgtataaacacttatttttctagat
tccaaaactttagatcggttgacaccctatattctagtcttggcttctgacaccattgct
tttaatgtttttgtgctaacctttgtatctgcggtggtttttaatttcctaaattccatg
ctagctttaatggctatcttcttaggagctggctatgtggtcggattttggttactaata
ctcaatgaaaatcaaagagcaaactaggaaactagccgcaggctgtacttgagtacggca
aggcgacgttgacgtggtttgaatttgattttcgaagagtataaaatggtttgttttgga
aaggctagaactaaagaatgacatgtaggaagtctgtttgttgaggaggataattttatg
gagttttttgataaatttcatgccttgtgttttggatttttagtactaataattgtcatt
acagttccttatacgattaaccatggggatttttttcaaaatgaatctgcattgattatt
gtaagtcttcttgtaacctcgctgagtgttgcttatgctagaaagtttgaaatgatttct
tttgggatgttaagcaagaaacaacttttgcttttcattgcaatctttcttctaagtgta
cttgagacgctggtttatattcatttcttcgctgtttcttctggctcaggggtccaacac
ttggcggaagtcagcagaggaatttccctgtctttgattttaactacctcagtttttggc
cccatccaggaggaactcattttcagaggacttcttcaaggtgcggtttttgacaattct
tggttagggcttgtgctaacttcctctctcttttctttcatgcatggaccttctaatgtc
ccttcgtttattttttatctacttgggggtttgttgctgggctttgcttataaaaagagt
caaaacctatgggtttctactctagtccatatgctttacaacagttggccactcttaact
tatttataa
