# Supplementary material for: Genomic analyses of pneumococci reveal a wide diversity of bacteriocins – including pneumocyclicin, a novel circular bacteriocin
Source: BMC Genomics. 2015 Jul 28;16(1):554. doi: 10.1186/s12864-015-1729-4 (PMC4517551; doi:10.1186/s12864-015-1729-4)
Supplement: Additional file 9: — Sequence and annotation files for blp cassette prototypes. [file 12864_2015_1729_MOESM9_ESM.zip › blp_prototype5a_14-3_annotation.embl]

FT   source          1..11169
FT                   /organism="Streptococcus pneumoniae"
FT                   /mol_type="genomic DNA"
FT                   /strain="14/3"
FT   CDS             complement(1..330)
FT                   /gene="blpT"
FT                   /inference="ab initio prediction:Prodigal:2.60"
FT                   /codon_start=1
FT                   /transl_table=11
FT                   /product="hypothetical protein"
FT                   /colour=10
FT   CDS             606..944
FT                   /gene="blpS"
FT                   /gene_synonym="spiR1"
FT                   /inference="ab initio prediction:Prodigal:2.60"
FT                   /codon_start=1
FT                   /transl_table=11
FT                   /product="LytTR DNA-binding domain protein"
FT                   /colour=9
FT   CDS             949..1686
FT                   /gene="blpR"
FT                   /gene_synonym="spiR2"
FT                   /inference="ab initio prediction:Prodigal:2.60"
FT                   /codon_start=1
FT                   /transl_table=11
FT                   /product="response regulator"
FT                   /colour=9
FT   CDS             1700..3040
FT                   /gene="blpH"
FT                   /gene_synonym="spiH"
FT                   /inference="ab initio prediction:Prodigal:2.60"
FT                   /codon_start=1
FT                   /transl_table=11
FT                   /product="histidine kinase"
FT                   /colour=9
FT   CDS             complement(3085..3240)
FT                   /gene="blpC"
FT                   /gene_synonym="spiP"
FT                   /inference="ab initio prediction:Prodigal:2.60"
FT                   /codon_start=1
FT                   /transl_table=11
FT                   /product="peptide pheromone"
FT                   /colour=9
FT   CDS             complement(3297..4658)
FT                   /gene="blpB"
FT                   /gene_synonym="spiD"
FT                   /inference="ab initio prediction:Prodigal:2.60"
FT                   /codon_start=1
FT                   /transl_table=11
FT                   /product="bacteriocin secretion accessory protein"
FT                   /colour=3
FT   CDS             complement(4669..6594)
FT                   /gene="blpA ORF2"
FT                   /gene_synonym="spiABC"
FT                   /inference="ab initio prediction:Prodigal:2.60"
FT                   /codon_start=1
FT                   /transl_table=11
FT                   /product="ABC transporter; ATPase domain, transmembrane
FT                   region and partial C39 protease domain"
FT                   /colour=3
FT   CDS             complement(6616..6822)
FT                   /gene="blpA ORF1"
FT                   /gene_synonym="spiA"
FT                   /inference="ab initio prediction:Prodigal:2.60"
FT                   /codon_start=1
FT                   /transl_table=11
FT                   /product="ABC transporter; partial C39 protease domain"
FT                   /colour=3
FT   CDS             7134..7388
FT                   /gene="blpM"
FT                   /gene_synonym="pncI"
FT                   /inference="ab initio prediction:Prodigal:2.60"
FT                   /codon_start=1
FT                   /transl_table=11
FT                   /product="class II bacteriocin precursor"
FT                   /colour=7
FT   CDS             7404..7607
FT                   /gene="blpN"
FT                   /gene_synonym="pncJ"
FT                   /inference="ab initio prediction:Prodigal:2.60"
FT                   /codon_start=1
FT                   /transl_table=11
FT                   /product="class II bacteriocin precursor"
FT                   /colour=7
FT   CDS             7626..7835
FT                   /gene="blpP"
FT                   /gene_synonym="pncK"
FT                   /inference="predicted by Prodigal with different settings"
FT                   /inference="indirect experimental evidence for function in
FT                   immunity (Dawid et al., 2007)"
FT                   /codon_start=1
FT                   /transl_table=11
FT                   /product="membrane protein with function in immunity"
FT                   /colour=4
FT   CDS             7851..8000
FT                   /gene="blpO"
FT                   /gene_synonym="pncV"
FT                   /inference="ab initio prediction:Prodigal:2.60"
FT                   /codon_start=1
FT                   /transl_table=11
FT                   /product="class II bacteriocin precursor"
FT                   /colour=7
FT   CDS             8558..8737
FT                   /gene="pncM"
FT                   /inference="predicted by Prodigal in other strains"
FT                   /codon_start=1
FT                   /transl_table=11
FT                   /product="membrane protein with putative function in
FT                   immunity"
FT                   /colour=4
FT   CDS             9009..9392
FT                   /gene="blpX"
FT                   /gene_synonym="pncN"
FT                   /inference="ab initio prediction:Prodigal:2.60"
FT                   /codon_start=1
FT                   /transl_table=11
FT                   /product="membrane protein with putative function in
FT                   immunity"
FT                   /colour=4
FT   CDS             9444..10133
FT                   /gene="blpY"
FT                   /gene_synonym="pncO"
FT                   /inference="ab initio prediction:Prodigal:2.60"
FT                   /codon_start=1
FT                   /transl_table=11
FT                   /product="CAAX amino terminal protease"
FT                   /colour=2
FT   CDS             join(10175..10195,10195..10407)
FT                   /gene="blpZ"
FT                   /gene_synonym="pncQ"
FT                   /pseudo
FT                   /inference="predicted by Prodigal in other strains"
FT                   /codon_start=1
FT                   /transl_table=11
FT                   /product="membrane protein with putative function in
FT                   immunity"
FT                   /note="frameshift due to 1nt deletion"
FT                   /colour=11
FT   CDS             10558..11169
FT                   /gene="pncP"
FT                   /gene_synonym="SP0547"
FT                   /inference="ab initio prediction:Prodigal:2.60"
FT                   /codon_start=1
FT                   /transl_table=11
FT                   /product="CAAX amino terminal protease"
FT                   /colour=2
SQ   Sequence 11169 BP; 3243 A; 1758 C; 2316 G; 3852 T; 0 other;
     ctagtttgct ctttgatttt cattgagtat taacttggtc ttgacttggt caaagtggaa        60
     gcggtcatag gcccgccaag cggcgcgagt tggagcatct ggatcaagag cgctgagtcc       120
     catgagaaga ctggaagtct ggtaaaattt ttctagttca atcaagaatc gattatccac       180
     tgtttcagcc ttggctagaa aaccaagaat agagtttaat tgctcctgaa agcggacgtc       240
     gtcagcgctt gcctgtttgc atgcttggta ggctttgttt aagtcagtaa tcaaagtatg       300
     agctcttttg atggggtctg tatctgtcat gggaatgcct cctttaatct gggtgccagt       360
     cttacttctg gcaactgtgt tttgatactg ttagtttatc acttttaatt cttttttttt       420
     attcaaatct ttaattgtca ttgaaatgtc ttgaattgcg ctgagtgaat tttatgataa       480
     aatagttgta agctcatcat gatgttgtag aaaataatcc ttttaggagt tttcaaagac       540
     tgtttaggat tgggtgtgct tgggctagac cttttctgtt attcttttct taggaggaga       600
     atccaatgaa atatatgatt attcagacgc agaaaacagt ctataaagta aacatcgacg       660
     atatctacta tatccaaaca catccaacta aagcccatac cgtacagatt gttacagaag       720
     aagctagttt taatatgctt caaaatttaa gtaatcttga gaaccaatgt ggggaaacct       780
     tgatgagatg tcatcgaaat tgtttggtta atcttgataa attaaaatcg attgattttc       840
     aagaaagaat cctttttctc ggagaagaag gtcaatacgc tgtcaagtat gccagacgtc       900
     gctatagaga aattcgtcaa aaatggttga aagagggaga gtaagaagat gagaatattt       960
     gttttagagg atgatttttc ccaacagact agaattgaaa cgacgattga gaaacttttg      1020
     aaagcacatc atatcattcc tagctctttt gaggtatttg gcaagccgga ccaactgctg      1080
     gctgaagtgc atgagaaggg ggcccatcag ctattctttt tggatattga gattcgaaat      1140
     gaagagatga agggactgga agtggctaga aagattcggg atcgggatcc ttatgccctg      1200
     attgtctttg tgacgactca ctcggagttt atgcccctgt cctttcgcta ccaagtgtct      1260
     gctctggact atattgataa ggccctttcg gcagaggagt ttgaatctcg aatcgagaca      1320
     gccctcctct atgccaatag tcaagatagt aaaagtctgg cggaagattg cttttacttt      1380
     aaatcaaaat ttgcccaatt ccaatatcct tttaaagagg tttactatct cgaaacgtct      1440
     cccagagccc atcgtgttat tctctatacc aagacagaca ggctggaatt tacagcgagt      1500
     ttagaggagg ttttcaagca ggaaccccgt ctcttgcagt gccatcgctc ttttctcatc      1560
     aatcctgcaa atgtggtgca tttggataag aaagaaaaac tccttttttt tcccaatggt      1620
     ggaagttgtc tgatcgcgcg ttataaggtc agggaagtgt ctgaggctat taataactta      1680
     cactgaacta ggagagttta tgaatattgt ttggatatta ttgcatacac ttattactaa      1740
     tgggctagaa attgtcattt tctttaaggt ggatggaatt aatcttactt tcgagaggat      1800
     ttttaaggcc tttcttttga agatactgtt ggtctttgtt tttgtaatga ttagctatat      1860
     agtaggaaat gtttacctat cttattttat ggaacccttg tacggcatag gcttgtcttt      1920
     cttattgtta agagggcttc ctaaaaaact ccttttcttt tatggtctct ttccaatgat      1980
     attggtgaat ctcttttata gaggagtctc ctattttgtg cttccatttt tgggacaagg      2040
     gcaagtatat gatggctact cattcactgg gttatgtata ataattttca atttcttcat      2100
     ttctctagcc tttttgaaat ggttggacta tgattttact agtttgagaa gggagattct      2160
     agatacaggt tttcaaaagt ccctgactaa gattaactgg ataatggggg cttactattt      2220
     ggtgatacaa agtctgtctt actttgaata tgagcaaggt attcaatcaa cgactgttcg      2280
     ccatctcatc ctagtgttct acctcctatt ttttatgggg gttatcaaga aattggatac      2340
     ctatttgaag gacaaactcc atgatagact ggaccaagag caggtcttgc gctatagaga      2400
     tatagaacgc tatagtcggc atatagagga actttacaag gaagtaagga gttttcgcca      2460
     tgactacacc aacctcttga caagtttacg tctgggtatt gaagaggagg atatggagca      2520
     gataaaagag gtctatgact tggtcttaaa ggattctagt aaaaaattgc aggacaataa      2580
     atatgacctt ggccgattgg tgaatgttcg ggatcgtgcc ctcaaaagtc tcctagctgg      2640
     aaaatttata aaagctagag ataagaacat tgtctttaat gtcgaagttc ctgaagagat      2700
     tcaggttgag gggatgagac tgcttgattt tctaaccatt gtgtctatcc tttgtgataa      2760
     tgctattgaa gcgagtgcag aggccggtca acctcatgtt tcaattgcct ttttaaaaag      2820
     tggagcacag gagaccttca tcatcgaaaa ttccatcaaa gaagagggca tcgatatttc      2880
     tgaaatcttc tcctttggag ttagttctaa aggggaggag agaggtgtcg gtctctatac      2940
     cgttatgaag attgtggaaa gttatcccaa tgccagttta aatactacct gtcaagatca      3000
     agtctttcgt caggtgctta ctatgatacc tacagaatga tgaaaaaaat aagaccgaga      3060
     gttcttgtta ctcggtctta ttttttatag ttgtattgga tgatgaagtc ctttcgtatt      3120
     gttatgctta attatattaa ggctgtataa gatatcttcc cacagtcctc cacctgtaat      3180
     ttggttgagt tcggtagttg ttagttcttg aaatgaagct aggttttgtt tcttatccat      3240
     gttatgattc tcctttttga taagataata aatagttata gagtgttatc tgaaaattaa      3300
     tcagaatggg ttaaaatttt atctttgaaa taatcaaaat atgttttctt tgcagttaca      3360
     ctagtgacgc gaccttgtaa gccatattgg atgagtttac tatcctcatt agatagtttt      3420
     gcaagagcgg ttaatttaaa gagattacct tgctctgttc tggtaggagt ttgatcaatt      3480
     gtctgaagtt ggccgatgat ggtggtgccg tgatttccaa tcttctccag ttttaatctt      3540
     acagtttgtc ctttatctag tagaggtaga tagtcagaag atacgtagta agtgattagt      3600
     acttctcttg tatctgtgat gacagggaat atttgagcaa tttctgtacc agttggaatt      3660
     ctatttttac cttcaaattc gctgttcaga tgaacgatac ctttacttgg agcggttaag      3720
     gtattgtttc ctaagcgctg cgttgcttga tctagttgta cttttaattc tgttaattga      3780
     ttctccacgg ttagttgttg ctgagaagct gtttgtaaaa attgagtgcg gagtacttca      3840
     attttggttg ctaaactatt atcataagtt gctacacttc cgataccagc ttgctgaatt      3900
     ttgaggcttg cgatagatga ttccagacct gcaatacttt gattaatttg agataaaaat      3960
     ggctcctctg ccgttccttg tgtttgtcct tgtgaggcta caagataacg attcaaaatt      4020
     gactggtgtg gattgctagt tggtaagcgt gctctgttat ttatgatagc atctctcagc      4080
     tcttgatatt ctccaatttg ttgttgaact tttgtaattt cttgttcaat agctgatgaa      4140
     ctgctattgg caagattggc ttgatttgaa acttcagtgt tagtctttgt gatacccagt      4200
     tcaatatcat gggattgttt agtaaaattc ataaaggtat tatggtagcc aaattcatcc      4260
     tcgccagaaa aaagatcagt cgctttttct aagctttgtt tcaaaattcc aagtccttct      4320
     ttttgcttct caagtctttg taattgagtt gctaaggcag ttttctgact ttcttccatt      4380
     gtttcagagt atttgatgag taagtcacct ttctcaacta cttgatttgc cactaaataa      4440
     ttagcaagga taggattatc actggtcgac tgaatagatg caatgacact tgtaggggcg      4500
     atttctcctt gggaagtaac agtaatttct tttgtggcaa caagggagaa aatcaagatg      4560
     aaagtaaaca gtaatgaaag aggtataatt aacactgtcg catagttatg gtaacgtctc      4620
     tgataaaact cgacgcttct aaaaagatta ggattcatga cattctcctt atttattgaa      4680
     tagatgatgg tagaagcctt gcgcctgcat taactcttgg tgactaccaa cttcaatgat      4740
     tttcccctgg tcaagaacaa tgacacggtt ggttcgttcg gctatactga gacgatgggc      4800
     tacaaagaga atggttttat cagttaggga tataagatta tctataacct ttttctcagt      4860
     caagacatca agaccgctag tagcttcatc tagtattaaa acaggagctt tagttaaaag      4920
     agcacgagcg agagcgattc gttgcttttg tcctcctgat agaccagctc catcagagag      4980
     ctgagtttga tagcccatag gcattctttc aatgtcttga cgaatttcag ctaattcata      5040
     agcttttaga atatcttctt gactaatcat atgattaccg cccaaggtta agttttccaa      5100
     aatagagcca ttaaagatat aggcttgttg gggtaggtaa ttaatatgac ggcgcaagac      5160
     ttttttatca atgtttttaa tatcctgatg attgatggaa atatgccctt tgtagggttc      5220
     aaagaaattg acaatcattt tggctaaagt tgttttacca gaaccactaa ctccaactag      5280
     gctaacctta tctccttgtt taatcgtgag attaatatct gttaaggtat ctcgtccaaa      5340
     accatactta taagaaaggt catcaaattc aatatcgccc atcaaaaaat gtgaatgaac      5400
     agggttttct tgaacttgaa attcagattc gactagatag acttcgttca aacggttatt      5460
     agcgaccttc gcagattgga gtttggtttg gaggttgata atattttcca taggagttgt      5520
     aaagtaagaa aaaagtgtgt taaaggtaat cagctgaccg atagaaattt tactcgacat      5580
     gactaattga gcgccaaacc ataggataag gatattcaga actaattttg ttccctgctt      5640
     taaactcgtt tgtaaaatag aatatttact gagcttaaag gatttttcca aataatctac      5700
     aaattcgctg tctatatttt gatagcgatt ttcttcactc gtgagcgact ttatagtttc      5760
     aatcccgttg atatcttcga taatggcaga gctaaccata gaattacttt gcatgacatc      5820
     atggttcatt ttttcaaaag gtttcataaa agaaaagatg atgaacatgt atataggaat      5880
     ggaaagaaga gaaaggagga agagattagg gttttgtgcc agtaagacgc cccctacaag      5940
     aatcagaata gaaacatcca gaaaaagaga aagaatggta gaagccaagg catctataat      6000
     agagttagca tctgtgaacc gtgaaatgat ttctcctgta cgacgtgtcg caaagaaaga      6060
     catgggaagt tcaaaaatat ggcgaatata ggataaaatc acatcaatgc ttaatctctg      6120
     gctcagaacg gttaggagat aatctctgga aaagctcatg acttgttgga ggatataggt      6180
     gataaccaga ccaactgaga tgattcctaa agttgatttc atctgatttg ggatgtattc      6240
     atccaagatt ccttggagat aataagaacc accgatattg ataatagtga ccaataagct      6300
     tgagagaaca atgtaagcaa tgagagattt ttgtttgaaa atcagaggaa ggaagcttag      6360
     tagaccattc tttttatctt tatggggttg atagctgggt ttgggagcta gaaaaataga      6420
     tactccagtc cattcagaga aaaagcgttc ttttgacatt ttagtgattt ttacagaagg      6480
     gtcaggatca ccaataatca gatagtcttt ctttgtttga tagacaacat agtaatgttg      6540
     gagttttcct tctttgttaa cgtgaacgat aaatggatag gggacatcac tcatgtcaaa      6600
     gagagtttta tctgcttaaa caggccttgt ttcaaagccc atttcatcag cggcttttac      6660
     aatgccaaga gcagtcgtcc cttctttatt ggtctttgca agttctctca agtgagctag      6720
     agaaaaatct gaaccataga atttagcaat cgaggctaag gcagcgacac cacagtctct      6780
     cgcatctatt tgaggaacaa atgtacgttt ataagaagtc attggcaatt cctttcatat      6840
     agtggatagg tctattatgt cataaaacta agttcatatt ttatgaaatc ttgaatagtc      6900
     attaaaactt cctgaatggt aaaaaagtga ttagaaatta ttttttttaa acatttagag      6960
     gtggcttgaa atagaggtgg cttgaaatag aggtggcttg aaataaaaaa gctaattcaa      7020
     gacgtttcga tgactattca agatctggat gaaaaatttt aaaaaacgat gatatactaa      7080
     acttgtcaaa gttacaacaa gacaaaaatt aaaaataaaa aagagtattt gtcatggata      7140
     caaaaattat ggaacaattt catgaaatgg atataactat gttatctagt attgaaggag      7200
     gcaagaataa ttggcaaact aatgtcttag aaggtggtgg tgctgctttt ggtggctggg      7260
     ggctagggac agctatttgt gctgcgagtg gtgttggagc accatttatg ggagcatgtg      7320
     gatacatagg agctaaattt ggtgtggatc tttgggcagg agtaacaggg gcaacgggtg      7380
     gattttaata aaaggagact tgtatgaata cttattgtaa tataaatgaa acaatgctga      7440
     gtgaggttta tggaggtaat tccggaggag cagctgtagt tgctgcttta ggttgtgcag      7500
     cgggtggagt gaaatatggg agacttctag gaccatgggg cgctgcaata ggaggaattg      7560
     gaggagcagt ggtttgtgga tatttagcct ataccgctac atcataaaaa tgaaagctaa      7620
     attttatgaa ggctatattc tttattattc tcttcgcttt tcaaacctat cttatttatc      7680
     tatccataag tatctccgat aaaaaacaaa agactattga attaacatca ttgaattgtt      7740
     ttgtcatatt atttctaatc tatgataaat taatttttct ctttattgcc tatgtttttt      7800
     tgataatttt tatattaaac ttgttccgta actgaaaagt gatatactat atggatacaa      7860
     aaatgatgtc acaatttgca gttatggata atgaaatgct tgcttgcgtt gaaggtggag      7920
     atattgattg gggaagaaaa attagttgtg cagcaggggt tgcatatggc gcaattgatg      7980
     ggtgtgcaac aacggtttga catttctatt gggaccattt gctataggaa taggtgtaac      8040
     tggtgctgca ggtggagcta tacttggagg tgtagcctat gcagcaatat gttggtggta      8100
     attatggatt ttaaaagttt tattattggt ttagtagttg gtatatttgg tccttatatg      8160
     gatgacttaa ttagaaaaat attttcaaaa tcttccaaaa aggatacgga tagtactctc      8220
     taaaaaataa atttctcccc tgtatttgct agcttaattt acaggggagt ttctttaata      8280
     ttgtttcgcc tgtcaaaatg atatgtgata gcaggatgaa aagtctacaa acaagttggt      8340
     atcaatacaa tataaagagg aaagtatgtt tttaatgctt actttttaaa ttttttaaca      8400
     attcaagatg tttcgatgac aattcaagat ttggatgaaa aattttaaaa aacaatgata      8460
     tactaaactt gtcaaagttg caacgggtgc tgctacatta tgttaaaaat cgctcttgat      8520
     tgataagctg gatttgttag gaaaggagta aataattatg gataagaaaa agatagtttc      8580
     gactataata tgtatagtat ttcttgtagt gtcagtagat aattttttta gagacttaac      8640
     cccgttactg ttcattttaa atattattgg tctgtcttgc ttttcagtgc taacatacat      8700
     taacataaaa gagatactct taaatataag taagtgatga tttggttagt cctagaacca      8760
     atcaacttat gtttatcggc ttggcagatt ttatgtttgt catttgtttg tatagaggta      8820
     tttcagaaac agaattctat caacaactaa tcgcttatat aggtgtattc tctgcttgtt      8880
     tatcacgctt ctgctcatgt ggggcttgaa gtattataaa aagtagcttt ctatcctttt      8940
     ctgacaggat atttgagtag aaggctctat taaattgtta gtgaaataaa tgaatggagg      9000
     tatttaatat gaaatacaga ttattttttg ttattttctt gagtagtgtg ttggatattc      9060
     ttttagggac atttttacaa atctctatcg tatctattgg gtggcttgtt ctttacagtg      9120
     gtttgtttga agcaggagtt ttccttcttg ctaataaagg ggtggcggta aaaatcaagg      9180
     aagtagatat tcgaaatcga ttcaaattta tttttggaaa aaccttatgg tttcaaattc      9240
     ttttgctcat ctttttgata atcaaacttt atcttggttt ggatgcgagg ttgattttat      9300
     tctatggaca tattttcatt gtctttaatg tcttaatgta tctattatct agtagtcagg      9360
     ttagccttaa aaagaacaaa ctgtcttctt aatcttacag cagtagagcc tgacaaggtg      9420
     aggtcatagt aggaagaatt tctatgaaaa agtatcaact tctattcaaa ataagtgcag      9480
     tcttctctta cttatttttc gtatttggtc tttctcagct gacgcttatc gtccaaaatt      9540
     attggcaatt ttcttcccag attggcaatt tcgtctggat tcaaaatatc ttgagtttac      9600
     tatttagcgg agtcatgatt tggattctgg ctaagacagg ccatggctat ctctttcgca      9660
     ttccaagaaa aaaatggctt tggtattcga ttttgacagt attagtgcta gtgctccata      9720
     tctcttttaa cgttcagata gctaaacatg ttcagtcaac tgctgaaggt tgggccgtat      9780
     tgatcggtta tagtgggacc aactttgctg agctaggtat ctatgtaacc ctgtttttct      9840
     tgactccact aatggaagag ttgatttata ggggattact gcaacacgcc ttctttaagc      9900
     attcgcgatt tggccttgat ttgtttcttc cgtccatttt atttgctctt cctcattttt      9960
     caagcctacc tagtttgtta gatattttcg tctttgcaac atttggaatc atctttgccg     10020
     gtttgacccg ctataccaag agtatttatc catcctatgc ggtgcatgtg atcaataata     10080
     ttgtagcaac cttcccgttt ttgctcactt ttctacatag ggtcttgggg taaaaaaaca     10140
     aaaggcttgc ttttcagcca tagaggaggt catcatgtat aaacacttat ttttctagat     10200
     tccaaaactt tagatcggtt gacaccctat attctagtct tggcttctga caccattgct     10260
     tttaatgttt ttgtgctaac ctttgtatct gcggtggttt ttaatttcct aaattccatg     10320
     ctagctttaa tggctatctt cttaggagct ggctatgtgg tcggattttg gttactaata     10380
     ctcaatgaaa atcaaagagc aaactaggaa actagccgca ggctgtactt gagtacggca     10440
     aggcgacgtt gacgtggttt gaatttgatt ttcgaagagt ataaaatggt ttgttttgga     10500
     aaggctagaa ctaaagaatg acatgtagga agtctgtttg ttgaggagga taattttatg     10560
     gagttttttg ataaatttca tgccttgtgt tttggatttt tagtactaat aattgtcatt     10620
     acagttcctt atacgattaa ccatggggat ttttttcaaa atgaatctgc attgattatt     10680
     gtaagtcttc ttgtaacctc gctgagtgtt gcttatgcta gaaagtttga aatgatttct     10740
     tttgggatgt taagcaagaa acaacttttg cttttcattg caatctttct tctaagtgta     10800
     cttgagacgc tggtttatat tcatttcttc gctgtttctt ctggctcagg ggtccaacac     10860
     ttggcggaag tcagcagagg aatttccctg tctttgattt taactacctc agtttttggc     10920
     cccatccagg aggaactcat tttcagagga cttcttcaag gtgcggtttt tgacaattct     10980
     tggttagggc ttgtgctaac ttcctctctc ttttctttca tgcatggacc ttctaatgtc     11040
     ccttcgttta ttttttatct acttgggggt ttgttgctgg gctttgctta taaaaagagt     11100
     caaaacctat gggtttctac tctagtccat atgctttaca acagttggcc actcttaact     11160
     tatttataa                                                             11169
//
