# Supplementary material for: Genomic analyses of pneumococci reveal a wide diversity of bacteriocins – including pneumocyclicin, a novel circular bacteriocin
Source: BMC Genomics. 2015 Jul 28;16(1):554. doi: 10.1186/s12864-015-1729-4 (PMC4517551; doi:10.1186/s12864-015-1729-4)
Supplement: Additional file 9: — Sequence and annotation files for blp cassette prototypes. [file 12864_2015_1729_MOESM9_ESM.zip › blp_prototype5b_14-8.fasta]

>blp_cassette_prototype5b_14-8
ctagtttgctctttgattttcattgagtattaacttggtcttgacttggtcaaagtggaa
gcggtcataggcccgccaagcggcgcgagttggagcatctggatcaagagcgctgagtcc
catgagaagactggaagtctggtaaaatttttctagttcaatcaagaatcgattatccac
tgtttcagtcttggctagaaaaccaagaatagagtttaattgctcctgaaagcggacgtc
gtcagcgcttgcctgtttgcatgcttggtaggctttgtttaagtcagtaatcaaagtatg
agctcttttgatggggtctgtatctgtcatgggaatgcctcctttaatctgggtgccagt
cttacttctggcaactgtgttttgatactgttagtttatcacttttaattcttttttttt
attcaaatctttaattgtcattgaaatgtcttgaattgcgctgagtgaattttatgataa
aatagttgtaagctcatcatgatgttgtagaaaataatccttttaggagttttcaaagac
tgtttaggattgggtgtgcttgggctagatcttttctgttattcttttcttaggaggaga
atccaatgaaacatatgattattcagacacagaaaacagtctataaagtaaacatcgacg
atatctactatatccaaacacatccaactaaagcccataccgtacagattgttacagaaa
aagctagttttaatatgcttcaaaatttaagtaatcttgagaaccaatgtggggaaactt
tgatgagatgtcatcgaaattgtttggttaatcttgataaattaaaatcgattgattttc
aagaaagaatcctttttctcggagaagaaggtcaatatgctgtcaagtatgccagacgtc
gctatagagaaatacgtcaaaaatggttgaaagagggagagtaagaagatgagaatattt
gttttagaagatgatttttcccaacagactagaattgaaacgacgattgagaaacttttg
aaagcacatcatatcattcctagctcttttgaggtatttggcaagccggaccaactgctg
gcagaggtgcatgagaagggggcacatcagctattctttttggatattgagattcgaaat
gaagagatgaagggactggaagtggctagaaagattcgggaacaagacccatatgcccta
atcgtctttgtgacgactcactcggagtttatgcctctgtcctttcgctaccaagtgtca
gctttggactacattgataaggccctttcggcagaggagtttgaatctcgtatcgagaca
gccctcctctatgccaatggtcaagacagtaaaagtctagcggaagattgcttttacttt
aaatcaaaatttgctcaattccagtatccttttaaagaggtttactatctcgaaacgtcc
acaagaccccatcgtgttattctctataccaagacagacaggctggaatttacagcgagt
ctagaggaggttctcaagcaggagcctcgtctcttgcagtgccatcgctcttttctcatc
aatcctgccaatgtggtgcatttagataagaaagaaaaactgcttttctttcccaatggt
ggaagttgtctaatcgcgcgttataaggtcagggaagtgtctgaggctattaataactta
cactgagctaggatagtttatgaatgttgcttggatattgttgtatacacttgttactca
cggattaaaaattgtcatattctttaaggtagatggaattagtctcacttttgagaggat
ttttaaggcctttctttttaagatactgttggccgttgtttttgtaatgattagctatat
agtaggaaatgtttacctatcttattttatagaacccttgtacggcataggcttgtcttt
cttattgttaagagggcttcctaaaaaactccttttcttttatggtctctttccaatgat
attggtgaatctcttttatagaggagtctcctattttgtgcttccatttttgggacaagg
gcaagtatatgatggctactcattcactgggttatgtataataattttcaatttcttcat
ttctctagcctttttgaaatggttggactatgattttactagtttgagaagggagattct
agatacaggttttcaaaagtccctgactaagattaactggataatgggggcttactattt
ggtgatacaaagtctgtcttactttgaatatgagcaaggtattcaatcaacgactgttcg
ccatctcatcctagtcttttacctcctattttttatgggggttatcaagaaattggatac
ctatttgaaggacaaactccatgatagactggaccaagagcaggtcttgcgctatagaga
tatagaacgctatagtcggcatatagaggaactttacaaggaagtaaggagttttcgcca
tgactacaccaacctcttgacaagtttacgtctgggtattgaagaggaggatatggagca
gataaaagaggtctatgacttggtcttaaaggattctagtaaaaaattgcaggacaataa
atatgaccttggccgattggtgaatgttcgggatcgtgccctcaaaagtctcctagctgg
aaaatttataaaagctagagaaaaggacattgtctttaatgtcgaagttcctgaagagat
tcaggttgaggggatgagactgcttgattttctaaccattgtgtctatcctttgtgacaa
tgctattgaagcgagtgcagaggccggtcaacctcatgtttcaattgcctttttaaaaag
tggagcacaggagaccttcatcatcgaaaattccatcaaagaagagggcatcgatatttc
tgaaatcttctcctttggagttagttctaaaggggaggagagaggtgtcggtctctatac
cgttatgaagattgtggaaagttatcccaatgccagtttaaatactacctgtcaagatca
agtctttcgtcaggtgcttactatgatacctacagaatgatgaaaaaaataagaccgaga
gttcttgttactcggtcttattttttatagttgtattggatgatgaagtcctttcgtatt
gttatgcttaattatattaaggctgtataagatatcttcccacagtcctccacctgtaat
ttggttgagttcggtagttgttagttcttgaaatgaagttaggttttgtttcttatccat
gttatgattctcctttttgataagataataaatagttatagagtgttatctgaaaattaa
tcagaatgggttaaaattttatctttgaaataatcaaaatatgttttctttgcagttaca
ctagtgacgcgaccttgtaagccatattggatgagtttactatcctcattagatagtttt
gcaagagcggttaatttaaagagattaccttgctctgttctggtaggagtttgatcaatt
gtctgaagttggccgatgatggtggtgccgtgatttccaatcttctccagttttaatctt
acagtttgtcctttatctagtagaggtagatagtcagaagctacgtagtaagtgattagt
acttctcttgtatctgtgatgacagggaatatttgagcaatttctgtaccagttggaatt
ctatttttaccttcaaattcgctgttcagatgaacgatacctttacttggagcggttaag
gtattgtttcctaagcgctgcgttgcttgatctagttgtacttttaattctgttaattga
ttctccacggttagttgttgctgtgaggctgtttgtaaaaactgagtgcggagtacttca
attttggttgctaaactattatcataagttgctacacttccgataccagcttgctgaatt
ttgaggcttgcgatagatgattccagacctgcaatactttgattaatttgagataaaaat
ggctcctctgccgttccttgtgtttgttcttgagaggctataagataacgatttaaaatt
gactggtgcggattgccagttggtaagcgagctcttttatttacgatagtatctctcagc
tcttgatattctccaatttgttgttgaacttttgtaatttcttgttcgatggctgatgaa
ctgctattggtaagattagcttgatttgaaacttcagtgttagtctttgagatacccagt
tcaatatcatgggattgtttagtaaaattcataaaagtattatggtagccaaactcatcc
tcgctagaaaaaagatcagtcgctttttctaagctttgtttcaagattccaagtccttct
ttttgcttctcaagtctttgtaattgagtttctaaggcagttttctgactctcttccatt
gtttcagagtatttgatgagtaagtcacctttctcaactacttgatttgccactaaatga
ttagcaaggataggattatcactggttgactgaatagatgaaatgacacttgtaggggcg
atttctccttgggaagtaacagtaatttcttttgtggcaacaagggagaaaatcaagatg
aaagtaaacagtaatgaaagaggtataatgaacactgtcgcatagttatggtaacgtctc
tgataaaactcgacgcttctaaaaagattaggattcatgacattctccttatttattgaa
tagatgatggtagaaaccttgcgcctgcattaactcttggtgactaccaacttcaatgat
tttcccctggtcaagaacaatgacacggttagttcgttcggctatactgagacgatgggc
tacaaagagaatggttttatcagttagggatataagattatctataacctttttctcagt
caagacatcaagaccgctagtagcttcatctagtattaaaacaggagctttagttaaaag
agcacgagcgagagcgattcgttgcttttgtcctcctgatagaccagctccatcagagag
ctgagtttgatagcccataggcattctttcaatgtcttgacggatttcagctaattcaca
agctcttagaatatcttcttggctaatcatatgattaccgcccaaggttaaattttccaa
gatagagccattaaagatataggcttgttggggtaggtaattaatatgacggcgcaagac
ttttttatcaatgtttttaatatcctgatgattgatggaaatatgccctttgtagggttc
aaagaaattgacaatcattttggctaaagttgttttaccagaaccactaactccaactag
gctaaccttatctccttgtttagtcgtgagattaatatctgttaaggtatctcgtccaaa
accatacttataagaaaggtcatcaaattcaatatcgcccatcaaaaaatgtgaatgaac
agggttttcttgaacttgaaattcagattcgactagatagacttcgttcaaacggttatt
agcgaccttcgcagattggagtttggtttggaggttgataatattttccataggagttgt
aaagtaagaaaaaagtgtgttaaaggtaatcagctgaccgatagaaattttacttgacat
gactaattgagcgccaaaccataggataaggatattcagaactaattttgttccctgctt
taaactcgtttgtaaaatagaatatttactgagcttaaaggatttttccaaataatctac
aaattcgctgtctatattttgatagcgattttcttcactcgtgagcgactttatagtttc
aatcccgttgatatcttcgataatggcagagctaaccatagaattactttgcatgacatc
atggttcattttttcaaaaggtttcataaaagaaaagatgatgaacatgtatataggaat
agaaataagagaaagaaggaagagattagggttttgtgccagtaagacgcctcctacaag
aatcagaatagaaacatccagaaaaagagaaagaatggtagaagccaaggcatctataat
agagttagcatctgtgaaccgtgaaatgatttctcctgtacgacgtgtcgcaaagaaaga
catgggaagttcaaaaatatggcgaatataggataaaatcacatcaatgcttaatctctg
gctcagaacggttaggagataatctctggagaagctcatgacttgttggaggatataggt
gataaccagaccaactgagatgattcctaaagttgatttcatctgatttggaatgtattc
atccaagattccttggagatagtaagaaccacctatattgataatagtgaccaataagct
tgagagaacaatgtaagcaatgagagatttttgtttgaaaatcagaggaaggaagcttgc
ttagtagaccattctttttatctttatggggttgatagctgggtttgggagctagaaaaa
tagctactccagtccattcatagaaaaagcgttcttttgacattttagtgatttttacag
aagggtcaggatcaccaataatcagatagtctttctttgtttgatagacaacatagtaat
gttggagttttccttctttgttaacgtgaacgataaatggataggggacatcactcatgt
caaagagcgttttatctgcttgaacaggtcttgtttcaaagcccatttcatcagcggctt
ttacaatgccaagagcagtcgtcccttctttattggtctttgcaagttctctcaagtgag
ctagagaaaaatctgaaccatagaatttagcaatcgaggctaaggcagcgacactacagt
ctctcgcatctatttgaggaacaaatgtacgtttataagaagtcattggcaattcctttc
atatagtggataggtctattatgtcataaaactaagttcatattttatgaaatcttgaat
agtcattaaaacttcctgaatggtaaaaaagtgattagaaattattttttttaaacattt
agaggtggcttgaaataaaaaagctaattcaagacgtttcgatgacaattcaagatctgg
atgaaaaattttaaaaaacgatgatatactaaacttatcaaagttacaacaagacaaaaa
taaaaaaagaaaaaggagtatttgtcatggatacaaaaattatggaacaatttcatgaaa
tggatataactatgttatctagtattgaaggaggcaagaataattggcaaactaatgtct
tagaaggtggtggtgctgcttttggtggctgggggctagggacagctatttgtgctgcga
gtggtgttggagcaccatttatgggagcatgtggatacataggagctaaatttggtgtgg
atctttgggcaggagtaacaggggcaacgggtggattttaataaaaggagacttgtatga
atacttattgtaatataaatgaaacaatgctgagtgaggtttatggaggtaattccggag
gagcagctgtagttgctgctttaggttgtgcagcgggtggagtgaaatatgggagacttc
taggaccatggggcgctgcaataggaggaattggaggagcagtggtttgtggatatttag
cctataccgctacatcataaaaatgaaagctaaattttatgaaggctatattctttatta
ttctcttcgcttttcaaacctatcttatttatctatccataagtatctccgataaaaaac
aaaagactattgaattaacatcattgaattgttttgtcatattatttctaatctatgata
aattaatttttctctttattgcctatgtttttttgataatttttatattaaacttgttcc
gtaactgaaaagtgatatactatatggatacaaaaatgatgtcacaatttgcagttatgg
ataatgaaatgcttgcttgcgttgaaggtggagatattgattggggaagaaaaattagtt
gtgcagcaggggttgcatatggcgcaattgatgggtgtgcaacaacggtttgacatttct
attgggaccatttgctataggaataggtgtaactggtgctgcaggtggagctatacttgg
aggtgtagcctatgcagcaatatgttggtggtaattatggattttaaaagttttattatt
ggtttagtagttggtatatttggtccttatatggatgacttaattagaaaaatattttca
aaatcttccaaaaaggatacggatagtactctctaaaaaataaatttctcccctgtattt
gctagcttaatttacaggggagtttctttaatattgtttcgcctgtcaaaatgatatgtg
atagcaggatgaaaagtctacaaacaagttggtatcaatacaatataaagaggaaagtat
gtttttaatgcttactttttaaattttttaacaattcaagatgtttcgatgacaattcaa
gatttggatgaaaaattttaaaaaacaatgatatactaaacttgtcaaagttgcaacggg
tgctgctacattatgttaaaaatcgctcttgattgataagctggatttgttaggaaagga
gtaaataattatggataagaaaaagatagtttcgactataatatgtatagtatttcttgt
agtgtcagtagataatttttttagagacttaaccccgttactgttcattttaaatattat
tggtctgtcttgcttttcagtgctaacatacattaacataaaagagatactcttaaatat
aagtaagtgatgatttggttagtcctagaaccaatcaacttatgtttatcggcttggcag
attttatgtttgtcatttgtttgtatagaggtatttcagaaacagaattctatcaacaac
taatcgcttatataggtgtattctctgcttgtttatcacgcttctgctcatgtggggctt
gaagtattataaaaagtagctttctatccttttctgacaggatatttgagtagaaggctc
tattaaattgttagtgaaataaatgaatggaggtatttaatatgaaatacagattatttt
ttgttattttcttgagtagtgtgttggatattcttttagggacatttttacaaatctcta
tcgtatctattgggtggcttgttctttacagtggtttgtttgaagcaggagttttccttc
ttgctaataaaggggtggcggtaaaaatcaaggaagtagatattcgaaatcgattcaaat
ttatttttggaaaaaccttatggtttcaaattcttttgctcatctttttgataatcaaac
tttatcttggtttggatgcgaggttgattttattctatggacatattttcattgtcttta
atgtcttaatgtatctattatctagtagtcaggttagccttaaaaagaacaaactgtctt
cttaatcttacagcagtagagcctgacaaggtgaggtcatagtaggaagaatttctatga
aaaagtatcaacttctattcaaaataagtgcagtcttctcttacttatttttcgtatttg
gtctttctcagctgacgcttatcgtccaaaattattggcaattttcttcccagattggca
atttcgtctggattcaaaatatcttgagtttactatttagcggagtcatgatttggattc
tggctaagacaggccatggctatctctttcgcattccaagaaaaaaatggctttggtatt
cgattttgacagtattagtgctagtgctccatatctcttttaacgttcagatagctaaac
atgttcagtcaactgctgaaggttgggccgtattgatcggttatagtgggaccaactttg
ctgagctaggtatctatgtaaccctgtttttcttgactccactaatggaagagttgattt
ataggggattactgcaacacgccttctttaagcattcgcgatttggccttgatttgtttc
ttccgtccattttatttgctcttcctcatttttcaagcctacctagtttgttagatattt
tcgtctttgcaacatttggaatcatctttgccggtttgacccgctataccaagagtattt
atccatcctatgcggtgcatgtgatcaataatattgtagcaaccttcccgtttttgctca
cttttctacatagggtcttggggtaaaaaaacaaaaggcttgcttttcagccatagagga
ggtcatcatgtataaacacttatttttctagattccaaaactttagatcggttgacaccc
tatattctagtcttggcttctgacaccattgcttttaatgtttttgtgctaacctttgta
tctgcggtggtttttaatttcctaaattccatgctagctttaatggctatcttcttagga
gctggctatgtggtcggattttggttactaatactcaatgaaaatcaaagagcaaactag
gaaactagccgcaggctgtacttgagtacggcaaggcgacgttgacgtggtttgaatttg
attttcgaagagtataaaatggtttgttttggaaaggctagaactaaagaatgacatgta
ggaagtctgtttgttgaggaggataattttatggagttttttgataaatttcatgccttg
tgttttggatttttagtactaataattgtcattacagttccttatacgattaaccatggg
gatttttttcaaaatgaatctgcattgattattgtaagtcttcttgtaacctcgctgagt
gttgcttatgctagaaagtttgaaatgatttcttttgggatgttaagcaagaaacaactt
ttgcttttcattgcaatctttcttctaagtgtacttgagacgctggtttatattcatttc
ttcgctgtttcttctggctcaggggtccaacacttggcggaagtcagcagaggaatttcc
ctgtctttgattttaactacctcagtttttggccccatccaggaggaactcattttcaga
ggacttcttcaaggtgcggtttttgacaattcttggttagggcttgtgctaacttcctct
ctcttttctttcatgcatggaccttctaatgtcccttcgtttattttttatctacttggg
ggtttgttgctgggctttgcttataaaaagagtcaaaacctatgggtttctactctagtc
catatgctttacaacagttggccactcttaacttatttataa
