# Supplementary material for: Genomic analyses of pneumococci reveal a wide diversity of bacteriocins – including pneumocyclicin, a novel circular bacteriocin
Source: BMC Genomics. 2015 Jul 28;16(1):554. doi: 10.1186/s12864-015-1729-4 (PMC4517551; doi:10.1186/s12864-015-1729-4)
Supplement: Additional file 9: — Sequence and annotation files for blp cassette prototypes. [file 12864_2015_1729_MOESM9_ESM.zip › blp_prototype5b_14-8_annotation.embl]

FT   source          1..11142
FT                   /organism="Streptococcus pneumoniae"
FT                   /mol_type="genomic DNA"
FT                   /strain="14/8"
FT   CDS             complement(1..330)
FT                   /gene="blpT"
FT                   /inference="ab initio prediction:Prodigal:2.60"
FT                   /codon_start=1
FT                   /transl_table=11
FT                   /product="hypothetical protein"
FT                   /colour=10
FT   CDS             606..944
FT                   /gene="blpS"
FT                   /gene_synonym="spiR1"
FT                   /inference="ab initio prediction:Prodigal:2.60"
FT                   /codon_start=1
FT                   /transl_table=11
FT                   /product="LytTR DNA-binding domain protein"
FT                   /colour=9
FT   CDS             949..1686
FT                   /gene="blpR"
FT                   /gene_synonym="spiR2"
FT                   /inference="ab initio prediction:Prodigal:2.60"
FT                   /codon_start=1
FT                   /transl_table=11
FT                   /product="response regulator"
FT                   /colour=9
FT   CDS             1700..3040
FT                   /gene="blpH"
FT                   /gene_synonym="spiH"
FT                   /inference="ab initio prediction:Prodigal:2.60"
FT                   /codon_start=1
FT                   /transl_table=11
FT                   /product="histidine kinase"
FT                   /colour=9
FT   CDS             complement(3085..3240)
FT                   /gene="blpC"
FT                   /gene_synonym="spiP"
FT                   /inference="ab initio prediction:Prodigal:2.60"
FT                   /codon_start=1
FT                   /transl_table=11
FT                   /product="peptide pheromone"
FT                   /colour=9
FT   CDS             complement(3297..4658)
FT                   /gene="blpB"
FT                   /gene_synonym="spiD"
FT                   /inference="ab initio prediction:Prodigal:2.60"
FT                   /codon_start=1
FT                   /transl_table=11
FT                   /product="bacteriocin secretion accessory protein"
FT                   /colour=3
FT   CDS             complement(4669..6294)
FT                   /gene="blpA ORF2"
FT                   /gene_synonym="spiBC"
FT                   /inference="ab initio prediction:Prodigal:2.60"
FT                   /codon_start=1
FT                   /transl_table=11
FT                   /product="ABC transporter; ATPase domain and transmembrane
FT                   region"
FT                   /colour=3
FT   CDS             complement(6239..6826)
FT                   /gene="blpA ORF1"
FT                   /gene_synonym="spiA"
FT                   /inference="ab initio prediction:Prodigal:2.60"
FT                   /codon_start=1
FT                   /transl_table=11
FT                   /product="ABC transporter; C39 protease domain"
FT                   /colour=3
FT   CDS             7107..7361
FT                   /gene="blpM"
FT                   /gene_synonym="pncI"
FT                   /inference="ab initio prediction:Prodigal:2.60"
FT                   /codon_start=1
FT                   /transl_table=11
FT                   /product="class II bacteriocin precursor"
FT                   /colour=7
FT   CDS             7377..7580
FT                   /gene="blpN"
FT                   /gene_synonym="pncJ"
FT                   /inference="ab initio prediction:Prodigal:2.60"
FT                   /codon_start=1
FT                   /transl_table=11
FT                   /product="class II bacteriocin precursor"
FT                   /colour=7
FT   CDS             7599..7808
FT                   /gene="blpP"
FT                   /gene_synonym="pncK"
FT                   /inference="predicted by Prodigal with different settings"
FT                   /inference="indirect experimental evidence for function in
FT                   immunity (Dawid et al., 2007)"
FT                   /codon_start=1
FT                   /transl_table=11
FT                   /product="membrane protein with function in immunity"
FT                   /colour=4
FT   CDS             7824..7973
FT                   /gene="blpO"
FT                   /gene_synonym="pncV"
FT                   /inference="ab initio prediction:Prodigal:2.60"
FT                   /codon_start=1
FT                   /transl_table=11
FT                   /product="class II bacteriocin precursor"
FT                   /colour=7
FT   CDS             8531..8710
FT                   /gene="pncM"
FT                   /inference="predicted by Prodigal in other strains"
FT                   /codon_start=1
FT                   /transl_table=11
FT                   /product="membrane protein with putative function in
FT                   immunity"
FT                   /colour=4
FT   CDS             8982..9365
FT                   /gene="blpX"
FT                   /gene_synonym="pncN"
FT                   /inference="ab initio prediction:Prodigal:2.60"
FT                   /transl_table=11
FT                   /product="membrane protein with putative function in
FT                   immunity"
FT                   /colour=4
FT   CDS             9417..10106
FT                   /gene="blpY"
FT                   /gene_synonym="pncO"
FT                   /inference="ab initio prediction:Prodigal:2.60"
FT                   /codon_start=1
FT                   /transl_table=11
FT                   /product="CAAX amino terminal protease"
FT                   /colour=2
FT   CDS             join(10148..10168,10168..10380)
FT                   /gene="blpZ"
FT                   /gene_synonym="pncQ"
FT                   /pseudo
FT                   /inference="predicted by Prodigal in other strains"
FT                   /codon_start=1
FT                   /transl_table=11
FT                   /product="membrane protein with putative function in
FT                   immunity"
FT                   /note="frameshift due to 1nt deletion"
FT                   /colour=11
FT   CDS             10531..11142
FT                   /gene="pncP"
FT                   /gene_synonym="SP0547"
FT                   /inference="ab initio prediction:Prodigal:2.60"
FT                   /codon_start=1
FT                   /transl_table=11
FT                   /product="CAAX amino terminal protease"
FT                   /colour=2
SQ   Sequence 11142 BP; 3242 A; 1757 C; 2301 G; 3842 T; 0 other;
     ctagtttgct ctttgatttt cattgagtat taacttggtc ttgacttggt caaagtggaa        60
     gcggtcatag gcccgccaag cggcgcgagt tggagcatct ggatcaagag cgctgagtcc       120
     catgagaaga ctggaagtct ggtaaaattt ttctagttca atcaagaatc gattatccac       180
     tgtttcagtc ttggctagaa aaccaagaat agagtttaat tgctcctgaa agcggacgtc       240
     gtcagcgctt gcctgtttgc atgcttggta ggctttgttt aagtcagtaa tcaaagtatg       300
     agctcttttg atggggtctg tatctgtcat gggaatgcct cctttaatct gggtgccagt       360
     cttacttctg gcaactgtgt tttgatactg ttagtttatc acttttaatt cttttttttt       420
     attcaaatct ttaattgtca ttgaaatgtc ttgaattgcg ctgagtgaat tttatgataa       480
     aatagttgta agctcatcat gatgttgtag aaaataatcc ttttaggagt tttcaaagac       540
     tgtttaggat tgggtgtgct tgggctagat cttttctgtt attcttttct taggaggaga       600
     atccaatgaa acatatgatt attcagacac agaaaacagt ctataaagta aacatcgacg       660
     atatctacta tatccaaaca catccaacta aagcccatac cgtacagatt gttacagaaa       720
     aagctagttt taatatgctt caaaatttaa gtaatcttga gaaccaatgt ggggaaactt       780
     tgatgagatg tcatcgaaat tgtttggtta atcttgataa attaaaatcg attgattttc       840
     aagaaagaat cctttttctc ggagaagaag gtcaatatgc tgtcaagtat gccagacgtc       900
     gctatagaga aatacgtcaa aaatggttga aagagggaga gtaagaagat gagaatattt       960
     gttttagaag atgatttttc ccaacagact agaattgaaa cgacgattga gaaacttttg      1020
     aaagcacatc atatcattcc tagctctttt gaggtatttg gcaagccgga ccaactgctg      1080
     gcagaggtgc atgagaaggg ggcacatcag ctattctttt tggatattga gattcgaaat      1140
     gaagagatga agggactgga agtggctaga aagattcggg aacaagaccc atatgcccta      1200
     atcgtctttg tgacgactca ctcggagttt atgcctctgt cctttcgcta ccaagtgtca      1260
     gctttggact acattgataa ggccctttcg gcagaggagt ttgaatctcg tatcgagaca      1320
     gccctcctct atgccaatgg tcaagacagt aaaagtctag cggaagattg cttttacttt      1380
     aaatcaaaat ttgctcaatt ccagtatcct tttaaagagg tttactatct cgaaacgtcc      1440
     acaagacccc atcgtgttat tctctatacc aagacagaca ggctggaatt tacagcgagt      1500
     ctagaggagg ttctcaagca ggagcctcgt ctcttgcagt gccatcgctc ttttctcatc      1560
     aatcctgcca atgtggtgca tttagataag aaagaaaaac tgcttttctt tcccaatggt      1620
     ggaagttgtc taatcgcgcg ttataaggtc agggaagtgt ctgaggctat taataactta      1680
     cactgagcta ggatagttta tgaatgttgc ttggatattg ttgtatacac ttgttactca      1740
     cggattaaaa attgtcatat tctttaaggt agatggaatt agtctcactt ttgagaggat      1800
     ttttaaggcc tttcttttta agatactgtt ggccgttgtt tttgtaatga ttagctatat      1860
     agtaggaaat gtttacctat cttattttat agaacccttg tacggcatag gcttgtcttt      1920
     cttattgtta agagggcttc ctaaaaaact ccttttcttt tatggtctct ttccaatgat      1980
     attggtgaat ctcttttata gaggagtctc ctattttgtg cttccatttt tgggacaagg      2040
     gcaagtatat gatggctact cattcactgg gttatgtata ataattttca atttcttcat      2100
     ttctctagcc tttttgaaat ggttggacta tgattttact agtttgagaa gggagattct      2160
     agatacaggt tttcaaaagt ccctgactaa gattaactgg ataatggggg cttactattt      2220
     ggtgatacaa agtctgtctt actttgaata tgagcaaggt attcaatcaa cgactgttcg      2280
     ccatctcatc ctagtctttt acctcctatt ttttatgggg gttatcaaga aattggatac      2340
     ctatttgaag gacaaactcc atgatagact ggaccaagag caggtcttgc gctatagaga      2400
     tatagaacgc tatagtcggc atatagagga actttacaag gaagtaagga gttttcgcca      2460
     tgactacacc aacctcttga caagtttacg tctgggtatt gaagaggagg atatggagca      2520
     gataaaagag gtctatgact tggtcttaaa ggattctagt aaaaaattgc aggacaataa      2580
     atatgacctt ggccgattgg tgaatgttcg ggatcgtgcc ctcaaaagtc tcctagctgg      2640
     aaaatttata aaagctagag aaaaggacat tgtctttaat gtcgaagttc ctgaagagat      2700
     tcaggttgag gggatgagac tgcttgattt tctaaccatt gtgtctatcc tttgtgacaa      2760
     tgctattgaa gcgagtgcag aggccggtca acctcatgtt tcaattgcct ttttaaaaag      2820
     tggagcacag gagaccttca tcatcgaaaa ttccatcaaa gaagagggca tcgatatttc      2880
     tgaaatcttc tcctttggag ttagttctaa aggggaggag agaggtgtcg gtctctatac      2940
     cgttatgaag attgtggaaa gttatcccaa tgccagttta aatactacct gtcaagatca      3000
     agtctttcgt caggtgctta ctatgatacc tacagaatga tgaaaaaaat aagaccgaga      3060
     gttcttgtta ctcggtctta ttttttatag ttgtattgga tgatgaagtc ctttcgtatt      3120
     gttatgctta attatattaa ggctgtataa gatatcttcc cacagtcctc cacctgtaat      3180
     ttggttgagt tcggtagttg ttagttcttg aaatgaagtt aggttttgtt tcttatccat      3240
     gttatgattc tcctttttga taagataata aatagttata gagtgttatc tgaaaattaa      3300
     tcagaatggg ttaaaatttt atctttgaaa taatcaaaat atgttttctt tgcagttaca      3360
     ctagtgacgc gaccttgtaa gccatattgg atgagtttac tatcctcatt agatagtttt      3420
     gcaagagcgg ttaatttaaa gagattacct tgctctgttc tggtaggagt ttgatcaatt      3480
     gtctgaagtt ggccgatgat ggtggtgccg tgatttccaa tcttctccag ttttaatctt      3540
     acagtttgtc ctttatctag tagaggtaga tagtcagaag ctacgtagta agtgattagt      3600
     acttctcttg tatctgtgat gacagggaat atttgagcaa tttctgtacc agttggaatt      3660
     ctatttttac cttcaaattc gctgttcaga tgaacgatac ctttacttgg agcggttaag      3720
     gtattgtttc ctaagcgctg cgttgcttga tctagttgta cttttaattc tgttaattga      3780
     ttctccacgg ttagttgttg ctgtgaggct gtttgtaaaa actgagtgcg gagtacttca      3840
     attttggttg ctaaactatt atcataagtt gctacacttc cgataccagc ttgctgaatt      3900
     ttgaggcttg cgatagatga ttccagacct gcaatacttt gattaatttg agataaaaat      3960
     ggctcctctg ccgttccttg tgtttgttct tgagaggcta taagataacg atttaaaatt      4020
     gactggtgcg gattgccagt tggtaagcga gctcttttat ttacgatagt atctctcagc      4080
     tcttgatatt ctccaatttg ttgttgaact tttgtaattt cttgttcgat ggctgatgaa      4140
     ctgctattgg taagattagc ttgatttgaa acttcagtgt tagtctttga gatacccagt      4200
     tcaatatcat gggattgttt agtaaaattc ataaaagtat tatggtagcc aaactcatcc      4260
     tcgctagaaa aaagatcagt cgctttttct aagctttgtt tcaagattcc aagtccttct      4320
     ttttgcttct caagtctttg taattgagtt tctaaggcag ttttctgact ctcttccatt      4380
     gtttcagagt atttgatgag taagtcacct ttctcaacta cttgatttgc cactaaatga      4440
     ttagcaagga taggattatc actggttgac tgaatagatg aaatgacact tgtaggggcg      4500
     atttctcctt gggaagtaac agtaatttct tttgtggcaa caagggagaa aatcaagatg      4560
     aaagtaaaca gtaatgaaag aggtataatg aacactgtcg catagttatg gtaacgtctc      4620
     tgataaaact cgacgcttct aaaaagatta ggattcatga cattctcctt atttattgaa      4680
     tagatgatgg tagaaacctt gcgcctgcat taactcttgg tgactaccaa cttcaatgat      4740
     tttcccctgg tcaagaacaa tgacacggtt agttcgttcg gctatactga gacgatgggc      4800
     tacaaagaga atggttttat cagttaggga tataagatta tctataacct ttttctcagt      4860
     caagacatca agaccgctag tagcttcatc tagtattaaa acaggagctt tagttaaaag      4920
     agcacgagcg agagcgattc gttgcttttg tcctcctgat agaccagctc catcagagag      4980
     ctgagtttga tagcccatag gcattctttc aatgtcttga cggatttcag ctaattcaca      5040
     agctcttaga atatcttctt ggctaatcat atgattaccg cccaaggtta aattttccaa      5100
     gatagagcca ttaaagatat aggcttgttg gggtaggtaa ttaatatgac ggcgcaagac      5160
     ttttttatca atgtttttaa tatcctgatg attgatggaa atatgccctt tgtagggttc      5220
     aaagaaattg acaatcattt tggctaaagt tgttttacca gaaccactaa ctccaactag      5280
     gctaacctta tctccttgtt tagtcgtgag attaatatct gttaaggtat ctcgtccaaa      5340
     accatactta taagaaaggt catcaaattc aatatcgccc atcaaaaaat gtgaatgaac      5400
     agggttttct tgaacttgaa attcagattc gactagatag acttcgttca aacggttatt      5460
     agcgaccttc gcagattgga gtttggtttg gaggttgata atattttcca taggagttgt      5520
     aaagtaagaa aaaagtgtgt taaaggtaat cagctgaccg atagaaattt tacttgacat      5580
     gactaattga gcgccaaacc ataggataag gatattcaga actaattttg ttccctgctt      5640
     taaactcgtt tgtaaaatag aatatttact gagcttaaag gatttttcca aataatctac      5700
     aaattcgctg tctatatttt gatagcgatt ttcttcactc gtgagcgact ttatagtttc      5760
     aatcccgttg atatcttcga taatggcaga gctaaccata gaattacttt gcatgacatc      5820
     atggttcatt ttttcaaaag gtttcataaa agaaaagatg atgaacatgt atataggaat      5880
     agaaataaga gaaagaagga agagattagg gttttgtgcc agtaagacgc ctcctacaag      5940
     aatcagaata gaaacatcca gaaaaagaga aagaatggta gaagccaagg catctataat      6000
     agagttagca tctgtgaacc gtgaaatgat ttctcctgta cgacgtgtcg caaagaaaga      6060
     catgggaagt tcaaaaatat ggcgaatata ggataaaatc acatcaatgc ttaatctctg      6120
     gctcagaacg gttaggagat aatctctgga gaagctcatg acttgttgga ggatataggt      6180
     gataaccaga ccaactgaga tgattcctaa agttgatttc atctgatttg gaatgtattc      6240
     atccaagatt ccttggagat agtaagaacc acctatattg ataatagtga ccaataagct      6300
     tgagagaaca atgtaagcaa tgagagattt ttgtttgaaa atcagaggaa ggaagcttgc      6360
     ttagtagacc attcttttta tctttatggg gttgatagct gggtttggga gctagaaaaa      6420
     tagctactcc agtccattca tagaaaaagc gttcttttga cattttagtg atttttacag      6480
     aagggtcagg atcaccaata atcagatagt ctttctttgt ttgatagaca acatagtaat      6540
     gttggagttt tccttctttg ttaacgtgaa cgataaatgg ataggggaca tcactcatgt      6600
     caaagagcgt tttatctgct tgaacaggtc ttgtttcaaa gcccatttca tcagcggctt      6660
     ttacaatgcc aagagcagtc gtcccttctt tattggtctt tgcaagttct ctcaagtgag      6720
     ctagagaaaa atctgaacca tagaatttag caatcgaggc taaggcagcg acactacagt      6780
     ctctcgcatc tatttgagga acaaatgtac gtttataaga agtcattggc aattcctttc      6840
     atatagtgga taggtctatt atgtcataaa actaagttca tattttatga aatcttgaat      6900
     agtcattaaa acttcctgaa tggtaaaaaa gtgattagaa attatttttt ttaaacattt      6960
     agaggtggct tgaaataaaa aagctaattc aagacgtttc gatgacaatt caagatctgg      7020
     atgaaaaatt ttaaaaaacg atgatatact aaacttatca aagttacaac aagacaaaaa      7080
     taaaaaaaga aaaaggagta tttgtcatgg atacaaaaat tatggaacaa tttcatgaaa      7140
     tggatataac tatgttatct agtattgaag gaggcaagaa taattggcaa actaatgtct      7200
     tagaaggtgg tggtgctgct tttggtggct gggggctagg gacagctatt tgtgctgcga      7260
     gtggtgttgg agcaccattt atgggagcat gtggatacat aggagctaaa tttggtgtgg      7320
     atctttgggc aggagtaaca ggggcaacgg gtggatttta ataaaaggag acttgtatga      7380
     atacttattg taatataaat gaaacaatgc tgagtgaggt ttatggaggt aattccggag      7440
     gagcagctgt agttgctgct ttaggttgtg cagcgggtgg agtgaaatat gggagacttc      7500
     taggaccatg gggcgctgca ataggaggaa ttggaggagc agtggtttgt ggatatttag      7560
     cctataccgc tacatcataa aaatgaaagc taaattttat gaaggctata ttctttatta      7620
     ttctcttcgc ttttcaaacc tatcttattt atctatccat aagtatctcc gataaaaaac      7680
     aaaagactat tgaattaaca tcattgaatt gttttgtcat attatttcta atctatgata      7740
     aattaatttt tctctttatt gcctatgttt ttttgataat ttttatatta aacttgttcc      7800
     gtaactgaaa agtgatatac tatatggata caaaaatgat gtcacaattt gcagttatgg      7860
     ataatgaaat gcttgcttgc gttgaaggtg gagatattga ttggggaaga aaaattagtt      7920
     gtgcagcagg ggttgcatat ggcgcaattg atgggtgtgc aacaacggtt tgacatttct      7980
     attgggacca tttgctatag gaataggtgt aactggtgct gcaggtggag ctatacttgg      8040
     aggtgtagcc tatgcagcaa tatgttggtg gtaattatgg attttaaaag ttttattatt      8100
     ggtttagtag ttggtatatt tggtccttat atggatgact taattagaaa aatattttca      8160
     aaatcttcca aaaaggatac ggatagtact ctctaaaaaa taaatttctc ccctgtattt      8220
     gctagcttaa tttacagggg agtttcttta atattgtttc gcctgtcaaa atgatatgtg      8280
     atagcaggat gaaaagtcta caaacaagtt ggtatcaata caatataaag aggaaagtat      8340
     gtttttaatg cttacttttt aaatttttta acaattcaag atgtttcgat gacaattcaa      8400
     gatttggatg aaaaatttta aaaaacaatg atatactaaa cttgtcaaag ttgcaacggg      8460
     tgctgctaca ttatgttaaa aatcgctctt gattgataag ctggatttgt taggaaagga      8520
     gtaaataatt atggataaga aaaagatagt ttcgactata atatgtatag tatttcttgt      8580
     agtgtcagta gataattttt ttagagactt aaccccgtta ctgttcattt taaatattat      8640
     tggtctgtct tgcttttcag tgctaacata cattaacata aaagagatac tcttaaatat      8700
     aagtaagtga tgatttggtt agtcctagaa ccaatcaact tatgtttatc ggcttggcag      8760
     attttatgtt tgtcatttgt ttgtatagag gtatttcaga aacagaattc tatcaacaac      8820
     taatcgctta tataggtgta ttctctgctt gtttatcacg cttctgctca tgtggggctt      8880
     gaagtattat aaaaagtagc tttctatcct tttctgacag gatatttgag tagaaggctc      8940
     tattaaattg ttagtgaaat aaatgaatgg aggtatttaa tatgaaatac agattatttt      9000
     ttgttatttt cttgagtagt gtgttggata ttcttttagg gacattttta caaatctcta      9060
     tcgtatctat tgggtggctt gttctttaca gtggtttgtt tgaagcagga gttttccttc      9120
     ttgctaataa aggggtggcg gtaaaaatca aggaagtaga tattcgaaat cgattcaaat      9180
     ttatttttgg aaaaacctta tggtttcaaa ttcttttgct catctttttg ataatcaaac      9240
     tttatcttgg tttggatgcg aggttgattt tattctatgg acatattttc attgtcttta      9300
     atgtcttaat gtatctatta tctagtagtc aggttagcct taaaaagaac aaactgtctt      9360
     cttaatctta cagcagtaga gcctgacaag gtgaggtcat agtaggaaga atttctatga      9420
     aaaagtatca acttctattc aaaataagtg cagtcttctc ttacttattt ttcgtatttg      9480
     gtctttctca gctgacgctt atcgtccaaa attattggca attttcttcc cagattggca      9540
     atttcgtctg gattcaaaat atcttgagtt tactatttag cggagtcatg atttggattc      9600
     tggctaagac aggccatggc tatctctttc gcattccaag aaaaaaatgg ctttggtatt      9660
     cgattttgac agtattagtg ctagtgctcc atatctcttt taacgttcag atagctaaac      9720
     atgttcagtc aactgctgaa ggttgggccg tattgatcgg ttatagtggg accaactttg      9780
     ctgagctagg tatctatgta accctgtttt tcttgactcc actaatggaa gagttgattt      9840
     ataggggatt actgcaacac gccttcttta agcattcgcg atttggcctt gatttgtttc      9900
     ttccgtccat tttatttgct cttcctcatt tttcaagcct acctagtttg ttagatattt      9960
     tcgtctttgc aacatttgga atcatctttg ccggtttgac ccgctatacc aagagtattt     10020
     atccatccta tgcggtgcat gtgatcaata atattgtagc aaccttcccg tttttgctca     10080
     cttttctaca tagggtcttg gggtaaaaaa acaaaaggct tgcttttcag ccatagagga     10140
     ggtcatcatg tataaacact tatttttcta gattccaaaa ctttagatcg gttgacaccc     10200
     tatattctag tcttggcttc tgacaccatt gcttttaatg tttttgtgct aacctttgta     10260
     tctgcggtgg tttttaattt cctaaattcc atgctagctt taatggctat cttcttagga     10320
     gctggctatg tggtcggatt ttggttacta atactcaatg aaaatcaaag agcaaactag     10380
     gaaactagcc gcaggctgta cttgagtacg gcaaggcgac gttgacgtgg tttgaatttg     10440
     attttcgaag agtataaaat ggtttgtttt ggaaaggcta gaactaaaga atgacatgta     10500
     ggaagtctgt ttgttgagga ggataatttt atggagtttt ttgataaatt tcatgccttg     10560
     tgttttggat ttttagtact aataattgtc attacagttc cttatacgat taaccatggg     10620
     gatttttttc aaaatgaatc tgcattgatt attgtaagtc ttcttgtaac ctcgctgagt     10680
     gttgcttatg ctagaaagtt tgaaatgatt tcttttggga tgttaagcaa gaaacaactt     10740
     ttgcttttca ttgcaatctt tcttctaagt gtacttgaga cgctggttta tattcatttc     10800
     ttcgctgttt cttctggctc aggggtccaa cacttggcgg aagtcagcag aggaatttcc     10860
     ctgtctttga ttttaactac ctcagttttt ggccccatcc aggaggaact cattttcaga     10920
     ggacttcttc aaggtgcggt ttttgacaat tcttggttag ggcttgtgct aacttcctct     10980
     ctcttttctt tcatgcatgg accttctaat gtcccttcgt ttatttttta tctacttggg     11040
     ggtttgttgc tgggctttgc ttataaaaag agtcaaaacc tatgggtttc tactctagtc     11100
     catatgcttt acaacagttg gccactctta acttatttat aa                        11142
//
