# Supplementary material for: Genomic analyses of pneumococci reveal a wide diversity of bacteriocins – including pneumocyclicin, a novel circular bacteriocin
Source: BMC Genomics. 2015 Jul 28;16(1):554. doi: 10.1186/s12864-015-1729-4 (PMC4517551; doi:10.1186/s12864-015-1729-4)
Supplement: Additional file 9: — Sequence and annotation files for blp cassette prototypes. [file 12864_2015_1729_MOESM9_ESM.zip › blp_prototype6_7A2.fasta]

>blp_cassette_prototype6_7A2
ctagtttgctctttgattttcattgagtattaacttggtcttgacttggtcaaagtggaa
gcggtcataggcccgccaagcggcgcgagttggagcatctggatcaagagcgctgagtcc
catgagaagactggaagtctggtaaaatttttccaattcaatcaagaatcgattatccac
tgtttcagccttggctagaaaaccaagaatagagtttaattgctcctgaaagcggacgtc
gtcagcgcttgcctgtttgcatgcttggtaggctttgtttaagtcagtaatcaaagtatg
agctcttttgatggggtctgtatctgtcatgggaatgcctcctttaatctgggtgccagt
tttacttctggcaactgtgttttgatactgttagtttatcacttttaattcttttttttt
attcaaatctttaattgtcattgaaatgtcttgaattgcgctgagtgaattttatgataa
aatagttgtaagctcatcatgatgttgtagaaaataatccttttaggagttttcaaagac
tgtttaggattgggtgggcttgggctagaccttttctgttattcttttcttaggaggaga
atccaatgaaacatatgattattcagacacagaaaacagtctataaagtaaacatcgacg
atatctactatatccaaacacatccaactaaagcccataccgtacagattgttacagaaa
aagctagttttaatatggttcaaaatttaagtaatcttgagaaccaatgtggggaaacct
tgatgagatgtcatcgaaattgtttagttaatcttgataaattaaaatcgattgattttc
aagaaagaatcctttttctcggagaagaaggtcaatacgctgtcaagtatgccagacgtc
gctatagagaaattcgtcaaaaatggttgaaagagggagagtaagaagatgagaatattt
gttttagaggatgatttttcccaacagactaggattgaaacgacgattgagaaactcttg
aaggaacatcatatcactcccagctcttttgaggtatttggcaagccagaccaactgctg
gcagaggtgcatgagaagggggcccatcagctattctttttggatattgagattcgaaat
gaggagatgaaggggctggaagtggctagaaagattcgggatcgagacccctatgccctg
attgtctttgtgacgactcactcggagtttatgcccctgtcctttcgctaccaagtgtct
gctctggactatattgataaggccctttcggcagaggagtttgaatctcgaatcgagaca
gccctcctctatgccaatagtcaagatagtaaaagtctggcggaagattgcttttacttt
aaatcaaaatttgcccaattccagtatccttttaaagaggtttactatctcgaaacatcc
ccaagaccccatcgtgttattctctataccaagacagacaggctggaatttacagcgagt
ttagaggaggtttttaagcaggaacctcgtcttttgcagtgccatcgctcctttctcatc
aatcctgcaaatgtggtgcatttggataagaaagaaaaactgcttttctttcccaatgga
ggaagttgtctaatcgcccgttataaggtcagggaagtgtctgaggctattaataactta
cactgaactaggagagtttatgaatattgtttggatattattgcatacacttattactaa
tgggctagaaattgtcattttctttaaggtggatggaattaatcttactttcgagaggat
ttttaaggcctttcttttgaagatactgttggtctttgtttttgtaatgattagctatat
agtaggaaatgtttacctatcttattttatggaacccttgtacggcataggcttgtcttt
cttattgttaagagggcttcctaaaaaactccttttcttttatgctctctttccaatgat
attggtgaatctcttttatagaggagtctcctattttgtgcttccatttttgggacaagg
gcaagtatatgatggctactcatttactgggttatgtataataattttcaatttcttcat
ttctctagcctttttgaaatggttggactatgattttactagtttgagaagggagattct
agatacaggttttcaaaagtccctgactaagattaactggataatgggggcttactattt
ggtgatacaaagtctgtcttactttgaatatgagcaaggtattcaatcaacgactgttcg
ccatctcatcctagtgttctacctcctattttttatgggggttatcaagaaattggatac
ctatttgaaggacaaactccatgatagactggaccaagagcaggtcttgcgctatagaga
tatggaacgctatagtcggcatatagaggaactttacaaggaagtaaggagttttcgcca
tgactacaccaacctcttgacaagtttacgtctgggtattgaagaggaggatatggagca
gataaaagaggtctatgacttggtcttaaaggattctagtaaaaaattgcaggacaataa
atatgacctgggccgattggtgaatgttcgggatcgtgccctcaaaagtctcctagctgg
aaaatttataaaagctagagaaaaggacattgtctttaatgtcgaagttcctgaagagat
tcaggttgaggggatgagactgcttgattttctaaccattgtgtctatcctttgtgataa
tgctattgaagcgagtgcagaggccggtcaacctcatgtttcaattgcctttttaaaaag
tggagcacaggagaccttcatcatcgaaaattccatcaaagaagagggcatagatatttc
tgaaatcttctcctttggagttagttctaaaggggaggagagaggtgtcggtctctatac
cgttatgaagattgtggaaagttatcccaatgccagtttaaatactacctgtcaagatca
agtctttcgtcaggtgcttactatgatacctacagaatgatgaaaaaaataagaccgaga
gttcttgttactcggtcttattttttatagttgtattggatgatgaagtcctttcgtatt
gttatgcttaattatattaaggctgtataagatatcttcccacagtcctccacctgtaat
ttggttgagttcggtagttgttagttcttgaaatgaagttaggttttgtttcttatccat
gttatgattctcctttttgataagataataaatagttatagagtgttatctgaaaattaa
tcagaatgggttaaaattttatctttgaaataatcaaaatatgttttctttgcagttaca
ctagtgacgcgaccttgtaagccatattggatgagtttactatcctcattagatagtttt
gcaagagcggttaatttaaagagattaccttgctctgttctggtaggagtttgatcaatt
gtctgaagttggccgatgatggtggtgccgtgatttccaatcttctccagttttaatctt
acagtttgtcctttatctagtagaggtagatagtcagaagatacgtagtaagtgattagt
acttctcttgtatctgtgatgatagggaatatttgagcaatttctgtaccagttggaatt
ctatttttaccttcaaattcgctgttcagatgaacgatacctttacttggagcggttaag
gtattgttttctaagcgctgtgtcgcttgatctagttgtacttttaattctgttaattga
ttctccacggttagttgttgctgtgaggctgtttgtaaaaactgagtgcggagtacttca
attttggttgctaaactattatcataagttgctacacttccgatgccagcttgctgaatt
ttgaggcttgcgatagatgattccagacctgcaatactttgattaatttgagataaaaat
ggctcctctgccgttccttgtgtttgttcttgagaggctataagataacgatttaaaatt
gactggtgcggattgccagttggtaagcgagctcttttatttacgatagcatctctcagc
tcttgatattctccaatttgttgttgaacttttgtaatttcttgttcgatggctgatgaa
ctgctattggtaagattagcttgatttgaaacttcagtgttagtctttgagatacccagt
tcaatatcatgggattgtttagtaaaattcataaaagtattatggtagccaaactcatcc
tcgctagaaaaaagatcagtcgctttttctaagctttgtttcaagattccaagtccttct
ttttgcttctcaagcctttgtaattgagtttctaaggcagttttctgactctcttccatt
gtttcagagtatttgatgagtaagtcacctttctcaactacttgatttgccactaaatga
ttagcaaggataggattatcactggtcgactgaatagatgcaatgacacttgtaggggcg
atttctccttgggaagtaacagtaatttcttttgtggcaacaagggagaaaatcaagatg
aaagtaaacagtaatgaaagaggtataattaacactgtcgcatagttatggtaacgtctc
tgataaaactcgacgcttctaaaaagattaggattcatgacattctccttatttattgaa
tagatgatggtagaagccttgcgcctgcattaactcttggtgactaccaacttcaatgat
tttcccctggtcaagaacaatgacacggttagttcgttcggctatactgagacgatgggc
tacaaagagaatggttttatcagttagggacataagattatctataacctttttctcagt
caagacatcaagaccgctagtagcttcatctagtattaaaacaggagatttagttaaaag
agcacgagcgagggcgatccgttgcttctgtcctcctgatagaccagctccatcagagag
ctgagtttgatagcccataggcattctttcaatgtcttgacggatttcagctacttcaca
agcttttagaatatcttcttgactaatcatatgattaccgcccaaggttaagttttccaa
aatagagccattaaagatataggcttgttggggtaggtaattaatatgacggcgcaagac
ttttttatcaatgtttttaatatcctgatgattgatggaaatatgccctttgtagggttc
aaagaaattgacaatcattttggctaaagttgttttaccagaaccactaactccaactag
gctaaccttatctccttgtttaatcgtgagattaatatctgttaaggtatctcgtccaaa
accatacttataagaaaggtcatcaaattcaatatcgcccatcaaaaaatgtgaatgaac
agggttttcttgaacttgaaattcagattcgactagatagacttcgttcaaacggttatt
agcgatcttcgcagattggagtttggtttggaggttgataatattttccataggagttgt
aaagtaagaaaaaagtgtgttaaaggtaatcagctgaccgatagaaattttacttgacat
gactaattgagcgccaaaccataggataaggatattcagaactaattttgttccctgctt
taaactcgtttgtaaaatagaatatttactgagcttaaaggatttttccaaataatctac
aaattcgctgtctatattttgatagcgattttcttcactcgtgagcgactttatagtttc
aatcccgttgatatctttgataatggcagagctaaccatagaattactttgcatgacatc
atggttcattttttcgaaaggtttcataaaagaaaagatgatgaacatgtatataggaat
ggaaataagagaaagaaggaagagattagggttttgtgccagcaagactccccctacaag
aatcagaatagaaacatccagaaaaagagaaagaatggtagaagccaaggcatctataat
agagttagcatctgtgaaccgtgaaatgatttctcctgtacgacgtgtcgcaaagaaaga
catgggaagttcaaaaatatggcgaatataggataaaatcacatcaatgcttaatctctg
gagaagctcatgacttgttggaggatataggtgataaccagaccaactgagatgattcct
aaagttgatttcatctgatttgggatgtattcatctaagattccttggagataataagaa
ccaccgatattgataatagtgaccaataagcttgagagaacaatgtaagcaatgagagat
ttttgtttgaaaatcagaggaaggaagcttagtagaccattctttttatctttatggggt
tgatagctgggtttgggagctagaaaaatagctactccagtccattcagagaaaaagcgt
tcttttgacattttagtgatttttacagaagggtcaggatcaccaataatcagatagtct
ttctttgtttgatagacaacatagtaatgttggagttttccttctttgttaacgtgaacg
ataaatggataggggacatcactcatgtcaaagagcgttttatctgcttgaacaggtctt
gtttcaaagcccatttcatcagcggcttttacaatgccaagagcagtcgtcccttcttta
ttggtctttgcaagttctctcaagtgagctagagaaaaatctgaaccatagaatttagca
atcgaggctaaggcagcaacaccgcagtctctcgcatctatttgaggaacaaatgtacgt
ttataagaagtcattggcaattcctttcatatagtagataggtatattatgccataaaaa
taagttcatattttattaaatcttgaatagtcattgaaacttcctgaatggtaaaaaata
attagaaattatctttttttaaaaaatttagaggtggtttcaaatgaaaagctaattcaa
gacgtttcgatgactattcaagatctggatgaaaaattttaaaaaacgatgatatactaa
acttgtcaaagttacaacaagacaaaaattaaaaataaaaaagagtatttgtcatggata
caaaaattatggaacaatttcatgaaatggatataactatgttatctagtattgaaggag
gcaagaataattggcaaactaatgtcttagaaggtggtggtgctgcttttggtggctggg
ggctagggacagctatttgtgctgcgagtggtgttggagcaccatttatgggagcatgtg
gatacataggagctaaatttggtgtggatctttgggcaggagtaacaggggcaacgggtg
gattttaataaaaggagacttgtatgaatacttattgtaatataaatgaaacaatgctga
gtgaggtttatggaggtaattccggaggagcagctgtagttgctgctttaggttgtgcag
cgggtggagtgaaatataggagacttctaggaccatggggcgctgcaataggaggaattg
gaggagcagtggtttgtggatatttagcctataccgctacatcataaaaatgaaagctaa
attttatgaaggctatattctttattattctcttcgcttttcaaacctatcttatttatc
tatccataagtatctccgataaaaaacaaaagactattgaattaacatcattgaattgtt
ttgtcatattatttctaatctataataaattaatttttctctttattgcctatgtttttt
tgataatttttatattaaacttgttccgtaactgaaaagtgacatactatatgaatacaa
aaatgatgtcacaattttctgttatggatactgaaatgcttgcttgcgttgaaggtggcg
gatgcaattggggagattttgccaaagcaggtgttggaggagcagcagcaagaggtcttc
aactaggcattaaaacaggaacatggcaaggtgcagcaactggtgctgcgggtggagcta
tacttggaggtgtagcctatgcagcaacatgttggtggtaattatggattttaaaagttt
tattattggtttagtagttggtatatttggtccttatatggataatttaattagaaaaat
attttcaaaatttcccaaaaaggatacagatagtaccccctaaaaaataaatttctcccc
tgtatttgctagcttaatttacaggggagtttctttaatattgtttcgcctgtcaaaatg
atatgtgatagcaggatgaaaagtctacaaacaagttggtatcaatacaatataaagagg
aaagtatgtttttcatgcttgcttttttaatttttacaattcaagaggttttgatgacca
tttatgatttgagtgatccaaggtcaaaataagtgctatactagcagtgtaaatgttctt
gctcaactaagataaatcgcacatttaggaggaaatcttatgaagaaaaaaatactgatt
attttcgttctgtatctaatcatgtccatctttctatatccgcttagggagagtgcttgg
tatcagctattttataccatagtctatatgattgcggttatgatctatttttctttaatt
aaaaagaaagaaaagaaatgaaagattttcttgattaaaaagaatcatattctttgtgag
attgttcctgggtcagttgcctttgcttgtttctacttatctatttctatttcgtcagtt
ttccaatttcttttagtggttattaacttgacttctattttggttactgtttatcttact
agggaaatgagattaagagagtttgaagatgatgatttggttagtcctagaaccaatcaa
cttatgtttatcggcttggcagattttatgtttgtcatttgtttgtatagaggtatttca
gaaacagaattctatcaacaactaatcgtttatataggtgtattctctgcttgtttatca
cgcttctgctcatgtggggcttgaagtattataaaaagtagctttctatccttttctgac
aggatatttgagtagaaggctctattaaattgttagtgaaataaatgaatggaggtattt
aatatgaaatacagattattttttgttattttcttgagtagtgtgttggatattctttta
gggacatttttacaaatctctatcgtatctattgggtggcttgttctttacagtggtttg
tttgaagcaggagttttccttcttgctaataaaggggtggcggtaaaaatcaaggaagta
gatattcgaaatcgctttaaatttatttttggaaaaaccttatggtttcaaattcttttg
ctcatctttttgataatcaaactttatcttggtttggatgcgaggttgattttattctat
ggacatattttcattgtctttaatgccttaatgtatctattatctagtagtcaggttagc
cttaaaaaaaacaaactgtcttcttaatcttacagcagtagagcctgacaaagtgaggtc
atagtagggaggatttctatgaaaaagtatcaacttctattcaaaataagtgcagtcttc
tcttacttatttttcgtatttggtctttctcagctgacgcttatcgtccaaaattattgg
caattttcttcccagattggtaatttcgtctggattcaaaatatcttgagtttacttttt
attggagtcatgattgtggttcttgttaagacaggccatggttatctcttccgcattcca
agaaaaaaatggctttggtattcgattttgacagtattagtggtagtgttccagatctct
tttaacgttcagacagctaaacatgttcagtcaactgcggaaggttgggctgtattgatt
ggttatagtgggactaactttgcagagctaggtatttatatagccctgttctttctggtt
ccactgatggaagagttaatctatagaggattactgcaacatgctttctttaagcattcg
cgatttggtcttgatttgcttcttccttctattttatttgctctccctcatttttcaagc
ctgcctagtctgttagatatcttcgtctttgcaacagttggaatcatctttgctggtttg
acccgctataccaagagcatttatccatcctatgcggtgcatgtgatcaataatattgta
gcgaccttcccgtttttgctcacttttctacatagggtcttggggtaaaaaaacaaaagg
cttgcttttcagccatagaggaggtcatcatgtataaacacttatttttcctagattcca
aaactttagatcggttgacaccctatattctagtcttggcttctgacaccattgctttta
atgtttttgtgctaacctttgtatctgcggtggtttttaatttcctaaattccatgctag
ctttaatggctatattcataggggctggctatgtggtcggattttggttactaatactca
atgaaaatcaaagagcaaactaggaaactagccgcaggctgtacttgagtacggcaaggc
gacgttgacgtggtttgaatttgattttcgaagagtataaaatggtttgttttggaaagg
ctagaactaaagaatgacgtgtaggaagtctgtttgttgaggaggataattttatggagt
tttttgataaatttcatgccttgtgttttggatttttagtactaataattgtcattatag
ttccttatacgattaaccatggggatttttttcaaaatgaatctgcattgattcttgtaa
gtcttcttgtaacctcgctgagtgttgcttatgctagaaagtttgaaatgatttcttttg
ggatgttaagcaagaaacaacttttgcttttcattgcaatctttcttctaagtgtacttg
agacgctggtttatattcatttcttcgctgtttcttctggctcaggggtccaacacttgg
cggaagtcagcagaggaatttccctgtctttgattttgactacctcagtttttggcccca
tccaggaggaactcattttcagaggacttcttcaaggtgcggtttttgacaattcttggt
tagggcttgtgctaacttcctctctcttttctttcatgcatggaccttctaatgtccctt
cgtttattttttatctacttgggggcttgttgctgggccttgcttataaaaagagccaaa
acttatgggtttctactctagtccatatgctttacaacagttggccactcttatattatt
tataa
