# Supplementary material for: Genomic analyses of pneumococci reveal a wide diversity of bacteriocins – including pneumocyclicin, a novel circular bacteriocin
Source: BMC Genomics. 2015 Jul 28;16(1):554. doi: 10.1186/s12864-015-1729-4 (PMC4517551; doi:10.1186/s12864-015-1729-4)
Supplement: Additional file 9: — Sequence and annotation files for blp cassette prototypes. [file 12864_2015_1729_MOESM9_ESM.zip › blp_prototype6_7A2_annotation.embl]

FT   source          1..11225
FT                   /organism="Streptococcus pneumoniae"
FT                   /mol_type="genomic DNA"
FT                   /strain="7A/2"
FT   CDS             complement(1..330)
FT                   /gene="blpT"
FT                   /inference="ab initio prediction:Prodigal:2.60"
FT                   /codon_start=1
FT                   /transl_table=11
FT                   /product="hypothetical protein"
FT                   /colour=10
FT   CDS             606..944
FT                   /gene="blpS"
FT                   /gene_synonym="spiR1"
FT                   /inference="ab initio prediction:Prodigal:2.60"
FT                   /codon_start=1
FT                   /transl_table=11
FT                   /product="LytTR DNA-binding domain protein"
FT                   /colour=9
FT   CDS             949..1686
FT                   /gene="blpR"
FT                   /gene_synonym="spiR2"
FT                   /inference="ab initio prediction:Prodigal:2.60"
FT                   /codon_start=1
FT                   /transl_table=11
FT                   /product="response regulator"
FT                   /colour=9
FT   CDS             1700..3040
FT                   /gene="blpH"
FT                   /gene_synonym="spiH"
FT                   /inference="ab initio prediction:Prodigal:2.60"
FT                   /codon_start=1
FT                   /transl_table=11
FT                   /product="histidine kinase"
FT                   /colour=9
FT   CDS             complement(3085..3240)
FT                   /gene="blpC"
FT                   /gene_synonym="spiP"
FT                   /inference="ab initio prediction:Prodigal:2.60"
FT                   /codon_start=1
FT                   /transl_table=11
FT                   /product="peptide pheromone"
FT                   /colour=9
FT   CDS             complement(3297..4658)
FT                   /gene="blpB"
FT                   /gene_synonym="spiD"
FT                   /inference="ab initio prediction:Prodigal:2.60"
FT                   /codon_start=1
FT                   /transl_table=11
FT                   /product="bacteriocin secretion accessory protein"
FT                   /colour=3
FT   CDS             complement(4669..6063)
FT                   /gene="blpA ORF2"
FT                   /gene_synonym="spiBC"
FT                   /inference="ab initio prediction:Prodigal:2.60"
FT                   /codon_start=1
FT                   /transl_table=11
FT                   /product="ABC transporter; ATPase domain and transmembrane
FT                   region"
FT                   /colour=3
FT   CDS             complement(6111..6794)
FT                   /gene="blpA ORF1"
FT                   /gene_synonym="spiA"
FT                   /inference="ab initio prediction:Prodigal:2.60"
FT                   /codon_start=1
FT                   /transl_table=11
FT                   /product="ABC transporter; C39 protease domain"
FT                   /colour=3
FT   CDS             7074..7328
FT                   /gene="blpM"
FT                   /gene_synonym="pncI"
FT                   /inference="ab initio prediction:Prodigal:2.60"
FT                   /codon_start=1
FT                   /transl_table=11
FT                   /product="class II bacteriocin precursor"
FT                   /colour=7
FT   CDS             7344..7547
FT                   /gene="blpN"
FT                   /gene_synonym="pncJ"
FT                   /inference="ab initio prediction:Prodigal:2.60"
FT                   /codon_start=1
FT                   /transl_table=11
FT                   /product="class II bacteriocin precursor"
FT                   /colour=7
FT   CDS             7566..7775
FT                   /gene="blpP"
FT                   /gene_synonym="pncK"
FT                   /inference="predicted by Prodigal with different settings"
FT                   /inference="indirect experimental evidence for function in
FT                   immunity (Dawid et al., 2007)"
FT                   /codon_start=1
FT                   /transl_table=11
FT                   /product="membrane protein with function in immunity"
FT                   /colour=4
FT   CDS             7791..8021
FT                   /gene="blpK"
FT                   /gene_synonym="pncE"
FT                   /inference="ab initio prediction:Prodigal:2.60"
FT                   /codon_start=1
FT                   /transl_table=11
FT                   /product="class II bacteriocin precursor"
FT                   /colour=7
FT   CDS             8440..8601
FT                   /gene="pncG"
FT                   /inference="ab initio prediction:Prodigal:2.60"
FT                   /codon_start=1
FT                   /transl_table=11
FT                   /product="membrane protein with putative function in
FT                   immunity"
FT                   /colour=4
FT   CDS             8611..8964
FT                   /gene="blpL"
FT                   /gene_synonym="pncH"
FT                   /inference="predicted by Prodigal in other strains"
FT                   /codon_start=1
FT                   /transl_table=11
FT                   /product="membrane protein with putative function in
FT                   immunity"
FT                   /colour=4
FT   CDS             9064..9447
FT                   /gene="blpX"
FT                   /gene_synonym="pncN"
FT                   /inference="ab initio prediction:Prodigal:2.60"
FT                   /codon_start=1
FT                   /transl_table=11
FT                   /product="membrane protein with putative function in
FT                   immunity"
FT                   /colour=4
FT   CDS             9499..10188
FT                   /gene="blpY"
FT                   /gene_synonym="pncO"
FT                   /inference="ab initio prediction:Prodigal:2.60"
FT                   /codon_start=1
FT                   /transl_table=11
FT                   /product="CAAX amino terminal protease"
FT                   /colour=2
FT   CDS             10230..10463
FT                   /gene="blpZ"
FT                   /gene_synonym="pncQ"
FT                   /inference="ab initio prediction:Prodigal:2.60"
FT                   /codon_start=1
FT                   /transl_table=11
FT                   /product="membrane protein with putative function in
FT                   immunity"
FT                   /colour=4
FT   CDS             10614..11225
FT                   /gene="pncP"
FT                   /gene_synonym="SP0547"
FT                   /inference="ab initio prediction:Prodigal:2.60"
FT                   /codon_start=1
FT                   /transl_table=11
FT                   /product="CAAX amino terminal protease"
FT                   /colour=2
SQ   Sequence 11225 BP; 3237 A; 1781 C; 2322 G; 3885 T; 0 other;
     ctagtttgct ctttgatttt cattgagtat taacttggtc ttgacttggt caaagtggaa        60
     gcggtcatag gcccgccaag cggcgcgagt tggagcatct ggatcaagag cgctgagtcc       120
     catgagaaga ctggaagtct ggtaaaattt ttccaattca atcaagaatc gattatccac       180
     tgtttcagcc ttggctagaa aaccaagaat agagtttaat tgctcctgaa agcggacgtc       240
     gtcagcgctt gcctgtttgc atgcttggta ggctttgttt aagtcagtaa tcaaagtatg       300
     agctcttttg atggggtctg tatctgtcat gggaatgcct cctttaatct gggtgccagt       360
     tttacttctg gcaactgtgt tttgatactg ttagtttatc acttttaatt cttttttttt       420
     attcaaatct ttaattgtca ttgaaatgtc ttgaattgcg ctgagtgaat tttatgataa       480
     aatagttgta agctcatcat gatgttgtag aaaataatcc ttttaggagt tttcaaagac       540
     tgtttaggat tgggtgggct tgggctagac cttttctgtt attcttttct taggaggaga       600
     atccaatgaa acatatgatt attcagacac agaaaacagt ctataaagta aacatcgacg       660
     atatctacta tatccaaaca catccaacta aagcccatac cgtacagatt gttacagaaa       720
     aagctagttt taatatggtt caaaatttaa gtaatcttga gaaccaatgt ggggaaacct       780
     tgatgagatg tcatcgaaat tgtttagtta atcttgataa attaaaatcg attgattttc       840
     aagaaagaat cctttttctc ggagaagaag gtcaatacgc tgtcaagtat gccagacgtc       900
     gctatagaga aattcgtcaa aaatggttga aagagggaga gtaagaagat gagaatattt       960
     gttttagagg atgatttttc ccaacagact aggattgaaa cgacgattga gaaactcttg      1020
     aaggaacatc atatcactcc cagctctttt gaggtatttg gcaagccaga ccaactgctg      1080
     gcagaggtgc atgagaaggg ggcccatcag ctattctttt tggatattga gattcgaaat      1140
     gaggagatga aggggctgga agtggctaga aagattcggg atcgagaccc ctatgccctg      1200
     attgtctttg tgacgactca ctcggagttt atgcccctgt cctttcgcta ccaagtgtct      1260
     gctctggact atattgataa ggccctttcg gcagaggagt ttgaatctcg aatcgagaca      1320
     gccctcctct atgccaatag tcaagatagt aaaagtctgg cggaagattg cttttacttt      1380
     aaatcaaaat ttgcccaatt ccagtatcct tttaaagagg tttactatct cgaaacatcc      1440
     ccaagacccc atcgtgttat tctctatacc aagacagaca ggctggaatt tacagcgagt      1500
     ttagaggagg tttttaagca ggaacctcgt cttttgcagt gccatcgctc ctttctcatc      1560
     aatcctgcaa atgtggtgca tttggataag aaagaaaaac tgcttttctt tcccaatgga      1620
     ggaagttgtc taatcgcccg ttataaggtc agggaagtgt ctgaggctat taataactta      1680
     cactgaacta ggagagttta tgaatattgt ttggatatta ttgcatacac ttattactaa      1740
     tgggctagaa attgtcattt tctttaaggt ggatggaatt aatcttactt tcgagaggat      1800
     ttttaaggcc tttcttttga agatactgtt ggtctttgtt tttgtaatga ttagctatat      1860
     agtaggaaat gtttacctat cttattttat ggaacccttg tacggcatag gcttgtcttt      1920
     cttattgtta agagggcttc ctaaaaaact ccttttcttt tatgctctct ttccaatgat      1980
     attggtgaat ctcttttata gaggagtctc ctattttgtg cttccatttt tgggacaagg      2040
     gcaagtatat gatggctact catttactgg gttatgtata ataattttca atttcttcat      2100
     ttctctagcc tttttgaaat ggttggacta tgattttact agtttgagaa gggagattct      2160
     agatacaggt tttcaaaagt ccctgactaa gattaactgg ataatggggg cttactattt      2220
     ggtgatacaa agtctgtctt actttgaata tgagcaaggt attcaatcaa cgactgttcg      2280
     ccatctcatc ctagtgttct acctcctatt ttttatgggg gttatcaaga aattggatac      2340
     ctatttgaag gacaaactcc atgatagact ggaccaagag caggtcttgc gctatagaga      2400
     tatggaacgc tatagtcggc atatagagga actttacaag gaagtaagga gttttcgcca      2460
     tgactacacc aacctcttga caagtttacg tctgggtatt gaagaggagg atatggagca      2520
     gataaaagag gtctatgact tggtcttaaa ggattctagt aaaaaattgc aggacaataa      2580
     atatgacctg ggccgattgg tgaatgttcg ggatcgtgcc ctcaaaagtc tcctagctgg      2640
     aaaatttata aaagctagag aaaaggacat tgtctttaat gtcgaagttc ctgaagagat      2700
     tcaggttgag gggatgagac tgcttgattt tctaaccatt gtgtctatcc tttgtgataa      2760
     tgctattgaa gcgagtgcag aggccggtca acctcatgtt tcaattgcct ttttaaaaag      2820
     tggagcacag gagaccttca tcatcgaaaa ttccatcaaa gaagagggca tagatatttc      2880
     tgaaatcttc tcctttggag ttagttctaa aggggaggag agaggtgtcg gtctctatac      2940
     cgttatgaag attgtggaaa gttatcccaa tgccagttta aatactacct gtcaagatca      3000
     agtctttcgt caggtgctta ctatgatacc tacagaatga tgaaaaaaat aagaccgaga      3060
     gttcttgtta ctcggtctta ttttttatag ttgtattgga tgatgaagtc ctttcgtatt      3120
     gttatgctta attatattaa ggctgtataa gatatcttcc cacagtcctc cacctgtaat      3180
     ttggttgagt tcggtagttg ttagttcttg aaatgaagtt aggttttgtt tcttatccat      3240
     gttatgattc tcctttttga taagataata aatagttata gagtgttatc tgaaaattaa      3300
     tcagaatggg ttaaaatttt atctttgaaa taatcaaaat atgttttctt tgcagttaca      3360
     ctagtgacgc gaccttgtaa gccatattgg atgagtttac tatcctcatt agatagtttt      3420
     gcaagagcgg ttaatttaaa gagattacct tgctctgttc tggtaggagt ttgatcaatt      3480
     gtctgaagtt ggccgatgat ggtggtgccg tgatttccaa tcttctccag ttttaatctt      3540
     acagtttgtc ctttatctag tagaggtaga tagtcagaag atacgtagta agtgattagt      3600
     acttctcttg tatctgtgat gatagggaat atttgagcaa tttctgtacc agttggaatt      3660
     ctatttttac cttcaaattc gctgttcaga tgaacgatac ctttacttgg agcggttaag      3720
     gtattgtttt ctaagcgctg tgtcgcttga tctagttgta cttttaattc tgttaattga      3780
     ttctccacgg ttagttgttg ctgtgaggct gtttgtaaaa actgagtgcg gagtacttca      3840
     attttggttg ctaaactatt atcataagtt gctacacttc cgatgccagc ttgctgaatt      3900
     ttgaggcttg cgatagatga ttccagacct gcaatacttt gattaatttg agataaaaat      3960
     ggctcctctg ccgttccttg tgtttgttct tgagaggcta taagataacg atttaaaatt      4020
     gactggtgcg gattgccagt tggtaagcga gctcttttat ttacgatagc atctctcagc      4080
     tcttgatatt ctccaatttg ttgttgaact tttgtaattt cttgttcgat ggctgatgaa      4140
     ctgctattgg taagattagc ttgatttgaa acttcagtgt tagtctttga gatacccagt      4200
     tcaatatcat gggattgttt agtaaaattc ataaaagtat tatggtagcc aaactcatcc      4260
     tcgctagaaa aaagatcagt cgctttttct aagctttgtt tcaagattcc aagtccttct      4320
     ttttgcttct caagcctttg taattgagtt tctaaggcag ttttctgact ctcttccatt      4380
     gtttcagagt atttgatgag taagtcacct ttctcaacta cttgatttgc cactaaatga      4440
     ttagcaagga taggattatc actggtcgac tgaatagatg caatgacact tgtaggggcg      4500
     atttctcctt gggaagtaac agtaatttct tttgtggcaa caagggagaa aatcaagatg      4560
     aaagtaaaca gtaatgaaag aggtataatt aacactgtcg catagttatg gtaacgtctc      4620
     tgataaaact cgacgcttct aaaaagatta ggattcatga cattctcctt atttattgaa      4680
     tagatgatgg tagaagcctt gcgcctgcat taactcttgg tgactaccaa cttcaatgat      4740
     tttcccctgg tcaagaacaa tgacacggtt agttcgttcg gctatactga gacgatgggc      4800
     tacaaagaga atggttttat cagttaggga cataagatta tctataacct ttttctcagt      4860
     caagacatca agaccgctag tagcttcatc tagtattaaa acaggagatt tagttaaaag      4920
     agcacgagcg agggcgatcc gttgcttctg tcctcctgat agaccagctc catcagagag      4980
     ctgagtttga tagcccatag gcattctttc aatgtcttga cggatttcag ctacttcaca      5040
     agcttttaga atatcttctt gactaatcat atgattaccg cccaaggtta agttttccaa      5100
     aatagagcca ttaaagatat aggcttgttg gggtaggtaa ttaatatgac ggcgcaagac      5160
     ttttttatca atgtttttaa tatcctgatg attgatggaa atatgccctt tgtagggttc      5220
     aaagaaattg acaatcattt tggctaaagt tgttttacca gaaccactaa ctccaactag      5280
     gctaacctta tctccttgtt taatcgtgag attaatatct gttaaggtat ctcgtccaaa      5340
     accatactta taagaaaggt catcaaattc aatatcgccc atcaaaaaat gtgaatgaac      5400
     agggttttct tgaacttgaa attcagattc gactagatag acttcgttca aacggttatt      5460
     agcgatcttc gcagattgga gtttggtttg gaggttgata atattttcca taggagttgt      5520
     aaagtaagaa aaaagtgtgt taaaggtaat cagctgaccg atagaaattt tacttgacat      5580
     gactaattga gcgccaaacc ataggataag gatattcaga actaattttg ttccctgctt      5640
     taaactcgtt tgtaaaatag aatatttact gagcttaaag gatttttcca aataatctac      5700
     aaattcgctg tctatatttt gatagcgatt ttcttcactc gtgagcgact ttatagtttc      5760
     aatcccgttg atatctttga taatggcaga gctaaccata gaattacttt gcatgacatc      5820
     atggttcatt ttttcgaaag gtttcataaa agaaaagatg atgaacatgt atataggaat      5880
     ggaaataaga gaaagaagga agagattagg gttttgtgcc agcaagactc cccctacaag      5940
     aatcagaata gaaacatcca gaaaaagaga aagaatggta gaagccaagg catctataat      6000
     agagttagca tctgtgaacc gtgaaatgat ttctcctgta cgacgtgtcg caaagaaaga      6060
     catgggaagt tcaaaaatat ggcgaatata ggataaaatc acatcaatgc ttaatctctg      6120
     gagaagctca tgacttgttg gaggatatag gtgataacca gaccaactga gatgattcct      6180
     aaagttgatt tcatctgatt tgggatgtat tcatctaaga ttccttggag ataataagaa      6240
     ccaccgatat tgataatagt gaccaataag cttgagagaa caatgtaagc aatgagagat      6300
     ttttgtttga aaatcagagg aaggaagctt agtagaccat tctttttatc tttatggggt      6360
     tgatagctgg gtttgggagc tagaaaaata gctactccag tccattcaga gaaaaagcgt      6420
     tcttttgaca ttttagtgat ttttacagaa gggtcaggat caccaataat cagatagtct      6480
     ttctttgttt gatagacaac atagtaatgt tggagttttc cttctttgtt aacgtgaacg      6540
     ataaatggat aggggacatc actcatgtca aagagcgttt tatctgcttg aacaggtctt      6600
     gtttcaaagc ccatttcatc agcggctttt acaatgccaa gagcagtcgt cccttcttta      6660
     ttggtctttg caagttctct caagtgagct agagaaaaat ctgaaccata gaatttagca      6720
     atcgaggcta aggcagcaac accgcagtct ctcgcatcta tttgaggaac aaatgtacgt      6780
     ttataagaag tcattggcaa ttcctttcat atagtagata ggtatattat gccataaaaa      6840
     taagttcata ttttattaaa tcttgaatag tcattgaaac ttcctgaatg gtaaaaaata      6900
     attagaaatt atcttttttt aaaaaattta gaggtggttt caaatgaaaa gctaattcaa      6960
     gacgtttcga tgactattca agatctggat gaaaaatttt aaaaaacgat gatatactaa      7020
     acttgtcaaa gttacaacaa gacaaaaatt aaaaataaaa aagagtattt gtcatggata      7080
     caaaaattat ggaacaattt catgaaatgg atataactat gttatctagt attgaaggag      7140
     gcaagaataa ttggcaaact aatgtcttag aaggtggtgg tgctgctttt ggtggctggg      7200
     ggctagggac agctatttgt gctgcgagtg gtgttggagc accatttatg ggagcatgtg      7260
     gatacatagg agctaaattt ggtgtggatc tttgggcagg agtaacaggg gcaacgggtg      7320
     gattttaata aaaggagact tgtatgaata cttattgtaa tataaatgaa acaatgctga      7380
     gtgaggttta tggaggtaat tccggaggag cagctgtagt tgctgcttta ggttgtgcag      7440
     cgggtggagt gaaatatagg agacttctag gaccatgggg cgctgcaata ggaggaattg      7500
     gaggagcagt ggtttgtgga tatttagcct ataccgctac atcataaaaa tgaaagctaa      7560
     attttatgaa ggctatattc tttattattc tcttcgcttt tcaaacctat cttatttatc      7620
     tatccataag tatctccgat aaaaaacaaa agactattga attaacatca ttgaattgtt      7680
     ttgtcatatt atttctaatc tataataaat taatttttct ctttattgcc tatgtttttt      7740
     tgataatttt tatattaaac ttgttccgta actgaaaagt gacatactat atgaatacaa      7800
     aaatgatgtc acaattttct gttatggata ctgaaatgct tgcttgcgtt gaaggtggcg      7860
     gatgcaattg gggagatttt gccaaagcag gtgttggagg agcagcagca agaggtcttc      7920
     aactaggcat taaaacagga acatggcaag gtgcagcaac tggtgctgcg ggtggagcta      7980
     tacttggagg tgtagcctat gcagcaacat gttggtggta attatggatt ttaaaagttt      8040
     tattattggt ttagtagttg gtatatttgg tccttatatg gataatttaa ttagaaaaat      8100
     attttcaaaa tttcccaaaa aggatacaga tagtaccccc taaaaaataa atttctcccc      8160
     tgtatttgct agcttaattt acaggggagt ttctttaata ttgtttcgcc tgtcaaaatg      8220
     atatgtgata gcaggatgaa aagtctacaa acaagttggt atcaatacaa tataaagagg      8280
     aaagtatgtt tttcatgctt gcttttttaa tttttacaat tcaagaggtt ttgatgacca      8340
     tttatgattt gagtgatcca aggtcaaaat aagtgctata ctagcagtgt aaatgttctt      8400
     gctcaactaa gataaatcgc acatttagga ggaaatctta tgaagaaaaa aatactgatt      8460
     attttcgttc tgtatctaat catgtccatc tttctatatc cgcttaggga gagtgcttgg      8520
     tatcagctat tttataccat agtctatatg attgcggtta tgatctattt ttctttaatt      8580
     aaaaagaaag aaaagaaatg aaagattttc ttgattaaaa agaatcatat tctttgtgag      8640
     attgttcctg ggtcagttgc ctttgcttgt ttctacttat ctatttctat ttcgtcagtt      8700
     ttccaatttc ttttagtggt tattaacttg acttctattt tggttactgt ttatcttact      8760
     agggaaatga gattaagaga gtttgaagat gatgatttgg ttagtcctag aaccaatcaa      8820
     cttatgttta tcggcttggc agattttatg tttgtcattt gtttgtatag aggtatttca      8880
     gaaacagaat tctatcaaca actaatcgtt tatataggtg tattctctgc ttgtttatca      8940
     cgcttctgct catgtggggc ttgaagtatt ataaaaagta gctttctatc cttttctgac      9000
     aggatatttg agtagaaggc tctattaaat tgttagtgaa ataaatgaat ggaggtattt      9060
     aatatgaaat acagattatt ttttgttatt ttcttgagta gtgtgttgga tattctttta      9120
     gggacatttt tacaaatctc tatcgtatct attgggtggc ttgttcttta cagtggtttg      9180
     tttgaagcag gagttttcct tcttgctaat aaaggggtgg cggtaaaaat caaggaagta      9240
     gatattcgaa atcgctttaa atttattttt ggaaaaacct tatggtttca aattcttttg      9300
     ctcatctttt tgataatcaa actttatctt ggtttggatg cgaggttgat tttattctat      9360
     ggacatattt tcattgtctt taatgcctta atgtatctat tatctagtag tcaggttagc      9420
     cttaaaaaaa acaaactgtc ttcttaatct tacagcagta gagcctgaca aagtgaggtc      9480
     atagtaggga ggatttctat gaaaaagtat caacttctat tcaaaataag tgcagtcttc      9540
     tcttacttat ttttcgtatt tggtctttct cagctgacgc ttatcgtcca aaattattgg      9600
     caattttctt cccagattgg taatttcgtc tggattcaaa atatcttgag tttacttttt      9660
     attggagtca tgattgtggt tcttgttaag acaggccatg gttatctctt ccgcattcca      9720
     agaaaaaaat ggctttggta ttcgattttg acagtattag tggtagtgtt ccagatctct      9780
     tttaacgttc agacagctaa acatgttcag tcaactgcgg aaggttgggc tgtattgatt      9840
     ggttatagtg ggactaactt tgcagagcta ggtatttata tagccctgtt ctttctggtt      9900
     ccactgatgg aagagttaat ctatagagga ttactgcaac atgctttctt taagcattcg      9960
     cgatttggtc ttgatttgct tcttccttct attttatttg ctctccctca tttttcaagc     10020
     ctgcctagtc tgttagatat cttcgtcttt gcaacagttg gaatcatctt tgctggtttg     10080
     acccgctata ccaagagcat ttatccatcc tatgcggtgc atgtgatcaa taatattgta     10140
     gcgaccttcc cgtttttgct cacttttcta catagggtct tggggtaaaa aaacaaaagg     10200
     cttgcttttc agccatagag gaggtcatca tgtataaaca cttatttttc ctagattcca     10260
     aaactttaga tcggttgaca ccctatattc tagtcttggc ttctgacacc attgctttta     10320
     atgtttttgt gctaaccttt gtatctgcgg tggtttttaa tttcctaaat tccatgctag     10380
     ctttaatggc tatattcata ggggctggct atgtggtcgg attttggtta ctaatactca     10440
     atgaaaatca aagagcaaac taggaaacta gccgcaggct gtacttgagt acggcaaggc     10500
     gacgttgacg tggtttgaat ttgattttcg aagagtataa aatggtttgt tttggaaagg     10560
     ctagaactaa agaatgacgt gtaggaagtc tgtttgttga ggaggataat tttatggagt     10620
     tttttgataa atttcatgcc ttgtgttttg gatttttagt actaataatt gtcattatag     10680
     ttccttatac gattaaccat ggggattttt ttcaaaatga atctgcattg attcttgtaa     10740
     gtcttcttgt aacctcgctg agtgttgctt atgctagaaa gtttgaaatg atttcttttg     10800
     ggatgttaag caagaaacaa cttttgcttt tcattgcaat ctttcttcta agtgtacttg     10860
     agacgctggt ttatattcat ttcttcgctg tttcttctgg ctcaggggtc caacacttgg     10920
     cggaagtcag cagaggaatt tccctgtctt tgattttgac tacctcagtt tttggcccca     10980
     tccaggagga actcattttc agaggacttc ttcaaggtgc ggtttttgac aattcttggt     11040
     tagggcttgt gctaacttcc tctctctttt ctttcatgca tggaccttct aatgtccctt     11100
     cgtttatttt ttatctactt gggggcttgt tgctgggcct tgcttataaa aagagccaaa     11160
     acttatgggt ttctactcta gtccatatgc tttacaacag ttggccactc ttatattatt     11220
     tataa                                                                 11225
//
