# Supplementary material for: Genomic analyses of pneumococci reveal a wide diversity of bacteriocins – including pneumocyclicin, a novel circular bacteriocin
Source: BMC Genomics. 2015 Jul 28;16(1):554. doi: 10.1186/s12864-015-1729-4 (PMC4517551; doi:10.1186/s12864-015-1729-4)
Supplement: Additional file 9: — Sequence and annotation files for blp cassette prototypes. [file 12864_2015_1729_MOESM9_ESM.zip › blp_prototype7a_SA25_annotation.embl]

FT   source          1..11172
FT                   /organism="Streptococcus pneumoniae"
FT                   /mol_type="genomic DNA"
FT                   /strain="SA25"
FT   CDS             complement(1..330)
FT                   /gene="blpT"
FT                   /inference="ab initio prediction:Prodigal:2.60"
FT                   /codon_start=1
FT                   /transl_table=11
FT                   /product="hypothetical protein"
FT                   /colour=10
FT   CDS             606..944
FT                   /gene="blpS"
FT                   /gene_synonym="spiR1"
FT                   /inference="ab initio prediction:Prodigal:2.60"
FT                   /codon_start=1
FT                   /transl_table=11
FT                   /product="LytTR DNA-binding domain protein"
FT                   /colour=9
FT   CDS             949..1686
FT                   /gene="blpR"
FT                   /gene_synonym="spiR2"
FT                   /inference="ab initio prediction:Prodigal:2.60"
FT                   /codon_start=1
FT                   /transl_table=11
FT                   /product="response regulator"
FT                   /colour=9
FT   CDS             1700..3040
FT                   /gene="blpH"
FT                   /gene_synonym="spiH"
FT                   /inference="ab initio prediction:Prodigal:2.60"
FT                   /codon_start=1
FT                   /transl_table=11
FT                   /product="histidine kinase"
FT                   /colour=9
FT   CDS             complement(3082..3237)
FT                   /gene="blpC"
FT                   /gene_synonym="spiP"
FT                   /inference="ab initio prediction:Prodigal:2.60"
FT                   /codon_start=1
FT                   /transl_table=11
FT                   /product="peptide pheromone"
FT                   /colour=9
FT   CDS             complement(3294..4655)
FT                   /gene="blpB"
FT                   /gene_synonym="spiD"
FT                   /inference="ab initio prediction:Prodigal:2.60"
FT                   /codon_start=1
FT                   /transl_table=11
FT                   /product="bacteriocin secretion accessory protein"
FT                   /colour=3
FT   CDS             complement(4666..6819)
FT                   /gene="blpA"
FT                   /gene_synonym="spiABC"
FT                   /inference="ab initio prediction:Prodigal:2.60"
FT                   /codon_start=1
FT                   /transl_table=11
FT                   /product="ABC transporter; ATPase domain, transmembrane
FT                   region and C39 protease domain"
FT                   /colour=3
FT   CDS             7101..7355
FT                   /gene="blpM"
FT                   /gene_synonym="pncI"
FT                   /inference="ab initio prediction:Prodigal:2.60"
FT                   /codon_start=1
FT                   /transl_table=11
FT                   /product="class II bacteriocin precursor"
FT                   /colour=7
FT   CDS             7371..7574
FT                   /gene="blpN"
FT                   /gene_synonym="pncJ"
FT                   /inference="ab initio prediction:Prodigal:2.60"
FT                   /codon_start=1
FT                   /transl_table=11
FT                   /product="class II bacteriocin precursor"
FT                   /colour=7
FT   CDS             7593..7802
FT                   /gene="blpP"
FT                   /gene_synonym="pncK"
FT                   /inference="predicted by Prodigal with different settings"
FT                   /inference="indirect experimental evidence for function in
FT                   immunity (Dawid et al., 2007)"
FT                   /codon_start=1
FT                   /transl_table=11
FT                   /product="membrane protein with function in immunity"
FT                   /colour=4
FT   CDS             7818..7967
FT                   /gene="blpO"
FT                   /gene_synonym="pncV"
FT                   /inference="predicted by Prodigal in other strains"
FT                   /codon_start=1
FT                   /transl_table=11
FT                   /product="class II bacteriocin precursor"
FT                   /colour=7
FT   CDS             8489..8653
FT                   /gene="pncG"
FT                   /inference="ab initio prediction:Prodigal:2.60"
FT                   /codon_start=1
FT                   /transl_table=11
FT                   /product="membrane protein with putative function in
FT                   immunity"
FT                   /colour=4
FT   CDS             8663..9034
FT                   /gene="blpL"
FT                   /gene_synonym="pncH"
FT                   /inference="ab initio prediction:Prodigal:2.60"
FT                   /codon_start=1
FT                   /transl_table=11
FT                   /product="membrane protein with putative function in
FT                   immunity"
FT                   /colour=4
FT   CDS             9117..9500
FT                   /gene="blpX"
FT                   /gene_synonym="pncN"
FT                   /inference="ab initio prediction:Prodigal:2.60"
FT                   /codon_start=1
FT                   /transl_table=11
FT                   /product="membrane protein with putative function in
FT                   immunity"
FT                   /colour=4
FT   CDS             9552..10241
FT                   /gene="blpY"
FT                   /gene_synonym="pncO"
FT                   /inference="ab initio prediction:Prodigal:2.60"
FT                   /codon_start=1
FT                   /transl_table=11
FT                   /product="CAAX amino terminal protease"
FT                   /colour=2
FT   CDS             10283..10531
FT                   /gene="blpZ"
FT                   /gene_synonym="pncQ"
FT                   /inference="ab initio prediction:Prodigal:2.60"
FT                   /codon_start=1
FT                   /transl_table=11
FT                   /product="membrane protein with putative function in
FT                   immunity"
FT                   /colour=4
FT   CDS             10561..11172
FT                   /gene="pncP"
FT                   /gene_synonym="SP0547"
FT                   /inference="ab initio prediction:Prodigal:2.60"
FT                   /codon_start=1
FT                   /transl_table=11
FT                   /product="CAAX amino terminal protease"
FT                   /colour=2
SQ   Sequence 11172 BP; 3222 A; 1777 C; 2299 G; 3874 T; 0 other;
     ctagtttgct ctttgattct cattgagtat taacttggtc ttgacttggt caaagtggaa        60
     gcggtcatag gcccgccaag cggcgcgagt tggagcatct ggatcaagag cgctgagtcc       120
     catgagaaga ctggaagtct ggtaaaattt ttctagttca atcaagaatc gattatccac       180
     tgtttcagtc ttggctagaa aaccaagaat agagtttaat tgctcctgaa agcggacgtc       240
     gtcagcgctt gcctgtttac atgcttggta ggctttgttt aagtcagtaa tcaaagtatg       300
     agctcttttg atggggtctg tatctgtcat gggaatgcct cctttaatct gggtgccagt       360
     cttacttctg gcaactgtgt tttgatactg ttagtttatc acttttaatt cttttttttt       420
     attcaaatct ttaattgtca ttgaaatgtc ttgaattgcg ctgagtgaat tttatgataa       480
     aatagttgta agctcatcat gatgttgtag aaaataatcc ttttaggagt tttcaaagac       540
     tgtttaggat tgggtgtgct tgggctagat cttttctgtt attcttttct taggaggaga       600
     atccaatgaa acatatgatt attcagacac agaaaacagt ctataaagta aacatcgacg       660
     atatctacta tatccaaaca catccaacta aagcccatac cgtacagatt gttacagaaa       720
     aagctagttt taatatgctt caaaatttaa gtaatcttga gaaccaatgt ggggaaactt       780
     tgatgagatg tcatcgaaat tgtttggtta atcttgataa attaaaatcg attgattttc       840
     aagaaagaat cctttttctc ggagaagaag gtcaatatgc tgtcaagtat gccagacgtc       900
     gctatagaga aatacgtcaa aaatggttga aagagggaga gtaagaagat gagaatattt       960
     gttttagaag atgatttttc ccaacagact agaattgaaa cgacgattga gaaacttttg      1020
     aaagcacatc atatcattcc tagctctttt gaggtatttg gcaagccgga ccaactgctg      1080
     gcagaggtgc atgagaaggg ggcccatcag ctattctttt tggatattga gattcgaaat      1140
     gaagagatga agggactgga agtggctaga aagattcggg aacaagaccc ttatgcccta      1200
     atcgtctttg tgacgactca ctcggagttt atgcctctgt cctttcgcta ccaagtgtca      1260
     gctttggact acattgataa ggccctttcg gcagaggagt ttgaatctcg tatcgagaca      1320
     gccctcctct atgccaatag tcaagatagt aaaagtctgg cggaagattg cttttacttt      1380
     aaatcaaaat ttgcccaatt ccaatatcct ttcaaagagg tttactatct cgaaacatcc      1440
     ccaagacccc atcgtgttat tctctatacc aagacagaca ggctggaatt tacagcgagt      1500
     ttagaggagg ttttcaagca ggaaccccgt ctcttgcagt gccatcgctc ttttctcatc      1560
     aatcctgcaa atgtggtgca tttggataag aaagaaaaac tccttttctt tcccaatggt      1620
     ggaagttgtc tgatcgcgcg ttataaggtc agggaagtgt ctgaggctat taataactta      1680
     cactgagcta ggagagttta tgaacattgc ttggatattg ttgtatgcac ttgttattaa      1740
     tggactagaa attgtcattt tctttaaagt agatggaatt ggtctcactt tcgatagaat      1800
     ttttaaggcc tttcttctga aatttcttct agggatcatt tttacgactt ttcaattttt      1860
     ggctgtaagt aaatatttgt cctattttat agaacctttg ttcggtatag gtctatcttt      1920
     cttattgtta agagggcttc ctaaaaaaat ccttattttt tatggtctct tcccaatgat      1980
     attagtagag ctcttttaca gaggtgtttc ctattttgtg cttccatttt tggggcaagg      2040
     aattgtagat ggggatggca atcctatctt tttattgatt atgatattcg tttgcttcat      2100
     agttttagtc tttttgaaat ggttagacta tgatttcact agattgagaa gggagtttct      2160
     agatacaggt tttcaaaagt ctcttactaa gattaactgg gcaatggggg cttattatct      2220
     agtgatgcaa agtctatctt accttgaata tgaacaaggt attcaatcaa cgactgttcg      2280
     ccatctcatc ctagtgtttt acctactctt ttttatgggg ggtatcaaga aattggatac      2340
     ctatttgaag gaaaaacttc aggaggaact gaaccaagag cagaccttgc gctacagaga      2400
     tatggaacgc tatagtcggc atatagagga actttacaag gaaattcgga gttttcgcca      2460
     tgactacact aacctcttaa ccagcttacg tttgggcatt gaagaggagg atatggagca      2520
     gataaaagag atctacgact cggtcttaag ggattccagt cagaaattgc aggacaataa      2580
     atatgacctg ggcagattgg tgaatattcg tgaccgtgct ctcaagagtc tcctagctgg      2640
     aaaatttata aaagctagag aaaagaacat tgtctttaat gttgaagttc ctgaggagat      2700
     tcaggttgag gggatgagcc tacttgattt tctaaccatt gtgtctatcc tttgtgacaa      2760
     tgctattgaa gctagtgcag aggccagtca acctcatgtt tcaatcgcct ttttaaaaaa      2820
     tggagcacag gagactttta tcattgaaaa ctccatcaaa gaagagggca tcgatatttc      2880
     tgaaatcttc tcctttggag caagttctaa aggggaggag agaggagttg gtctctatac      2940
     cgttatgaaa attgtggaaa gtcatcccaa taccaatcta aatactacct gccaaaatca      3000
     agtctttcgt caggtactta ctgtgataca tgcagaatga taaaaaacaa gaccgagagt      3060
     tcttgtttct cggtcttgtt tttatagctg aataggtagt tcaagtgctt ttgtgatttt      3120
     aaatttactt aaaattgttt catgtaagag ttcttcccac catcctccac ctgtaatttg      3180
     gttgagttcg gtagttgtta gttcttgaaa tgaagttagg ttttgtttct tatccatgtt      3240
     atgattctcc tttttgataa gataataaat agttatagag tgttatctga aaattaatca      3300
     gaatgggtta aaattttatc tttgaaataa tcaaaatatg ttttctttgc agttacacta      3360
     gtgacgcgac cttgtaagcc atattggatg agtttactat cctcattaga tagttttgca      3420
     agagcggtta atttaaagag attgccttgc tctgttctgg taggagtttg atcaattgtc      3480
     tgaagttggc cgatgatggt aatgccgtga tttccaatct tctccagttt taatcttaca      3540
     gtttgtcctt tatctagtag aggtagatag tcagaagcta cgtagtaagt gattagtact      3600
     tctcttgtat ctgtgatgat agggaatatt tgagcaattt ctgtaccagt tggaattcta      3660
     tttttacctt caaattcgct gttcagatga acgatacctt tacttggagc ggttaaggta      3720
     ttgttttcta agcgctgtgt cgcttgatct agttgtactt ttaattctgt taattggttc      3780
     tccacggtta gttgttgctg agaagctgtt tgtaaaaatt gagtgcggag tacttcaatt      3840
     ttggttgcta aactattatc ataagttgct acacttccga taccagcttg ctgaattttg      3900
     aggcttgcga tagatgattc aagacctgca atactttgat taatttgaga taaaaatggc      3960
     tcctctgccg ttccttgtgt ttgtccttgt gaggctacaa gataacgatt caaaattgac      4020
     tggtgtggat tgctagttgg taagcgtgct ctgttattta tgatagcatc tctcagctct      4080
     tgatattctc caatttgttg ttgaactttt gtaatttctt gttcaatagc tgatgaactg      4140
     ctattggcaa gattagcttg atttgaaacc tcagtgttag tctttgtgat acccagttca      4200
     atatcatggg attgtttagt aaaattcata aaggtattat ggtagccaaa ttcatcctcg      4260
     ccagaaaaaa gatcagtcgc tttttctaag ctttgtttca aaattccaag tccttctttt      4320
     tgcttctcaa gtctttgtaa ttgagttgct aaggcagttt tctgactttc ttccattgtt      4380
     tcagagtatt tgatgagtaa gtcccctttt tcaactactt gatttgccac taaatgatta      4440
     gcaaggatag gattatcact ggtcgactga atagatgcaa tgacacttgt aggggtgatt      4500
     tccccttggg aagtaacagt aatttctttt gtggcaacaa gggagaaaat caagatgaaa      4560
     gtaaatagta atgaaagagg tataattaac actgtcgcat agttatggta acgtctctga      4620
     taaaactcga cgcttctaaa aagattagga ttcatgacat tctccttatt tattgaatag      4680
     atgatggtag aatccttgcg cttgcattaa ctcttggtga ctaccaactt caatgatttt      4740
     cccctggtca agaacaatga cacggttagt tcgttcggct atactgagac gatgggctac      4800
     aaagagaatg gttttatcag ttagggatat aagattatct ataacctttt tctcagtcaa      4860
     gacatcaaga ccgctagtag cttcatctag tattaaaaca ggagctttag ttaaaagagc      4920
     acgagcgaga gcgattcgtt gcttttgtcc tcctgataga ccagctccat cagagagctg      4980
     agtttgatag cccataggca ttctttcaat atcttgacga atttcagcta cttcacaagc      5040
     ttttagaata tcttcttggc taatcatatg attaccgccc aaggttaagt tttccaaaat      5100
     agagccatta aagatatagg cttgttgtgg taggtaatta atatgacggc gcaagacttt      5160
     tttatcaatg tttttaatat cctgataatt gatggaaata tgccctttgt agggttcaaa      5220
     gaaattgaca atcattttgg ctaaagttgt tttaccagaa ccactaactc caactaggct      5280
     aaccttatct ccttgtttaa tcgtgagatt aatatctgtt aaggtatctc gtccaaaacc      5340
     atacttacaa gaaaggtcat caaattcaat atcgcccatc aaaaaatgtg aatgaacagg      5400
     gttttcttga acttgaaatt cagattcgac tagatagact tcgttcaaac ggttattagc      5460
     gaccttcgca gattggagtt tggtttggag gttgataata ttttccatag gagttgtaaa      5520
     gtaagaaaaa agtgtgttaa aggtaatcag ctgaccgata gaaattttac tcgacatgac      5580
     taattgagcg ccaaaccata ggataaggat attcagaact aattttgttc cctgctttaa      5640
     actcgtttgt aaaatagaat atttactgag cttaaaggat ttttccaaat aatctacaaa      5700
     ttcgctgtct atattttgat agcgattttc ttcactcgtg agcgacttta tagtttcaat      5760
     cccgttgata tcttcgataa tggcagagct aaccatagaa ttactttgca tgacatcatg      5820
     gttcattttt tcgaaaggtt tcataaaaga aaagatgatg aacatgtata taggaatgga      5880
     aagaagagaa aggaggaaga gattagggtt ttgtgccagt aagacgctcc ctacaagaat      5940
     cagaatagaa acatccagaa aaagagaaag aatggtagaa gccaaggcat ctataataga      6000
     gttagcatct gtgaaccgtg aaatgatttc tcctgtacga cgtgtcgcaa agaaagacat      6060
     gggaagttca aaaatatggc gaatatagga taaaatcaca tcaatgctta atctctggct      6120
     cagaacggtt aggagataat ctctggaaaa gctcatgact tgttggagga tataggtgat      6180
     aaccagacca actgagatga ttcctaaagt tgatttcatc tgatttggga tgtattcatc      6240
     caagattcct tggagataat aagaaccacc gatattgata atagtgacca ataagcttga      6300
     gagaacgatg taagcaatga gagatttttg tttgaaaatc agaggaagga agcttagtag      6360
     accattcttt ttatctttat ggggttgata gctgggtttg ggagctagaa aaatagctac      6420
     tccagtccat tcagagaaaa agcgttcttt tgacattttg gtgattttta cagaagggtc      6480
     aggatcacca ataaccagat agtctttctt tgtttgatag acaacatagt aatgttggag      6540
     tttttcttct ttgttaacgt gaacgataaa tggatagggg acatcactca tgtcaaagag      6600
     agttttatct gcttgaacag gtcttgtttc aaagcccatt tcatcagcgg cttttacaat      6660
     gccaagagca gtcgttcctt ctttattggt ctttgcaagt tctctcaagt gagctagaga      6720
     aaaatctgaa ccatagaatt tagcaatcga ggctaaggca gcaacaccgc agtctctagc      6780
     atctatttga ggaacaaatg tacgtttata agaagtcatt ggcaattcct ttcatatagt      6840
     ggataggtct attatgccat aaaaataagt tcatatttta tgaaatcttg aatagtcatt      6900
     gaaacttcct gaatggtaaa aaagtgatta gaaattatct tttttcaaaa aatttagagg      6960
     ggttttgaaa gaaaaagcca attcaagacg tttcgatgac aattcaagat ttggatgaaa      7020
     aattttaaaa aacaatgata tactaaactt gtcaaagttg cgacaagaca aaaattaaaa      7080
     ataaaaaagg agtatttgtt atgaatacaa aaatgatgga acaatttcat gaaatggata      7140
     tagctatgtt atctagtatt gaaggaggca agaataattg gcaaactaat gtcttcgaag      7200
     gtggtagtgc tgcttttggt ggctgggggt tagggacagc tatttgtgct gcgagtggtg      7260
     tcggagcgcc atttatggga gcatgtggat acataggagc taaatttggt gtggctcttt      7320
     gggcaggagt aacaggggca acgggtggat tttaacaaaa ggagacttgt atgaatactt      7380
     attgtaatat aaatgaaaca atgctgagtg aggtttacgg aggtaattcc ggaggagcag      7440
     ctgtagttgc tgctttaggt tgtgcagcgg gtggagtgaa atatgggaaa attctaggac      7500
     catggggcgc tgcaatagga ggaattggag gagcagtggt ttgtggatat ttagcctata      7560
     ccgctacatc ataaaaatga aagctaaatt ttatgaaggc tatattcttt attattctct      7620
     tcgcttttca aacctatctt atttatctat ccataagtat ctctgataaa aaacaaaaga      7680
     ctattgaatt aacatcattg aattgttttg tcatattatt tctaatctat gataaattaa      7740
     tttttctctt tattgcctat gtttttttga taatttttat attaaacttg ttccgtaact      7800
     gaaaagtgac atactatatg aatacaaaaa tgatgtcaca attttctgtt atggataatg      7860
     aaatgcttgc ttgcgttgaa ggtggagata ttgattgggg aagaaaaatt agttgtgcag      7920
     caggggttgc atatggcgca attgatgggt gtgcaacaac ggtttgacat ttctattggg      7980
     accatttgct ataggaatag gtgtaactgg tgctgcaggt ggagctatac ttggaggtgt      8040
     agcctatgca gcaacatgtt ggtggtaatt atggatttta aaagttttat tattggttta      8100
     gtagttggta tatttggtcc ttatatggat gatttaatta gaaaaatatt ttcaaaatct      8160
     cccaaaaagg atacagatag taccccctaa aaaataaatt tctcccctgt atttgctagc      8220
     ttaatttaca ggggagtttc tttaatattg tttcgcctgt caaaatgata tgtgatagca      8280
     ggatgaaaag tctacaaaca agttggtatc aatacaatat aaagaggaaa gtatgttttt      8340
     catgcttact ttttaaattt tttaacaatt caagaggttt tgatgaccat ttatgatttg      8400
     agtgatccaa ggtcaaaata agtgctatac tagcagtgta aatgttcttg ctcaactaag      8460
     ataaatcgca catttaggag gaaatcttat gaagaaaaaa atactgatta ttttcgctct      8520
     gtatctaatc atgtccatct ttctttatcc gcttagggaa agtatttggt atcagctatt      8580
     ttataccata gcctatgtga ttgcagttat gatctatctt gctttaacta aaaagaaagg      8640
     agcaaagaaa tgaaagattt tcttgattaa aaagaatcat attctttgtg agattgttcc      8700
     tgggtcagtt gcctttgctt gtttctactt atctatttct atttcgtcag ttttccaatt      8760
     tcttttagtg gttattaact tgacttctat tttggttact gtttatctta ctagggaaat      8820
     gagattaaga gagtttgaag atgatgattt ggttagtcct agaaccaatc aactcatgtt      8880
     tatcggcttg acaggcttta tgtctattat ttgtttgtat agagggatca cagcaggaga      8940
     atcctaccaa caaataattg cctacattgg cgctattctc tgcttgttta tcacgcttct      9000
     gctcatgtgg ggcttgaagc attataaaaa gtagctttct atccttttct gacaggatat      9060
     ttgagtagaa ggctctatta aattgttagt gaaataaatg aatggaggta tttaatatga      9120
     aatacagatt attttttgtt attttcttga gtagtgtgtt ggatattctt ttagggacat      9180
     ttttacaaat ctctatcgta tctattgggt ggcttgttct ttacagtggt ttgtttgaag      9240
     taggagtttt ccttcttgct aataaagggg tggcggtaaa aatcaaggaa gtagatattc      9300
     gaaatcgctt taaatttatt tttggaaaaa ccttatggtt tcaaattctt ttgctcatct      9360
     ttttgataat caaactttat cttggtttgg atgcgaggtt gattttattc tatggacata      9420
     ttttcattgt ctttaatgcc ttaatgtatc tattatctag tagtcaggtt agccttaaaa      9480
     aaaacaaact gtcttcttaa tcttacagca gtagagtctg acaaggtgag gtcatagtag      9540
     ggaggatttc tatgaaaaag tatcaacttc tattcaaaat aagtgcagtc ttctcttact      9600
     tatttttcgt atttggtctt tctcagctga cgcttatcgt ccaaaattat tggcaatttt      9660
     cttcccagat tggtaatttc gtctggattc aaaatatctt gagtttactt tttattggag      9720
     tcatgattgt ggttcttgtt aagacaggcc atggttatct cttccgcatt ccaagaaaaa      9780
     aatggctttg gtattcgatt ttgacagtat tagtggtagt gttccagatc tcttttaacg      9840
     ttcagacagc taaacatgtt cagtcaactg cggaaggttg ggctgtattg attggttata      9900
     gtgggactaa ctttgcagag ctaggtattt atatagccct gttctttctg gttccactga      9960
     tggaagaatt gatttataga ggattactgc aacatgcttt ctttaagcat tcgcgatttg     10020
     gtcttgattt gcttcttcct tctattttat ttgctctccc tcatttttca agcctgccta     10080
     gtctgttaga tatcttcgtc tttgcaacag ttggaatcat ctttgctggt ttgacccgct     10140
     ataccaagag catttatcca tcctatgcgg tgcatgtgat caataatatt gtagcgacct     10200
     tcccgttttt gctcactttt ctacataggg tcttggggta aaaaaacaaa aggcttgctt     10260
     ttcagccata gaggaggtca tcatgtataa acacttattt ttcctagatt ccaaaacttt     10320
     agatcggttg acaccctata ttctagtctt ggcttctgac accattgctt ttaatgtttt     10380
     tgtgctaacc tttgtatctg cggtggtttt taatttccta aattccatgc tagctttaat     10440
     ggctatattc ataggggctg gctatgtggt cggattttgg ttgctaaaat ggtttgtttt     10500
     ggaaaggcta gatctaaaga atgacgtgta ggaagtctgt ttgttgagga ggataatttt     10560
     atggagtttt ttgataaatt tcatgccttg tgttttggat ttttagtact aataattgtc     10620
     attacagttc cttatacgat taaccatggg ggtttttttc aaaatgaatc tgcattgatt     10680
     cttgtaagtc ttcttgtaac ctcgctgagt gttgcttatg ctagaaagtt tgaaatgatt     10740
     tcttttggga tgttaagcaa gaaacaactt ttgcttttca ttgcaatctt tcttctaagt     10800
     gtacttgaga cgctggttta tattcatttc ttcgctgttt cttctggctc aggggtccaa     10860
     cacttggcgg aagtcagcag aggaatttcc ctgtctttga ttttaactac ctcagttttt     10920
     ggccccatcc aggaggaact cattttcaga ggacttcttc aaggtgcggt ttttgacaat     10980
     tcttggttag ggcttgtgct aacttcctct ctcttttctt tcatgcatgg accttctaat     11040
     gtcccttcgt ttatttttta tctacttggg ggtttgttgc tgggctttgc ttataaaaag     11100
     agtcaaaacc tatgggtttc tactctagtc catatgcttt acaacagttg gccactctta     11160
     tattatttat aa                                                         11172
//
