# Supplementary material for: Genomic analyses of pneumococci reveal a wide diversity of bacteriocins – including pneumocyclicin, a novel circular bacteriocin
Source: BMC Genomics. 2015 Jul 28;16(1):554. doi: 10.1186/s12864-015-1729-4 (PMC4517551; doi:10.1186/s12864-015-1729-4)
Supplement: Additional file 9: — Sequence and annotation files for blp cassette prototypes. [file 12864_2015_1729_MOESM9_ESM.zip › blp_prototype7b_GA13856.fasta]

>blp_cassette_prototype7b_GA13856
ctagtttgctctttgattttcattgagtattaacttggtcttgacttggtcaaagtggaa
gcggtcataggcccgccaagcggcgcgagttggagcatctggatcaagagcgctgagtcc
catgagaagactggaagtctggtaaaatttttctagttcaatcaagaatcgattatccac
tgtttcagccttggctagaaaaccaagaatagagtttaattgctcctgaaagcggacgtc
gtcagcgcttgcctgtttgcatgcttggtaggctttgtttaagtcagtaatcaaagtatg
agctcttttgatggggtctgtatctgtcatgggaatgcctcctttaatctgggtgccagt
cttacttctggcaactgtgttttgatactgttagtttatcacttttaattctttttttta
ttcaaatctttaattgtcattgaaatgtcttgaattgcgctgagtgaattttatgataaa
atagttgtaagctcatcatgatgttgtagaaaataatccttttaggagttttcaaagact
gtttaggattgggtgtgcttgggctagaccttttctgttattcttttcttaggaggagaa
tccaatgaaatatatgattattcagacgcagaaaacagtctataaagtaaacatcgacga
tatctactatatccaaacacatccaactaaagcccataccgtacagattgttacagaaga
agctagttttaatatgcttaaaaatttaagtaatcttgagaaccaatgtggggaaacctt
gatgagatgtcatcgaaattgtttggttaatcttgataaattaaaatcgattgattttca
agaaagaatcctttttctcggagaagaaggtcaatacgctgtcaagtatgccagacgtcg
ctatagagaaattcgtcaaaaatggttaaaacaaggagagtaaaaagatgagaatatttg
ttttagaggatgatttttcccaacagactagaattgaaacgacgattgagaaacttttga
aagcacatcatatcattcctagctcttttgaggtatttggcaagccggaccaactgctgg
ctgaagtgcatgagaagggggcccatcagctattctttttggatattgagattcgaaatg
aagagatgaagggactggaagtggctagaaagattcgggatcgggatccttatgccctga
ttgtctttgtgacgactcactcggagtttatgcccctgtcttttcgctaccaagtgtctg
ctttggactacattgataaggccttgtcagcagaggagtttgaatctcggatcgagacag
ccctcctctatgccaatagtcaagatagtaaaagtctggcggaagattgcttttacttta
aatcaaaatttgcccaatttcagtatccttttaaagaggtttactatctcgaaacgtcgc
ccagagcccatcgtgttattctctataccaagacagacaggctggaatttacagcgagtt
tagaggaggttttcaagcaggagccccgtctcttgcagtgccaccgctcttttctcatca
atcctgcaaatgtggtgcatttggataagaaagaaaaactgcttttctttcccaatggtg
gaagttgtctaatcgcccgttataaggtcagggaagtgtctgaggccatcaataaattac
actgagctaggagaatttatgaacattgcttggatattgttgtatacacttgttactaat
ggactagaaattgtcatcttctttaaggtggatggaattgatcttactttcgagaggatt
tttaaggcctttctttttaagatactgttggcctttgtttttgtgatgattagctatata
gtaggaaatgtttacctatcttattttatggaacccttgtacggcataggcttatctttc
ttattattgagagggcttcctaaaaaactccttttcttttatggtctctttccaatgata
ttggtgaatctcttttatagaggagtctcctattttgtgcttccatttttgggacaaggg
caagtatatgatggctactcatttactgggttatgtataataattttcaatttcttcatt
tctctagcttttttgaaatggttggactacgattttactagcttgagaaaggagattctc
gataaagcctttcaaaagtccctgactcagattaactggataatgggtggctactatcta
gtcatggaaagtctgtctttttttgaatatgaacaaagtattcaatcaaagactgttcgc
catctcatcctagtcttttacctactcttttttatgggggttatcaagaaattggatacc
tatttgaaggaaaaactctatgagagattggaacaagagcaggccctgcgctatagagat
atggaacgctatagtcggcatatagaggagctttacaaggaagtacggagttttcgccat
gattataccaacctcttgactagcttacgtctgggcattgaagaggaggatatggagcag
ataaaagaggtctatggctccgtcttaaaggattccagtcagaaattgcagaacaataaa
tatgacctgggcagattggtaaatattcgtgataaagccctcaaaagtcttctagcaggg
aaatttttaaaagccagagataagaacattgtctttaatgtcgaagttcctgaggagatt
caggtcgaggggatgagtctacttgattttctaaccattgtgtctatcctttgtgacaat
gctattgaagccagtgtggaagctagtcaacctcatgtttcaatcgcctttttaaaaaat
ggagcacaggagacctttatcatcgaaaactccatcaaagaagagggcatcgatatttct
gaaatcttctcctttggagccagttctaaaggggaggagagaggagttggtctctatacc
gtcatgaagattgtggaaagccatcctaataccagtctaaataccacctgtcaaaatcaa
gtctttcgtcaggtacttactgtgatacatacagaatgatgaaaaataagaccgagagta
cttgtttctcggtcttatttttttatagttgtattggatgatgaagttcttatgtgatgt
aatgagcatatctattaatgttatataataaatcttcccacaatcctccacctgtaattt
ggttgagttcggtagttgttagttcttgaaatgaagttaggttttgtttcttatccatgt
tatgattctcctttttgataagataataaatagttatagagtgttatctgaaaattaatc
agaatgtgttaaaattttatctttgaaataatcaaaatatgttttctttgtagttacact
agtgacgcgaccttgtaagccatattggatgagtttactatcctcgttagatagttttgc
aagagcggttaatttaaagagatttccttgctctgttctggtaggagtttgatcaattgt
ctgaagttggccgatgatggtggtgccgtgatttccaatcttctccagttttaatcttac
agtttgtcctttatctagtagaggtagatagtcagaagatacgtagtaagtgattagtac
ttctcttgtatctgtgatgacagggaatatttgagcaatttctgtaccagttggaattct
atttttaccttcaaattcgctgttcagatgaacgatacctttacttggggaggttaaggt
attgttttccaaacgctgtgtggcttgatctagttgtacttttaattctgttaattgatt
ctccacagttagttgttgctgtgaggctgtctgtaaaaactgagtgcggagtacttcaat
tttggttgctaaactattatcataagttgctacacttccgataccagcttgctgaatttt
gaggcttgcgatagatgattccagacctgcaatactttgattaatttgagataaaaatgg
ctcctctgccgttccttgtgtttgttcttgagaggctataagataacgatttaaaattga
ctggtgcggattgccagttggtaagcgagctcttttatttacgatagtatctctcagctc
ttgatattctccaatttgttgttgaacttttgtaatttcttattcaatagctgatgaact
gctattggcaagattagcttgatttgaaacctcagtgttagtctttgtgatacccagttc
aatatcatgggattgtttagtaaaattcataaaggtattatggtagccaaattcatcctc
gccagaaaaaagatcagtcgctttttctaagctttgtttcaaaattccaagtccttcttt
ttgcttctcaagtctttgtaattgagttgctaaggcagttttctgactttcttccattgt
ttcagagtatttgatgagtaagtcccctttttcaactacttgatttgccactaaatgatt
agcaaggataggattatcactggttgactgaatagatgaaatgacacttgtaggggcgat
ttctccttgggaagtgacagtaatttcttttgtggcaacaagggagaaaatcaagatgaa
agtaaatagtaatgaaagaggtataattaacactgtcgcatagttatggtaacgtctctg
ataaaactcgacgcttctaaaaagattaggattcatgacattctccttatttattgaata
gatgatggtagaaaccttgcgcctgcattaactcttggtggctaccaacttcaatgattt
tcccctggtcaagaacaatgacacggttggttcgttcggctatactgagacgatgggcta
caaagagaatggttttatcagttagggacataagattatctataacttttttctcagtca
agacatcaagaccgctagtagcttcatctagtattaaaacaggagatttagttaaaagag
cacgagcgagagcgattcgttgcttctgtcctcctgatagaccagctccatcagagagct
gagtttgatagcccataggcattctttcaatgtcttgacggatttcagctacttcacaag
cttttagaatatcttcttgactaatcatatgattaccgcccaaggttaagttttccaaaa
tagagccattaaagatataggcttgttggggtaggtaattaatatgacggcgcaagactt
ttttatcaatgtttttaatatcctgatgattgatggaaatatgccctttgtagggttcaa
agaaattgacaatcattttggctaaagttgttttaccagaaccactaactccaactaggc
taaccttatctccttgtttaatcgtgagattaatatctgttaaggtatctcgtccaaaac
catacttataagaaaggtcatcaaattcaatatcgcccatcaaaaaatgtgaatgaacag
ggttttcttgaacttgaaattcagattcgactagatagacttcgttcaaacggttattag
cgaccttcgcagattggagtttggtttggaggttgataatattttccataggagttgtaa
agtaagaaaaaagtgtgttaaaggtaatcagctgaccgatagaaattttacttgacatga
ctaattgagcgccaaaccataggataaggatattcagaactaattttgttccctgcttta
aactcgtttgtaaaatagaatatttactgagcttaaaggatttttccaaataatctacaa
attcgctgtctatattttgatagcgattttcttcactcgtgagcgactttatagtttcaa
tcccgttgatatcttcgataatggcagagctaaccatagaattactttgcatgacatcat
ggttcattttttcaaaaggtttcataaaagaaaagatgatgaacatgtatataggaatgg
aaagaagagaaaggaggaagagattagggttttgtgccagcaagactcctcctacaagaa
tcagaatagaaacatccagaaaaagagaaagaatggtagaagccaaggcatctataatag
agttagcatctgtgaaccgtgaaatgatttctcctgtacgacgtgtcgcaaagaaagaca
tgggaagttcaaaaatatggcgaatataggataaaatcacatcaatgcttaatctctggc
tcagaacggttaggagataatctctggaaaagctcatgacttgttggaggatataggtga
taaccagaccaactgagatgattcctaaagttgatttcatctgatttgggatgtattcat
ccaagattccttggagataataagaaccaccgatattgataatagtgaccaataagcttg
agagaacaatgtaagcaatgagagatttttgtttgaaaatcagaggaaggaagcttgctt
agtagaccattctttttatctttatggggttgatagctgggtttggtagctagaaaaata
gctactccagtccattcatagaaaaagcgttcttttgacattttagtgatttttacagaa
gggtcaggatcaccaataatcagatagtctttctttgtttgatagacaacatagtaatgt
tggagttttccttctttgttaacgtgaacgataaatggataggggacatcactcatgtca
aagagcgttttatctgcttgaacaggtcttgtttcaaagcccatttcatcagcggctttt
acaatgccaagagcagtcgtcccttctttattggtctttgcaagttctctcaagtgagct
agagaaaaatctgaaccatagaatttagcaatcgaggctaaggcagcgacaccacagtct
ctcgcatctatttgaggaacaaatgtacgtttataagaagtcattggcaattcctttcat
atagtggataggtctattatgtcataaaactaagttcatattttatgaaatcttgaatag
tcattaaaacttcctgaatggtaaaaaagtgattagaaattattttttttaaacatttag
aggtggcttgaaataaaaaagctaattcaagacgtttcgatggcaattcaagatttggat
gaaaaaaattaaaaataatgatatactaaacttgtcaaagttgcaacaagacaaaaatta
aaaataaaaaaggagtatttgttatgaatacaaaaatgatggaacaatttcatgaaatgg
atatagctatgttatctagtattgaaggaggcaagaataattggcaaactaatgtcttcg
aaggtggtagtgctgcttttggtggctgggggttagggacagctatttgtgctgcgagtg
gtgtcggagcgccatttatgggagcatgtggatacataggagctaaatttggtgtggctc
tttgggcaggagtaacaggggcaacgggtggattttaacaaaaggagacttgtatgaata
cttattgtaatataaatgaaacaatgctgagtgaggtttacggaggtaattccggaggag
cagctgtagttgctgctttaggttgtgcagcgggtggagtgaaatatgggaaaattctag
gaccatggggcgctgcaataggaggaattggaggagcagtggtttgtggatatttagcct
ataccgctacatcataaaaatgaaagctaaattttatgaaggctatattctttattattc
tcttcgcttttcaaacctatcttatttatctatccataagtatctctgataaaaaacaaa
agactattgaattaacatcattgaattgttttgtcatattatttctaatctatgataaat
taatttttctctttattgcctatgtttttttgataatttttatattaaacttgttccgta
actgaaaagtgacatactatatgaatacaaaaatgatgtcacaattttctgttatggata
atgaaatgcttgcttgcgttgaaggtggatatattgattggggaagaaaaattagttgtg
cagcaggggttgcatatggcgcaattgatgggtgtgcaacaacggtttgacatttctatt
gggaccatttgctataggaataggtgtaactggtgctgcaggtggagctatacttggagg
tgtagcctatgcagcaacatgttggtggtaattatggattttaaaagttttattattggt
ttagtagttggtatatttggtccttatatggatgatttaattagaaaaatattttcaaaa
tctcccaaaaaggatacagatagtaccccctaaaaaataaatttctcccctgtatttgct
agcttaatttacaggggagtttctttaatattgtttcgcctgtcaaaatgatatgtgata
gcaggatgaaaagtctacaaacaagttggtatcaatacaatataaagaggaaagtatgtt
tttcatgcttactttttaaattttttaacaattcaagaggttttgatgaccatttatgat
ttgagtgatccaaggtcaaaataagtgctatactagcagtgtaaatgttcttgctcaact
aagataaatcgcacatttaggaggaaatcttatgaagaaaaaaatactgattattttcgc
tctgtatctaatcatgtccatctttctttatccgcttagggaaagtatttggtatcagct
attttataccatagcctatgtgattgcagttatgatctattttgctttaactaaaaagaa
aggagcaaagaaatgaaagattttcttgattaaaaagaatcatattctttgtgagattgt
tcctgggtcagttgcctttgcttgtttctacttatctatttctatttcgtcagttttcca
atttcttttagtggttattaacttgacttctattttggttactgtttatcttactaggga
aatgagattaagagagtttgaagatgatgatttggttagtcctagaaccaatcaactcat
gtttatcggcttgacaggctttatgtctattatttgtttgtatagagggatcacagcagg
agaatcctaccaacaaataattgcctacattggcgctattctctgcttgtttatcacgct
tctgctcatgtggggcttgaagtattataaaaagtagctttctatccttttctgacagga
tatttgagtagaaggctctattaaattgttagtgaaataaatgaatggaggtatttaata
tgaaatacagattattttttgttattttcttgagtagtgtgttggatattcttttaggga
catttttacaaatctctatcgtatctattgggtggcttgttctttacagtggtttgtttg
aagcaggagttttccttcttgctaataaaggggtggcggtaaaaatcaaggaagtagata
ttcgaaatcgctttaaatttatttttggaaaaaccttatggtttcaaattcttttgctca
tctttttgataatcaaactttatcttggtttggatgcgaggttgattttattctatggac
atattttcattgtctttaatgccttaatgtatctattatctagtagtcaggttagcctta
aaaagaacaaactgtcttcttaatcttacagcagtagagcctgacaaggtgaggtcatag
taggaagaatttctatgaaaaagtatcaacttctattcaaaataagtgcagtcttctctt
acttatttttcgtatttggtctttctcagctgacgcttatcgtccaaaattattggcaat
tttcttcccagattggtaatttcgtctggattcaaaatatcttgagtttactatttagcg
gagtcatgatttggattctggttaagacaggccatggctatctctttcgcattccaagaa
aaaaatggctttggtattcgattttgacagtattagtggtagtgatccatatctttttta
acgttcagacagctaaacatgttcagtcaactgctgagggttggaccgtattgattggtt
atagtgggaccaactttgctgagctaggtatctatgtaaccctgtttttcctgactccac
taatggaagagttgatttataggggattacttcaacatgccttctttaagcattcgcgat
ttggccttgatttgcttcttccttccattttgtttgctcttcctcattttttgagtctgc
ctagtctgttagatatcttcgtctttgcaacatttggaatcatctttgccggtttgaccc
gctataccaagagtatttatccatcctatgcggtgcatgtaatcaataatattgtagcga
ccttcccgtttttgctcacttttctacatagggtcttggggtaaaaaaacaaaaggcttg
cttttcagccatagaggaggtcatcatgtataaacacttatttttcctagattccaaaac
tttagattggttgacaccctatattctagtcttggcttctgacaccattgcttttaatgt
ttttgtgctaacctttgtatctgcggtggtttttaatttcctaaattccatgctagcttt
aatggctatattcataggggctggctatgtggtcggattttggttactaatactcaatga
aaatcaaagagcaaactaggaaactagccgcaggctgtacttgagtacggcaaggcgacg
ttgacgtggtttgaatttgattttcgaagagtataaaatggtttgttttggaaaggctag
aactaaagaatgacgtgtaggaagtctgtttgttgaggaggataattttatggagttttt
tgataaatttcatgccttgtgttttggatttttagtactaataattgtcattacagttcc
ttatacgattaaccatggggttttttttcaaaatgaatctgcattgattcttgtaagtct
tcttgtaacctcgctgagtgttgcttatgctagaaagtttgaaatgatttcttttgggat
gttaagcaagaaacaacttttgcttttcattgcaatctttcttctaagtgtacttgagac
gctggtttatattcatttcttcgctgtttcttctggctcaggggtccaacacttggcgga
agtcagcagaggaatttccctgtctttgattttaactacctcagtttttggccccatcca
ggaggaactcattttcagaggacttcttcaaggtgcggtttttgacaattcttggttagg
gcttgtgctaacttcctctctcttttctttcatgcatggaccttctaatgtcccttcgtt
tattttttatctacttgggggtttgttgctgggctttgcttataaaaagagtcaaaacct
atgggtttctactctagtccatatgctttacaacagttggccactcttatattatttata
a
