# Supplementary material for: Genomic analyses of pneumococci reveal a wide diversity of bacteriocins – including pneumocyclicin, a novel circular bacteriocin
Source: BMC Genomics. 2015 Jul 28;16(1):554. doi: 10.1186/s12864-015-1729-4 (PMC4517551; doi:10.1186/s12864-015-1729-4)
Supplement: Additional file 9: — Sequence and annotation files for blp cassette prototypes. [file 12864_2015_1729_MOESM9_ESM.zip › blp_prototype7b_GA13856_annotation.embl]

FT   source          1..11281
FT                   /organism="Streptococcus pneumoniae"
FT                   /mol_type="genomic DNA"
FT                   /strain="GA13856"
FT   CDS             complement(1..330)
FT                   /gene="blpT"
FT                   /inference="ab initio prediction:Prodigal:2.60"
FT                   /codon_start=1
FT                   /transl_table=11
FT                   /product="hypothetical protein"
FT                   /colour=10
FT   CDS             605..943
FT                   /gene="blpS"
FT                   /gene_synonym="spiR1"
FT                   /inference="ab initio prediction:Prodigal:2.60"
FT                   /codon_start=1
FT                   /transl_table=11
FT                   /product="LytTR DNA-binding domain protein"
FT                   /colour=9
FT   CDS             948..1685
FT                   /gene="blpR"
FT                   /gene_synonym="spiR2"
FT                   /inference="ab initio prediction:Prodigal:2.60"
FT                   /codon_start=1
FT                   /transl_table=11
FT                   /product="response regulator"
FT                   /colour=9
FT   CDS             1699..3039
FT                   /gene="blpH"
FT                   /gene_synonym="spiH"
FT                   /inference="ab initio prediction:Prodigal:2.60"
FT                   /codon_start=1
FT                   /transl_table=11
FT                   /product="histidine kinase"
FT                   /colour=9
FT   CDS             complement(3110..3238)
FT                   /gene="blpC"
FT                   /gene_synonym="spiP"
FT                   /inference="ab initio prediction:Prodigal:2.60"
FT                   /codon_start=1
FT                   /transl_table=11
FT                   /product="peptide pheromone"
FT                   /colour=9
FT   CDS             complement(3295..3786)
FT                   /gene="blpB ORF2"
FT                   /gene_synonym="spiD2"
FT                   /inference="ab initio prediction:Prodigal:2.60"
FT                   /codon_start=1
FT                   /transl_table=11
FT                   /product="bacteriocin secretion accessory protein"
FT                   /colour=3
FT   CDS             complement(4120..4656)
FT                   /gene="blpB ORF1"
FT                   /gene_synonym="spiD1"
FT                   /inference="ab initio prediction:Prodigal:2.60"
FT                   /codon_start=1
FT                   /transl_table=11
FT                   /product="bacteriocin secretion accessory protein"
FT                   /colour=3
FT   CDS             complement(4667..6292)
FT                   /gene="blpA ORF2"
FT                   /gene_synonym="spiBC"
FT                   /inference="ab initio prediction:Prodigal:2.60"
FT                   /codon_start=1
FT                   /transl_table=11
FT                   /product="ABC transporter; ATPase domain and transmembrane
FT                   region"
FT                   /colour=3
FT   CDS             complement(6237..6824)
FT                   /gene="blpA ORF1"
FT                   /gene_synonym="spiA"
FT                   /inference="ab initio prediction:Prodigal:2.60"
FT                   /codon_start=1
FT                   /transl_table=11
FT                   /product="ABC transporter; C39 protease domain"
FT                   /colour=3
FT   CDS             7104..7358
FT                   /gene="blpM"
FT                   /gene_synonym="pncI"
FT                   /inference="ab initio prediction:Prodigal:2.60"
FT                   /codon_start=1
FT                   /transl_table=11
FT                   /product="class II bacteriocin precursor"
FT                   /colour=7
FT   CDS             7374..7577
FT                   /gene="blpN"
FT                   /gene_synonym="pncJ"
FT                   /inference="ab initio prediction:Prodigal:2.60"
FT                   /codon_start=1
FT                   /transl_table=11
FT                   /product="class II bacteriocin precursor"
FT                   /colour=7
FT   CDS             7596..7805
FT                   /gene="blpP"
FT                   /gene_synonym="pncK"
FT                   /inference="predicted by Prodigal with different settings"
FT                   /inference="indirect experimental evidence for function in
FT                   immunity (Dawid et al., 2007)"
FT                   /codon_start=1
FT                   /transl_table=11
FT                   /product="membrane protein with function in immunity"
FT                   /colour=4
FT   CDS             7821..7970
FT                   /gene="blpO"
FT                   /gene_synonym="pncV"
FT                   /inference="predicted by Prodigal in other strains"
FT                   /codon_start=1
FT                   /transl_table=11
FT                   /product="class II bacteriocin precursor"
FT                   /colour=7
FT   CDS             8492..8656
FT                   /gene="pncG"
FT                   /inference="ab initio prediction:Prodigal:2.60"
FT                   /codon_start=1
FT                   /transl_table=11
FT                   /product="membrane protein with putative function in
FT                   immunity"
FT                   /colour=4
FT   CDS             8666..9037
FT                   /gene="blpL"
FT                   /gene_synonym="pncH"
FT                   /inference="ab initio prediction:Prodigal:2.60"
FT                   /codon_start=1
FT                   /transl_table=11
FT                   /product="membrane protein with putative function in
FT                   immunity"
FT                   /colour=4
FT   CDS             9120..9503
FT                   /gene="blpX"
FT                   /gene_synonym="pncN"
FT                   /inference="ab initio prediction:Prodigal:2.60"
FT                   /codon_start=1
FT                   /transl_table=11
FT                   /product="membrane protein with putative function in
FT                   immunity"
FT                   /colour=4
FT   CDS             9555..10244
FT                   /gene="blpY"
FT                   /gene_synonym="pncO"
FT                   /inference="ab initio prediction:Prodigal:2.60"
FT                   /codon_start=1
FT                   /transl_table=11
FT                   /product="CAAX amino terminal protease"
FT                   /colour=2
FT   CDS             10286..10519
FT                   /gene="blpZ"
FT                   /gene_synonym="pncQ"
FT                   /inference="ab initio prediction:Prodigal:2.60"
FT                   /codon_start=1
FT                   /transl_table=11
FT                   /product="membrane protein with putative function in
FT                   immunity"
FT                   /colour=4
FT   CDS             10670..11281
FT                   /gene="pncP"
FT                   /gene_synonym="SP0547"
FT                   /inference="ab initio prediction:Prodigal:2.60"
FT                   /codon_start=1
FT                   /transl_table=11
FT                   /product="CAAX amino terminal protease"
FT                   /colour=2
SQ   Sequence 11281 BP; 3259 A; 1798 C; 2324 G; 3900 T; 0 other;
     ctagtttgct ctttgatttt cattgagtat taacttggtc ttgacttggt caaagtggaa        60
     gcggtcatag gcccgccaag cggcgcgagt tggagcatct ggatcaagag cgctgagtcc       120
     catgagaaga ctggaagtct ggtaaaattt ttctagttca atcaagaatc gattatccac       180
     tgtttcagcc ttggctagaa aaccaagaat agagtttaat tgctcctgaa agcggacgtc       240
     gtcagcgctt gcctgtttgc atgcttggta ggctttgttt aagtcagtaa tcaaagtatg       300
     agctcttttg atggggtctg tatctgtcat gggaatgcct cctttaatct gggtgccagt       360
     cttacttctg gcaactgtgt tttgatactg ttagtttatc acttttaatt ctttttttta       420
     ttcaaatctt taattgtcat tgaaatgtct tgaattgcgc tgagtgaatt ttatgataaa       480
     atagttgtaa gctcatcatg atgttgtaga aaataatcct tttaggagtt ttcaaagact       540
     gtttaggatt gggtgtgctt gggctagacc ttttctgtta ttcttttctt aggaggagaa       600
     tccaatgaaa tatatgatta ttcagacgca gaaaacagtc tataaagtaa acatcgacga       660
     tatctactat atccaaacac atccaactaa agcccatacc gtacagattg ttacagaaga       720
     agctagtttt aatatgctta aaaatttaag taatcttgag aaccaatgtg gggaaacctt       780
     gatgagatgt catcgaaatt gtttggttaa tcttgataaa ttaaaatcga ttgattttca       840
     agaaagaatc ctttttctcg gagaagaagg tcaatacgct gtcaagtatg ccagacgtcg       900
     ctatagagaa attcgtcaaa aatggttaaa acaaggagag taaaaagatg agaatatttg       960
     ttttagagga tgatttttcc caacagacta gaattgaaac gacgattgag aaacttttga      1020
     aagcacatca tatcattcct agctcttttg aggtatttgg caagccggac caactgctgg      1080
     ctgaagtgca tgagaagggg gcccatcagc tattcttttt ggatattgag attcgaaatg      1140
     aagagatgaa gggactggaa gtggctagaa agattcggga tcgggatcct tatgccctga      1200
     ttgtctttgt gacgactcac tcggagttta tgcccctgtc ttttcgctac caagtgtctg      1260
     ctttggacta cattgataag gccttgtcag cagaggagtt tgaatctcgg atcgagacag      1320
     ccctcctcta tgccaatagt caagatagta aaagtctggc ggaagattgc ttttacttta      1380
     aatcaaaatt tgcccaattt cagtatcctt ttaaagaggt ttactatctc gaaacgtcgc      1440
     ccagagccca tcgtgttatt ctctatacca agacagacag gctggaattt acagcgagtt      1500
     tagaggaggt tttcaagcag gagccccgtc tcttgcagtg ccaccgctct tttctcatca      1560
     atcctgcaaa tgtggtgcat ttggataaga aagaaaaact gcttttcttt cccaatggtg      1620
     gaagttgtct aatcgcccgt tataaggtca gggaagtgtc tgaggccatc aataaattac      1680
     actgagctag gagaatttat gaacattgct tggatattgt tgtatacact tgttactaat      1740
     ggactagaaa ttgtcatctt ctttaaggtg gatggaattg atcttacttt cgagaggatt      1800
     tttaaggcct ttctttttaa gatactgttg gcctttgttt ttgtgatgat tagctatata      1860
     gtaggaaatg tttacctatc ttattttatg gaacccttgt acggcatagg cttatctttc      1920
     ttattattga gagggcttcc taaaaaactc cttttctttt atggtctctt tccaatgata      1980
     ttggtgaatc tcttttatag aggagtctcc tattttgtgc ttccattttt gggacaaggg      2040
     caagtatatg atggctactc atttactggg ttatgtataa taattttcaa tttcttcatt      2100
     tctctagctt ttttgaaatg gttggactac gattttacta gcttgagaaa ggagattctc      2160
     gataaagcct ttcaaaagtc cctgactcag attaactgga taatgggtgg ctactatcta      2220
     gtcatggaaa gtctgtcttt ttttgaatat gaacaaagta ttcaatcaaa gactgttcgc      2280
     catctcatcc tagtctttta cctactcttt tttatggggg ttatcaagaa attggatacc      2340
     tatttgaagg aaaaactcta tgagagattg gaacaagagc aggccctgcg ctatagagat      2400
     atggaacgct atagtcggca tatagaggag ctttacaagg aagtacggag ttttcgccat      2460
     gattatacca acctcttgac tagcttacgt ctgggcattg aagaggagga tatggagcag      2520
     ataaaagagg tctatggctc cgtcttaaag gattccagtc agaaattgca gaacaataaa      2580
     tatgacctgg gcagattggt aaatattcgt gataaagccc tcaaaagtct tctagcaggg      2640
     aaatttttaa aagccagaga taagaacatt gtctttaatg tcgaagttcc tgaggagatt      2700
     caggtcgagg ggatgagtct acttgatttt ctaaccattg tgtctatcct ttgtgacaat      2760
     gctattgaag ccagtgtgga agctagtcaa cctcatgttt caatcgcctt tttaaaaaat      2820
     ggagcacagg agacctttat catcgaaaac tccatcaaag aagagggcat cgatatttct      2880
     gaaatcttct cctttggagc cagttctaaa ggggaggaga gaggagttgg tctctatacc      2940
     gtcatgaaga ttgtggaaag ccatcctaat accagtctaa ataccacctg tcaaaatcaa      3000
     gtctttcgtc aggtacttac tgtgatacat acagaatgat gaaaaataag accgagagta      3060
     cttgtttctc ggtcttattt ttttatagtt gtattggatg atgaagttct tatgtgatgt      3120
     aatgagcata tctattaatg ttatataata aatcttccca caatcctcca cctgtaattt      3180
     ggttgagttc ggtagttgtt agttcttgaa atgaagttag gttttgtttc ttatccatgt      3240
     tatgattctc ctttttgata agataataaa tagttataga gtgttatctg aaaattaatc      3300
     agaatgtgtt aaaattttat ctttgaaata atcaaaatat gttttctttg tagttacact      3360
     agtgacgcga ccttgtaagc catattggat gagtttacta tcctcgttag atagttttgc      3420
     aagagcggtt aatttaaaga gatttccttg ctctgttctg gtaggagttt gatcaattgt      3480
     ctgaagttgg ccgatgatgg tggtgccgtg atttccaatc ttctccagtt ttaatcttac      3540
     agtttgtcct ttatctagta gaggtagata gtcagaagat acgtagtaag tgattagtac      3600
     ttctcttgta tctgtgatga cagggaatat ttgagcaatt tctgtaccag ttggaattct      3660
     atttttacct tcaaattcgc tgttcagatg aacgatacct ttacttgggg aggttaaggt      3720
     attgttttcc aaacgctgtg tggcttgatc tagttgtact tttaattctg ttaattgatt      3780
     ctccacagtt agttgttgct gtgaggctgt ctgtaaaaac tgagtgcgga gtacttcaat      3840
     tttggttgct aaactattat cataagttgc tacacttccg ataccagctt gctgaatttt      3900
     gaggcttgcg atagatgatt ccagacctgc aatactttga ttaatttgag ataaaaatgg      3960
     ctcctctgcc gttccttgtg tttgttcttg agaggctata agataacgat ttaaaattga      4020
     ctggtgcgga ttgccagttg gtaagcgagc tcttttattt acgatagtat ctctcagctc      4080
     ttgatattct ccaatttgtt gttgaacttt tgtaatttct tattcaatag ctgatgaact      4140
     gctattggca agattagctt gatttgaaac ctcagtgtta gtctttgtga tacccagttc      4200
     aatatcatgg gattgtttag taaaattcat aaaggtatta tggtagccaa attcatcctc      4260
     gccagaaaaa agatcagtcg ctttttctaa gctttgtttc aaaattccaa gtccttcttt      4320
     ttgcttctca agtctttgta attgagttgc taaggcagtt ttctgacttt cttccattgt      4380
     ttcagagtat ttgatgagta agtccccttt ttcaactact tgatttgcca ctaaatgatt      4440
     agcaaggata ggattatcac tggttgactg aatagatgaa atgacacttg taggggcgat      4500
     ttctccttgg gaagtgacag taatttcttt tgtggcaaca agggagaaaa tcaagatgaa      4560
     agtaaatagt aatgaaagag gtataattaa cactgtcgca tagttatggt aacgtctctg      4620
     ataaaactcg acgcttctaa aaagattagg attcatgaca ttctccttat ttattgaata      4680
     gatgatggta gaaaccttgc gcctgcatta actcttggtg gctaccaact tcaatgattt      4740
     tcccctggtc aagaacaatg acacggttgg ttcgttcggc tatactgaga cgatgggcta      4800
     caaagagaat ggttttatca gttagggaca taagattatc tataactttt ttctcagtca      4860
     agacatcaag accgctagta gcttcatcta gtattaaaac aggagattta gttaaaagag      4920
     cacgagcgag agcgattcgt tgcttctgtc ctcctgatag accagctcca tcagagagct      4980
     gagtttgata gcccataggc attctttcaa tgtcttgacg gatttcagct acttcacaag      5040
     cttttagaat atcttcttga ctaatcatat gattaccgcc caaggttaag ttttccaaaa      5100
     tagagccatt aaagatatag gcttgttggg gtaggtaatt aatatgacgg cgcaagactt      5160
     ttttatcaat gtttttaata tcctgatgat tgatggaaat atgccctttg tagggttcaa      5220
     agaaattgac aatcattttg gctaaagttg ttttaccaga accactaact ccaactaggc      5280
     taaccttatc tccttgttta atcgtgagat taatatctgt taaggtatct cgtccaaaac      5340
     catacttata agaaaggtca tcaaattcaa tatcgcccat caaaaaatgt gaatgaacag      5400
     ggttttcttg aacttgaaat tcagattcga ctagatagac ttcgttcaaa cggttattag      5460
     cgaccttcgc agattggagt ttggtttgga ggttgataat attttccata ggagttgtaa      5520
     agtaagaaaa aagtgtgtta aaggtaatca gctgaccgat agaaatttta cttgacatga      5580
     ctaattgagc gccaaaccat aggataagga tattcagaac taattttgtt ccctgcttta      5640
     aactcgtttg taaaatagaa tatttactga gcttaaagga tttttccaaa taatctacaa      5700
     attcgctgtc tatattttga tagcgatttt cttcactcgt gagcgacttt atagtttcaa      5760
     tcccgttgat atcttcgata atggcagagc taaccataga attactttgc atgacatcat      5820
     ggttcatttt ttcaaaaggt ttcataaaag aaaagatgat gaacatgtat ataggaatgg      5880
     aaagaagaga aaggaggaag agattagggt tttgtgccag caagactcct cctacaagaa      5940
     tcagaataga aacatccaga aaaagagaaa gaatggtaga agccaaggca tctataatag      6000
     agttagcatc tgtgaaccgt gaaatgattt ctcctgtacg acgtgtcgca aagaaagaca      6060
     tgggaagttc aaaaatatgg cgaatatagg ataaaatcac atcaatgctt aatctctggc      6120
     tcagaacggt taggagataa tctctggaaa agctcatgac ttgttggagg atataggtga      6180
     taaccagacc aactgagatg attcctaaag ttgatttcat ctgatttggg atgtattcat      6240
     ccaagattcc ttggagataa taagaaccac cgatattgat aatagtgacc aataagcttg      6300
     agagaacaat gtaagcaatg agagattttt gtttgaaaat cagaggaagg aagcttgctt      6360
     agtagaccat tctttttatc tttatggggt tgatagctgg gtttggtagc tagaaaaata      6420
     gctactccag tccattcata gaaaaagcgt tcttttgaca ttttagtgat ttttacagaa      6480
     gggtcaggat caccaataat cagatagtct ttctttgttt gatagacaac atagtaatgt      6540
     tggagttttc cttctttgtt aacgtgaacg ataaatggat aggggacatc actcatgtca      6600
     aagagcgttt tatctgcttg aacaggtctt gtttcaaagc ccatttcatc agcggctttt      6660
     acaatgccaa gagcagtcgt cccttcttta ttggtctttg caagttctct caagtgagct      6720
     agagaaaaat ctgaaccata gaatttagca atcgaggcta aggcagcgac accacagtct      6780
     ctcgcatcta tttgaggaac aaatgtacgt ttataagaag tcattggcaa ttcctttcat      6840
     atagtggata ggtctattat gtcataaaac taagttcata ttttatgaaa tcttgaatag      6900
     tcattaaaac ttcctgaatg gtaaaaaagt gattagaaat tatttttttt aaacatttag      6960
     aggtggcttg aaataaaaaa gctaattcaa gacgtttcga tggcaattca agatttggat      7020
     gaaaaaaatt aaaaataatg atatactaaa cttgtcaaag ttgcaacaag acaaaaatta      7080
     aaaataaaaa aggagtattt gttatgaata caaaaatgat ggaacaattt catgaaatgg      7140
     atatagctat gttatctagt attgaaggag gcaagaataa ttggcaaact aatgtcttcg      7200
     aaggtggtag tgctgctttt ggtggctggg ggttagggac agctatttgt gctgcgagtg      7260
     gtgtcggagc gccatttatg ggagcatgtg gatacatagg agctaaattt ggtgtggctc      7320
     tttgggcagg agtaacaggg gcaacgggtg gattttaaca aaaggagact tgtatgaata      7380
     cttattgtaa tataaatgaa acaatgctga gtgaggttta cggaggtaat tccggaggag      7440
     cagctgtagt tgctgcttta ggttgtgcag cgggtggagt gaaatatggg aaaattctag      7500
     gaccatgggg cgctgcaata ggaggaattg gaggagcagt ggtttgtgga tatttagcct      7560
     ataccgctac atcataaaaa tgaaagctaa attttatgaa ggctatattc tttattattc      7620
     tcttcgcttt tcaaacctat cttatttatc tatccataag tatctctgat aaaaaacaaa      7680
     agactattga attaacatca ttgaattgtt ttgtcatatt atttctaatc tatgataaat      7740
     taatttttct ctttattgcc tatgtttttt tgataatttt tatattaaac ttgttccgta      7800
     actgaaaagt gacatactat atgaatacaa aaatgatgtc acaattttct gttatggata      7860
     atgaaatgct tgcttgcgtt gaaggtggat atattgattg gggaagaaaa attagttgtg      7920
     cagcaggggt tgcatatggc gcaattgatg ggtgtgcaac aacggtttga catttctatt      7980
     gggaccattt gctataggaa taggtgtaac tggtgctgca ggtggagcta tacttggagg      8040
     tgtagcctat gcagcaacat gttggtggta attatggatt ttaaaagttt tattattggt      8100
     ttagtagttg gtatatttgg tccttatatg gatgatttaa ttagaaaaat attttcaaaa      8160
     tctcccaaaa aggatacaga tagtaccccc taaaaaataa atttctcccc tgtatttgct      8220
     agcttaattt acaggggagt ttctttaata ttgtttcgcc tgtcaaaatg atatgtgata      8280
     gcaggatgaa aagtctacaa acaagttggt atcaatacaa tataaagagg aaagtatgtt      8340
     tttcatgctt actttttaaa ttttttaaca attcaagagg ttttgatgac catttatgat      8400
     ttgagtgatc caaggtcaaa ataagtgcta tactagcagt gtaaatgttc ttgctcaact      8460
     aagataaatc gcacatttag gaggaaatct tatgaagaaa aaaatactga ttattttcgc      8520
     tctgtatcta atcatgtcca tctttcttta tccgcttagg gaaagtattt ggtatcagct      8580
     attttatacc atagcctatg tgattgcagt tatgatctat tttgctttaa ctaaaaagaa      8640
     aggagcaaag aaatgaaaga ttttcttgat taaaaagaat catattcttt gtgagattgt      8700
     tcctgggtca gttgcctttg cttgtttcta cttatctatt tctatttcgt cagttttcca      8760
     atttctttta gtggttatta acttgacttc tattttggtt actgtttatc ttactaggga      8820
     aatgagatta agagagtttg aagatgatga tttggttagt cctagaacca atcaactcat      8880
     gtttatcggc ttgacaggct ttatgtctat tatttgtttg tatagaggga tcacagcagg      8940
     agaatcctac caacaaataa ttgcctacat tggcgctatt ctctgcttgt ttatcacgct      9000
     tctgctcatg tggggcttga agtattataa aaagtagctt tctatccttt tctgacagga      9060
     tatttgagta gaaggctcta ttaaattgtt agtgaaataa atgaatggag gtatttaata      9120
     tgaaatacag attatttttt gttattttct tgagtagtgt gttggatatt cttttaggga      9180
     catttttaca aatctctatc gtatctattg ggtggcttgt tctttacagt ggtttgtttg      9240
     aagcaggagt tttccttctt gctaataaag gggtggcggt aaaaatcaag gaagtagata      9300
     ttcgaaatcg ctttaaattt atttttggaa aaaccttatg gtttcaaatt cttttgctca      9360
     tctttttgat aatcaaactt tatcttggtt tggatgcgag gttgatttta ttctatggac      9420
     atattttcat tgtctttaat gccttaatgt atctattatc tagtagtcag gttagcctta      9480
     aaaagaacaa actgtcttct taatcttaca gcagtagagc ctgacaaggt gaggtcatag      9540
     taggaagaat ttctatgaaa aagtatcaac ttctattcaa aataagtgca gtcttctctt      9600
     acttattttt cgtatttggt ctttctcagc tgacgcttat cgtccaaaat tattggcaat      9660
     tttcttccca gattggtaat ttcgtctgga ttcaaaatat cttgagttta ctatttagcg      9720
     gagtcatgat ttggattctg gttaagacag gccatggcta tctctttcgc attccaagaa      9780
     aaaaatggct ttggtattcg attttgacag tattagtggt agtgatccat atctttttta      9840
     acgttcagac agctaaacat gttcagtcaa ctgctgaggg ttggaccgta ttgattggtt      9900
     atagtgggac caactttgct gagctaggta tctatgtaac cctgtttttc ctgactccac      9960
     taatggaaga gttgatttat aggggattac ttcaacatgc cttctttaag cattcgcgat     10020
     ttggccttga tttgcttctt ccttccattt tgtttgctct tcctcatttt ttgagtctgc     10080
     ctagtctgtt agatatcttc gtctttgcaa catttggaat catctttgcc ggtttgaccc     10140
     gctataccaa gagtatttat ccatcctatg cggtgcatgt aatcaataat attgtagcga     10200
     ccttcccgtt tttgctcact tttctacata gggtcttggg gtaaaaaaac aaaaggcttg     10260
     cttttcagcc atagaggagg tcatcatgta taaacactta tttttcctag attccaaaac     10320
     tttagattgg ttgacaccct atattctagt cttggcttct gacaccattg cttttaatgt     10380
     ttttgtgcta acctttgtat ctgcggtggt ttttaatttc ctaaattcca tgctagcttt     10440
     aatggctata ttcatagggg ctggctatgt ggtcggattt tggttactaa tactcaatga     10500
     aaatcaaaga gcaaactagg aaactagccg caggctgtac ttgagtacgg caaggcgacg     10560
     ttgacgtggt ttgaatttga ttttcgaaga gtataaaatg gtttgttttg gaaaggctag     10620
     aactaaagaa tgacgtgtag gaagtctgtt tgttgaggag gataatttta tggagttttt     10680
     tgataaattt catgccttgt gttttggatt tttagtacta ataattgtca ttacagttcc     10740
     ttatacgatt aaccatgggg ttttttttca aaatgaatct gcattgattc ttgtaagtct     10800
     tcttgtaacc tcgctgagtg ttgcttatgc tagaaagttt gaaatgattt cttttgggat     10860
     gttaagcaag aaacaacttt tgcttttcat tgcaatcttt cttctaagtg tacttgagac     10920
     gctggtttat attcatttct tcgctgtttc ttctggctca ggggtccaac acttggcgga     10980
     agtcagcaga ggaatttccc tgtctttgat tttaactacc tcagtttttg gccccatcca     11040
     ggaggaactc attttcagag gacttcttca aggtgcggtt tttgacaatt cttggttagg     11100
     gcttgtgcta acttcctctc tcttttcttt catgcatgga ccttctaatg tcccttcgtt     11160
     tattttttat ctacttgggg gtttgttgct gggctttgct tataaaaaga gtcaaaacct     11220
     atgggtttct actctagtcc atatgcttta caacagttgg ccactcttat attatttata     11280
     a                                                                     11281
//
