# Supplementary material for: Genomic analyses of pneumococci reveal a wide diversity of bacteriocins – including pneumocyclicin, a novel circular bacteriocin
Source: BMC Genomics. 2015 Jul 28;16(1):554. doi: 10.1186/s12864-015-1729-4 (PMC4517551; doi:10.1186/s12864-015-1729-4)
Supplement: Additional file 9: — Sequence and annotation files for blp cassette prototypes. [file 12864_2015_1729_MOESM9_ESM.zip › blp_prototype8a_SA64.fasta]

>blp_cassette_prototype8a_SA64
ctagtttgctctttgattttcattgagtattaacttggtcttgacttggtcaaagtggaa
gcggtcataggcccgccaagcggcgcgagttggagcatctggatcaagagcgctgagtcc
catgagaagactggaagtctggtaaaatttttctagttcaatcaagaatcgattatccac
tgtttcagccttggctagaaaaccaagaatagagtttaattgctcctgaaagcggacgtc
gtcagcgcttgcctgtttgcatgcttggtaggctttgtttaagtcagtaatcaaagtatg
agctcttttgatggggtctgtatctgtcatgggaatgcctcctttaatctgggtgccagt
cttacttctggcaactgtgttttgatactgttagtttatcacttttaattcttttttttt
attcaaatctttaattgtcattgaaatgtcttgaattgcgctgagtgaattttatgataa
aatagttgtaagctcatcatgatgttgtggaaaataatccttttaggagttttcaaagac
tgtttaggattgggtgtgcttgggctagaccttttctgttattcttttcttaggaggaga
atccaatgaaacatatgattattcagacacagaaaacagtctataaagtaaacatcgacg
atatctactatatccaaacacatccaactaaagcccataccgtacagattgttacagaaa
aagctagttttaatatgcttcaaaatttaagtaatcttgagaaccaatgtggggaaacct
tgatgagatgtcatcgaaattgtttggttaatcttgataaagtaaaatcgattgattttc
aagaaagaatcctttttctcggagaagaaggtcaatacgctgtcaagtatgccagacgtc
gctatagagaaattcgtcaaaaatggttgaaagagggagagtaagaagatgagaatattt
gttttagaagatgatttttcccaacagactagaattgaaacgacgattgagaaacttttg
aaagcacatcatatcattcctagctcttttgaggtatttggcaagccggaccaactgctg
gcagaggtgcatgagaagggggcccatcagctattctttttggacattgagattcgaaat
gaggagatgaaggggctggaagtggctagaaagattcgggatcgggacccttatgcccta
atcgtctttgtgacgactcactcggagtttatgcctctgtcctttcgctaccaagtgtca
gctttggactacattgataaggccctttcggcagaggagtttgaatctcgtatcgagaca
gccctcctctatgccaatagtcaagatagtaaaagtctggcggaagattgcttttacttt
aaatcaaaatttgcccaattccaatatccttttaaagaggtttactatctcgaaacgtcc
acaagaccccatcgtgttattctctataccaagacagacaggctggaatttacagcgagt
ctagaggaggttctcaagcaggagcctcgtctcttgcagtgccatcgctcttttctcatc
aatcctgccaatgtggtgcatttagataagaaagaaaaactgcttttctttcccaatggt
ggaagttgtctaatcgcgcgttataaggtcagggaagtgtctgaggctattaataactta
cactgagctaggagagtttatgaatgttgcttggatattgttgtatacacttgttactca
cggattaaaaattgtcatattctttaaggtagatggaattagtctcacttttgagaggat
ttttaaggcctttctttttaagatactgttggccgttgtttttggaatgcttggctatat
ggtaggaaatgtttacctatcttattttatggaacccttgtacggcataggcttatcttt
cttattgttaagagaacttcctaaaaaacttcttctcttttatggtctctttccaatgat
attagtgaatctattttatagaggtgtttcctattttgtgcttccatttttgggacaagg
gcaagtatatgatgactactcatttatttggttatgtataataattttcaatttcttcat
ttctctagcttttttgaaatggttggactatgatttcactagcttgagaaaggggattct
cgataaagattttcaaaagtccctgactcagattaactggataatgggggcttactattt
ggtgatacaaaatctgtcttactttgaatatgaacaggggattcaatcaacgactgttcg
ccatctcatcctagtcttttacctgctcttttttatggggattatcaagaaattggatac
ctatttgaaggacaaactccatgagagactgaaccaagagcaggacttgcgctacagaga
gatggagcggtatagtcggcatatagaggagctttataaggaagtacggagttttcgcca
tgactacaccaacctcttgactagcttacgtctgggcattgaagaggaggatatggagca
gataaaagagatctacgactcggtcttaaaggattctagtgaaaaattgcaggacaataa
atatgaccttggccgattggtgaatgttcgggatcgtgccctcaaaagtctcctagctgg
aaaatttataaaagctagagataagaacattgtctttaatgtcgaagttccagaggagat
tcaggtcgaggggatgagtctacttgattttctaaccgttgtgtctatcctttgtgacaa
cgctattgaagctagtgtagaagcctgtcaacctcatgtttcaattgccttttttaaaaa
tggagcacaggagacctttatcattgaaaattccatcaaagaagagggaatcgatatttc
tgaaatcttctcctttggagcaagttctaaaggggaggagagaggagttggtctctatac
cgttatgaaaattgtggaaagtcatcccaataccagtctcaataccacctgccaagatca
cgtttttcgtcaggtacttactgtaatacatatagaatgaagaaaaaataagaccgagag
tgcgttctcttggtcttgtttttttatagttgtattggctgatgaaatccttttgtattt
ttttgttcaattatattaaatctatataagaaatcttcccaccatcctccacctgtaatt
tggttgagttcggtagttgttagttcttgaaatgaagttaggttttgtttcttatccatg
ttatgattctcctttttgataagataataaatagttatagagtgttatctgaaaattaat
cagaatgggttaaaattttatctttgaaataatcaaaatatgttttctttgcagttacac
tagtgacgcgaccttgtaagccatattggatgagtttactatcctcattagatagttttg
caagagcggttaatttaaagagattgccttgctctgttctggtaggagtttgatcaattg
tctgaagttggccgatgatggtaatgccgtgatttccaatcttctccagttttaatctta
cagtttgtcctttatctagtagaggtagatagtcagaagctacgtagtaagtgattagta
cttctcttgtatctgtgatgatagggaatatttgagcaatttctgtaccagttggaattc
tatttttaccttcaaattcgctgttcagatgaacgatacctttacttggagcggttaagg
tattgttttctaagcgctgtgtcgcttgatctagttgtacttttaattctgttaattggt
tctccacggttagttgttgctgagaagctgtttgtaaaaattgagtgcggagtacttcaa
ttttggctgctaaactattatcataagttgctacacttccgataccagcttgctgaattt
tgaggcttgcgatagatgattcaagacctgcaatactttgattaatttgagataaaaatg
gctcctctgccgttccttgtgtttgtccttgtgaggctacaagataacgattcaaaattg
actggtgtggattgctagttggtaagcgtgctctgttatttatgatagcatctctcagct
cttgatattctccaatttgttgttgaacttttgtaatttcttgttcaatagctgatgaac
tgctattggcaagattagcttgatttgaaacctcagtgttagtctttgtgatacccagtt
caatatcatgggattgtttagtaaaattcataaaggtattatggtagccaaattcatcct
cgccagaaaaaagatcagtcgctttttctaagctttgtttcaaaattccaagtccttctt
tttacttctcaaatctttgtaattgagtttctaaggcagttttctgactctcttccattg
tttcagagtatttgatgagtaagtcacctttctcaactacttgatttgccactaaatgat
tagcaaggataggattatcactggtcgactgaatagatgcaatgacacttgtaggggcga
tttccccttgggaagtaacagtaatttcttttgtggcaacaagggagaaaatcaagatga
aagtaaacagtaatgacagaggtatgattaatactgtcgcatagttatggtaacgtctct
gataaaactcgacgcttctaaaaagattaggattcatgacattctccttatttattgaat
agatgatggtagaagccttgcgcctgcattaactcttggtgactaccaacttcaatgatt
ttcccctggtcaagaacaatgacacggttggttcgttcggctatactgagacgatgggct
acaaagagaatggttttatcagttagggatataagattatctataacctttttctcagtc
aagacatcaagaccgctagtagcttcatctagtattaaaacaggagatttagttaaaaga
gcacgagcgagagcgattcgttgcttctgtcctcctgatagaccagctccatcagagagc
tgagtttgatagcccataggcattctttcaatgtcttgacggatttcagctacttcacaa
gcttttagaatatcttcttgactaatcatatgattaccgcccaaggttaagttttccaaa
atagagccattaaagatataggcttgttggggtaggtaattaatatgacggcgcaagact
tttttatcaatgtttttaatatcctgatgattgatggaaatatgccctttgtagggttca
aagaaattgacaatcattttggctaaagttgttttaccagaaccactaactccaactagg
ctaaccttatctccttgtttaatcgtgagattaatatctgttaaggtatctcgtccaaaa
ccatacttataagaaaggtcatcaaattcaatatcgcccatcaaaaaatgtgaatgaaca
gggttttcttgaacttgaaattcagattcgactagatagacttcgttcaaacggttatta
gcgaccttcgcagattggagtttggtttggaggttgataatattttccataggagttgta
aagtaagaaaaaagtgtgttaaaggtaatcagctgaccgatagaaattttacttgacatg
actaattgagcgccaaaccataggataaggatattcagaactaattttgttccctgcttt
aaactcgtttgtaaaatagaatatttactgagcttaaaggatttttccaaataatctaca
aattcgctgtctatattttgatagcgattttcttcactcgtgagcgactttatagtttca
atcccgttgatatcttcgataatggcagagctaaccatagaattactttgcatgacatca
tggttcattttttcgaaaggtttcataaaagaaaagatgatgaacatgtatataggaatg
gaaagaagagaaaggaggaagagattagggttttgtgccagtaagacgccccctacaaga
atcagaatagaaacatccagaaaaagagaaagaatggtagaagccaaggcatctataata
gagttagcatctgtgaaccgtgaaatgatttctcctgtacgacgtgtcgcaaagaaagac
atgggaagttcaaaaatatggcgaatataggataaaatcacatcaatgcttaatctctgg
ctcagaacggttaggagataatctctggaaaagctcatgacttgttggaggatataggtg
ataaccagaccaactgagatgattcctaaagttgatttcatctgatttgggatgtattca
tctaagattccttggagataataagaaccaccgatattgataatagtgaccaataagctt
gagagaacaatgtaagcaatgagagatttttgtttgaaaatcagaggaaggaagcttagt
agaccattctttttatctttatggggttgatagctgggtttgggagctagaaaaatagct
actccagtccattcagagaaaaagcgttcttttgacattttggtgatttttacagaaggg
tcaggatcaccaataaccagatagtctttctttgtttgatagacaacatagtaatgttgg
agtttttcttctttgttaacgtgaacgataaatggataggggacatcactcatgtcaaag
agagttttatctgcttgaacaggtcttgtttcaaagcccatttcatcagcggcttttaca
atgccaagagcagtcgttccttctttattggtctttgcaagttctctcaagtgagctaga
gaaaaatctgaaccatagaatttagcaatcgaggctaaggcagcaacaccgcagtctctc
gcatctatttgaggaacaaatgtacgtttataagaagtcattggcaattcctttcatata
gtggataggtctattatgccataaaaataagttcatattttatgaaatcttgaatagtca
ttgaaacttcctgaatggtaaaaaagtgattagaaattatcttttttcaaaaaatttaga
ggggttttgaaagaaaaagccaattcaagacgtttcgatgacaattcaagatttggatga
aaaattttaacaaatagtgctatactaaacttgtcaaagttgcaacaagacaaaaattaa
aaataaaaaaggagtatttgttatgaatacaaaaatgatggaacaatttcatgaaatgga
tatagctatgttatctagtattgaaggaggcaagaataattggcaaactaatgttttcga
aggtggtagtgctgcttttggtggctgggggttagggacagctatttgtgctgcgagtgg
tgttggagcgccatttatgggagcatgtggatacataggagctaaatttggtgtggctct
ttgggcaggagtaacaggggcaacgggtggattttaacaaaaggagacttgtatgaatac
ttattgtaatataaatgaaacaatgctgagtgaggtttacggaggtaattccggaggagc
agctgtagttgctgctttaggttgtgcagcgggtggagtgaaatatgggaaaattctagg
accatggggcgctgcaataggaggaattggaggagcagtggtttgtggatatttatccta
taccgctacatcataaaaatgaaagctaaattttatgaaggctatattctttattattct
cttcgcttttcaaacctatcttatttatctatccataagtatctctgataaaaaacaaaa
gactattgaattaacatcattgaattgttttgtcatattatttctaatctatgataaatt
aatttttctctttattgcctatgtttttttgataatttttatattaaacttgttccgtaa
ctgaaaagtgacatactatatgaatacaaaaatgatgtcacaattttctgttatggataa
tgaaatgcttgcttgcgttgaaggtggagatattgattggggaagaaaaattagttgtgc
agcaggggttgcatatggtgcaattgatgggtgtgcaacaacggtttgacatttctattg
ggaccatttgctataggaataggtgtaactggtgctgcaggtggagctatacttggaggt
gtagcctatgtagcaacatgttggtggtaattatggattttaaaagttttattattggtt
tagtagttggtatatttggtccttatatggatgacttaattagaaaaatattttcaaaat
cttccaaaaaggatacggatagtaccccctaaaaaataaatttctcccctgtatttgcta
gcttaatttacaggggagtttctttaatattgtttcgcctgtcaaaatgatatgtgatag
caggatgaaaagtctacaaacaagttggtatcaatacaatataaagaggaaagtatgttt
ttcatgcttgctttttttaatttttacaattcaagaggttttgatgaccatttatgattt
gagtgatccaaggtcaaaataagtgctatactagcagtgtaaatgttcttgctcaactaa
gataaatcgcacatttaggaggaaatcttatgaagaaaaaaatactgattattttcgttc
tgtatctgatcatgtccatctttctttatccgcttagggagagtatttggtataatctat
tttataccatagcctatatgattgcggttatgatctatttttctttaattaaaaagaaag
aaaagaaatgaaagattttcttgattaaaaagaatcatattctttgtgagattgttcctg
ggtcagttgcctttgcttgtttctacttatctatttctatttcgtcagttttccaatttc
ttttagtggttattaacttagcttctattttggtcactgtttacctcactagggaaatgc
ggataaaagagtttgaagatgatgatttggttagtcctagaaccaatcaacttatgttca
tcggcttgacaggctttatgtctattatttgtttgtatagagggatcacagcaggagaat
cctaccaacaaataatcgcttatattggcgctattctctgcttgaccatcatgcttctgc
tcatttggggattgaagtattataaaaagtagaggctaatgcagtttttgcaatttaaga
tgtcttgatgacaattcaagatttggatgaaaaactttgacaaatagtgctatactgaaa
ttgtcaaagttgcaacgggtgctgctacattatgttaaaaatcgctcttgattgataagt
tggatttgttaggaaaggagtaaataattatggataagaaaaagatagtttcgactataa
tatgtatagtatttcttgtagtgtcagtagataatttttttagagacttaaccccgttat
tgttcattttaaatattattggcctgtcttgcttttcagtgctaacatacattaacataa
aagagatactcttaaatataagtaaatgatgatttggttagtcctagaaccaatcaactt
atgtttatcggcttggcagattttatgtttgtcatttgtttgtatagaggtatttcagaa
acagaattctatcaacaactaatcgcttatataggtgtattctctgcttgtttatcacgc
ttctgctcatgtggggcttgaagtattataaaaagtagctttctatccttttctgacagg
atatttgagtagaaggctctattaaattgttagtgaaataaatgaatggaggtatttaat
atgaaatacagattattttttgttattttcttgagtagtgtgttggatattcttttaggg
acatttttacaaatctctatcgtatctattgggtggcttgttctttacagtggtttgttt
gaagcaggagttttccttcttgctaataaaggggtggcggtaaaaatcaaggaagtagat
attcgaaatcgctttaaatttatttttggaaaaaccttatggtttcaaattcttttgctc
atctttttgataatcaaactttatcttggtttggatgcgaggttgattttattctatgga
catattttcattgtctttaatgccttaatgtatctattatctagtagtcaggttagcctt
aaaaaaaacaaactgtcttcttaatcttacagcagtagagcctgacaaggtgaggtcata
gtagggaggatttctatgaaaaagtatcaacttctattcaaaataagtgcagtcttctct
tacttatttttcgtatttagtctttctcagctgacgcttatcgtccaaaactattggcaa
ttttcttctcagataggcaatttattctggattcaaaatatcttgagtttactttttatt
ggagtcatgattgtggttcttgttaagacaggccatggttatctcttccgcattccaaga
aaaaaatggctttggtattcgattttgacagtattagtgctagtgttccagatctctttt
aacgttcagacagctaaacatgttcagtcaactgcggaaggttgggctgtattgattggt
tatagtgggactaactttgcagagctaggtatttatatagccctgttctttctggttcca
ctgatggaagaattgatttatagaggattactgcaacatgctttctttaagcattcgcga
tttggtcttgatttgcttcttccttctattttatttgctctccctcatttttcaagcctg
cctagtctgttagatatcttcgtctttgcaacagttggaatcatctttgctggtttgacc
cgctataccaagagcatttatccatcctatgcggtgcatgtgattaataatattgtagcg
accttcccgtttttgctcacttttctacatagggtcttggggtaaaaaaacaaaaggctt
gcttttcagccatagaggaggtcatcatgtataaacacttatttttcctagattccaaaa
ctttagatcggttgacaccctatattctagtcttggcttctgacaccattgcttttaatg
tttttgtgctaacctttgtatctgcggtggtttttaatttcctaaattccatgctagctt
taatggctatattcataggggctggctatgtggtcggattttggttactaatactcaatg
aaaatcaaagagcaaactaggaaactagccgcaggctgtacttgagtacggcaaggcgac
gttgacgtggtttgaatttgattttcgaagagtataaaatggtttgttttggaaaggcta
gaactaaagaatgacgtgtaggaagtctgtttgttgaggaggataattttatggagtttt
ttgataaatttcatgccttgtgttttggatttttagtactaataattgtcattacagttc
cttatacgattaaccatgggggtttttttcaaaatgaatctgcattgattcttgtaagtc
ttcttgtaacctcgctgagtgttgcttatgctagaaagtttgaaatgatttcttttggga
tgttaagcaagaaacaacttttgcttttcattgcaatctttcttctaagtgtacttgaga
cgctggtttatattcatttcttcgctgtttcttctggctcaggggtccaacacttggcgg
aagtcagcagaggaatttccctgtctttgattttaactacctcagtttttggccccatcc
aggaggaactcattttcagaggacttcttcaaggtgcggtttttgacaattcttggttag
ggcttgtgctaacttcctctctcttttctttcatgcatggaccttctaatgtcccttcgt
ttattttttatctacttgggggcttgttgctgggccttgcttataaaaagagccaaaact
tatgggtttctactctagtccacatgttttacaacagttggccactcctatattatttat
aa
