# Supplementary material for: Genomic analyses of pneumococci reveal a wide diversity of bacteriocins – including pneumocyclicin, a novel circular bacteriocin
Source: BMC Genomics. 2015 Jul 28;16(1):554. doi: 10.1186/s12864-015-1729-4 (PMC4517551; doi:10.1186/s12864-015-1729-4)
Supplement: Additional file 9: — Sequence and annotation files for blp cassette prototypes. [file 12864_2015_1729_MOESM9_ESM.zip › blp_prototype8a_SA64_annotation.embl]

FT   source          1..11822
FT                   /organism="Streptococcus pneumoniae"
FT                   /mol_type="genomic DNA"
FT                   /strain="SA64"
FT   CDS             complement(1..330)
FT                   /gene="blpT"
FT                   /inference="ab initio prediction:Prodigal:2.60"
FT                   /codon_start=1
FT                   /transl_table=11
FT                   /product="hypothetical protein"
FT                   /colour=10
FT   CDS             606..944
FT                   /gene="blpS"
FT                   /gene_synonym="spiR1"
FT                   /inference="ab initio prediction:Prodigal:2.60"
FT                   /codon_start=1
FT                   /transl_table=11
FT                   /product="LytTR DNA-binding domain protein"
FT                   /colour=9
FT   CDS             949..1686
FT                   /gene="blpR"
FT                   /gene_synonym="spiR2"
FT                   /inference="ab initio prediction:Prodigal:2.60"
FT                   /codon_start=1
FT                   /transl_table=11
FT                   /product="response regulator"
FT                   /colour=9
FT   CDS             1700..3040
FT                   /gene="blpH"
FT                   /gene_synonym="spiH"
FT                   /inference="ab initio prediction:Prodigal:2.60"
FT                   /codon_start=1
FT                   /transl_table=11
FT                   /product="histidine kinase"
FT                   /colour=9
FT   CDS             complement(3084..3239)
FT                   /gene="blpC"
FT                   /gene_synonym="spiP"
FT                   /inference="ab initio prediction:Prodigal:2.60"
FT                   /codon_start=1
FT                   /transl_table=11
FT                   /product="peptide pheromone"
FT                   /colour=9
FT   CDS             complement(3296..4303)
FT                   /gene="blpB ORF2"
FT                   /gene_synonym="spiD2"
FT                   /inference="ab initio prediction:Prodigal:2.60"
FT                   /codon_start=1
FT                   /transl_table=11
FT                   /product="bacteriocin secretion accessory protein"
FT                   /colour=3
FT   CDS             complement(4322..4657)
FT                   /gene="blpB ORF1"
FT                   /gene_synonym="spiD1"
FT                   /inference="ab initio prediction:Prodigal:2.60"
FT                   /codon_start=1
FT                   /transl_table=11
FT                   /product="bacteriocin secretion accessory protein"
FT                   /colour=3
FT   CDS             complement(4668..6821)
FT                   /gene="blpA"
FT                   /gene_synonym="spiABC"
FT                   /inference="ab initio prediction:Prodigal:2.60"
FT                   /codon_start=1
FT                   /transl_table=11
FT                   /product="ABC transporter; ATPase domain, transmembrane
FT                   region and C39 protease domain"
FT                   /colour=3
FT   CDS             7103..7357
FT                   /gene="blpM"
FT                   /gene_synonym="pncI"
FT                   /inference="ab initio prediction:Prodigal:2.60"
FT                   /codon_start=1
FT                   /transl_table=11
FT                   /product="class II bacteriocin precursor"
FT                   /colour=7
FT   CDS             7373..7576
FT                   /gene="blpN"
FT                   /gene_synonym="pncJ"
FT                   /inference="ab initio prediction:Prodigal:2.60"
FT                   /codon_start=1
FT                   /transl_table=11
FT                   /product="class II bacteriocin precursor"
FT                   /colour=7
FT   CDS             7595..7804
FT                   /gene="blpP"
FT                   /gene_synonym="pncK"
FT                   /inference="predicted by Prodigal with different settings"
FT                   /inference="indirect experimental evidence for function in
FT                   immunity (Dawid et al., 2007)"
FT                   /codon_start=1
FT                   /transl_table=11
FT                   /product="membrane protein with function in immunity"
FT                   /colour=4
FT   CDS             7820..7969
FT                   /gene="blpO"
FT                   /gene_synonym="pncV"
FT                   /inference="predicted by Prodigal in other strains"
FT                   /codon_start=1
FT                   /transl_table=11
FT                   /product="class II bacteriocin precursor"
FT                   /colour=7
FT   CDS             8490..8651
FT                   /gene="pncG"
FT                   /inference="ab initio prediction:Prodigal:2.60"
FT                   /codon_start=1
FT                   /transl_table=11
FT                   /product="membrane protein with putative function in
FT                   immunity"
FT                   /colour=4
FT   CDS             8661..9032
FT                   /gene="blpL"
FT                   /gene_synonym="pncH"
FT                   /inference="ab initio prediction:Prodigal:2.60"
FT                   /codon_start=1
FT                   /transl_table=11
FT                   /product="membrane protein with putative function in
FT                   immunity"
FT                   /colour=4
FT   CDS             9210..9389
FT                   /gene="pncM"
FT                   /inference="predicted by Prodigal in other strains"
FT                   /codon_start=1
FT                   /transl_table=11
FT                   /product="membrane protein with putative function in
FT                   immunity"
FT                   /colour=4
FT   CDS             9661..10044
FT                   /gene="blpX"
FT                   /gene_synonym="pncN"
FT                   /inference="ab initio prediction:Prodigal:2.60"
FT                   /codon_start=1
FT                   /transl_table=11
FT                   /product="membrane protein with putative function in
FT                   immunity"
FT                   /colour=4
FT   CDS             10096..10785
FT                   /gene="blpY"
FT                   /gene_synonym="pncO"
FT                   /inference="ab initio prediction:Prodigal:2.60"
FT                   /codon_start=1
FT                   /transl_table=11
FT                   /product="CAAX amino terminal protease"
FT                   /colour=2
FT   CDS             10827..11060
FT                   /gene="blpZ"
FT                   /gene_synonym="pncQ"
FT                   /inference="ab initio prediction:Prodigal:2.60"
FT                   /codon_start=1
FT                   /transl_table=11
FT                   /product="membrane protein with putative function in
FT                   immunity"
FT                   /colour=4
FT   CDS             11211..11822
FT                   /gene="pncP"
FT                   /gene_synonym="SP0547"
FT                   /inference="ab initio prediction:Prodigal:2.60"
FT                   /codon_start=1
FT                   /transl_table=11
FT                   /product="CAAX amino terminal protease"
FT                   /colour=2
SQ   Sequence 11822 BP; 3420 A; 1869 C; 2433 G; 4100 T; 0 other;
     ctagtttgct ctttgatttt cattgagtat taacttggtc ttgacttggt caaagtggaa        60
     gcggtcatag gcccgccaag cggcgcgagt tggagcatct ggatcaagag cgctgagtcc       120
     catgagaaga ctggaagtct ggtaaaattt ttctagttca atcaagaatc gattatccac       180
     tgtttcagcc ttggctagaa aaccaagaat agagtttaat tgctcctgaa agcggacgtc       240
     gtcagcgctt gcctgtttgc atgcttggta ggctttgttt aagtcagtaa tcaaagtatg       300
     agctcttttg atggggtctg tatctgtcat gggaatgcct cctttaatct gggtgccagt       360
     cttacttctg gcaactgtgt tttgatactg ttagtttatc acttttaatt cttttttttt       420
     attcaaatct ttaattgtca ttgaaatgtc ttgaattgcg ctgagtgaat tttatgataa       480
     aatagttgta agctcatcat gatgttgtgg aaaataatcc ttttaggagt tttcaaagac       540
     tgtttaggat tgggtgtgct tgggctagac cttttctgtt attcttttct taggaggaga       600
     atccaatgaa acatatgatt attcagacac agaaaacagt ctataaagta aacatcgacg       660
     atatctacta tatccaaaca catccaacta aagcccatac cgtacagatt gttacagaaa       720
     aagctagttt taatatgctt caaaatttaa gtaatcttga gaaccaatgt ggggaaacct       780
     tgatgagatg tcatcgaaat tgtttggtta atcttgataa agtaaaatcg attgattttc       840
     aagaaagaat cctttttctc ggagaagaag gtcaatacgc tgtcaagtat gccagacgtc       900
     gctatagaga aattcgtcaa aaatggttga aagagggaga gtaagaagat gagaatattt       960
     gttttagaag atgatttttc ccaacagact agaattgaaa cgacgattga gaaacttttg      1020
     aaagcacatc atatcattcc tagctctttt gaggtatttg gcaagccgga ccaactgctg      1080
     gcagaggtgc atgagaaggg ggcccatcag ctattctttt tggacattga gattcgaaat      1140
     gaggagatga aggggctgga agtggctaga aagattcggg atcgggaccc ttatgcccta      1200
     atcgtctttg tgacgactca ctcggagttt atgcctctgt cctttcgcta ccaagtgtca      1260
     gctttggact acattgataa ggccctttcg gcagaggagt ttgaatctcg tatcgagaca      1320
     gccctcctct atgccaatag tcaagatagt aaaagtctgg cggaagattg cttttacttt      1380
     aaatcaaaat ttgcccaatt ccaatatcct tttaaagagg tttactatct cgaaacgtcc      1440
     acaagacccc atcgtgttat tctctatacc aagacagaca ggctggaatt tacagcgagt      1500
     ctagaggagg ttctcaagca ggagcctcgt ctcttgcagt gccatcgctc ttttctcatc      1560
     aatcctgcca atgtggtgca tttagataag aaagaaaaac tgcttttctt tcccaatggt      1620
     ggaagttgtc taatcgcgcg ttataaggtc agggaagtgt ctgaggctat taataactta      1680
     cactgagcta ggagagttta tgaatgttgc ttggatattg ttgtatacac ttgttactca      1740
     cggattaaaa attgtcatat tctttaaggt agatggaatt agtctcactt ttgagaggat      1800
     ttttaaggcc tttcttttta agatactgtt ggccgttgtt tttggaatgc ttggctatat      1860
     ggtaggaaat gtttacctat cttattttat ggaacccttg tacggcatag gcttatcttt      1920
     cttattgtta agagaacttc ctaaaaaact tcttctcttt tatggtctct ttccaatgat      1980
     attagtgaat ctattttata gaggtgtttc ctattttgtg cttccatttt tgggacaagg      2040
     gcaagtatat gatgactact catttatttg gttatgtata ataattttca atttcttcat      2100
     ttctctagct tttttgaaat ggttggacta tgatttcact agcttgagaa aggggattct      2160
     cgataaagat tttcaaaagt ccctgactca gattaactgg ataatggggg cttactattt      2220
     ggtgatacaa aatctgtctt actttgaata tgaacagggg attcaatcaa cgactgttcg      2280
     ccatctcatc ctagtctttt acctgctctt ttttatgggg attatcaaga aattggatac      2340
     ctatttgaag gacaaactcc atgagagact gaaccaagag caggacttgc gctacagaga      2400
     gatggagcgg tatagtcggc atatagagga gctttataag gaagtacgga gttttcgcca      2460
     tgactacacc aacctcttga ctagcttacg tctgggcatt gaagaggagg atatggagca      2520
     gataaaagag atctacgact cggtcttaaa ggattctagt gaaaaattgc aggacaataa      2580
     atatgacctt ggccgattgg tgaatgttcg ggatcgtgcc ctcaaaagtc tcctagctgg      2640
     aaaatttata aaagctagag ataagaacat tgtctttaat gtcgaagttc cagaggagat      2700
     tcaggtcgag gggatgagtc tacttgattt tctaaccgtt gtgtctatcc tttgtgacaa      2760
     cgctattgaa gctagtgtag aagcctgtca acctcatgtt tcaattgcct tttttaaaaa      2820
     tggagcacag gagaccttta tcattgaaaa ttccatcaaa gaagagggaa tcgatatttc      2880
     tgaaatcttc tcctttggag caagttctaa aggggaggag agaggagttg gtctctatac      2940
     cgttatgaaa attgtggaaa gtcatcccaa taccagtctc aataccacct gccaagatca      3000
     cgtttttcgt caggtactta ctgtaataca tatagaatga agaaaaaata agaccgagag      3060
     tgcgttctct tggtcttgtt tttttatagt tgtattggct gatgaaatcc ttttgtattt      3120
     ttttgttcaa ttatattaaa tctatataag aaatcttccc accatcctcc acctgtaatt      3180
     tggttgagtt cggtagttgt tagttcttga aatgaagtta ggttttgttt cttatccatg      3240
     ttatgattct cctttttgat aagataataa atagttatag agtgttatct gaaaattaat      3300
     cagaatgggt taaaatttta tctttgaaat aatcaaaata tgttttcttt gcagttacac      3360
     tagtgacgcg accttgtaag ccatattgga tgagtttact atcctcatta gatagttttg      3420
     caagagcggt taatttaaag agattgcctt gctctgttct ggtaggagtt tgatcaattg      3480
     tctgaagttg gccgatgatg gtaatgccgt gatttccaat cttctccagt tttaatctta      3540
     cagtttgtcc tttatctagt agaggtagat agtcagaagc tacgtagtaa gtgattagta      3600
     cttctcttgt atctgtgatg atagggaata tttgagcaat ttctgtacca gttggaattc      3660
     tatttttacc ttcaaattcg ctgttcagat gaacgatacc tttacttgga gcggttaagg      3720
     tattgttttc taagcgctgt gtcgcttgat ctagttgtac ttttaattct gttaattggt      3780
     tctccacggt tagttgttgc tgagaagctg tttgtaaaaa ttgagtgcgg agtacttcaa      3840
     ttttggctgc taaactatta tcataagttg ctacacttcc gataccagct tgctgaattt      3900
     tgaggcttgc gatagatgat tcaagacctg caatactttg attaatttga gataaaaatg      3960
     gctcctctgc cgttccttgt gtttgtcctt gtgaggctac aagataacga ttcaaaattg      4020
     actggtgtgg attgctagtt ggtaagcgtg ctctgttatt tatgatagca tctctcagct      4080
     cttgatattc tccaatttgt tgttgaactt ttgtaatttc ttgttcaata gctgatgaac      4140
     tgctattggc aagattagct tgatttgaaa cctcagtgtt agtctttgtg atacccagtt      4200
     caatatcatg ggattgttta gtaaaattca taaaggtatt atggtagcca aattcatcct      4260
     cgccagaaaa aagatcagtc gctttttcta agctttgttt caaaattcca agtccttctt      4320
     tttacttctc aaatctttgt aattgagttt ctaaggcagt tttctgactc tcttccattg      4380
     tttcagagta tttgatgagt aagtcacctt tctcaactac ttgatttgcc actaaatgat      4440
     tagcaaggat aggattatca ctggtcgact gaatagatgc aatgacactt gtaggggcga      4500
     tttccccttg ggaagtaaca gtaatttctt ttgtggcaac aagggagaaa atcaagatga      4560
     aagtaaacag taatgacaga ggtatgatta atactgtcgc atagttatgg taacgtctct      4620
     gataaaactc gacgcttcta aaaagattag gattcatgac attctcctta tttattgaat      4680
     agatgatggt agaagccttg cgcctgcatt aactcttggt gactaccaac ttcaatgatt      4740
     ttcccctggt caagaacaat gacacggttg gttcgttcgg ctatactgag acgatgggct      4800
     acaaagagaa tggttttatc agttagggat ataagattat ctataacctt tttctcagtc      4860
     aagacatcaa gaccgctagt agcttcatct agtattaaaa caggagattt agttaaaaga      4920
     gcacgagcga gagcgattcg ttgcttctgt cctcctgata gaccagctcc atcagagagc      4980
     tgagtttgat agcccatagg cattctttca atgtcttgac ggatttcagc tacttcacaa      5040
     gcttttagaa tatcttcttg actaatcata tgattaccgc ccaaggttaa gttttccaaa      5100
     atagagccat taaagatata ggcttgttgg ggtaggtaat taatatgacg gcgcaagact      5160
     tttttatcaa tgtttttaat atcctgatga ttgatggaaa tatgcccttt gtagggttca      5220
     aagaaattga caatcatttt ggctaaagtt gttttaccag aaccactaac tccaactagg      5280
     ctaaccttat ctccttgttt aatcgtgaga ttaatatctg ttaaggtatc tcgtccaaaa      5340
     ccatacttat aagaaaggtc atcaaattca atatcgccca tcaaaaaatg tgaatgaaca      5400
     gggttttctt gaacttgaaa ttcagattcg actagataga cttcgttcaa acggttatta      5460
     gcgaccttcg cagattggag tttggtttgg aggttgataa tattttccat aggagttgta      5520
     aagtaagaaa aaagtgtgtt aaaggtaatc agctgaccga tagaaatttt acttgacatg      5580
     actaattgag cgccaaacca taggataagg atattcagaa ctaattttgt tccctgcttt      5640
     aaactcgttt gtaaaataga atatttactg agcttaaagg atttttccaa ataatctaca      5700
     aattcgctgt ctatattttg atagcgattt tcttcactcg tgagcgactt tatagtttca      5760
     atcccgttga tatcttcgat aatggcagag ctaaccatag aattactttg catgacatca      5820
     tggttcattt tttcgaaagg tttcataaaa gaaaagatga tgaacatgta tataggaatg      5880
     gaaagaagag aaaggaggaa gagattaggg ttttgtgcca gtaagacgcc ccctacaaga      5940
     atcagaatag aaacatccag aaaaagagaa agaatggtag aagccaaggc atctataata      6000
     gagttagcat ctgtgaaccg tgaaatgatt tctcctgtac gacgtgtcgc aaagaaagac      6060
     atgggaagtt caaaaatatg gcgaatatag gataaaatca catcaatgct taatctctgg      6120
     ctcagaacgg ttaggagata atctctggaa aagctcatga cttgttggag gatataggtg      6180
     ataaccagac caactgagat gattcctaaa gttgatttca tctgatttgg gatgtattca      6240
     tctaagattc cttggagata ataagaacca ccgatattga taatagtgac caataagctt      6300
     gagagaacaa tgtaagcaat gagagatttt tgtttgaaaa tcagaggaag gaagcttagt      6360
     agaccattct ttttatcttt atggggttga tagctgggtt tgggagctag aaaaatagct      6420
     actccagtcc attcagagaa aaagcgttct tttgacattt tggtgatttt tacagaaggg      6480
     tcaggatcac caataaccag atagtctttc tttgtttgat agacaacata gtaatgttgg      6540
     agtttttctt ctttgttaac gtgaacgata aatggatagg ggacatcact catgtcaaag      6600
     agagttttat ctgcttgaac aggtcttgtt tcaaagccca tttcatcagc ggcttttaca      6660
     atgccaagag cagtcgttcc ttctttattg gtctttgcaa gttctctcaa gtgagctaga      6720
     gaaaaatctg aaccatagaa tttagcaatc gaggctaagg cagcaacacc gcagtctctc      6780
     gcatctattt gaggaacaaa tgtacgttta taagaagtca ttggcaattc ctttcatata      6840
     gtggataggt ctattatgcc ataaaaataa gttcatattt tatgaaatct tgaatagtca      6900
     ttgaaacttc ctgaatggta aaaaagtgat tagaaattat cttttttcaa aaaatttaga      6960
     ggggttttga aagaaaaagc caattcaaga cgtttcgatg acaattcaag atttggatga      7020
     aaaattttaa caaatagtgc tatactaaac ttgtcaaagt tgcaacaaga caaaaattaa      7080
     aaataaaaaa ggagtatttg ttatgaatac aaaaatgatg gaacaatttc atgaaatgga      7140
     tatagctatg ttatctagta ttgaaggagg caagaataat tggcaaacta atgttttcga      7200
     aggtggtagt gctgcttttg gtggctgggg gttagggaca gctatttgtg ctgcgagtgg      7260
     tgttggagcg ccatttatgg gagcatgtgg atacatagga gctaaatttg gtgtggctct      7320
     ttgggcagga gtaacagggg caacgggtgg attttaacaa aaggagactt gtatgaatac      7380
     ttattgtaat ataaatgaaa caatgctgag tgaggtttac ggaggtaatt ccggaggagc      7440
     agctgtagtt gctgctttag gttgtgcagc gggtggagtg aaatatggga aaattctagg      7500
     accatggggc gctgcaatag gaggaattgg aggagcagtg gtttgtggat atttatccta      7560
     taccgctaca tcataaaaat gaaagctaaa ttttatgaag gctatattct ttattattct      7620
     cttcgctttt caaacctatc ttatttatct atccataagt atctctgata aaaaacaaaa      7680
     gactattgaa ttaacatcat tgaattgttt tgtcatatta tttctaatct atgataaatt      7740
     aatttttctc tttattgcct atgttttttt gataattttt atattaaact tgttccgtaa      7800
     ctgaaaagtg acatactata tgaatacaaa aatgatgtca caattttctg ttatggataa      7860
     tgaaatgctt gcttgcgttg aaggtggaga tattgattgg ggaagaaaaa ttagttgtgc      7920
     agcaggggtt gcatatggtg caattgatgg gtgtgcaaca acggtttgac atttctattg      7980
     ggaccatttg ctataggaat aggtgtaact ggtgctgcag gtggagctat acttggaggt      8040
     gtagcctatg tagcaacatg ttggtggtaa ttatggattt taaaagtttt attattggtt      8100
     tagtagttgg tatatttggt ccttatatgg atgacttaat tagaaaaata ttttcaaaat      8160
     cttccaaaaa ggatacggat agtaccccct aaaaaataaa tttctcccct gtatttgcta      8220
     gcttaattta caggggagtt tctttaatat tgtttcgcct gtcaaaatga tatgtgatag      8280
     caggatgaaa agtctacaaa caagttggta tcaatacaat ataaagagga aagtatgttt      8340
     ttcatgcttg ctttttttaa tttttacaat tcaagaggtt ttgatgacca tttatgattt      8400
     gagtgatcca aggtcaaaat aagtgctata ctagcagtgt aaatgttctt gctcaactaa      8460
     gataaatcgc acatttagga ggaaatctta tgaagaaaaa aatactgatt attttcgttc      8520
     tgtatctgat catgtccatc tttctttatc cgcttaggga gagtatttgg tataatctat      8580
     tttataccat agcctatatg attgcggtta tgatctattt ttctttaatt aaaaagaaag      8640
     aaaagaaatg aaagattttc ttgattaaaa agaatcatat tctttgtgag attgttcctg      8700
     ggtcagttgc ctttgcttgt ttctacttat ctatttctat ttcgtcagtt ttccaatttc      8760
     ttttagtggt tattaactta gcttctattt tggtcactgt ttacctcact agggaaatgc      8820
     ggataaaaga gtttgaagat gatgatttgg ttagtcctag aaccaatcaa cttatgttca      8880
     tcggcttgac aggctttatg tctattattt gtttgtatag agggatcaca gcaggagaat      8940
     cctaccaaca aataatcgct tatattggcg ctattctctg cttgaccatc atgcttctgc      9000
     tcatttgggg attgaagtat tataaaaagt agaggctaat gcagtttttg caatttaaga      9060
     tgtcttgatg acaattcaag atttggatga aaaactttga caaatagtgc tatactgaaa      9120
     ttgtcaaagt tgcaacgggt gctgctacat tatgttaaaa atcgctcttg attgataagt      9180
     tggatttgtt aggaaaggag taaataatta tggataagaa aaagatagtt tcgactataa      9240
     tatgtatagt atttcttgta gtgtcagtag ataatttttt tagagactta accccgttat      9300
     tgttcatttt aaatattatt ggcctgtctt gcttttcagt gctaacatac attaacataa      9360
     aagagatact cttaaatata agtaaatgat gatttggtta gtcctagaac caatcaactt      9420
     atgtttatcg gcttggcaga ttttatgttt gtcatttgtt tgtatagagg tatttcagaa      9480
     acagaattct atcaacaact aatcgcttat ataggtgtat tctctgcttg tttatcacgc      9540
     ttctgctcat gtggggcttg aagtattata aaaagtagct ttctatcctt ttctgacagg      9600
     atatttgagt agaaggctct attaaattgt tagtgaaata aatgaatgga ggtatttaat      9660
     atgaaataca gattattttt tgttattttc ttgagtagtg tgttggatat tcttttaggg      9720
     acatttttac aaatctctat cgtatctatt gggtggcttg ttctttacag tggtttgttt      9780
     gaagcaggag ttttccttct tgctaataaa ggggtggcgg taaaaatcaa ggaagtagat      9840
     attcgaaatc gctttaaatt tatttttgga aaaaccttat ggtttcaaat tcttttgctc      9900
     atctttttga taatcaaact ttatcttggt ttggatgcga ggttgatttt attctatgga      9960
     catattttca ttgtctttaa tgccttaatg tatctattat ctagtagtca ggttagcctt     10020
     aaaaaaaaca aactgtcttc ttaatcttac agcagtagag cctgacaagg tgaggtcata     10080
     gtagggagga tttctatgaa aaagtatcaa cttctattca aaataagtgc agtcttctct     10140
     tacttatttt tcgtatttag tctttctcag ctgacgctta tcgtccaaaa ctattggcaa     10200
     ttttcttctc agataggcaa tttattctgg attcaaaata tcttgagttt actttttatt     10260
     ggagtcatga ttgtggttct tgttaagaca ggccatggtt atctcttccg cattccaaga     10320
     aaaaaatggc tttggtattc gattttgaca gtattagtgc tagtgttcca gatctctttt     10380
     aacgttcaga cagctaaaca tgttcagtca actgcggaag gttgggctgt attgattggt     10440
     tatagtggga ctaactttgc agagctaggt atttatatag ccctgttctt tctggttcca     10500
     ctgatggaag aattgattta tagaggatta ctgcaacatg ctttctttaa gcattcgcga     10560
     tttggtcttg atttgcttct tccttctatt ttatttgctc tccctcattt ttcaagcctg     10620
     cctagtctgt tagatatctt cgtctttgca acagttggaa tcatctttgc tggtttgacc     10680
     cgctatacca agagcattta tccatcctat gcggtgcatg tgattaataa tattgtagcg     10740
     accttcccgt ttttgctcac ttttctacat agggtcttgg ggtaaaaaaa caaaaggctt     10800
     gcttttcagc catagaggag gtcatcatgt ataaacactt atttttccta gattccaaaa     10860
     ctttagatcg gttgacaccc tatattctag tcttggcttc tgacaccatt gcttttaatg     10920
     tttttgtgct aacctttgta tctgcggtgg tttttaattt cctaaattcc atgctagctt     10980
     taatggctat attcataggg gctggctatg tggtcggatt ttggttacta atactcaatg     11040
     aaaatcaaag agcaaactag gaaactagcc gcaggctgta cttgagtacg gcaaggcgac     11100
     gttgacgtgg tttgaatttg attttcgaag agtataaaat ggtttgtttt ggaaaggcta     11160
     gaactaaaga atgacgtgta ggaagtctgt ttgttgagga ggataatttt atggagtttt     11220
     ttgataaatt tcatgccttg tgttttggat ttttagtact aataattgtc attacagttc     11280
     cttatacgat taaccatggg ggtttttttc aaaatgaatc tgcattgatt cttgtaagtc     11340
     ttcttgtaac ctcgctgagt gttgcttatg ctagaaagtt tgaaatgatt tcttttggga     11400
     tgttaagcaa gaaacaactt ttgcttttca ttgcaatctt tcttctaagt gtacttgaga     11460
     cgctggttta tattcatttc ttcgctgttt cttctggctc aggggtccaa cacttggcgg     11520
     aagtcagcag aggaatttcc ctgtctttga ttttaactac ctcagttttt ggccccatcc     11580
     aggaggaact cattttcaga ggacttcttc aaggtgcggt ttttgacaat tcttggttag     11640
     ggcttgtgct aacttcctct ctcttttctt tcatgcatgg accttctaat gtcccttcgt     11700
     ttatttttta tctacttggg ggcttgttgc tgggccttgc ttataaaaag agccaaaact     11760
     tatgggtttc tactctagtc cacatgtttt acaacagttg gccactccta tattatttat     11820
     aa                                                                    11822
//
