# Supplementary material for: Genomic analyses of pneumococci reveal a wide diversity of bacteriocins – including pneumocyclicin, a novel circular bacteriocin
Source: BMC Genomics. 2015 Jul 28;16(1):554. doi: 10.1186/s12864-015-1729-4 (PMC4517551; doi:10.1186/s12864-015-1729-4)
Supplement: Additional file 9: — Sequence and annotation files for blp cassette prototypes. [file 12864_2015_1729_MOESM9_ESM.zip › blp_prototype8b_SP19-BS75.fasta]

>blp_cassette_prototype8b_SP19-BS75
ctagtttgctctttgattttcattgagtattaacttggtcttgacttggtcaaagtggaa
gcggtcataggcccgccaagcggcgcgagttggagcatctggatcaagagcgctgagtcc
catgagaagactggaagtctggtaaaatttttctagttcaatcaagaatcgattatccac
tgtttcagccttggctagaaaaccaagaatagagtttaattgctcctgaaagcggacgtc
gtcagcgcttgcctgtttgcatgcttggtaggctttgtttaagtcagtaatcaaagtatg
agctcttttgatggggtctgtatctgtcatgggaatgcctcctttaatctgggtgccagt
cttacttctggcaactgtgttttgatactgttagtttatcacttttaattcttttttttt
attcaaatctttaattgtcattgaaatgtcttgaattgcgctgagtgaattttatgataa
aatagttgtaagctcatcatgatgttgtagaaaataatccttttaggagttttcaaagac
tgtttaggattgggtgtgcttgggctagaccttttctgttattcttttcttaggaggaga
atccaatgaaatatatgattattcagacgcagaaaacagtctataaagtaaacatcgacg
atatctactatatccaaacacatccaactaaagcccataccgtacagattgttacagaag
aagctagttttaatatgcttcaaaatttaagtaatcttgagaaccaatgtggggaaacct
tgatgagatgtcatcgaaattgtttggttaatcttgataaattaaaatcgattgattttc
aagaaagaatcctttttctcggagaagaaggtcaatacgctgtcaagtatgccagacgtc
gctatagagaaattcgtcaaaaatggttgaaagagggagagtaagaagatgagaatattt
gttttagaggatgatttttcccaacagactagaattgaaacgacgattgagaaacttttg
aaagcacatcatatcattcctagctcttttgaggtatttggcaagccggaccaactgctg
gctgaagtgcatgagaagggggcccatcagctattctttttggatattgagattcgaaat
gaagagatgaagggactggaagtggctagaaagattcgggatcgggatccttatgccctg
attgtctttgtgacgactcactcggagtttatgcccctgtcttttcgctaccaagtgtct
gctttggactacattgataaggccttgtcagcagaggagtttgaatctcggatcgagaca
gccctcctctatgccaatagtcaagatagtaaaagtctggcggaagattgcttttacttt
aaatcaaaatttgcccaatttcagtatccttttaaagaggtttactatctcgaaacgtcg
cccagagcccatcgtgttattctctataccaagacagacaggctggaatttacagcgagt
ttagaggaggttttcaagcaggagccccgtctcttgcagtgccaccgctcttttctcatc
aatcctgcaaatgtggtgcatttggataagaaagaaaaactgcttttctttcccaatggt
ggaagttgtctaatcgcccgttataaggtcagggaagtgtctgaggccatcaataaatta
cactgagctaggagaatttatgaacattgcttggatattgttgtatacacttgttactaa
tggactagaaattgtcatcttctttaaggtggatggaattgatcttactttcgagaggat
ttttaaggcctttcttctgaaatttcttctagggatcatttttacgacttttcaattttt
ggctgtaagtaaatatttgtcctattttatagaacctttgttcggtataggtctatcttt
cttattgttaagagggcttcctaaaaaaatccttattttttatggtctcttcccaatgat
attagtagagctcttttacagaggtgtttcctattttgtgcttccatttttggggcaagg
aattgtagatggggatggcaatcctatctttttattgattatgatattcgtttgcttcat
agttttagtctttttgaaatggttagactatgatttcactagattgagaagggagtttct
agatacaggttttcaaaagtctcttactaagattaactgggcaatgggggcttattatct
agtgatgcaaagtctatcttaccttgaatatgaacaaggtattcaatcaacgactgttcg
ccatctcatcctagtgttttacctactcttttttatggggggtatcaagaaattggatac
ctatttgaaggaaaaacttcaggaggaactgaaccaagagcagaccttgcgctacagaga
tatggaacgctatagtcggcatatagaggaactttacaaggaaattcggagttttcgcca
tgactacactaacctcttaaccagcttacgtttgggcattgaagaggaggatatggagca
gataaaagagatctacgactcggtcttaagggattccagtcagaaattgcaggacaataa
atatgacctgggcagattggtgaatattcgtgaccgtgccctcaagagtctcctagctgg
aaaatttataaaagctagagaaaagaacattgtctttaatgttgaagttcctgaggagat
tcaggttgaggggatgagcctacttgattttctaaccattgtgtctatcctttgtgacaa
tgctattgaagctagtgcagaggccagtcaacctcatgtttcaatcgcctttttaaaaaa
tggagcacaggagacttttatcattgaaaactccatcaaagaagagggcatcgatatttc
tgaaatcttctcctttggagcaagttctaaaggggaggagagaggagttggtctctatac
cgttatgaaaattgtggaaagtcatcccaataccaatctaaatactacctgccaaaatca
agtctttcgtcaggtacttactgtgatacatgcagaatgataaaaaacaagaccgagagt
tcttgtttctcggtcttgtttttatagctgaataggtagttcaagtgcttttgtgatttt
aaatttacttaaaattgtttcatgtaagagttcttcccaccatcctccacctgtaatttg
gttgagttcggtagttgttagttcttgaaatgaagttaggttttgtttcttatccatgtt
atgattctcctttttgataagataataaatagttatagagtgttatctgaaaattaatca
gaatgggttaaaattttatctttgaaataatcaaaatatgttttctttgcagttacacta
gtgacgcgaccttgtaagccatattggatgagtttactatcctcattagatagttttgca
agagcggttaatttaaagagattaccttgctctgttctggtaggagtttgatcaattgtc
tgaagttggccgatgatggtggtgccgtgatttccaatcttctccagttttaatcttaca
gtttgtcctttatctagtagaggtagatagtcagaagatacgtagtaagtgattagtact
tctcttgtatctgtgatgatagggaatatttgagcaatttctgtaccagttggaattcta
tttttaccttcaaattcgctgttcagatgaacgatacctttacttggagcggttaaggta
ttgttttctaagcgctgtgtcgcttgatctagttgtacttttaattctgttaattgattc
tccacggttagttgttgctgtgaggctgtttgtaaaaactgagtgcggagtacttcaatt
ttggttgctaaactattatcataagttgctacacttccgatgccagcttgctgaagtttg
aggcttgcgatagatgattccagacctgcaatactttgattaatttgagataaaaatggc
tcctctgccgttccttgtgtttgttcttgagaggctataagataacgatttaaaattgac
tggtgcggattgccagttggtaagcgagctcttttatttacgatagcatctctcagctct
tgatattctccaatttgttgttgaacttttgtaatttcttgttcgatggctgatgaactg
ctattggtaagattagcttgatttgaaacttcagtgttagtctttgagatacccagttca
atatcatgggattgtttagtaaaattcataaaagtattatggtagccaaactcatcctcg
ctagaaaaaagatcagtcgctttttctaagctttgtttcaagattccaagtccttctttt
tgcttctcaagcctttgtaattgagtttctaaggcagttttctgactctcttccattgtt
tcagagtatttgatgagtaagtcacctttctcaactacttgatttgccactaaatgatta
gcaaggataggattatcactggtcgactgaatagatgcaatgacacttgtaggggcgatt
tctccttgggaagtaacagtaatttcttttgtggcaacaagggagaaaatcaagatgaaa
gtaaacagtaatgaaagaggtataattaacactgtcgcatagttatggtaacgtctctga
taaaactcgacgcttctaaaaagattaggattcatgacattctccttatttattgaatag
atgatggtagaagccttgcgcctgcattaactcttggtgactaccaacttcaatgatttt
cccctggtcaagaacaatgacacggttagttcgttcggctatactgagacgatgggctac
aaagagaatggttttatcagttagggacataagattatctataacctttttctcagtcaa
gacatcaagaccgctagtagcttcatctagtattaaaacaggagatttagttaaaagagc
acgagcgagggcgattcgttgcttctgtcctcctgatagaccagctccatcagagagctg
agtttgatagcccataggcattctttcaatgtcttgacggatttcagctacttcacaagc
ttttagaatatcttcttgactaatcatatgattaccgcccaaggttaagttttccaaaat
agagccattaaagatataggcttgttggggtaggtaattaatatgacggcgcaagacttt
tttatcaatgtttttaatatcctgatgattgatggaaatatgccctttgtagggttcaaa
gaaattgacaatcattttggctaaagttgttttaccagaaccactaactccaactaggct
aaccttatctccttgtttaatcgtgagattaatatctgttaaggtatctcgtccaaaacc
atacttataagaaaggtcatcaaattcaatatcgcccatcaaaaaatgtgaatgaacagg
gttttcttgaacttgaaattcagattcgactagatagacttcgttcaaacggttattagc
gatcttcgcagattggagtttggtttggaggttgataatattttccataggagttgtaaa
gtaagaaaaaagtgtgttaaaggtaatcagctgaccgatagaaattttacttgacatgac
taattgagcgccaaaccataggataaggatattcagaactaattttgttccctgctttaa
actcgtttgtaaaatagaatatttactgagcttaaaggatttttccaaataatctacaaa
ttcgctgtctatattttgatagcgattttcttcactcgtgagcgactttatagtttcaat
cccgttgatatctttgataatggcagagctaaccatagaattactttgcatgacatcatg
gttcattttttcgaaaggtttcataaaagaaaagatgatgaacatgtatataggaatgga
aataagagaaagaaggaagagattagggttttgtgccagcaagactccccctacaagaat
cagaatagaaacatccagaaaaagagaaagaatggtagaagccaaggcatctataataga
gttagcatctgtgaaccgtgaaatgatttctcctgtacgacgtgtcgcaaagaaagacat
gggaagttcaaaaatatggcgaatataggataaaatcacatcaatgcttaatctctggag
aagctcatgacttgttggaggatataggtgataaccagaccaactgagatgattcctaaa
gttgatttcatctgatttgggatgtattcatctaagattccttggagataataagaacca
ccgatattgataatagtgaccaataagcttgagagaacaatgtaagcaatgagagatttt
tgtttgaaaatcagaggaaggaagcttagtagaccattctttttatctttatggggttga
tagctgggtttgggagctagaaaaatagctactccagtccattcagagaaaaagcgttct
tttgacattttagtgatttttacagaagggtcaggatcaccaataatcagatagtctttc
tttgtttgatagacaacatagtaatgttggagttttccttctttgttaacgtgaacgata
aatggataggggacatcactcatgtcaaagagcgttttatctgcttgaacaggtcttgtt
tcaaagcccatttcatcagcggcttttacaatgccaagagcagtcgtcccttctttattg
gtctttgcaagttctctcaagtgagctagagaaaaatctgaaccatagaatttagcaatc
gaggctaaggcagcaacaccgcagtctctcgcatctatttgaggaacaaatgtacgttta
taagaagtcattggcaattcctttcatatagtagataggtatattatgccataaaaataa
gttcatattttattaaatcttgaatagtcattgaaacttcctgaatggtaaaaaataatt
agaaattatctttttttaaaaaatttagaggtggtttcaaatgaaaagctaattcaagac
gtttcgatgactattcaagatctggatgaaaaattttaaaaaacgatgatatactaaact
tgtcaaagttacaacaagacaaaaattaaaaataaaaaagagtatttgtcatgaatacaa
aaatgatggaacaatttcatgaaatggatataactatgttatctagtattgaaggaggca
agaataattggcaaactaatgtcttagaaggtggtggtgctgcttttggtggctgggggc
tagggacagctatttgtgctgcgagtggtgttggagcaccatttatgggagcatgtggat
acataggagctaaatttggtgtggatctttgggcaggagtaacaggggcaacgggtggat
tttaataaaaggagacttgtatgaatacttattgtaatataaatgaaacaatgctgagtg
aggtttatggaggtaattccggaggagcagctgtagttgctgctttaggttgtgcagcgg
gtggagtgaaatatgggaaaattctaggaccatggggcgctgcaataggaggaattggag
gagcagtggtttgtggatatttagcctataccgctacatcataaaaatgaaagctaaatt
ttatgaaggctatattctttattattctcttcgcttttcaaacctatcttatttatctat
ccataagtatctctgataaaaaacaaaagactattgaattaacatcattgaattgttttg
tcatattatttctaatctatgataaattaatttttctctttattgcctatgtttttttga
taatttttatattaaacttgttccgtaactgaaaagtgacatactatatgaatacaaaaa
tgatgtcacaattttctgttatggataatgaaatgcttgcttgcgttgaaggtggagata
ttgattggggaagaaaaattagttgtgcagcaggggttgcatatggcgcaattgatgggt
gtgcaacaacggtttgacatttctattgggaccatttgctataggaataggtgtaactgg
tgctgcaggtggagctatacttggaggtgtagcctatgtagcaacatgttggtggtaatt
atggattttaaaagttttattattggtttagtagttggtatatttggtccttatatggat
gacttaattagaaaaatattttcaaaatcttccaaaaaggatacggatagtactctctaa
aaaataaatttctcccctgtatttgctagcttaatttacaggggagtttctttaatattg
tttcgcctgtcaaaatgatatgtgatagcaggatgaaaagtctacaaacaagttggtatc
aatacaacataaagaggaaagtatgtttttcatgcttgctttttttaatttttacaattc
aagaggttttgatgaccatttatgatttgagtgatccaaggtcaaaataagtgctatact
agcagtgtaaatgttcttgctcaactaagataaatcgcacatttaggaggaaatcttatg
aagaaaaaaatactgattattttcgttctgtatctgatcatgtccatctttctttatccg
cttagggagagtatttggtataatctattttataccatagcctatatgattgcggttatg
atctatttttctttaattaaaaagaaagaaaagaaatgaaagattttcttgattaaaaag
aatcatattctttgtgagattgttcctggggcagttgcctttgcttgtttctacttatct
atttctatttcgtcagttttccaatttcttttagtggttattaacttagcttctattttg
gtcactgtttacctcactagggaaatgcggataaaagagtttgaagacgatgatttggtt
agtcctagaaccaatcaactcatgtttatcggcttgacaggctttatgtctattatttgt
ttgtatagaggtatcacagcaggagaatcttatcaacaactaatcgcttatattggtgct
attctttgcttgatcatcatgcttctactcatttggggtttgaagtattataaaaagtag
gggctaatgaagtttttgcaatttaggaggtttcgatgacaattcaagatttggatgaaa
aattttaaaaaacaatgatatactaaacttgtcaaagttgcaacgggtgctgctacatta
tgttaaaaatcgctcttgattgataagttggatttgttaggaaaggagtaaataattatg
gataagaaaaagatagtttcgactataatatgtatagtatttcttgtagtgtcagtagat
aatttttttagagacttaaccccgttattgttcattttaaatattattggcctaacttgt
tttttagtgttaacatacactaacataaaagagatactcttaaatataagtaaatgatga
tttggttagtcctagaaccaatcaacttatgtttatcggcttggcagattttatgtttgt
catttgtttgtatagaggtatttcagaaacagaattctatcaacaactaatcgcttatat
aggtgtattctctgcttgtttatcacgcttctgctcatgtggggcttgaagtattataaa
aagtagctttctatccttttctgacaggatatttgagtagaaggctctattaaattgtta
gtgaaataaatgaatggaggtatttaatatgaaatacagattattttttgttattttctt
gagtagtgtgttggatattcttttagggacatttttacaaatctctatcgtatctattgg
gtggcttgttctttacagtggtttgtttgaagcaggagttttccttcttgctaataaagg
ggtggcggtaaaaatcaaggaagtagatattcgaaatcgctttaaatttatttttggaaa
aaccttatggtttcaaattcttttgctcatctttttgataatcaaactttatcttggttt
ggatgcgaggttgattttattctatggacatattttcattgtctttaatgccttaatgta
tctattatctagtagtcaggttagccttaaaaaaaacaaactgtcttcttaatcttacag
cagtagagcctgacaaggtgaggtcatagtagggaggatttttatgaaaaagtatcaact
tctattcaaaataagtgcagtcttctcttacttatttttcgtatttggtctttctcagct
gacgcttatcgtccaaaactattggcaattttcttctcagataggcaatttattctggat
tcaaaatatcttgagtttactttttattggagtcatgattgtggttcttgttaagacagg
ccatggttatctcttccgcattccaagaaaaaaatggctttggtattcgattttgacagt
attagtggtagtgttccagatctcttttaacgttcagacagctaaacatgttcagtcaac
tgcggaaggttgggctgtattgattggttatagtgggactaactttgcagagctaggtat
ttatatagccctgttctttctggttccactgatggaagaattgatttatagaggattact
gcaacatgctttctttaagcattcgcgatttggtcttgatttgcttcttccttctatttt
atttgctctccctcattttttgagtctgcctagtctgttagatatcttcgtctttgcaac
agttggaatcatctttgctggtttgacccgctataccaagagcatttatccatcctatgc
ggtgcatgtgatcaataatattgtagcgaccttcccgtttttgctcacttttctacatag
ggtcttggggtaaaaaaacaaaaggcttgcttttcagccatagaggaggtcatcatgtat
aaacacttatttttcctagattccaaaactttagatcggttgacaccctatattctagtc
ttggcttctgacaccattgcttttaatgtttttgtgctaacctttgtatctgcggtggtt
tttaatttcctaaattccatgctagctttaatggctatattcttaggggctggctatgtg
gtcggattttggctactaaaatggtttgttttggaaaggttagagctaaaggatgacgcg
taggaagtctgtttggtgaggaggataattttatggagttttttgataaatttcatgcct
tgtgctttggatttttagtaataataatcgtcattacagttccttatacgattaaccatg
gggatttttttcaaaatgaatctgcattgattattgtaagtcttctagtaacctctctga
gtgttgcttatgctagaaagtttgaaatgatttcttttgggatgttaagcaagaaacaac
ttttgcttttcattgcaatctttcttctaagtgtgcttgagacgctggtttatattcatt
tcttcgctgtttcttctggcgcaggagttcaacacttggcggaagtcagcagaggaattt
ccctgtctttgattttgactacctcagtttttgggccaattcaggaggaactcattttca
gaggacttcttcaaggtgcggtttttgacaattcttggttagggcttgtgctaacttcct
ctctcttttctttcatgcatggaccttctaatgtcccttcgtttattttttatctacttg
ggggtttgttgctgggctttgcttataaaaagagccaaaacctatgggtttctactctag
tccatatgctttacaacagttggccactcttatattatttataa
