# Supplementary material for: Genomic analyses of pneumococci reveal a wide diversity of bacteriocins – including pneumocyclicin, a novel circular bacteriocin
Source: BMC Genomics. 2015 Jul 28;16(1):554. doi: 10.1186/s12864-015-1729-4 (PMC4517551; doi:10.1186/s12864-015-1729-4)
Supplement: Additional file 9: — Sequence and annotation files for blp cassette prototypes. [file 12864_2015_1729_MOESM9_ESM.zip › blp_prototype8b_SP19-BS75_annotation.embl]

FT   source          1..11684
FT                   /organism="Streptococcus pneumoniae"
FT                   /mol_type="genomic DNA"
FT                   /strain="SP19-BS75"
FT   CDS             complement(1..330)
FT                   /gene="blpT"
FT                   /inference="ab initio prediction:Prodigal:2.60"
FT                   /codon_start=1
FT                   /transl_table=11
FT                   /product="hypothetical protein"
FT                   /colour=10
FT   CDS             606..944
FT                   /gene="blpS"
FT                   /gene_synonym="spiR1"
FT                   /inference="ab initio prediction:Prodigal:2.60"
FT                   /codon_start=1
FT                   /transl_table=11
FT                   /product="LytTR DNA-binding domain protein"
FT                   /colour=9
FT   CDS             949..1686
FT                   /gene="blpR"
FT                   /gene_synonym="spiR2"
FT                   /inference="ab initio prediction:Prodigal:2.60"
FT                   /codon_start=1
FT                   /transl_table=11
FT                   /product="response regulator"
FT                   /colour=9
FT   CDS             1700..3040
FT                   /gene="blpH"
FT                   /gene_synonym="spiH"
FT                   /inference="ab initio prediction:Prodigal:2.60"
FT                   /codon_start=1
FT                   /transl_table=11
FT                   /product="histidine kinase"
FT                   /colour=9
FT   CDS             complement(3082..3237)
FT                   /gene="blpC"
FT                   /gene_synonym="spiP"
FT                   /inference="ab initio prediction:Prodigal:2.60"
FT                   /codon_start=1
FT                   /transl_table=11
FT                   /product="peptide pheromone"
FT                   /colour=9
FT   CDS             complement(3294..4655)
FT                   /gene="blpB"
FT                   /gene_synonym="spiD"
FT                   /inference="ab initio prediction:Prodigal:2.60"
FT                   /codon_start=1
FT                   /transl_table=11
FT                   /product="bacteriocin secretion accessory protein"
FT                   /colour=3
FT   CDS             complement(4666..6060)
FT                   /gene="blpA ORF2"
FT                   /gene_synonym="spiBC"
FT                   /inference="ab initio prediction:Prodigal:2.60"
FT                   /codon_start=1
FT                   /transl_table=11
FT                   /product="ABC transporter; ATPase domain and transmembrane
FT                   region"
FT                   /colour=3
FT   CDS             complement(6108..6791)
FT                   /gene="blpA ORF1"
FT                   /gene_synonym="spiA"
FT                   /inference="ab initio prediction:Prodigal:2.60"
FT                   /codon_start=1
FT                   /transl_table=11
FT                   /product="ABC transporter; C39 protease domain"
FT                   /colour=3
FT   CDS             7071..7325
FT                   /gene="blpM"
FT                   /gene_synonym="pncI"
FT                   /inference="ab initio prediction:Prodigal:2.60"
FT                   /codon_start=1
FT                   /transl_table=11
FT                   /product="class II bacteriocin precursor"
FT                   /colour=7
FT   CDS             7341..7544
FT                   /gene="blpN"
FT                   /gene_synonym="pncJ"
FT                   /inference="ab initio prediction:Prodigal:2.60"
FT                   /codon_start=1
FT                   /transl_table=11
FT                   /product="class II bacteriocin precursor"
FT                   /colour=7
FT   CDS             7563..7772
FT                   /gene="blpP"
FT                   /gene_synonym="pncK"
FT                   /inference="predicted by Prodigal with different settings"
FT                   /inference="indirect experimental evidence for function in
FT                   immunity (Dawid et al., 2007)"
FT                   /codon_start=1
FT                   /transl_table=11
FT                   /product="membrane protein with function in immunity"
FT                   /colour=4
FT   CDS             7788..7937
FT                   /gene="blpO"
FT                   /gene_synonym="pncV"
FT                   /inference="predicted by Prodigal in other strains"
FT                   /codon_start=1
FT                   /transl_table=11
FT                   /product="class II bacteriocin precursor"
FT                   /colour=7
FT   CDS             8458..8619
FT                   /gene="pncG"
FT                   /inference="ab initio prediction:Prodigal:2.60"
FT                   /codon_start=1
FT                   /transl_table=11
FT                   /product="membrane protein with putative function in
FT                   immunity"
FT                   /colour=4
FT   CDS             8629..9000
FT                   /gene="blpL"
FT                   /gene_synonym="pncH"
FT                   /inference="ab initio prediction:Prodigal:2.60"
FT                   /codon_start=1
FT                   /transl_table=11
FT                   /product="membrane protein with putative function in
FT                   immunity"
FT                   /colour=4
FT   CDS             9178..9357
FT                   /gene="pncM"
FT                   /inference="ab initio prediction:Prodigal:2.60"
FT                   /codon_start=1
FT                   /transl_table=11
FT                   /product="membrane protein with putative function in
FT                   immunity"
FT                   /colour=4
FT   CDS             9629..10012
FT                   /gene="blpX"
FT                   /gene_synonym="pncN"
FT                   /inference="ab initio prediction:Prodigal:2.60"
FT                   /codon_start=1
FT                   /transl_table=11
FT                   /product="membrane protein with putative function in
FT                   immunity"
FT                   /colour=4
FT   CDS             10064..10753
FT                   /gene="blpY"
FT                   /gene_synonym="pncO"
FT                   /inference="ab initio prediction:Prodigal:2.60"
FT                   /codon_start=1
FT                   /transl_table=11
FT                   /product="CAAX amino terminal protease"
FT                   /colour=2
FT   CDS             10795..11043
FT                   /gene="blpZ"
FT                   /gene_synonym="pncQ"
FT                   /inference="ab initio prediction:Prodigal:2.60"
FT                   /codon_start=1
FT                   /transl_table=11
FT                   /product="membrane protein with putative function in
FT                   immunity"
FT                   /colour=4
FT   CDS             11073..11684
FT                   /gene="pncP"
FT                   /gene_synonym="SP0547"
FT                   /inference="ab initio prediction:Prodigal:2.60"
FT                   /codon_start=1
FT                   /transl_table=11
FT                   /product="CAAX amino terminal protease"
FT                   /colour=2
SQ   Sequence 11684 BP; 3383 A; 1825 C; 2401 G; 4075 T; 0 other;
     ctagtttgct ctttgatttt cattgagtat taacttggtc ttgacttggt caaagtggaa        60
     gcggtcatag gcccgccaag cggcgcgagt tggagcatct ggatcaagag cgctgagtcc       120
     catgagaaga ctggaagtct ggtaaaattt ttctagttca atcaagaatc gattatccac       180
     tgtttcagcc ttggctagaa aaccaagaat agagtttaat tgctcctgaa agcggacgtc       240
     gtcagcgctt gcctgtttgc atgcttggta ggctttgttt aagtcagtaa tcaaagtatg       300
     agctcttttg atggggtctg tatctgtcat gggaatgcct cctttaatct gggtgccagt       360
     cttacttctg gcaactgtgt tttgatactg ttagtttatc acttttaatt cttttttttt       420
     attcaaatct ttaattgtca ttgaaatgtc ttgaattgcg ctgagtgaat tttatgataa       480
     aatagttgta agctcatcat gatgttgtag aaaataatcc ttttaggagt tttcaaagac       540
     tgtttaggat tgggtgtgct tgggctagac cttttctgtt attcttttct taggaggaga       600
     atccaatgaa atatatgatt attcagacgc agaaaacagt ctataaagta aacatcgacg       660
     atatctacta tatccaaaca catccaacta aagcccatac cgtacagatt gttacagaag       720
     aagctagttt taatatgctt caaaatttaa gtaatcttga gaaccaatgt ggggaaacct       780
     tgatgagatg tcatcgaaat tgtttggtta atcttgataa attaaaatcg attgattttc       840
     aagaaagaat cctttttctc ggagaagaag gtcaatacgc tgtcaagtat gccagacgtc       900
     gctatagaga aattcgtcaa aaatggttga aagagggaga gtaagaagat gagaatattt       960
     gttttagagg atgatttttc ccaacagact agaattgaaa cgacgattga gaaacttttg      1020
     aaagcacatc atatcattcc tagctctttt gaggtatttg gcaagccgga ccaactgctg      1080
     gctgaagtgc atgagaaggg ggcccatcag ctattctttt tggatattga gattcgaaat      1140
     gaagagatga agggactgga agtggctaga aagattcggg atcgggatcc ttatgccctg      1200
     attgtctttg tgacgactca ctcggagttt atgcccctgt cttttcgcta ccaagtgtct      1260
     gctttggact acattgataa ggccttgtca gcagaggagt ttgaatctcg gatcgagaca      1320
     gccctcctct atgccaatag tcaagatagt aaaagtctgg cggaagattg cttttacttt      1380
     aaatcaaaat ttgcccaatt tcagtatcct tttaaagagg tttactatct cgaaacgtcg      1440
     cccagagccc atcgtgttat tctctatacc aagacagaca ggctggaatt tacagcgagt      1500
     ttagaggagg ttttcaagca ggagccccgt ctcttgcagt gccaccgctc ttttctcatc      1560
     aatcctgcaa atgtggtgca tttggataag aaagaaaaac tgcttttctt tcccaatggt      1620
     ggaagttgtc taatcgcccg ttataaggtc agggaagtgt ctgaggccat caataaatta      1680
     cactgagcta ggagaattta tgaacattgc ttggatattg ttgtatacac ttgttactaa      1740
     tggactagaa attgtcatct tctttaaggt ggatggaatt gatcttactt tcgagaggat      1800
     ttttaaggcc tttcttctga aatttcttct agggatcatt tttacgactt ttcaattttt      1860
     ggctgtaagt aaatatttgt cctattttat agaacctttg ttcggtatag gtctatcttt      1920
     cttattgtta agagggcttc ctaaaaaaat ccttattttt tatggtctct tcccaatgat      1980
     attagtagag ctcttttaca gaggtgtttc ctattttgtg cttccatttt tggggcaagg      2040
     aattgtagat ggggatggca atcctatctt tttattgatt atgatattcg tttgcttcat      2100
     agttttagtc tttttgaaat ggttagacta tgatttcact agattgagaa gggagtttct      2160
     agatacaggt tttcaaaagt ctcttactaa gattaactgg gcaatggggg cttattatct      2220
     agtgatgcaa agtctatctt accttgaata tgaacaaggt attcaatcaa cgactgttcg      2280
     ccatctcatc ctagtgtttt acctactctt ttttatgggg ggtatcaaga aattggatac      2340
     ctatttgaag gaaaaacttc aggaggaact gaaccaagag cagaccttgc gctacagaga      2400
     tatggaacgc tatagtcggc atatagagga actttacaag gaaattcgga gttttcgcca      2460
     tgactacact aacctcttaa ccagcttacg tttgggcatt gaagaggagg atatggagca      2520
     gataaaagag atctacgact cggtcttaag ggattccagt cagaaattgc aggacaataa      2580
     atatgacctg ggcagattgg tgaatattcg tgaccgtgcc ctcaagagtc tcctagctgg      2640
     aaaatttata aaagctagag aaaagaacat tgtctttaat gttgaagttc ctgaggagat      2700
     tcaggttgag gggatgagcc tacttgattt tctaaccatt gtgtctatcc tttgtgacaa      2760
     tgctattgaa gctagtgcag aggccagtca acctcatgtt tcaatcgcct ttttaaaaaa      2820
     tggagcacag gagactttta tcattgaaaa ctccatcaaa gaagagggca tcgatatttc      2880
     tgaaatcttc tcctttggag caagttctaa aggggaggag agaggagttg gtctctatac      2940
     cgttatgaaa attgtggaaa gtcatcccaa taccaatcta aatactacct gccaaaatca      3000
     agtctttcgt caggtactta ctgtgataca tgcagaatga taaaaaacaa gaccgagagt      3060
     tcttgtttct cggtcttgtt tttatagctg aataggtagt tcaagtgctt ttgtgatttt      3120
     aaatttactt aaaattgttt catgtaagag ttcttcccac catcctccac ctgtaatttg      3180
     gttgagttcg gtagttgtta gttcttgaaa tgaagttagg ttttgtttct tatccatgtt      3240
     atgattctcc tttttgataa gataataaat agttatagag tgttatctga aaattaatca      3300
     gaatgggtta aaattttatc tttgaaataa tcaaaatatg ttttctttgc agttacacta      3360
     gtgacgcgac cttgtaagcc atattggatg agtttactat cctcattaga tagttttgca      3420
     agagcggtta atttaaagag attaccttgc tctgttctgg taggagtttg atcaattgtc      3480
     tgaagttggc cgatgatggt ggtgccgtga tttccaatct tctccagttt taatcttaca      3540
     gtttgtcctt tatctagtag aggtagatag tcagaagata cgtagtaagt gattagtact      3600
     tctcttgtat ctgtgatgat agggaatatt tgagcaattt ctgtaccagt tggaattcta      3660
     tttttacctt caaattcgct gttcagatga acgatacctt tacttggagc ggttaaggta      3720
     ttgttttcta agcgctgtgt cgcttgatct agttgtactt ttaattctgt taattgattc      3780
     tccacggtta gttgttgctg tgaggctgtt tgtaaaaact gagtgcggag tacttcaatt      3840
     ttggttgcta aactattatc ataagttgct acacttccga tgccagcttg ctgaagtttg      3900
     aggcttgcga tagatgattc cagacctgca atactttgat taatttgaga taaaaatggc      3960
     tcctctgccg ttccttgtgt ttgttcttga gaggctataa gataacgatt taaaattgac      4020
     tggtgcggat tgccagttgg taagcgagct cttttattta cgatagcatc tctcagctct      4080
     tgatattctc caatttgttg ttgaactttt gtaatttctt gttcgatggc tgatgaactg      4140
     ctattggtaa gattagcttg atttgaaact tcagtgttag tctttgagat acccagttca      4200
     atatcatggg attgtttagt aaaattcata aaagtattat ggtagccaaa ctcatcctcg      4260
     ctagaaaaaa gatcagtcgc tttttctaag ctttgtttca agattccaag tccttctttt      4320
     tgcttctcaa gcctttgtaa ttgagtttct aaggcagttt tctgactctc ttccattgtt      4380
     tcagagtatt tgatgagtaa gtcacctttc tcaactactt gatttgccac taaatgatta      4440
     gcaaggatag gattatcact ggtcgactga atagatgcaa tgacacttgt aggggcgatt      4500
     tctccttggg aagtaacagt aatttctttt gtggcaacaa gggagaaaat caagatgaaa      4560
     gtaaacagta atgaaagagg tataattaac actgtcgcat agttatggta acgtctctga      4620
     taaaactcga cgcttctaaa aagattagga ttcatgacat tctccttatt tattgaatag      4680
     atgatggtag aagccttgcg cctgcattaa ctcttggtga ctaccaactt caatgatttt      4740
     cccctggtca agaacaatga cacggttagt tcgttcggct atactgagac gatgggctac      4800
     aaagagaatg gttttatcag ttagggacat aagattatct ataacctttt tctcagtcaa      4860
     gacatcaaga ccgctagtag cttcatctag tattaaaaca ggagatttag ttaaaagagc      4920
     acgagcgagg gcgattcgtt gcttctgtcc tcctgataga ccagctccat cagagagctg      4980
     agtttgatag cccataggca ttctttcaat gtcttgacgg atttcagcta cttcacaagc      5040
     ttttagaata tcttcttgac taatcatatg attaccgccc aaggttaagt tttccaaaat      5100
     agagccatta aagatatagg cttgttgggg taggtaatta atatgacggc gcaagacttt      5160
     tttatcaatg tttttaatat cctgatgatt gatggaaata tgccctttgt agggttcaaa      5220
     gaaattgaca atcattttgg ctaaagttgt tttaccagaa ccactaactc caactaggct      5280
     aaccttatct ccttgtttaa tcgtgagatt aatatctgtt aaggtatctc gtccaaaacc      5340
     atacttataa gaaaggtcat caaattcaat atcgcccatc aaaaaatgtg aatgaacagg      5400
     gttttcttga acttgaaatt cagattcgac tagatagact tcgttcaaac ggttattagc      5460
     gatcttcgca gattggagtt tggtttggag gttgataata ttttccatag gagttgtaaa      5520
     gtaagaaaaa agtgtgttaa aggtaatcag ctgaccgata gaaattttac ttgacatgac      5580
     taattgagcg ccaaaccata ggataaggat attcagaact aattttgttc cctgctttaa      5640
     actcgtttgt aaaatagaat atttactgag cttaaaggat ttttccaaat aatctacaaa      5700
     ttcgctgtct atattttgat agcgattttc ttcactcgtg agcgacttta tagtttcaat      5760
     cccgttgata tctttgataa tggcagagct aaccatagaa ttactttgca tgacatcatg      5820
     gttcattttt tcgaaaggtt tcataaaaga aaagatgatg aacatgtata taggaatgga      5880
     aataagagaa agaaggaaga gattagggtt ttgtgccagc aagactcccc ctacaagaat      5940
     cagaatagaa acatccagaa aaagagaaag aatggtagaa gccaaggcat ctataataga      6000
     gttagcatct gtgaaccgtg aaatgatttc tcctgtacga cgtgtcgcaa agaaagacat      6060
     gggaagttca aaaatatggc gaatatagga taaaatcaca tcaatgctta atctctggag      6120
     aagctcatga cttgttggag gatataggtg ataaccagac caactgagat gattcctaaa      6180
     gttgatttca tctgatttgg gatgtattca tctaagattc cttggagata ataagaacca      6240
     ccgatattga taatagtgac caataagctt gagagaacaa tgtaagcaat gagagatttt      6300
     tgtttgaaaa tcagaggaag gaagcttagt agaccattct ttttatcttt atggggttga      6360
     tagctgggtt tgggagctag aaaaatagct actccagtcc attcagagaa aaagcgttct      6420
     tttgacattt tagtgatttt tacagaaggg tcaggatcac caataatcag atagtctttc      6480
     tttgtttgat agacaacata gtaatgttgg agttttcctt ctttgttaac gtgaacgata      6540
     aatggatagg ggacatcact catgtcaaag agcgttttat ctgcttgaac aggtcttgtt      6600
     tcaaagccca tttcatcagc ggcttttaca atgccaagag cagtcgtccc ttctttattg      6660
     gtctttgcaa gttctctcaa gtgagctaga gaaaaatctg aaccatagaa tttagcaatc      6720
     gaggctaagg cagcaacacc gcagtctctc gcatctattt gaggaacaaa tgtacgttta      6780
     taagaagtca ttggcaattc ctttcatata gtagataggt atattatgcc ataaaaataa      6840
     gttcatattt tattaaatct tgaatagtca ttgaaacttc ctgaatggta aaaaataatt      6900
     agaaattatc tttttttaaa aaatttagag gtggtttcaa atgaaaagct aattcaagac      6960
     gtttcgatga ctattcaaga tctggatgaa aaattttaaa aaacgatgat atactaaact      7020
     tgtcaaagtt acaacaagac aaaaattaaa aataaaaaag agtatttgtc atgaatacaa      7080
     aaatgatgga acaatttcat gaaatggata taactatgtt atctagtatt gaaggaggca      7140
     agaataattg gcaaactaat gtcttagaag gtggtggtgc tgcttttggt ggctgggggc      7200
     tagggacagc tatttgtgct gcgagtggtg ttggagcacc atttatggga gcatgtggat      7260
     acataggagc taaatttggt gtggatcttt gggcaggagt aacaggggca acgggtggat      7320
     tttaataaaa ggagacttgt atgaatactt attgtaatat aaatgaaaca atgctgagtg      7380
     aggtttatgg aggtaattcc ggaggagcag ctgtagttgc tgctttaggt tgtgcagcgg      7440
     gtggagtgaa atatgggaaa attctaggac catggggcgc tgcaatagga ggaattggag      7500
     gagcagtggt ttgtggatat ttagcctata ccgctacatc ataaaaatga aagctaaatt      7560
     ttatgaaggc tatattcttt attattctct tcgcttttca aacctatctt atttatctat      7620
     ccataagtat ctctgataaa aaacaaaaga ctattgaatt aacatcattg aattgttttg      7680
     tcatattatt tctaatctat gataaattaa tttttctctt tattgcctat gtttttttga      7740
     taatttttat attaaacttg ttccgtaact gaaaagtgac atactatatg aatacaaaaa      7800
     tgatgtcaca attttctgtt atggataatg aaatgcttgc ttgcgttgaa ggtggagata      7860
     ttgattgggg aagaaaaatt agttgtgcag caggggttgc atatggcgca attgatgggt      7920
     gtgcaacaac ggtttgacat ttctattggg accatttgct ataggaatag gtgtaactgg      7980
     tgctgcaggt ggagctatac ttggaggtgt agcctatgta gcaacatgtt ggtggtaatt      8040
     atggatttta aaagttttat tattggttta gtagttggta tatttggtcc ttatatggat      8100
     gacttaatta gaaaaatatt ttcaaaatct tccaaaaagg atacggatag tactctctaa      8160
     aaaataaatt tctcccctgt atttgctagc ttaatttaca ggggagtttc tttaatattg      8220
     tttcgcctgt caaaatgata tgtgatagca ggatgaaaag tctacaaaca agttggtatc      8280
     aatacaacat aaagaggaaa gtatgttttt catgcttgct ttttttaatt tttacaattc      8340
     aagaggtttt gatgaccatt tatgatttga gtgatccaag gtcaaaataa gtgctatact      8400
     agcagtgtaa atgttcttgc tcaactaaga taaatcgcac atttaggagg aaatcttatg      8460
     aagaaaaaaa tactgattat tttcgttctg tatctgatca tgtccatctt tctttatccg      8520
     cttagggaga gtatttggta taatctattt tataccatag cctatatgat tgcggttatg      8580
     atctattttt ctttaattaa aaagaaagaa aagaaatgaa agattttctt gattaaaaag      8640
     aatcatattc tttgtgagat tgttcctggg gcagttgcct ttgcttgttt ctacttatct      8700
     atttctattt cgtcagtttt ccaatttctt ttagtggtta ttaacttagc ttctattttg      8760
     gtcactgttt acctcactag ggaaatgcgg ataaaagagt ttgaagacga tgatttggtt      8820
     agtcctagaa ccaatcaact catgtttatc ggcttgacag gctttatgtc tattatttgt      8880
     ttgtatagag gtatcacagc aggagaatct tatcaacaac taatcgctta tattggtgct      8940
     attctttgct tgatcatcat gcttctactc atttggggtt tgaagtatta taaaaagtag      9000
     gggctaatga agtttttgca atttaggagg tttcgatgac aattcaagat ttggatgaaa      9060
     aattttaaaa aacaatgata tactaaactt gtcaaagttg caacgggtgc tgctacatta      9120
     tgttaaaaat cgctcttgat tgataagttg gatttgttag gaaaggagta aataattatg      9180
     gataagaaaa agatagtttc gactataata tgtatagtat ttcttgtagt gtcagtagat      9240
     aattttttta gagacttaac cccgttattg ttcattttaa atattattgg cctaacttgt      9300
     tttttagtgt taacatacac taacataaaa gagatactct taaatataag taaatgatga      9360
     tttggttagt cctagaacca atcaacttat gtttatcggc ttggcagatt ttatgtttgt      9420
     catttgtttg tatagaggta tttcagaaac agaattctat caacaactaa tcgcttatat      9480
     aggtgtattc tctgcttgtt tatcacgctt ctgctcatgt ggggcttgaa gtattataaa      9540
     aagtagcttt ctatcctttt ctgacaggat atttgagtag aaggctctat taaattgtta      9600
     gtgaaataaa tgaatggagg tatttaatat gaaatacaga ttattttttg ttattttctt      9660
     gagtagtgtg ttggatattc ttttagggac atttttacaa atctctatcg tatctattgg      9720
     gtggcttgtt ctttacagtg gtttgtttga agcaggagtt ttccttcttg ctaataaagg      9780
     ggtggcggta aaaatcaagg aagtagatat tcgaaatcgc tttaaattta tttttggaaa      9840
     aaccttatgg tttcaaattc ttttgctcat ctttttgata atcaaacttt atcttggttt      9900
     ggatgcgagg ttgattttat tctatggaca tattttcatt gtctttaatg ccttaatgta      9960
     tctattatct agtagtcagg ttagccttaa aaaaaacaaa ctgtcttctt aatcttacag     10020
     cagtagagcc tgacaaggtg aggtcatagt agggaggatt tttatgaaaa agtatcaact     10080
     tctattcaaa ataagtgcag tcttctctta cttatttttc gtatttggtc tttctcagct     10140
     gacgcttatc gtccaaaact attggcaatt ttcttctcag ataggcaatt tattctggat     10200
     tcaaaatatc ttgagtttac tttttattgg agtcatgatt gtggttcttg ttaagacagg     10260
     ccatggttat ctcttccgca ttccaagaaa aaaatggctt tggtattcga ttttgacagt     10320
     attagtggta gtgttccaga tctcttttaa cgttcagaca gctaaacatg ttcagtcaac     10380
     tgcggaaggt tgggctgtat tgattggtta tagtgggact aactttgcag agctaggtat     10440
     ttatatagcc ctgttctttc tggttccact gatggaagaa ttgatttata gaggattact     10500
     gcaacatgct ttctttaagc attcgcgatt tggtcttgat ttgcttcttc cttctatttt     10560
     atttgctctc cctcattttt tgagtctgcc tagtctgtta gatatcttcg tctttgcaac     10620
     agttggaatc atctttgctg gtttgacccg ctataccaag agcatttatc catcctatgc     10680
     ggtgcatgtg atcaataata ttgtagcgac cttcccgttt ttgctcactt ttctacatag     10740
     ggtcttgggg taaaaaaaca aaaggcttgc ttttcagcca tagaggaggt catcatgtat     10800
     aaacacttat ttttcctaga ttccaaaact ttagatcggt tgacacccta tattctagtc     10860
     ttggcttctg acaccattgc ttttaatgtt tttgtgctaa cctttgtatc tgcggtggtt     10920
     tttaatttcc taaattccat gctagcttta atggctatat tcttaggggc tggctatgtg     10980
     gtcggatttt ggctactaaa atggtttgtt ttggaaaggt tagagctaaa ggatgacgcg     11040
     taggaagtct gtttggtgag gaggataatt ttatggagtt ttttgataaa tttcatgcct     11100
     tgtgctttgg atttttagta ataataatcg tcattacagt tccttatacg attaaccatg     11160
     gggatttttt tcaaaatgaa tctgcattga ttattgtaag tcttctagta acctctctga     11220
     gtgttgctta tgctagaaag tttgaaatga tttcttttgg gatgttaagc aagaaacaac     11280
     ttttgctttt cattgcaatc tttcttctaa gtgtgcttga gacgctggtt tatattcatt     11340
     tcttcgctgt ttcttctggc gcaggagttc aacacttggc ggaagtcagc agaggaattt     11400
     ccctgtcttt gattttgact acctcagttt ttgggccaat tcaggaggaa ctcattttca     11460
     gaggacttct tcaaggtgcg gtttttgaca attcttggtt agggcttgtg ctaacttcct     11520
     ctctcttttc tttcatgcat ggaccttcta atgtcccttc gtttattttt tatctacttg     11580
     ggggtttgtt gctgggcttt gcttataaaa agagccaaaa cctatgggtt tctactctag     11640
     tccatatgct ttacaacagt tggccactct tatattattt ataa                      11684
//
