# Supplementary material for: Genomic analyses of pneumococci reveal a wide diversity of bacteriocins – including pneumocyclicin, a novel circular bacteriocin
Source: BMC Genomics. 2015 Jul 28;16(1):554. doi: 10.1186/s12864-015-1729-4 (PMC4517551; doi:10.1186/s12864-015-1729-4)
Supplement: Additional file 9: — Sequence and annotation files for blp cassette prototypes. [file 12864_2015_1729_MOESM9_ESM.zip › blp_prototype8c_GA47373.fasta]

>blp_cassette_prototype8c_GA47373
ctagtttgctctttgattttcattgagtattaacttggtcttgacttggtcaaagtggaa
gcggtcataggcccgccaagcggcgcgagttggagcatctggatcaagagcgctgagtcc
catgagaagactggaagtctggtaaaatttttctagttcaatcaagaatcgattatccac
tgtttcagccttggctagaaaaccaagaatagagtttaattgctcctgaaagcggacgtc
gtcagcgcttgcctgtttgcatgcttggtaggctttgtttaagtcagtaatcaaagtatg
agctcttttgatggggtctgtatctgtcatgggaatgcctcctttaatctgggtgccagt
cttacttctggcaactgtgttttgatactgttagtttatcacttttaattctttttttta
ttcaaatctttaattgtcattgaaatgtcttgaattgcgctgagtgaattttatgataaa
atagttgtaagctcatcatgatgttgtagaaaataatccttttaggagttttcaaagact
gtttaggattgggtgtgcttgggctagaccttttctgttattcttttcttaggaggagaa
tccaatgaaatatatgattattcagacgcagaaaacagtctataaagtaaacatcgacga
tatctactatatccaaacacatccaactaaagcccataccgtacagattgttacagaaga
agctagttttaatatgcttcaaaatttaagtaatcttgagaaccaatgtggggaaacctt
gatgagatgtcatcgaaattgtttggttaatcttgataaattaaaatcgattgattttca
agaaagaatcctttttctcggagaagaaggtcaatacgctgtcaagtatgccagacgtcg
ctatagagaaattcgtcaaaaatggttgaaagagggagagtaagaagatgagaatatttg
ttttagaggatgatttttcccaacagactagaattgaaacgacgattgagaaacttttga
aagcacatcatatcattcctagctcttttgaggtatttggcaagccggaccaactgctgg
ctgaagtgcatgagaagggggcccatcagctattctttttggatattgagattcgaaatg
aagagatgaagggactggaagtggctagaaagattcgggatcgggatccttatgccctga
ttgtctttgtgacgactcactcggagtttatgcccctgtcttttcgctaccaagtgtctg
ctttggactacattgataaggccttgtcagcagaggagtttgaatctcggatcgagacag
ccctcctctatgccaatagtcaagatagtaaaagtctggcggaagattgcttttacttta
aatcaaaatttgcccaatttcagtatccttttaaagaggtttactatctcgaaacgtcgc
ccagagcccatcgtgttattctctataccaagacagacaggctggaatttacagcgagtt
tagaggaggttttcaagcaggagccccgtctcttgcagtgccaccgctcttttctcatca
atcctgcaaatgtggtgcatttggataagaaagaaaaactgcttttctttcccaatggtg
gaagttgtctaatcgcccgttataaggtcagggaagtgtctgaggccatcaataaattac
actgagctaggagaatttatgaacattgcttggatattgttgtatacacttgttactaat
ggactagaaattgtcatcttctttaaggtggatggaattgatcttactttcgagaggatt
tttaaggcctttcttctgaaatttcttctagggatcatttttacgacttttcaatttttg
gctgtaagtaaatatttgtcctattttatagaacctttgttcggtataggtctatctttc
ttattgttaagagggcttcctaaaaaaatccttattttttatggtctcttcccaatgata
ttagtagagctcttttacagaggtgtttcctattttgtgcttccatttttggggcaagga
attgtagatggggatggcaatcctatctttttattgattatgatattcgtttgcttcata
gttttagtctttttgaaatggttagactatgatttcactagattgagaagggagtttcta
gatacaggttttcaaaagtctcttactaagattaactgggcaatgggggcttattatcta
gtgatgcaaagtctatcttaccttgaatatgaacaaggtattcaatcaacgactgttcgc
catctcatcctagtgttttacctactcttttttatggggggtatcaagaaattggatacc
tatttgaaggaaaaacttcaggaggaactgaaccaagagcagaccttgcgctacagagat
atggaacgctatagtcggcatatagaggaactttacaaggaaattcggagttttcgccat
gactacactaacctcttaaccagcttacgtttgggcattgaagaggaggatatggagcag
ataaaagagatctacgactcggtcttaagggattccagtcagaaattgcaggacaataaa
tatgaccttggccgattggtgaatgttcgggatcgtgccctcaaaagtctcctagctgga
aaatttataaaagctagagataagaacattgtctttaatgtcgaagttccagaggagatt
caggtagaggggatgagtctacttgattttctaaccgttgtgtctatcctttgtgacaac
gctattgaagctagtgtagaagcctgtcaacctcatgtttcaattgccttttttaaaaat
ggagcacaggagacctttatcattgaaaattccatcaaagaagagggaatcgatatttct
gaaatcttctcctttggagcaagttctaaaggggaggagagaggagttggtctctatacc
gttatgaaaattgtggaaagtcatcccaataccagtctcaataccacctgccaagatcac
gtttttcgtcaggtacttactgtaatacatatagaatgaagaaaaaataagaccgagagt
gcgttctcttggtcttgtttttttatagttgtattggctgatgaaatccttttgtatttt
tttgttcaattatattaaatctatataagaaatcttcccaccatcctccacctataattt
ggttgagttcggtagttgttagttcttgaaatgaagttaggttttgtttcttatccatgt
tatgattctcctttttgataagataataaatagttatagagtgttatctgaaaattaatc
agaatgggttaaaattttatctttgaaataatcaaaatatgttttctttgtagttacact
agtgacgcgaccttgtaagccatattggatgagtttactatcctcgttagatagttttgc
aagagcggttaatttaaagagatttccttgctctgttctggtaggagtttgatcaattgt
ctgaagttggccgatgatggtggtgccgtgatttccaatcttctccagttttaatcttac
agtttgtcctttatctagtagaggtagatagtcagaagatacgtagtaagtgattagtac
ttctcttgtatctgtgatgacagggaatatttgagcaatttctgtaccagttggaattct
atttttaccttcaaattcgctgttcagatgaacgatacctttacttggagcggttaaggt
attattttctaagcgctgtgtcgcttgatctagttgtacttttaattctgttaattgatt
ctccacggttagttgttgctgtgaggctgtttgtaaaaactgagtgcggagtacttcaat
tttggttgctaaactattatcataagttgctacacttccgataccagcttgctgaatttt
gaggcttgcgatagatgattccagacctgcaatactttgattaatttgagataaaaatgg
ctcctctgccgttccttgtgtttgttcttgagaggctataagataacgatttaaaattga
ctggtgcggattgccagttggtaagcgagctcttttatttacgatagcatctctcagctc
ttgatattctccaatttgttgttgaacttttgtaatttcttgttcgatggctgatgaact
gctattggtaagattagcttgatttgaaacttcagtgttagtctttgagatacccagttc
aatatcatgggattgtttagtaaaattcataaaggtattatggtagccaaattcatcctc
gccagaaaaaagatcagtcgctttttctaagctttgtttgaaaattccaagtccttcttt
ttgcttctcaagtctttgtaattgagttgctaaggcagttttctgactttcttccattgt
ttcagagtatttgatgagtaagtcccctttttcaactacttgatttgccactaaatgatt
agcaaggataggattatcactggttgactgaatagatgaaatgacacttgtaggggcgat
ttctccttgggaagtgacagtaatttcttttgtggcaacaagggagaaaatcaagatgaa
agtaaatagtaatgaaagaggtataattaacactgtcgcatagttatggtaacgtctctg
ataaaactcgacgcttctaaaaagattaggattcatgacattctccttatttattgaata
gatgatggtagaaaccttgcgcctgcattaactcttggtggctaccaacttcaatgattt
tcccctggtcaagaacaatgacacggttggttcgttcggctatactgagacgatgggcta
caaagagaatggttttatcagttagggacataagattatctataacttttttctcagtca
agacatcaagaccgctagtagcttcatctagtattaaaacaggagatttagttaaaagag
cacgagcgagagcgattcgttgcttctgtcctcctgatagaccagctccatcagagagct
gagtttgatagcccataggcattctttcaatgtcttgacggatttcagctacttcacaag
cttttagaatatcttcttgactaatcatatgattaccgcccaaggttaagttttccaaaa
tagagccattaaagatataggcttgttggggtaggtaattaatatgacggcgcaagactt
ttttatcaatgtttttaatatcctgatgattgatggaaatatgccctttgtagggttcaa
agaaattgacaatcattttggctaaagttgttttaccagaaccactaactccaactaggc
taaccttatctccttgtttaatcgtgagattaatatctgttaaggtatctcgtccaaaac
catacttataagaaaggtcatcaaattcaatatcgcccatcaaaaaatgtgaatgaacag
ggttttcttgaacttgaaattcagattcgactagatagacttcgttcaaacggttattag
cgaccttcgcagattggagtttggtttggaggttgataatattttccataggagttgtaa
agtaagaaaaaagtgtgttaaaggtaatcagctgaccgatagaaattttacttgacatga
ctaattgagcgccaaaccataggataaggatattcagaactaattttgttccctgcttta
aactcgtttgtaaaatagaatatttactgagcttaaaggatttttccaaataatctacaa
attcgctgtctatattttgatagcgattttcttcactcgtgagcgactttatagtttcaa
tcccgttgatatcttcgataatggcagagctaaccatagaattactttgcatgacatcat
ggttcattttttcgaaaggtttcataaaagaaaagatgatgaacatgtatataggaatgg
aaagaagagaaaggaggaagagattagggttttgtgccagtaagacgccccctacaagaa
tcagaatagaaacatccagaaaaagagaaagaatggtagaagccaaggcatctataatag
agttagcatctgtgaaccgtgaaatgatttctcctgtacgacgtgtcgcaaagaaagaca
tgggaagttcaaaaatatggcgaatataggataaaatcacatcaatgcttaatctctgga
gaagctcatgacttgttggaggatataggtgataaccagaccaactgagatgattcctaa
agttgatttcatctgatttgggatgtattcatctaagattccttggagataataagaacc
accgatattgataatagtgaccaataagcttgagagaacaatgtaagcaatgagagattt
ttgtttgaaaatcagaggaaggaagcttagtagaccattctttttatctttatggggttg
atagctgggtttgggagctagaaaaatagctactccagtccattcagagaaaaagcgttc
ttttgacattttagtgatttttacagaagggtcaggatcaccaataatcagatagtcttt
ctttgtttgatagacaacatagtaatgttggagttttccttctttgttaacgtgaacgat
aaatggataggggacatcactcatgtcaaagagcgttttatctgcttgaacaggtcttgt
ttcaaagcccatttcatcagcggcttttacaatgccaagagcagtcgtcccttctttatt
ggtctttgcaagttctctcaagtgagctagagaaaaatctgaaccatagaatttagcaat
cgaggctaaggcagcaacaccgcagtctctcgcatctatttgaggaacaaatgtacgttt
ataagaagtcattggcaattcctttcatatagtagataggtatattatgccataaaaata
agttcatattttattaaatcttgaatagtcattgaaacttcctgaatggtaaaaaataat
tagaaattatctttttttaaaaaatttagaggtggtttcaaatgaaaagctaattcaaga
cgtttcgatgactattcaagatctggatgaaaaattttaaaaaacgatgatatactaaac
ttgtcaaagttacaacaagacaaaaattaaaaataaaaaagagtatttgtcatgaataca
aaaatgatggaacaatttcatgaaatggatataactatgttatctagtattgaaggaggc
aagaataattggcaaactaatgtcttagaaggtggtggtgctgcttttggtggctggggg
ctagggacagctatttgtgctgcgagtggtgttggagcaccatttatgggagcatgtgga
tacataggagctaaatttggtgtggatctttgggcaggagtaacaggggcaacgggtgga
ttttaataaaaggagacttgtatgaatacttattgtaatataaatgaaacaatgctgagt
gaggtttatggaggtaattccggaggagcagctgtagttgctgctttaggttgtgcagcg
ggtggagtgaaatatgggaaaattctaggaccatggggcgctgcaataggaggaattgga
ggagcagtggtttgtggatatttagcctataccgctacatcataaaaatgaaagctaaat
tttatgaaggctatattctttattattctcttcgcttttcaaacctatcttatttatcta
tccataagtatctctgataaaaaacaaaagactattgaattaacatcattgaattgtttt
gtcatattatttctaatctatgataaattaatttttctctttattgcctatgtttttttg
ataatttttatattaaacttgttccgtaactgaaaagtgacatactatatgaatacaaaa
atgatgtcacaattttctgttatggataatgaaatgcttgcttgcgttgaaggtggagat
attgattggggaagaaaaattagttgtgcagcaggggttgcatatggcgcaattgatggg
tgtgcaacaacggtttgacatttctattgggaccatttgctataggaataggtgtaactg
gtgctgcaggtggagctatacttggaggtgtagcctatgtagcaacatgttggtggtaat
tatggattttaaaagttttattattggtttagtagttggtatatttggtccttatatgga
tgacttaattagaaaaatattttcaaaatcttccaaaaaggatacggatagtactctcta
aaaaataaatttctcccctgtatttgctagcttaatttacaggggagtttctttaatatt
gtttcgcctgtcaaaatgatatgtgatagcaggatgaaaagtctacaaacaagttggtat
caatacaacataaagaggaaagtatgtttttcatgcttgctttttttaatttttacaatt
caagaggttttgatgaccatttatgatttgagtgatccaaggtcaaaataagtgctatac
tagcagtgtaaatgttcttgctcaactaagataaatcgcacatttaggaggaaatcttat
gaagaaaaaaatactgattattttcgttctgtatctgatcatgtccatctttctttatcc
gcttagggagagtatttggtataatctattttataccatagcctatatgattgcggttat
gatctatttttctttaattaaaaagaaagaaaagaaatgaaagattttcttgattaaaaa
gaatcatattctttgtgagattgttcctggggcagttgcctttgcttgtttctacttatc
tatttctatttcgtcagttttccaatttcttttagtggttattaacttagcttctatttt
ggtcactgtttacctcactagggaaatgcggataaaagagtttgaagacgatgatttggt
tagtcctagaaccaatcaactcatgtttatcggcttgacaggctttatgtctattatttg
tttgtatagaggtatcacagcaggagaatcttatcaacaactaatcgcttatattggtgc
tattctttgcttgatcatcatgcttctactcatttggggtttgaagtattataaaaagta
ggggctaatgaagtttttgcaatttaggaggtttcgatgacaattcaagatttggatgaa
aaattttaaaaaacaatgatatactaaacttgtcaaagttgcaacgggtgctgctacatt
atgttaaaaatcgctcttgattgataagttggatttgttaggaaaggagtaaataattat
ggataagaaaaagatagtttcgactataatatgtatagtatttcttgtagtgtcagtaga
taatttttttagagacttaaccccgttattgttcattttaaatattattggcctaacttg
ttttttagtgttaacatacactaacataaaagagatactcttaaatataagtaaatgatg
atttggttagtcctagaaccaatcaacttatgtttatcggcttggcagattttatgtttg
tcatttgtttgtatagaggtatttcagaaacagaattctatcaacaactaatcgcttata
taggtgtattctctgcttgtttatcacgcttctgctcatgtggggcttgaagtattataa
aaagtagctttctatccttttctgacaggatatttgagtagaaggctctattaaattgtt
agtgaaataaatgaatggaggtatttaatatgaaatacagattattttttgttattttct
tgagtagtgtgttggatattcttttagggacatttttacaaatctctatcgtatctattg
ggtggcttgttctttacagtggtttgtttgaagcaggagttttccttcttgctaataaag
gggtggcggtaaaaatcaaggaagtagatattcgaaatcgctttaaatttatttttggaa
aaaccttatggtttcaaattcttttgctcatctttttgataatcaaactttatcttggtt
tggatgcgaggttgattttattctatggacatattttcattgtctttaatgccttaatgt
atctattatctagtagtcaggttagccttaaaaaaaacaaactgtcttcttaatcttaca
gcagtagagcctgacaaggtgaggttatagtagggaggatttctatgaaaaagtatcaac
ttctattcaaaataagtgcagtcttctcttacttatttttcgtatttggtctttctcagc
tgacgcttatcgtccaaaactattggcaattttcttctcagataggcaatttattctgga
ttcaaaatatcttgagtttactttttattggagtcatgattgtggttcttgttaagacag
gccatggttatctcttccgcattccaagaaaaaaatggctttggtattcgattttgacag
tattagtggtagtgttccagatctcttttaacgttcagacagctaaacatgttcagtcaa
ctgcggaaggttgggctgtattgattggttatagtgggactaactttgcagagctaggta
tttatatagccctgttctttctggttccactgatggaagaattgatttatagaggattac
tgcaacatgctttctttaagcattcgcgatttggtcttgatttgcttcttccttctattt
tatttgctctccctcatttttcaagcctgcctagtctgttagatatcttcgtctttgcaa
cagttggaatcatctttgctggtttgacccgctataccaagagcatttatccatcctatg
cggtgcatgtgatcaataatattgtagcgaccttcccgtttttgctcacttttctacata
gggtcttggggtaaaaaacaaaaggcttgcttttcagccatagaggaggtcatcatgtat
aaacacttatttttcctagattccaaaactttagatcggttgacaccctatattctagtc
ttggcttctgacaccattgcttttaatgtttttgtgctaacctttgtatctgcggtggtt
tttaatttcctaaattccatgctagctttaatggctatattcataggggctggctatgtg
gtcggattttggttactaatactcaatgaaaatcaaagagcaaactaggaaactagccgc
aggctgtacttgagtacggcaaggcgacgttgacgtggtttgaatttgattttcgaagag
tataaaatggtttgttttggaaaggctagaactaaagaatgacgtgtaggaagtctgttt
gttgaggaggataattttatggagttttttgataaatttcatgccttgtgttttggattt
ttagtactaataattgtcattacagttccttatacgattaaccatgggggtttttttcaa
aatgaatctgcattgattcttgtaagtcttcttgtaacctcgctgagtgttgcttatgct
agaaagtttgaaatgatttcttttgggatgttaagcaagaaacaacttttgcttttcatt
gcaatctttcttctaagtgtacttgagacgctggtttatattcatttcttcgctgtttct
tctggctcaggggtccaacacttggcggaagtcagcagaggaatttccctgtctttgatt
ttgactacctcagtttttggccccatccaggaggaactcattttcagaggacttcttcaa
ggtgcggtttttgacaattcttggttagggcttgtgctaacttcctctctcttttctttc
atgcatggaccttctaatgtcccttcgtttattttttatctacttgggggtttgttgctg
ggctttgcttataaaaagagtcaaaacctatgggtttctactctagtccatatgctttac
aacagttggccactcttatattatttataa
