# Supplementary material for: Genomic analyses of pneumococci reveal a wide diversity of bacteriocins – including pneumocyclicin, a novel circular bacteriocin
Source: BMC Genomics. 2015 Jul 28;16(1):554. doi: 10.1186/s12864-015-1729-4 (PMC4517551; doi:10.1186/s12864-015-1729-4)
Supplement: Additional file 9: — Sequence and annotation files for blp cassette prototypes. [file 12864_2015_1729_MOESM9_ESM.zip › blp_prototype8c_GA47373_annotation.embl]

FT   source          1..11790
FT                   /organism="Streptococcus pneumoniae"
FT                   /mol_type="genomic DNA"
FT                   /strain="GA47373"
FT   CDS             complement(1..330)
FT                   /gene="blpT"
FT                   /inference="ab initio prediction:Prodigal:2.60"
FT                   /codon_start=1
FT                   /transl_table=11
FT                   /product="hypothetical protein"
FT                   /colour=10
FT   CDS             605..943
FT                   /gene="blpS"
FT                   /gene_synonym="spiR1"
FT                   /inference="ab initio prediction:Prodigal:2.60"
FT                   /codon_start=1
FT                   /transl_table=11
FT                   /product="LytTR DNA-binding domain protein"
FT                   /colour=9
FT   CDS             948..1685
FT                   /gene="blpR"
FT                   /gene_synonym="spiR2"
FT                   /inference="ab initio prediction:Prodigal:2.60"
FT                   /codon_start=1
FT                   /transl_table=11
FT                   /product="response regulator"
FT                   /colour=9
FT   CDS             1699..3039
FT                   /gene="blpH"
FT                   /gene_synonym="spiH"
FT                   /inference="ab initio prediction:Prodigal:2.60"
FT                   /codon_start=1
FT                   /transl_table=11
FT                   /product="histidine kinase"
FT                   /colour=9
FT   CDS             complement(3083..3238)
FT                   /gene="blpC"
FT                   /gene_synonym="spiP"
FT                   /inference="ab initio prediction:Prodigal:2.60"
FT                   /codon_start=1
FT                   /transl_table=11
FT                   /product="peptide pheromone"
FT                   /colour=9
FT   CDS             complement(3295..4656)
FT                   /gene="blpB"
FT                   /gene_synonym="spiD"
FT                   /inference="ab initio prediction:Prodigal:2.60"
FT                   /codon_start=1
FT                   /transl_table=11
FT                   /product="bacteriocin secretion accessory protein"
FT                   /colour=3
FT   CDS             complement(4667..6061)
FT                   /gene="blpA ORF2"
FT                   /gene_synonym="spiBC"
FT                   /inference="ab initio prediction:Prodigal:2.60"
FT                   /codon_start=1
FT                   /transl_table=11
FT                   /product="ABC transporter; ATPase domain and partial
FT                   transmembrane region"
FT                   /colour=3
FT   CDS             complement(6109..6792)
FT                   /gene="blpA ORF1"
FT                   /gene_synonym="spiA"
FT                   /inference="ab initio prediction:Prodigal:2.60"
FT                   /codon_start=1
FT                   /transl_table=11
FT                   /product="ABC transporter; partial transmembrane region
FT                   and C39 protease domain"
FT                   /colour=3
FT   CDS             7072..7326
FT                   /gene="blpM"
FT                   /gene_synonym="pncI"
FT                   /inference="ab initio prediction:Prodigal:2.60"
FT                   /codon_start=1
FT                   /transl_table=11
FT                   /product="class II bacteriocin precursor"
FT                   /colour=7
FT   CDS             7342..7545
FT                   /gene="blpN"
FT                   /gene_synonym="pncJ"
FT                   /inference="ab initio prediction:Prodigal:2.60"
FT                   /codon_start=1
FT                   /transl_table=11
FT                   /product="class II bacteriocin precursor"
FT                   /colour=7
FT   CDS             7564..7773
FT                   /gene="blpP"
FT                   /gene_synonym="pncK"
FT                   /inference="predicted by Prodigal with different settings"
FT                   /inference="indirect experimental evidence for function in
FT                   immunity (Dawid et al., 2007)"
FT                   /codon_start=1
FT                   /transl_table=11
FT                   /product="membrane protein with function in immunity"
FT                   /colour=4
FT   CDS             7789..7938
FT                   /gene="blpO"
FT                   /gene_synonym="pncV"
FT                   /inference="predicted by Prodigal in other strains"
FT                   /codon_start=1
FT                   /transl_table=11
FT                   /product="class II bacteriocin precursor"
FT                   /colour=7
FT   CDS             8459..8620
FT                   /gene="pncG"
FT                   /inference="ab initio prediction:Prodigal:2.60"
FT                   /codon_start=1
FT                   /transl_table=11
FT                   /product="membrane protein with putative function in
FT                   immunity"
FT                   /colour=4
FT   CDS             8630..9001
FT                   /gene="blpL"
FT                   /gene_synonym="pncH"
FT                   /inference="ab initio prediction:Prodigal:2.60"
FT                   /codon_start=1
FT                   /transl_table=11
FT                   /product="membrane protein with putative function in
FT                   immunity"
FT                   /colour=4
FT   CDS             9179..9358
FT                   /gene="pncM"
FT                   /inference="ab initio prediction:Prodigal:2.60"
FT                   /codon_start=1
FT                   /transl_table=11
FT                   /product="membrane protein with putative function in
FT                   immunity"
FT                   /colour=4
FT   CDS             9630..10013
FT                   /gene="blpX"
FT                   /gene_synonym="pncN"
FT                   /inference="ab initio prediction:Prodigal:2.60"
FT                   /codon_start=1
FT                   /transl_table=11
FT                   /product="membrane protein with putative function in
FT                   immunity"
FT                   /colour=4
FT   CDS             10065..10754
FT                   /gene="blpY"
FT                   /gene_synonym="pncO"
FT                   /inference="ab initio prediction:Prodigal:2.60"
FT                   /codon_start=1
FT                   /transl_table=11
FT                   /product="CAAX amino terminal protease"
FT                   /colour=2
FT   CDS             10795..11028
FT                   /gene="blpZ"
FT                   /gene_synonym="pncQ"
FT                   /inference="ab initio prediction:Prodigal:2.60"
FT                   /codon_start=1
FT                   /transl_table=11
FT                   /product="membrane protein with putative function in
FT                   immunity"
FT                   /colour=4
FT   CDS             11179..11790
FT                   /gene="pncP"
FT                   /gene_synonym="SP0547"
FT                   /inference="ab initio prediction:Prodigal:2.60"
FT                   /codon_start=1
FT                   /transl_table=11
FT                   /product="CAAX amino terminal protease"
FT                   /colour=2
SQ   Sequence 11790 BP; 3415 A; 1838 C; 2425 G; 4112 T; 0 other;
     ctagtttgct ctttgatttt cattgagtat taacttggtc ttgacttggt caaagtggaa        60
     gcggtcatag gcccgccaag cggcgcgagt tggagcatct ggatcaagag cgctgagtcc       120
     catgagaaga ctggaagtct ggtaaaattt ttctagttca atcaagaatc gattatccac       180
     tgtttcagcc ttggctagaa aaccaagaat agagtttaat tgctcctgaa agcggacgtc       240
     gtcagcgctt gcctgtttgc atgcttggta ggctttgttt aagtcagtaa tcaaagtatg       300
     agctcttttg atggggtctg tatctgtcat gggaatgcct cctttaatct gggtgccagt       360
     cttacttctg gcaactgtgt tttgatactg ttagtttatc acttttaatt ctttttttta       420
     ttcaaatctt taattgtcat tgaaatgtct tgaattgcgc tgagtgaatt ttatgataaa       480
     atagttgtaa gctcatcatg atgttgtaga aaataatcct tttaggagtt ttcaaagact       540
     gtttaggatt gggtgtgctt gggctagacc ttttctgtta ttcttttctt aggaggagaa       600
     tccaatgaaa tatatgatta ttcagacgca gaaaacagtc tataaagtaa acatcgacga       660
     tatctactat atccaaacac atccaactaa agcccatacc gtacagattg ttacagaaga       720
     agctagtttt aatatgcttc aaaatttaag taatcttgag aaccaatgtg gggaaacctt       780
     gatgagatgt catcgaaatt gtttggttaa tcttgataaa ttaaaatcga ttgattttca       840
     agaaagaatc ctttttctcg gagaagaagg tcaatacgct gtcaagtatg ccagacgtcg       900
     ctatagagaa attcgtcaaa aatggttgaa agagggagag taagaagatg agaatatttg       960
     ttttagagga tgatttttcc caacagacta gaattgaaac gacgattgag aaacttttga      1020
     aagcacatca tatcattcct agctcttttg aggtatttgg caagccggac caactgctgg      1080
     ctgaagtgca tgagaagggg gcccatcagc tattcttttt ggatattgag attcgaaatg      1140
     aagagatgaa gggactggaa gtggctagaa agattcggga tcgggatcct tatgccctga      1200
     ttgtctttgt gacgactcac tcggagttta tgcccctgtc ttttcgctac caagtgtctg      1260
     ctttggacta cattgataag gccttgtcag cagaggagtt tgaatctcgg atcgagacag      1320
     ccctcctcta tgccaatagt caagatagta aaagtctggc ggaagattgc ttttacttta      1380
     aatcaaaatt tgcccaattt cagtatcctt ttaaagaggt ttactatctc gaaacgtcgc      1440
     ccagagccca tcgtgttatt ctctatacca agacagacag gctggaattt acagcgagtt      1500
     tagaggaggt tttcaagcag gagccccgtc tcttgcagtg ccaccgctct tttctcatca      1560
     atcctgcaaa tgtggtgcat ttggataaga aagaaaaact gcttttcttt cccaatggtg      1620
     gaagttgtct aatcgcccgt tataaggtca gggaagtgtc tgaggccatc aataaattac      1680
     actgagctag gagaatttat gaacattgct tggatattgt tgtatacact tgttactaat      1740
     ggactagaaa ttgtcatctt ctttaaggtg gatggaattg atcttacttt cgagaggatt      1800
     tttaaggcct ttcttctgaa atttcttcta gggatcattt ttacgacttt tcaatttttg      1860
     gctgtaagta aatatttgtc ctattttata gaacctttgt tcggtatagg tctatctttc      1920
     ttattgttaa gagggcttcc taaaaaaatc cttatttttt atggtctctt cccaatgata      1980
     ttagtagagc tcttttacag aggtgtttcc tattttgtgc ttccattttt ggggcaagga      2040
     attgtagatg gggatggcaa tcctatcttt ttattgatta tgatattcgt ttgcttcata      2100
     gttttagtct ttttgaaatg gttagactat gatttcacta gattgagaag ggagtttcta      2160
     gatacaggtt ttcaaaagtc tcttactaag attaactggg caatgggggc ttattatcta      2220
     gtgatgcaaa gtctatctta ccttgaatat gaacaaggta ttcaatcaac gactgttcgc      2280
     catctcatcc tagtgtttta cctactcttt tttatggggg gtatcaagaa attggatacc      2340
     tatttgaagg aaaaacttca ggaggaactg aaccaagagc agaccttgcg ctacagagat      2400
     atggaacgct atagtcggca tatagaggaa ctttacaagg aaattcggag ttttcgccat      2460
     gactacacta acctcttaac cagcttacgt ttgggcattg aagaggagga tatggagcag      2520
     ataaaagaga tctacgactc ggtcttaagg gattccagtc agaaattgca ggacaataaa      2580
     tatgaccttg gccgattggt gaatgttcgg gatcgtgccc tcaaaagtct cctagctgga      2640
     aaatttataa aagctagaga taagaacatt gtctttaatg tcgaagttcc agaggagatt      2700
     caggtagagg ggatgagtct acttgatttt ctaaccgttg tgtctatcct ttgtgacaac      2760
     gctattgaag ctagtgtaga agcctgtcaa cctcatgttt caattgcctt ttttaaaaat      2820
     ggagcacagg agacctttat cattgaaaat tccatcaaag aagagggaat cgatatttct      2880
     gaaatcttct cctttggagc aagttctaaa ggggaggaga gaggagttgg tctctatacc      2940
     gttatgaaaa ttgtggaaag tcatcccaat accagtctca ataccacctg ccaagatcac      3000
     gtttttcgtc aggtacttac tgtaatacat atagaatgaa gaaaaaataa gaccgagagt      3060
     gcgttctctt ggtcttgttt ttttatagtt gtattggctg atgaaatcct tttgtatttt      3120
     tttgttcaat tatattaaat ctatataaga aatcttccca ccatcctcca cctataattt      3180
     ggttgagttc ggtagttgtt agttcttgaa atgaagttag gttttgtttc ttatccatgt      3240
     tatgattctc ctttttgata agataataaa tagttataga gtgttatctg aaaattaatc      3300
     agaatgggtt aaaattttat ctttgaaata atcaaaatat gttttctttg tagttacact      3360
     agtgacgcga ccttgtaagc catattggat gagtttacta tcctcgttag atagttttgc      3420
     aagagcggtt aatttaaaga gatttccttg ctctgttctg gtaggagttt gatcaattgt      3480
     ctgaagttgg ccgatgatgg tggtgccgtg atttccaatc ttctccagtt ttaatcttac      3540
     agtttgtcct ttatctagta gaggtagata gtcagaagat acgtagtaag tgattagtac      3600
     ttctcttgta tctgtgatga cagggaatat ttgagcaatt tctgtaccag ttggaattct      3660
     atttttacct tcaaattcgc tgttcagatg aacgatacct ttacttggag cggttaaggt      3720
     attattttct aagcgctgtg tcgcttgatc tagttgtact tttaattctg ttaattgatt      3780
     ctccacggtt agttgttgct gtgaggctgt ttgtaaaaac tgagtgcgga gtacttcaat      3840
     tttggttgct aaactattat cataagttgc tacacttccg ataccagctt gctgaatttt      3900
     gaggcttgcg atagatgatt ccagacctgc aatactttga ttaatttgag ataaaaatgg      3960
     ctcctctgcc gttccttgtg tttgttcttg agaggctata agataacgat ttaaaattga      4020
     ctggtgcgga ttgccagttg gtaagcgagc tcttttattt acgatagcat ctctcagctc      4080
     ttgatattct ccaatttgtt gttgaacttt tgtaatttct tgttcgatgg ctgatgaact      4140
     gctattggta agattagctt gatttgaaac ttcagtgtta gtctttgaga tacccagttc      4200
     aatatcatgg gattgtttag taaaattcat aaaggtatta tggtagccaa attcatcctc      4260
     gccagaaaaa agatcagtcg ctttttctaa gctttgtttg aaaattccaa gtccttcttt      4320
     ttgcttctca agtctttgta attgagttgc taaggcagtt ttctgacttt cttccattgt      4380
     ttcagagtat ttgatgagta agtccccttt ttcaactact tgatttgcca ctaaatgatt      4440
     agcaaggata ggattatcac tggttgactg aatagatgaa atgacacttg taggggcgat      4500
     ttctccttgg gaagtgacag taatttcttt tgtggcaaca agggagaaaa tcaagatgaa      4560
     agtaaatagt aatgaaagag gtataattaa cactgtcgca tagttatggt aacgtctctg      4620
     ataaaactcg acgcttctaa aaagattagg attcatgaca ttctccttat ttattgaata      4680
     gatgatggta gaaaccttgc gcctgcatta actcttggtg gctaccaact tcaatgattt      4740
     tcccctggtc aagaacaatg acacggttgg ttcgttcggc tatactgaga cgatgggcta      4800
     caaagagaat ggttttatca gttagggaca taagattatc tataactttt ttctcagtca      4860
     agacatcaag accgctagta gcttcatcta gtattaaaac aggagattta gttaaaagag      4920
     cacgagcgag agcgattcgt tgcttctgtc ctcctgatag accagctcca tcagagagct      4980
     gagtttgata gcccataggc attctttcaa tgtcttgacg gatttcagct acttcacaag      5040
     cttttagaat atcttcttga ctaatcatat gattaccgcc caaggttaag ttttccaaaa      5100
     tagagccatt aaagatatag gcttgttggg gtaggtaatt aatatgacgg cgcaagactt      5160
     ttttatcaat gtttttaata tcctgatgat tgatggaaat atgccctttg tagggttcaa      5220
     agaaattgac aatcattttg gctaaagttg ttttaccaga accactaact ccaactaggc      5280
     taaccttatc tccttgttta atcgtgagat taatatctgt taaggtatct cgtccaaaac      5340
     catacttata agaaaggtca tcaaattcaa tatcgcccat caaaaaatgt gaatgaacag      5400
     ggttttcttg aacttgaaat tcagattcga ctagatagac ttcgttcaaa cggttattag      5460
     cgaccttcgc agattggagt ttggtttgga ggttgataat attttccata ggagttgtaa      5520
     agtaagaaaa aagtgtgtta aaggtaatca gctgaccgat agaaatttta cttgacatga      5580
     ctaattgagc gccaaaccat aggataagga tattcagaac taattttgtt ccctgcttta      5640
     aactcgtttg taaaatagaa tatttactga gcttaaagga tttttccaaa taatctacaa      5700
     attcgctgtc tatattttga tagcgatttt cttcactcgt gagcgacttt atagtttcaa      5760
     tcccgttgat atcttcgata atggcagagc taaccataga attactttgc atgacatcat      5820
     ggttcatttt ttcgaaaggt ttcataaaag aaaagatgat gaacatgtat ataggaatgg      5880
     aaagaagaga aaggaggaag agattagggt tttgtgccag taagacgccc cctacaagaa      5940
     tcagaataga aacatccaga aaaagagaaa gaatggtaga agccaaggca tctataatag      6000
     agttagcatc tgtgaaccgt gaaatgattt ctcctgtacg acgtgtcgca aagaaagaca      6060
     tgggaagttc aaaaatatgg cgaatatagg ataaaatcac atcaatgctt aatctctgga      6120
     gaagctcatg acttgttgga ggatataggt gataaccaga ccaactgaga tgattcctaa      6180
     agttgatttc atctgatttg ggatgtattc atctaagatt ccttggagat aataagaacc      6240
     accgatattg ataatagtga ccaataagct tgagagaaca atgtaagcaa tgagagattt      6300
     ttgtttgaaa atcagaggaa ggaagcttag tagaccattc tttttatctt tatggggttg      6360
     atagctgggt ttgggagcta gaaaaatagc tactccagtc cattcagaga aaaagcgttc      6420
     ttttgacatt ttagtgattt ttacagaagg gtcaggatca ccaataatca gatagtcttt      6480
     ctttgtttga tagacaacat agtaatgttg gagttttcct tctttgttaa cgtgaacgat      6540
     aaatggatag gggacatcac tcatgtcaaa gagcgtttta tctgcttgaa caggtcttgt      6600
     ttcaaagccc atttcatcag cggcttttac aatgccaaga gcagtcgtcc cttctttatt      6660
     ggtctttgca agttctctca agtgagctag agaaaaatct gaaccataga atttagcaat      6720
     cgaggctaag gcagcaacac cgcagtctct cgcatctatt tgaggaacaa atgtacgttt      6780
     ataagaagtc attggcaatt cctttcatat agtagatagg tatattatgc cataaaaata      6840
     agttcatatt ttattaaatc ttgaatagtc attgaaactt cctgaatggt aaaaaataat      6900
     tagaaattat ctttttttaa aaaatttaga ggtggtttca aatgaaaagc taattcaaga      6960
     cgtttcgatg actattcaag atctggatga aaaattttaa aaaacgatga tatactaaac      7020
     ttgtcaaagt tacaacaaga caaaaattaa aaataaaaaa gagtatttgt catgaataca      7080
     aaaatgatgg aacaatttca tgaaatggat ataactatgt tatctagtat tgaaggaggc      7140
     aagaataatt ggcaaactaa tgtcttagaa ggtggtggtg ctgcttttgg tggctggggg      7200
     ctagggacag ctatttgtgc tgcgagtggt gttggagcac catttatggg agcatgtgga      7260
     tacataggag ctaaatttgg tgtggatctt tgggcaggag taacaggggc aacgggtgga      7320
     ttttaataaa aggagacttg tatgaatact tattgtaata taaatgaaac aatgctgagt      7380
     gaggtttatg gaggtaattc cggaggagca gctgtagttg ctgctttagg ttgtgcagcg      7440
     ggtggagtga aatatgggaa aattctagga ccatggggcg ctgcaatagg aggaattgga      7500
     ggagcagtgg tttgtggata tttagcctat accgctacat cataaaaatg aaagctaaat      7560
     tttatgaagg ctatattctt tattattctc ttcgcttttc aaacctatct tatttatcta      7620
     tccataagta tctctgataa aaaacaaaag actattgaat taacatcatt gaattgtttt      7680
     gtcatattat ttctaatcta tgataaatta atttttctct ttattgccta tgtttttttg      7740
     ataattttta tattaaactt gttccgtaac tgaaaagtga catactatat gaatacaaaa      7800
     atgatgtcac aattttctgt tatggataat gaaatgcttg cttgcgttga aggtggagat      7860
     attgattggg gaagaaaaat tagttgtgca gcaggggttg catatggcgc aattgatggg      7920
     tgtgcaacaa cggtttgaca tttctattgg gaccatttgc tataggaata ggtgtaactg      7980
     gtgctgcagg tggagctata cttggaggtg tagcctatgt agcaacatgt tggtggtaat      8040
     tatggatttt aaaagtttta ttattggttt agtagttggt atatttggtc cttatatgga      8100
     tgacttaatt agaaaaatat tttcaaaatc ttccaaaaag gatacggata gtactctcta      8160
     aaaaataaat ttctcccctg tatttgctag cttaatttac aggggagttt ctttaatatt      8220
     gtttcgcctg tcaaaatgat atgtgatagc aggatgaaaa gtctacaaac aagttggtat      8280
     caatacaaca taaagaggaa agtatgtttt tcatgcttgc tttttttaat ttttacaatt      8340
     caagaggttt tgatgaccat ttatgatttg agtgatccaa ggtcaaaata agtgctatac      8400
     tagcagtgta aatgttcttg ctcaactaag ataaatcgca catttaggag gaaatcttat      8460
     gaagaaaaaa atactgatta ttttcgttct gtatctgatc atgtccatct ttctttatcc      8520
     gcttagggag agtatttggt ataatctatt ttataccata gcctatatga ttgcggttat      8580
     gatctatttt tctttaatta aaaagaaaga aaagaaatga aagattttct tgattaaaaa      8640
     gaatcatatt ctttgtgaga ttgttcctgg ggcagttgcc tttgcttgtt tctacttatc      8700
     tatttctatt tcgtcagttt tccaatttct tttagtggtt attaacttag cttctatttt      8760
     ggtcactgtt tacctcacta gggaaatgcg gataaaagag tttgaagacg atgatttggt      8820
     tagtcctaga accaatcaac tcatgtttat cggcttgaca ggctttatgt ctattatttg      8880
     tttgtataga ggtatcacag caggagaatc ttatcaacaa ctaatcgctt atattggtgc      8940
     tattctttgc ttgatcatca tgcttctact catttggggt ttgaagtatt ataaaaagta      9000
     ggggctaatg aagtttttgc aatttaggag gtttcgatga caattcaaga tttggatgaa      9060
     aaattttaaa aaacaatgat atactaaact tgtcaaagtt gcaacgggtg ctgctacatt      9120
     atgttaaaaa tcgctcttga ttgataagtt ggatttgtta ggaaaggagt aaataattat      9180
     ggataagaaa aagatagttt cgactataat atgtatagta tttcttgtag tgtcagtaga      9240
     taattttttt agagacttaa ccccgttatt gttcatttta aatattattg gcctaacttg      9300
     ttttttagtg ttaacataca ctaacataaa agagatactc ttaaatataa gtaaatgatg      9360
     atttggttag tcctagaacc aatcaactta tgtttatcgg cttggcagat tttatgtttg      9420
     tcatttgttt gtatagaggt atttcagaaa cagaattcta tcaacaacta atcgcttata      9480
     taggtgtatt ctctgcttgt ttatcacgct tctgctcatg tggggcttga agtattataa      9540
     aaagtagctt tctatccttt tctgacagga tatttgagta gaaggctcta ttaaattgtt      9600
     agtgaaataa atgaatggag gtatttaata tgaaatacag attatttttt gttattttct      9660
     tgagtagtgt gttggatatt cttttaggga catttttaca aatctctatc gtatctattg      9720
     ggtggcttgt tctttacagt ggtttgtttg aagcaggagt tttccttctt gctaataaag      9780
     gggtggcggt aaaaatcaag gaagtagata ttcgaaatcg ctttaaattt atttttggaa      9840
     aaaccttatg gtttcaaatt cttttgctca tctttttgat aatcaaactt tatcttggtt      9900
     tggatgcgag gttgatttta ttctatggac atattttcat tgtctttaat gccttaatgt      9960
     atctattatc tagtagtcag gttagcctta aaaaaaacaa actgtcttct taatcttaca     10020
     gcagtagagc ctgacaaggt gaggttatag tagggaggat ttctatgaaa aagtatcaac     10080
     ttctattcaa aataagtgca gtcttctctt acttattttt cgtatttggt ctttctcagc     10140
     tgacgcttat cgtccaaaac tattggcaat tttcttctca gataggcaat ttattctgga     10200
     ttcaaaatat cttgagttta ctttttattg gagtcatgat tgtggttctt gttaagacag     10260
     gccatggtta tctcttccgc attccaagaa aaaaatggct ttggtattcg attttgacag     10320
     tattagtggt agtgttccag atctctttta acgttcagac agctaaacat gttcagtcaa     10380
     ctgcggaagg ttgggctgta ttgattggtt atagtgggac taactttgca gagctaggta     10440
     tttatatagc cctgttcttt ctggttccac tgatggaaga attgatttat agaggattac     10500
     tgcaacatgc tttctttaag cattcgcgat ttggtcttga tttgcttctt ccttctattt     10560
     tatttgctct ccctcatttt tcaagcctgc ctagtctgtt agatatcttc gtctttgcaa     10620
     cagttggaat catctttgct ggtttgaccc gctataccaa gagcatttat ccatcctatg     10680
     cggtgcatgt gatcaataat attgtagcga ccttcccgtt tttgctcact tttctacata     10740
     gggtcttggg gtaaaaaaca aaaggcttgc ttttcagcca tagaggaggt catcatgtat     10800
     aaacacttat ttttcctaga ttccaaaact ttagatcggt tgacacccta tattctagtc     10860
     ttggcttctg acaccattgc ttttaatgtt tttgtgctaa cctttgtatc tgcggtggtt     10920
     tttaatttcc taaattccat gctagcttta atggctatat tcataggggc tggctatgtg     10980
     gtcggatttt ggttactaat actcaatgaa aatcaaagag caaactagga aactagccgc     11040
     aggctgtact tgagtacggc aaggcgacgt tgacgtggtt tgaatttgat tttcgaagag     11100
     tataaaatgg tttgttttgg aaaggctaga actaaagaat gacgtgtagg aagtctgttt     11160
     gttgaggagg ataattttat ggagtttttt gataaatttc atgccttgtg ttttggattt     11220
     ttagtactaa taattgtcat tacagttcct tatacgatta accatggggg tttttttcaa     11280
     aatgaatctg cattgattct tgtaagtctt cttgtaacct cgctgagtgt tgcttatgct     11340
     agaaagtttg aaatgatttc ttttgggatg ttaagcaaga aacaactttt gcttttcatt     11400
     gcaatctttc ttctaagtgt acttgagacg ctggtttata ttcatttctt cgctgtttct     11460
     tctggctcag gggtccaaca cttggcggaa gtcagcagag gaatttccct gtctttgatt     11520
     ttgactacct cagtttttgg ccccatccag gaggaactca ttttcagagg acttcttcaa     11580
     ggtgcggttt ttgacaattc ttggttaggg cttgtgctaa cttcctctct cttttctttc     11640
     atgcatggac cttctaatgt cccttcgttt attttttatc tacttggggg tttgttgctg     11700
     ggctttgctt ataaaaagag tcaaaaccta tgggtttcta ctctagtcca tatgctttac     11760
     aacagttggc cactcttata ttatttataa                                      11790
//
