# Supplementary material for: Genomic analyses of pneumococci reveal a wide diversity of bacteriocins – including pneumocyclicin, a novel circular bacteriocin
Source: BMC Genomics. 2015 Jul 28;16(1):554. doi: 10.1186/s12864-015-1729-4 (PMC4517551; doi:10.1186/s12864-015-1729-4)
Supplement: Additional file 9: — Sequence and annotation files for blp cassette prototypes. [file 12864_2015_1729_MOESM9_ESM.zip › blp_prototype8d_2-2.fasta]

>blp_cassette_prototype8d_2-2
ctagtttgctctttgattctcattgagtattaacttggtcttgacttggtcaaagtggaa
gcggtcataggcccgccaagcggcgcgagttggagcatctggatcaagagcgctgagtcc
catgagaagactggaagtctggtaaaatttttccaattcaatcaagaatcgattatccac
tgtttcagccttggctagaaaaccaagaatagagtttaattgctcctgaaagcggacgtc
gtcagcggttgcctgtttgcatgcttgataggctttgtttaagtcagtaatcaaagtctg
agctcttttgatagggtctgtatctgtcatgagaattcctcctctaatctgggtgccagt
cttgattctagcaactgtgttttgatactgtcagtctatcacttttatctcctttttcgc
ctttaaatctttaattgtcattgaaatgtcttgaattgcgctgagtgaattttatgataa
aatagtggtaagctcatcatgatattgtagaaaaataattcttttaggagctttcaaaga
ctgtttaggattgggtgtgcttgtgttagattttttctgttattcttttcttaggaggag
aatccaatgaaacatatgattattcagacacagaaaacagtctataaagtaaacgtcgac
gatgtctactatatccaaacacatccaactaaagcccatactgtaaagattgttacagaa
gaggctagttttaatatggttcaaaatttaagtaatcttgagaaccaatatggggaaacc
ttgatgagatgtcatcgaaattgtttggtcaatcttgataaagtaaaatcgattgatttt
caagaaagaatcctttttcttggagaagaaggtcaatacgctgtcaagtatgccagacgt
cgctatagagaaattcgtcaaaaatggttgaaagaaggagagtaagaagatgagaatatt
tgttttagaagatgatttttcccaacagactagaattgaaacgacgattgagaaactctt
gaaggaacatcatatcactctgagttcttttgaagtttttggtaagccagatcaattgct
ggcagaggtgcatgagaagggggcccatcagctattctttttggatattgagattcgaaa
tgaggagatgaagggtctggaagtggctagaaagattcgggatcgggatccgtatgccct
gattgtctttgtgacgactcactcggagtttatgcccctgtcctttcgctaccaagtgtc
tgctctggattatattgataaggccctttcggcagaggagtttgaatctcgtatcgagac
agccctcctctatgccaatggtcaagacagtaaaagtctagcggaagattgcttttactt
taaatcaaaatttgctcaattccagtatccttttaaagaggtttactatctcgaaacgtc
cacaagaccccatcgtgttattctctataccaagacagacaggctggaatttacagcgag
tctagaggaggttctcaagcaggagcctcgtctcttgcagtgccatcgctcttttctcat
caatcctgccaatgtggtgcatttagataagaaagaaaaactgcttttctttcccaatgg
tggaagttgtctaatcgcgcgttataaggtcagggaagtgtctgaggctattaataactt
acactgagctaggagagtttatgaatgttgcttggatattgttgtatacacttgttactc
acggattaaaaattgtcatattctttaaggtagatggaattagtctcacttttgagagga
tttttaaggcctttctttttaagatactgttggccgttgtttttggaatgcttggctata
tggtaggaaatgtttacctatcttattttatggaacccttgtacggcataggcttatctt
tcttattgttaagagaacttcctaaaaaactccttctcttttatggtctctttccaatga
tattagtgaatctcttttatagaggtgtttcctattttgtgcttccatttttgggacaag
ggcaagtatatgatgactactcatttatttggttatgtataataattttcaatttcttca
tttctctagcttttttgaaatggttggactatgatttcactagcttgagaaaggggattc
tcgataaagattttcaaaagtccctgactcagattaactggataatgggggcttactatt
tggtgatacaaaatctgtcttactttgaatatgaacaggggattcaatcaacgactgttc
gccatctcatcctagtcttttacctgctcttttttatggggattatcaagaaattggata
cctatttgaaggacaaactccatgagagactgaaccaagagcaggacttgcgctacagag
agatggagcggtatagtcggcatatagaggagctttataaggaagtacggagttttcgcc
atgactacaccaacctcttgactagcttacgtctgggcattgaagaggaggatatggagc
agataaaagagatctacgactcggtcttaaaggattctagtgaaaaattgcaggacaata
aatatgaccttggccgattggtgaatgttcgggatcgtgccctcaaaagtctcctagctg
gaaaatttataaaagctagagataagaacattgtctttaatgtcgaagttccagaggaga
ttcaggtagagggggtgagtctacttgattttctaaccgttgtgtctatcctttgtgaca
acgctattgaagctagtgtagaagcctgtcaacctcatgtttcaattgccttttttaaaa
atggagcacaggagacctttatcattgaaaattccatcaaagaagagggaatcgatattt
ctgaaatcttctcctttggagcaagttctaaaggggaggagagaggagttggtctctata
ccgttatgaaaattgtggaaagtcatcccaataccagtctcaataccacctgccaagatc
acgtttttcgtcaggtacttactgtaatacatatagaatgaagaaaaaataagaccgaga
gtgcgttctcttggtcttgtttttttatagttgtattggctgataaaatccttttgtatt
tttttgttcaattatattaaatctatataagaaatcttcccaccatcctccacctataat
ttggttgagttcggtagttgttagttcttgaaatgaagttaggttttgtttcttatccat
gttatgattctcctttttgataagataataaatagttatagagtgttatctgaaaattaa
tcagaatgggttaaaattttatctttgaaataatcaaaatatgttttctttgtagttaca
ctagtgacgcgaccttgtaagccatattggatgagtttactatcctcgttagatagtttt
gcaagagcggttaatttaaagagattgccttgctctgttctggtaggagtttgatcaata
ctctgaagttggccgatgatggtggtgccgtgatttccaatcttctccagttttaatctt
acagtttgtcctttatctagtaaggggagatagtcagatgatacgtagtaagtgattagt
acttctcttgtatctgtgatgacagggaatatttgagcaatttctgtaccagttggaatt
ctatttttaccttcaaattcgctgttcagatgaacgatacctttacttggagcggttaag
gtattattttctaagcgctgtgtcgcttgatctagttgtacttttaattctgttaattga
ttctccacggttagttgttgctgtgaggctgtttgtaaaaactgagtgcggagtacttca
attttggttgctaaactattatcataagttgctacacttccgataccagcttgctgaatt
ttgaggcttgcgatagatgattcaagacttgcaatactttgattaatttgagataaaaat
ggctcctctgccgttccttgtgtttgtccttgagaggctataagataacgatttaaaatt
gactggtgcggattgccagttggtaagcgtgctctgttatttatgatagcatctctcaac
tcttgatattctccaatttgttgttgaacttttgtaatttcttgttcgatggctgatgaa
ctgctattggtaagattagcttgatttgaaacttcagtgttagtctttgagatacccagt
tcaatatcatgggattgtttagtaaaattcataaaggtattatggtagccaaactcatcc
tcgctagaaaaaagatcagtcgctttttctaagctttgtttcaagattccaagtccttct
ttttgcttctcaagtctttgtaattgagttgctaaggcagttttctgactttcttccatt
gtttcagagtatttgatgagtaagtcacctttctcaactacttgatttgccactaaatga
ttagcaaggataggattatcactggtcgactgaatagatgcaatgacacttgtaggggtg
atttctccttgggaagtaacagtaatttcttttgtggcaacaagggagaaaatcaagatg
aaagtaaatagtaatgaaagaggtataatgaacactgtcgcatagttatggtaacgtctc
tgataaaactcgacacttctaaaaagattaggattcatgacattctccttatttattgaa
tagatgatggtagaagccttgcgcctgcattaactcttggtgactaccaacttcaatgat
tttcccctggtcaagaacaatgacacggttagttcgttcggctatactgagacgatgggc
tacaaagagaatggttttatcagttagggatataagattatctataacctttttctcagt
caagacatcaagaccgctagtagcttcatctagtattaaaacaggagctttagttaaaag
agcacgagcgagagcgattcgttgcttttgtcctcctgatagaccagctccatgagagag
ctgagtttgatagcccataggcattctttcaatgtcttgacggatttcagctaattcaca
agctcttagaatatcttcttggctaatcatatgattaccgcccaaggttaaattttccaa
gatagagccattaaagatataggcttgttggggtaggtaattaatatgacggcgcaagac
ttttttatcaatgtttttaatatcctgataattgatggaaatatgccctttgtagggttc
aaagaaattgacaatcattttggctaaagttgttttaccagaaccactaactccaactag
gctaaccttatctccttgtttaatcgtgagattaatatctgttaaggtatctcgtccaaa
accatacttataagaaaggtcatcaaattcaatatcgcccatcaaaaaatgtgaatgaac
agggttttcttgaacttgaaattcagattcgactagatagacttcgttcaaacggttatt
agcgaccttcgcagattggagtttggtttggaggttgataatattttccataggagttgt
aaagtaagaaaaaagtgtgttaaaggtaatcagctgaccgatagaaattttactcgacat
gactaattgagcgccaaaccataggataaggatattcagaactaattttgttccctgctt
taaactcgtttgtaaaatagaatatttactgagcttaaaggatttttccaaataatctac
aaattcgctgtctatattttgatagcgattttcttcactcgtgagcgactttatagtttc
aatcccgttgatatcttcgataatggcagagctaaccatagaattactttgcatgacatc
atggttcattttttcgaaaggtttcataaaagaaaagatgatgaacatgtatataggaat
ggaaagaagagaaaggaggaagagattagggttttgtgccagtaagacgccccctacaag
aatcagaatagaaacatccagaaaaagagaaagaatggtagaagccaaggcatctataat
agagttagcatctgtgaaccgtgaaatgatttctcctgtacgacgtgtcgcaaagaaaga
catgggaagttcaaaaatatggcgaatataggataaaatcacatcaatgcttaatctctg
gctcagaacggttaggagataatctctggaaaagctcatgacttgttggaggatataggt
gataaccagaccaactgagatgattcctaaagttgatttcatctgatttgggatgtattc
atccaagattccttggagataataagaaccaccgatattgataatagtgaccaataagct
tgagagaacaatgtaagcaatgagagatttttgtttgaaaatcagaggaaggaagcttag
tagaccattctttttatctttatggggttgatagctgggtttgggagctagaaaaatagc
tactccagtccattcagagaaaaagcgttcttttgacattttagtgatttttacagaagg
gtcaggatcaccaataatcagatagtctttctttgtttgatagacaacatagtaatgttg
gagttttccttctttgttaacgtgaacgataaatggataggggacatcactcatgtcaaa
gagagttttatctgcttgaacaggccttgtttcaaagcccatttcatcagcggcttttac
aatgccaagagcagtcgtcccttctttattggtctttgcaagttctctcaagtgagctag
agaaaaatctgaaccatagaatttagcaatcgaggctaaggcagcaacaccgcagtctct
agcatctatttgaggaacaaatgtacgtttataagaagtcattggcaattcctttcatat
agtggatagctctattatgacataaaaacaatttcgtgctttataaaatcttgaatagtc
attgaaatttcctgaatggtaaaaaagtgattagaaattatcttttaaaaaaaatttaga
ggtagttttaaataaaaaagctaatttaagacgtttcgatgacaattcaagatttggatg
aaaaactttaacaaatagtgctatactaaacttgtcaaagttgcaacaagacaaaaatta
aaaataaaaaaggagtatttgttatgaatacaaaaatgatggaacaatttcatgaaatgg
atatagctatgttatctagtattgaaggaggcaagaataattggcaaactaatgttttcg
aaggtggtagtgctgcttttggtggctgggggttagggacagctatttgtgctgcgagtg
gtgttggagcgccatttatgggagcatgtggatacataggagctaaatttggtgtggctc
tttgggcaggagtaacaggggcaacgggtggattttaacaaaaggagacttgtatgaata
cttattgtaatataaatgaaacaatgctgagtgaggtttacggaggtaattccggaggag
cagctgtagttgctgctttaggttgtgcagcgggtggagtgaaatatgggaaaattctag
gaccatggggcgctgcaataggaggaattggaggagcagtggtttgtggatatttagcct
ataccgctacatcataaaaatgaaagctaaattttatgaaggctatattctttattattc
tcttcgcttttcaaacctatcttatttatctatccataagtatctctgataaaaaacaaa
agactattgaattaacatcattgaattgttttgtcatattatttctaatctatgataaat
taatttttctctttattgcctatgtttttttgataatttttatattaaacttgttccgta
actgaaaagtgacatactatatgaatacaaaaatgatgtcacaattttctgttatggata
atgaaatgcttgcttgcgttgaaggtggagatattgattggggaagaaaaattagttgtg
cagcaggggttgcatatggcgcaattgatgggtgtgcaacaacggtttgacatttctatt
gggaccatttgctataggaataggtgtaactggtgctgcaggtggagctatacttggagg
tatagcctatgcagcaacatgttggtggtaattatggattttaaaagttttattattggt
ttagtagttggtatatttggtccttatatggatgacttaattagaaaaatattttcaaaa
tcttccaaaaaggatacggatagtactctctaaaaaataaatttctcccctgtatttgct
agcttaatttacaggggagtttctttaatattgtttcgcctgtcaaaatgatatgtgata
gcaggatgaaaagtctacaaacaagttggtatcaatacaatataaagaggaaagtatgtt
tttcatgcttgcttttttaatttttacaattcaagaggttttgatgaccatttatgattt
gagtgatccaaggtcaaaataagtgctatactagcagtgtaaatgttcttgctcaactaa
gataaatcgcacatttaggaggaaatcttatgaagaaaaaaatactgattattttcgttc
tgtatctgatcatgtccatctttctttatccgcttagggagagtatttggtataatctat
tttataccatagcctatatgattgcggttatgatctatttttctttaattaaaaagaaag
aaaagaaatgaaagattttcttgattaaaaagaatcatattctttgtgagattgttcctg
ggtcagttgcctttgcttgtttctacttatctatttctatttcgtcagttttccaatttc
ttttagtggttattaacttagcttctattttggtcactgtttacctcactagggaaatgc
ggataaaagagtttgaagatgatgatttggttagtcctagaaccaatcaacttatgttca
tcggcttgacaggctttatgtctattatttgtttgtatagagggatcacagcaggagaat
cctaccaacaaataatcgcttatattggcgctattctctgcttgaccatcatgcttctgc
tcatttggggattgaagtattataaaaagtagaggctaatgcagtttttgcaatttaaga
tgtcttgatgacaattcaagatttggatgaaaaactttgacaaatagtgctatactgaaa
ttgtcaaagttgcaacgggtgctgctacattatgttaaaaatcgctcttgattgataagc
tggatttgttaggaaaggagtaaataattatggataagaaaaagatagtttcgactataa
tatgtatagtatttcttgtagtgtcagtagataatttttttagagacttaaccccgttat
tgttcattttaaatattattggcctaacttgttttttagtgttaacatacactaacataa
aagagatactcttaaatataagtaaatgatgatttggttagtcctagaaccaatcaactt
atgtttatcggcttggtagattttatgtttgtcatttgtttgtatagaggtatttcagaa
acagaattctatcaacaactaatcgcttatataggtgtattctctgcttgtttatcacgc
ttctgctcatgtggggcttgaagcattataaaaagtagctttctatccttttctgacaag
atatttgagtagaaggctctattaaattgttagtgaaataaatgaatggaggtatttaat
atgaaatacagattattttttgttattttcttgagtagtgtgttggatattcttttaggg
acatttttacaaatctctatcgtatctattgggtggcttgttctttacagtggtttgttt
gaagcaggagttttccttcttgctaataaaggggtggcggtaaaaatcaaggaagtagat
attcgaaatcgctttaaatttatttttggaaaaaccttatggtttcaaattcttttgctc
atctttttgataatcaaactttatcttggtttggatgcgaggttgattttattctatgga
catattttcattgtctttaatgccttaatgtatctattatctagtagtcaggttagcctt
aaaaaaaacaaactgtcttcttaatcttacagcagtagagcctgacaaggtgaggtcata
gtagggaggatttctatgaaaaagtatcaacttctattcaaaataagtgcagtcttctct
tacttatttttcgtatttggtctttctcagctgacgcttatcgtccaaaattattggcaa
ttttcttcccagattggtaatttcgtctggattcaaaatatcttgagtttactttttatt
ggagtcatgattgtggttcttgttaagacaggccatggttatctcttccgcattccaaga
aaaaaatggctttggtattcgattttgacagtattagtggtagtgttccagatctctttt
aacgttcagacagctaaacatgttcagtcaactgcggaaggttgggctgtattgattggt
tatagtgggactaactttgcagagctaggtatttatatagccctgttctttctggttcca
ctgatggaagagttaatctatagaggattactgcaacatgctttctttaagcattcgcga
tttggtcttgatttgcttcttccttctattttatttgctctccctcatttttcaagcctg
cctagtctgttagatatcttcgtctttgcaacagttggaatcatctttgctggtttgacc
cgctataccaagagcatttatccatcctatgcggtgcatgtgatcaataatattgtagcg
accttcccgtttttgctcacttttctacatagggtcttggggtaaaaaaacaaaaggctt
gcttttcagccatagaggaggtcatcatgtataaacacttatttttcctagattccaaaa
ctttagatcggttgacaccctatattctagtcttggcttctgacaccattgcttttaatg
tttttgtgctaacctttgtatctgcggtggtttttaatttcctaaattccatgctagctt
taatggctatattcataggggctggctatgtggtcggattttggttactaatactcaatg
aaaatcaaagagcaaactaggaaactagccgcaggctgtacttgagtacggcaaggcgac
gttgacgtggtttgaatttgattttcgaagagtataaaatggtttgttttggaaaggcta
gaactaaagaatgacgtgtaggaagtctgtttgttgaggaggataattttatggagtttt
ttgataaatttcatgccttgtgttttggatttttagtactaataattgtcattatagttc
cttatacgattaaccatggggatttttttcaaaatgaatctgcattgattcttgtaagtc
ttcttgtaacctcgctgagtgttgcttatgctagaaagtttgaaatgatttcttttggga
tgttaagcaagaaacaacttttgcttttcattgcaatctttcttctaagtgtacttgaga
cgctggtttatattcatttcttcgctgtttcttctggctcaggggtccaacacttggcgg
aagtcagcagaggaatttccctgtctttgattttgactacctcagtttttggccccatcc
aggaggaactcattttcagaggacttcttcaaggtgcggtttttgacaattcttggttag
ggcttgtgctaacttcctctctcttttctttcatgcatggaccttctaatgtcccttcgt
ttattttttatctacttgggggcttgttgctgggccttgcttataaaaagagccaaaact
tatgggtttctactctagtccatatgctttacaacagttggccactcttatattatttat
aa
