# Supplementary material for: Genomic analyses of pneumococci reveal a wide diversity of bacteriocins – including pneumocyclicin, a novel circular bacteriocin
Source: BMC Genomics. 2015 Jul 28;16(1):554. doi: 10.1186/s12864-015-1729-4 (PMC4517551; doi:10.1186/s12864-015-1729-4)
Supplement: Additional file 9: — Sequence and annotation files for blp cassette prototypes. [file 12864_2015_1729_MOESM9_ESM.zip › blp_prototype8d_2-2_annotation.embl]

FT   source          1..11822
FT                   /organism="Streptococcus pneumoniae"
FT                   /mol_type="genomic DNA"
FT                   /strain="2/2"
FT   CDS             complement(1..330)
FT                   /gene="blpT"
FT                   /inference="ab initio prediction:Prodigal:2.60"
FT                   /codon_start=1
FT                   /transl_table=11
FT                   /product="hypothetical protein"
FT                   /colour=10
FT   CDS             607..945
FT                   /gene="blpS"
FT                   /gene_synonym="spiR1"
FT                   /inference="ab initio prediction:Prodigal:2.60"
FT                   /codon_start=1
FT                   /transl_table=11
FT                   /product="LytTR DNA-binding domain protein"
FT                   /colour=9
FT   CDS             950..1687
FT                   /gene="blpR"
FT                   /gene_synonym="spiR2"
FT                   /inference="ab initio prediction:Prodigal:2.60"
FT                   /codon_start=1
FT                   /transl_table=11
FT                   /product="response regulator"
FT                   /colour=9
FT   CDS             1701..3041
FT                   /gene="blpH"
FT                   /gene_synonym="spiH"
FT                   /inference="ab initio prediction:Prodigal:2.60"
FT                   /codon_start=1
FT                   /transl_table=11
FT                   /product="histidine kinase"
FT                   /colour=9
FT   CDS             complement(3085..3240)
FT                   /gene="blpC"
FT                   /gene_synonym="spiP"
FT                   /inference="ab initio prediction:Prodigal:2.60"
FT                   /codon_start=1
FT                   /transl_table=11
FT                   /product="peptide pheromone"
FT                   /colour=9
FT   CDS             complement(3297..4658)
FT                   /gene="blpB"
FT                   /gene_synonym="spiD"
FT                   /inference="ab initio prediction:Prodigal:2.60"
FT                   /codon_start=1
FT                   /transl_table=11
FT                   /product="bacteriocin secretion accessory protein"
FT                   /colour=3
FT   CDS             complement(4669..6822)
FT                   /gene="blpA"
FT                   /gene_synonym="spiABC"
FT                   /inference="ab initio prediction:Prodigal:2.60"
FT                   /codon_start=1
FT                   /transl_table=11
FT                   /product="ABC transporter; ATPase domain, transmembrane
FT                   region and C39 protease domain"
FT                   /colour=3
FT   CDS             7104..7358
FT                   /gene="blpM"
FT                   /gene_synonym="pncI"
FT                   /inference="ab initio prediction:Prodigal:2.60"
FT                   /codon_start=1
FT                   /transl_table=11
FT                   /product="class II bacteriocin precursor"
FT                   /colour=7
FT   CDS             7374..7577
FT                   /gene="blpN"
FT                   /gene_synonym="pncJ"
FT                   /inference="ab initio prediction:Prodigal:2.60"
FT                   /codon_start=1
FT                   /transl_table=11
FT                   /product="class II bacteriocin precursor"
FT                   /colour=7
FT   CDS             7596..7805
FT                   /gene="blpP"
FT                   /gene_synonym="pncK"
FT                   /inference="predicted by Prodigal with different settings"
FT                   /inference="indirect experimental evidence for function in
FT                   immunity (Dawid et al., 2007)"
FT                   /codon_start=1
FT                   /transl_table=11
FT                   /product="membrane protein with function in immunity"
FT                   /colour=4
FT   CDS             7821..7970
FT                   /gene="blpO"
FT                   /gene_synonym="pncV"
FT                   /inference="predicted by Prodigal in other strains"
FT                   /codon_start=1
FT                   /transl_table=11
FT                   /product="class II bacteriocin precursor"
FT                   /colour=7
FT   CDS             8490..8651
FT                   /gene="pncG"
FT                   /inference="ab initio prediction:Prodigal:2.60"
FT                   /codon_start=1
FT                   /transl_table=11
FT                   /product="membrane protein with putative function in
FT                   immunity"
FT                   /colour=4
FT   CDS             8661..9032
FT                   /gene="blpL"
FT                   /gene_synonym="pncH"
FT                   /inference="ab initio prediction:Prodigal:2.60"
FT                   /codon_start=1
FT                   /transl_table=11
FT                   /product="membrane protein with putative function in
FT                   immunity"
FT                   /colour=4
FT   CDS             9210..9389
FT                   /gene="pncM"
FT                   /inference="ab initio prediction:Prodigal:2.60"
FT                   /codon_start=1
FT                   /transl_table=11
FT                   /product="membrane protein with putative function in
FT                   immunity"
FT                   /colour=4
FT   CDS             9661..10044
FT                   /gene="blpX"
FT                   /gene_synonym="pncN"
FT                   /inference="ab initio prediction:Prodigal:2.60"
FT                   /codon_start=1
FT                   /transl_table=11
FT                   /product="membrane protein with putative function in
FT                   immunity"
FT                   /colour=4
FT   CDS             10096..10785
FT                   /gene="blpY"
FT                   /gene_synonym="pncO"
FT                   /inference="ab initio prediction:Prodigal:2.60"
FT                   /codon_start=1
FT                   /transl_table=11
FT                   /product="CAAX amino terminal protease"
FT                   /colour=2
FT   CDS             10827..11060
FT                   /gene="blpZ"
FT                   /gene_synonym="pncQ"
FT                   /inference="ab initio prediction:Prodigal:2.60"
FT                   /codon_start=1
FT                   /transl_table=11
FT                   /product="membrane protein with putative function in
FT                   immunity"
FT                   /colour=4
FT   CDS             11211..11822
FT                   /gene="pncP"
FT                   /gene_synonym="SP0547"
FT                   /inference="ab initio prediction:Prodigal:2.60"
FT                   /codon_start=1
FT                   /transl_table=11
FT                   /product="CAAX amino terminal protease"
FT                   /colour=2
SQ   Sequence 11822 BP; 3430 A; 1857 C; 2434 G; 4101 T; 0 other;
     ctagtttgct ctttgattct cattgagtat taacttggtc ttgacttggt caaagtggaa        60
     gcggtcatag gcccgccaag cggcgcgagt tggagcatct ggatcaagag cgctgagtcc       120
     catgagaaga ctggaagtct ggtaaaattt ttccaattca atcaagaatc gattatccac       180
     tgtttcagcc ttggctagaa aaccaagaat agagtttaat tgctcctgaa agcggacgtc       240
     gtcagcggtt gcctgtttgc atgcttgata ggctttgttt aagtcagtaa tcaaagtctg       300
     agctcttttg atagggtctg tatctgtcat gagaattcct cctctaatct gggtgccagt       360
     cttgattcta gcaactgtgt tttgatactg tcagtctatc acttttatct cctttttcgc       420
     ctttaaatct ttaattgtca ttgaaatgtc ttgaattgcg ctgagtgaat tttatgataa       480
     aatagtggta agctcatcat gatattgtag aaaaataatt cttttaggag ctttcaaaga       540
     ctgtttagga ttgggtgtgc ttgtgttaga ttttttctgt tattcttttc ttaggaggag       600
     aatccaatga aacatatgat tattcagaca cagaaaacag tctataaagt aaacgtcgac       660
     gatgtctact atatccaaac acatccaact aaagcccata ctgtaaagat tgttacagaa       720
     gaggctagtt ttaatatggt tcaaaattta agtaatcttg agaaccaata tggggaaacc       780
     ttgatgagat gtcatcgaaa ttgtttggtc aatcttgata aagtaaaatc gattgatttt       840
     caagaaagaa tcctttttct tggagaagaa ggtcaatacg ctgtcaagta tgccagacgt       900
     cgctatagag aaattcgtca aaaatggttg aaagaaggag agtaagaaga tgagaatatt       960
     tgttttagaa gatgattttt cccaacagac tagaattgaa acgacgattg agaaactctt      1020
     gaaggaacat catatcactc tgagttcttt tgaagttttt ggtaagccag atcaattgct      1080
     ggcagaggtg catgagaagg gggcccatca gctattcttt ttggatattg agattcgaaa      1140
     tgaggagatg aagggtctgg aagtggctag aaagattcgg gatcgggatc cgtatgccct      1200
     gattgtcttt gtgacgactc actcggagtt tatgcccctg tcctttcgct accaagtgtc      1260
     tgctctggat tatattgata aggccctttc ggcagaggag tttgaatctc gtatcgagac      1320
     agccctcctc tatgccaatg gtcaagacag taaaagtcta gcggaagatt gcttttactt      1380
     taaatcaaaa tttgctcaat tccagtatcc ttttaaagag gtttactatc tcgaaacgtc      1440
     cacaagaccc catcgtgtta ttctctatac caagacagac aggctggaat ttacagcgag      1500
     tctagaggag gttctcaagc aggagcctcg tctcttgcag tgccatcgct cttttctcat      1560
     caatcctgcc aatgtggtgc atttagataa gaaagaaaaa ctgcttttct ttcccaatgg      1620
     tggaagttgt ctaatcgcgc gttataaggt cagggaagtg tctgaggcta ttaataactt      1680
     acactgagct aggagagttt atgaatgttg cttggatatt gttgtataca cttgttactc      1740
     acggattaaa aattgtcata ttctttaagg tagatggaat tagtctcact tttgagagga      1800
     tttttaaggc ctttcttttt aagatactgt tggccgttgt ttttggaatg cttggctata      1860
     tggtaggaaa tgtttaccta tcttatttta tggaaccctt gtacggcata ggcttatctt      1920
     tcttattgtt aagagaactt cctaaaaaac tccttctctt ttatggtctc tttccaatga      1980
     tattagtgaa tctcttttat agaggtgttt cctattttgt gcttccattt ttgggacaag      2040
     ggcaagtata tgatgactac tcatttattt ggttatgtat aataattttc aatttcttca      2100
     tttctctagc ttttttgaaa tggttggact atgatttcac tagcttgaga aaggggattc      2160
     tcgataaaga ttttcaaaag tccctgactc agattaactg gataatgggg gcttactatt      2220
     tggtgataca aaatctgtct tactttgaat atgaacaggg gattcaatca acgactgttc      2280
     gccatctcat cctagtcttt tacctgctct tttttatggg gattatcaag aaattggata      2340
     cctatttgaa ggacaaactc catgagagac tgaaccaaga gcaggacttg cgctacagag      2400
     agatggagcg gtatagtcgg catatagagg agctttataa ggaagtacgg agttttcgcc      2460
     atgactacac caacctcttg actagcttac gtctgggcat tgaagaggag gatatggagc      2520
     agataaaaga gatctacgac tcggtcttaa aggattctag tgaaaaattg caggacaata      2580
     aatatgacct tggccgattg gtgaatgttc gggatcgtgc cctcaaaagt ctcctagctg      2640
     gaaaatttat aaaagctaga gataagaaca ttgtctttaa tgtcgaagtt ccagaggaga      2700
     ttcaggtaga gggggtgagt ctacttgatt ttctaaccgt tgtgtctatc ctttgtgaca      2760
     acgctattga agctagtgta gaagcctgtc aacctcatgt ttcaattgcc ttttttaaaa      2820
     atggagcaca ggagaccttt atcattgaaa attccatcaa agaagaggga atcgatattt      2880
     ctgaaatctt ctcctttgga gcaagttcta aaggggagga gagaggagtt ggtctctata      2940
     ccgttatgaa aattgtggaa agtcatccca ataccagtct caataccacc tgccaagatc      3000
     acgtttttcg tcaggtactt actgtaatac atatagaatg aagaaaaaat aagaccgaga      3060
     gtgcgttctc ttggtcttgt ttttttatag ttgtattggc tgataaaatc cttttgtatt      3120
     tttttgttca attatattaa atctatataa gaaatcttcc caccatcctc cacctataat      3180
     ttggttgagt tcggtagttg ttagttcttg aaatgaagtt aggttttgtt tcttatccat      3240
     gttatgattc tcctttttga taagataata aatagttata gagtgttatc tgaaaattaa      3300
     tcagaatggg ttaaaatttt atctttgaaa taatcaaaat atgttttctt tgtagttaca      3360
     ctagtgacgc gaccttgtaa gccatattgg atgagtttac tatcctcgtt agatagtttt      3420
     gcaagagcgg ttaatttaaa gagattgcct tgctctgttc tggtaggagt ttgatcaata      3480
     ctctgaagtt ggccgatgat ggtggtgccg tgatttccaa tcttctccag ttttaatctt      3540
     acagtttgtc ctttatctag taaggggaga tagtcagatg atacgtagta agtgattagt      3600
     acttctcttg tatctgtgat gacagggaat atttgagcaa tttctgtacc agttggaatt      3660
     ctatttttac cttcaaattc gctgttcaga tgaacgatac ctttacttgg agcggttaag      3720
     gtattatttt ctaagcgctg tgtcgcttga tctagttgta cttttaattc tgttaattga      3780
     ttctccacgg ttagttgttg ctgtgaggct gtttgtaaaa actgagtgcg gagtacttca      3840
     attttggttg ctaaactatt atcataagtt gctacacttc cgataccagc ttgctgaatt      3900
     ttgaggcttg cgatagatga ttcaagactt gcaatacttt gattaatttg agataaaaat      3960
     ggctcctctg ccgttccttg tgtttgtcct tgagaggcta taagataacg atttaaaatt      4020
     gactggtgcg gattgccagt tggtaagcgt gctctgttat ttatgatagc atctctcaac      4080
     tcttgatatt ctccaatttg ttgttgaact tttgtaattt cttgttcgat ggctgatgaa      4140
     ctgctattgg taagattagc ttgatttgaa acttcagtgt tagtctttga gatacccagt      4200
     tcaatatcat gggattgttt agtaaaattc ataaaggtat tatggtagcc aaactcatcc      4260
     tcgctagaaa aaagatcagt cgctttttct aagctttgtt tcaagattcc aagtccttct      4320
     ttttgcttct caagtctttg taattgagtt gctaaggcag ttttctgact ttcttccatt      4380
     gtttcagagt atttgatgag taagtcacct ttctcaacta cttgatttgc cactaaatga      4440
     ttagcaagga taggattatc actggtcgac tgaatagatg caatgacact tgtaggggtg      4500
     atttctcctt gggaagtaac agtaatttct tttgtggcaa caagggagaa aatcaagatg      4560
     aaagtaaata gtaatgaaag aggtataatg aacactgtcg catagttatg gtaacgtctc      4620
     tgataaaact cgacacttct aaaaagatta ggattcatga cattctcctt atttattgaa      4680
     tagatgatgg tagaagcctt gcgcctgcat taactcttgg tgactaccaa cttcaatgat      4740
     tttcccctgg tcaagaacaa tgacacggtt agttcgttcg gctatactga gacgatgggc      4800
     tacaaagaga atggttttat cagttaggga tataagatta tctataacct ttttctcagt      4860
     caagacatca agaccgctag tagcttcatc tagtattaaa acaggagctt tagttaaaag      4920
     agcacgagcg agagcgattc gttgcttttg tcctcctgat agaccagctc catgagagag      4980
     ctgagtttga tagcccatag gcattctttc aatgtcttga cggatttcag ctaattcaca      5040
     agctcttaga atatcttctt ggctaatcat atgattaccg cccaaggtta aattttccaa      5100
     gatagagcca ttaaagatat aggcttgttg gggtaggtaa ttaatatgac ggcgcaagac      5160
     ttttttatca atgtttttaa tatcctgata attgatggaa atatgccctt tgtagggttc      5220
     aaagaaattg acaatcattt tggctaaagt tgttttacca gaaccactaa ctccaactag      5280
     gctaacctta tctccttgtt taatcgtgag attaatatct gttaaggtat ctcgtccaaa      5340
     accatactta taagaaaggt catcaaattc aatatcgccc atcaaaaaat gtgaatgaac      5400
     agggttttct tgaacttgaa attcagattc gactagatag acttcgttca aacggttatt      5460
     agcgaccttc gcagattgga gtttggtttg gaggttgata atattttcca taggagttgt      5520
     aaagtaagaa aaaagtgtgt taaaggtaat cagctgaccg atagaaattt tactcgacat      5580
     gactaattga gcgccaaacc ataggataag gatattcaga actaattttg ttccctgctt      5640
     taaactcgtt tgtaaaatag aatatttact gagcttaaag gatttttcca aataatctac      5700
     aaattcgctg tctatatttt gatagcgatt ttcttcactc gtgagcgact ttatagtttc      5760
     aatcccgttg atatcttcga taatggcaga gctaaccata gaattacttt gcatgacatc      5820
     atggttcatt ttttcgaaag gtttcataaa agaaaagatg atgaacatgt atataggaat      5880
     ggaaagaaga gaaaggagga agagattagg gttttgtgcc agtaagacgc cccctacaag      5940
     aatcagaata gaaacatcca gaaaaagaga aagaatggta gaagccaagg catctataat      6000
     agagttagca tctgtgaacc gtgaaatgat ttctcctgta cgacgtgtcg caaagaaaga      6060
     catgggaagt tcaaaaatat ggcgaatata ggataaaatc acatcaatgc ttaatctctg      6120
     gctcagaacg gttaggagat aatctctgga aaagctcatg acttgttgga ggatataggt      6180
     gataaccaga ccaactgaga tgattcctaa agttgatttc atctgatttg ggatgtattc      6240
     atccaagatt ccttggagat aataagaacc accgatattg ataatagtga ccaataagct      6300
     tgagagaaca atgtaagcaa tgagagattt ttgtttgaaa atcagaggaa ggaagcttag      6360
     tagaccattc tttttatctt tatggggttg atagctgggt ttgggagcta gaaaaatagc      6420
     tactccagtc cattcagaga aaaagcgttc ttttgacatt ttagtgattt ttacagaagg      6480
     gtcaggatca ccaataatca gatagtcttt ctttgtttga tagacaacat agtaatgttg      6540
     gagttttcct tctttgttaa cgtgaacgat aaatggatag gggacatcac tcatgtcaaa      6600
     gagagtttta tctgcttgaa caggccttgt ttcaaagccc atttcatcag cggcttttac      6660
     aatgccaaga gcagtcgtcc cttctttatt ggtctttgca agttctctca agtgagctag      6720
     agaaaaatct gaaccataga atttagcaat cgaggctaag gcagcaacac cgcagtctct      6780
     agcatctatt tgaggaacaa atgtacgttt ataagaagtc attggcaatt cctttcatat      6840
     agtggatagc tctattatga cataaaaaca atttcgtgct ttataaaatc ttgaatagtc      6900
     attgaaattt cctgaatggt aaaaaagtga ttagaaatta tcttttaaaa aaaatttaga      6960
     ggtagtttta aataaaaaag ctaatttaag acgtttcgat gacaattcaa gatttggatg      7020
     aaaaacttta acaaatagtg ctatactaaa cttgtcaaag ttgcaacaag acaaaaatta      7080
     aaaataaaaa aggagtattt gttatgaata caaaaatgat ggaacaattt catgaaatgg      7140
     atatagctat gttatctagt attgaaggag gcaagaataa ttggcaaact aatgttttcg      7200
     aaggtggtag tgctgctttt ggtggctggg ggttagggac agctatttgt gctgcgagtg      7260
     gtgttggagc gccatttatg ggagcatgtg gatacatagg agctaaattt ggtgtggctc      7320
     tttgggcagg agtaacaggg gcaacgggtg gattttaaca aaaggagact tgtatgaata      7380
     cttattgtaa tataaatgaa acaatgctga gtgaggttta cggaggtaat tccggaggag      7440
     cagctgtagt tgctgcttta ggttgtgcag cgggtggagt gaaatatggg aaaattctag      7500
     gaccatgggg cgctgcaata ggaggaattg gaggagcagt ggtttgtgga tatttagcct      7560
     ataccgctac atcataaaaa tgaaagctaa attttatgaa ggctatattc tttattattc      7620
     tcttcgcttt tcaaacctat cttatttatc tatccataag tatctctgat aaaaaacaaa      7680
     agactattga attaacatca ttgaattgtt ttgtcatatt atttctaatc tatgataaat      7740
     taatttttct ctttattgcc tatgtttttt tgataatttt tatattaaac ttgttccgta      7800
     actgaaaagt gacatactat atgaatacaa aaatgatgtc acaattttct gttatggata      7860
     atgaaatgct tgcttgcgtt gaaggtggag atattgattg gggaagaaaa attagttgtg      7920
     cagcaggggt tgcatatggc gcaattgatg ggtgtgcaac aacggtttga catttctatt      7980
     gggaccattt gctataggaa taggtgtaac tggtgctgca ggtggagcta tacttggagg      8040
     tatagcctat gcagcaacat gttggtggta attatggatt ttaaaagttt tattattggt      8100
     ttagtagttg gtatatttgg tccttatatg gatgacttaa ttagaaaaat attttcaaaa      8160
     tcttccaaaa aggatacgga tagtactctc taaaaaataa atttctcccc tgtatttgct      8220
     agcttaattt acaggggagt ttctttaata ttgtttcgcc tgtcaaaatg atatgtgata      8280
     gcaggatgaa aagtctacaa acaagttggt atcaatacaa tataaagagg aaagtatgtt      8340
     tttcatgctt gcttttttaa tttttacaat tcaagaggtt ttgatgacca tttatgattt      8400
     gagtgatcca aggtcaaaat aagtgctata ctagcagtgt aaatgttctt gctcaactaa      8460
     gataaatcgc acatttagga ggaaatctta tgaagaaaaa aatactgatt attttcgttc      8520
     tgtatctgat catgtccatc tttctttatc cgcttaggga gagtatttgg tataatctat      8580
     tttataccat agcctatatg attgcggtta tgatctattt ttctttaatt aaaaagaaag      8640
     aaaagaaatg aaagattttc ttgattaaaa agaatcatat tctttgtgag attgttcctg      8700
     ggtcagttgc ctttgcttgt ttctacttat ctatttctat ttcgtcagtt ttccaatttc      8760
     ttttagtggt tattaactta gcttctattt tggtcactgt ttacctcact agggaaatgc      8820
     ggataaaaga gtttgaagat gatgatttgg ttagtcctag aaccaatcaa cttatgttca      8880
     tcggcttgac aggctttatg tctattattt gtttgtatag agggatcaca gcaggagaat      8940
     cctaccaaca aataatcgct tatattggcg ctattctctg cttgaccatc atgcttctgc      9000
     tcatttgggg attgaagtat tataaaaagt agaggctaat gcagtttttg caatttaaga      9060
     tgtcttgatg acaattcaag atttggatga aaaactttga caaatagtgc tatactgaaa      9120
     ttgtcaaagt tgcaacgggt gctgctacat tatgttaaaa atcgctcttg attgataagc      9180
     tggatttgtt aggaaaggag taaataatta tggataagaa aaagatagtt tcgactataa      9240
     tatgtatagt atttcttgta gtgtcagtag ataatttttt tagagactta accccgttat      9300
     tgttcatttt aaatattatt ggcctaactt gttttttagt gttaacatac actaacataa      9360
     aagagatact cttaaatata agtaaatgat gatttggtta gtcctagaac caatcaactt      9420
     atgtttatcg gcttggtaga ttttatgttt gtcatttgtt tgtatagagg tatttcagaa      9480
     acagaattct atcaacaact aatcgcttat ataggtgtat tctctgcttg tttatcacgc      9540
     ttctgctcat gtggggcttg aagcattata aaaagtagct ttctatcctt ttctgacaag      9600
     atatttgagt agaaggctct attaaattgt tagtgaaata aatgaatgga ggtatttaat      9660
     atgaaataca gattattttt tgttattttc ttgagtagtg tgttggatat tcttttaggg      9720
     acatttttac aaatctctat cgtatctatt gggtggcttg ttctttacag tggtttgttt      9780
     gaagcaggag ttttccttct tgctaataaa ggggtggcgg taaaaatcaa ggaagtagat      9840
     attcgaaatc gctttaaatt tatttttgga aaaaccttat ggtttcaaat tcttttgctc      9900
     atctttttga taatcaaact ttatcttggt ttggatgcga ggttgatttt attctatgga      9960
     catattttca ttgtctttaa tgccttaatg tatctattat ctagtagtca ggttagcctt     10020
     aaaaaaaaca aactgtcttc ttaatcttac agcagtagag cctgacaagg tgaggtcata     10080
     gtagggagga tttctatgaa aaagtatcaa cttctattca aaataagtgc agtcttctct     10140
     tacttatttt tcgtatttgg tctttctcag ctgacgctta tcgtccaaaa ttattggcaa     10200
     ttttcttccc agattggtaa tttcgtctgg attcaaaata tcttgagttt actttttatt     10260
     ggagtcatga ttgtggttct tgttaagaca ggccatggtt atctcttccg cattccaaga     10320
     aaaaaatggc tttggtattc gattttgaca gtattagtgg tagtgttcca gatctctttt     10380
     aacgttcaga cagctaaaca tgttcagtca actgcggaag gttgggctgt attgattggt     10440
     tatagtggga ctaactttgc agagctaggt atttatatag ccctgttctt tctggttcca     10500
     ctgatggaag agttaatcta tagaggatta ctgcaacatg ctttctttaa gcattcgcga     10560
     tttggtcttg atttgcttct tccttctatt ttatttgctc tccctcattt ttcaagcctg     10620
     cctagtctgt tagatatctt cgtctttgca acagttggaa tcatctttgc tggtttgacc     10680
     cgctatacca agagcattta tccatcctat gcggtgcatg tgatcaataa tattgtagcg     10740
     accttcccgt ttttgctcac ttttctacat agggtcttgg ggtaaaaaaa caaaaggctt     10800
     gcttttcagc catagaggag gtcatcatgt ataaacactt atttttccta gattccaaaa     10860
     ctttagatcg gttgacaccc tatattctag tcttggcttc tgacaccatt gcttttaatg     10920
     tttttgtgct aacctttgta tctgcggtgg tttttaattt cctaaattcc atgctagctt     10980
     taatggctat attcataggg gctggctatg tggtcggatt ttggttacta atactcaatg     11040
     aaaatcaaag agcaaactag gaaactagcc gcaggctgta cttgagtacg gcaaggcgac     11100
     gttgacgtgg tttgaatttg attttcgaag agtataaaat ggtttgtttt ggaaaggcta     11160
     gaactaaaga atgacgtgta ggaagtctgt ttgttgagga ggataatttt atggagtttt     11220
     ttgataaatt tcatgccttg tgttttggat ttttagtact aataattgtc attatagttc     11280
     cttatacgat taaccatggg gatttttttc aaaatgaatc tgcattgatt cttgtaagtc     11340
     ttcttgtaac ctcgctgagt gttgcttatg ctagaaagtt tgaaatgatt tcttttggga     11400
     tgttaagcaa gaaacaactt ttgcttttca ttgcaatctt tcttctaagt gtacttgaga     11460
     cgctggttta tattcatttc ttcgctgttt cttctggctc aggggtccaa cacttggcgg     11520
     aagtcagcag aggaatttcc ctgtctttga ttttgactac ctcagttttt ggccccatcc     11580
     aggaggaact cattttcaga ggacttcttc aaggtgcggt ttttgacaat tcttggttag     11640
     ggcttgtgct aacttcctct ctcttttctt tcatgcatgg accttctaat gtcccttcgt     11700
     ttatttttta tctacttggg ggcttgttgc tgggccttgc ttataaaaag agccaaaact     11760
     tatgggtttc tactctagtc catatgcttt acaacagttg gccactctta tattatttat     11820
     aa                                                                    11822
//
