# Supplementary material for: Genomic analyses of pneumococci reveal a wide diversity of bacteriocins – including pneumocyclicin, a novel circular bacteriocin
Source: BMC Genomics. 2015 Jul 28;16(1):554. doi: 10.1186/s12864-015-1729-4 (PMC4517551; doi:10.1186/s12864-015-1729-4)
Supplement: Additional file 9: — Sequence and annotation files for blp cassette prototypes. [file 12864_2015_1729_MOESM9_ESM.zip › blp_prototype8f_NCTC7465.fasta]

>blp_cassette_prototype8f_NCTC7465
ctagtttgctctttgattctcattgagtattaacttggtcttgacttggtcaaagtggaa
gcggtcataggcccgccaagcggcgcgagttggagcatctggatcaagagcgctgagtcc
catgagaagactggaagtctggtaaaatttttccaattcaatcaagaatcgattatccac
tgtttcagccttggctagaaaaccaagaatagagtttaattgctcctgaaagcggacgtc
gtcagcggttgcctgtttgcatgcttgataggctttgtttaagtcagtaatcaaagtctg
agctcttttgatagggtctgtatctgtcatgagaattcctcctctaatctgggtgccagt
cttgattctagcaactgtgttttgatactgtcagtctatcacttttatctcctttttcgc
ctttaaatctttaattgtcattgaaatgtcttgaattgcgctgagtgaattttatgataa
aatagtggtaagctcatcatgatattgtagaaaaataattcttttaggagctttcaaaga
ctgtttaggattgggtgtgcttgtgttagattttttctgttattcttttcttaggaggag
aatccaatgaaacatatgattattcagacacagaaaacagtctataaagtaaacgtcgac
gatgtctactatatccaaacacatccaactaaagcccatactgtaaagattgttacagaa
gaggctagttttaatatggttcaaaatttaagtaatcttgagaaccaatatggggaaacc
ttgatgagatgtcatcgaaattgtttggtcaatcttgataaagtaaaatcgattgatttt
caagaaagaatcctttttcttggagaagaaggtcaatacgctgtcaagtatgccagacgt
cgctatagagaaattcgtcaaaaatggttgaaagaaggagagtaagaagatgagaatatt
tgttttagaagatgatttttcccaacagactagaattgaaacgacgattgagaaactctt
gaaggaacatcatatcactctgagttcttttgaagtttttggtaagccagatcaattgct
ggcagaggtgcatgagaagggggcccatcagctattctttttggatattgagattcgaaa
tgaggagatgaagggtctggaagtggctagaaagattcgggatcgggatccgtatgccct
gattgtctttgtgacgactcactcggagtttatgcccctgtcctttcgctaccaagtgtc
tgctctggattatattgataaggccctttcggcagaggagtttgaatctcgtatcgagac
agccctcctctatgccaatggtcaagacagtaaaagtctagcggaagattgcttttactt
taaatcaaaatttgctcaattccagtatccttttaaagaggtttactatctcgaaacgtc
cacaagaccccatcgtgttattctctataccaagacagacaggctggaatttacagcgag
tctagaggaggttctcaagcaggagcctcgtctcttgcagtgccatcgctcttttctcat
caatcctgccaatgtggtgcatttagataagaaagaaaaactgcttttctttcccaatgg
tggaagttgtctaatcgcgcgttataaggtcagggaagtgtctgaggctattaataactt
acactgagctaggagagtttatgaatgttgcttggatattgttgtatacacttgttactc
acggattaaaaattgtcatattctttaaggtagatggaattagtctcacttttgagagga
tttttaaggcctttctttttaagatactgttggccgttgtttttggaatgcttggctata
tggtaggaaatgtttacctatcttattttatggaacccttgtacggcataggcttatctt
tcttattgttaagagaacttcctaaaaaactccttctcttttatggtctctttccaatga
tattagtgaatctcttttatagaggtgtttcctattttgtgcttccatttttgggacaag
ggcaagtatatgatgactactcatttatttggttatgtataataattttcaatttcttca
tttctctagcttttttgaaatggttggactatgatttcactagcttgagaaaggggattc
tcgataaagattttcaaaagtccctgactcagattaactggataatgggggcttactatt
tggtgatacaaaatctgtcttactttgaatatgaacaggggattcaatcaacgactgttc
gccatctcatcctagtcttttacctgctcttttttatggggattatcaagaaattggata
cctatttgaaggacaaactccatgagagactgaaccaagagcaggacttgcgctacagag
agatggagcggtatagtcggcatatagaggagctttataaggaagtacggagttttcgcc
atgactacaccaacctcttgactagcttacgtctgggcattgaagaggaggatatggagc
agataaaagagatctacgactcggtcttaaaggattctagtgaaaaattgcaggacaata
aatatgaccttggccgattggtgaatgttcgggatcgtgccctcaaaagtctcctagctg
gaaaatttataaaagctagagataagaacattgtctttaatgtcgaagttccagaggaga
ttcaggtagagggggtgagtctacttgattttctaaccgttgtgtctatcctttgtgaca
acgctattgaagctagtgtagaagcctgtcaacctcatgtttcaattgccttttttaaaa
atggagcacaggagacctttatcattgaaaattccatcaaagaagagggaatcgatattt
ctgaaatcttctcctttggagcaagttctaaaggggaggagagaggagttggtctctata
ccgttatgaaaattgtggaaagtcatcccaataccagtctcaataccacctgccaagatc
acgtttttcgtcaggtacttactgtaatacatatagaatgaagaaaaaataagaccgaga
gtgcgttctcttggtcttgtttttttatagttgtattggctgataaaatccttttgtatt
tttttgttcaattatattaaatctatataagaaatcttcccaccatcctccacctataat
ttggttgagttcggtagttgttagttcttgaaatgaagttaggttttgtttcttatccat
gttatgattctcctttttgataagataataaatagttatagagtgttatctgaaaattaa
tcagaatgggttaaaattttatctttgaaataatcaaaatatgttttctttgtagttaca
ctagtgacgcgaccttgtaagccatattggatgagtttactatcctcgttagatagtttt
gcaagagcggttaatttaaagagattgccttgctctgttctggtaggagtttgatcaata
ctctgaagttggccgatgatggtggtgccgtgatttccaatcttctccagttttaatctt
acagtttgtcctttatctagtaaggggagatagtcagatgatacgtagtaagtgattagt
acttctcttgtatctgtgatgacagggaatatttgagcaatttctgtaccagttggaatt
ctatttttaccttcaaattcgctgttcagatgaacgatacctttacttggagcggttaag
gtattattttctaagcgctgtgtcgcttgatctagttgtacttttaattctgttaattga
ttctccacggttagttgttgctgtgaggctgtttgtaaaaactgagtgcggagtacttca
attttggttgctaaactattatcataagttgctacacttccgataccagcttgctgaatt
ttgaggcttgcgatagatgattcaagacttgcaatactttgattaatttgagataaaaat
ggctcctctgccgttccttgtgtttgtccttgagaggctataagataacgatttaaaatt
gactggtgcggattgccagttggtaagcgtgctctgttatttatgatagcatctctcaac
tcttgatattctccaatttgttgttgaacttttgtaatttcttgttcgatggctgatgaa
ctgctattggtaagattagcttgatttgaaacttcagtgttagtctttgagatacccagt
tcaatatcatgggattgtttagtaaaattcataaaggtattatggtagccaaactcatcc
tcgctagaaaaaagatcagtcgctttttctaagctttgtttcaagattccaagtccttct
ttttgcttctcaagtctttgtaattgagttgctaaggcagttttctgactttcttccatt
gtttcagagtatttgatgagtaagtcacctttctcaactacttgatttgccactaaatga
ttagcaaggataggattatcactggtcgactgaatagatgcaatgacacttgtaggggcg
atttctccttgggaagtaacagtaatttcttttgtggcaacaagggagaaaatcaagatg
aaagtaaatagtaatgaaagaggtataatgaacactgtcgcatagttatggtaacgtctc
tgataaaactcgacacttctaaaaagattaggattcatgacattctccttatttattgaa
tagatgatggtagaagccttgcgcctgcattaactcttggtgactaccaacttcaatgat
tttcccctggtcaagaacaatgacacggttagttcgttcggctatactgagacgatgggc
tacaaagagaatggttttatcagttagggatataagattatctataacctttttctcagt
caagacatcaagaccgctagtagcttcatctagtattaaaacaggagctttagttaaaag
agcacgagcgagagcgattcgttgcttttgtcctcctgatagaccagctccatcagagag
ctgagtttgatagcccataggcattctttcaatgtcttgacggatttcagctaattcaca
agctcttagaatatcttcttggctaatcatatgattaccgcccaaggttaaattttccaa
gatagagccattaaagatataggcttgttggggtaggtaattaatatgacggcgcaagac
ttttttatcaatgtttttaatatcctgataattgatggaaatatgccctttgtagggttc
aaagaaattgacaatcattttggctaaagttgttttaccagaaccactaactccaactag
gctaaccttatctccttgtttaatcgtgagattaatatctgttaaggtatctcgtccaaa
accatacttataagaaaggtcatcaaattcaatatcgcccatcaaaaaatgtgaatgaac
agggttttcttgaacttgaaattcagattcgactagatagacttcgttcaaacggttatt
agcgaccttcgcagattggagtttggtttggaggttgataatattttccataggagttgt
aaagtaagaaaaaagtgtgttaaaggtaatcagctgaccgatagaaattttactcgacat
gactaattgagcgccaaaccataggataaggatattcagaactaattttgttccctgctt
taaactcgtttgtaaaatagaatatttactgagcttaaaggatttttccaaataatctac
aaattcgctgtctatattttgatagcgattttcttcactcgtgagcgactttatagtttc
aatcccgttgatatcttcgataatggcagagctaaccatagaattactttgcatgacatc
atggttcattttttcgaaaggtttcataaaagaaaagatgatgaacatgtatataggaat
ggaaagaagagaaaggaggaagagattagggttttgtgccagtaagacgccccctacaag
aatcagaatagaaacatccagaaaaagagaaagaatggtagaagccaaggcatctataat
agagttagcatctgtgaaccgtgaaatgatttctcctgtacgacgtgtcgcaaagaaaga
catgggaagttcaaaaatatggcgaatataggataaaatcacatcaatgcttaatctctg
gctcagaacggttaggagataatctctggaaaagctcatgacttgttggaggatataggt
gataaccagaccaactgagatgattcctaaagttgatttcatctgatttgggatgtattc
atccaagattccttggagataataagaaccaccgatattgataatagtgaccaataagct
tgagagaacaatgtaagcaatgagagatttttgtttgaaaatcagaggaaggaagcttag
tagaccattctttttatctttatggggttgatagctgggtttgggagctagaaaaatagc
tactccagtccattcagagaaaaagcgttcttttgacattttagtgatttttacagaagg
gtcaggatcaccaataatcagatagtctttctttgtttgatagacaacatagtaatgttg
gagttttccttctttgttaacgtgaacgataaatggataggggacatcactcatgtcaaa
gagagttttatctgcttgaacaggccttgtttcaaagcccatttcatcagcggcttttac
aatgccaagagcagtcgtcccttctttattggtctttgcaagttctctcaagtgagctag
agaaaaatctgaaccatagaatttagcaatcgaggctaaggcagcaacaccgcagtctct
agcatctatttgaggaacaaatgtacgtttataagaagtcattggcaattcctttcatat
agtggatagctctattatgacataaaaacaatttcgtgctttataaaatcttgaatagtc
attgaaatttcctgaatggtaaaaaagtgattagaaattatcttttaaaaaaaatttaga
ggtagttttaaataaaaaagctaatttaagacgtttcgatgacaattcaagatttggatg
aaaaactttaacaaatagtgctatactaaacttgtcaaagttgcaacaagacaaaaatta
aaaataaaaaaggagtatttgttatgaatacaaaaatgatggaacaatttcatgaaatgg
atatagctatgttatctagtattgaaggaggcaagaataattggcaaactaatgttttcg
aaggtggtagtgctgcttttggtggctgggggttagggacagctatttgtgctgcgagtg
gtgttggagcgccatttatgggagcatgtggatacataggagctaaatttggtgtggctc
tttgggcaggagtaacaggggcaacgggtggattttaacaaaaggagacttgtatgaata
cttattgtaatataaatgaaacaatgctgagtgaggtttacggaggtaattccggaggag
cagctgtagttgctgctttaggttgtgcagcgggtggagtgaaatatgggaaaattctag
gaccatggggcgctgcaataggaggaattggaggagcagtggtttgtggatatttagcct
ataccgctacatcataaaaatgaaagctaaattttatgaaggctatattctttattattc
tcttcgcttttcaaacctatcttatttatctatccataagtatctctgataaaaaacaaa
agactattgaattaacatcattgaattgttttgtcatattatttctaatctatgataaat
taatttttctctttattgcctatgtttttttgataatttttatattaaacttgttccgta
actgaaaagtgacatactatatgaatacaaaaatgatgtcacaattttctgttatggata
atgaaatgcttgcttgcgttgaaggtggagatattgattggggaagaaaaattagttgtg
cagcaggggttgcatatggcgcaattgatgggtgtgcaacaacggtttgacatttctatt
gggaccatttgctataggaataggtgtaactggtgctgcaggtggagctatacttggagg
tgtagcctatgcagcaacatgttggtggtaattatggattttaaaagttttattattggt
ttagtagttggtatatttggtccttatatggatgacttaattagaaaaatattttcaaaa
tcttccaaaaaggatacggatagtactctctaaaaaataaatttctcccctgtatttgct
agcttaatttacaggggagtttctttaatattgtttcgcctgtcaaaatgatatgtgata
gcaggatgaaaagtctacaaacaagttggtatcaatacaatataaagaggaaagtatgtt
tttcatgcttgcttttttaatttttacaattcaagaggttttgatgaccatttatgattt
gagtgatccaaggtcaaaataagtgctatactagcagtgtaaatgttcttgctcaactaa
gataaatcgcacatttaggaggaaatcttatgaagaaaaaaatactgattattttcgttc
tgtatctgatcatgtccatctttctttatccgcttagggagagtatttggtataatctat
tttataccatagcctatatgattgcggttatgatctatttttctttaattaaaaagaaag
aaaagaaatgaaagattttcttgattaaaaagaatcatattctttgtgagattgttcctg
ggtcagttgcctttgcttgtttctacttatctatttctatttcgtcagttttccaatttc
ttttagtggttattaacttagcttctattttggtcactgtttacctcactagggaaatgc
ggataaaagagtttgaagatgatgatttggttagtcctagaaccaatcaacttatgttca
tcggcttgacaggctttatgtctattatttgtttgtatagagggatcacagcaggagaat
cctaccaacaaataatcgcttatattggcgctattctctgcttgaccatcatgcttctgc
tcatttggggattgaagtattataaaaagtagaggctaatgcagtttttgcaatttaaga
tgtcttgatgacaattcaagatttggatgaaaaactttgacaaatagtgctatactgaaa
ttgtcaaagttgcaacgggtgctgctacattatgttaaaaatcgctcttgattgataagt
tggatttgttaggaaaggagtaaataattatggataagaaaaagatagtttcgactataa
tatgtatagtatttcttgtagtgtcagtagataatttttttagagacttaaccccgttac
tgttcattttaaatattattggcctgtcttgcttttcagtgctaacatacattaacataa
aagagatactcttaaatataagtaaatgatgatttggttagtcctagaaccaatcaactt
atgtttatcggcttggcagattttatgtttgtcatttgtttgtatagaggtatttcagaa
acagaattctatcaacaactaatcgcttatataggtgtattctctgcttgtttatcacgc
ttctgctcatgtggggcttgaagtattataaaaagtagctttctatccttttctgacagg
atatttgagtagaaggctctattaaattgttagtgaaataaatgaatggaggtatttaat
atgaaatacagattattttttgttattttcttgagtagtgtgttggatattcttttaggg
acatttttacaaatctctatcgtatctattgggtggcttgttctttacagtggtttgttt
gaagcaggagttttccttcttgctaataaaggggtggcggtaaaaatcaaggaagtagat
attcgaaatcgctttaaatttatttttggaaaaaccttatggtttcaaattcttttgctc
atctttttgataatcaaactttatcttggtttggatgcgaggttgattttattctatgga
catattttcattgtctttaatgccttaatgtatctattatctagtagtcaggttagcctt
aaaaaaaacaaactgtcttcttaatcttacagcagtagagcctgacaaggtgaggtcata
gtagggaggatttctatgaaaaagtatcaacttctattcaaaataagtgcagttttctct
tacttatttttcgtatttggtctttctcagatgacgcttattattcaaaattattggcaa
ttttcttcccagattggcaatttcgtctggattcaaaatttcttgagtttgctatttagc
ggagtcatgatttggattctggttaagacaggtcatggttatctctttcacattccaaga
aaaaaatggctttggtattcgattttgacagtattagtggtagtgctccagatctctttt
aacgttcagacagctaaacatgttcagtcaactgctgaaggttgggctgtattgatcggt
tatagtgggaccaactttgctgagctaggtatctatataactttgttctttctgactcca
cttatggaagagctaatctatagaggattactgcaacacgccttttttaagcattcgaga
tttggccttgatttgcttcttccgtcaattttatttgctcttcctcatttttcaagcctg
cctagtttgttagatatcttcatctttgcaacatctggcatcatctttgctagtttgacc
cgctataccaagagcatttatccttcctatgcggtgcatgtgatcaataatattttcgca
acattaccatttttgctgacttttttacatagggtcttggggtaaaaaaacaaaaggctt
gcttttcagccatagaggagattatcatgtataaacacttatttttcctagattccaaaa
ctttagatcggttgacaccctatattctagtcttggcttctgacaccattgcttttaatg
tttttgtgctaacctttgtatctgcggtggtttttaatttcctaaattccatgctagctt
taatggctatattcataaggggctggctatgtggtcggattttggttactaatactcaat
gaaaatcaaagagcaaactaggaaactagccgcaggctgtacttgagtacggcaaggcga
cgttgacgtggtttgaatttgattttcgaagagtataaaatggtttgttttggaaaggct
agaactaaagaatgacgcgtaggaagtctgtttggtgaggaggatagttttatggagttt
tttgataaatttcatgccttgtgttttggatttttagtactaataattgtcattacagtt
ccttatacgattaaccatgggggtttttttcaaaatgaatctgcattgattcttgtaagt
cttcttgtaacctcgctgagtgttgcttatgctagaaagtttgaaatgatttcttttggg
atgttaagcaagaaacaacttttgcttttcattgcaatctttcttctaagtgtacttgag
acgctggtttatattcatttcttcgctgtttcttctggctcaggggtccaacacttggcg
gaagtcagcagaggaatttccctgtctttgattttgactacctcagtttttggccccatc
caggaggaactcattttcagaggacttcttcaaggtgcggtttttgacaattcttggtta
gggcttgtgctaacttcctctctcttttctttcatgcatggaccttctaatgtcccttcg
tttattttttatctacttgggggtttgttgctgggctttgcttataaaaagagtcaaaac
ctatgggtttctactctagtccacatgttttacaacagttggccactcctatattattta
taa
