# Supplementary material for: Genomic analyses of pneumococci reveal a wide diversity of bacteriocins – including pneumocyclicin, a novel circular bacteriocin
Source: BMC Genomics. 2015 Jul 28;16(1):554. doi: 10.1186/s12864-015-1729-4 (PMC4517551; doi:10.1186/s12864-015-1729-4)
Supplement: Additional file 9: — Sequence and annotation files for blp cassette prototypes. [file 12864_2015_1729_MOESM9_ESM.zip › blp_prototype8g_JJA.fasta]

>blp_cassette_prototype8g_JJA
ctagtttgctctttgattttcattgagtattaacttggtcttgacttggtcaaagtggaa
gcggtcataggcccgccaagcggcgcgagttggagcatctggatcaagagcgctgagtcc
catgagaagactggaagtctggtaaaatttttctagttcaatcaagaatcgattatccac
tgtttcagccttggctagaaaaccaagaatagagtttaattgctcctgaaagcggacgtc
gtcagcgcttgcctgtttgcatgcttggtaggctttgtttaagtcagtaatcaaagtatg
agctcttttgatggggtctgtatctgtcatgggaatgcctcctttaatctgggtgccagt
cttacttctggcaactgtgttttgatactgttagtttatcacttttaattcttttttttt
attcaaatctttaattgtcattgaaatgtcttgaattgcgctgagtgaattttatgataa
aatagttgtaagctcatcatgatgttgtagaaaataatccttttaggagttttcaaagac
tgtttaggattgggtgtgcttgggctagaccttttctgttattcttttcttaggaggaga
atccaatgaaatatatgattattcagacgcagaaaacagtctataaagtaaacatcgacg
atatctactatatccaaacacatccaactaaagcccataccgtacagattgttacagaag
aagctagttttaatatgcttcaaaatttaagtaatcttgagaaccaatgtggggaaacct
tgatgagatgtcatcgaaattgtttggttaatcttgataaattaaaatcgattgattttc
aagaaagaatcctttttctcggagaagaaggtcaatacgctgtcaagtatgccagacgtc
gctatagagaaattcgtcaaaaatggttgaaagagggagagtaagaagatgagaatattt
gttttagaggatgatttttcccaacagactagaattgaaacgacgattgagaaacttttg
aaagcacatcatatcattcctagctcttttgaggtatttggcaagccggaccaactgctg
gctgaagtgcatgagaagggggcccatcagctattctttttggatattgagattcgaaat
gaagagatgaagggactggaagtggctagaaagattcgggatcgggatccttatgccctg
attgtctttgtgacgactcactcggagtttatgcccctgtcttttcgctaccaagtgtct
gctttggactacattgataaggccttgtcagcagaggagtttgaatctcggatcgagaca
gccctcctctatgccaatagtcaagatagtaaaagtctggcggaagattgcttttacttt
aaatcaaaatttgcccaatttcagtatccttttaaagaggtttactatctcgaaacgtcg
cccagagcccatcgtgttattctctataccaagacagacaggctggaatttacagcgagt
ttagaggaggttttcaagcaggagccccgtctcttgcagtgccaccgctcttttctcatc
aatcctgcaaatgtggtgcatttggataagaaagaaaaactgcttttctttcccaatggt
ggaagttgtctaatcgcccgttataaggtcagggaagtgtctgaggccatcaataaatta
cactgagctaggagaatttatgaacattgcttggatattgttgtatacacttgttactaa
tggactagaaattgtcatcttctttaaggtggatggaattgatcttactttcgagaggat
ttttaaggcctttctttttaagatactgttggcctttgtttttgtgatgattagctatat
agtaggaaatgtttacctatcttattttatggaacccttgtacggcataggcttatcttt
cttattattgagagggcttcctaaaaaactccttttcttttatggtctctttccaatgat
attggtgaatctcttttatagaggagtctcctattttgtgcttccatttttgggacaagg
gcaagtatatgatggctactcatttactgggttatgtataataattttcaatttcttcat
ttctctagcttttttgaaatggttggactacgattttactagcttgagaaaggagattct
cgataaagcctttcaaaagtccctgactcagattaactggataatgggtggctactatct
agtcatggaaagtctgtctttttttgaatatgaacaaagtattcaatcaaagactgttcg
ccatctcatcctagtcttttacctactcttttttatgggggttatcaagaaattggatac
ctatttgaaggaaaaactctatgagagattggaacaagagcaggccctgcgctatagaga
tatggaacgctatagtcggcatatagaggagctttacaaggaagtacggagctttcgtca
tgattataccaacctcttgactagcttacgtctgggcattgaagaggaggatatggagca
gataaaagaggtctatggctccgtcttaaaggattccagtcagaaattgcagaacaataa
atatgacctgggcagattggtaaatattcgtgataaagccctcaaaagtcttctagcagg
gaaatttttaaaagccagagataagaacattgtctttaatgtcgaagttcctgaggagat
tcaggtcgaggggatgagtctacttgattttctaaccattgtgtctatcctttgtgacaa
tgctattgaagccagtgtggaagctagtcaacctcatgtttcaatcgcctttttaaaaaa
tggagcacaggagacctttatcatcgaaaactccatcaaagaagagggcatcgatatttc
tgaaatcttctcctttggagccagttctaaaggggaggagagaggagttggtctctatac
cgtcatgaagattgtggaaagccatcctaataccagtctaaataccacctgtcaaaatca
agtctttcgtcaggtacttactgtgatacatacagaatgatgaaaaataagaccgagagt
acttgtttctcggtcttatttttttatagttgtattggatgatgaagttcttatgtgatg
taatgagcatatctattaatgttatataataaatcttcccacaatcctccacctgtaatt
tggttgagttcggtagttgttagttcttgaaatgaagttaggttttgtttcttatccatg
ttatgattctcctttttgataagataataaatagttatagagtgttatctgaaaattaat
cagaatgggttaaaattttatctttgaaataatcaaaatatgttttctttgtagttacac
tagtgacgcgaccttgtaagccatattggatgagtttactatcctcgttagatagttttg
caagagcggttaatttaaagagatttccttgctctgttctggtaggagtttgatcaattg
tctgaagttggccgatgatggtggtgccgtgatttccaatcttctccagttttaatctta
cagtttgtcctttatctagtagaggtagatagtcagaagatacgtagtaagtgattagta
cttctcttgtatctgtgatgacagggaatatttgagcaatttctgtaccagttggaattc
tatttttaccttcaaattcgctgttcagatgaacgatacctttacttggggaggttaagg
tattgttttccaaacgctgtgtggcttgatctagttgtacttttaattctgttaattgat
tctccacagttagttgttgctgtgaggctgtctgtaaaaactgagtgcggagtacttcaa
ttttggttgctaaactgttatcataagttgctacacttccgataccagcttgctgaattt
tgaggcttgcgatagatgattcaagacctgcaatactttgattaatttgagataaaaatg
gctcctctgcagttccttgtgtttgtccttgtgaggctacaagataacgattcaaaattg
actggtgcggattgccagttggtaagcgtgctctgttatttatgatagcatctctcaact
cttgatattctccaatttgttgttgaacttttgtaatttcttgttcaatagctgatgaac
tgctattggaaagattagcttgatttgaaacttcggtgttagtctttgtgatacccagtt
caatatcatgggattgtttagtaaaattcataaaggtattatggtagccaaattcatcct
cgccagaaaaaagatcagtcgctttttctaagctttgtttcaaaattccaagtccttctt
tttgcttctcaagtctttgtaattgagttgctaaggcagttttctgactttcttccattg
tttcagagtatttgatgagtaagtcccctttttcaactacttgatttgccactaaatgat
tagctaggataggattatcactggttgactgaatggaggcaatgacacttgtaggggcga
tttctccttgggaagtaacagtaatttcttttgtggcaacaagggagaaaatcaagatga
aagtaaatagtaatgaaagaggtataatgaacactgtcgcatagttatggtaacgtctct
gataaaactcgacgcttctaaaaagattaggattcatgacattctccttatttattgaat
agatgatggtagaaaccttgcgcctgcattaactcttggtgactaccaacttcaatgatt
ttcccctggtcaagaacaatgacacggttggttcgttcggctatactgagacgatgggct
acaaagagaatggttttatcagttagagacataagattatctataacctttttctcagtc
aagacatcaagaccgctagtagcttcgtctagtattaaaacaggagctttagttaaaaga
gcacgagcgagggctattcgttgcttttgtcctcctgatagaccagctccatcagagagc
tgagtttgatagcccataggcattctttcaatgtcttgacgaatttcagctaattcacaa
gctcttagaatatcttcttggctaatcatatgattaccgcccaaagttaagttttccaag
atagagccattaaagatataggcttgttgtggtaggtaattaatatgacggcgcaagact
tttttatcaatgtttttaatatcctgatgattgatagaaatatgtcctttgtagggttca
aagaaattgacaatcattttggctaaagttgttttaccagaaccactaactccaactagg
ctaaccttatctccttgtttaatcgtgagattaatatctgttaaggtatctcgtccaaaa
ccatacttataagaaaggtcatcaaattcaatatcgcccatcaaaaaatgtgaatggaca
gggttttcttgaacttgaaattcagattcgactagatagacttcgttcaaacggttatta
gcgaccttcgcagattggagtttggtttggaggttgataatattttccataggagttgta
aagtaagaaaaaagtgtgttaaaggtaatcagctgaccgatagaaattttactcgacatg
actaattgagcgccaaaccataggataaggatattcagaactaattttgttccctgcttt
aaactcgtttgtaaaatagaatatttactgagcttaaaggatttttccaaataatctaca
aattcgctgtctatattttgatagcgattttcttcactcgtgagcgactttatagtttca
atcccgttgatatcttcgataatggcagagctaaccatagaattactttgcatgacatca
tggttcattttttcgaaaggtttcataaaagaaaagatgatgaacatgtatataggaatg
gaaataagagaaagaaggaagagattagggttttgtgccagtaagacgcctcctacaaga
atcagaatagaaacatccagaaaaagagaaagaatggtagaagccaaggcatctataata
gagttagcatctgtgaatcgtgaaatgatttctcctgtacgacgtgtcgcaaagaaagac
atgggaagttcaaaaatatggcgaatataggataaaatcacatcaatacttaatctctga
ctcagaacggttaggagataatctctggagaagctcatgacttgttggaggatataggtg
ataaccagaccaactgagatgattcctaaagttgatttcatctgatttggaatgtattca
tccaagattccttggagatagtaagaaccacctatattgataatagtgaccaataagctt
gagagaacaatgtaagcaatgagagatttttgtttgaaaatcagaggaaggaagcttgct
tagtagaccattctttttatctttatggggttgatagctgggtttggtagctagaaaaat
agctactccagtccattcatagaaaaagcgttcttttgacattttagtgatttttacaga
agggtcaggatcaccaataatcagatagtctttctttgtttgatagacaacatagtaatg
ttggagttttccttctttgttaacgtgaacgataaatggataggggacatcactcatgtc
aaagagcgttttatctgcttgaacaggtcttgtttcaaagcccatttcatcagcggcttt
tacaatgccaagagcagtcgtcccttctttattggtctttgcaagttctctcaagtgagc
tagagaaaaatctgaaccatagaatttagcaatcgaggctaaggcagcgacaccacagtc
tctcgcatctatttgaggaacaaatgtacgtttataagaagtcattggcaattcctttca
tatagtggataggtctattatgtcataaaactaagttcatattttatgaaatcttgaata
gtcattaaaacttcctgaatggtaaaaaagtgattagaaattattttttttaaacattta
gaggtggcttgaaataaaaaacctaattcaagacgtttcgatgacaattcaagatctgga
tgaaaaattttaaaaaacgatgatatactaaacttatcaaagttacaacaagacaaaaat
aaaaaaagaaaaaaggagtatttgtcatgaatacaaaaatgatggaacaatttcatgaaa
tggatataactatgttatctagtattgaaggaggtaagaataattggcaaactaatgtct
tagaaggtggtggtgctgcttttggtggctgggggttagggacagctatttgtgctgcga
gtggtgttggagcgccatttatgggagcatgtggatacataggagctaaatttggtgtgg
ctctttgggcaggagtaacaggggcaacgggtggattttaacaaaaggagacttgtatga
atacttattgtaatataaatgaaacaatgctgagtgaggtttacggaggtaattccggag
gagcagctgtagttgctgctttaggttgtgcagcgggtggagtgaaatatgggaaaattc
taggaccatggggcgctgcaataggaggaattggaggagcagtggtttgtggatatttag
cctataccgctacatcataaaaatgaaagctaaattttatgaaggctatattctttatta
ttctcttcgcttttcaaacctatcttatttatctatccataagtatctctgataaaaaac
aaaagactattgaattaacatcattgaattgttttgtcatattatttctaatctatgata
aattaatttttctctttattgcttatgtttttttgataatttttatattaaacttgttct
gtaactgaaaagtgacatactatatgaatacaaaaatgatgtcacaattttctgttatgg
ataatgaaatgcttgcttgcgttgaaggtggagatattgattggggaagaaaaattagtt
gtgcagcaggggttgcatatggcgcaattgatgggtgtgcaacaacggtttgacatttct
attgggaccatttgctataggaataggtgtaactggtgctgcaggtggagctatacttgg
aggtgtagcctatgcagcaacatgttggtggtaattatggattttaaaagttttattatt
ggtttagtagttggtatatttggtccttatatggatgacttaattagaaaaatattttca
aaatcttccaaaaaggatacggatagtactctctaaaaaataaatttctcccctgtattt
gctagcttaatttacaggggagtttctttaatattgtttcgcctgtcaaaatgatatgtg
atagcaggatgaaaagtctacaaacaagttggtatcaatacaatataaagaggaaagtat
gtttttcatgcttggtttttttaatttttacaattcaagaggttttgatgaccatttatg
atttgagtgatccaaggtcaaaataagtgctatactagcagtgtaaatgttcttgctcaa
ctaagataaatcgcacatttaggaggaaatcttatgaagaaaaaaatactgattattttc
gttctgtatctaatcatgtccatctttctatatccgcttagggagagtgcttggtatcag
ctattttataccatagcctatgtgattgcagttatgatctattttgctatcaataaaaag
aaagcagaaaagaaatgaaaacttttcttgctaaaaacggaacatcttccttgcgagatt
gttcttaggtcagttgcccttgcttgtctctacttatctatttctatctcgtcagttttt
aaatttttccttagttttccaatttcttttagtggttattaatttaacttctattttggt
cactgtttacctcactagggaaatgaggataagaaagtttgaagatgatgatttggttag
tcctagaaccaatcaactcatgtttatcggcttgacaggttttatgtctattatatgttt
gtatagaggtatcacagcagcagaatcctatcaacaaataatcgcttatattggcgcggt
tctctgcttgcttatcatgcttttgctcatttggggtttgaagtattataaaaagtaggg
gctaatgaagtttttgcaatttaggaggtttcgatgacaattcaagatttggatgaaaaa
ttttaaaaaacaatgatatactaaacttgtcaaagttgcaacgggtgctgctacattatg
ttaaaaatcgctcttgattgataagctggatttgttaggaaaggagtaaataattatgga
taagaaaaagatagtttcgactataatatgtatagtatttcttgtagtgtcagtagataa
tttttttagagacttaaccccgttactgttcattttaaatattattggcctgtcttgctt
ttcagtgctaacatacattaacataaaagagatactcttaaatataagtaaatgatgatt
tggttagtcctagaaccaatcaacttatgtttatcggcttggcagattttatgtttgtca
tttgtttgtatagaggtatttcagaaacagaattctatcaacaactaatcgcttatatag
gtgtattctctgcttgtttatcacgcttctgctcatgtggggcttgaagtattataaaaa
gtagctttctatccttttctgacaggatatttgagtagaaggctctattaaattgttagt
gaaataaatgaatggaggtatttaatatgaaatacagattattttttgttattttcttga
gtagtgtgttggatattcttttagggacatttttacaaatctctatcgtatctattgggt
ggcttgttctttacagtggtttgtttgaagcaggagttttccttcttgctaataaagggg
tggcggtaaaaatcaaggaagtagatattcgaaatcgctttaaatttatttttggaaaaa
ccttatggtttcaaattcttttgctcatctttttgataatcaaactttatcttggtttgg
atgcgaggttgattttattctatggacatattttcattgtctttaatgccttaatgtatc
tattatctagtagtcaggttagccttaaaaaaaacaaactgtcttcttaatcttacagca
gtagagcctgacaaggtgaggtcatagtagggaggatttctatgaaaaagtatcaacttc
tattcaaaataagtgcagtcttctcttacttatttttcgtatttggtctttctcagctga
cgcttatcgtccaaaattattggcaattttcttcccagattggtaatttcgtctggattc
aaaatatcttgagtttactatttagcggagtcatgatttggattctggttaagacaggcc
atggttatctctttcgcattccaagaaaaaaatggctttggtattcgattttgacagtat
tagtgctagtgctccagatctcttttaacgttcagatagctaaacatgttcagtcaactg
ctgaaggttgggccgtattgatcggttatagtgggaccaactttgctgagctaggtatct
atgtaaccctgtttttcttgactccactaatggaagagttgatttataggggattactgc
aacacgccttctttaagcattcgcgatttggccttgatttgtttcttccgtccattttat
ttgctcttcctcatttttcaagcctacctagtttgttagatattttcgtctttgcaacat
ttggaatcatctttgccggtttgacccgctataccaagagtatttatccatcctatgcgg
tgcatgtgatcaataatattgtagcgaccttcccgtttttgctcacttttctacataggg
tcttggggtaaaaaaacaaaaggcttgcttttcagccatagaggaggtcatcatgtataa
acacttatttttcctagattccaaaactttagatcggttgacaccctatattctagtctt
ggcttctgacaccattgcttttaatgtttttgtgctaacctttgtatctgcggtggtttt
taatttcctaaattccatgctagctttaatggctatattcataggggctggctatgtggt
cggattttggttgctaaaatggtttgttttggaaaggctagaactaaagaatgacgtgta
ggaagtctgtttgttgaggaggataattttatggagttttttgataaatttcatgccttg
tgttttggatttttagtactaataattgtcattacagttccttatacgattaaccatggg
gatttttttcaaaatgaatctgcattgattactgtaagtcttcttgtaacctcgctgagt
gttgcttatgctagaaagtttgaaatgatttcttttgggatgttaagcaagaaacaactt
ttgcttttcattgcaatctttcttctaagtgtgcttgagacgctggtttatattcatttc
ttcgctgtttcttctggctcaggggtccaacacttggcggaagtcagcagaggaatttcc
ctgtctttgattttgactacctcagtttttggccccatccaggaggaactcattttcaga
ggacttcttcaaggtgcggtttttgacaattcttggttagggcttgtgctaacttcctct
ctcttttctttcatgcatggaccttctaatgtcccttcgtttattttttatctacttggg
ggcttgttgctgggccttgcttataaaaagagccaaaacttatgggtttctactctagtc
cacatgttttacaacagttggccactcctatattatttataa
