# Supplementary material for: Genomic analyses of pneumococci reveal a wide diversity of bacteriocins – including pneumocyclicin, a novel circular bacteriocin
Source: BMC Genomics. 2015 Jul 28;16(1):554. doi: 10.1186/s12864-015-1729-4 (PMC4517551; doi:10.1186/s12864-015-1729-4)
Supplement: Additional file 9: — Sequence and annotation files for blp cassette prototypes. [file 12864_2015_1729_MOESM9_ESM.zip › blp_prototype8g_JJA_annotation.embl]

FT   source          1..11742
FT                   /organism="Streptococcus pneumoniae"
FT                   /mol_type="genomic DNA"
FT                   /strain="JJA"
FT   CDS             complement(1..330)
FT                   /gene="blpT"
FT                   /inference="ab initio prediction:Prodigal:2.60"
FT                   /codon_start=1
FT                   /transl_table=11
FT                   /product="hypothetical protein"
FT                   /colour=10
FT   CDS             606..944
FT                   /gene="blpS"
FT                   /gene_synonym="spiR1"
FT                   /inference="ab initio prediction:Prodigal:2.60"
FT                   /codon_start=1
FT                   /transl_table=11
FT                   /product="LytTR DNA-binding domain protein"
FT                   /colour=9
FT   CDS             949..1686
FT                   /gene="blpR"
FT                   /gene_synonym="spiR2"
FT                   /inference="ab initio prediction:Prodigal:2.60"
FT                   /codon_start=1
FT                   /transl_table=11
FT                   /product="response regulator"
FT                   /colour=9
FT   CDS             1700..3040
FT                   /gene="blpH"
FT                   /gene_synonym="spiH"
FT                   /inference="ab initio prediction:Prodigal:2.60"
FT                   /codon_start=1
FT                   /transl_table=11
FT                   /product="histidine kinase"
FT                   /colour=9
FT   CDS             complement(3111..3239)
FT                   /gene="blpC"
FT                   /gene_synonym="spiP"
FT                   /inference="ab initio prediction:Prodigal:2.60"
FT                   /codon_start=1
FT                   /transl_table=11
FT                   /product="peptide pheromone"
FT                   /colour=9
FT   CDS             complement(3296..4657)
FT                   /gene="blpB"
FT                   /gene_synonym="spiD"
FT                   /inference="ab initio prediction:Prodigal:2.60"
FT                   /codon_start=1
FT                   /transl_table=11
FT                   /product="bacteriocin secretion accessory protein"
FT                   /colour=3
FT   CDS             complement(4668..6293)
FT                   /gene="blpA ORF2"
FT                   /gene_synonym="spiBC"
FT                   /inference="ab initio prediction:Prodigal:2.60"
FT                   /codon_start=1
FT                   /transl_table=11
FT                   /product="ABC transporter; ATPase domain and transmembrane
FT                   region"
FT                   /colour=3
FT   CDS             complement(6238..6825)
FT                   /gene="blpA ORF1"
FT                   /gene_synonym="spiA"
FT                   /inference="ab initio prediction:Prodigal:2.60"
FT                   /codon_start=1
FT                   /transl_table=11
FT                   /product="ABC transporter; C39 protease domain"
FT                   /colour=3
FT   CDS             7107..7361
FT                   /gene="blpM"
FT                   /gene_synonym="pncI"
FT                   /inference="ab initio prediction:Prodigal:2.60"
FT                   /codon_start=1
FT                   /transl_table=11
FT                   /product="class II bacteriocin precursor"
FT                   /colour=7
FT   CDS             7377..7580
FT                   /gene="blpN"
FT                   /gene_synonym="pncJ"
FT                   /inference="ab initio prediction:Prodigal:2.60"
FT                   /codon_start=1
FT                   /transl_table=11
FT                   /product="class II bacteriocin precursor"
FT                   /colour=7
FT   CDS             7599..7808
FT                   /gene="blpP"
FT                   /gene_synonym="pncK"
FT                   /inference="predicted by Prodigal with different settings"
FT                   /inference="indirect experimental evidence for function in
FT                   immunity (Dawid et al., 2007)"
FT                   /codon_start=1
FT                   /transl_table=11
FT                   /product="membrane protein with function in immunity"
FT                   /colour=4
FT   CDS             7824..7973
FT                   /gene="blpO"
FT                   /gene_synonym="pncV"
FT                   /inference="predicted by Prodigal in other strains"
FT                   /codon_start=1
FT                   /transl_table=11
FT                   /product="class II bacteriocin precursor"
FT                   /colour=7
FT   CDS             8494..8658
FT                   /gene="pncG"
FT                   /inference="ab initio prediction:Prodigal:2.60"
FT                   /codon_start=1
FT                   /transl_table=11
FT                   /product="membrane protein with putative function in
FT                   immunity"
FT                   /colour=4
FT   CDS             join(8655..8675,8675..9058)
FT                   /gene="blpL"
FT                   /gene_synonym="pncH"
FT                   /inference="predicted by Prodigal in other strains"
FT                   /codon_start=1
FT                   /transl_table=11
FT                   /product="membrane protein with putative function in
FT                   immunity"
FT                   /pseudo
FT                   /note="frameshift due to 1nt deletion"
FT                   /colour=11
FT   CDS             9236..9415
FT                   /gene="pncM"
FT                   /inference="predicted by Prodigal in other strains"
FT                   /codon_start=1
FT                   /transl_table=11
FT                   /product="membrane protein with putative function in
FT                   immunity"
FT                   /colour=4
FT   CDS             9687..10070
FT                   /gene="blpX"
FT                   /gene_synonym="pncN"
FT                   /inference="ab initio prediction:Prodigal:2.60"
FT                   /codon_start=1
FT                   /transl_table=11
FT                   /product="membrane protein with putative function in
FT                   immunity"
FT                   /colour=4
FT   CDS             10122..10811
FT                   /gene="blpY"
FT                   /gene_synonym="pncO"
FT                   /inference="ab initio prediction:Prodigal:2.60"
FT                   /codon_start=1
FT                   /transl_table=11
FT                   /product="CAAX amino terminal protease"
FT                   /colour=2
FT   CDS             10853..11101
FT                   /gene="blpZ"
FT                   /gene_synonym="pncQ"
FT                   /inference="ab initio prediction:Prodigal:2.60"
FT                   /codon_start=1
FT                   /transl_table=11
FT                   /product="membrane protein with putative function in
FT                   immunity"
FT                   /colour=4
FT   CDS             11131..11742
FT                   /gene="pncP"
FT                   /gene_synonym="SP0547"
FT                   /inference="ab initio prediction:Prodigal:2.60"
FT                   /codon_start=1
FT                   /transl_table=11
FT                   /product="CAAX amino terminal protease"
FT                   /colour=2
SQ   Sequence 11742 BP; 3398 A; 1857 C; 2410 G; 4077 T; 0 other;
     ctagtttgct ctttgatttt cattgagtat taacttggtc ttgacttggt caaagtggaa        60
     gcggtcatag gcccgccaag cggcgcgagt tggagcatct ggatcaagag cgctgagtcc       120
     catgagaaga ctggaagtct ggtaaaattt ttctagttca atcaagaatc gattatccac       180
     tgtttcagcc ttggctagaa aaccaagaat agagtttaat tgctcctgaa agcggacgtc       240
     gtcagcgctt gcctgtttgc atgcttggta ggctttgttt aagtcagtaa tcaaagtatg       300
     agctcttttg atggggtctg tatctgtcat gggaatgcct cctttaatct gggtgccagt       360
     cttacttctg gcaactgtgt tttgatactg ttagtttatc acttttaatt cttttttttt       420
     attcaaatct ttaattgtca ttgaaatgtc ttgaattgcg ctgagtgaat tttatgataa       480
     aatagttgta agctcatcat gatgttgtag aaaataatcc ttttaggagt tttcaaagac       540
     tgtttaggat tgggtgtgct tgggctagac cttttctgtt attcttttct taggaggaga       600
     atccaatgaa atatatgatt attcagacgc agaaaacagt ctataaagta aacatcgacg       660
     atatctacta tatccaaaca catccaacta aagcccatac cgtacagatt gttacagaag       720
     aagctagttt taatatgctt caaaatttaa gtaatcttga gaaccaatgt ggggaaacct       780
     tgatgagatg tcatcgaaat tgtttggtta atcttgataa attaaaatcg attgattttc       840
     aagaaagaat cctttttctc ggagaagaag gtcaatacgc tgtcaagtat gccagacgtc       900
     gctatagaga aattcgtcaa aaatggttga aagagggaga gtaagaagat gagaatattt       960
     gttttagagg atgatttttc ccaacagact agaattgaaa cgacgattga gaaacttttg      1020
     aaagcacatc atatcattcc tagctctttt gaggtatttg gcaagccgga ccaactgctg      1080
     gctgaagtgc atgagaaggg ggcccatcag ctattctttt tggatattga gattcgaaat      1140
     gaagagatga agggactgga agtggctaga aagattcggg atcgggatcc ttatgccctg      1200
     attgtctttg tgacgactca ctcggagttt atgcccctgt cttttcgcta ccaagtgtct      1260
     gctttggact acattgataa ggccttgtca gcagaggagt ttgaatctcg gatcgagaca      1320
     gccctcctct atgccaatag tcaagatagt aaaagtctgg cggaagattg cttttacttt      1380
     aaatcaaaat ttgcccaatt tcagtatcct tttaaagagg tttactatct cgaaacgtcg      1440
     cccagagccc atcgtgttat tctctatacc aagacagaca ggctggaatt tacagcgagt      1500
     ttagaggagg ttttcaagca ggagccccgt ctcttgcagt gccaccgctc ttttctcatc      1560
     aatcctgcaa atgtggtgca tttggataag aaagaaaaac tgcttttctt tcccaatggt      1620
     ggaagttgtc taatcgcccg ttataaggtc agggaagtgt ctgaggccat caataaatta      1680
     cactgagcta ggagaattta tgaacattgc ttggatattg ttgtatacac ttgttactaa      1740
     tggactagaa attgtcatct tctttaaggt ggatggaatt gatcttactt tcgagaggat      1800
     ttttaaggcc tttcttttta agatactgtt ggcctttgtt tttgtgatga ttagctatat      1860
     agtaggaaat gtttacctat cttattttat ggaacccttg tacggcatag gcttatcttt      1920
     cttattattg agagggcttc ctaaaaaact ccttttcttt tatggtctct ttccaatgat      1980
     attggtgaat ctcttttata gaggagtctc ctattttgtg cttccatttt tgggacaagg      2040
     gcaagtatat gatggctact catttactgg gttatgtata ataattttca atttcttcat      2100
     ttctctagct tttttgaaat ggttggacta cgattttact agcttgagaa aggagattct      2160
     cgataaagcc tttcaaaagt ccctgactca gattaactgg ataatgggtg gctactatct      2220
     agtcatggaa agtctgtctt tttttgaata tgaacaaagt attcaatcaa agactgttcg      2280
     ccatctcatc ctagtctttt acctactctt ttttatgggg gttatcaaga aattggatac      2340
     ctatttgaag gaaaaactct atgagagatt ggaacaagag caggccctgc gctatagaga      2400
     tatggaacgc tatagtcggc atatagagga gctttacaag gaagtacgga gctttcgtca      2460
     tgattatacc aacctcttga ctagcttacg tctgggcatt gaagaggagg atatggagca      2520
     gataaaagag gtctatggct ccgtcttaaa ggattccagt cagaaattgc agaacaataa      2580
     atatgacctg ggcagattgg taaatattcg tgataaagcc ctcaaaagtc ttctagcagg      2640
     gaaattttta aaagccagag ataagaacat tgtctttaat gtcgaagttc ctgaggagat      2700
     tcaggtcgag gggatgagtc tacttgattt tctaaccatt gtgtctatcc tttgtgacaa      2760
     tgctattgaa gccagtgtgg aagctagtca acctcatgtt tcaatcgcct ttttaaaaaa      2820
     tggagcacag gagaccttta tcatcgaaaa ctccatcaaa gaagagggca tcgatatttc      2880
     tgaaatcttc tcctttggag ccagttctaa aggggaggag agaggagttg gtctctatac      2940
     cgtcatgaag attgtggaaa gccatcctaa taccagtcta aataccacct gtcaaaatca      3000
     agtctttcgt caggtactta ctgtgataca tacagaatga tgaaaaataa gaccgagagt      3060
     acttgtttct cggtcttatt tttttatagt tgtattggat gatgaagttc ttatgtgatg      3120
     taatgagcat atctattaat gttatataat aaatcttccc acaatcctcc acctgtaatt      3180
     tggttgagtt cggtagttgt tagttcttga aatgaagtta ggttttgttt cttatccatg      3240
     ttatgattct cctttttgat aagataataa atagttatag agtgttatct gaaaattaat      3300
     cagaatgggt taaaatttta tctttgaaat aatcaaaata tgttttcttt gtagttacac      3360
     tagtgacgcg accttgtaag ccatattgga tgagtttact atcctcgtta gatagttttg      3420
     caagagcggt taatttaaag agatttcctt gctctgttct ggtaggagtt tgatcaattg      3480
     tctgaagttg gccgatgatg gtggtgccgt gatttccaat cttctccagt tttaatctta      3540
     cagtttgtcc tttatctagt agaggtagat agtcagaaga tacgtagtaa gtgattagta      3600
     cttctcttgt atctgtgatg acagggaata tttgagcaat ttctgtacca gttggaattc      3660
     tatttttacc ttcaaattcg ctgttcagat gaacgatacc tttacttggg gaggttaagg      3720
     tattgttttc caaacgctgt gtggcttgat ctagttgtac ttttaattct gttaattgat      3780
     tctccacagt tagttgttgc tgtgaggctg tctgtaaaaa ctgagtgcgg agtacttcaa      3840
     ttttggttgc taaactgtta tcataagttg ctacacttcc gataccagct tgctgaattt      3900
     tgaggcttgc gatagatgat tcaagacctg caatactttg attaatttga gataaaaatg      3960
     gctcctctgc agttccttgt gtttgtcctt gtgaggctac aagataacga ttcaaaattg      4020
     actggtgcgg attgccagtt ggtaagcgtg ctctgttatt tatgatagca tctctcaact      4080
     cttgatattc tccaatttgt tgttgaactt ttgtaatttc ttgttcaata gctgatgaac      4140
     tgctattgga aagattagct tgatttgaaa cttcggtgtt agtctttgtg atacccagtt      4200
     caatatcatg ggattgttta gtaaaattca taaaggtatt atggtagcca aattcatcct      4260
     cgccagaaaa aagatcagtc gctttttcta agctttgttt caaaattcca agtccttctt      4320
     tttgcttctc aagtctttgt aattgagttg ctaaggcagt tttctgactt tcttccattg      4380
     tttcagagta tttgatgagt aagtcccctt tttcaactac ttgatttgcc actaaatgat      4440
     tagctaggat aggattatca ctggttgact gaatggaggc aatgacactt gtaggggcga      4500
     tttctccttg ggaagtaaca gtaatttctt ttgtggcaac aagggagaaa atcaagatga      4560
     aagtaaatag taatgaaaga ggtataatga acactgtcgc atagttatgg taacgtctct      4620
     gataaaactc gacgcttcta aaaagattag gattcatgac attctcctta tttattgaat      4680
     agatgatggt agaaaccttg cgcctgcatt aactcttggt gactaccaac ttcaatgatt      4740
     ttcccctggt caagaacaat gacacggttg gttcgttcgg ctatactgag acgatgggct      4800
     acaaagagaa tggttttatc agttagagac ataagattat ctataacctt tttctcagtc      4860
     aagacatcaa gaccgctagt agcttcgtct agtattaaaa caggagcttt agttaaaaga      4920
     gcacgagcga gggctattcg ttgcttttgt cctcctgata gaccagctcc atcagagagc      4980
     tgagtttgat agcccatagg cattctttca atgtcttgac gaatttcagc taattcacaa      5040
     gctcttagaa tatcttcttg gctaatcata tgattaccgc ccaaagttaa gttttccaag      5100
     atagagccat taaagatata ggcttgttgt ggtaggtaat taatatgacg gcgcaagact      5160
     tttttatcaa tgtttttaat atcctgatga ttgatagaaa tatgtccttt gtagggttca      5220
     aagaaattga caatcatttt ggctaaagtt gttttaccag aaccactaac tccaactagg      5280
     ctaaccttat ctccttgttt aatcgtgaga ttaatatctg ttaaggtatc tcgtccaaaa      5340
     ccatacttat aagaaaggtc atcaaattca atatcgccca tcaaaaaatg tgaatggaca      5400
     gggttttctt gaacttgaaa ttcagattcg actagataga cttcgttcaa acggttatta      5460
     gcgaccttcg cagattggag tttggtttgg aggttgataa tattttccat aggagttgta      5520
     aagtaagaaa aaagtgtgtt aaaggtaatc agctgaccga tagaaatttt actcgacatg      5580
     actaattgag cgccaaacca taggataagg atattcagaa ctaattttgt tccctgcttt      5640
     aaactcgttt gtaaaataga atatttactg agcttaaagg atttttccaa ataatctaca      5700
     aattcgctgt ctatattttg atagcgattt tcttcactcg tgagcgactt tatagtttca      5760
     atcccgttga tatcttcgat aatggcagag ctaaccatag aattactttg catgacatca      5820
     tggttcattt tttcgaaagg tttcataaaa gaaaagatga tgaacatgta tataggaatg      5880
     gaaataagag aaagaaggaa gagattaggg ttttgtgcca gtaagacgcc tcctacaaga      5940
     atcagaatag aaacatccag aaaaagagaa agaatggtag aagccaaggc atctataata      6000
     gagttagcat ctgtgaatcg tgaaatgatt tctcctgtac gacgtgtcgc aaagaaagac      6060
     atgggaagtt caaaaatatg gcgaatatag gataaaatca catcaatact taatctctga      6120
     ctcagaacgg ttaggagata atctctggag aagctcatga cttgttggag gatataggtg      6180
     ataaccagac caactgagat gattcctaaa gttgatttca tctgatttgg aatgtattca      6240
     tccaagattc cttggagata gtaagaacca cctatattga taatagtgac caataagctt      6300
     gagagaacaa tgtaagcaat gagagatttt tgtttgaaaa tcagaggaag gaagcttgct      6360
     tagtagacca ttctttttat ctttatgggg ttgatagctg ggtttggtag ctagaaaaat      6420
     agctactcca gtccattcat agaaaaagcg ttcttttgac attttagtga tttttacaga      6480
     agggtcagga tcaccaataa tcagatagtc tttctttgtt tgatagacaa catagtaatg      6540
     ttggagtttt ccttctttgt taacgtgaac gataaatgga taggggacat cactcatgtc      6600
     aaagagcgtt ttatctgctt gaacaggtct tgtttcaaag cccatttcat cagcggcttt      6660
     tacaatgcca agagcagtcg tcccttcttt attggtcttt gcaagttctc tcaagtgagc      6720
     tagagaaaaa tctgaaccat agaatttagc aatcgaggct aaggcagcga caccacagtc      6780
     tctcgcatct atttgaggaa caaatgtacg tttataagaa gtcattggca attcctttca      6840
     tatagtggat aggtctatta tgtcataaaa ctaagttcat attttatgaa atcttgaata      6900
     gtcattaaaa cttcctgaat ggtaaaaaag tgattagaaa ttattttttt taaacattta      6960
     gaggtggctt gaaataaaaa acctaattca agacgtttcg atgacaattc aagatctgga      7020
     tgaaaaattt taaaaaacga tgatatacta aacttatcaa agttacaaca agacaaaaat      7080
     aaaaaaagaa aaaaggagta tttgtcatga atacaaaaat gatggaacaa tttcatgaaa      7140
     tggatataac tatgttatct agtattgaag gaggtaagaa taattggcaa actaatgtct      7200
     tagaaggtgg tggtgctgct tttggtggct gggggttagg gacagctatt tgtgctgcga      7260
     gtggtgttgg agcgccattt atgggagcat gtggatacat aggagctaaa tttggtgtgg      7320
     ctctttgggc aggagtaaca ggggcaacgg gtggatttta acaaaaggag acttgtatga      7380
     atacttattg taatataaat gaaacaatgc tgagtgaggt ttacggaggt aattccggag      7440
     gagcagctgt agttgctgct ttaggttgtg cagcgggtgg agtgaaatat gggaaaattc      7500
     taggaccatg gggcgctgca ataggaggaa ttggaggagc agtggtttgt ggatatttag      7560
     cctataccgc tacatcataa aaatgaaagc taaattttat gaaggctata ttctttatta      7620
     ttctcttcgc ttttcaaacc tatcttattt atctatccat aagtatctct gataaaaaac      7680
     aaaagactat tgaattaaca tcattgaatt gttttgtcat attatttcta atctatgata      7740
     aattaatttt tctctttatt gcttatgttt ttttgataat ttttatatta aacttgttct      7800
     gtaactgaaa agtgacatac tatatgaata caaaaatgat gtcacaattt tctgttatgg      7860
     ataatgaaat gcttgcttgc gttgaaggtg gagatattga ttggggaaga aaaattagtt      7920
     gtgcagcagg ggttgcatat ggcgcaattg atgggtgtgc aacaacggtt tgacatttct      7980
     attgggacca tttgctatag gaataggtgt aactggtgct gcaggtggag ctatacttgg      8040
     aggtgtagcc tatgcagcaa catgttggtg gtaattatgg attttaaaag ttttattatt      8100
     ggtttagtag ttggtatatt tggtccttat atggatgact taattagaaa aatattttca      8160
     aaatcttcca aaaaggatac ggatagtact ctctaaaaaa taaatttctc ccctgtattt      8220
     gctagcttaa tttacagggg agtttcttta atattgtttc gcctgtcaaa atgatatgtg      8280
     atagcaggat gaaaagtcta caaacaagtt ggtatcaata caatataaag aggaaagtat      8340
     gtttttcatg cttggttttt ttaattttta caattcaaga ggttttgatg accatttatg      8400
     atttgagtga tccaaggtca aaataagtgc tatactagca gtgtaaatgt tcttgctcaa      8460
     ctaagataaa tcgcacattt aggaggaaat cttatgaaga aaaaaatact gattattttc      8520
     gttctgtatc taatcatgtc catctttcta tatccgctta gggagagtgc ttggtatcag      8580
     ctattttata ccatagccta tgtgattgca gttatgatct attttgctat caataaaaag      8640
     aaagcagaaa agaaatgaaa acttttcttg ctaaaaacgg aacatcttcc ttgcgagatt      8700
     gttcttaggt cagttgccct tgcttgtctc tacttatcta tttctatctc gtcagttttt      8760
     aaatttttcc ttagttttcc aatttctttt agtggttatt aatttaactt ctattttggt      8820
     cactgtttac ctcactaggg aaatgaggat aagaaagttt gaagatgatg atttggttag      8880
     tcctagaacc aatcaactca tgtttatcgg cttgacaggt tttatgtcta ttatatgttt      8940
     gtatagaggt atcacagcag cagaatccta tcaacaaata atcgcttata ttggcgcggt      9000
     tctctgcttg cttatcatgc ttttgctcat ttggggtttg aagtattata aaaagtaggg      9060
     gctaatgaag tttttgcaat ttaggaggtt tcgatgacaa ttcaagattt ggatgaaaaa      9120
     ttttaaaaaa caatgatata ctaaacttgt caaagttgca acgggtgctg ctacattatg      9180
     ttaaaaatcg ctcttgattg ataagctgga tttgttagga aaggagtaaa taattatgga      9240
     taagaaaaag atagtttcga ctataatatg tatagtattt cttgtagtgt cagtagataa      9300
     tttttttaga gacttaaccc cgttactgtt cattttaaat attattggcc tgtcttgctt      9360
     ttcagtgcta acatacatta acataaaaga gatactctta aatataagta aatgatgatt      9420
     tggttagtcc tagaaccaat caacttatgt ttatcggctt ggcagatttt atgtttgtca      9480
     tttgtttgta tagaggtatt tcagaaacag aattctatca acaactaatc gcttatatag      9540
     gtgtattctc tgcttgttta tcacgcttct gctcatgtgg ggcttgaagt attataaaaa      9600
     gtagctttct atccttttct gacaggatat ttgagtagaa ggctctatta aattgttagt      9660
     gaaataaatg aatggaggta tttaatatga aatacagatt attttttgtt attttcttga      9720
     gtagtgtgtt ggatattctt ttagggacat ttttacaaat ctctatcgta tctattgggt      9780
     ggcttgttct ttacagtggt ttgtttgaag caggagtttt ccttcttgct aataaagggg      9840
     tggcggtaaa aatcaaggaa gtagatattc gaaatcgctt taaatttatt tttggaaaaa      9900
     ccttatggtt tcaaattctt ttgctcatct ttttgataat caaactttat cttggtttgg      9960
     atgcgaggtt gattttattc tatggacata ttttcattgt ctttaatgcc ttaatgtatc     10020
     tattatctag tagtcaggtt agccttaaaa aaaacaaact gtcttcttaa tcttacagca     10080
     gtagagcctg acaaggtgag gtcatagtag ggaggatttc tatgaaaaag tatcaacttc     10140
     tattcaaaat aagtgcagtc ttctcttact tatttttcgt atttggtctt tctcagctga     10200
     cgcttatcgt ccaaaattat tggcaatttt cttcccagat tggtaatttc gtctggattc     10260
     aaaatatctt gagtttacta tttagcggag tcatgatttg gattctggtt aagacaggcc     10320
     atggttatct ctttcgcatt ccaagaaaaa aatggctttg gtattcgatt ttgacagtat     10380
     tagtgctagt gctccagatc tcttttaacg ttcagatagc taaacatgtt cagtcaactg     10440
     ctgaaggttg ggccgtattg atcggttata gtgggaccaa ctttgctgag ctaggtatct     10500
     atgtaaccct gtttttcttg actccactaa tggaagagtt gatttatagg ggattactgc     10560
     aacacgcctt ctttaagcat tcgcgatttg gccttgattt gtttcttccg tccattttat     10620
     ttgctcttcc tcatttttca agcctaccta gtttgttaga tattttcgtc tttgcaacat     10680
     ttggaatcat ctttgccggt ttgacccgct ataccaagag tatttatcca tcctatgcgg     10740
     tgcatgtgat caataatatt gtagcgacct tcccgttttt gctcactttt ctacataggg     10800
     tcttggggta aaaaaacaaa aggcttgctt ttcagccata gaggaggtca tcatgtataa     10860
     acacttattt ttcctagatt ccaaaacttt agatcggttg acaccctata ttctagtctt     10920
     ggcttctgac accattgctt ttaatgtttt tgtgctaacc tttgtatctg cggtggtttt     10980
     taatttccta aattccatgc tagctttaat ggctatattc ataggggctg gctatgtggt     11040
     cggattttgg ttgctaaaat ggtttgtttt ggaaaggcta gaactaaaga atgacgtgta     11100
     ggaagtctgt ttgttgagga ggataatttt atggagtttt ttgataaatt tcatgccttg     11160
     tgttttggat ttttagtact aataattgtc attacagttc cttatacgat taaccatggg     11220
     gatttttttc aaaatgaatc tgcattgatt actgtaagtc ttcttgtaac ctcgctgagt     11280
     gttgcttatg ctagaaagtt tgaaatgatt tcttttggga tgttaagcaa gaaacaactt     11340
     ttgcttttca ttgcaatctt tcttctaagt gtgcttgaga cgctggttta tattcatttc     11400
     ttcgctgttt cttctggctc aggggtccaa cacttggcgg aagtcagcag aggaatttcc     11460
     ctgtctttga ttttgactac ctcagttttt ggccccatcc aggaggaact cattttcaga     11520
     ggacttcttc aaggtgcggt ttttgacaat tcttggttag ggcttgtgct aacttcctct     11580
     ctcttttctt tcatgcatgg accttctaat gtcccttcgt ttatttttta tctacttggg     11640
     ggcttgttgc tgggccttgc ttataaaaag agccaaaact tatgggtttc tactctagtc     11700
     cacatgtttt acaacagttg gccactccta tattatttat aa                        11742
//
