# Supplementary material for: Genomic analyses of pneumococci reveal a wide diversity of bacteriocins – including pneumocyclicin, a novel circular bacteriocin
Source: BMC Genomics. 2015 Jul 28;16(1):554. doi: 10.1186/s12864-015-1729-4 (PMC4517551; doi:10.1186/s12864-015-1729-4)
Supplement: Additional file 9: — Sequence and annotation files for blp cassette prototypes. [file 12864_2015_1729_MOESM9_ESM.zip › blp_prototype8h_SA35.fasta]

>blp_cassette_prototype8h_SA35
ctagtttgctctttgattttcattgagtattaacttggtcttgacttggtcaaagtggaa
gcggtcataggcccgccaagcagcgcgagttggagcatctggatcaagagcgctgagtcc
catgagaagactggaagtctggtaaaatttttctagttcaatcaagaatcgattatccac
tgtttcagccttggctagaaaaccaagaatagagtttaattgctcctgaaagcagacgtc
gtcagcgcttgcctgtttgcatgcttggtaggctttgtttaagtcagtaatcaaagtatg
agctcttttgatggggtctgtatctgtcatgggaatgcctcctttaatctgggtgccagt
cttacttctggcaactgtgttttgatactgttagtttatcatttttaattcttttttttt
attcaaatctttaattgtcattgaaatgtcttgaattgcgctgagtgaattttatgataa
aatagttgtaagctcatcatgatgttgtagaaaaataatccttttaggagctttcaaaga
ctgtttaggattgggtgggcttgggctagaccttttctgttattcttttcttaggaggag
aatccaatgaaacatatgattattcagacgcagaaaacagtctataaagtaaacgtcgac
gatatctactatatccaaacacatccaactaaagcccataccgtacagattgttacagaa
gaagctagttttaatatgcttcaaaatttaagtaatcttgagaaccaatgtggggaaacc
ttgatgagatgtcatcgaaattgtttggttaatcttgataaattaaaatcgattgatttt
caagaaagaatcctttttctcggagaagaaggtcaatacgctgtcaagtatgccagacgt
cgctatagagaaattcgtcaaaaatggttaaaacaaggagagtaaaaagatgagaatatt
tgttttagaggatgatttttcccaacagactaggattgaaacgacgattgagaaactctt
gaaggaacatcatatcactcccagctcttttgaggtatttggcaagccagaccaactgct
ggcagaggtgcatgagaagggggcccatcagctattctttttggatattgagattcgaaa
tgaggagatgaaggggctggaagtggctagaaagattcgggaacaagacccctatgccct
gattgtctttgtgacgactcactcggagtttatgcccctgtcctttcgctaccaagtgtc
tgctctggactatattgataaggccctttcggcagaggagtttgaatctcgaatcgagac
agctctcctctatgccaatagtcaagatagtaaaagtctggcggaagattgcttttactt
taaatcaaaatttgcccaatttcagtatccttttaaagaggtttactatctcgaaacatc
cccaagaccccatcgtgttattctctataccaagacagacaggctggaatttacagcgag
tttagaggaggttttcaagcaggaaccccgtctcttgcagtgccatcgctcttttctcat
caatcctgcaaatgtggtgcatttggataagaaagaaaaactccttttctttcccaatgg
tggaagttgtctgatcgcgcgttataaggtcagggaagtgtctgaggctattaataactt
acactgagctaggagagtttatgaacattgcttggatattgttgtatgcacttgttatta
atggactagaaattgtcattttctttaaagtagatggaattggtctcactttcgatagaa
tttttaaggcctttcttctgaaatttcttctagggatcatttttacgacttttcaatttt
tggctgtaagtaaatatttgtcctattttatagaacctttgttcggtataggtctatctt
tcttattgttaagagggcttcctaaaaaaatccttattttttatggtctcttcccaatga
tattagtagagctcttttacagaggtgtttcctattttgtgcttccatttttggggcaag
gaattgtagatggggatggcaatcctatctttttattgattatgatattcgtttgcttca
tagttttagtctttttgaaatggttagactatgatttcactagattgagaagggagtttc
tagatacaggttttcaaaagtctcttactaagattaactgggcaatgggggcttattatc
tagtgatgcaaagtctatcttaccttgaatatgaacaaggtattcaatcaacgactgttc
gccatctcatcctagtgttttacctactcttttttatggggggtatcaagaaattggata
cctatttgaaggaaaaacttcaggaggaactgaaccaagagcagaccttgcgctacagag
atatggaacgctatagtcggcatatagaggaactttacaaggaaattcggagttttcgcc
atgactacactaacctcttaaccagcttacgtttgggcattgaagaggaggatatggagc
agataaaagagatctacgactcggtcttaagggcttccagtcagaaattgcaggacaata
aatatgacctgggcagattggtgaatattcgtgaccgtgccctcaagagtctcctagctg
gaaaatttataaaagctagagaaaagaacattgtctttaatgttgaagttcctgaggaga
ttcaggttgaggggatgagcctacttgattttctaaccattgtgtctatcctttgtgaca
atgctattgaagctagtgcagaggccagtcaacctcatgtttcaatcgcctttttaaaaa
atggagcacaggagacttttatcattgaaaactccatcaaagaagagggcatcgatattt
ctgaaatcttctcctttggagcaagttctaaaggggaggagagaggagttggtctctata
ccgttatgaaaattgtggaaagtcatcccaataccaatctaaatactacctgccaaaatc
aagtctttcgtcaggtacttactgtgatacatgcagaatgataaaaaacaagaccgagag
ttcttgtttctcggtcttgtttttatagctgaataggtagttcaagtgcttttgtgattt
taaatttacttaaaattgtttcatgtaagagttcttcccacagtcctccacctgtaattt
ggttgagttcggtagttgttagttcttgaaatgaagttaggttttgtttcttatccatgt
tatgattctcctttttgataagataataaatagttatagagtgttatctgaaaattaatc
agaatgggttaaaattttatctttgaaataatcaaaatatgttttctttgcagttacact
agtgacgcgaccttgtaagccatattggatgagtttactatcctcattagatagttttgc
aagagcggttaatttaaagagattaccttgctctgttctggtaggagtttgatcaattgt
ctgaagttggccgatgatggtggtgccgtgatttccaatcttctccagttttaatcttac
agtttgtcctttatctagtagaggtagatagtcagaagatacgtagtaggtgattagtac
ttctcttgtatctgtgatgacagggaatatttgagcaatttctgtaccagttggaattct
atttttaccttcaaattcgctgttcagatgaacgatacctttacttggagcggttaaggt
attgtttcctaagcgctgcgttgcttgatctagttgtacttttaattctgttaattgatt
ctccacggttagttgttgctgtgaagctgtttgtaaaaactgagtgcggagtacttcaat
tttggttgctaaactattatcataagttgctacacttccgataccagcttgctgaatttt
gaggcttgcgatagatgattccagacctgcaatactttgattaatttgagataaaaatgg
ctcctctgccgttccttgtgtttgttcttgagaggctataagataacgatttaaaattga
ctggtgcggattgccagttggtaagcgagctcttttatttacgatagtatctctcagctc
ttgatattctccaatttgttgttgaacttttgtaatttcttattcaatagctgatgaact
gctattggcaagattagcttgatttgaaacctcagtgttagtctttgtgatacccagttc
aatatcatgggattgtttagtaaaattcataaaggtattatggtagccaaattcatcctc
gccagaaaaaagatcagtcgctttttctaagctttgtttcaaaattccaagtccttcttt
ttgcttctcaagtctttgtaattgagttgctaaggcagttttctgactttcttccattgt
ttcagagtatttgatgagtaagtcccctttttcaactacttgatttgccactaaatgatt
agcaaggataggattatcactggttgactgaatagatgaaatgacacttgtaggggcgat
ttctccttgggaagtgacagtaatttcttttgtggcaacaagggagaaaatcaagatgaa
agtaaatagtaatgaaagaggtataattaacactgtcgcatagttatggtaacgtctctg
ataaaactcgacgcttctaaaaagattaggattcatgacattctccttatttattgaata
gatgatggtagaaaccttgcgcctgcattaactcttggtggctaccaacttcaatgattt
tcccctggtcaagaacaatgacacggttggttcgttcggctatactgagacgatgggcta
caaagagaatggttttatcagttagggacataagattatctataacttttttctcagtca
agacatcaagaccgctagtagcttcatctagtattaaaacaggagatttagttaaaagag
cacgagcgagagcgattcgttgcttctgtcctcctgatagaccagctccatcagagagct
gagtttgatagcccataggcattctttcaatgtcttgacggatttcagctacttcacaag
cttttagaatatcttcttgactaatcatatgattaccgcccaaggttaagttttccaaaa
tagagccattaaagatataggcttgttggggtaggtaattaatatgacggcgcaagactt
ttttatcaatgtttttaatatcctgatgattgatggaaatatgccctttgtagggttcaa
agaaattgacaatcattttggctaaagttgttttaccagaaccactaactccaactaggc
taaccttatctccttgtttaatcgtgagattaatatctgttaaggtatctcgtccaaaac
catacttataagaaaggtcatcaaattcaatatcgcccatcaaaaaatgtgaatgaacag
ggttttcttgaacttgaaattcagattcgactagatagacttcgttcaaacggttattag
cgaccttcgcagattggagtttggtttggaggttgataatattttccataggagttgtaa
agtaagaaaaaagtgtgttaaaggtaatcagctgaccgatagaaattttacttgacatga
ctaattgagcgccaaaccataggataaggatattcagaactaattttgttccctgcttta
aactcgtttgtaaaatagaatatttactgagcttaaaggatttttccaaataatctacaa
attcgctgtctatattttgatagcgattttcttcactcgtgagcgactttatagtttcaa
tcccgttgatatcttcgataatggcagagctaaccatagaattactttgcatgacatcat
ggttcattttttcaaaaggtttcataaaagaaaagatgatgaacatgtatataggaatgg
aaagaagagaaaggaggaagagattagggttttgtgccagcaagactcctcctacaagaa
tcagaatagaaacatccagaaaaagagaaagaatggtagaagccaaggcatctataatag
agttagcatctgtgaaccgtgaaatgatttctcctgtacgacgtgtcgcaaagaaagaca
tgggaagttcaaaaatatggcgaatataggataaaatcacatcaatgcttaatctctggc
tcagaacggttaggagataatctctggaaaagctcatgacttgttggaggatataggtga
taaccagaccaactgagatgattcctaaagttgatttcatctgatttgggatgtattcat
ccaagattccttggagataataagaaccaccgatattgataatagtgaccaataagcttg
agagaacaatgtaagcaatgagagatttttgtttgaaaatcagaggaaggaagcttgctt
agtagaccattctttttatctttatggggttgatagctgggtttggtagctagaaaaata
gctactccagtccattcatagaaaaagcgttcttttgacattttagtgatttttacagaa
gggtcaggatcaccaataatcagatagtctttctttgtttgatagacaacatagtaatgt
tggagttttccttctttgttaacgtgaacgataaatggataggggacatcactcatgtca
aagagcgttttatctgcttgaacaggtcttgtttcaaagcccatttcatcagcggctttt
acaatgccaagagcagtcgtcccttctttattggtctttgcaagttctctcaagtgagct
agagaaaaatctgaaccatagaatttagcaatcgaggctaaggcagcgacaccacagtct
ctcgcatctatttgaggaacaaatgtacgtttataagaagtcattggcaattcctttcat
atagtggataggtctattatgtcataaaactaagttcatattttatgaaatcttgaatag
tcattaaaacttcctgaatggtaaaaaagtgattagaaattattttttttaaacatttag
aggtggcttgaaataaaaaagctaattcaagacgtttcgatgacaattcaagatctggat
gaaaaattttaaaaaacgatgatatactaaacttatcaaagttacaacaagacaaaaata
aaaaaagaaaaaaggagtatttgtcatgaatacaaaaatgatggaacaatttcatgaaat
ggatataactatgttatctagtattgaaggaggtaagaataattggcaaactaatgtctt
agaaggtggtggtgctgcttttggtggctgggggttagggacagctatttgtgctgcgag
tggtgttggagcgccatttatgggagcatgtggatacataggagctaaatttggtgtggc
tctttgggcaggagtaacaggggcaacgggtggattttaacaaaaggagacttgtatgaa
tacttattgtaatataaatgaaacaatgctgagtgaggtttacggaggtaattccggagg
agcagctgtagttgctgctttaggttgtgcagcgggtggagtgaaatatgggaaaattct
aggaccatggggcgctgcaataggaggaattggaggagcagtggtttgtggatatttagc
ctataccgctacatcataaaaatgaaagctaaattttatgaaggctatattctttattat
tctcttcgcttttcaaacctatcttatttatctatccataagtatctctgataaaaaaca
aaagactattgaattaacatcattgaattgttttgtcatattatttctaatctatgataa
attaatttttctctttattgcttatgtttttttgataatttttatattaaacttgttctg
taactgaaaagtgacatactatatgaatacaaaaatgatgtcacaattttctgttatgga
taatgaaatgcttgcttgcgttgaaggtggagatattgattggggaagaaaaattagttg
tgcagcaggggttgcatatggcgcaattgatgggtgtgcaacaacggtttgacatttcta
ttgggaccatttgctataggaataggtgtaactggtgctgcaggtggagctatacttgga
ggtgtagcctatgcagcaacatgttggtggtaattatggattttaaaagttttattattg
gtttagtagttggtatatttggtccttatatggatgacttaattagaaaaatattttcaa
aatcttccaaaaaggatacggatagtactctctaaaaaataaatttctcccctgtatttg
ctagcttaatttacaggggagtttctttaatattgtttcgcctgtcaaaatgatatgtga
tagcaggatgaaaagtctacaaacaagttggtatcaatacaatataaagaggaaagtatg
tttttcatgcttggtttttttaatttttacaattcaagaggttttgatgaccatttatga
tttgagtgatccaaggtcaaaataagtgctatactagcagtgtaaatgttcttgctcaac
taagataaatcgcacatttaggaggaaatcttatgaagaaaaaaatactgattattttcg
ttctgtatctaatcatgtccatctttctatatccgcttagggagagtgcttggtatcagc
tattttataccatagcctatgtgattgcagttatgatctattttgctatcaataaaaaga
aagcagaaaagaaatgaaaacttttcttgctaaaaacggaacatcttccttgcgagattg
ttcttaggtcagttgcccttgcttgtctctacttatctatttctatctcgtcagttttta
aatttttccttagttttccaatttcttttagtggttattaatttaacttctattttggtc
actgtttacctcactagggaaatgaggataagaaagtttgaagatgatgatttggttagt
cctagaaccaatcaactcatgtttatcggcttgacaggttttatgtctattatatgtttg
tatagaggtatcacagcagcagaatcctatcaacaaataatcgcttatattggcgcggtt
ctctgcttgcttatcatgcttttgctcatttggggtttgaagtattataaaaagtagggg
ctaatgaagtttttgcaatttaggaggtttcgatgacaattcaagatttggatgaaaaat
tttaaaaaacaatgatatactaaacttgtcaaagttgcaacgggtgctgctacattatgt
taaaaatcgctcttgattgataagctggatttgttaggaaaggagtaaataattatggat
aagaaaaagatagtttcgactataatatgtatagtatttcttgtagtgtcagtagataat
ttttttagagacttaaccccgttactgttcattttaaatattattggcctgtcttgcttt
tcagtgctaacatacattaacataaaagagatactcttaaatataagtaaatgatgattt
ggttagtcctagaaccaatcaacttatgtttatcggcttggcagattttatgtttgtcat
ttgtttgtatagaggtatttcagaaacagaattctatcaacaactaatcgcttatatagg
tgtattctctgcttgtttatcacgcttctgctcatgtggggcttgaagtattataaaaag
tagctttctatccttttctgacaggatatttgagtagaaggctctattaaattgttagtg
aaataaatgaatggaggtatttaatatgaaatacagattattttttgttattttcttgag
tagtgtgttggatattcttttagggacatttttacaaatctctatcgtatctattgggtg
gcttgttctttacagtggtttgtttgaagcaggagttttccttcttgctaataaaggggt
ggcggtaaaaatcaaggaagtagatattcgaaatcgctttaaatttatttttggaaaaac
cttatggtttcaaattcttttgctcatctttttgataatcaaactttatcttggtttgga
tgcgaggttgattttattctatggacatattttcattgtctttaatgccttaatgtatct
attatctagtagtcaggttagccttaaaaaaaacaaactgtcttcttaatcttacagcag
tagagcctgacaaggtgaggtcatagtagggaggatttctatgaaaaagtatcaacttct
attcaaaataagtgcagtcttctcttacttatttttcgtatttggtctttctcagctgac
gcttatcgtccaaaattattggcaattttcttcccagattggtaatttcgtctggattca
aaatatcttgagtttactatttagcggagtcatgatttggattctggttaagacaggcca
tggttatctctttcgcattccaagaaaaaaatggctttggtattcgattttgacagtatt
agtgctagtgctccagatctcttttaacgttcagatagctaaacatgttcagtcaactgc
tgaaggttgggccgtattgatcggttatagtgggaccaactttgctgagctaggtatcta
tgtaaccctgtttttcttgactccactaatggaagagttgatttataggggattactgca
acacgccttctttaagcattcgcgatttggccttgatttgtttcttccgtccattttatt
tgctcttcctcatttttcaagcctacctagtttgttagatattttcgtctttgcaacatt
tggaatcatctttgccggtttgacccgctataccaagagtatttatccatcctatgcggt
gcatgtgatcaataatattgtagcgaccttcccgtttttgctcacttttctacatagggt
cttggggtaaaaaaacaaaaggcttgcttttcagccatagaggaggtcatcatgtataaa
cacttatttttcctagattccaaaactttagatcggttgacaccctatattctagtcttg
gcttctgacaccattgcttttaatgtttttgtgctaacctttgtatctgcggtggttttt
aatttcctaaattccatgctagctttaatggctatattcataggggctggctatgtggtc
ggattttggttgctaaaatggtttgttttggaaaggctagaactaaagaatgacgtgtag
gaagtctgtttgttgaggaggataattttatggagttttttgataaatttcatgccttgt
gttttggatttttagtactaataattgtcattacagttccttatacgattaaccatgggg
atttttttcaaaatgaatctgcattgattattgtaagtcttcttgtaacctcgctgagtg
ttgcttatgctagaaagtttgaaatgatttcttttgggatgttaagcaagaaacaacttt
tgcttttcattgcaatctttcttctaagtgtgcttgagacgctggtttatattcatttct
tcgctgtttcttctggctcaggggtccaacacttggcggaagtcagcagaggaatttccc
tgtctttgattttgactacctcagtttttggccccatccaggaggaactcattttcagag
gacttcttcaaggtgcggtttttgacaattcttggttagggcttgtgctaacttcctctc
tcttttctttcatgcatggaccttctaatgtcccttcgtttattttttatctacttgggg
gcttgttgctgggccttgcttataaaaagagccaaaacttatgggtttctactctagtcc
acatgttttacaacagttggccactcctatattatttataa
