# Supplementary material for: Genomic analyses of pneumococci reveal a wide diversity of bacteriocins – including pneumocyclicin, a novel circular bacteriocin
Source: BMC Genomics. 2015 Jul 28;16(1):554. doi: 10.1186/s12864-015-1729-4 (PMC4517551; doi:10.1186/s12864-015-1729-4)
Supplement: Additional file 9: — Sequence and annotation files for blp cassette prototypes. [file 12864_2015_1729_MOESM9_ESM.zip › blp_prototype8h_SA35_annotation.embl]

FT   source          1..11741
FT                   /organism="Streptococcus pneumoniae"
FT                   /mol_type="genomic DNA"
FT                   /strain="SA35"
FT   CDS             complement(1..330)
FT                   /gene="blpT"
FT                   /inference="ab initio prediction:Prodigal:2.60"
FT                   /codon_start=1
FT                   /transl_table=11
FT                   /product="hypothetical protein"
FT                   /colour=10
FT   CDS             607..945
FT                   /gene="blpS"
FT                   /gene_synonym="spiR1"
FT                   /inference="ab initio prediction:Prodigal:2.60"
FT                   /codon_start=1
FT                   /transl_table=11
FT                   /product="LytTR DNA-binding domain protein"
FT                   /colour=9
FT   CDS             950..1687
FT                   /gene="blpR"
FT                   /gene_synonym="spiR2"
FT                   /inference="ab initio prediction:Prodigal:2.60"
FT                   /codon_start=1
FT                   /transl_table=11
FT                   /product="response regulator"
FT                   /colour=9
FT   CDS             1701..3041
FT                   /gene="blpH"
FT                   /gene_synonym="spiH"
FT                   /inference="ab initio prediction:Prodigal:2.60"
FT                   /codon_start=1
FT                   /transl_table=11
FT                   /product="histidine kinase"
FT                   /colour=9
FT   CDS             complement(3083..3238)
FT                   /gene="blpC"
FT                   /gene_synonym="spiP"
FT                   /inference="ab initio prediction:Prodigal:2.60"
FT                   /codon_start=1
FT                   /transl_table=11
FT                   /product="peptide pheromone"
FT                   /colour=9
FT   CDS             complement(3295..3786)
FT                   /gene="blpB ORF2"
FT                   /gene_synonym="spiD2"
FT                   /inference="ab initio prediction:Prodigal:2.60"
FT                   /codon_start=1
FT                   /transl_table=11
FT                   /product="bacteriocin secretion accessory protein"
FT                   /colour=3
FT   CDS             complement(4120..4656)
FT                   /gene="blpB ORF1"
FT                   /gene_synonym="spiD1"
FT                   /inference="ab initio prediction:Prodigal:2.60"
FT                   /codon_start=1
FT                   /transl_table=11
FT                   /product="bacteriocin secretion accessory protein"
FT                   /colour=3
FT   CDS             complement(4667..6292)
FT                   /gene="blpA ORF2"
FT                   /gene_synonym="spiBC"
FT                   /inference="ab initio prediction:Prodigal:2.60"
FT                   /codon_start=1
FT                   /transl_table=11
FT                   /product="ABC transporter; ATPase domain and transmembrane
FT                   region"
FT                   /colour=3
FT   CDS             complement(6237..6824)
FT                   /gene="blpA ORF1"
FT                   /gene_synonym="spiA"
FT                   /inference="ab initio prediction:Prodigal:2.60"
FT                   /codon_start=1
FT                   /transl_table=11
FT                   /product="ABC transporter; C39 protease domain"
FT                   /colour=3
FT   CDS             7106..7360
FT                   /gene="blpM"
FT                   /gene_synonym="pncI"
FT                   /inference="ab initio prediction:Prodigal:2.60"
FT                   /codon_start=1
FT                   /transl_table=11
FT                   /product="class II bacteriocin precursor"
FT                   /colour=7
FT   CDS             7376..7579
FT                   /gene="blpN"
FT                   /gene_synonym="pncJ"
FT                   /inference="ab initio prediction:Prodigal:2.60"
FT                   /codon_start=1
FT                   /transl_table=11
FT                   /product="class II bacteriocin precursor"
FT                   /colour=7
FT   CDS             7598..7807
FT                   /gene="blpP"
FT                   /gene_synonym="pncK"
FT                   /inference="predicted by Prodigal with different settings"
FT                   /inference="indirect experimental evidence for function in
FT                   immunity (Dawid et al., 2007)"
FT                   /codon_start=1
FT                   /transl_table=11
FT                   /product="membrane protein with function in immunity"
FT                   /colour=4
FT   CDS             7823..7972
FT                   /gene="blpO"
FT                   /gene_synonym="pncV"
FT                   /inference="predicted by Prodigal in other strains"
FT                   /codon_start=1
FT                   /transl_table=11
FT                   /product="class II bacteriocin precursor"
FT                   /colour=7
FT   CDS             8493..8657
FT                   /gene="pncG"
FT                   /inference="ab initio prediction:Prodigal:2.60"
FT                   /codon_start=1
FT                   /transl_table=11
FT                   /product="membrane protein with putative function in
FT                   immunity"
FT                   /colour=4
FT   CDS             join(8654..8674,8674..9057)
FT                   /gene="blpL"
FT                   /gene_synonym="pncH"
FT                   /inference="predicted by Prodigal in other strains"
FT                   /codon_start=1
FT                   /transl_table=11
FT                   /product="membrane protein with putative function in
FT                   immunity"
FT                   /pseudo
FT                   /note="frameshift due to 1nt deletion"
FT                   /colour=11
FT   CDS             9235..9414
FT                   /gene="pncM"
FT                   /inference="predicted by Prodigal in other strains"
FT                   /codon_start=1
FT                   /transl_table=11
FT                   /product="membrane protein with putative function in
FT                   immunity"
FT                   /colour=4
FT   CDS             9686..10069
FT                   /gene="blpX"
FT                   /gene_synonym="pncN"
FT                   /inference="ab initio prediction:Prodigal:2.60"
FT                   /codon_start=1
FT                   /transl_table=11
FT                   /product="membrane protein with putative function in
FT                   immunity"
FT                   /colour=4
FT   CDS             10121..10810
FT                   /gene="blpY"
FT                   /gene_synonym="pncO"
FT                   /inference="ab initio prediction:Prodigal:2.60"
FT                   /codon_start=1
FT                   /transl_table=11
FT                   /product="CAAX amino terminal protease"
FT                   /colour=2
FT   CDS             10852..11100
FT                   /gene="blpZ"
FT                   /gene_synonym="pncQ"
FT                   /inference="ab initio prediction:Prodigal:2.60"
FT                   /codon_start=1
FT                   /transl_table=11
FT                   /product="membrane protein with putative function in
FT                   immunity"
FT                   /colour=4
FT   CDS             11130..11741
FT                   /gene="pncP"
FT                   /gene_synonym="SP0547"
FT                   /inference="ab initio prediction:Prodigal:2.60"
FT                   /codon_start=1
FT                   /transl_table=11
FT                   /product="CAAX amino terminal protease"
FT                   /colour=2
SQ   Sequence 11741 BP; 3402 A; 1862 C; 2405 G; 4072 T; 0 other;
     ctagtttgct ctttgatttt cattgagtat taacttggtc ttgacttggt caaagtggaa        60
     gcggtcatag gcccgccaag cagcgcgagt tggagcatct ggatcaagag cgctgagtcc       120
     catgagaaga ctggaagtct ggtaaaattt ttctagttca atcaagaatc gattatccac       180
     tgtttcagcc ttggctagaa aaccaagaat agagtttaat tgctcctgaa agcagacgtc       240
     gtcagcgctt gcctgtttgc atgcttggta ggctttgttt aagtcagtaa tcaaagtatg       300
     agctcttttg atggggtctg tatctgtcat gggaatgcct cctttaatct gggtgccagt       360
     cttacttctg gcaactgtgt tttgatactg ttagtttatc atttttaatt cttttttttt       420
     attcaaatct ttaattgtca ttgaaatgtc ttgaattgcg ctgagtgaat tttatgataa       480
     aatagttgta agctcatcat gatgttgtag aaaaataatc cttttaggag ctttcaaaga       540
     ctgtttagga ttgggtgggc ttgggctaga ccttttctgt tattcttttc ttaggaggag       600
     aatccaatga aacatatgat tattcagacg cagaaaacag tctataaagt aaacgtcgac       660
     gatatctact atatccaaac acatccaact aaagcccata ccgtacagat tgttacagaa       720
     gaagctagtt ttaatatgct tcaaaattta agtaatcttg agaaccaatg tggggaaacc       780
     ttgatgagat gtcatcgaaa ttgtttggtt aatcttgata aattaaaatc gattgatttt       840
     caagaaagaa tcctttttct cggagaagaa ggtcaatacg ctgtcaagta tgccagacgt       900
     cgctatagag aaattcgtca aaaatggtta aaacaaggag agtaaaaaga tgagaatatt       960
     tgttttagag gatgattttt cccaacagac taggattgaa acgacgattg agaaactctt      1020
     gaaggaacat catatcactc ccagctcttt tgaggtattt ggcaagccag accaactgct      1080
     ggcagaggtg catgagaagg gggcccatca gctattcttt ttggatattg agattcgaaa      1140
     tgaggagatg aaggggctgg aagtggctag aaagattcgg gaacaagacc cctatgccct      1200
     gattgtcttt gtgacgactc actcggagtt tatgcccctg tcctttcgct accaagtgtc      1260
     tgctctggac tatattgata aggccctttc ggcagaggag tttgaatctc gaatcgagac      1320
     agctctcctc tatgccaata gtcaagatag taaaagtctg gcggaagatt gcttttactt      1380
     taaatcaaaa tttgcccaat ttcagtatcc ttttaaagag gtttactatc tcgaaacatc      1440
     cccaagaccc catcgtgtta ttctctatac caagacagac aggctggaat ttacagcgag      1500
     tttagaggag gttttcaagc aggaaccccg tctcttgcag tgccatcgct cttttctcat      1560
     caatcctgca aatgtggtgc atttggataa gaaagaaaaa ctccttttct ttcccaatgg      1620
     tggaagttgt ctgatcgcgc gttataaggt cagggaagtg tctgaggcta ttaataactt      1680
     acactgagct aggagagttt atgaacattg cttggatatt gttgtatgca cttgttatta      1740
     atggactaga aattgtcatt ttctttaaag tagatggaat tggtctcact ttcgatagaa      1800
     tttttaaggc ctttcttctg aaatttcttc tagggatcat ttttacgact tttcaatttt      1860
     tggctgtaag taaatatttg tcctatttta tagaaccttt gttcggtata ggtctatctt      1920
     tcttattgtt aagagggctt cctaaaaaaa tccttatttt ttatggtctc ttcccaatga      1980
     tattagtaga gctcttttac agaggtgttt cctattttgt gcttccattt ttggggcaag      2040
     gaattgtaga tggggatggc aatcctatct ttttattgat tatgatattc gtttgcttca      2100
     tagttttagt ctttttgaaa tggttagact atgatttcac tagattgaga agggagtttc      2160
     tagatacagg ttttcaaaag tctcttacta agattaactg ggcaatgggg gcttattatc      2220
     tagtgatgca aagtctatct taccttgaat atgaacaagg tattcaatca acgactgttc      2280
     gccatctcat cctagtgttt tacctactct tttttatggg gggtatcaag aaattggata      2340
     cctatttgaa ggaaaaactt caggaggaac tgaaccaaga gcagaccttg cgctacagag      2400
     atatggaacg ctatagtcgg catatagagg aactttacaa ggaaattcgg agttttcgcc      2460
     atgactacac taacctctta accagcttac gtttgggcat tgaagaggag gatatggagc      2520
     agataaaaga gatctacgac tcggtcttaa gggcttccag tcagaaattg caggacaata      2580
     aatatgacct gggcagattg gtgaatattc gtgaccgtgc cctcaagagt ctcctagctg      2640
     gaaaatttat aaaagctaga gaaaagaaca ttgtctttaa tgttgaagtt cctgaggaga      2700
     ttcaggttga ggggatgagc ctacttgatt ttctaaccat tgtgtctatc ctttgtgaca      2760
     atgctattga agctagtgca gaggccagtc aacctcatgt ttcaatcgcc tttttaaaaa      2820
     atggagcaca ggagactttt atcattgaaa actccatcaa agaagagggc atcgatattt      2880
     ctgaaatctt ctcctttgga gcaagttcta aaggggagga gagaggagtt ggtctctata      2940
     ccgttatgaa aattgtggaa agtcatccca ataccaatct aaatactacc tgccaaaatc      3000
     aagtctttcg tcaggtactt actgtgatac atgcagaatg ataaaaaaca agaccgagag      3060
     ttcttgtttc tcggtcttgt ttttatagct gaataggtag ttcaagtgct tttgtgattt      3120
     taaatttact taaaattgtt tcatgtaaga gttcttccca cagtcctcca cctgtaattt      3180
     ggttgagttc ggtagttgtt agttcttgaa atgaagttag gttttgtttc ttatccatgt      3240
     tatgattctc ctttttgata agataataaa tagttataga gtgttatctg aaaattaatc      3300
     agaatgggtt aaaattttat ctttgaaata atcaaaatat gttttctttg cagttacact      3360
     agtgacgcga ccttgtaagc catattggat gagtttacta tcctcattag atagttttgc      3420
     aagagcggtt aatttaaaga gattaccttg ctctgttctg gtaggagttt gatcaattgt      3480
     ctgaagttgg ccgatgatgg tggtgccgtg atttccaatc ttctccagtt ttaatcttac      3540
     agtttgtcct ttatctagta gaggtagata gtcagaagat acgtagtagg tgattagtac      3600
     ttctcttgta tctgtgatga cagggaatat ttgagcaatt tctgtaccag ttggaattct      3660
     atttttacct tcaaattcgc tgttcagatg aacgatacct ttacttggag cggttaaggt      3720
     attgtttcct aagcgctgcg ttgcttgatc tagttgtact tttaattctg ttaattgatt      3780
     ctccacggtt agttgttgct gtgaagctgt ttgtaaaaac tgagtgcgga gtacttcaat      3840
     tttggttgct aaactattat cataagttgc tacacttccg ataccagctt gctgaatttt      3900
     gaggcttgcg atagatgatt ccagacctgc aatactttga ttaatttgag ataaaaatgg      3960
     ctcctctgcc gttccttgtg tttgttcttg agaggctata agataacgat ttaaaattga      4020
     ctggtgcgga ttgccagttg gtaagcgagc tcttttattt acgatagtat ctctcagctc      4080
     ttgatattct ccaatttgtt gttgaacttt tgtaatttct tattcaatag ctgatgaact      4140
     gctattggca agattagctt gatttgaaac ctcagtgtta gtctttgtga tacccagttc      4200
     aatatcatgg gattgtttag taaaattcat aaaggtatta tggtagccaa attcatcctc      4260
     gccagaaaaa agatcagtcg ctttttctaa gctttgtttc aaaattccaa gtccttcttt      4320
     ttgcttctca agtctttgta attgagttgc taaggcagtt ttctgacttt cttccattgt      4380
     ttcagagtat ttgatgagta agtccccttt ttcaactact tgatttgcca ctaaatgatt      4440
     agcaaggata ggattatcac tggttgactg aatagatgaa atgacacttg taggggcgat      4500
     ttctccttgg gaagtgacag taatttcttt tgtggcaaca agggagaaaa tcaagatgaa      4560
     agtaaatagt aatgaaagag gtataattaa cactgtcgca tagttatggt aacgtctctg      4620
     ataaaactcg acgcttctaa aaagattagg attcatgaca ttctccttat ttattgaata      4680
     gatgatggta gaaaccttgc gcctgcatta actcttggtg gctaccaact tcaatgattt      4740
     tcccctggtc aagaacaatg acacggttgg ttcgttcggc tatactgaga cgatgggcta      4800
     caaagagaat ggttttatca gttagggaca taagattatc tataactttt ttctcagtca      4860
     agacatcaag accgctagta gcttcatcta gtattaaaac aggagattta gttaaaagag      4920
     cacgagcgag agcgattcgt tgcttctgtc ctcctgatag accagctcca tcagagagct      4980
     gagtttgata gcccataggc attctttcaa tgtcttgacg gatttcagct acttcacaag      5040
     cttttagaat atcttcttga ctaatcatat gattaccgcc caaggttaag ttttccaaaa      5100
     tagagccatt aaagatatag gcttgttggg gtaggtaatt aatatgacgg cgcaagactt      5160
     ttttatcaat gtttttaata tcctgatgat tgatggaaat atgccctttg tagggttcaa      5220
     agaaattgac aatcattttg gctaaagttg ttttaccaga accactaact ccaactaggc      5280
     taaccttatc tccttgttta atcgtgagat taatatctgt taaggtatct cgtccaaaac      5340
     catacttata agaaaggtca tcaaattcaa tatcgcccat caaaaaatgt gaatgaacag      5400
     ggttttcttg aacttgaaat tcagattcga ctagatagac ttcgttcaaa cggttattag      5460
     cgaccttcgc agattggagt ttggtttgga ggttgataat attttccata ggagttgtaa      5520
     agtaagaaaa aagtgtgtta aaggtaatca gctgaccgat agaaatttta cttgacatga      5580
     ctaattgagc gccaaaccat aggataagga tattcagaac taattttgtt ccctgcttta      5640
     aactcgtttg taaaatagaa tatttactga gcttaaagga tttttccaaa taatctacaa      5700
     attcgctgtc tatattttga tagcgatttt cttcactcgt gagcgacttt atagtttcaa      5760
     tcccgttgat atcttcgata atggcagagc taaccataga attactttgc atgacatcat      5820
     ggttcatttt ttcaaaaggt ttcataaaag aaaagatgat gaacatgtat ataggaatgg      5880
     aaagaagaga aaggaggaag agattagggt tttgtgccag caagactcct cctacaagaa      5940
     tcagaataga aacatccaga aaaagagaaa gaatggtaga agccaaggca tctataatag      6000
     agttagcatc tgtgaaccgt gaaatgattt ctcctgtacg acgtgtcgca aagaaagaca      6060
     tgggaagttc aaaaatatgg cgaatatagg ataaaatcac atcaatgctt aatctctggc      6120
     tcagaacggt taggagataa tctctggaaa agctcatgac ttgttggagg atataggtga      6180
     taaccagacc aactgagatg attcctaaag ttgatttcat ctgatttggg atgtattcat      6240
     ccaagattcc ttggagataa taagaaccac cgatattgat aatagtgacc aataagcttg      6300
     agagaacaat gtaagcaatg agagattttt gtttgaaaat cagaggaagg aagcttgctt      6360
     agtagaccat tctttttatc tttatggggt tgatagctgg gtttggtagc tagaaaaata      6420
     gctactccag tccattcata gaaaaagcgt tcttttgaca ttttagtgat ttttacagaa      6480
     gggtcaggat caccaataat cagatagtct ttctttgttt gatagacaac atagtaatgt      6540
     tggagttttc cttctttgtt aacgtgaacg ataaatggat aggggacatc actcatgtca      6600
     aagagcgttt tatctgcttg aacaggtctt gtttcaaagc ccatttcatc agcggctttt      6660
     acaatgccaa gagcagtcgt cccttcttta ttggtctttg caagttctct caagtgagct      6720
     agagaaaaat ctgaaccata gaatttagca atcgaggcta aggcagcgac accacagtct      6780
     ctcgcatcta tttgaggaac aaatgtacgt ttataagaag tcattggcaa ttcctttcat      6840
     atagtggata ggtctattat gtcataaaac taagttcata ttttatgaaa tcttgaatag      6900
     tcattaaaac ttcctgaatg gtaaaaaagt gattagaaat tatttttttt aaacatttag      6960
     aggtggcttg aaataaaaaa gctaattcaa gacgtttcga tgacaattca agatctggat      7020
     gaaaaatttt aaaaaacgat gatatactaa acttatcaaa gttacaacaa gacaaaaata      7080
     aaaaaagaaa aaaggagtat ttgtcatgaa tacaaaaatg atggaacaat ttcatgaaat      7140
     ggatataact atgttatcta gtattgaagg aggtaagaat aattggcaaa ctaatgtctt      7200
     agaaggtggt ggtgctgctt ttggtggctg ggggttaggg acagctattt gtgctgcgag      7260
     tggtgttgga gcgccattta tgggagcatg tggatacata ggagctaaat ttggtgtggc      7320
     tctttgggca ggagtaacag gggcaacggg tggattttaa caaaaggaga cttgtatgaa      7380
     tacttattgt aatataaatg aaacaatgct gagtgaggtt tacggaggta attccggagg      7440
     agcagctgta gttgctgctt taggttgtgc agcgggtgga gtgaaatatg ggaaaattct      7500
     aggaccatgg ggcgctgcaa taggaggaat tggaggagca gtggtttgtg gatatttagc      7560
     ctataccgct acatcataaa aatgaaagct aaattttatg aaggctatat tctttattat      7620
     tctcttcgct tttcaaacct atcttattta tctatccata agtatctctg ataaaaaaca      7680
     aaagactatt gaattaacat cattgaattg ttttgtcata ttatttctaa tctatgataa      7740
     attaattttt ctctttattg cttatgtttt tttgataatt tttatattaa acttgttctg      7800
     taactgaaaa gtgacatact atatgaatac aaaaatgatg tcacaatttt ctgttatgga      7860
     taatgaaatg cttgcttgcg ttgaaggtgg agatattgat tggggaagaa aaattagttg      7920
     tgcagcaggg gttgcatatg gcgcaattga tgggtgtgca acaacggttt gacatttcta      7980
     ttgggaccat ttgctatagg aataggtgta actggtgctg caggtggagc tatacttgga      8040
     ggtgtagcct atgcagcaac atgttggtgg taattatgga ttttaaaagt tttattattg      8100
     gtttagtagt tggtatattt ggtccttata tggatgactt aattagaaaa atattttcaa      8160
     aatcttccaa aaaggatacg gatagtactc tctaaaaaat aaatttctcc cctgtatttg      8220
     ctagcttaat ttacagggga gtttctttaa tattgtttcg cctgtcaaaa tgatatgtga      8280
     tagcaggatg aaaagtctac aaacaagttg gtatcaatac aatataaaga ggaaagtatg      8340
     tttttcatgc ttggtttttt taatttttac aattcaagag gttttgatga ccatttatga      8400
     tttgagtgat ccaaggtcaa aataagtgct atactagcag tgtaaatgtt cttgctcaac      8460
     taagataaat cgcacattta ggaggaaatc ttatgaagaa aaaaatactg attattttcg      8520
     ttctgtatct aatcatgtcc atctttctat atccgcttag ggagagtgct tggtatcagc      8580
     tattttatac catagcctat gtgattgcag ttatgatcta ttttgctatc aataaaaaga      8640
     aagcagaaaa gaaatgaaaa cttttcttgc taaaaacgga acatcttcct tgcgagattg      8700
     ttcttaggtc agttgccctt gcttgtctct acttatctat ttctatctcg tcagttttta      8760
     aatttttcct tagttttcca atttctttta gtggttatta atttaacttc tattttggtc      8820
     actgtttacc tcactaggga aatgaggata agaaagtttg aagatgatga tttggttagt      8880
     cctagaacca atcaactcat gtttatcggc ttgacaggtt ttatgtctat tatatgtttg      8940
     tatagaggta tcacagcagc agaatcctat caacaaataa tcgcttatat tggcgcggtt      9000
     ctctgcttgc ttatcatgct tttgctcatt tggggtttga agtattataa aaagtagggg      9060
     ctaatgaagt ttttgcaatt taggaggttt cgatgacaat tcaagatttg gatgaaaaat      9120
     tttaaaaaac aatgatatac taaacttgtc aaagttgcaa cgggtgctgc tacattatgt      9180
     taaaaatcgc tcttgattga taagctggat ttgttaggaa aggagtaaat aattatggat      9240
     aagaaaaaga tagtttcgac tataatatgt atagtatttc ttgtagtgtc agtagataat      9300
     ttttttagag acttaacccc gttactgttc attttaaata ttattggcct gtcttgcttt      9360
     tcagtgctaa catacattaa cataaaagag atactcttaa atataagtaa atgatgattt      9420
     ggttagtcct agaaccaatc aacttatgtt tatcggcttg gcagatttta tgtttgtcat      9480
     ttgtttgtat agaggtattt cagaaacaga attctatcaa caactaatcg cttatatagg      9540
     tgtattctct gcttgtttat cacgcttctg ctcatgtggg gcttgaagta ttataaaaag      9600
     tagctttcta tccttttctg acaggatatt tgagtagaag gctctattaa attgttagtg      9660
     aaataaatga atggaggtat ttaatatgaa atacagatta ttttttgtta ttttcttgag      9720
     tagtgtgttg gatattcttt tagggacatt tttacaaatc tctatcgtat ctattgggtg      9780
     gcttgttctt tacagtggtt tgtttgaagc aggagttttc cttcttgcta ataaaggggt      9840
     ggcggtaaaa atcaaggaag tagatattcg aaatcgcttt aaatttattt ttggaaaaac      9900
     cttatggttt caaattcttt tgctcatctt tttgataatc aaactttatc ttggtttgga      9960
     tgcgaggttg attttattct atggacatat tttcattgtc tttaatgcct taatgtatct     10020
     attatctagt agtcaggtta gccttaaaaa aaacaaactg tcttcttaat cttacagcag     10080
     tagagcctga caaggtgagg tcatagtagg gaggatttct atgaaaaagt atcaacttct     10140
     attcaaaata agtgcagtct tctcttactt atttttcgta tttggtcttt ctcagctgac     10200
     gcttatcgtc caaaattatt ggcaattttc ttcccagatt ggtaatttcg tctggattca     10260
     aaatatcttg agtttactat ttagcggagt catgatttgg attctggtta agacaggcca     10320
     tggttatctc tttcgcattc caagaaaaaa atggctttgg tattcgattt tgacagtatt     10380
     agtgctagtg ctccagatct cttttaacgt tcagatagct aaacatgttc agtcaactgc     10440
     tgaaggttgg gccgtattga tcggttatag tgggaccaac tttgctgagc taggtatcta     10500
     tgtaaccctg tttttcttga ctccactaat ggaagagttg atttataggg gattactgca     10560
     acacgccttc tttaagcatt cgcgatttgg ccttgatttg tttcttccgt ccattttatt     10620
     tgctcttcct catttttcaa gcctacctag tttgttagat attttcgtct ttgcaacatt     10680
     tggaatcatc tttgccggtt tgacccgcta taccaagagt atttatccat cctatgcggt     10740
     gcatgtgatc aataatattg tagcgacctt cccgtttttg ctcacttttc tacatagggt     10800
     cttggggtaa aaaaacaaaa ggcttgcttt tcagccatag aggaggtcat catgtataaa     10860
     cacttatttt tcctagattc caaaacttta gatcggttga caccctatat tctagtcttg     10920
     gcttctgaca ccattgcttt taatgttttt gtgctaacct ttgtatctgc ggtggttttt     10980
     aatttcctaa attccatgct agctttaatg gctatattca taggggctgg ctatgtggtc     11040
     ggattttggt tgctaaaatg gtttgttttg gaaaggctag aactaaagaa tgacgtgtag     11100
     gaagtctgtt tgttgaggag gataatttta tggagttttt tgataaattt catgccttgt     11160
     gttttggatt tttagtacta ataattgtca ttacagttcc ttatacgatt aaccatgggg     11220
     atttttttca aaatgaatct gcattgatta ttgtaagtct tcttgtaacc tcgctgagtg     11280
     ttgcttatgc tagaaagttt gaaatgattt cttttgggat gttaagcaag aaacaacttt     11340
     tgcttttcat tgcaatcttt cttctaagtg tgcttgagac gctggtttat attcatttct     11400
     tcgctgtttc ttctggctca ggggtccaac acttggcgga agtcagcaga ggaatttccc     11460
     tgtctttgat tttgactacc tcagtttttg gccccatcca ggaggaactc attttcagag     11520
     gacttcttca aggtgcggtt tttgacaatt cttggttagg gcttgtgcta acttcctctc     11580
     tcttttcttt catgcatgga ccttctaatg tcccttcgtt tattttttat ctacttgggg     11640
     gcttgttgct gggccttgct tataaaaaga gccaaaactt atgggtttct actctagtcc     11700
     acatgtttta caacagttgg ccactcctat attatttata a                         11741
//
