# Supplementary material for: Genomic analyses of pneumococci reveal a wide diversity of bacteriocins – including pneumocyclicin, a novel circular bacteriocin
Source: BMC Genomics. 2015 Jul 28;16(1):554. doi: 10.1186/s12864-015-1729-4 (PMC4517551; doi:10.1186/s12864-015-1729-4)
Supplement: Additional file 9: — Sequence and annotation files for blp cassette prototypes. [file 12864_2015_1729_MOESM9_ESM.zip › blp_prototype9_SP6-BS73.fasta]

>blp_cassette_prototype9_SP6-BS73
ctagtttgctctttgattctcattgagtattaacttggtcttgacttggtcaaagtggaa
gcggtcataggcccgccaagcggcgcgagttggagcatctggatcaagagcgctgagtcc
catgagaagactggaagtctggtaaaatttttctagttcaatcaagaatcgattatccac
tgtttcagtcttggctagaaaaccaagaatagagtttaattgctcctgaaagcggacgtc
gtcagcgcttgcctgtttgcatgcttggtaggctttgtttaagtcagtaatcaaagtatg
agctcttttgatggggtctgtatctgtcatgggaatgcctcctttaatctgggtgccagt
cttacttctggcaactgtgttttgatactgttagtttatcacttttaattcttttttttt
attcaaatctttaattgtcattgaaatgtcttgaattgcgctgagtgaattttatgataa
aatagttgtaagctcatcatgatgttgtagaaaaataatcctttaggagctttcaaagac
tgtttaggattgggtgggcttgggctagaccttttctgttattcttttcttaggaggaga
atccaatgaaacatatgattattcagacgcagaaaacagtctataaagtaaacgtcgacg
atatctactatatccaaacacatccaactaaagcccataccgtacagattgttacagaag
aagctagttttaatatgcttcaaaatttaagtaatcttgagaaccaatatggggaaacct
tgatgagatgtcatcgaaattgtttggttaatcttgataaattaaaatcgattgattttc
aagaaagaatcctttttctcggagaagaaggtcaatacgctgtcaagtatgccagacgtc
gctatagagaaattcgtcaaaaatggttgaaagagggagagtaagaagatgagaatattt
gttttagaagatgatttttcccaacagactagaattgaaacgacgattgagaaacttttg
aaagcacatcatatcattcctagctcttttgaggtatttggcaagccggaccaactgctg
gcagaggtgcatgagaagggggcccatcagctattctttttggacattgagattcgaaat
gaggagatgaaggggctggaagtggctagaaagattcgggatcgggacccttatgcccta
atcgtctttgtgacgactcactcggagtttatgcctctgtcctttcgctaccaagtgtca
gctttggactacattgataaggccctttcggcagaggagtttgaatctcgtatcgagaca
gccctcctctatgccaatagtcaagatagtaaaagtctggcggaagattgcttttacttt
aaatcaaaatttgcccaattccaatatcctttcaaagaggtttactatctcgaaacatcc
ccaagaccccatcgtgttattctctataccaagacggacaggctagaatttacggcgagt
ttagaggaggtttttaagcaggaaccccgtctcttgcagtgccatcgctcttttctcatc
aatcctgcaaatgtggtgcatttggataagaaagaaaaactccttttctttcccaatggt
ggaagctgtctgatcgcgcgttataaggtcagggaagtgtctgaggctattaataactta
cactgaactaggaaatttatgtatattttttggattatattgtatacacttattactaat
gggctagaaattgtcattttctttaaggtagatggaattggtctcacttttgagaggatt
tttaaggcctttcttttgaagatactgttggcctttgtttttgtaatgattggctatatg
gtaggaaatgtttacctatcttattttatggaacccttgtacggcataggcttgtctttc
ttattgttaagagggcttcctaaaaaactccttttcttttatggtctctttccaatgata
ttggtgaatctcttttatagaggagtctcctattttgtgcttccatttttgggacaagag
caagtatatgatggctactcatttactgggttatgtataataattttcaatttcttcatt
tctctagcctttttgaaatggttggactatgattttactagtttgagaagggagattcta
gatacaggttttcaaaagtccctgactaagattaactggataatgggggcttactatttg
gtgatacaaagtctgtcttactttgaatatgagcaaggtattcaatcaacgactgttcgc
catctcatcctagtgttttacctcctattttttatgggggttatcaagaaattggatacc
tatttgaaggacaaactccatgatagactggaccaagagcaggtcttgcgctatagagat
atggaacgctatagtcggcatatagaggaactttacaaggaagtaaggagttttcgccat
gactacaccaacctcttgacaagtttacgtctgggtattgaagaggaggatatggagcag
ataaaagaggtctatgacttggtcttaaaggattctagtaaaaaattgcaggacaataaa
tatgaccttggccgattggtgaatgttcgggatcgtgccctcaaaagtctcctagctgga
aaatttataaaagctagagaaaaggacattgtctttaatgtcgaagttcctgaagagatt
caggttgaggggatgagactgcttgattttctaaccattgtgtctatcctttgtgataat
gctattgaagcgagtgcagaggccggtcaacctcatgtttcaattgcctttttaaaaagt
ggagcacaggagactttcatcatcgaaaattccatcaaagaagagggcatagatatttct
gaaatcttctcctttggagttagttctaaaggggaggagagaggtgtcggtctctatacc
gttatgaagattgtggaaagttatcccaatgccagtttaaatactacctgtcaagatcaa
gtctttcgtcaggtgcttactatgatacctacagaatgataaaaaaaataagaccgagag
ttcttgttactcggtcttattttttatagttgtattggatgatgaagtcctttcgtattg
ttatgcttaattatattaaggctgtataagatatcttcccacagtcctccacctgtaatt
tggttgagttcggtagttgttagttcttgaaatgaagttaggttttgtttcttatccatg
ttatgattctcctttttgataagataataaatagttatagagtgttatctgaaaattaat
cagaatgggttaaaattttatctttgaaataatcaaaatatgttttctttgcagttacac
tagtgacgcgaccttgtaagccatattggatgagtttactatcctcattagatagttttg
caagagcggttaatttaaagagattaccttgctctgttctggtaggagtttgatcaattg
tctgaagttggccgatgatggtggtgccgtgatttccaatcttctccagttttaatctta
cagtttgtcctttatctagtagaggtagatagtcagaagatacgtagtaagtgattagta
cttctcttgtatctgtgatgacagggaatatttgagcaatttctgtaccagttggaattc
tatttttaccttcaaattcgctgttcagatgaacgatacctttacttggagcggttaagg
tattgtttcctaagcgctgcgttgcttgatctagttgtacttttaattctgttaattgat
tctccacggttagttgttgctgtgaggctgtttgtaaaaactgagtgcggagtacttcaa
ttttggttgctaaactattatcataagttgctacacttctgataccagcttgctgaattt
tgaggcttgcgatagatgattccagacctgcaatactttgattaatttgagataaaaatg
gctcctctgccgttccttgtgtttgttcttgagaggctataagataacgatttaaaattg
actggtgcggattgccagttggtaagcgagctcttttatttacgatagtatctctcagct
cttgatattctccaatttgttgttgaacttttgtaatttcttgttcgatggctgatgaac
tgctattggtaagattagcttgatttgaaacttcagtgttagtctttgagatacccagtt
caatatcatgggattgtttagtaaaattcataaaagtattatggtagccaaactcatcct
cgctagaaaaaagatcagtcgctttttctaagctttgtttcaagattccaagtccttctt
tttgcttctcaagtctttgtaattgagtttctaaggcagttttctgactctcttccattg
tttcagagtatttgatgagtaagtcacctttctcaactacttgatttgccactaaatgat
tagcaaggataggattatcactggtcgactgaatagatgcaatgacacttgtaggggtga
tttccccttgggaagtaacagtaatttcttttgtggcaacaagggagaaaatcaagatga
aagtaaataataatgaaagaggtatgattaatactgtcgcatagttatggtaacgtctct
gataaaactcgacgcttctaaaaagattaggattcatgacattctccttatttattgaat
agatgatggtagaaaccttgcgcctgcattaactcttggtgactaccaacttcaatgatt
ttcccctggtcaagaacaatgacacggttagttcgttcggctatactgagacgatgggct
acaaagagaatggttttatcagttagggatataagattatctataacctttttctcagtc
aagacatcaagaccgctagtagcttcatctagtattaaaacaggagctttagttaaaaga
gcacgagcgagagcgattcgttgcttttgtcctcctgatagaccagctccatcagagagc
tgagtttgatagcccataggcattctttcaatgtcttgacgaatttcagctaattcacaa
gcttttagaatatcttcttggctaatcatatgattaccgcccaaggttaagttttccaag
atagagccattaaagatataggcttgttggggtaggtaattaatatgacggcgcaagact
tttttatcaatgtttttaatatcctgatgattgatggaaatatgccctttgtagggttcg
aagaaattgacaatcattttggctaaagttgttttaccagaaccactaactccaactagg
ctaaccttatctccttgtttaatcgtgagattaatatctgttaaggtatctcgtccaaaa
ccatacttataagaaaggtcatcaaattcaatatcgcccatcaaaaaatgtgaatgaaca
gggttttctggggcttggaactcagactcgactagatagacttcgttcaaacggttatta
gcaaccttcgcagattggagtttggtttggaggttgataatattttccataggagttgta
aagtaagaaaaaagtgtgttaaaggtaatcagctgaccgatagaaattttactcgacatg
actaattgagcgccaaaccataggataaggatattcagaactaattttgttccctgcttt
aaactcgtttgtaaaatagaatatttactgagcttaaaggatttttccaaataatctaca
aattcgctgtctatattttgatagcgattttcttcactcgtgagcgactttatagtttca
atcccgttgatatcttcgataatggcagagctaaccatagaattactttgcatgacatca
tggttcattttttcgaaaggtttcataaaagaaaagatgatgaacatgtatataggaatg
gaaagaagagaaaggaggaagagattagggttttgtgccagtaagacgccccctacaaga
atcagaatagaaacatccagaaaaagagaaagaatggtagaagccaaggcatctataata
gagttagcatctgtgaaccgtgaaatgatttctcctgtacgacgtgtcgcaaagaaagac
atgggaagttcaaaaatatggcgaatataggataaaatcacatcaatgcttaatctctgg
ctcagaacggttaggagataatctctggaaaagctcatgacttgttggaggatataggtg
ataaccagaccaactgagatgattcctaaagttgatttcatctgatttgggatgtattca
tctaagattccttggagataataagaaccaccgatattgataatagtgaccaataagctt
gagagaacaatgtaagcaatgagagatttttgtttgaaaatcagaggaaggaagcttagt
agaccattctttttatctttatggggttgatagctgggtttgggagctagaaaaatagct
actccagtccattcagagaaaaagcgttcttttgacattttggtgatttttacagaaggg
tcaggatcaccaataaccagatagtctttctttgtttgatagacaacatagtaatgttgg
agtttttcttctttgttaacgtgaacgataaatggataggggacatcactcatgtcaaag
agagttttatctgcttgaacaggtcttgtttcaaagcccatttcatcagcggcttttaca
atgccaagagcagtcgttccttctttattggtctttgcaagttctctcaagtgagctaga
gaaaaatctgaaccatagaatttagcaatcgaggctaaggcagcaacaccgcagtctctc
gcatctatttgaggaacaaatgtacgtttataagaagtcattggcaattcctttcatata
gtggataggtctattatgccataaaaataagttcatattttatgaaatcttgaatagtca
ttgaaacttcctgaatggtaaaaaagtgattagaaattatcttttttcaaaaaatttaga
ggggttttgaaagaaaaagccaattcaagacgtttcgatgacaattcaagatttggatga
aaaattttaaaaaacaatgatatactaaacttgtcaaagttgcaacaagacaaaaattaa
aaataaaaaaggagtatttgttatgaatacaaaaatgatggaacaatttcatgaaatgga
tatagctatgttatctagtattgaaggaggcaagaataattggcaaactaatgtcttcga
aggtggtagtgctgcttttggtggctgggggttagggacagctatttgtgctgcgagtgg
tgtcggagcgccatttatgggagcatgtggatacataggagctaaatttggtgtggctct
ttgggcaggagtaacaggggcaacgggtggattttaacaaaaggagacttgtatgaatac
ttattgtaatataaatgaaacaatgctgagtgaggtttacggaggtaattccggaggagc
agctgtagttgctgctttaggttgtgcagcgggtggagtgaaatatgggaaaattctagg
accatggggcgctgcaataggaggaattggaggagcagtggtttgtggatatttagccta
taccgctacatcataaaaatgaaagctaaattttatgaaggctatattctttattattct
cttcgcttttcaaacctatcttatttatctatccataagtatctctgataaaaaacaaaa
gactattgaattaacatcattgaattgttttgtcatattatttctaatctatgataaatt
aatttttctctttattgcctatgtttttttgataatttttatattaaacttgttccgtaa
ctgaaaagtgacatactatatgaatacaaaaatgatgtcacaattttctgttatggataa
tgaaatgcttgcttgcgttgaaggtggagatattgattggggaagaaaaattagttgtgc
agcaggggttgcatatggcgcgattgatgggtgtgcaacaacggtttgacatttctattg
ggaccatttgctataggaataggtgtaactggtgctgcaggtggagctatacttggaggt
gtagcctatgcagcaacatgttggtggtaattatggattttaaaagttttattattggtt
tagtagttggtatatttggtccttatatggatgatttaattagaaaaatattttcaaaat
ctcccaaaaaggatacagatagtaccccctaaaaaataaatttctcccctgtatttgcta
gcttaatttacaggggagtttctttaatattgtttcgcctgtcaaaatgatatgtgatag
caggatgaaaagtctacaaacaagttggtatcaatacaatataaagagaaagtatgtttt
tcaatgcttactttttaaattttttaacaattcaagaggttttgatgaccatttatgagt
ttgagtgatccaaggtcaaaataagtgctatactagcagtgtaaatgttcttgctcaact
aagataaatcgcacatttaggaggaaatcttatgaagaaaaaaatactgattattttcgc
tctgtatctaatcatgtccatctttctttatccgcttagggagagtatttggtataatct
attttataccatagcctatgtgattgcagttatgatctattttgctttaactaaaaagaa
aggagcaaagaaatgaaaacttttcttgctaaaaaacggaacatcttcctttcgtttggg
ggttgaagtattataaaaagtagaagttaatgaagtataaaagggtaagtgttttcgaaa
tgcttacctttttaatgaagtttttgcaattcaagatgttttgatgaccatttaagattt
agatgaatttgtaatcttaaataaggtaagataaagttaacaaatgtaaaggggtattct
tatgaagaaacaaaagataaaatcgctattacttgtaccacttgtatttgcatctattac
tacatgtgttgtatatgcagaagaacagactacttcttcctctatccaggctaatgatag
ttctgttgtggcaccagatttgccatcggctaaggaaaaggtggagcataaaccttctgt
tgtaaccccagaagagtatgagaagaatgttacggactttaaaaagatagatattgaaac
tgtacgtcaatcttttacagaggatcaattggaacatactatttattttggtagaaaaac
ttgctctcattgtcgtcaattttctcctgaattgaaagaatttaataacttgattgaaaa
gaagttagagtattatgatttggatggtaaggattttgatggggaagcgagagagtttct
atttaaaaaatggacatccgatatctggatgggttggtggcggagcaactgcacaacagg
tgtatgattatatgtactcgagaaactcacctaagcaaacggagacagtgaaatcttctg
aggaaacggtaactgaaagtgttcgtgatgagaatactagaagtgacagcatgagtatta
gtgataaagttgtaagcgacagcaaaggtatgagtgatgaaaaaagaactgaaatgaaaa
tatccaatgataatcccaattctaatagtgaaaatagtgggaaagtggagagtacaaact
caacttctgaagctaaaactactcaatctggcaatttagcaatgttagacaataagaatc
aattggaaactcccaaacctatttttgatgttgctcaagaaaataaaactccttcaactg
atgttaaggatgctgattatgtaagtgaatctattacttcaaatgaaaaattattaccga
aaacaggagaggaagaaagttaccaactgattcggctgactgtcgcgttttttatgactt
ctgtaatgattaaagtgaaacaaaaaattcataaataaaaatagatggtaaacaggtgca
atgatattatttgtttgtaataacatatcgctaacatttgcctatagacaagagtgaaag
ggcaagtatgtttttaatgcttactttttaaattttttaacaattcaagatgtttcgatg
acaattcaagatttggatgaaaaattttaaaaaacaatgatatactaaacttgtcaaagt
tgcaacgggtgctgctacattatgttaaaaatcgctcttgattgataagttggatttgtt
aggaaaggagtaaataattatggataagaaaaagatagtttcgactataatatgtatagt
atttcttgtagtgtcagtagataatttttttagagacttaaccccgttactgttcatttt
aaatattattggcctgtcttgcttttcagtgctaacatacattaacataaaagagatact
cttaaatataagcaaatgatgatttggttagtcctagaaccaatcaacttatgtttatcg
gcttggtagattttatgtttgtcatttgtttgtatagaggtatttcagaaacagaattct
atcaacaactaatcgcttatataggtgtattctctgcttgtttatcacacttctgctcat
gtggggcttgaagtattataaaaagtagctttctatccttttctgacaggatatttgagt
agaaggctctattaaattgttagtgaaataaatgaatggaggtatttaatatgaaataca
gattattttttgttattttcttgagtagtgtgttggatattcttttagggacatttttac
aaatctctatcgtatctattgggtggcttgttctttacagtggtttgtttgaagcaggag
ttttccttcttgctaataaaggggtggcggtaaaaatcaaggaagtagatattcgaaatc
gctttaaatttatttttggaaaaaccttatggtttcaaattcttttgctcatctttttga
taatcaaactttatcttggtttggatgcgaggttgattttattctatggacatattttca
ttgtctttaatgccttaatgtatctattatctagtagtcaggttagccttaaaaaaacaa
actgtcttcttaatcttacagcagtagagcctgacaaggtgaggtcatagtagggaggat
ttctatgaaaaagtatcaacttctattcaaaataagtgcagtcttctcttacttattttt
cgtatttggtctttctcagctgacgcttatcgtccaaaattattggcaattttcttccca
gattggtaatttcgtctggattcaaaatatcttgagtttactttttattggagtcatgat
tgtggttcttgttaagacaggccatggttatctcttccgcattccaagaaaaaaatggct
ttggtattcgattttgacagtattagtggtagtgttccagatctcttttaacgttcagac
agctaaacatgttcagtcaactgcggaaggttgggctgtattgattggttatagtgggac
taactttgcagagctaggtatttatatagccctgttctttctggttccactgatggaaga
gttaatctatagaggattactgcaacatgctttctttaagcattcgcgatttggtcttga
tttgcttcttccttctattttatttgctctccctcatttttcaagcctgcctagtctgtt
agatatcttcgtctttgcaacagttggaatcatctttgctggtttgacccgctataccaa
gagcatttatccatcctatgcggtgcatgtgatcaataatattgtagcgaccttcccgtt
tttgctcacttttctacatagggtcttggggtaaaaaaacaaaaggcttgcttttcagcc
atagaggaggtcatcatgtataaacacttatttttcctagattccaaaactttagatcgg
ttgacaccctatattctagtcttggtttctgacaccattgcttttaatgtttttgtgcta
acctttgtatctgcggtggtttttaatttcctaaattccatgctagctttaatggctata
ttcataggggctggctatgtggtcggattttggttgctaaaatggtttgttttggaaagg
ctagatctaaagaatgacgtgtaggaagtctgtttgttgaggaggataattttatggagt
tttttgataaatttcatgccttgtgttttggatttttagtactaataattgtcattacag
ttccttatacgattaaccatggggatttttttcaaaatgaatctgcattgattcttgtaa
gtcttcttgtaacctcgctgagtgttgcttatgctagaaagtttgaaatgatttcttttg
ggatgttaagcaagaaacaacttttgcttttcattgcaatctttcttctaagtgtacttg
agacgctggtttatattcatttcttcgctgtttcttctggctcaggggtccaacacttgg
cggaagtcagcagaggaatttccctgtctttgattttaactacctcagtttttggcccca
tccaggaggaactcattttcagaggacttcttcaaggtgcggtttttgacaattcttggt
tagggcttgtgctaacttcctctctcttttctttcatgcatggaccttctaatgtccctt
cgtttattttttatctacttgggagtttgttgctgggctttgcttataaaaagagtcaaa
acctatgggtttctactctagtccatatgctttacaacagttggccactcttaacttatt
tataa
