# Supplementary material for: Genomic analyses of pneumococci reveal a wide diversity of bacteriocins – including pneumocyclicin, a novel circular bacteriocin
Source: BMC Genomics. 2015 Jul 28;16(1):554. doi: 10.1186/s12864-015-1729-4 (PMC4517551; doi:10.1186/s12864-015-1729-4)
Supplement: Additional file 9: — Sequence and annotation files for blp cassette prototypes. [file 12864_2015_1729_MOESM9_ESM.zip › blp_prototype9_SP6-BS73_annotation.embl]

FT   source          1..12665
FT                   /organism="Streptococcus pneumoniae"
FT                   /mol_type="genomic DNA"
FT                   /strain="SP6-BS73"
FT   CDS             complement(1..330)
FT                   /gene="blpT"
FT                   /inference="ab initio prediction:Prodigal:2.60"
FT                   /codon_start=1
FT                   /transl_table=11
FT                   /product="hypothetical protein"
FT                   /colour=10
FT   CDS             606..944
FT                   /gene="blpS"
FT                   /gene_synonym="spiR1"
FT                   /inference="ab initio prediction:Prodigal:2.60"
FT                   /codon_start=1
FT                   /transl_table=11
FT                   /product="LytTR DNA-binding domain protein"
FT                   /colour=9
FT   CDS             949..1686
FT                   /gene="blpR"
FT                   /gene_synonym="spiR2"
FT                   /inference="ab initio prediction:Prodigal:2.60"
FT                   /codon_start=1
FT                   /transl_table=11
FT                   /product="response regulator"
FT                   /colour=9
FT   CDS             1699..3039
FT                   /gene="blpH"
FT                   /gene_synonym="spiH"
FT                   /inference="ab initio prediction:Prodigal:2.60"
FT                   /codon_start=1
FT                   /transl_table=11
FT                   /product="histidine kinase"
FT                   /colour=9
FT   CDS             complement(3084..3239)
FT                   /gene="blpC"
FT                   /gene_synonym="spiP"
FT                   /inference="ab initio prediction:Prodigal:2.60"
FT                   /codon_start=1
FT                   /transl_table=11
FT                   /product="peptide pheromone"
FT                   /colour=9
FT   CDS             complement(3296..4657)
FT                   /gene="blpB"
FT                   /gene_synonym="spiD"
FT                   /inference="ab initio prediction:Prodigal:2.60"
FT                   /codon_start=1
FT                   /transl_table=11
FT                   /product="bacteriocin secretion accessory protein"
FT                   /colour=3
FT   CDS             complement(4668..6821)
FT                   /gene="blpA"
FT                   /gene_synonym="spiABC"
FT                   /inference="ab initio prediction:Prodigal:2.60"
FT                   /codon_start=1
FT                   /transl_table=11
FT                   /product="ABC transporter; ATPase domain, transmembrane
FT                   region and C39 protease domain"
FT                   /colour=3
FT   CDS             7103..7357
FT                   /gene="blpM"
FT                   /gene_synonym="pncI"
FT                   /inference="ab initio prediction:Prodigal:2.60"
FT                   /codon_start=1
FT                   /transl_table=11
FT                   /product="class II bacteriocin precursor"
FT                   /colour=7
FT   CDS             7373..7576
FT                   /gene="blpN"
FT                   /gene_synonym="pncJ"
FT                   /inference="ab initio prediction:Prodigal:2.60"
FT                   /codon_start=1
FT                   /transl_table=11
FT                   /product="class II bacteriocin precursor"
FT                   /colour=7
FT   CDS             7595..7804
FT                   /gene="blpP"
FT                   /gene_synonym="pncK"
FT                   /inference="predicted by Prodigal with different settings"
FT                   /inference="indirect experimental evidence for function in
FT                   immunity (Dawid et al., 2007)"
FT                   /codon_start=1
FT                   /transl_table=11
FT                   /product="membrane protein with function in immunity"
FT                   /colour=4
FT   CDS             7820..7969
FT                   /gene="blpO"
FT                   /gene_synonym="pncV"
FT                   /inference="predicted by Prodigal in other strains"
FT                   /codon_start=1
FT                   /transl_table=11
FT                   /product="class II bacteriocin precursor"
FT                   /colour=7
FT   CDS             8492..8656
FT                   /gene="pncG"
FT                   /inference="ab initio prediction:Prodigal:2.60"
FT                   /codon_start=1
FT                   /transl_table=11
FT                   /product="membrane protein with putative function in
FT                   immunity"
FT                   /colour=4
FT   CDS             join(8882..9310,9300..9878)
FT                   /gene="tdpA"
FT                   /inference="ab initio prediction:Prodigal:2.60; modified"
FT                   /codon_start=1
FT                   /transl_table=11
FT                   /product="thioredoxin domain containing protein"
FT                   /pseudo
FT                   /note="frameshift due to 41nt deletion"
FT                   /colour=11
FT   CDS             10160..10339
FT                   /gene="pncM"
FT                   /inference="predicted by Prodigal in other strains"
FT                   /codon_start=1
FT                   /transl_table=11
FT                   /product="membrane protein with putative function in
FT                   immunity"
FT                   /colour=4
FT   CDS             10611..11030
FT                   /gene="blpX"
FT                   /gene_synonym="pncN"
FT                   /inference="ab initio prediction:Prodigal:2.60"
FT                   /codon_start=1
FT                   /transl_table=11
FT                   /product="membrane protein with putative function in
FT                   immunity"
FT                   /colour=4
FT   CDS             11045..11734
FT                   /gene="blpY"
FT                   /gene_synonym="pncO"
FT                   /inference="ab initio prediction:Prodigal:2.60"
FT                   /codon_start=1
FT                   /transl_table=11
FT                   /product="CAAX amino terminal protease"
FT                   /colour=2
FT   CDS             11776..12024
FT                   /gene="blpZ"
FT                   /gene_synonym="pncQ"
FT                   /inference="ab initio prediction:Prodigal:2.60"
FT                   /codon_start=1
FT                   /transl_table=11
FT                   /product="membrane protein with putative function in
FT                   immunity"
FT                   /colour=4
FT   CDS             12054..12665
FT                   /gene="pncP"
FT                   /gene_synonym="SP0547"
FT                   /inference="ab initio prediction:Prodigal:2.60"
FT                   /codon_start=1
FT                   /transl_table=11
FT                   /product="CAAX amino terminal protease"
FT                   /colour=2
SQ   Sequence 12665 BP; 3770 A; 1955 C; 2612 G; 4328 T; 0 other;
     ctagtttgct ctttgattct cattgagtat taacttggtc ttgacttggt caaagtggaa        60
     gcggtcatag gcccgccaag cggcgcgagt tggagcatct ggatcaagag cgctgagtcc       120
     catgagaaga ctggaagtct ggtaaaattt ttctagttca atcaagaatc gattatccac       180
     tgtttcagtc ttggctagaa aaccaagaat agagtttaat tgctcctgaa agcggacgtc       240
     gtcagcgctt gcctgtttgc atgcttggta ggctttgttt aagtcagtaa tcaaagtatg       300
     agctcttttg atggggtctg tatctgtcat gggaatgcct cctttaatct gggtgccagt       360
     cttacttctg gcaactgtgt tttgatactg ttagtttatc acttttaatt cttttttttt       420
     attcaaatct ttaattgtca ttgaaatgtc ttgaattgcg ctgagtgaat tttatgataa       480
     aatagttgta agctcatcat gatgttgtag aaaaataatc ctttaggagc tttcaaagac       540
     tgtttaggat tgggtgggct tgggctagac cttttctgtt attcttttct taggaggaga       600
     atccaatgaa acatatgatt attcagacgc agaaaacagt ctataaagta aacgtcgacg       660
     atatctacta tatccaaaca catccaacta aagcccatac cgtacagatt gttacagaag       720
     aagctagttt taatatgctt caaaatttaa gtaatcttga gaaccaatat ggggaaacct       780
     tgatgagatg tcatcgaaat tgtttggtta atcttgataa attaaaatcg attgattttc       840
     aagaaagaat cctttttctc ggagaagaag gtcaatacgc tgtcaagtat gccagacgtc       900
     gctatagaga aattcgtcaa aaatggttga aagagggaga gtaagaagat gagaatattt       960
     gttttagaag atgatttttc ccaacagact agaattgaaa cgacgattga gaaacttttg      1020
     aaagcacatc atatcattcc tagctctttt gaggtatttg gcaagccgga ccaactgctg      1080
     gcagaggtgc atgagaaggg ggcccatcag ctattctttt tggacattga gattcgaaat      1140
     gaggagatga aggggctgga agtggctaga aagattcggg atcgggaccc ttatgcccta      1200
     atcgtctttg tgacgactca ctcggagttt atgcctctgt cctttcgcta ccaagtgtca      1260
     gctttggact acattgataa ggccctttcg gcagaggagt ttgaatctcg tatcgagaca      1320
     gccctcctct atgccaatag tcaagatagt aaaagtctgg cggaagattg cttttacttt      1380
     aaatcaaaat ttgcccaatt ccaatatcct ttcaaagagg tttactatct cgaaacatcc      1440
     ccaagacccc atcgtgttat tctctatacc aagacggaca ggctagaatt tacggcgagt      1500
     ttagaggagg tttttaagca ggaaccccgt ctcttgcagt gccatcgctc ttttctcatc      1560
     aatcctgcaa atgtggtgca tttggataag aaagaaaaac tccttttctt tcccaatggt      1620
     ggaagctgtc tgatcgcgcg ttataaggtc agggaagtgt ctgaggctat taataactta      1680
     cactgaacta ggaaatttat gtatattttt tggattatat tgtatacact tattactaat      1740
     gggctagaaa ttgtcatttt ctttaaggta gatggaattg gtctcacttt tgagaggatt      1800
     tttaaggcct ttcttttgaa gatactgttg gcctttgttt ttgtaatgat tggctatatg      1860
     gtaggaaatg tttacctatc ttattttatg gaacccttgt acggcatagg cttgtctttc      1920
     ttattgttaa gagggcttcc taaaaaactc cttttctttt atggtctctt tccaatgata      1980
     ttggtgaatc tcttttatag aggagtctcc tattttgtgc ttccattttt gggacaagag      2040
     caagtatatg atggctactc atttactggg ttatgtataa taattttcaa tttcttcatt      2100
     tctctagcct ttttgaaatg gttggactat gattttacta gtttgagaag ggagattcta      2160
     gatacaggtt ttcaaaagtc cctgactaag attaactgga taatgggggc ttactatttg      2220
     gtgatacaaa gtctgtctta ctttgaatat gagcaaggta ttcaatcaac gactgttcgc      2280
     catctcatcc tagtgtttta cctcctattt tttatggggg ttatcaagaa attggatacc      2340
     tatttgaagg acaaactcca tgatagactg gaccaagagc aggtcttgcg ctatagagat      2400
     atggaacgct atagtcggca tatagaggaa ctttacaagg aagtaaggag ttttcgccat      2460
     gactacacca acctcttgac aagtttacgt ctgggtattg aagaggagga tatggagcag      2520
     ataaaagagg tctatgactt ggtcttaaag gattctagta aaaaattgca ggacaataaa      2580
     tatgaccttg gccgattggt gaatgttcgg gatcgtgccc tcaaaagtct cctagctgga      2640
     aaatttataa aagctagaga aaaggacatt gtctttaatg tcgaagttcc tgaagagatt      2700
     caggttgagg ggatgagact gcttgatttt ctaaccattg tgtctatcct ttgtgataat      2760
     gctattgaag cgagtgcaga ggccggtcaa cctcatgttt caattgcctt tttaaaaagt      2820
     ggagcacagg agactttcat catcgaaaat tccatcaaag aagagggcat agatatttct      2880
     gaaatcttct cctttggagt tagttctaaa ggggaggaga gaggtgtcgg tctctatacc      2940
     gttatgaaga ttgtggaaag ttatcccaat gccagtttaa atactacctg tcaagatcaa      3000
     gtctttcgtc aggtgcttac tatgatacct acagaatgat aaaaaaaata agaccgagag      3060
     ttcttgttac tcggtcttat tttttatagt tgtattggat gatgaagtcc tttcgtattg      3120
     ttatgcttaa ttatattaag gctgtataag atatcttccc acagtcctcc acctgtaatt      3180
     tggttgagtt cggtagttgt tagttcttga aatgaagtta ggttttgttt cttatccatg      3240
     ttatgattct cctttttgat aagataataa atagttatag agtgttatct gaaaattaat      3300
     cagaatgggt taaaatttta tctttgaaat aatcaaaata tgttttcttt gcagttacac      3360
     tagtgacgcg accttgtaag ccatattgga tgagtttact atcctcatta gatagttttg      3420
     caagagcggt taatttaaag agattacctt gctctgttct ggtaggagtt tgatcaattg      3480
     tctgaagttg gccgatgatg gtggtgccgt gatttccaat cttctccagt tttaatctta      3540
     cagtttgtcc tttatctagt agaggtagat agtcagaaga tacgtagtaa gtgattagta      3600
     cttctcttgt atctgtgatg acagggaata tttgagcaat ttctgtacca gttggaattc      3660
     tatttttacc ttcaaattcg ctgttcagat gaacgatacc tttacttgga gcggttaagg      3720
     tattgtttcc taagcgctgc gttgcttgat ctagttgtac ttttaattct gttaattgat      3780
     tctccacggt tagttgttgc tgtgaggctg tttgtaaaaa ctgagtgcgg agtacttcaa      3840
     ttttggttgc taaactatta tcataagttg ctacacttct gataccagct tgctgaattt      3900
     tgaggcttgc gatagatgat tccagacctg caatactttg attaatttga gataaaaatg      3960
     gctcctctgc cgttccttgt gtttgttctt gagaggctat aagataacga tttaaaattg      4020
     actggtgcgg attgccagtt ggtaagcgag ctcttttatt tacgatagta tctctcagct      4080
     cttgatattc tccaatttgt tgttgaactt ttgtaatttc ttgttcgatg gctgatgaac      4140
     tgctattggt aagattagct tgatttgaaa cttcagtgtt agtctttgag atacccagtt      4200
     caatatcatg ggattgttta gtaaaattca taaaagtatt atggtagcca aactcatcct      4260
     cgctagaaaa aagatcagtc gctttttcta agctttgttt caagattcca agtccttctt      4320
     tttgcttctc aagtctttgt aattgagttt ctaaggcagt tttctgactc tcttccattg      4380
     tttcagagta tttgatgagt aagtcacctt tctcaactac ttgatttgcc actaaatgat      4440
     tagcaaggat aggattatca ctggtcgact gaatagatgc aatgacactt gtaggggtga      4500
     tttccccttg ggaagtaaca gtaatttctt ttgtggcaac aagggagaaa atcaagatga      4560
     aagtaaataa taatgaaaga ggtatgatta atactgtcgc atagttatgg taacgtctct      4620
     gataaaactc gacgcttcta aaaagattag gattcatgac attctcctta tttattgaat      4680
     agatgatggt agaaaccttg cgcctgcatt aactcttggt gactaccaac ttcaatgatt      4740
     ttcccctggt caagaacaat gacacggtta gttcgttcgg ctatactgag acgatgggct      4800
     acaaagagaa tggttttatc agttagggat ataagattat ctataacctt tttctcagtc      4860
     aagacatcaa gaccgctagt agcttcatct agtattaaaa caggagcttt agttaaaaga      4920
     gcacgagcga gagcgattcg ttgcttttgt cctcctgata gaccagctcc atcagagagc      4980
     tgagtttgat agcccatagg cattctttca atgtcttgac gaatttcagc taattcacaa      5040
     gcttttagaa tatcttcttg gctaatcata tgattaccgc ccaaggttaa gttttccaag      5100
     atagagccat taaagatata ggcttgttgg ggtaggtaat taatatgacg gcgcaagact      5160
     tttttatcaa tgtttttaat atcctgatga ttgatggaaa tatgcccttt gtagggttcg      5220
     aagaaattga caatcatttt ggctaaagtt gttttaccag aaccactaac tccaactagg      5280
     ctaaccttat ctccttgttt aatcgtgaga ttaatatctg ttaaggtatc tcgtccaaaa      5340
     ccatacttat aagaaaggtc atcaaattca atatcgccca tcaaaaaatg tgaatgaaca      5400
     gggttttctg gggcttggaa ctcagactcg actagataga cttcgttcaa acggttatta      5460
     gcaaccttcg cagattggag tttggtttgg aggttgataa tattttccat aggagttgta      5520
     aagtaagaaa aaagtgtgtt aaaggtaatc agctgaccga tagaaatttt actcgacatg      5580
     actaattgag cgccaaacca taggataagg atattcagaa ctaattttgt tccctgcttt      5640
     aaactcgttt gtaaaataga atatttactg agcttaaagg atttttccaa ataatctaca      5700
     aattcgctgt ctatattttg atagcgattt tcttcactcg tgagcgactt tatagtttca      5760
     atcccgttga tatcttcgat aatggcagag ctaaccatag aattactttg catgacatca      5820
     tggttcattt tttcgaaagg tttcataaaa gaaaagatga tgaacatgta tataggaatg      5880
     gaaagaagag aaaggaggaa gagattaggg ttttgtgcca gtaagacgcc ccctacaaga      5940
     atcagaatag aaacatccag aaaaagagaa agaatggtag aagccaaggc atctataata      6000
     gagttagcat ctgtgaaccg tgaaatgatt tctcctgtac gacgtgtcgc aaagaaagac      6060
     atgggaagtt caaaaatatg gcgaatatag gataaaatca catcaatgct taatctctgg      6120
     ctcagaacgg ttaggagata atctctggaa aagctcatga cttgttggag gatataggtg      6180
     ataaccagac caactgagat gattcctaaa gttgatttca tctgatttgg gatgtattca      6240
     tctaagattc cttggagata ataagaacca ccgatattga taatagtgac caataagctt      6300
     gagagaacaa tgtaagcaat gagagatttt tgtttgaaaa tcagaggaag gaagcttagt      6360
     agaccattct ttttatcttt atggggttga tagctgggtt tgggagctag aaaaatagct      6420
     actccagtcc attcagagaa aaagcgttct tttgacattt tggtgatttt tacagaaggg      6480
     tcaggatcac caataaccag atagtctttc tttgtttgat agacaacata gtaatgttgg      6540
     agtttttctt ctttgttaac gtgaacgata aatggatagg ggacatcact catgtcaaag      6600
     agagttttat ctgcttgaac aggtcttgtt tcaaagccca tttcatcagc ggcttttaca      6660
     atgccaagag cagtcgttcc ttctttattg gtctttgcaa gttctctcaa gtgagctaga      6720
     gaaaaatctg aaccatagaa tttagcaatc gaggctaagg cagcaacacc gcagtctctc      6780
     gcatctattt gaggaacaaa tgtacgttta taagaagtca ttggcaattc ctttcatata      6840
     gtggataggt ctattatgcc ataaaaataa gttcatattt tatgaaatct tgaatagtca      6900
     ttgaaacttc ctgaatggta aaaaagtgat tagaaattat cttttttcaa aaaatttaga      6960
     ggggttttga aagaaaaagc caattcaaga cgtttcgatg acaattcaag atttggatga      7020
     aaaattttaa aaaacaatga tatactaaac ttgtcaaagt tgcaacaaga caaaaattaa      7080
     aaataaaaaa ggagtatttg ttatgaatac aaaaatgatg gaacaatttc atgaaatgga      7140
     tatagctatg ttatctagta ttgaaggagg caagaataat tggcaaacta atgtcttcga      7200
     aggtggtagt gctgcttttg gtggctgggg gttagggaca gctatttgtg ctgcgagtgg      7260
     tgtcggagcg ccatttatgg gagcatgtgg atacatagga gctaaatttg gtgtggctct      7320
     ttgggcagga gtaacagggg caacgggtgg attttaacaa aaggagactt gtatgaatac      7380
     ttattgtaat ataaatgaaa caatgctgag tgaggtttac ggaggtaatt ccggaggagc      7440
     agctgtagtt gctgctttag gttgtgcagc gggtggagtg aaatatggga aaattctagg      7500
     accatggggc gctgcaatag gaggaattgg aggagcagtg gtttgtggat atttagccta      7560
     taccgctaca tcataaaaat gaaagctaaa ttttatgaag gctatattct ttattattct      7620
     cttcgctttt caaacctatc ttatttatct atccataagt atctctgata aaaaacaaaa      7680
     gactattgaa ttaacatcat tgaattgttt tgtcatatta tttctaatct atgataaatt      7740
     aatttttctc tttattgcct atgttttttt gataattttt atattaaact tgttccgtaa      7800
     ctgaaaagtg acatactata tgaatacaaa aatgatgtca caattttctg ttatggataa      7860
     tgaaatgctt gcttgcgttg aaggtggaga tattgattgg ggaagaaaaa ttagttgtgc      7920
     agcaggggtt gcatatggcg cgattgatgg gtgtgcaaca acggtttgac atttctattg      7980
     ggaccatttg ctataggaat aggtgtaact ggtgctgcag gtggagctat acttggaggt      8040
     gtagcctatg cagcaacatg ttggtggtaa ttatggattt taaaagtttt attattggtt      8100
     tagtagttgg tatatttggt ccttatatgg atgatttaat tagaaaaata ttttcaaaat      8160
     ctcccaaaaa ggatacagat agtaccccct aaaaaataaa tttctcccct gtatttgcta      8220
     gcttaattta caggggagtt tctttaatat tgtttcgcct gtcaaaatga tatgtgatag      8280
     caggatgaaa agtctacaaa caagttggta tcaatacaat ataaagagaa agtatgtttt      8340
     tcaatgctta ctttttaaat tttttaacaa ttcaagaggt tttgatgacc atttatgagt      8400
     ttgagtgatc caaggtcaaa ataagtgcta tactagcagt gtaaatgttc ttgctcaact      8460
     aagataaatc gcacatttag gaggaaatct tatgaagaaa aaaatactga ttattttcgc      8520
     tctgtatcta atcatgtcca tctttcttta tccgcttagg gagagtattt ggtataatct      8580
     attttatacc atagcctatg tgattgcagt tatgatctat tttgctttaa ctaaaaagaa      8640
     aggagcaaag aaatgaaaac ttttcttgct aaaaaacgga acatcttcct ttcgtttggg      8700
     ggttgaagta ttataaaaag tagaagttaa tgaagtataa aagggtaagt gttttcgaaa      8760
     tgcttacctt tttaatgaag tttttgcaat tcaagatgtt ttgatgacca tttaagattt      8820
     agatgaattt gtaatcttaa ataaggtaag ataaagttaa caaatgtaaa ggggtattct      8880
     tatgaagaaa caaaagataa aatcgctatt acttgtacca cttgtatttg catctattac      8940
     tacatgtgtt gtatatgcag aagaacagac tacttcttcc tctatccagg ctaatgatag      9000
     ttctgttgtg gcaccagatt tgccatcggc taaggaaaag gtggagcata aaccttctgt      9060
     tgtaacccca gaagagtatg agaagaatgt tacggacttt aaaaagatag atattgaaac      9120
     tgtacgtcaa tcttttacag aggatcaatt ggaacatact atttattttg gtagaaaaac      9180
     ttgctctcat tgtcgtcaat tttctcctga attgaaagaa tttaataact tgattgaaaa      9240
     gaagttagag tattatgatt tggatggtaa ggattttgat ggggaagcga gagagtttct      9300
     atttaaaaaa tggacatccg atatctggat gggttggtgg cggagcaact gcacaacagg      9360
     tgtatgatta tatgtactcg agaaactcac ctaagcaaac ggagacagtg aaatcttctg      9420
     aggaaacggt aactgaaagt gttcgtgatg agaatactag aagtgacagc atgagtatta      9480
     gtgataaagt tgtaagcgac agcaaaggta tgagtgatga aaaaagaact gaaatgaaaa      9540
     tatccaatga taatcccaat tctaatagtg aaaatagtgg gaaagtggag agtacaaact      9600
     caacttctga agctaaaact actcaatctg gcaatttagc aatgttagac aataagaatc      9660
     aattggaaac tcccaaacct atttttgatg ttgctcaaga aaataaaact ccttcaactg      9720
     atgttaagga tgctgattat gtaagtgaat ctattacttc aaatgaaaaa ttattaccga      9780
     aaacaggaga ggaagaaagt taccaactga ttcggctgac tgtcgcgttt tttatgactt      9840
     ctgtaatgat taaagtgaaa caaaaaattc ataaataaaa atagatggta aacaggtgca      9900
     atgatattat ttgtttgtaa taacatatcg ctaacatttg cctatagaca agagtgaaag      9960
     ggcaagtatg tttttaatgc ttacttttta aattttttaa caattcaaga tgtttcgatg     10020
     acaattcaag atttggatga aaaattttaa aaaacaatga tatactaaac ttgtcaaagt     10080
     tgcaacgggt gctgctacat tatgttaaaa atcgctcttg attgataagt tggatttgtt     10140
     aggaaaggag taaataatta tggataagaa aaagatagtt tcgactataa tatgtatagt     10200
     atttcttgta gtgtcagtag ataatttttt tagagactta accccgttac tgttcatttt     10260
     aaatattatt ggcctgtctt gcttttcagt gctaacatac attaacataa aagagatact     10320
     cttaaatata agcaaatgat gatttggtta gtcctagaac caatcaactt atgtttatcg     10380
     gcttggtaga ttttatgttt gtcatttgtt tgtatagagg tatttcagaa acagaattct     10440
     atcaacaact aatcgcttat ataggtgtat tctctgcttg tttatcacac ttctgctcat     10500
     gtggggcttg aagtattata aaaagtagct ttctatcctt ttctgacagg atatttgagt     10560
     agaaggctct attaaattgt tagtgaaata aatgaatgga ggtatttaat atgaaataca     10620
     gattattttt tgttattttc ttgagtagtg tgttggatat tcttttaggg acatttttac     10680
     aaatctctat cgtatctatt gggtggcttg ttctttacag tggtttgttt gaagcaggag     10740
     ttttccttct tgctaataaa ggggtggcgg taaaaatcaa ggaagtagat attcgaaatc     10800
     gctttaaatt tatttttgga aaaaccttat ggtttcaaat tcttttgctc atctttttga     10860
     taatcaaact ttatcttggt ttggatgcga ggttgatttt attctatgga catattttca     10920
     ttgtctttaa tgccttaatg tatctattat ctagtagtca ggttagcctt aaaaaaacaa     10980
     actgtcttct taatcttaca gcagtagagc ctgacaaggt gaggtcatag tagggaggat     11040
     ttctatgaaa aagtatcaac ttctattcaa aataagtgca gtcttctctt acttattttt     11100
     cgtatttggt ctttctcagc tgacgcttat cgtccaaaat tattggcaat tttcttccca     11160
     gattggtaat ttcgtctgga ttcaaaatat cttgagttta ctttttattg gagtcatgat     11220
     tgtggttctt gttaagacag gccatggtta tctcttccgc attccaagaa aaaaatggct     11280
     ttggtattcg attttgacag tattagtggt agtgttccag atctctttta acgttcagac     11340
     agctaaacat gttcagtcaa ctgcggaagg ttgggctgta ttgattggtt atagtgggac     11400
     taactttgca gagctaggta tttatatagc cctgttcttt ctggttccac tgatggaaga     11460
     gttaatctat agaggattac tgcaacatgc tttctttaag cattcgcgat ttggtcttga     11520
     tttgcttctt ccttctattt tatttgctct ccctcatttt tcaagcctgc ctagtctgtt     11580
     agatatcttc gtctttgcaa cagttggaat catctttgct ggtttgaccc gctataccaa     11640
     gagcatttat ccatcctatg cggtgcatgt gatcaataat attgtagcga ccttcccgtt     11700
     tttgctcact tttctacata gggtcttggg gtaaaaaaac aaaaggcttg cttttcagcc     11760
     atagaggagg tcatcatgta taaacactta tttttcctag attccaaaac tttagatcgg     11820
     ttgacaccct atattctagt cttggtttct gacaccattg cttttaatgt ttttgtgcta     11880
     acctttgtat ctgcggtggt ttttaatttc ctaaattcca tgctagcttt aatggctata     11940
     ttcatagggg ctggctatgt ggtcggattt tggttgctaa aatggtttgt tttggaaagg     12000
     ctagatctaa agaatgacgt gtaggaagtc tgtttgttga ggaggataat tttatggagt     12060
     tttttgataa atttcatgcc ttgtgttttg gatttttagt actaataatt gtcattacag     12120
     ttccttatac gattaaccat ggggattttt ttcaaaatga atctgcattg attcttgtaa     12180
     gtcttcttgt aacctcgctg agtgttgctt atgctagaaa gtttgaaatg atttcttttg     12240
     ggatgttaag caagaaacaa cttttgcttt tcattgcaat ctttcttcta agtgtacttg     12300
     agacgctggt ttatattcat ttcttcgctg tttcttctgg ctcaggggtc caacacttgg     12360
     cggaagtcag cagaggaatt tccctgtctt tgattttaac tacctcagtt tttggcccca     12420
     tccaggagga actcattttc agaggacttc ttcaaggtgc ggtttttgac aattcttggt     12480
     tagggcttgt gctaacttcc tctctctttt ctttcatgca tggaccttct aatgtccctt     12540
     cgtttatttt ttatctactt gggagtttgt tgctgggctt tgcttataaa aagagtcaaa     12600
     acctatgggt ttctactcta gtccatatgc tttacaacag ttggccactc ttaacttatt     12660
     tataa                                                                 12665
//
