# Supplementary material for: Genomic analyses of pneumococci reveal a wide diversity of bacteriocins – including pneumocyclicin, a novel circular bacteriocin
Source: BMC Genomics. 2015 Jul 28;16(1):554. doi: 10.1186/s12864-015-1729-4 (PMC4517551; doi:10.1186/s12864-015-1729-4)
Supplement: Additional file 9: — Sequence and annotation files for blp cassette prototypes. [file 12864_2015_1729_MOESM9_ESM.zip › blp_prototype10a_SA76.fasta]

>blp_cassette_prototype10a_SA76
ctagtttgctctttgattttcattgagtattaacttggtcttgacttggtcaaagtggaa
gcggtcataggcccgccaagcggcgcgagttggagcatctggatcaagagcgctgagtcc
catgagaagactggaagtctggtaaaatttttctagttcaatcaagaatcgattatccac
tgtttcagccttggctagaaaaccaagaatagagtttaattgctcctgaaagcggacgtc
gtcagcgcttgcctgtttgcatgcttggtaggctttgtttaagtcagtaatcaaagtatg
agctcttttgatggggtctgtatctgtcatgggaatgcctcctttaatctgggtgccagt
cttacttctggcaactgtgttttgatactgttagtttatcacttttaattcttttttttt
attcaaatctttaattgtcattgaaatgtcttgaattgcgctgagtgaattttatgataa
aatagttgtaagctcatcatgatgttgtagaaaataatccttttaggagctttcaaagac
tgtttaggattgggtgggcttgggctagaccttttctgttattcttttcttaggaggaga
atccaatgaaatatatgattattcagacgcagaaaacagtctataaagtaaacatcgacg
atatctactatatccaaacacatccaactaaagcccataccgtacagattgttacagaag
aagctagttttaatatgcttcaaaatttaagtaatcttgagaaccaatgtggggaaacct
tgatgagatgtcatcgaaattgtttggttaatcttgataaattaaaatcgattgattttc
aagaaagaatcctttttctcggagaagaaggtcaatacgctgtcaagtatgccagacgtc
gctatagagaaattcgtcaaaaatggttgaaagagggagagtaagaagatgagaatattt
gttttagaggatgatttttcccaacagactagaattgaaacgacgattgagaaacttttg
aaagcacatcatatcattcctagctcttttgaggtatttggcaagccggaccaactgctg
gctgaagtgcatgagaagggggcccatcagctattctttttggatattgagattcgaaat
gaagagatgaagggactggaagtggctagaaagattcgggatcgggatccttatgccctg
attgtctttgtgacgactcactcggagtttatgcccctgtcttttcgctatcaagtgtct
gctttggactacattgataaggccttgtcagcagaggagtttgaatctcggatcgagaca
gccctcctctatgccaatagtcaagatagtaaaagtctggcggaagattgcttttacttt
aaatcaaaatttgcccaatttcagtatccttttaaagaggtttactatctcgaaacgtcg
cccagaacccatcgtgttattctctataccaagacagacaggctggaatttacagcgagt
ttagaggaggttttcaagcaggagccccgtctcttgcagtgccaccgctcttttctcatc
aatcctgcaaatgtggtgcatttggataagaaagaaaaactgcttttctttcccaatggt
ggaagttgtctaatcgcccgttataaggtcagggaagtgtctgaggccatcaataaatta
cactgatctaggagaatttacgaacattgcttggatattgttgtatacacttgttactaa
tggactagaaattgtcatcttctttaaggtggatggaattgatcttactttcgagaggat
ttttaaggcctttcttttgaagatactgttggcctttgtttttgtgatgattagctatat
agtaggaaatgtttacctatcttattttatggaacccttgtacggcataggcttatcttt
cttattattgagagggcttcctaaaaaactccttttcttttatggtctctttccaatgat
attggtgaatctcttttatagaggagtctcctattttgtgcttccatttttgggacaagg
gcaagtatatgatggctactcatttactgggttatgtataataattttcaatttcttcat
ttctctagcttttttgaaatggttggactacgattttactagcttgagaaaggagattct
cgataaagcctttcaaaagtccctgactcagattaactggataatgggtggctactatct
agtcatggaaagtctgtctttttttgaatatgaacaaagtattcaatcaaagactgttcg
ccatctcatcctagtcttttacctactcttttttatgggggttatcaagaaattggatac
ctatttgaaggaaaaactctatgagagattggaacaagagcaggccctgcgctatagaga
tatggaacgctatagtcggcatatagaggagctttacaaggaagtacggagctttcgtca
tgattataccaacctcttgactagcttacgtctgggcattgaagaggaggatatggagca
gataaaagaggtctatggctccgtcttaaaggattccagtcagaaattgcagaacaataa
atatgacctgggcagattggtaaatattcgtgataaagccctcaaaagtcttctagcagg
gaaatttttaaaagccagagataagaacattgtctttaatgtcgaagttcctgaggagat
tcaggtcgaggggatgagtctacttgattttctaaccattgtgtctatcctttgtgacaa
tgctattgaagccagtgtggaagctagtcaacctcatgtttcaatcgcctttttaaaaaa
tggagcacaggagacctttatcatcgaaaactccatcaaagaagagggcatcgatatttc
tgaaatcttctcctttggagccagttctaaaggggaggagagaggagttggtctctatac
cgtcatgaagattgtggaaagccatcctaataccagtctaaataccacctgtcaaaatca
agtctttcgtcaggtacttactgtgatacatacagaatgatgaaaaataagaccgagagt
acttgtttctcggtcttatttttttatagttgtattggatgatgaagttcttatgtgatg
taatgagcatatctattaatgttatataataaatcttcccaccatcctccacctgtaatt
tggttgagttcggtagttgttagttcttgaaatgaagttaggttttgtttcttatccatg
ttatgattctcctttttgataagataataaatagttatagagtgttatctgaaaattaat
cagaatgggttaaaattttatctttgaaataatcaaaatatgttttctttgcagttacac
tagtgacgcgaccttgtaagccatattggatgagtttactatcctcattagatagttttg
caagagcggttaatttaaagagattgccttgctctgttctggtaggagtttgatcaattg
tctgaagttggccgatgatggtaatgccgtgatttccaatcttctccagttttaatctta
cagtttgtcctttatctagtagaggtagatagtcagaagctacgtagtaagtgattagta
cttctcttgtatctgtgatgatagggaatatttgagcaatttctgtaccagttggaattc
tatttttaccttcaaattcgctgttcagatgaacgatacctttacttggagcggttaagg
tattgttttctaagcgctgtgtcgcttgatctagttgtacttttaattctgttaattggt
tctccacggttagttgttgctgagaagctgtttgtaaaaattgagtgcggagtacttcaa
ttttggctgctaaactattatcataagttgctacacttccgataccagcttgctgaattt
tgaggcttgcgatagatgattcaagacctgcaatactttgattaatttgagataaaaatg
gctcctctgccgttccttgtgtttgtccttgtgaggctacaagataacgattcaaaattg
actggtgtggattgctagttggtaagcgtgctctgttatttatgatagcatctctcagct
cttgatattctccaatttgttgttgaacttttgtaatttcttgttcaatagctgatgaac
tgctattggcaagattagcttgatttgaaacctcagtgttagtctttgtgatacccagtt
caatatcatgggattgtttagtaaaattcataaaggtattatggtagccaaattcatcct
cgccagaaaaaagatcagtcgctgtttctaagctttgtttcaaaattccaagtccttctt
tttacttctcaaatctttgtaattgagtttctaaggcagttttctgactctcttccattg
tttcagagtatttgatgagtaagtcacctttctcaactacttgatttgccactaaatgat
tagcaaggataggattatcactggtcgactgaatagatgcaatgacacttgtaggggcga
tttccccttgggaagtaacagtaatttcttttgtggcaacaagggagaaaatcaagatga
aagtaaacagtaatgacagaggtatgattaatactgtcgcatagttatggtaacgtctct
gataaaactcgacgcttctaaaaagattaggattcatgacattctccttatttattgaat
agatgatggtagaagccttgcgcctgcattaactcttggtgactaccaacttcaatgatt
ttcccctggtcaagaacaatgacacggttagttcgttcggctatactgagacgatgggct
acaaagagaatggttttatcagttagggatataagattatctataacctttttctcagtc
aagacatcaagaccgctagtagcttcgtctagtattaaaacaggagatttagttaaaaga
gcacgagcgagagcgattcgttgcttttgtcctcctgatagaccagctccatcagagagc
tgagtttgatagcccataggcattctttcaatgtcttgacgaatttcagctaattcataa
gcttttagaatatcttcttggctaatcatatgattaccgcccaaggttaagttttccaaa
atagagccattaaagatataggcttgttggggtaggtaattaatatgacggcgcaagact
tttttatcaatgtttttaatatcctgatgattgatggaaatatgccctttgtagggttta
aagaaattgacaatcattttggctaaagttgttttaccagaaccactaactccaactagg
ctaaccttatctccttgtttaatcgtgagattaatatctgttaaggtatctcgtccaaaa
ccatacttataagaaaggtcatcaaattcaatatcgcccatcaaaaaatgtgaatgaaca
gggttttcttgaacttgaaattcagattcgactagatagacttcgttcaaacggttatta
gcgaccttcgcagattggagtttggtttggaggttgataatattttccataggagttgta
aagtaagaaaaaagtgtgttaaaggtaatcagctgaccgatagaaattttactcgacatg
actaattgagcgccaaaccataggataaggatattcagaactaattttgttccctgcttt
aaactcgtttgtaaaatagaatatttactgagcttaaaggatttttccaaataatctaca
aattcgctgtctatattttgatagcgattttcttcactcgtgagcgactttatagtttca
atcccgttgatatcttcgataatggcagagctaaccatagaattactttgcatgacatca
tggttcattttttcaaaaggtttcataaaagaaaagatgatgaacatgtatataggaatg
gaaagaagagaaaggaggaagagattagggttttgtgccagcaagactccccctacaaga
atcagaatagaaacatccagaaaaagagaaagaatggtagaagccaaggcatctataata
gagttagcatctgtgaaccgtgaaatgatttctcctgtacgacgtgtcgcaaagaaagac
atgggaagttcaaaaatatggcaaatataggataaaatcacatcaatgcttaatctctgg
ctcagaacggttaggagataatctctggaaaagctcatgatttgttggaggatataggtg
ataaccagaccaactgagatgattcctaaagttgatttcatctgatttgggatgtattca
tccaagattccttggagataataagaaccaccgatattgataatagtgaccaataagctt
gagagaacaatgtaagcaatgagagatttttgtttgaaaatcagaggaaggaagcttagt
agaccattctttttatctttatggggttgatagctgggtttgggagctagaaaaatagct
actccagtccattcagagaaaaagcgttcttttgacattttagtgatttttacagaaggg
tcaggatcaccaataatcagatagtctttctttgtttgatagacaacatagtaatgttgg
agttttccttctttgttaacgtgaacgataaatggataggggacatcactcatgtcaaag
agagttttatctgcttgaacaggccttgtttcaaagcccatttcatcagcggcttttaca
atgccaagagcagtcgtcccttctttattggtctttgcaagttctctcaagtgagctaga
gaaaaatctgaaccatagaatttagcaatcgaggctaaggcagcgacaccacagtctctc
gcatctatttgaggaacaaatgtacgtttataagaagtcattggcaattcctttcatata
gtggataggtatattatgccataaaactaagttcatattttatgaaatcttgaatagtca
ttaaaacttcctgaatggtaaaaaagtgattagaaattatcttttaaaaaaaatttagag
gtagttttaaataaaaaagctaatttaagacgtttcgatgacaattcaagatttggatga
aaaattttaaaaaacaatgatatactaaacttgtcaaagttgcaacaagacaaaaattaa
aaataaaaaaggagtatttgttatgaatacaaaaatgatggaacaatttcatgaaatgga
tatagctatgttatctagtattgaaggaggcaagaataattggcaaactaatgtcttcga
aggtggtagtgctgcttttggtggctggggattagggacagctatttgtgctgcgagtgg
tgttggagcgccatttatgggagcatgtggatacataggagctaaatttggtgtggctct
ttgggcaggagtaacaggggcaacgggtggattttaacaaaaggagacttgtatgaatac
ttattgtaatataaatgaaacaatgctgagtgaggtttacggaggtaattccggaggagc
agctgtagttgctgctttaggttgtgcagcgggtggagtgaaatatgggaaaattctagg
accatggggcgctgcaataggaggaattggaggagcagtggtttgtggatatttagccta
taccgctacatcataaaaatgaaagctaaattttatgaaggctatattctttattattct
cttcgcttttcaaacctatcttatttatctatccataagtatctctgataaaaaacaaaa
gactattgaattaacatcattgaattgttttgtcatattatttctaatctatgataaatt
aatttttctctttattgcctatgtttttttgataatttttatattaaacttgttccgtaa
ctgaaaagtgacatactatatgaatacaaaaatgatgtcacaattttctgttatggataa
tgaaatgcttgcttgcgttgaaggtggagatattgattggggaagaaaaattagttgtgc
agcaggggttgcatatggcgcaattgatgggtgtgcaacaacggtttgacatttctattg
ggaccatttgctataggaataggtgtaactggtgctgcaggtggagctatacttggaggt
gtagcctatgtagcaacatgttggtggtaattatggattttaaaagttttattattggtt
tagtagttggtatatttggtccttatatggatgacttaattagaaaaatattttcaaaat
cttccaaaaaggatacggatagtactctctaaaaaataaatttctcccctgtatttgcta
gcttaatttacaggggagtttctttaatattgtttcgcctgtcaaaatgatatgtgatag
caggatgaaaagtctacaaacaagttggtatcaatacaatataaagaggaaagtatgttt
ttcatgcttgcttttttaatttttacaattcaagaggttttgatgaccatttatgatttg
agtgatccaaggtcaaaataagtgctatactagcagtgtaaatgttcttgctcaactaag
ataaatcgcacatttaggaggaaatcttatgaagaaaaaaatactgattattttcgttct
gtatctaatcatgtccatctttctatatccgcttagggagagtgcttggtatcagctatt
ttataccatagcctatgtgattgcagttatgatctattttgctttaactaaaaagaaagg
agcaaagaaatgaaaacttttcttgctaaaaaacggaacatcttcctttcatttggggat
tgaagtattataaaaagtagagcttaataaagtataaaggggtaagtgtttttgaaatac
ttacccttttataatgaagtttttgcaattcaagatgtttcgatgaccatttaagattta
gatgaatttgtaatcttaaataaggtaagataaagttaacaaatgtaaaggggtattctt
atgaagaaacaaaagataaaatcgctattacttgtaccacttgtatttgcatctattact
acatgtgttgtatatgcagaagaacagactacttcttcctctatccaggctaatgatagt
tctgttgtggcaccagatttgccatcggctaaggaaaaggtggagcataaaccttctgtt
gtaaccccagaagagtatgagaagaatgttacggactttaaaaagatagatattgaaact
gtacgtcaatcttttacagaggatcaattggaacatactatttattttggtagaaaaact
tgctctcattgtcgtcaattttctcctgaattgaaagaatttaataacttgattgaaaag
aagttagagtattatgatttggatggtaaggattttgatggggaagcgagagagtttcta
tttaaaaaatggacatccgatatctggatgggttggtggcggagcaactgcacaacaggt
gtatgattatatgtactcgagaaactcacctaagcaaacggagacagtgaaatcttctga
ggaaacggtaactgaaagtgttcgtgatgagaatactagaagtgacagcatgagtattag
tgataaagttgtaagcgacagcaaaggtatgagtgatgaaaaaagaactgaaatgaaaat
atccaatgataatcccaattctaatagtgaaaatagtgggaaagtggagagtacaaactc
aacttctgaagctaaaactactcaatctggcaatttagcaatgttagacaataagaatca
attggaaactcccaaacctatttttgatgttgctcaagaaaataaaactccttcaactga
tgttaaggatgctgattatgtaagtgaatctattacttcaaatgaaaaattattaccgaa
aacaggagaggaagaaagttaccaactgattcggctgactgtcgcgttttttatgacttc
tgtaatgattaaagtgaaacaaaaaattcataaataaaaatagatggtaaacaggtgcaa
tgatattatttgtttgtaataacatatcgctaacatttgcctatagacaagagtgaaagg
gcaagtatgtttttaatgcttgctttttaaattttttaacaattcaagacgtttcgatga
caattcaagatctggatgaaaaattttaaaaaacgatgatatactaaacttatcaaagtt
acaacaagacaaaaataaaaaaggagtatttgtcatgaatacaaaaatgatgtcacaatt
ttctgttatggataatgaaatgcttgttcgtacagaggatggggatgtctctgatattta
tagagggtacgctaatcagagaagtccattcgcttcttacccttctatattaaaaaattc
aggtccttttccagtaagtgggtactgcctgcgtggttatcatgaccgtggttatatagg
agcaggttttcatttatgtggaatataggctgaaatacaagaaatgagggaggatttcta
tgaaaaagtatcaacttctattcaaaataagtgcagtcttctcttacttatttttcgtat
ttggtctttctcagctgacgcttatcgtccaaaattattggcaattttcttcccagattg
gcaatttcgtctggattcaaaatatcttgagtttactatttagcggagtcatgatttgga
ttctggttaagacaggccatggctatctctttcgcattccaagaaaaaaatggctttggt
attctattttgacagtattagtggtagtgctccatatctcttttaacgttcagacagcta
aacatgttcagtcaactgctgagggttggaacgtattgattggttatagtgggaccaact
ttgctgagctaggtatctatgtaaccctgtttttcctgactccactaatggaagagttga
tttataggggattacttcaacacgccttctttaagcattcgcgatttggccttgatttgc
ttcttccttccattttgtttgctcttcctcattttttgagtctgcctagtctgttagata
tcttcgtctttgcaacatttggaatcatctttgccggtttgacccgctataccaagagta
tttatccatcctatgcggtgcatgtgatcaataatattgtagcgaccttcccgtttttgc
tcacttttctacatagggtcttggggtaaaaaaacaaaaggcttgcttttcagccataga
ggaggtcatcatgtataaacacttatttttcctagattccaaaactttagatcggttgac
atcctatattctagtcttggcttctgacaccattgcttttaatgtttttgtgctaacctt
tgtatctgcggtggtttttaatttcctaaattccatgctagctttaatggctatattcat
aggggctggctatgtggtcggattttggttactaatactcaatgaaaatcaaagagcaaa
ctaggaaactagccgcaggctgtacttgagtacggcaaggcgacgttgacgtggtttgaa
tttgattttcgaagagtataaaatggtttgttttggaaaggctagaactaaagaatgacg
tgtaggaagtctgtttgttgaggaggataattttatggagttttttgataaatttcatgc
cttgtgttttggatttttagtactaataattgtcattacagttccttatacgattaacca
tggggatttttttcaaaatgaatctgcattgattattgtaagtcttcttgtaacctcgct
gagtgttgcttatgctagaaagtttgaaatgatttcttttgggatgttaagcaagaaaca
acttttgcttttcattgcaatctttcttctaagtgtacttgagacgctggtttatattca
tttcttcgctgtttcttctggctcaggggtccaacacttggcggaagtcagcagaggaat
ttccctgtctttgattttgactacctcagtttttggccccatccaggaggaactcatttt
cagaggacttcttcaaggtgcggtttttgacaattcttggttagggcttgtgctaacttc
ctctctcttttctttcatgcatggaccttctaatgtcccttcgtttattttttatctact
tgggggcttgttgctgggccttgcttataaaaagagccaaaacctatgggtttctactct
agtccacatgttttacaacagttggccactcctatattatttataa
