# Supplementary material for: Genomic analyses of pneumococci reveal a wide diversity of bacteriocins – including pneumocyclicin, a novel circular bacteriocin
Source: BMC Genomics. 2015 Jul 28;16(1):554. doi: 10.1186/s12864-015-1729-4 (PMC4517551; doi:10.1186/s12864-015-1729-4)
Supplement: Additional file 9: — Sequence and annotation files for blp cassette prototypes. [file 12864_2015_1729_MOESM9_ESM.zip › blp_prototype10a_SA76_annotation.embl]

FT   source          1..12106
FT                   /organism="Streptococcus pneumoniae"
FT                   /mol_type="genomic DNA"
FT                   /strain="SA76"
FT   CDS             complement(1..330)
FT                   /gene="blpT"
FT                   /inference="ab initio prediction:Prodigal:2.60"
FT                   /codon_start=1
FT                   /transl_table=11
FT                   /product="hypothetical protein"
FT                   /colour=10
FT   CDS             606..944
FT                   /gene="blpS"
FT                   /gene_synonym="spiR1"
FT                   /inference="ab initio prediction:Prodigal:2.60"
FT                   /codon_start=1
FT                   /transl_table=11
FT                   /product="LytTR DNA-binding domain protein"
FT                   /colour=9
FT   CDS             949..1686
FT                   /gene="blpR"
FT                   /gene_synonym="spiR2"
FT                   /inference="ab initio prediction:Prodigal:2.60"
FT                   /codon_start=1
FT                   /transl_table=11
FT                   /product="response regulator"
FT                   /colour=9
FT   CDS             1700..3040
FT                   /gene="blpH"
FT                   /gene_synonym="spiH"
FT                   /inference="ab initio prediction:Prodigal:2.60; modified"
FT                   /codon_start=1
FT                   /transl_table=11
FT                   /product="histidine kinase"
FT                   /pseudo
FT                   /note="start codon altered"
FT                   /colour=11
FT   CDS             complement(3111..3239)
FT                   /gene="blpC"
FT                   /gene_synonym="spiP"
FT                   /inference="ab initio prediction:Prodigal:2.60"
FT                   /codon_start=1
FT                   /transl_table=11
FT                   /product="peptide pheromone"
FT                   /colour=9
FT   CDS             complement(3296..4303)
FT                   /gene="blpB ORF2"
FT                   /gene_synonym="spiD2"
FT                   /inference="ab initio prediction:Prodigal:2.60"
FT                   /codon_start=1
FT                   /transl_table=11
FT                   /product="bacteriocin secretion accessory protein"
FT                   /colour=3
FT   CDS             complement(4322..4657)
FT                   /gene="blpB ORF1"
FT                   /gene_synonym="spiD1"
FT                   /inference="ab initio prediction:Prodigal:2.60"
FT                   /codon_start=1
FT                   /transl_table=11
FT                   /product="bacteriocin secretion accessory protein"
FT                   /colour=3
FT   CDS             complement(4668..6821)
FT                   /gene="blpA"
FT                   /gene_synonym="spiABC"
FT                   /inference="ab initio prediction:Prodigal:2.60"
FT                   /codon_start=1
FT                   /transl_table=11
FT                   /product="ABC transporter; ATPase domain, transmembrane
FT                   region and C39 protease domain"
FT                   /colour=3
FT   CDS             7103..7357
FT                   /gene="blpM"
FT                   /gene_synonym="pncI"
FT                   /inference="ab initio prediction:Prodigal:2.60"
FT                   /codon_start=1
FT                   /transl_table=11
FT                   /product="class II bacteriocin precursor"
FT                   /colour=7
FT   CDS             7373..7576
FT                   /gene="blpN"
FT                   /gene_synonym="pncJ"
FT                   /inference="ab initio prediction:Prodigal:2.60"
FT                   /codon_start=1
FT                   /transl_table=11
FT                   /product="class II bacteriocin precursor"
FT                   /colour=7
FT   CDS             7595..7804
FT                   /gene="blpP"
FT                   /gene_synonym="pncK"
FT                   /inference="predicted by Prodigal with different settings"
FT                   /inference="indirect experimental evidence for function in
FT                   immunity (Dawid et al., 2007)"
FT                   /codon_start=1
FT                   /transl_table=11
FT                   /product="membrane protein with function in immunity"
FT                   /colour=4
FT   CDS             7820..7969
FT                   /gene="blpO"
FT                   /gene_synonym="pncV"
FT                   /inference="predicted by Prodigal in other strains"
FT                   /codon_start=1
FT                   /transl_table=11
FT                   /product="class II bacteriocin precursor"
FT                   /colour=7
FT   CDS             8489..8653
FT                   /gene="pncG"
FT                   /inference="ab initio prediction:Prodigal:2.60"
FT                   /codon_start=1
FT                   /transl_table=11
FT                   /product="membrane protein with putative function in
FT                   immunity"
FT                   /colour=4
FT   CDS             join(8881..9309,9299..9877)
FT                   /gene="tdpA"
FT                   /inference="ab initio prediction:Prodigal:2.60; modified"
FT                   /codon_start=1
FT                   /transl_table=11
FT                   /pseudo
FT                   /product="thioredoxin domain containing protein"
FT                   /note="frameshift due to 41nt deletion"
FT                   /colour=11
FT   CDS             10115..10348
FT                   /gene="pncW"
FT                   /inference="ab initio prediction:Prodigal:2.60"
FT                   /codon_start=1
FT                   /transl_table=11
FT                   /product="class II bacteriocin precursor"
FT                   /note="double-glycine cleavage motif is non-functional"
FT                   /colour=7
FT   CDS             10380..11069
FT                   /gene="blpY"
FT                   /gene_synonym="pncO"
FT                   /inference="ab initio prediction:Prodigal:2.60"
FT                   /codon_start=1
FT                   /transl_table=11
FT                   /product="CAAX amino terminal protease"
FT                   /colour=2
FT   CDS             11111..11344
FT                   /gene="blpZ"
FT                   /gene_synonym="pncQ"
FT                   /inference="ab initio prediction:Prodigal:2.60"
FT                   /codon_start=1
FT                   /transl_table=11
FT                   /product="membrane protein with putative function in
FT                   immunity"
FT                   /colour=4
FT   CDS             11495..12106
FT                   /gene="pncP"
FT                   /gene_synonym="SP0547"
FT                   /inference="ab initio prediction:Prodigal:2.60"
FT                   /codon_start=1
FT                   /transl_table=11
FT                   /product="CAAX amino terminal protease"
FT                   /colour=2
SQ   Sequence 12106 BP; 3641 A; 1910 C; 2500 G; 4055 T; 0 other;
     ctagtttgct ctttgatttt cattgagtat taacttggtc ttgacttggt caaagtggaa        60
     gcggtcatag gcccgccaag cggcgcgagt tggagcatct ggatcaagag cgctgagtcc       120
     catgagaaga ctggaagtct ggtaaaattt ttctagttca atcaagaatc gattatccac       180
     tgtttcagcc ttggctagaa aaccaagaat agagtttaat tgctcctgaa agcggacgtc       240
     gtcagcgctt gcctgtttgc atgcttggta ggctttgttt aagtcagtaa tcaaagtatg       300
     agctcttttg atggggtctg tatctgtcat gggaatgcct cctttaatct gggtgccagt       360
     cttacttctg gcaactgtgt tttgatactg ttagtttatc acttttaatt cttttttttt       420
     attcaaatct ttaattgtca ttgaaatgtc ttgaattgcg ctgagtgaat tttatgataa       480
     aatagttgta agctcatcat gatgttgtag aaaataatcc ttttaggagc tttcaaagac       540
     tgtttaggat tgggtgggct tgggctagac cttttctgtt attcttttct taggaggaga       600
     atccaatgaa atatatgatt attcagacgc agaaaacagt ctataaagta aacatcgacg       660
     atatctacta tatccaaaca catccaacta aagcccatac cgtacagatt gttacagaag       720
     aagctagttt taatatgctt caaaatttaa gtaatcttga gaaccaatgt ggggaaacct       780
     tgatgagatg tcatcgaaat tgtttggtta atcttgataa attaaaatcg attgattttc       840
     aagaaagaat cctttttctc ggagaagaag gtcaatacgc tgtcaagtat gccagacgtc       900
     gctatagaga aattcgtcaa aaatggttga aagagggaga gtaagaagat gagaatattt       960
     gttttagagg atgatttttc ccaacagact agaattgaaa cgacgattga gaaacttttg      1020
     aaagcacatc atatcattcc tagctctttt gaggtatttg gcaagccgga ccaactgctg      1080
     gctgaagtgc atgagaaggg ggcccatcag ctattctttt tggatattga gattcgaaat      1140
     gaagagatga agggactgga agtggctaga aagattcggg atcgggatcc ttatgccctg      1200
     attgtctttg tgacgactca ctcggagttt atgcccctgt cttttcgcta tcaagtgtct      1260
     gctttggact acattgataa ggccttgtca gcagaggagt ttgaatctcg gatcgagaca      1320
     gccctcctct atgccaatag tcaagatagt aaaagtctgg cggaagattg cttttacttt      1380
     aaatcaaaat ttgcccaatt tcagtatcct tttaaagagg tttactatct cgaaacgtcg      1440
     cccagaaccc atcgtgttat tctctatacc aagacagaca ggctggaatt tacagcgagt      1500
     ttagaggagg ttttcaagca ggagccccgt ctcttgcagt gccaccgctc ttttctcatc      1560
     aatcctgcaa atgtggtgca tttggataag aaagaaaaac tgcttttctt tcccaatggt      1620
     ggaagttgtc taatcgcccg ttataaggtc agggaagtgt ctgaggccat caataaatta      1680
     cactgatcta ggagaattta cgaacattgc ttggatattg ttgtatacac ttgttactaa      1740
     tggactagaa attgtcatct tctttaaggt ggatggaatt gatcttactt tcgagaggat      1800
     ttttaaggcc tttcttttga agatactgtt ggcctttgtt tttgtgatga ttagctatat      1860
     agtaggaaat gtttacctat cttattttat ggaacccttg tacggcatag gcttatcttt      1920
     cttattattg agagggcttc ctaaaaaact ccttttcttt tatggtctct ttccaatgat      1980
     attggtgaat ctcttttata gaggagtctc ctattttgtg cttccatttt tgggacaagg      2040
     gcaagtatat gatggctact catttactgg gttatgtata ataattttca atttcttcat      2100
     ttctctagct tttttgaaat ggttggacta cgattttact agcttgagaa aggagattct      2160
     cgataaagcc tttcaaaagt ccctgactca gattaactgg ataatgggtg gctactatct      2220
     agtcatggaa agtctgtctt tttttgaata tgaacaaagt attcaatcaa agactgttcg      2280
     ccatctcatc ctagtctttt acctactctt ttttatgggg gttatcaaga aattggatac      2340
     ctatttgaag gaaaaactct atgagagatt ggaacaagag caggccctgc gctatagaga      2400
     tatggaacgc tatagtcggc atatagagga gctttacaag gaagtacgga gctttcgtca      2460
     tgattatacc aacctcttga ctagcttacg tctgggcatt gaagaggagg atatggagca      2520
     gataaaagag gtctatggct ccgtcttaaa ggattccagt cagaaattgc agaacaataa      2580
     atatgacctg ggcagattgg taaatattcg tgataaagcc ctcaaaagtc ttctagcagg      2640
     gaaattttta aaagccagag ataagaacat tgtctttaat gtcgaagttc ctgaggagat      2700
     tcaggtcgag gggatgagtc tacttgattt tctaaccatt gtgtctatcc tttgtgacaa      2760
     tgctattgaa gccagtgtgg aagctagtca acctcatgtt tcaatcgcct ttttaaaaaa      2820
     tggagcacag gagaccttta tcatcgaaaa ctccatcaaa gaagagggca tcgatatttc      2880
     tgaaatcttc tcctttggag ccagttctaa aggggaggag agaggagttg gtctctatac      2940
     cgtcatgaag attgtggaaa gccatcctaa taccagtcta aataccacct gtcaaaatca      3000
     agtctttcgt caggtactta ctgtgataca tacagaatga tgaaaaataa gaccgagagt      3060
     acttgtttct cggtcttatt tttttatagt tgtattggat gatgaagttc ttatgtgatg      3120
     taatgagcat atctattaat gttatataat aaatcttccc accatcctcc acctgtaatt      3180
     tggttgagtt cggtagttgt tagttcttga aatgaagtta ggttttgttt cttatccatg      3240
     ttatgattct cctttttgat aagataataa atagttatag agtgttatct gaaaattaat      3300
     cagaatgggt taaaatttta tctttgaaat aatcaaaata tgttttcttt gcagttacac      3360
     tagtgacgcg accttgtaag ccatattgga tgagtttact atcctcatta gatagttttg      3420
     caagagcggt taatttaaag agattgcctt gctctgttct ggtaggagtt tgatcaattg      3480
     tctgaagttg gccgatgatg gtaatgccgt gatttccaat cttctccagt tttaatctta      3540
     cagtttgtcc tttatctagt agaggtagat agtcagaagc tacgtagtaa gtgattagta      3600
     cttctcttgt atctgtgatg atagggaata tttgagcaat ttctgtacca gttggaattc      3660
     tatttttacc ttcaaattcg ctgttcagat gaacgatacc tttacttgga gcggttaagg      3720
     tattgttttc taagcgctgt gtcgcttgat ctagttgtac ttttaattct gttaattggt      3780
     tctccacggt tagttgttgc tgagaagctg tttgtaaaaa ttgagtgcgg agtacttcaa      3840
     ttttggctgc taaactatta tcataagttg ctacacttcc gataccagct tgctgaattt      3900
     tgaggcttgc gatagatgat tcaagacctg caatactttg attaatttga gataaaaatg      3960
     gctcctctgc cgttccttgt gtttgtcctt gtgaggctac aagataacga ttcaaaattg      4020
     actggtgtgg attgctagtt ggtaagcgtg ctctgttatt tatgatagca tctctcagct      4080
     cttgatattc tccaatttgt tgttgaactt ttgtaatttc ttgttcaata gctgatgaac      4140
     tgctattggc aagattagct tgatttgaaa cctcagtgtt agtctttgtg atacccagtt      4200
     caatatcatg ggattgttta gtaaaattca taaaggtatt atggtagcca aattcatcct      4260
     cgccagaaaa aagatcagtc gctgtttcta agctttgttt caaaattcca agtccttctt      4320
     tttacttctc aaatctttgt aattgagttt ctaaggcagt tttctgactc tcttccattg      4380
     tttcagagta tttgatgagt aagtcacctt tctcaactac ttgatttgcc actaaatgat      4440
     tagcaaggat aggattatca ctggtcgact gaatagatgc aatgacactt gtaggggcga      4500
     tttccccttg ggaagtaaca gtaatttctt ttgtggcaac aagggagaaa atcaagatga      4560
     aagtaaacag taatgacaga ggtatgatta atactgtcgc atagttatgg taacgtctct      4620
     gataaaactc gacgcttcta aaaagattag gattcatgac attctcctta tttattgaat      4680
     agatgatggt agaagccttg cgcctgcatt aactcttggt gactaccaac ttcaatgatt      4740
     ttcccctggt caagaacaat gacacggtta gttcgttcgg ctatactgag acgatgggct      4800
     acaaagagaa tggttttatc agttagggat ataagattat ctataacctt tttctcagtc      4860
     aagacatcaa gaccgctagt agcttcgtct agtattaaaa caggagattt agttaaaaga      4920
     gcacgagcga gagcgattcg ttgcttttgt cctcctgata gaccagctcc atcagagagc      4980
     tgagtttgat agcccatagg cattctttca atgtcttgac gaatttcagc taattcataa      5040
     gcttttagaa tatcttcttg gctaatcata tgattaccgc ccaaggttaa gttttccaaa      5100
     atagagccat taaagatata ggcttgttgg ggtaggtaat taatatgacg gcgcaagact      5160
     tttttatcaa tgtttttaat atcctgatga ttgatggaaa tatgcccttt gtagggttta      5220
     aagaaattga caatcatttt ggctaaagtt gttttaccag aaccactaac tccaactagg      5280
     ctaaccttat ctccttgttt aatcgtgaga ttaatatctg ttaaggtatc tcgtccaaaa      5340
     ccatacttat aagaaaggtc atcaaattca atatcgccca tcaaaaaatg tgaatgaaca      5400
     gggttttctt gaacttgaaa ttcagattcg actagataga cttcgttcaa acggttatta      5460
     gcgaccttcg cagattggag tttggtttgg aggttgataa tattttccat aggagttgta      5520
     aagtaagaaa aaagtgtgtt aaaggtaatc agctgaccga tagaaatttt actcgacatg      5580
     actaattgag cgccaaacca taggataagg atattcagaa ctaattttgt tccctgcttt      5640
     aaactcgttt gtaaaataga atatttactg agcttaaagg atttttccaa ataatctaca      5700
     aattcgctgt ctatattttg atagcgattt tcttcactcg tgagcgactt tatagtttca      5760
     atcccgttga tatcttcgat aatggcagag ctaaccatag aattactttg catgacatca      5820
     tggttcattt tttcaaaagg tttcataaaa gaaaagatga tgaacatgta tataggaatg      5880
     gaaagaagag aaaggaggaa gagattaggg ttttgtgcca gcaagactcc ccctacaaga      5940
     atcagaatag aaacatccag aaaaagagaa agaatggtag aagccaaggc atctataata      6000
     gagttagcat ctgtgaaccg tgaaatgatt tctcctgtac gacgtgtcgc aaagaaagac      6060
     atgggaagtt caaaaatatg gcaaatatag gataaaatca catcaatgct taatctctgg      6120
     ctcagaacgg ttaggagata atctctggaa aagctcatga tttgttggag gatataggtg      6180
     ataaccagac caactgagat gattcctaaa gttgatttca tctgatttgg gatgtattca      6240
     tccaagattc cttggagata ataagaacca ccgatattga taatagtgac caataagctt      6300
     gagagaacaa tgtaagcaat gagagatttt tgtttgaaaa tcagaggaag gaagcttagt      6360
     agaccattct ttttatcttt atggggttga tagctgggtt tgggagctag aaaaatagct      6420
     actccagtcc attcagagaa aaagcgttct tttgacattt tagtgatttt tacagaaggg      6480
     tcaggatcac caataatcag atagtctttc tttgtttgat agacaacata gtaatgttgg      6540
     agttttcctt ctttgttaac gtgaacgata aatggatagg ggacatcact catgtcaaag      6600
     agagttttat ctgcttgaac aggccttgtt tcaaagccca tttcatcagc ggcttttaca      6660
     atgccaagag cagtcgtccc ttctttattg gtctttgcaa gttctctcaa gtgagctaga      6720
     gaaaaatctg aaccatagaa tttagcaatc gaggctaagg cagcgacacc acagtctctc      6780
     gcatctattt gaggaacaaa tgtacgttta taagaagtca ttggcaattc ctttcatata      6840
     gtggataggt atattatgcc ataaaactaa gttcatattt tatgaaatct tgaatagtca      6900
     ttaaaacttc ctgaatggta aaaaagtgat tagaaattat cttttaaaaa aaatttagag      6960
     gtagttttaa ataaaaaagc taatttaaga cgtttcgatg acaattcaag atttggatga      7020
     aaaattttaa aaaacaatga tatactaaac ttgtcaaagt tgcaacaaga caaaaattaa      7080
     aaataaaaaa ggagtatttg ttatgaatac aaaaatgatg gaacaatttc atgaaatgga      7140
     tatagctatg ttatctagta ttgaaggagg caagaataat tggcaaacta atgtcttcga      7200
     aggtggtagt gctgcttttg gtggctgggg attagggaca gctatttgtg ctgcgagtgg      7260
     tgttggagcg ccatttatgg gagcatgtgg atacatagga gctaaatttg gtgtggctct      7320
     ttgggcagga gtaacagggg caacgggtgg attttaacaa aaggagactt gtatgaatac      7380
     ttattgtaat ataaatgaaa caatgctgag tgaggtttac ggaggtaatt ccggaggagc      7440
     agctgtagtt gctgctttag gttgtgcagc gggtggagtg aaatatggga aaattctagg      7500
     accatggggc gctgcaatag gaggaattgg aggagcagtg gtttgtggat atttagccta      7560
     taccgctaca tcataaaaat gaaagctaaa ttttatgaag gctatattct ttattattct      7620
     cttcgctttt caaacctatc ttatttatct atccataagt atctctgata aaaaacaaaa      7680
     gactattgaa ttaacatcat tgaattgttt tgtcatatta tttctaatct atgataaatt      7740
     aatttttctc tttattgcct atgttttttt gataattttt atattaaact tgttccgtaa      7800
     ctgaaaagtg acatactata tgaatacaaa aatgatgtca caattttctg ttatggataa      7860
     tgaaatgctt gcttgcgttg aaggtggaga tattgattgg ggaagaaaaa ttagttgtgc      7920
     agcaggggtt gcatatggcg caattgatgg gtgtgcaaca acggtttgac atttctattg      7980
     ggaccatttg ctataggaat aggtgtaact ggtgctgcag gtggagctat acttggaggt      8040
     gtagcctatg tagcaacatg ttggtggtaa ttatggattt taaaagtttt attattggtt      8100
     tagtagttgg tatatttggt ccttatatgg atgacttaat tagaaaaata ttttcaaaat      8160
     cttccaaaaa ggatacggat agtactctct aaaaaataaa tttctcccct gtatttgcta      8220
     gcttaattta caggggagtt tctttaatat tgtttcgcct gtcaaaatga tatgtgatag      8280
     caggatgaaa agtctacaaa caagttggta tcaatacaat ataaagagga aagtatgttt      8340
     ttcatgcttg cttttttaat ttttacaatt caagaggttt tgatgaccat ttatgatttg      8400
     agtgatccaa ggtcaaaata agtgctatac tagcagtgta aatgttcttg ctcaactaag      8460
     ataaatcgca catttaggag gaaatcttat gaagaaaaaa atactgatta ttttcgttct      8520
     gtatctaatc atgtccatct ttctatatcc gcttagggag agtgcttggt atcagctatt      8580
     ttataccata gcctatgtga ttgcagttat gatctatttt gctttaacta aaaagaaagg      8640
     agcaaagaaa tgaaaacttt tcttgctaaa aaacggaaca tcttcctttc atttggggat      8700
     tgaagtatta taaaaagtag agcttaataa agtataaagg ggtaagtgtt tttgaaatac      8760
     ttaccctttt ataatgaagt ttttgcaatt caagatgttt cgatgaccat ttaagattta      8820
     gatgaatttg taatcttaaa taaggtaaga taaagttaac aaatgtaaag gggtattctt      8880
     atgaagaaac aaaagataaa atcgctatta cttgtaccac ttgtatttgc atctattact      8940
     acatgtgttg tatatgcaga agaacagact acttcttcct ctatccaggc taatgatagt      9000
     tctgttgtgg caccagattt gccatcggct aaggaaaagg tggagcataa accttctgtt      9060
     gtaaccccag aagagtatga gaagaatgtt acggacttta aaaagataga tattgaaact      9120
     gtacgtcaat cttttacaga ggatcaattg gaacatacta tttattttgg tagaaaaact      9180
     tgctctcatt gtcgtcaatt ttctcctgaa ttgaaagaat ttaataactt gattgaaaag      9240
     aagttagagt attatgattt ggatggtaag gattttgatg gggaagcgag agagtttcta      9300
     tttaaaaaat ggacatccga tatctggatg ggttggtggc ggagcaactg cacaacaggt      9360
     gtatgattat atgtactcga gaaactcacc taagcaaacg gagacagtga aatcttctga      9420
     ggaaacggta actgaaagtg ttcgtgatga gaatactaga agtgacagca tgagtattag      9480
     tgataaagtt gtaagcgaca gcaaaggtat gagtgatgaa aaaagaactg aaatgaaaat      9540
     atccaatgat aatcccaatt ctaatagtga aaatagtggg aaagtggaga gtacaaactc      9600
     aacttctgaa gctaaaacta ctcaatctgg caatttagca atgttagaca ataagaatca      9660
     attggaaact cccaaaccta tttttgatgt tgctcaagaa aataaaactc cttcaactga      9720
     tgttaaggat gctgattatg taagtgaatc tattacttca aatgaaaaat tattaccgaa      9780
     aacaggagag gaagaaagtt accaactgat tcggctgact gtcgcgtttt ttatgacttc      9840
     tgtaatgatt aaagtgaaac aaaaaattca taaataaaaa tagatggtaa acaggtgcaa      9900
     tgatattatt tgtttgtaat aacatatcgc taacatttgc ctatagacaa gagtgaaagg      9960
     gcaagtatgt ttttaatgct tgctttttaa attttttaac aattcaagac gtttcgatga     10020
     caattcaaga tctggatgaa aaattttaaa aaacgatgat atactaaact tatcaaagtt     10080
     acaacaagac aaaaataaaa aaggagtatt tgtcatgaat acaaaaatga tgtcacaatt     10140
     ttctgttatg gataatgaaa tgcttgttcg tacagaggat ggggatgtct ctgatattta     10200
     tagagggtac gctaatcaga gaagtccatt cgcttcttac ccttctatat taaaaaattc     10260
     aggtcctttt ccagtaagtg ggtactgcct gcgtggttat catgaccgtg gttatatagg     10320
     agcaggtttt catttatgtg gaatataggc tgaaatacaa gaaatgaggg aggatttcta     10380
     tgaaaaagta tcaacttcta ttcaaaataa gtgcagtctt ctcttactta tttttcgtat     10440
     ttggtctttc tcagctgacg cttatcgtcc aaaattattg gcaattttct tcccagattg     10500
     gcaatttcgt ctggattcaa aatatcttga gtttactatt tagcggagtc atgatttgga     10560
     ttctggttaa gacaggccat ggctatctct ttcgcattcc aagaaaaaaa tggctttggt     10620
     attctatttt gacagtatta gtggtagtgc tccatatctc ttttaacgtt cagacagcta     10680
     aacatgttca gtcaactgct gagggttgga acgtattgat tggttatagt gggaccaact     10740
     ttgctgagct aggtatctat gtaaccctgt ttttcctgac tccactaatg gaagagttga     10800
     tttatagggg attacttcaa cacgccttct ttaagcattc gcgatttggc cttgatttgc     10860
     ttcttccttc cattttgttt gctcttcctc attttttgag tctgcctagt ctgttagata     10920
     tcttcgtctt tgcaacattt ggaatcatct ttgccggttt gacccgctat accaagagta     10980
     tttatccatc ctatgcggtg catgtgatca ataatattgt agcgaccttc ccgtttttgc     11040
     tcacttttct acatagggtc ttggggtaaa aaaacaaaag gcttgctttt cagccataga     11100
     ggaggtcatc atgtataaac acttattttt cctagattcc aaaactttag atcggttgac     11160
     atcctatatt ctagtcttgg cttctgacac cattgctttt aatgtttttg tgctaacctt     11220
     tgtatctgcg gtggttttta atttcctaaa ttccatgcta gctttaatgg ctatattcat     11280
     aggggctggc tatgtggtcg gattttggtt actaatactc aatgaaaatc aaagagcaaa     11340
     ctaggaaact agccgcaggc tgtacttgag tacggcaagg cgacgttgac gtggtttgaa     11400
     tttgattttc gaagagtata aaatggtttg ttttggaaag gctagaacta aagaatgacg     11460
     tgtaggaagt ctgtttgttg aggaggataa ttttatggag ttttttgata aatttcatgc     11520
     cttgtgtttt ggatttttag tactaataat tgtcattaca gttccttata cgattaacca     11580
     tggggatttt tttcaaaatg aatctgcatt gattattgta agtcttcttg taacctcgct     11640
     gagtgttgct tatgctagaa agtttgaaat gatttctttt gggatgttaa gcaagaaaca     11700
     acttttgctt ttcattgcaa tctttcttct aagtgtactt gagacgctgg tttatattca     11760
     tttcttcgct gtttcttctg gctcaggggt ccaacacttg gcggaagtca gcagaggaat     11820
     ttccctgtct ttgattttga ctacctcagt ttttggcccc atccaggagg aactcatttt     11880
     cagaggactt cttcaaggtg cggtttttga caattcttgg ttagggcttg tgctaacttc     11940
     ctctctcttt tctttcatgc atggaccttc taatgtccct tcgtttattt tttatctact     12000
     tgggggcttg ttgctgggcc ttgcttataa aaagagccaa aacctatggg tttctactct     12060
     agtccacatg ttttacaaca gttggccact cctatattat ttataa                    12106
//
