# Supplementary material for: Genomic analyses of pneumococci reveal a wide diversity of bacteriocins – including pneumocyclicin, a novel circular bacteriocin
Source: BMC Genomics. 2015 Jul 28;16(1):554. doi: 10.1186/s12864-015-1729-4 (PMC4517551; doi:10.1186/s12864-015-1729-4)
Supplement: Additional file 9: — Sequence and annotation files for blp cassette prototypes. [file 12864_2015_1729_MOESM9_ESM.zip › blp_prototype10b_12F2.fasta]

>blp_cassette_prototype10b_12F2
ctagtttgctctttgattttcattgagtattaacttggtcttgacttggtcaaagtggaa
gcggtcataggcccgccaagcggcgcgagttggagcatctggatcaagagcgctgagtcc
catgagaagactggaagtctggtaaaatttttccaattcaatcaagaatcgattatccac
tgtttcagccttggctagaaaaccaagaatagagtttaattgctcctgaaagcggacgtc
gtcagcggttgcctgtttgcatgcttgataggctttgtttaagtcagtaatcaaagtctg
agctcttttgatagggtctgtatctgtcatgagaattcctcctctaatctgggtgccagt
cttgattctagcaactgtgttttgatactgtcagtctatcacttttatctcctttttcgc
ctttaaatctttaattgtcattgaaatgtcttgaattgcgctgagtgaattttatgataa
aatagttgtaagctcatcatgatgttgtagaaaaataatccttttaggagctttcaaaga
ctgtttaggattgggtgggcttgggctagaccttttctgttattcttttcttaggaggag
aatccaatgaaacatatgattattcagacgcagaaaacagtctataaagtaaacgtcgac
gatatctactatatccaaacacatccaactaaagcccataccgtacagattgttacagaa
gaagctagttttaatatgcttcaaaatttaagtaatcttgagaaccaatgtggggaaacc
ttgatgagatgtcatcgaaattgtttggttaatcttgataaattaaaatcgattgatttt
caagaaagaatcctttttctcggagaagaaggtcaatacgctgtcaagtatgccagacgt
cgctatagagaaattcgtcaaaaatggttgaaagagggagagtaagaagatgagaatatt
tgttttagaggatgatttttcccaacagactagaattgaaacgacgattgagaaactttt
gaaagcacatcatatcattcctagctcttttgaggtatttggcaagccggaccaactgct
ggctgaagtgcatgagaagggggaccatcagctattctttttggatattgagattcgaaa
tgaagagatgaagggactggaagtggctagaaagattcgggatcgggatccttatgccct
gattgtctttgtgacgactcactcggagtttatgcccctgtcttttcgctaccaagtgtc
tgctttggactacattgataaggccttgtcagcagaggagtttgaatctcggatcgagac
agccctcctctatgccaatagtcaagatagtaaaagtctggcggaagattgcttttactt
taaatcaaaatttgcccaatttcagtatccttttaaagaggtttactatctcgaaacgtc
gcccagagcccatcgtgttattctctataccaagacagacaggctggaatttacagcgag
tttagaggaggttttcaagcaggagccccgtctcttgcagtgccaccgctcttttctcat
caatcctgcaaatgtggtgcatttggataagaaagaaaaactgcttttctttcccaatgg
tggaagttgtctaatcgcccgttataaggtcagggaagtgtctgaggccatcaataaatt
acactgagctaggagaatttatgaacattgcttggatattgttgtatacacttgttacta
atggactagaaattgtcatcttctttaaggtggatggaattgatcttactttcgagagga
tttttaaggcctttcttttgaagatactgttggcctttgtttttgtgatgattagctata
tagtaggaaatgtttacctatcttattttatggaacccttgtacggcataggcttatctt
tcttattattgagagggcttcctaaaaaactccttttcttttatggtctctttccaatga
tattggtgaatctcttttatagaggagtctcctattttgtgcttccatttttgggacaag
ggcaagtatatgatggctactcatttactgggttatgtataataattttcaatttcttca
tttctctagcttttttgaaatggttggactacgattttactagcttgagaaaggagattc
tcgataaagcctttcaaaagtccctgactcagattaactggataatgggtggctactatc
tagtcatggaaagtctgtctttttttgaatatgaacaaagtattcaatcaaagactgttc
gccatctcatcctagtcttttacctactcttttttatgggggttatcaagaaattggata
cctatttgaaggaaaaactctatgagagattggaacaagagcaggccctgcgctatagag
atatggaacgctatagtcggcatatagaggagctttacaaggaagtacggagctttcgtc
atgattataccaacctcttgactagcttacgtctgggcattgaagaggaggatatggagc
agataaaagaggtctatggctccgtcttaaaggattccagtcagaaattgcagaacaata
aatatgacctgggcagattggtaaatattcgtgataaagccctcaaaagtcttctagcag
ggaaatttttaaaagccagagataagaacattgtctttaatgtcgaagttcctgaggaga
ttcaggtcgaggggatgagtctacttgattttctaaccattgtgtctatcctttgtgaca
atgctattgaagccagtgtggaagctagtcaacctcatgtttcaatcgcctttttaaaaa
atggagcacaggagacctttatcatcgaaaactccatcaaagaagagggcatcgatattt
ctgaaatcttctcctttggagccagttctaaaggggaggagagaggagttggtctctata
ccgtcatgaagattgtggaaagccatcctaataccagtctaaataccacctgtcaaaatc
aagtctttcgtcaggtacttactgtgatacatacagaatgatgaaaaataagaccgagag
tacttgtttctcggtcttatttttttatagttgtattggatgatgaagttcttatgtgat
gtaatgagcatatctattaatgttatataataaatcttcccacaatcctccacctgtaat
ttgattgagttcggtagttgttagttcttgaaatgaagttaggttttgtttcttatccat
gttatgattctcctttttgataagataataaatagttatagagtgttatctgaaaattaa
tcagaatgtgttaaaattttatctttgaaataatcaaaatatgttttctttgtagttaca
ctagtgacgcgaccttgtaagccatattggatgagtttactatcctcgttagatagtttt
gcaagagcggttaatttaaagagatttccttgctctgttctggtaggagtttgatcaatt
gtctgaagttggccgatgatggtggtgccgtgatttccaatcttctccagttttaatctt
acagtttgtcctttatctagtagaggtagatagtcagaagatacgtagtaagtgattagt
acttctcttgtatctgtgatgacagggaatatttgagcaatttctgtaccagttggaatt
ctatttttaccttcaaattcgctgttcagatgaacgatacctttacttggggaggttaag
gtattgttttccaaacgctgtgtggcttgatctagttgtacttttaattctgttaattga
ttctccacagttagttgttgctgtgaggctgtctgtaaaaactgagtgcggagtacttca
attttggttgctaaactgttatcataagttgctacacttccgataccagcttgctgaatt
ttgaggcttgcgatagatgattcaagacctgcaatactttgattaatttgagataaaaat
ggctcctctgcagttccttgtgtttgtccttgtgaggctacaagataacgattcaaaatt
gactggtgcggattgccagttggtaagcgtgctctgttatttatgatagcatctctcaac
tcttgatattctccaatttgttgttgaacttttgtaatttcttgttcaatagctgatgaa
ctgctattggaaagattagcttgatttgaaacttcggtgttagtctttgtgatacccagt
tcaatatcatgggattgtttagtaaaattcataaaggtattatggtagccaaattcatcc
tcgccagaaaaaagatcagtcgctttttctaagctttgtttcaaaattccaagtccttct
ttttgcttctcaagtctttgtaattgagttgctaaggcagttttctgactttcttccatt
gtttcagagtatttgatgagtaagtcccctttttcaactacttgatttgccactaaatga
ttagctaggataggattatcactggttgactgaatggaggcaatgacacttgtaggggcg
atttctccttgggaagtaacagtaatttcttttgtggcaacaagggagaaaatcaagatg
aaagtaaatagtaatgaaagaggtataattaacactgtcgcatagttatggtaacgtctc
tgataaaactcgacgcttctaaaaagattaggattcatgacattctccttatttattgaa
tagatgatggtagaaaccttgcgcctgcattaactcttggtgactaccaacttcaatgat
tttcccctggtcaagaacaatgacacggttggttcgttcggctatactgagacgatgggc
tacaaagagaatggttttatcagttagagacataagattatctataacctttttctcagt
caagacatcaagaccgctagtagcttcatctagtattaaaacaggagatttagttaaaag
agcacgagcgagagcgattcgttgcttctgtcctcctgatagaccagctccatcagagag
ctgagtttgatagcccataggcattctttcaatgtcttgacggatttcagctacttcaca
agcttttagaatatcttcttgactaatcatatgattaccgcccaaggttaagttttccaa
aatagagccattaaagatataggcttgttggggtaggtaattaatatgacggcgcaagac
ttttttatcaatgtttttaatatcctgatgattgatggaaatatgccctttgtagggttc
aaagaaattgacaatcattttggctaaagttgttttaccagaaccactaactccaactag
gctaaccttatctccttgtttaatcgtgagattaatatctgttaaggtatctcatccaaa
accatacttataagaaaggtcatcaaattcaatatcgcccatcaaaaaatgtgaatgaac
agggttttcttgaacttgaaattcagattcgactagatagacttcgttcaaacggttatt
agcgaccttcgcagattggagtttggtttggaggttgataatattttccataggagttgt
aaagtaagaaaaaagtgtgttaaaggtaatcagctgaccgatagaaattttacttgacat
gactaattgagcgccaaaccataggataaggatattcagaactaattttgttccctgctt
taaactcgtttgtaaaatagaatatttactgagcttaaaggatttttccaaataatctac
aaattcgctgtctatattttgatagcgattttcttcactcgtgagcgactttatagtttc
aatcccgttgatatcttcgataatggcagagctaaccatagaattactttgcatgacatc
atggttcattttttcgaaaggtttcataaaagaaaagatgatgaacatgtatataggaat
ggaaagaagagaaaggaggaagagattagggttttgtgccagcaagactcctcctacaag
aatcagaatagaaacatccagaaaaagagaaagaatggtagaagccaaggcatctataat
agagttagcatctgtgaaccgtgaaatgatttctcctgtacgacgtgtcgcaaagaaaga
catgggaagttcaaaaatatggcgaatataggataaaatcacatcaatgcttaatctctg
gctcagaacggttaggagataatctctggaaaagctcatgacttgttggaggatataggt
gataaccagaccaactgagatgattcctaaagttgatttcatctgatttgggatgtattc
atccaagattccttggagataataagaaccaccgatattgataatagtgaccaataagct
tgagagaacaatgtaagcaatgagagatttttgtttgaaaatcagaggaaggaagcttgc
ttagtagaccattctttttatctttatggggttgatagctgggtttggtagctagaaaaa
tagctactccagtccattcatagaaaaagcgttcttttgacattttagtgatttttacag
aagggtcaggatcaccaataatcagatagtctttctttgtttgatagacaacatagtaat
gttggagttttccttctttgttaacgtgaacgataaatggataggggacatcactcatgt
caaagagcgttttatctgcttgaacaggtcttgtttcaaagcccatttcatcagcggctt
ttacaatgccaagagcagtcgtcccttctttattggtctttgcaagttctctcaagtgag
ctagagaaaaatctgaaccatagaatttagcaatcgaggctaaggcagcgacaccacagt
ctctcgcatctatttgaggaacaaatgtacgtttataagaagtcattggcaattcctttc
atatagtggataggtctattatgtcataaaactaagttcatattttatgaaatcttgaat
agtcattaaaacttcctgaatggtaaaaaagtgattagaaattattttttttaaacattt
agaggtggcttgaaataaaaaagctaattcaagacgtttcgatgacaattcaagatctgg
atgaaaaattttaaaaaacgatgatatactaaacttatcaaagttacaacaagacaaaaa
taaaaaaagaaaaaaggagtatttgttatgaatacaaaaatgatggaacaatttcatgaa
atggatatagctatgttatctagtattgaaggaggcaagaataattggcaaactaatgtc
ttcgaaggtggtagtgctgcttttggtggctggggattagggacagctatttgtgctgcg
agtggtgttggagcgccatttatgggagcatgtggatacataggagctaaatttggtgtg
gctctttgggcaggagtaacaggggcaacgggtggattttaacaaaaggagacttgtatg
aatacttattgtaatataaatgaaacaatgctgagtgaggtttacggaggtaattccgga
ggagcagctgtagttgctgctttaggttgtgcagcgggtggagtgaaatatgggaaaatt
ctaggaccatggggcgctgcaataggaggaattggaggagcagtggtttgtggatattta
gcctataccgctacatcataaaaatgaaagctaaattttatgaaggctatattctttatt
attctcttcgcttttcaaacctatcttatttatctatccataagtatctctgataaaaaa
caaaagactattgaattaacatcattgaattgttttgtcatattatttctaatctatgat
aaattaatttttctctttattgcctatgtttttttgataatttttatattaaacttgttc
cgtaactgaaaagtgacatactatatgaatacaaaaatgatgtcacaattttctgttatg
gataatgaaatgcttgcttgcgttgaaggtggagatattgattggggaagaaaaattagt
tgtgcagcaggggttgcatatggcgcaattgatgggtgtgcaacaacggtttgacatttc
tattgggaccatttgctataggaataggtgtaactggtgctgcaggtggagctatacttg
gaggtgtagcctatgtagcaacatgttggtggtaattatggattttaaaagttttattat
tggtttagtagttggtatatttggtccttatatggatgacttaattagaaaaatattttc
aaaatcttccaaaaaggatacggatagtactctctaaaaaataaatttctcccctgtatt
tgctagcttaatttacaggggagtttctttaatattgtttcgcctgtcaaaatgatatgt
gatagcaggatgaaaagtctacaaacaagttggtatcaatacaatataaagaggaaagta
tgtttttcatgcttgctttttttaatttttacaattcaagaggttttgatgaccatttat
gatttgagtgatccaaagtcaaaataagtgctatactagcagtgtaaatgttcttgctca
actaagataaagcacacatttaggaggaaatcttatgaagaaaaaaatacttatcatttt
catcttgtatctaatcatgtccatctttctttatccgcttagggaaagtatttggtatca
gctattttataccatagcctatgtgattgcagttatgatctattttgctttaactaaaaa
gaaaggagcaaagaaatgaaaacttttcttgctaaaaaacggaacatcttcctttcattt
ggggattgaagtattataaaaagtagagcttaataaagtataaaggggtaagtgtttttg
aaatacttacccttttataatgaagtttttgcaattcaagatgtttcgatgaccatttaa
gatttagatgaatttgtaatcttaaataaggtaagataaagttaacaaatgtaaaggggt
attcttatgaagaaacaaaagataaaatcgctattacttgtaccacttgtatttgcatct
attactacatgtgttgtatatgcagaagaacagactacttcttcctctatccaggctaat
gatagttctgttgtggcaccagatttgccatcggctaaggaaaaggtggagcataaacct
tctgttgtaaccccagaagagtatgagaagaatgttacggactttaaaaagatagatatt
gaaactgtacgtcaatcttttacagaggatcaattggaacatactatttattttggtaga
aaaacttgctctcattgtcgtcaattttctcctgaattgaaagaatttaataacttgatt
gaaaagaagttagagtattatgatttggatggtaaggattttgatggggaagcgagagag
tttctatttaaaaaatggacatccgatatctggatgggttggtggcggagcaactgcaca
acaggtgtatgattatatgtactcgagaaactcacctaagcaaacggagacagtgaaatc
ttctgaggaaacggtaactgaaagtgttcgtgatgagaatactagaagtgacagcatgag
tattagtgataaagttgtaagcgacagcaaaggtatgagtgatgaaaaaagaactgaaat
gaaaatatccaatgataatcccaattctaatagtgaaaatagtgggaaagtggagagtac
aaactcaacttctgaagctaaaactactcaatctggcaatttagcaatgttagacaataa
gaatcaattggaaactcccaaacctatttttgatgttgctcaagaaaataaaactccttc
aactgatgttaaggatgctgattatgtaagtgaatctattacttcaaatgaaaaattatt
accgaaaacaggagaggaagaaagttaccaactgattcggctgactgtcgcgttttttat
gacttctgtaatgattaaagtgaaacaaaaaattcataaataaaaatagatggtaaacag
gtgcaatgatattatttgtttgtaataacatatcgctaacatttgcctatagacaagagt
gaaagggcaagtatgtttttaatgcttgctttttaaattttttaacaattcaagatgttt
cgatgacaattcaagatttggatgaaaaattttaaaaaacaatgatatactaaacttgtt
aaggttgcaacaggacaaaaattaaacataaaaaaggagatattcgtcatggatacaaaa
atgatgtcacaatttgcagttatggataatgaaatgcttgctcgtatagagggtggggat
gtatctgatatttatagagggtacgctaatcaggtaagtccattcggttcttaccctcct
atattaaaaaattcaggtccttttccagtaagtggttactgcccgcgcggttatcatgac
cgtggttatataggagcaggttttcatttatgtggaatataggctgaaatacaagaaatg
aggaagaatttctatgaaaaagtatcaacttctattcaaaataagtgcagttttctctta
cttatttttcgtatttggtctttctcagatgacgcttattattcaaaattattggcaatt
ttcttcccagattggcaatttcgtctggattcaaaatttcttgagtttgctatttagcgg
agtcatgatttggattctggttaagacaggtcatggttatctctttcacattccaagaaa
aaaatggctttggtattcgattttgacagtattagtggtagtgctccagatctcttttaa
tgttcagacagctaaacatgttcagtcaactgctgaaggttgggctgtattgatcggtta
tagtgggaccaactttgctgagctaggtatctatataactttgttctttctgactccact
tatggaagagctaatctatagaggattactgcaacacgccttttttaagcattcgagatt
tggccttgatttgcttcttccgtcaattttatttgctcttcctcatttttcaagcctgcc
tagtttgttagatatcttcatctttgcaacatctggcatcatctttgctagtttgacccg
ctataccaagagcatttatccttcctatgcggtgcatgtgatcaataatattttcgcaac
attaccatttttgctgacttttttacatagggtcttggggtaaaaaaacaaaaggcttgc
ttttcagccatagaggagattatcatgtataaacacttatttttcctagattccaaaact
ttagatcggttgacaccctatattctagtcttggcttctgacaccattgcttttaatgtt
tttgtgctaacctttgtatctgcggtggtttttaatttcctaaattccatgctagcttta
atggctatattcataggggctggctatgtggtcggattttggttactaatactcaatgaa
aatcaaagagcaaactaggaaactagccgcaggctgtacttgagtacggcaaggcgacgt
tgacgtggtttgaatttgattttcgaagagtataaaatggtttgttttggaaaggctaga
actaaagaatgacgcgtaggaagtctgtttggtgaggaggatagttttatggagtttttt
gataaatttcatgccttgtgttttggatttttagtactaataattgtcattacagttcct
tatacgattaaccatgggggtttttttcaaaatgaatctgcattgattcttgtaagtctt
cttgtaacctcgctgagtgttgcttatgctagaaagtttgaaatgatttcttttgggatg
ttaagcaagaaacaacttttgcttttcattgcaatctttcttctaagtgtacttgagacg
ctggtttatattcatttcttcgctgtttcttctggctcaggggtccaacacttggcggaa
gtcagcagaggaatttccctgtctttgattttgactacctcagtttttggccccatccag
gaggaactcattttcagaggacttcttcaaggtgcggtttttgacaattcttggttaggg
cttgtgctaacttcctctctcttttctttcatgcatggaccttctaatgtcccttcgttt
attttttatctacttgggggtttgttgctgggctttgcttataaaaagagtcaaaaccta
tgggtttctactctagtccacatgttttacaacagttggccactcctatattatttataa
