# Supplementary material for: Genomic analyses of pneumococci reveal a wide diversity of bacteriocins – including pneumocyclicin, a novel circular bacteriocin
Source: BMC Genomics. 2015 Jul 28;16(1):554. doi: 10.1186/s12864-015-1729-4 (PMC4517551; doi:10.1186/s12864-015-1729-4)
Supplement: Additional file 9: — Sequence and annotation files for blp cassette prototypes. [file 12864_2015_1729_MOESM9_ESM.zip › blp_prototype10b_12F2_annotation.embl]

FT   source          1..12119
FT                   /organism="Streptococcus pneumoniae"
FT                   /mol_type="genomic DNA"
FT                   /strain="12F/2"
FT   CDS             complement(1..330)
FT                   /gene="blpT"
FT                   /inference="ab initio prediction:Prodigal:2.60"
FT                   /codon_start=1
FT                   /transl_table=11
FT                   /product="hypothetical protein"
FT                   /colour=10
FT   CDS             607..945
FT                   /gene="blpS"
FT                   /gene_synonym="spiR1"
FT                   /inference="ab initio prediction:Prodigal:2.60"
FT                   /codon_start=1
FT                   /transl_table=11
FT                   /product="LytTR DNA-binding domain protein"
FT                   /colour=9
FT   CDS             950..1687
FT                   /gene="blpR"
FT                   /gene_synonym="spiR2"
FT                   /inference="ab initio prediction:Prodigal:2.60"
FT                   /codon_start=1
FT                   /transl_table=11
FT                   /product="response regulator"
FT                   /colour=9
FT   CDS             1701..3041
FT                   /gene="blpH"
FT                   /gene_synonym="spiH"
FT                   /inference="ab initio prediction:Prodigal:2.60"
FT                   /codon_start=1
FT                   /transl_table=11
FT                   /product="histidine kinase"
FT                   /colour=9
FT   CDS             complement(3112..3240)
FT                   /gene="blpC"
FT                   /gene_synonym="spiP"
FT                   /inference="ab initio prediction:Prodigal:2.60"
FT                   /codon_start=1
FT                   /transl_table=11
FT                   /product="peptide pheromone"
FT                   /colour=9
FT   CDS             complement(3297..4658)
FT                   /gene="blpB"
FT                   /gene_synonym="spiD"
FT                   /inference="ab initio prediction:Prodigal:2.60"
FT                   /codon_start=1
FT                   /transl_table=11
FT                   /product="bacteriocin secretion accessory protein"
FT                   /colour=3
FT   CDS             complement(4669..5238)
FT                   /gene="blpA ORF3"
FT                   /gene_synonym="spiC"
FT                   /inference="ab initio prediction:Prodigal:2.60"
FT                   /codon_start=1
FT                   /transl_table=11
FT                   /product="ABC transporter; ATPase domain"
FT                   /colour=3
FT   CDS             complement(5332..6294)
FT                   /gene="blpA ORF2"
FT                   /gene_synonym="spiB"
FT                   /inference="ab initio prediction:Prodigal:2.60"
FT                   /codon_start=1
FT                   /transl_table=11
FT                   /product="ABC transporter; transmembrane region"
FT                   /colour=3
FT   CDS             complement(6239..6826)
FT                   /gene="blpA ORF1"
FT                   /gene_synonym="spiA"
FT                   /inference="ab initio prediction:Prodigal:2.60"
FT                   /codon_start=1
FT                   /transl_table=11
FT                   /product="ABC transporter; C39 protease domain"
FT                   /colour=3
FT   CDS             7108..7362
FT                   /gene="blpM"
FT                   /gene_synonym="pncI"
FT                   /inference="ab initio prediction:Prodigal:2.60"
FT                   /codon_start=1
FT                   /transl_table=11
FT                   /product="class II bacteriocin precursor"
FT                   /colour=7
FT   CDS             7378..7581
FT                   /gene="blpN"
FT                   /gene_synonym="pncJ"
FT                   /inference="ab initio prediction:Prodigal:2.60"
FT                   /codon_start=1
FT                   /transl_table=11
FT                   /product="class II bacteriocin precursor"
FT                   /colour=7
FT   CDS             7600..7809
FT                   /gene="blpP"
FT                   /gene_synonym="pncK"
FT                   /inference="predicted by Prodigal with different settings"
FT                   /inference="indirect experimental evidence for function in
FT                   immunity (Dawid et al., 2007)"
FT                   /codon_start=1
FT                   /transl_table=11
FT                   /product="membrane protein with function in immunity"
FT                   /colour=4
FT   CDS             7825..7974
FT                   /gene="blpO"
FT                   /gene_synonym="pncV"
FT                   /inference="predicted by Prodigal in other strains"
FT                   /codon_start=1
FT                   /transl_table=11
FT                   /product="class II bacteriocin precursor"
FT                   /colour=7
FT   CDS             8495..8659
FT                   /gene="pncG"
FT                   /inference="ab initio prediction:Prodigal:2.60"
FT                   /codon_start=1
FT                   /transl_table=11
FT                   /product="membrane protein with putative function in
FT                   immunity"
FT                   /colour=4
FT   CDS             join(8887..9315,9305..9883)
FT                   /gene="tdpA"
FT                   /inference="ab initio prediction:Prodigal:2.60; modified"
FT                   /codon_start=1
FT                   /transl_table=11
FT                   /pseudo
FT                   /product="thioredoxin domain containing protein"
FT                   /note="frameshift due to 41nt deletion"
FT                   /colour=11
FT   CDS             10129..10362
FT                   /gene="pncW"
FT                   /inference="ab initio prediction:Prodigal:2.60"
FT                   /codon_start=1
FT                   /transl_table=11
FT                   /product="class II bacteriocin precursor"
FT                   /colour=7
FT   CDS             10394..11083
FT                   /gene="blpY"
FT                   /gene_synonym="pncO"
FT                   /inference="ab initio prediction:Prodigal:2.60"
FT                   /codon_start=1
FT                   /transl_table=11
FT                   /product="CAAX amino terminal protease"
FT                   /colour=2
FT   CDS             11125..11358
FT                   /gene="blpZ"
FT                   /gene_synonym="pncQ"
FT                   /inference="ab initio prediction:Prodigal:2.60"
FT                   /codon_start=1
FT                   /transl_table=11
FT                   /product="membrane protein with putative function in
FT                   immunity"
FT                   /colour=4
FT   CDS             11509..12120
FT                   /gene="pncP"
FT                   /gene_synonym="SP0547"
FT                   /inference="ab initio prediction:Prodigal:2.60"
FT                   /codon_start=1
FT                   /transl_table=11
FT                   /product="CAAX amino terminal protease"
FT                   /colour=2
SQ   Sequence 12120 BP; 3652 A; 1908 C; 2499 G; 4061 T; 0 other;
     ctagtttgct ctttgatttt cattgagtat taacttggtc ttgacttggt caaagtggaa        60
     gcggtcatag gcccgccaag cggcgcgagt tggagcatct ggatcaagag cgctgagtcc       120
     catgagaaga ctggaagtct ggtaaaattt ttccaattca atcaagaatc gattatccac       180
     tgtttcagcc ttggctagaa aaccaagaat agagtttaat tgctcctgaa agcggacgtc       240
     gtcagcggtt gcctgtttgc atgcttgata ggctttgttt aagtcagtaa tcaaagtctg       300
     agctcttttg atagggtctg tatctgtcat gagaattcct cctctaatct gggtgccagt       360
     cttgattcta gcaactgtgt tttgatactg tcagtctatc acttttatct cctttttcgc       420
     ctttaaatct ttaattgtca ttgaaatgtc ttgaattgcg ctgagtgaat tttatgataa       480
     aatagttgta agctcatcat gatgttgtag aaaaataatc cttttaggag ctttcaaaga       540
     ctgtttagga ttgggtgggc ttgggctaga ccttttctgt tattcttttc ttaggaggag       600
     aatccaatga aacatatgat tattcagacg cagaaaacag tctataaagt aaacgtcgac       660
     gatatctact atatccaaac acatccaact aaagcccata ccgtacagat tgttacagaa       720
     gaagctagtt ttaatatgct tcaaaattta agtaatcttg agaaccaatg tggggaaacc       780
     ttgatgagat gtcatcgaaa ttgtttggtt aatcttgata aattaaaatc gattgatttt       840
     caagaaagaa tcctttttct cggagaagaa ggtcaatacg ctgtcaagta tgccagacgt       900
     cgctatagag aaattcgtca aaaatggttg aaagagggag agtaagaaga tgagaatatt       960
     tgttttagag gatgattttt cccaacagac tagaattgaa acgacgattg agaaactttt      1020
     gaaagcacat catatcattc ctagctcttt tgaggtattt ggcaagccgg accaactgct      1080
     ggctgaagtg catgagaagg gggaccatca gctattcttt ttggatattg agattcgaaa      1140
     tgaagagatg aagggactgg aagtggctag aaagattcgg gatcgggatc cttatgccct      1200
     gattgtcttt gtgacgactc actcggagtt tatgcccctg tcttttcgct accaagtgtc      1260
     tgctttggac tacattgata aggccttgtc agcagaggag tttgaatctc ggatcgagac      1320
     agccctcctc tatgccaata gtcaagatag taaaagtctg gcggaagatt gcttttactt      1380
     taaatcaaaa tttgcccaat ttcagtatcc ttttaaagag gtttactatc tcgaaacgtc      1440
     gcccagagcc catcgtgtta ttctctatac caagacagac aggctggaat ttacagcgag      1500
     tttagaggag gttttcaagc aggagccccg tctcttgcag tgccaccgct cttttctcat      1560
     caatcctgca aatgtggtgc atttggataa gaaagaaaaa ctgcttttct ttcccaatgg      1620
     tggaagttgt ctaatcgccc gttataaggt cagggaagtg tctgaggcca tcaataaatt      1680
     acactgagct aggagaattt atgaacattg cttggatatt gttgtataca cttgttacta      1740
     atggactaga aattgtcatc ttctttaagg tggatggaat tgatcttact ttcgagagga      1800
     tttttaaggc ctttcttttg aagatactgt tggcctttgt ttttgtgatg attagctata      1860
     tagtaggaaa tgtttaccta tcttatttta tggaaccctt gtacggcata ggcttatctt      1920
     tcttattatt gagagggctt cctaaaaaac tccttttctt ttatggtctc tttccaatga      1980
     tattggtgaa tctcttttat agaggagtct cctattttgt gcttccattt ttgggacaag      2040
     ggcaagtata tgatggctac tcatttactg ggttatgtat aataattttc aatttcttca      2100
     tttctctagc ttttttgaaa tggttggact acgattttac tagcttgaga aaggagattc      2160
     tcgataaagc ctttcaaaag tccctgactc agattaactg gataatgggt ggctactatc      2220
     tagtcatgga aagtctgtct ttttttgaat atgaacaaag tattcaatca aagactgttc      2280
     gccatctcat cctagtcttt tacctactct tttttatggg ggttatcaag aaattggata      2340
     cctatttgaa ggaaaaactc tatgagagat tggaacaaga gcaggccctg cgctatagag      2400
     atatggaacg ctatagtcgg catatagagg agctttacaa ggaagtacgg agctttcgtc      2460
     atgattatac caacctcttg actagcttac gtctgggcat tgaagaggag gatatggagc      2520
     agataaaaga ggtctatggc tccgtcttaa aggattccag tcagaaattg cagaacaata      2580
     aatatgacct gggcagattg gtaaatattc gtgataaagc cctcaaaagt cttctagcag      2640
     ggaaattttt aaaagccaga gataagaaca ttgtctttaa tgtcgaagtt cctgaggaga      2700
     ttcaggtcga ggggatgagt ctacttgatt ttctaaccat tgtgtctatc ctttgtgaca      2760
     atgctattga agccagtgtg gaagctagtc aacctcatgt ttcaatcgcc tttttaaaaa      2820
     atggagcaca ggagaccttt atcatcgaaa actccatcaa agaagagggc atcgatattt      2880
     ctgaaatctt ctcctttgga gccagttcta aaggggagga gagaggagtt ggtctctata      2940
     ccgtcatgaa gattgtggaa agccatccta ataccagtct aaataccacc tgtcaaaatc      3000
     aagtctttcg tcaggtactt actgtgatac atacagaatg atgaaaaata agaccgagag      3060
     tacttgtttc tcggtcttat ttttttatag ttgtattgga tgatgaagtt cttatgtgat      3120
     gtaatgagca tatctattaa tgttatataa taaatcttcc cacaatcctc cacctgtaat      3180
     ttgattgagt tcggtagttg ttagttcttg aaatgaagtt aggttttgtt tcttatccat      3240
     gttatgattc tcctttttga taagataata aatagttata gagtgttatc tgaaaattaa      3300
     tcagaatgtg ttaaaatttt atctttgaaa taatcaaaat atgttttctt tgtagttaca      3360
     ctagtgacgc gaccttgtaa gccatattgg atgagtttac tatcctcgtt agatagtttt      3420
     gcaagagcgg ttaatttaaa gagatttcct tgctctgttc tggtaggagt ttgatcaatt      3480
     gtctgaagtt ggccgatgat ggtggtgccg tgatttccaa tcttctccag ttttaatctt      3540
     acagtttgtc ctttatctag tagaggtaga tagtcagaag atacgtagta agtgattagt      3600
     acttctcttg tatctgtgat gacagggaat atttgagcaa tttctgtacc agttggaatt      3660
     ctatttttac cttcaaattc gctgttcaga tgaacgatac ctttacttgg ggaggttaag      3720
     gtattgtttt ccaaacgctg tgtggcttga tctagttgta cttttaattc tgttaattga      3780
     ttctccacag ttagttgttg ctgtgaggct gtctgtaaaa actgagtgcg gagtacttca      3840
     attttggttg ctaaactgtt atcataagtt gctacacttc cgataccagc ttgctgaatt      3900
     ttgaggcttg cgatagatga ttcaagacct gcaatacttt gattaatttg agataaaaat      3960
     ggctcctctg cagttccttg tgtttgtcct tgtgaggcta caagataacg attcaaaatt      4020
     gactggtgcg gattgccagt tggtaagcgt gctctgttat ttatgatagc atctctcaac      4080
     tcttgatatt ctccaatttg ttgttgaact tttgtaattt cttgttcaat agctgatgaa      4140
     ctgctattgg aaagattagc ttgatttgaa acttcggtgt tagtctttgt gatacccagt      4200
     tcaatatcat gggattgttt agtaaaattc ataaaggtat tatggtagcc aaattcatcc      4260
     tcgccagaaa aaagatcagt cgctttttct aagctttgtt tcaaaattcc aagtccttct      4320
     ttttgcttct caagtctttg taattgagtt gctaaggcag ttttctgact ttcttccatt      4380
     gtttcagagt atttgatgag taagtcccct ttttcaacta cttgatttgc cactaaatga      4440
     ttagctagga taggattatc actggttgac tgaatggagg caatgacact tgtaggggcg      4500
     atttctcctt gggaagtaac agtaatttct tttgtggcaa caagggagaa aatcaagatg      4560
     aaagtaaata gtaatgaaag aggtataatt aacactgtcg catagttatg gtaacgtctc      4620
     tgataaaact cgacgcttct aaaaagatta ggattcatga cattctcctt atttattgaa      4680
     tagatgatgg tagaaacctt gcgcctgcat taactcttgg tgactaccaa cttcaatgat      4740
     tttcccctgg tcaagaacaa tgacacggtt ggttcgttcg gctatactga gacgatgggc      4800
     tacaaagaga atggttttat cagttagaga cataagatta tctataacct ttttctcagt      4860
     caagacatca agaccgctag tagcttcatc tagtattaaa acaggagatt tagttaaaag      4920
     agcacgagcg agagcgattc gttgcttctg tcctcctgat agaccagctc catcagagag      4980
     ctgagtttga tagcccatag gcattctttc aatgtcttga cggatttcag ctacttcaca      5040
     agcttttaga atatcttctt gactaatcat atgattaccg cccaaggtta agttttccaa      5100
     aatagagcca ttaaagatat aggcttgttg gggtaggtaa ttaatatgac ggcgcaagac      5160
     ttttttatca atgtttttaa tatcctgatg attgatggaa atatgccctt tgtagggttc      5220
     aaagaaattg acaatcattt tggctaaagt tgttttacca gaaccactaa ctccaactag      5280
     gctaacctta tctccttgtt taatcgtgag attaatatct gttaaggtat ctcatccaaa      5340
     accatactta taagaaaggt catcaaattc aatatcgccc atcaaaaaat gtgaatgaac      5400
     agggttttct tgaacttgaa attcagattc gactagatag acttcgttca aacggttatt      5460
     agcgaccttc gcagattgga gtttggtttg gaggttgata atattttcca taggagttgt      5520
     aaagtaagaa aaaagtgtgt taaaggtaat cagctgaccg atagaaattt tacttgacat      5580
     gactaattga gcgccaaacc ataggataag gatattcaga actaattttg ttccctgctt      5640
     taaactcgtt tgtaaaatag aatatttact gagcttaaag gatttttcca aataatctac      5700
     aaattcgctg tctatatttt gatagcgatt ttcttcactc gtgagcgact ttatagtttc      5760
     aatcccgttg atatcttcga taatggcaga gctaaccata gaattacttt gcatgacatc      5820
     atggttcatt ttttcgaaag gtttcataaa agaaaagatg atgaacatgt atataggaat      5880
     ggaaagaaga gaaaggagga agagattagg gttttgtgcc agcaagactc ctcctacaag      5940
     aatcagaata gaaacatcca gaaaaagaga aagaatggta gaagccaagg catctataat      6000
     agagttagca tctgtgaacc gtgaaatgat ttctcctgta cgacgtgtcg caaagaaaga      6060
     catgggaagt tcaaaaatat ggcgaatata ggataaaatc acatcaatgc ttaatctctg      6120
     gctcagaacg gttaggagat aatctctgga aaagctcatg acttgttgga ggatataggt      6180
     gataaccaga ccaactgaga tgattcctaa agttgatttc atctgatttg ggatgtattc      6240
     atccaagatt ccttggagat aataagaacc accgatattg ataatagtga ccaataagct      6300
     tgagagaaca atgtaagcaa tgagagattt ttgtttgaaa atcagaggaa ggaagcttgc      6360
     ttagtagacc attcttttta tctttatggg gttgatagct gggtttggta gctagaaaaa      6420
     tagctactcc agtccattca tagaaaaagc gttcttttga cattttagtg atttttacag      6480
     aagggtcagg atcaccaata atcagatagt ctttctttgt ttgatagaca acatagtaat      6540
     gttggagttt tccttctttg ttaacgtgaa cgataaatgg ataggggaca tcactcatgt      6600
     caaagagcgt tttatctgct tgaacaggtc ttgtttcaaa gcccatttca tcagcggctt      6660
     ttacaatgcc aagagcagtc gtcccttctt tattggtctt tgcaagttct ctcaagtgag      6720
     ctagagaaaa atctgaacca tagaatttag caatcgaggc taaggcagcg acaccacagt      6780
     ctctcgcatc tatttgagga acaaatgtac gtttataaga agtcattggc aattcctttc      6840
     atatagtgga taggtctatt atgtcataaa actaagttca tattttatga aatcttgaat      6900
     agtcattaaa acttcctgaa tggtaaaaaa gtgattagaa attatttttt ttaaacattt      6960
     agaggtggct tgaaataaaa aagctaattc aagacgtttc gatgacaatt caagatctgg      7020
     atgaaaaatt ttaaaaaacg atgatatact aaacttatca aagttacaac aagacaaaaa      7080
     taaaaaaaga aaaaaggagt atttgttatg aatacaaaaa tgatggaaca atttcatgaa      7140
     atggatatag ctatgttatc tagtattgaa ggaggcaaga ataattggca aactaatgtc      7200
     ttcgaaggtg gtagtgctgc ttttggtggc tggggattag ggacagctat ttgtgctgcg      7260
     agtggtgttg gagcgccatt tatgggagca tgtggataca taggagctaa atttggtgtg      7320
     gctctttggg caggagtaac aggggcaacg ggtggatttt aacaaaagga gacttgtatg      7380
     aatacttatt gtaatataaa tgaaacaatg ctgagtgagg tttacggagg taattccgga      7440
     ggagcagctg tagttgctgc tttaggttgt gcagcgggtg gagtgaaata tgggaaaatt      7500
     ctaggaccat ggggcgctgc aataggagga attggaggag cagtggtttg tggatattta      7560
     gcctataccg ctacatcata aaaatgaaag ctaaatttta tgaaggctat attctttatt      7620
     attctcttcg cttttcaaac ctatcttatt tatctatcca taagtatctc tgataaaaaa      7680
     caaaagacta ttgaattaac atcattgaat tgttttgtca tattatttct aatctatgat      7740
     aaattaattt ttctctttat tgcctatgtt tttttgataa tttttatatt aaacttgttc      7800
     cgtaactgaa aagtgacata ctatatgaat acaaaaatga tgtcacaatt ttctgttatg      7860
     gataatgaaa tgcttgcttg cgttgaaggt ggagatattg attggggaag aaaaattagt      7920
     tgtgcagcag gggttgcata tggcgcaatt gatgggtgtg caacaacggt ttgacatttc      7980
     tattgggacc atttgctata ggaataggtg taactggtgc tgcaggtgga gctatacttg      8040
     gaggtgtagc ctatgtagca acatgttggt ggtaattatg gattttaaaa gttttattat      8100
     tggtttagta gttggtatat ttggtcctta tatggatgac ttaattagaa aaatattttc      8160
     aaaatcttcc aaaaaggata cggatagtac tctctaaaaa ataaatttct cccctgtatt      8220
     tgctagctta atttacaggg gagtttcttt aatattgttt cgcctgtcaa aatgatatgt      8280
     gatagcagga tgaaaagtct acaaacaagt tggtatcaat acaatataaa gaggaaagta      8340
     tgtttttcat gcttgctttt tttaattttt acaattcaag aggttttgat gaccatttat      8400
     gatttgagtg atccaaagtc aaaataagtg ctatactagc agtgtaaatg ttcttgctca      8460
     actaagataa agcacacatt taggaggaaa tcttatgaag aaaaaaatac ttatcatttt      8520
     catcttgtat ctaatcatgt ccatctttct ttatccgctt agggaaagta tttggtatca      8580
     gctattttat accatagcct atgtgattgc agttatgatc tattttgctt taactaaaaa      8640
     gaaaggagca aagaaatgaa aacttttctt gctaaaaaac ggaacatctt cctttcattt      8700
     ggggattgaa gtattataaa aagtagagct taataaagta taaaggggta agtgtttttg      8760
     aaatacttac ccttttataa tgaagttttt gcaattcaag atgtttcgat gaccatttaa      8820
     gatttagatg aatttgtaat cttaaataag gtaagataaa gttaacaaat gtaaaggggt      8880
     attcttatga agaaacaaaa gataaaatcg ctattacttg taccacttgt atttgcatct      8940
     attactacat gtgttgtata tgcagaagaa cagactactt cttcctctat ccaggctaat      9000
     gatagttctg ttgtggcacc agatttgcca tcggctaagg aaaaggtgga gcataaacct      9060
     tctgttgtaa ccccagaaga gtatgagaag aatgttacgg actttaaaaa gatagatatt      9120
     gaaactgtac gtcaatcttt tacagaggat caattggaac atactattta ttttggtaga      9180
     aaaacttgct ctcattgtcg tcaattttct cctgaattga aagaatttaa taacttgatt      9240
     gaaaagaagt tagagtatta tgatttggat ggtaaggatt ttgatgggga agcgagagag      9300
     tttctattta aaaaatggac atccgatatc tggatgggtt ggtggcggag caactgcaca      9360
     acaggtgtat gattatatgt actcgagaaa ctcacctaag caaacggaga cagtgaaatc      9420
     ttctgaggaa acggtaactg aaagtgttcg tgatgagaat actagaagtg acagcatgag      9480
     tattagtgat aaagttgtaa gcgacagcaa aggtatgagt gatgaaaaaa gaactgaaat      9540
     gaaaatatcc aatgataatc ccaattctaa tagtgaaaat agtgggaaag tggagagtac      9600
     aaactcaact tctgaagcta aaactactca atctggcaat ttagcaatgt tagacaataa      9660
     gaatcaattg gaaactccca aacctatttt tgatgttgct caagaaaata aaactccttc      9720
     aactgatgtt aaggatgctg attatgtaag tgaatctatt acttcaaatg aaaaattatt      9780
     accgaaaaca ggagaggaag aaagttacca actgattcgg ctgactgtcg cgttttttat      9840
     gacttctgta atgattaaag tgaaacaaaa aattcataaa taaaaataga tggtaaacag      9900
     gtgcaatgat attatttgtt tgtaataaca tatcgctaac atttgcctat agacaagagt      9960
     gaaagggcaa gtatgttttt aatgcttgct ttttaaattt tttaacaatt caagatgttt     10020
     cgatgacaat tcaagatttg gatgaaaaat tttaaaaaac aatgatatac taaacttgtt     10080
     aaggttgcaa caggacaaaa attaaacata aaaaaggaga tattcgtcat ggatacaaaa     10140
     atgatgtcac aatttgcagt tatggataat gaaatgcttg ctcgtataga gggtggggat     10200
     gtatctgata tttatagagg gtacgctaat caggtaagtc cattcggttc ttaccctcct     10260
     atattaaaaa attcaggtcc ttttccagta agtggttact gcccgcgcgg ttatcatgac     10320
     cgtggttata taggagcagg ttttcattta tgtggaatat aggctgaaat acaagaaatg     10380
     aggaagaatt tctatgaaaa agtatcaact tctattcaaa ataagtgcag ttttctctta     10440
     cttatttttc gtatttggtc tttctcagat gacgcttatt attcaaaatt attggcaatt     10500
     ttcttcccag attggcaatt tcgtctggat tcaaaatttc ttgagtttgc tatttagcgg     10560
     agtcatgatt tggattctgg ttaagacagg tcatggttat ctctttcaca ttccaagaaa     10620
     aaaatggctt tggtattcga ttttgacagt attagtggta gtgctccaga tctcttttaa     10680
     tgttcagaca gctaaacatg ttcagtcaac tgctgaaggt tgggctgtat tgatcggtta     10740
     tagtgggacc aactttgctg agctaggtat ctatataact ttgttctttc tgactccact     10800
     tatggaagag ctaatctata gaggattact gcaacacgcc ttttttaagc attcgagatt     10860
     tggccttgat ttgcttcttc cgtcaatttt atttgctctt cctcattttt caagcctgcc     10920
     tagtttgtta gatatcttca tctttgcaac atctggcatc atctttgcta gtttgacccg     10980
     ctataccaag agcatttatc cttcctatgc ggtgcatgtg atcaataata ttttcgcaac     11040
     attaccattt ttgctgactt ttttacatag ggtcttgggg taaaaaaaca aaaggcttgc     11100
     ttttcagcca tagaggagat tatcatgtat aaacacttat ttttcctaga ttccaaaact     11160
     ttagatcggt tgacacccta tattctagtc ttggcttctg acaccattgc ttttaatgtt     11220
     tttgtgctaa cctttgtatc tgcggtggtt tttaatttcc taaattccat gctagcttta     11280
     atggctatat tcataggggc tggctatgtg gtcggatttt ggttactaat actcaatgaa     11340
     aatcaaagag caaactagga aactagccgc aggctgtact tgagtacggc aaggcgacgt     11400
     tgacgtggtt tgaatttgat tttcgaagag tataaaatgg tttgttttgg aaaggctaga     11460
     actaaagaat gacgcgtagg aagtctgttt ggtgaggagg atagttttat ggagtttttt     11520
     gataaatttc atgccttgtg ttttggattt ttagtactaa taattgtcat tacagttcct     11580
     tatacgatta accatggggg tttttttcaa aatgaatctg cattgattct tgtaagtctt     11640
     cttgtaacct cgctgagtgt tgcttatgct agaaagtttg aaatgatttc ttttgggatg     11700
     ttaagcaaga aacaactttt gcttttcatt gcaatctttc ttctaagtgt acttgagacg     11760
     ctggtttata ttcatttctt cgctgtttct tctggctcag gggtccaaca cttggcggaa     11820
     gtcagcagag gaatttccct gtctttgatt ttgactacct cagtttttgg ccccatccag     11880
     gaggaactca ttttcagagg acttcttcaa ggtgcggttt ttgacaattc ttggttaggg     11940
     cttgtgctaa cttcctctct cttttctttc atgcatggac cttctaatgt cccttcgttt     12000
     attttttatc tacttggggg tttgttgctg ggctttgctt ataaaaagag tcaaaaccta     12060
     tgggtttcta ctctagtcca catgttttac aacagttggc cactcctata ttatttataa     12120
//
