# Supplementary material for: Genomic analyses of pneumococci reveal a wide diversity of bacteriocins – including pneumocyclicin, a novel circular bacteriocin
Source: BMC Genomics. 2015 Jul 28;16(1):554. doi: 10.1186/s12864-015-1729-4 (PMC4517551; doi:10.1186/s12864-015-1729-4)
Supplement: Additional file 9: — Sequence and annotation files for blp cassette prototypes. [file 12864_2015_1729_MOESM9_ESM.zip › blp_prototype11_GA07228.fasta]

>blp_cassette_prototype11_GA07228
ctagtttgctctttgattctcattgagtattaacttggtcttgactgggtcaaagtggaa
gcggtcataggcccgccaagcggcgcgagttggagcatctggatcaagagcgctgagtcc
catgagaagactggaagtctggtaaaatttttctagttcaatcaagaatcgattatccac
tgtttcagccttggctagaaaaccaagaatagagtttaattgctcctgaaagcggacgtc
gtcagcgcttgcctgtttgcatgcttggtaggctttgtttaagtcagtaatcaaagtatg
agctcttttgatggggtctgtatctgtcatgggaatgcctcctttaatctgggtgccagt
cttacttctggcaactgtgttttgatactgttagtttatcacttttaattctttttttta
ttcaaatctttaattgtcattgaaatgtcttgaattgcgctgagtgaattttatgataaa
atagttgtaagctcatcatgatgttgtagaaaataatccttttaggagttttcaaagact
gtttaggattgggtgtgcttgggctagaccttttctgttattcttttcttaggaggagaa
tccaatgaaacatatgattattcagacacagaaaacagtctataaagtaaacatcgacga
tatctactatatccaaacacatccaactaaagcccataccgtacagattgttatagaaaa
agctagttttaatatgcttcaaaatttaagtaatcttgagaaccaatgtggggaaacttt
gatgagatgtcatcgaaattgtttggttaatcttgataaattaaaatcgattgattttca
agaaagaatcctttttctcggagaagaaggtcaatatgctgtcaagtatgccagacgtcg
ctatagagaaatacgtcaaaaatggttgaaagagggagagtaagaagatgagaatatttg
ttttagaagatgatttttcccaacagactagaattgaaacgacgattgagaaacttttga
aagcacatcatatcattcctagctcttttgaggtatttggcaagccggaccaactgctgg
cagaggtacatgagaagggggcccatcagctattctttttggatattgagattcgaaatg
aagagatgaagggactggaagtagctagaaagattcgggaacaagacccttatgccctaa
tcgtctttgtgacgactcactcggagtttatgcctctgtcctttcgctaccaagtgtcag
ctttggactacattgataaggccctttcggcagaggagtttgaatctcgtatcgagacag
ccctcctctatgccaatagtcaagatagtaaaagtctggcggaagattgcttttacttta
aatcaaaatttgcccaattccaatatcctttcaaagaggtttactatctcgaaacatccc
caagaccccatcgtgttattctctataccaagacggacaggctagaatttacggcgagtt
tagaggaggtttttaagcaggaacccagtctcttgcagtgccatcgctcttttctcatca
atcctgcaaatgtggtgcatttggataagaaagaaaaactccttttctttcccaatggtg
gaagctgtctgatcgcgcgttataaggtcagggaagtgtctgaggctattaataacttac
actgagctaggagagtttatgaacattgcttggatattgttgtatgcacttgttattaat
ggactagaaattgtcattttctttaaagtagatggaattggtctcactttcgatagaatt
tttaaggcctttcttctgaaatttcttctagggatcatttttacgacttttcaatttttg
gctgtaagtaaatatttgtcctattttatagaacctttgttcggtataggtctatctttc
ttattgttaagagggcttcctaaaaaaatccttattttttatggtctcttcccaatgata
ttagtagagctcttttacagaggtgtttcctattttgtgcttccatttttggggcaagga
attgtagatggggatggcaatcctatctttttattgattatgatattcgtttgcttcata
gttttagtctttttgaaatggttagactatgatttcactagattgagaagggagtttcta
gatacaggttttcaaaagtctcttactaagattaactgggcaatgggggcttattatcta
gtgatgcaaagtctatcttaccttgaatatgaacaaggtattcaatcaacgactgttcgc
catctcatcctagtgttttacctactcttttttatggggggtatcaagaaattggatacc
tatttgaaggaaaaacttcaggaggaactgaaccaagagcagaccttgcgctacagagat
atggaacgctatagtcggcatatagaggaactttacaaggaaattcggagttttcgccat
gactacactaacctcttaaccagcttacgtttgggcattgaagaggaggatatggagcag
ataaaagagatctacgactcggtcttaagggattccagtcagaaattgcaggacaataaa
tatgacctgggcagattggtgaatattcgtgaccgtgccctcaagagtctcctagctgga
aaatttataaaagctagagaaaagaacattgtctttaatgttgaagttcctgaggagatt
caggttgaggggatgagcctacttgattttctaaccattgtgtctatcctttgtgacaat
gctattgaagctagtgcagaggccagtcaacctcatgtttcaatcgcctttttaaaaaat
ggagcacaggagacttttatcattgaaaactccatcaaagaagagggcatcgatatttct
gaaatcttctcctttggagcaagttctaaaggggaggagagaggagttggtctctatacc
gttatgaaaattgtggaaagtcatcccaataccaatctaaatactacctgccaaaatcaa
gtctttcgtcaggtacttactgtgatacatgcagaatgataaaaaacaagaccgagagtt
cttgtttctcggtcttgtttttatagctgaataggtagttcaagtgcttttgtgatttta
aatttacttaaaattgtttcatgtaagagttcttcccaccattctccacctgtaatttgg
ttgagttcggtagttgttagttcttgaaatgaagttaggttttgtttcttatccatgtta
tgattctcctttttgataagataataaatagttatagagtgttatctgaaaattaatcag
aatgggttaaaattttatctttgaaataatcaaaatatgttttctttgcagttacactag
tgacgcgaccttgtaagccatattggatgagtttactatcctcattagatagttttgcaa
gagcggttaatttaaagagattgccttgctctgttctggtaggagtttgatcaattgtct
gaagttggccgatgatggtaatgccgtgatttccaatcttctccagttttaatcttacag
tttgtcctttatctagtagaggtagatagtcagaagctacgtagtaagtgattagtactt
ctcttgtatctgtgatgatagggaatatttgagcaatttctgtaccagttggaattctat
ttttaccttcaaattcgctgttcagatgaacgatatctttacttggagcggttaaggtat
tgttttctaaacgctgtgtcgcttgatctagttgtacttttaattctgttaattggttct
ccacggttagttgttgctgagaagctgtttgtaaaaattgagtgcggagtacttcaattt
tggttgctaaactattatcataagttgctacacttccgataccagcttgctgaattttga
ggcttgcgatagatgattcaagacctgcaatactttgattaatttgagataaaaatgact
cctctgccgttccttgtgtttgtccttgtgaggctacaagataacgattcaaaattgact
ggtgtggattgctagttggtaagcgtgctctgttatttatgatagcatctctcagctctt
gatattctccaatttgttgttgaacttttgtaatttcttgttcaatagctgatgaactgc
tattggcaagactagcttgatttgaaacctcagtgttagtctttgtgatacccagttcaa
tatcatgggattgtttagtaaaattcataaaggtattatggtagccaaattcatcctcgc
cagaaaaaagatcagtcgctttttctaagctttgtttcaaaattccaagtccttcttttt
gcttctcaagtctttgtaattgagttgctaaggcagttttctgactttcttccattgttt
cagagtatttgatgagtaagtcccctttttcaactacttgatttgccactaaatgattag
caaggataggattatcactggttgactgaatagatgaaatgacacttgtaggggcgattt
ctccttgggaagtgacagtaatttcttttgtggcaacaagggagaaaatcaagatgaaag
taaatagtaatgaaagaggtataattaacactgtcgcatagttatggtaacgtctctgat
aaaactcgacgcttctaaaaagattaggattcatgacattctccttatttattgaataga
tgatggtagaaaccttgcgcttgcattaactcttggtggataccaacttcaatgattttc
ccctggtcaagaacaatgacacggttggttcgttcggctatactgagacgatgggctaca
aagagaatggttttatcagttagggacataagattatctataacttttttctcagtcaag
acatcaagaccgctagtagcttcatctagtattaaaacaggagatttagttaaaagagca
cgagcgagagcgattcgttgcttctgtcctcctgatagaccagctccatcagagagctga
gtttgatagcccataggcattctttcaatgtcttgacggatttcagctacttcacaagct
tttagaatatcttcttgactaatcatatgattaccgcccaaggttaagttttccaaaata
gagccattaaagatataggcttgttggggtaggtaattaatatgacggcgcaagactttt
tttatcaatgtttttaatatcctgatgattgatggaaatatgccctttgtagggttcaaa
gaaattgacaatcattttggctaaagttgttttaccagaaccactaactccaactaggct
aaccttatctccttgtttaatcgtgagattaatatctgttaaggtatctcgtccaaaacc
atacttataagaaaggtcatcaaattcaatatcgcccatcaaaaaatgtgaatgaacagg
gttttcttgaacttgaaattcagattcgactagatagacttcgttcaaacggttattagc
gaccttcgcagattggagtttggtttggaggttgataatattttccataggagttgtaaa
gtaagaaagaagtgtgttaaaggtaatcagctgaccgatagaaattttactcgacatgac
taattgagcgccaaaccataggataaggatattcagaactaattttgttcccctgcttta
aactcgtttgtaaaatagaatatttactgagcttaaaggatttttccaaataatctacaa
attcgctgtctatattttgatagcgattttcttcactcgtgagcgactttatagtttcaa
tcccgttgatatcttcgataatggcagagctaaccatagaattactttgcatgacatcat
ggttcattttttcgaaaggcttcataaaagaaaagatgatgaacatgtatataggaatgg
aaataagagaaagaaggaagagattagggttttgtgccagcaagactccctctacaagaa
tcagaatagaaacatccagaaaaagagaaagaatggtagaagccaaggcatctataatag
agttagcatctgtgaaccgtgaaatgatttctcctgtacgacgtgtcgcaaagaaagaca
tgggaagttcaaaaatatggcgaatataggataaaatcacatcaatacttaatctctgac
tcagaacggttaggagataatctctggagaagctcatgacttgttggaggatataggtga
taaccagaccaactgagatgattcctaaagttgatttcatctgatttggaatgtattcat
ccaagattccttggagatagtaagaaccacctatattgataatagtgaccaataagcttg
agagaacaatgtaagcaatgagagatttttgtttgaaaatcagaggaaggaagcttgctt
agtagaccattctttttatctttatggggttgatagctgggtttggtagctagaaaaata
gctactccagtccattcatagaaaaagcgttcttttgacattttagtgatttttacagaa
gggtcaggatcaccaataatcagatagtctttctttgtttgatagacaacatagtaatgt
tggagttttccttctttgttaacgtgaacgataaatggataggggacatcactcatgtca
aagagcgttttatctgcttgaacaggtcttgtttcaaagcccatttcatcagcggctttt
acaatgccaagagcagtcgtcccttctttattggtctttgcaagttctctcaagtgagct
agagaaaaatctgaaccatagaatttagcaatcgaggctaaggcagcgacaccacagtct
ctcgcatctatttgaggaacaaatgtacgtttataagaagtcattggcaattcctttcat
atagtggataggtctattatgtcataaaactaagttcatattttatgaaatcttgaatag
tcattaaaacttcctgaatggtaaaaaagtgattagaaattatttttttaaacatttaga
ggtggcttgaaataaaaaagctaattcaagacgtttcgatgacaattcaagatctggatg
aaaaattttaaaaaacgatgatatactaaacttatcaaagttacaacaagacaaaaataa
aaaaagaaaaaaggagtatttgtcatgaatacaaaaatgatggaacaattttctgttatg
gataatgaagaactcgaaatagttagtggaggaagaggcaatttaggatctgcaatcggt
ggttgtattggagcagtactattagctgctgcgactggtccgataactgggggagcagca
acacttatttgtgtaggttcaggaattatgccctctttgtaagattatgattcttaaata
tagtattattatcgctattaatttactgtcttatttacttacttacaaaatatcaaagtt
atctaagaatgatgagaataagatagttagcaaaattttaattatattatcaatcgttta
tgtaatcgttgatgctttacttagttgatggattggtaggaataaaaaacttaactataa
actattatttactaatattttttgctttctgcaagttaataaatagtatagtaaaacttt
ttattgcaaggagaataacgaaattaagatattttagatactcaagattattgaaatctt
agactaaaaaataggtactgctacctttaagaagatagtagacgtatatacttttttaag
aaaatcaaaaagatactataaaaaatctatttgtttattgaatttaagactttggtaaca
aattgaaaataaaaaggaggtattcatcatgaatacaaaaatgatgtcacaattttctgt
tatggataatgaaatgcttgcttgcgttgaaggtggagatattgattggggaagagaaat
tagttgtgcagcaggggttgcatatggcgcaattgatgggtgtgcaacaacggtttgata
tttctattgggaccatttgctataggaataggtgtaactggtgctgcaggtggagctata
cttggaggtgtagcctatgcagcaatatgttggtggtaattatggattttaaaagtttta
ttattggtttagtagttggtatatttggtccttatatggatgacttaattagaaaaatat
tttcaaaatcttccaaaaaggatacggatagtactctctaaaaaataaatttctcccctg
tatttgctagcttaatttacaggggagtttctttaatattgtttcgcctgtcaaaatgat
atgtgatagcaggatgaaaagtctacaaacaagttggtatcaatacaatataaagaggaa
agtatgtttttaatgcttactttttaaattttttaacaattcaagatgtttcgatgacaa
ttcaagatttggatgaaaaattttaaaaaacaatgatatactaaacttgtcaaagttgca
acgggtgctgctacattatgttaaaaatcgctcttgattgataagctggatttgttagga
aaggagtaaataattatggataagaaaaagatagtttcgactataatatgtatagtattt
cttgtagtgtcagtagataatttttttagagacttaaccccgttactgttcattttaaat
attattggcctgtcttgcttttcagtgctaacatacattaacataaaagagatactctta
aatataagtaaatgatgatttggttagtcctagaaccaatcaacttatgtttatcggctt
ggcagattttatgtttgtcatttgtttgtatagaggtatttcagaaacagaattctatca
acaactaatcgcttatataggtgtattctctgcttgtttatcacgcttctgctcatgtgg
ggcttgaagtattataaaaagtagctttctatccttttctgacaggatatttgagtagaa
ggctctattaaattgttagtgaaataaatgaatggaggtatttaatatgaaatacagatt
attttttgttattttcttgagtagtgtgttggatattcttttagggacatttttacaaat
ctctatcgtatctattgggtggcttgttctttacagtggtttgtttgaagcaggagtttt
ccttcttgctaataaaggggtggcggtaaaaatcaaggaagtagatattcgaaatcgctt
taaatttatttttggaaaaaccttatggtttcaaattcttttgctcatctttttgataat
caaactttatcttggtttggatgcgaggttgattttattctatggacatattttcattgt
ctttaatgccttaatgtatctattatctagtagtcaggttagccttaaaaaaacaaactg
tcttcttaatcttacagcagtagagcctgacaaggtgaggtcatagtagggaggatttct
atgaaaaagtatcaacttctattcaaaataagtgcagtcttctcttacttatttttcgta
tttggtctttctcagctgacgcttatcgtccaaaactattggcaattttcttctcagata
ggcaatttattctggattcaaaatatcttgagtttactttttattggagtcatgattgtg
gttcttgttaagacaggccatggttatctcttccgcattccaagaaaaaaatggctttgg
tattcgattttgacagtattagtggtagtgttccagatctcttttaacgttcagacagct
aaacatgttcagtcaactgcggaaggttgggctgtattgattggttatagtgggactaac
tttgcagagctaggtatttatatagccctgttctttctggttccactgatggaagaattg
atttatagaggattactgcaacatgctttctttaagcattcgcgatttggtcttgatttg
cttcttccttctattttatttgctctccctcatttttcaagcctgcctagtctgttagat
atcttcgtctttgcaacagttggaatcatctttgctggtttgacccgctataccaagagc
atttatccatcctatgcggtgcatgtgatcaataatattgtagcgatcttcccgtttttg
ctcacttttctacatagggtcttggggtaaaaaaacaaaaggcttgcttttcagccatag
aggaggtcatcatgtataaacacttatttttcctagattccaaaactttagatcggttga
caccctatattctagtcttggcttctgacaccattgcttttaatgtttttgtgctaacct
ttgtatctgcggtggtttttaatttcctaaattccatgctagctttaatggctatattca
taggggctggctatgtggtcggattttggttgctaaaatggtttgttttggaaaggctag
atctaaagaatgacgtgtaggaagtctgtttgttgaggaggataattttatggagttttt
tgataaatttcatgccttgtgttttggatttttagtactaataattgtcattacagttcc
ttatacgattaaccatgggggggtttttcaaaatgaatctgcattgattcttgtaagtct
tcttgtaacctcgctgagtgttgcttatgctagaaagtttgaaatgatttcttttgggat
gttaagcaagaaacaacttttgcttttcattgcaatctttcttctaagtgtacttgagac
gctggtttatattcatttcttcgctgtttcttctggctcaggggtccaacacttggcgga
agtcagcagaggaatttccctgtctttgattttaactacctcagtttttggccccatcca
ggaggaactcattttcagaggacttcttcaaggtgcggtttttgacaattcttggttagg
gcttgtgctaacttcctctctcttttctttcatgcatggaccttctaatgtcccttcgtt
tattttttatctacttgggggtttgttgctgggctttgcttataaaaagagtcaaaacct
atgggtttctactctagtccatatgctttacaacagttggccactcttatattatttata
a
