# Supplementary material for: Genomic analyses of pneumococci reveal a wide diversity of bacteriocins – including pneumocyclicin, a novel circular bacteriocin
Source: BMC Genomics. 2015 Jul 28;16(1):554. doi: 10.1186/s12864-015-1729-4 (PMC4517551; doi:10.1186/s12864-015-1729-4)
Supplement: Additional file 9: — Sequence and annotation files for blp cassette prototypes. [file 12864_2015_1729_MOESM9_ESM.zip › blp_prototype11_GA07228_annotation.embl]

FT   source          1..10981
FT                   /organism="Streptococcus pneumoniae"
FT                   /mol_type="genomic DNA"
FT                   /strain="GA07228"
FT   CDS             complement(1..330)
FT                   /gene="blpT"
FT                   /inference="ab initio prediction:Prodigal:2.60"
FT                   /codon_start=1
FT                   /transl_table=11
FT                   /product="hypothetical protein"
FT                   /colour=10
FT   CDS             605..943
FT                   /gene="blpS"
FT                   /gene_synonym="spiR1"
FT                   /inference="ab initio prediction:Prodigal:2.60"
FT                   /codon_start=1
FT                   /transl_table=11
FT                   /product="LytTR DNA-binding domain protein"
FT                   /colour=9
FT   CDS             948..1685
FT                   /gene="blpR"
FT                   /gene_synonym="spiR2"
FT                   /inference="ab initio prediction:Prodigal:2.60"
FT                   /codon_start=1
FT                   /transl_table=11
FT                   /product="response regulator"
FT                   /colour=9
FT   CDS             1699..3039
FT                   /gene="blpH"
FT                   /gene_synonym="spiH"
FT                   /inference="ab initio prediction:Prodigal:2.60"
FT                   /codon_start=1
FT                   /transl_table=11
FT                   /product="histidine kinase"
FT                   /colour=9
FT   CDS             complement(3081..3236)
FT                   /gene="blpC"
FT                   /gene_synonym="spiP"
FT                   /inference="ab initio prediction:Prodigal:2.60"
FT                   /codon_start=1
FT                   /transl_table=11
FT                   /product="peptide pheromone"
FT                   /colour=9
FT   CDS             complement(3293..4654)
FT                   /gene="blpB"
FT                   /gene_synonym="spiD"
FT                   /inference="ab initio prediction:Prodigal:2.60"
FT                   /codon_start=1
FT                   /transl_table=11
FT                   /product="bacteriocin secretion accessory protein"
FT                   /colour=3
FT   CDS             complement(4665..5168)
FT                   /gene="blpA ORF4"
FT                   /gene_synonym="spiC"
FT                   /inference="ab initio prediction:Prodigal:2.60"
FT                   /codon_start=1
FT                   /transl_table=11
FT                   /product="ABC transporter; partial ATPase domain"
FT                   /colour=3
FT   CDS             complement(5137..5577)
FT                   /gene="blpA ORF3"
FT                   /gene_synonym="spiBC"
FT                   /inference="ab initio prediction:Prodigal:2.60"
FT                   /codon_start=1
FT                   /transl_table=11
FT                   /product="ABC transporter; partial ATPase domain and
FT                   partial transmembrane region"
FT                   /colour=3
FT   CDS             complement(5567..6292)
FT                   /gene="blpA ORF2"
FT                   /gene_synonym="spiB"
FT                   /inference="ab initio prediction:Prodigal:2.60"
FT                   /codon_start=1
FT                   /transl_table=11
FT                   /product="ABC transporter; partial transmembrane region"
FT                   /colour=3
FT   CDS             complement(6237..6824)
FT                   /gene="blpA ORF1"
FT                   /gene_synonym="spiA"
FT                   /inference="ab initio prediction:Prodigal:2.60"
FT                   /codon_start=1
FT                   /transl_table=11
FT                   /product="ABC transporter; C39 protease domain"
FT                   /colour=3
FT   CDS             7105..7302
FT                   /gene="blpI"
FT                   /gene_synonym="pncA"
FT                   /inference="ab initio prediction:Prodigal:2.60"
FT                   /codon_start=1
FT                   /transl_table=11
FT                   /product="class II bacteriocin precursor"
FT                   /colour=7
FT   CDS             7769..7918
FT                   /gene="blpO"
FT                   /gene_synonym="pncV"
FT                   /inference="ab initio prediction:Prodigal:2.60"
FT                   /codon_start=1
FT                   /transl_table=11
FT                   /product="class II bacteriocin precursor"
FT                   /colour=7
FT   CDS             8476..8655
FT                   /gene="pncM"
FT                   /inference="predicted by Prodigal in other strains"
FT                   /codon_start=1
FT                   /transl_table=11
FT                   /product="membrane protein with putative function in
FT                   immunity"
FT                   /colour=4
FT   CDS             8927..9346
FT                   /gene="blpX"
FT                   /gene_synonym="pncN"
FT                   /inference="ab initio prediction:Prodigal:2.60"
FT                   /codon_start=1
FT                   /transl_table=11
FT                   /product="membrane protein with putative function in
FT                   immunity"
FT                   /colour=4
FT   CDS             9361..10050
FT                   /gene="blpY"
FT                   /gene_synonym="pncO"
FT                   /inference="ab initio prediction:Prodigal:2.60"
FT                   /codon_start=1
FT                   /transl_table=11
FT                   /product="CAAX amino terminal protease"
FT                   /colour=2
FT   CDS             10092..10340
FT                   /gene="blpZ"
FT                   /gene_synonym="pncQ"
FT                   /inference="ab initio prediction:Prodigal:2.60"
FT                   /codon_start=1
FT                   /transl_table=11
FT                   /product="membrane protein with putative function in
FT                   immunity"
FT                   /colour=4
FT   CDS             10370..10981
FT                   /gene="pncP"
FT                   /gene_synonym="SP0547"
FT                   /inference="ab initio prediction:Prodigal:2.60"
FT                   /codon_start=1
FT                   /transl_table=11
FT                   /product="CAAX amino terminal protease"
FT                   /colour=2
SQ   Sequence 10981 BP; 3239 A; 1721 C; 2210 G; 3811 T; 0 other;
     ctagtttgct ctttgattct cattgagtat taacttggtc ttgactgggt caaagtggaa        60
     gcggtcatag gcccgccaag cggcgcgagt tggagcatct ggatcaagag cgctgagtcc       120
     catgagaaga ctggaagtct ggtaaaattt ttctagttca atcaagaatc gattatccac       180
     tgtttcagcc ttggctagaa aaccaagaat agagtttaat tgctcctgaa agcggacgtc       240
     gtcagcgctt gcctgtttgc atgcttggta ggctttgttt aagtcagtaa tcaaagtatg       300
     agctcttttg atggggtctg tatctgtcat gggaatgcct cctttaatct gggtgccagt       360
     cttacttctg gcaactgtgt tttgatactg ttagtttatc acttttaatt ctttttttta       420
     ttcaaatctt taattgtcat tgaaatgtct tgaattgcgc tgagtgaatt ttatgataaa       480
     atagttgtaa gctcatcatg atgttgtaga aaataatcct tttaggagtt ttcaaagact       540
     gtttaggatt gggtgtgctt gggctagacc ttttctgtta ttcttttctt aggaggagaa       600
     tccaatgaaa catatgatta ttcagacaca gaaaacagtc tataaagtaa acatcgacga       660
     tatctactat atccaaacac atccaactaa agcccatacc gtacagattg ttatagaaaa       720
     agctagtttt aatatgcttc aaaatttaag taatcttgag aaccaatgtg gggaaacttt       780
     gatgagatgt catcgaaatt gtttggttaa tcttgataaa ttaaaatcga ttgattttca       840
     agaaagaatc ctttttctcg gagaagaagg tcaatatgct gtcaagtatg ccagacgtcg       900
     ctatagagaa atacgtcaaa aatggttgaa agagggagag taagaagatg agaatatttg       960
     ttttagaaga tgatttttcc caacagacta gaattgaaac gacgattgag aaacttttga      1020
     aagcacatca tatcattcct agctcttttg aggtatttgg caagccggac caactgctgg      1080
     cagaggtaca tgagaagggg gcccatcagc tattcttttt ggatattgag attcgaaatg      1140
     aagagatgaa gggactggaa gtagctagaa agattcggga acaagaccct tatgccctaa      1200
     tcgtctttgt gacgactcac tcggagttta tgcctctgtc ctttcgctac caagtgtcag      1260
     ctttggacta cattgataag gccctttcgg cagaggagtt tgaatctcgt atcgagacag      1320
     ccctcctcta tgccaatagt caagatagta aaagtctggc ggaagattgc ttttacttta      1380
     aatcaaaatt tgcccaattc caatatcctt tcaaagaggt ttactatctc gaaacatccc      1440
     caagacccca tcgtgttatt ctctatacca agacggacag gctagaattt acggcgagtt      1500
     tagaggaggt ttttaagcag gaacccagtc tcttgcagtg ccatcgctct tttctcatca      1560
     atcctgcaaa tgtggtgcat ttggataaga aagaaaaact ccttttcttt cccaatggtg      1620
     gaagctgtct gatcgcgcgt tataaggtca gggaagtgtc tgaggctatt aataacttac      1680
     actgagctag gagagtttat gaacattgct tggatattgt tgtatgcact tgttattaat      1740
     ggactagaaa ttgtcatttt ctttaaagta gatggaattg gtctcacttt cgatagaatt      1800
     tttaaggcct ttcttctgaa atttcttcta gggatcattt ttacgacttt tcaatttttg      1860
     gctgtaagta aatatttgtc ctattttata gaacctttgt tcggtatagg tctatctttc      1920
     ttattgttaa gagggcttcc taaaaaaatc cttatttttt atggtctctt cccaatgata      1980
     ttagtagagc tcttttacag aggtgtttcc tattttgtgc ttccattttt ggggcaagga      2040
     attgtagatg gggatggcaa tcctatcttt ttattgatta tgatattcgt ttgcttcata      2100
     gttttagtct ttttgaaatg gttagactat gatttcacta gattgagaag ggagtttcta      2160
     gatacaggtt ttcaaaagtc tcttactaag attaactggg caatgggggc ttattatcta      2220
     gtgatgcaaa gtctatctta ccttgaatat gaacaaggta ttcaatcaac gactgttcgc      2280
     catctcatcc tagtgtttta cctactcttt tttatggggg gtatcaagaa attggatacc      2340
     tatttgaagg aaaaacttca ggaggaactg aaccaagagc agaccttgcg ctacagagat      2400
     atggaacgct atagtcggca tatagaggaa ctttacaagg aaattcggag ttttcgccat      2460
     gactacacta acctcttaac cagcttacgt ttgggcattg aagaggagga tatggagcag      2520
     ataaaagaga tctacgactc ggtcttaagg gattccagtc agaaattgca ggacaataaa      2580
     tatgacctgg gcagattggt gaatattcgt gaccgtgccc tcaagagtct cctagctgga      2640
     aaatttataa aagctagaga aaagaacatt gtctttaatg ttgaagttcc tgaggagatt      2700
     caggttgagg ggatgagcct acttgatttt ctaaccattg tgtctatcct ttgtgacaat      2760
     gctattgaag ctagtgcaga ggccagtcaa cctcatgttt caatcgcctt tttaaaaaat      2820
     ggagcacagg agacttttat cattgaaaac tccatcaaag aagagggcat cgatatttct      2880
     gaaatcttct cctttggagc aagttctaaa ggggaggaga gaggagttgg tctctatacc      2940
     gttatgaaaa ttgtggaaag tcatcccaat accaatctaa atactacctg ccaaaatcaa      3000
     gtctttcgtc aggtacttac tgtgatacat gcagaatgat aaaaaacaag accgagagtt      3060
     cttgtttctc ggtcttgttt ttatagctga ataggtagtt caagtgcttt tgtgatttta      3120
     aatttactta aaattgtttc atgtaagagt tcttcccacc attctccacc tgtaatttgg      3180
     ttgagttcgg tagttgttag ttcttgaaat gaagttaggt tttgtttctt atccatgtta      3240
     tgattctcct ttttgataag ataataaata gttatagagt gttatctgaa aattaatcag      3300
     aatgggttaa aattttatct ttgaaataat caaaatatgt tttctttgca gttacactag      3360
     tgacgcgacc ttgtaagcca tattggatga gtttactatc ctcattagat agttttgcaa      3420
     gagcggttaa tttaaagaga ttgccttgct ctgttctggt aggagtttga tcaattgtct      3480
     gaagttggcc gatgatggta atgccgtgat ttccaatctt ctccagtttt aatcttacag      3540
     tttgtccttt atctagtaga ggtagatagt cagaagctac gtagtaagtg attagtactt      3600
     ctcttgtatc tgtgatgata gggaatattt gagcaatttc tgtaccagtt ggaattctat      3660
     ttttaccttc aaattcgctg ttcagatgaa cgatatcttt acttggagcg gttaaggtat      3720
     tgttttctaa acgctgtgtc gcttgatcta gttgtacttt taattctgtt aattggttct      3780
     ccacggttag ttgttgctga gaagctgttt gtaaaaattg agtgcggagt acttcaattt      3840
     tggttgctaa actattatca taagttgcta cacttccgat accagcttgc tgaattttga      3900
     ggcttgcgat agatgattca agacctgcaa tactttgatt aatttgagat aaaaatgact      3960
     cctctgccgt tccttgtgtt tgtccttgtg aggctacaag ataacgattc aaaattgact      4020
     ggtgtggatt gctagttggt aagcgtgctc tgttatttat gatagcatct ctcagctctt      4080
     gatattctcc aatttgttgt tgaacttttg taatttcttg ttcaatagct gatgaactgc      4140
     tattggcaag actagcttga tttgaaacct cagtgttagt ctttgtgata cccagttcaa      4200
     tatcatggga ttgtttagta aaattcataa aggtattatg gtagccaaat tcatcctcgc      4260
     cagaaaaaag atcagtcgct ttttctaagc tttgtttcaa aattccaagt ccttcttttt      4320
     gcttctcaag tctttgtaat tgagttgcta aggcagtttt ctgactttct tccattgttt      4380
     cagagtattt gatgagtaag tccccttttt caactacttg atttgccact aaatgattag      4440
     caaggatagg attatcactg gttgactgaa tagatgaaat gacacttgta ggggcgattt      4500
     ctccttggga agtgacagta atttcttttg tggcaacaag ggagaaaatc aagatgaaag      4560
     taaatagtaa tgaaagaggt ataattaaca ctgtcgcata gttatggtaa cgtctctgat      4620
     aaaactcgac gcttctaaaa agattaggat tcatgacatt ctccttattt attgaataga      4680
     tgatggtaga aaccttgcgc ttgcattaac tcttggtgga taccaacttc aatgattttc      4740
     ccctggtcaa gaacaatgac acggttggtt cgttcggcta tactgagacg atgggctaca      4800
     aagagaatgg ttttatcagt tagggacata agattatcta taactttttt ctcagtcaag      4860
     acatcaagac cgctagtagc ttcatctagt attaaaacag gagatttagt taaaagagca      4920
     cgagcgagag cgattcgttg cttctgtcct cctgatagac cagctccatc agagagctga      4980
     gtttgatagc ccataggcat tctttcaatg tcttgacgga tttcagctac ttcacaagct      5040
     tttagaatat cttcttgact aatcatatga ttaccgccca aggttaagtt ttccaaaata      5100
     gagccattaa agatataggc ttgttggggt aggtaattaa tatgacggcg caagactttt      5160
     tttatcaatg tttttaatat cctgatgatt gatggaaata tgccctttgt agggttcaaa      5220
     gaaattgaca atcattttgg ctaaagttgt tttaccagaa ccactaactc caactaggct      5280
     aaccttatct ccttgtttaa tcgtgagatt aatatctgtt aaggtatctc gtccaaaacc      5340
     atacttataa gaaaggtcat caaattcaat atcgcccatc aaaaaatgtg aatgaacagg      5400
     gttttcttga acttgaaatt cagattcgac tagatagact tcgttcaaac ggttattagc      5460
     gaccttcgca gattggagtt tggtttggag gttgataata ttttccatag gagttgtaaa      5520
     gtaagaaaga agtgtgttaa aggtaatcag ctgaccgata gaaattttac tcgacatgac      5580
     taattgagcg ccaaaccata ggataaggat attcagaact aattttgttc ccctgcttta      5640
     aactcgtttg taaaatagaa tatttactga gcttaaagga tttttccaaa taatctacaa      5700
     attcgctgtc tatattttga tagcgatttt cttcactcgt gagcgacttt atagtttcaa      5760
     tcccgttgat atcttcgata atggcagagc taaccataga attactttgc atgacatcat      5820
     ggttcatttt ttcgaaaggc ttcataaaag aaaagatgat gaacatgtat ataggaatgg      5880
     aaataagaga aagaaggaag agattagggt tttgtgccag caagactccc tctacaagaa      5940
     tcagaataga aacatccaga aaaagagaaa gaatggtaga agccaaggca tctataatag      6000
     agttagcatc tgtgaaccgt gaaatgattt ctcctgtacg acgtgtcgca aagaaagaca      6060
     tgggaagttc aaaaatatgg cgaatatagg ataaaatcac atcaatactt aatctctgac      6120
     tcagaacggt taggagataa tctctggaga agctcatgac ttgttggagg atataggtga      6180
     taaccagacc aactgagatg attcctaaag ttgatttcat ctgatttgga atgtattcat      6240
     ccaagattcc ttggagatag taagaaccac ctatattgat aatagtgacc aataagcttg      6300
     agagaacaat gtaagcaatg agagattttt gtttgaaaat cagaggaagg aagcttgctt      6360
     agtagaccat tctttttatc tttatggggt tgatagctgg gtttggtagc tagaaaaata      6420
     gctactccag tccattcata gaaaaagcgt tcttttgaca ttttagtgat ttttacagaa      6480
     gggtcaggat caccaataat cagatagtct ttctttgttt gatagacaac atagtaatgt      6540
     tggagttttc cttctttgtt aacgtgaacg ataaatggat aggggacatc actcatgtca      6600
     aagagcgttt tatctgcttg aacaggtctt gtttcaaagc ccatttcatc agcggctttt      6660
     acaatgccaa gagcagtcgt cccttcttta ttggtctttg caagttctct caagtgagct      6720
     agagaaaaat ctgaaccata gaatttagca atcgaggcta aggcagcgac accacagtct      6780
     ctcgcatcta tttgaggaac aaatgtacgt ttataagaag tcattggcaa ttcctttcat      6840
     atagtggata ggtctattat gtcataaaac taagttcata ttttatgaaa tcttgaatag      6900
     tcattaaaac ttcctgaatg gtaaaaaagt gattagaaat tattttttta aacatttaga      6960
     ggtggcttga aataaaaaag ctaattcaag acgtttcgat gacaattcaa gatctggatg      7020
     aaaaatttta aaaaacgatg atatactaaa cttatcaaag ttacaacaag acaaaaataa      7080
     aaaaagaaaa aaggagtatt tgtcatgaat acaaaaatga tggaacaatt ttctgttatg      7140
     gataatgaag aactcgaaat agttagtgga ggaagaggca atttaggatc tgcaatcggt      7200
     ggttgtattg gagcagtact attagctgct gcgactggtc cgataactgg gggagcagca      7260
     acacttattt gtgtaggttc aggaattatg ccctctttgt aagattatga ttcttaaata      7320
     tagtattatt atcgctatta atttactgtc ttatttactt acttacaaaa tatcaaagtt      7380
     atctaagaat gatgagaata agatagttag caaaatttta attatattat caatcgttta      7440
     tgtaatcgtt gatgctttac ttagttgatg gattggtagg aataaaaaac ttaactataa      7500
     actattattt actaatattt tttgctttct gcaagttaat aaatagtata gtaaaacttt      7560
     ttattgcaag gagaataacg aaattaagat attttagata ctcaagatta ttgaaatctt      7620
     agactaaaaa ataggtactg ctacctttaa gaagatagta gacgtatata cttttttaag      7680
     aaaatcaaaa agatactata aaaaatctat ttgtttattg aatttaagac tttggtaaca      7740
     aattgaaaat aaaaaggagg tattcatcat gaatacaaaa atgatgtcac aattttctgt      7800
     tatggataat gaaatgcttg cttgcgttga aggtggagat attgattggg gaagagaaat      7860
     tagttgtgca gcaggggttg catatggcgc aattgatggg tgtgcaacaa cggtttgata      7920
     tttctattgg gaccatttgc tataggaata ggtgtaactg gtgctgcagg tggagctata      7980
     cttggaggtg tagcctatgc agcaatatgt tggtggtaat tatggatttt aaaagtttta      8040
     ttattggttt agtagttggt atatttggtc cttatatgga tgacttaatt agaaaaatat      8100
     tttcaaaatc ttccaaaaag gatacggata gtactctcta aaaaataaat ttctcccctg      8160
     tatttgctag cttaatttac aggggagttt ctttaatatt gtttcgcctg tcaaaatgat      8220
     atgtgatagc aggatgaaaa gtctacaaac aagttggtat caatacaata taaagaggaa      8280
     agtatgtttt taatgcttac tttttaaatt ttttaacaat tcaagatgtt tcgatgacaa      8340
     ttcaagattt ggatgaaaaa ttttaaaaaa caatgatata ctaaacttgt caaagttgca      8400
     acgggtgctg ctacattatg ttaaaaatcg ctcttgattg ataagctgga tttgttagga      8460
     aaggagtaaa taattatgga taagaaaaag atagtttcga ctataatatg tatagtattt      8520
     cttgtagtgt cagtagataa tttttttaga gacttaaccc cgttactgtt cattttaaat      8580
     attattggcc tgtcttgctt ttcagtgcta acatacatta acataaaaga gatactctta      8640
     aatataagta aatgatgatt tggttagtcc tagaaccaat caacttatgt ttatcggctt      8700
     ggcagatttt atgtttgtca tttgtttgta tagaggtatt tcagaaacag aattctatca      8760
     acaactaatc gcttatatag gtgtattctc tgcttgttta tcacgcttct gctcatgtgg      8820
     ggcttgaagt attataaaaa gtagctttct atccttttct gacaggatat ttgagtagaa      8880
     ggctctatta aattgttagt gaaataaatg aatggaggta tttaatatga aatacagatt      8940
     attttttgtt attttcttga gtagtgtgtt ggatattctt ttagggacat ttttacaaat      9000
     ctctatcgta tctattgggt ggcttgttct ttacagtggt ttgtttgaag caggagtttt      9060
     ccttcttgct aataaagggg tggcggtaaa aatcaaggaa gtagatattc gaaatcgctt      9120
     taaatttatt tttggaaaaa ccttatggtt tcaaattctt ttgctcatct ttttgataat      9180
     caaactttat cttggtttgg atgcgaggtt gattttattc tatggacata ttttcattgt      9240
     ctttaatgcc ttaatgtatc tattatctag tagtcaggtt agccttaaaa aaacaaactg      9300
     tcttcttaat cttacagcag tagagcctga caaggtgagg tcatagtagg gaggatttct      9360
     atgaaaaagt atcaacttct attcaaaata agtgcagtct tctcttactt atttttcgta      9420
     tttggtcttt ctcagctgac gcttatcgtc caaaactatt ggcaattttc ttctcagata      9480
     ggcaatttat tctggattca aaatatcttg agtttacttt ttattggagt catgattgtg      9540
     gttcttgtta agacaggcca tggttatctc ttccgcattc caagaaaaaa atggctttgg      9600
     tattcgattt tgacagtatt agtggtagtg ttccagatct cttttaacgt tcagacagct      9660
     aaacatgttc agtcaactgc ggaaggttgg gctgtattga ttggttatag tgggactaac      9720
     tttgcagagc taggtattta tatagccctg ttctttctgg ttccactgat ggaagaattg      9780
     atttatagag gattactgca acatgctttc tttaagcatt cgcgatttgg tcttgatttg      9840
     cttcttcctt ctattttatt tgctctccct catttttcaa gcctgcctag tctgttagat      9900
     atcttcgtct ttgcaacagt tggaatcatc tttgctggtt tgacccgcta taccaagagc      9960
     atttatccat cctatgcggt gcatgtgatc aataatattg tagcgatctt cccgtttttg     10020
     ctcacttttc tacatagggt cttggggtaa aaaaacaaaa ggcttgcttt tcagccatag     10080
     aggaggtcat catgtataaa cacttatttt tcctagattc caaaacttta gatcggttga     10140
     caccctatat tctagtcttg gcttctgaca ccattgcttt taatgttttt gtgctaacct     10200
     ttgtatctgc ggtggttttt aatttcctaa attccatgct agctttaatg gctatattca     10260
     taggggctgg ctatgtggtc ggattttggt tgctaaaatg gtttgttttg gaaaggctag     10320
     atctaaagaa tgacgtgtag gaagtctgtt tgttgaggag gataatttta tggagttttt     10380
     tgataaattt catgccttgt gttttggatt tttagtacta ataattgtca ttacagttcc     10440
     ttatacgatt aaccatgggg gggtttttca aaatgaatct gcattgattc ttgtaagtct     10500
     tcttgtaacc tcgctgagtg ttgcttatgc tagaaagttt gaaatgattt cttttgggat     10560
     gttaagcaag aaacaacttt tgcttttcat tgcaatcttt cttctaagtg tacttgagac     10620
     gctggtttat attcatttct tcgctgtttc ttctggctca ggggtccaac acttggcgga     10680
     agtcagcaga ggaatttccc tgtctttgat tttaactacc tcagtttttg gccccatcca     10740
     ggaggaactc attttcagag gacttcttca aggtgcggtt tttgacaatt cttggttagg     10800
     gcttgtgcta acttcctctc tcttttcttt catgcatgga ccttctaatg tcccttcgtt     10860
     tattttttat ctacttgggg gtttgttgct gggctttgct tataaaaaga gtcaaaacct     10920
     atgggtttct actctagtcc atatgcttta caacagttgg ccactcttat attatttata     10980
     a                                                                     10981
//
