# Supplementary material for: Genomic analyses of pneumococci reveal a wide diversity of bacteriocins – including pneumocyclicin, a novel circular bacteriocin
Source: BMC Genomics. 2015 Jul 28;16(1):554. doi: 10.1186/s12864-015-1729-4 (PMC4517551; doi:10.1186/s12864-015-1729-4)
Supplement: Additional file 9: — Sequence and annotation files for blp cassette prototypes. [file 12864_2015_1729_MOESM9_ESM.zip › blp_prototype12_SA49.fasta]

>blp_cassette_prototype12_SA49
ctagtttgctctttgattttcattgagtattaacttggtcttgacttggtcaaagtggaa
gcggtcataggcccgccaagcggcgcgagttggagcatctggatcaagagcgctgagtcc
catgagaagactggaagtctggtaaaatttttccaattcaatcaagaatcgattatccac
tgtttcagccttggctagaaaaccaagaatagagtttaattgctcctgaaagcggacgtc
gtcagcgcttgcctgtttgcatgcttggtaggctttgtttaagtcagtaatcaaagtatg
agctcttttgatggggtctgtatctgtcatgggaatgcctcctttaatctgggtgccagt
cttacttctggcaactgtgttttgatactgttagtttatcacttttaattcttttttttt
attcaaatctttaattgtcattgaaatgtcttgaattgcgctgagtgaattttatgataa
aatagttgtaagctcatcatgatgttgtggaaaataatccttttaggagttttcaaagac
tgtttaggattgggtgtgcttgggctagaccttttctgttattcttttcttaggaggaga
atccaatgaaacatatgattattcagacacagaaaacagtctataaagtaaacatcgacg
atatctactatatccaaacacatccaactaaagcccataccgtacagattgttacagaaa
aagctagttttaatatgcttcaaaatttaagtaatcttgagaaccaatgtggggaaacct
tgatgagatgtcatcgaaattgtttggttaatcttgataaattaaaatcgattgattttc
aagaaagaatcctttttctcggagaagaaggtcaatacgctgtcaagtatgccagacgtc
gctatagagaaattcgtcaaaaatggttgaaagaaggagagtaagaagatgagaatattt
gttttagaagatgatttttcccaacagactaggattgaaacgacgattgagaaactcttg
aaggaacatcatatcactcccagctcttttgaggtatttggcaagccagaccaactgctg
gcagaggtgcatgagaagggggcccatcagctattctttttggatattgagattcgaaat
gaggagatgaaggggctggaagtggctagaaagattcgggatcgagacccctatgcccta
atcgtctttgtgacgactcactcggagtttatgcctctgtcctttcgctaccaagtgtca
gctttggactacattgataaggccctttcggcagaggagtttgaatctcgtatcgagaca
gccctcctctatgccaatagtcaagatagtaaaagtctggcggaagattgcttttacttt
aaatcaaaatttgcccaattccagtatccttttaaagaggtttactatctcgaaacatcc
ccaagaccccatcgtgttattctctataccaagacagacaggctggaatttacagcgagt
ttagaggaggttttcaagcaggaaccccgtctcttgcagtgccatcgctcttttctcatc
aatcctgcaaatgtggtgcatttggataagaaagaaaaactccttttctttcccaatggt
ggaagttgtctgatcgcgcgttataaggtcagggaagtgtctgaggctattaataactta
cactgagctaggagagtttatgaacattgcttggatattgttgtatgcacttgttattaa
tggactagaaattgtcattttctttaaagtagatggaattggtctcactttcgatagaat
ttttaaggcctttcttctgaaatttcttctagggatcatttttacgacttttcaattttt
ggctgtaagtaaatatttgtcctattttatagaacctttgttcggtataggtctatcttt
cttattgttaagagggcttcctaaaaaaatccttattttttatggtctcttcccaatgat
attagtagagctcttttacagaggtgtttcctattttgtgcttccatttttggggcaagg
aattgtagatggggatggcaatcctatctttttattgattatgatattcgtttgcttcat
agttttagtctttttgaaatggttagactatgatttcactagattgagaagggagtttct
agatacaggttttcaaaagtctcttactaagattaactgggcaatgggggcttattatct
agtgatgcaaagtctatcttaccttgaatatgaacaaggtattcaatcaacgactgttcg
ccatctcatcctagtgttttacctactcttttttatggggggtatcaagaaattggatac
ctatttgaaggaaaaacttcaggaggaactgaaccaagagcagaccttgcgctacagaga
tatggaacgctatagtcggcatatagaggaactttacaaggaaattcggagttttcgcca
tgactacactaacctcttaaccagcttacgtttgggcattgaagaggaggatatggagca
gataaaagagatctacgactcggtcttaagggattccagtcagaaattgcaggacaataa
atatgacctgggcagattggtgaatattcgtgaccgtgccctcaagagtctcctagctgg
aaaatttataaaagctagagaaaagaacattgtctttaatgttgaagttcctgaggagat
tcaggttgaggggatgagcctacttgattttctaaccattgtgtctatcctttgtgacaa
tgctattgaagctagtgcagaggccagtcaacctcatgtttcaatcgcctttttaaaaaa
tggagcacaggagacttttatcattgaaaactccatcaaagaagagggcatcgatatttc
tgaaatcttctcctttggagcaagttctaaaggggaggagagaggagttggtctctatac
cgttatgaaaattgtggaaagtcatcccaataccaatctaaatactacctgccaaaatca
agtctttcgtcaggtacttactgtgatacatgcagaatgataaaaaacaagaccgagagt
tcttgtttctcggtcttgtttttatagctgaataggtagttcaagtgcttttgtgatttt
aaatttacttaaaattgtttcatgtaagagttcttcccaccatcctccacctgtaatttg
gttgagttcggtagttgttagttcttgaaatgaagttaggttttgtttcttatccatgtt
atgattctcctttttgataagataataaatagttatagagtgttatctgaaaattaatca
gaatgggttaaaattttatctttgaaataatcaaaatatgttttctttgtagttacacta
gtgacgcgaccttgtaagccatattggatgagtttactatcctcgttagatagttttgca
agagcggttaatttaaagagatttccttgctctgttctggtaggagtttgatcaattgtc
tgaagttggccgatgatggtggtgccgtgatttccaatcttctccagttttaatcttaca
gtttgtcctttatctagtagaggtagatagtcagaagatacgtagtaagtgattagtact
tctcttgtatctgtgatgacagggaatatttgagcaatttctgtaccagttggaattcta
tttttaccttcaaattcgctgttcagatgaacgatacctttacttggggaggttaaggta
ttgttttccaaacgctgtgtggcttgatctagttgtacttttaattctgttaaatgattc
tccacagttagttgttgctgtgaggctgtctgtaaaaactgagtgcggagtacttcaatt
ttggttgctaaactgttatcataagttgctacacttccgataccagcttgctgaattttg
aggcttgcgatagatgattcaagacctgcaatactttgattaatttgagataaaaatggc
tcctctgccgttccttgtgtttgtccttgtgaggctacaagataacgattcaaaattgac
tggtgtggattgctagttggtaagcgtgctctgttatttatgatagcatctctcagctct
tgatattctccaatttgttgttgaacttttgtaatttcttgttcaatagctgatgaactg
ctattggcaagattagcttgatttgaaacctcagtgttagtctttgtgatacccagttca
atatcatgggattgtttagtaaaattcataaaggtattatggtagccaaattcatcctcg
ccagaaaaaagatcagtcgctttttctaagctttgtttcaaaattccaagtccttctttt
tgcttctcaagtctttgtaattgagttgctaaggcagttttctgactttcttccattgtt
tcagagtatttgatgagtaagtcccctttttcaactacttgatttgccactaaatgatta
gcaaggataggattatcactggttgactgaatagatgaaatgacacttgtaggggcgatt
tctccttgggaagtgacagtaatttcttttgtggcaacaagggagaaaatcaagatgaaa
gtaaatagtaatgaaagaggtataatgaacactgtcgcatagttatggtaacgtctctga
taaaactcgacgcttctaaaaagattaggattcatgacattctccttatttattgaatag
atgatggtagaaaccttgcgcctgcattaactcttggtggctaccaacttcaatgatttt
cccctggtcaagaacaatgacacggttggttcgttcggctatactgagacgatgggctac
aaagagaatggttttatcagttagggacataagattatctataacttttttctcagtcaa
gacatcaagaccgctagtagcttcatctagtattaaaacaggagatttagtcaaaagagc
acgagcgagagcgattcgttgcttctgtcctcctgatagaccagctccatcagagagctg
agtttgatagcccataggcattctttcaatgtcttgacggatttcagctacttcacaagc
ttttagaatatcttcttgactaatcatatgattaccgcccaaggttaagttttccaaaat
agagccattaaagatataggcttgttggggtaggtaattaatatgacggcgcaagacttt
tttatcaatgtttttaatatcctgatgattgatggaaatatgccctttgtagggttcaaa
gaaattgacaatcattttggctaaagttgttttaccagaaccactaactccaactaggct
aaccttatctccttgtttaatcgtgagattaatatctgttaaggtatctcatccaaaacc
atacttataagaaaggtcatcaaattcaatatcgcccatcaaaaaatgtgaatgaacagg
gttttcttgaacttgaaattcagattcgactagatagacttcgttcaaacggttattagc
gaccttcgcagattggagtttggtttggaggttgataatattttccataggagttgtaaa
gtaagaaaaaagtgtgttaaaggtaatcagctgaccgatagaaattttacttgacatgac
taattgagcgccaaaccataggataaggatattcagaactaattttgttccctgctttaa
actcgtttgtaaaatagaatatttactgagcttaaaggatttttccaaataatctacaaa
ttcgctgtctatattttgatagcgattttcttcactcgtgagcgactttatagtttcaat
cccgttgatatcttcgataatggcagagctaaccatagaattactttgcatgacatcatg
gttcattttttcgaaaggtttcataaaagaaaagatgatgaacatgtatataggaatgga
aataagagaaagaaggaagagattagggttttgtgccagtaagacgcctcctacaagaat
cagaatagaaacatccagaaaaagagaaagaatggtagaagccaaggaatctataataga
gttagcatctgtgaatcgtgaaatgatttctcctgtacgacgtgtcgcaaagaaagacat
gggaagttcaaaaatatggcgaatataggataaaatcacatcaatacttaatctctgact
cagaacggttaggagataatctctggagaagctcatgacttgttggaggatataggtgat
aatcagaccaactgagatgattcctaaagttgatttcatctgatttggaatgtattcatc
caagattccttggagatagtaagaaccacctatattgataatagtgaccaataagcttga
gagaacaatgtaagcaatgagagatttttgtttgaaaatcagaggaaggaagcttgctta
gtagaccattctttttatctttatggggttgatagctgggtttggtagctagaaaaatag
ctactccagtccattcatagaaaaagcgttcttttgacattttagtgatttttacagaag
ggtcaggatcaccaataatcagatagtctttctttgtttgatagacaacatagtaatgtt
ggagttttccttctttgttaacgtgaacgataaatggataggggacatcactcatgtcaa
agagcgttttatctgcttgaacaggtcttgtttcaaagcccatttcatcagcggctttta
caatgccaagagcagtcgtcccttctttattggtctttgcaagttctctcaagtgagcta
gagaaaaatctgaaccatagaatttagcaatcgaggctaaggcagcgacaccacagtctc
tcgcatctatttgaggaacaaatgtacgtttataagaagtcattggcaattcctttcata
tagtggataggtctattatgtcataaaactaagttcatattttatgaaatcttgaatagt
cattaaaacttcctgaatggtaaaaaagtgattagaaattattttttttaaacatttaga
ggtggcttgaaataaaaaagctaattcaagacgtttcgatgacaattcaagatctggatg
aaaaattttaaaaaacgatgatatactaaacttatcaaagttacaacaagacaaaaataa
aaaaagaaaaaaggagtatttgtcatgaatacaaaaatgatggaacaattttctgttatg
gataatgaagaactcgaaatagttagtggaggaagaggcaatttaggatctgcaatcggt
ggttgtattggagcagtactattagctgctgcgactggtccgataactgggggagcagca
acacttatttgtgtaggttcaggaattatgtcctctttgtaagattatgatttttaaata
tagtattattatcgctattaatttactgtcttatttacttacttacaaaatatcaaagtt
atctaagaatgatgagaataagatagttagcaaaattttaattatattatcaatcgttta
tgtaatcgttgatgctttacttagttgatggattggtaggaataaaaaacttaactataa
actattatttactaatattttttgctttctgcaagttaataaatagtatagtaaaacttt
ttattgcaaggagaataacgaaattaagatattttagatactcaagattattgaaatctt
agactaaaaaataggtactgctacctttaagaagatagtagacgtatatacttttttaag
aaaatcaaaaagatactataaaaaatctatttgtttattgaatttaagactttggtaaca
aattgaaaataaaaaggagatattcatcatgaatacaaaaatgttgtcacagttagaggt
tatggatactgaaatgcttgcgaaagttgaaggggggtatagctccactaattgtcaaaa
tgcactgattacaggagtcactacgggaattataactggtggaactggagcaggtttggc
cactttaggagtaactggacttgctggtgcatttgttggagcacacattggtgcaattgg
gggtggattaacatgcttaggaggtatggttggtgataaattgggactaagttggtaaga
cttatagtaaaattatgaggattctattctgatttattttagttttttaaaaaaggagta
tttgtcatggatacaaaaatgatgtcacaattttctgttatggataatgaaatgcttgct
tgcgttgaaggtggagatattgattggggaagaaaaattagttgtgcagcaggggttgca
tatggcgcaattgatgggtgtgcaacaacggtttgacatttctattgggaccatttgcta
taggaataggtgtaactggtgctgcaggtggagctatacttggaggtgtagcctatgcag
caatatgttggtggtaattatggattttaaaagttttattattggtttagtagttggtat
atttggtccttatatggatgacttaattagaaaaatattttcaaaatcttccaaaaagga
tacggatagtactctctaaaaaataaatttctcccctgtatttgctagcttaatttacag
gggagtttctttaatattgtttcgcctgtcaaaatgatatgtgatagcaggatgaaaagt
ctacaaacaagttggtatcaatacaatataaagaggaaagtatgtttttaatgcttactt
tttaaattttttaacaattcaagatgtttcgatgacaattcaagatttggatgaaaaatt
ttaaaaaacaatgatatactaaacttgtcaaagttgcaacgggtgctgctacattatgtt
aaaaatcgctcttgattgataagctggatttgttaggaaaggagtaaataattatggata
agaaaaagatagtttcgactataatatgtatagtatttcttgtagtgtcagtagataatt
tttttagagacttaaccccgttactgttcattttaaatattattggcctgtcttgctttt
cagtgctaacatacattaaaataaaagagatactcttaaatataagtaaatgatgatttg
gttagtcctagaaccaatcaacttatgtttatcggcttggcagattttatgtttgtcatt
tgtttgtatagaggtatttcagaaacagaattctatcaacaactaatcgcttatataggt
gtattctctgcttgtttatcacgcttctgctcatgtggggcttgaagtattataaaaagt
agctttctatccttttctgacaggatatttgagtagaaggctctattaaattgttagtga
aataaatgaatggaggtatttaatatgaaatacagattattttttgttattttcttgagt
agtgtgttggatattcttttagggacatttttacaaatctctatcgtatctattgggtgg
cttgttctttacagtggtttgtttgaagcaggagttttccttcttgctaataaaggggtg
gcggtaaaaatcaaggaagtagatattcgaaatcgctttaaatttatttttggaaaaacc
ttatggtttcaaattcttttgctcatctttttgataatcaaactttatcttggtttggat
gcgaggttgattttattctatggacatattttcattgtctttaatgccttaatgtatcta
ttatctagtagtcaggttagccttaaaaaaaacaaactgtcttcttaatcttacagcagt
agagcctgacaaggtgaggtcatagtagggaggatttctatgaaaaagtatcaacttcta
ttcaaaataagtgcagtcttctcttacttatttttcgtatttagtctttctcagctgacg
cttatcgtccaaaactattggcaattttcttctcagataggcaatttattctggattcaa
aatatcttgagtttactttttattggagtcatgattgtggttcttgttaagacaggccat
ggttatctcttccgcattccaagaaaaaaatggctttggtattcgattttgacagtatta
gtgctagtgttccagatctcttttaacgttcagacagctaaacatgttcagtcaactgcg
gaaggttgggctgtattgattggttatagtgggactaactttgcagagctaggtatttat
atagccctgttctttctggttccactgatggaagaattgatttatagaggattactgcaa
catgctttctttaagcattcgcgatttggtcttgatttgcttcttccttctattttattt
gctctccctcatttttcaagcctgcctagtctgttagatatcttcgtctttgcaacagtt
ggaatcatctttgctggtttgacccgctataccaagagcatttatccatcctatgcggtg
catgtgatcaataatattgtagcgaccttcccgtttttgctcacttttctacatagggtc
ttggggtaaaaaaacaaaaggcttgcttttcagccatagaggaggtcatcatgtataaac
acttatttttcctagattccaaaactttagatcggttgacaccctatattctagtcttgg
cttctgacaccattgcttttaatgtttttgtgctaacctttgtatctgcggtggttttta
atttcctaaattccatgctagctttaatggctatattcataggggctggctatgtggtcg
gattttggttactaatactcaatgaaaatcaaagagcaaactaggaaactagccgcaggc
tgtacttgagtacggcaaggcgacgttgacgtggtttgaatttgattttcattgagtata
aaatggtttgttttggaaaggctagaactaaagaatgacgtgtaggaagtctgtttgttg
aggaggataattttatggagttttttgataaatttcatgccttgtgttttggatttttag
tactagacttgttcggaatctagttcactnnnnnnnnnnnnnnnnnnnnnnnnnnnnnnn
nnnnnnnnnnnnnnnnnnnnnnnnnnnnnnnnnnnnnnnnnnnnnnnnnnnnnnnnnnnn
nnnnnnnnnnnnnnnnnnnnnnnnnnnnnnnnnnnnnnnnnnnnnnnnnnnnnnnnnnnn
nnnnnnnnnnnnnnnnnnnnnnnnnnnnnnnnnnnnnnnnnnnnnnnnnnnnnnnnnnnn
nnnnnnnnnnnnnnnnnnnnnnnnnnnnnnnnnnnnnnnnnnnnnnnnnnnnnnnnnnnn
nnnnnnnnnnnnnnnnnnnnnnnnnnnnnnnnnnnnnnnnnnnnnnnnnnnnnnnnnnnn
nnnnnnnnnnnnnnnnnnnnnnnnnnnnnnnnnnnnnnnnnnnnnnnnnnnnnnnnnnnn
nnnnnnnnnnnnnnnnnnnnnnnnnnnnnnnnnnnnnnnnnnnnnnnnnnnnnnnnnnnn
nnnnnnnnnnnnnnnnnnnnnnnnnnnnnnnnnnnnnnnnnnnnnnnnnnnnnnnnnnnn
nnnnnnnnnnnnnnnnnnnnnnnnnnnnnnnnnnnnnnnnnnnnnnnnnnnnnnnnnnnn
nnnnnnnnnnnnnnnnnnnnnnnnnnnnnnnnnnnnnnnnnnnnnnnnnnnnnnnnnnnn
nnnnnnnnnnnnnnnnnnnnnnnnnnnnnnnnnnnnnnnnnnnnnnnnnnnnnnnnnnnn
nnnnnnnnnnnnnnnnnnnnnnnnnnnnnnnnnnnnnnnnnnnnnnnnnnnnnnnnnnnn
nnnnnnnnnnnnnnnnnnnnnnnnnnnnnnnnnnnnnnnnnnnnnnnnnnnnnnnnnnnn
nnnnnnnnnnctttttacagttaccgaacaagtctactaataattgtcattacagttcct
tatacgattaaccatgggggtttttttcaaaatgaatctgcattgattcttgtaagtctt
cttgtaacctcgctgagtgttgcttatgctagaaagtttgaaatgatttcttttgggatg
ttaagcaagaaacaacttttgcttttcattgcaatctttcttctaagtgtacttgagacg
ctggtttatattcatttcttcgctgtttcttctggctcaggggtccaacacttggcggaa
gtcagcagaggaatttccctgtctttgattttgactacctcagtttttggccccatccag
gaggaactcattttcagaggacttcttcaaggtgcggtttttgacaattcttggttaggg
cttgtgctaacttcctctctcttttctttcatgcatggaccttctaatgtcccttcgttt
attttttatctacttgggggtttgttgctgggctttgcttataaaaagagtcaaaaccta
tgggtttctactctagtccatatgctttacaacagttggccactcttatattatttataa
