# Supplementary material for: Genomic analyses of pneumococci reveal a wide diversity of bacteriocins – including pneumocyclicin, a novel circular bacteriocin
Source: BMC Genomics. 2015 Jul 28;16(1):554. doi: 10.1186/s12864-015-1729-4 (PMC4517551; doi:10.1186/s12864-015-1729-4)
Supplement: Additional file 9: — Sequence and annotation files for blp cassette prototypes. [file 12864_2015_1729_MOESM9_ESM.zip › blp_prototype12_SA49_annotation.embl]

FT   source          1..12300
FT                   /organism="Streptococcus pneumoniae"
FT                   /mol_type="genomic DNA"
FT                   /strain="SA49"
FT   CDS             complement(1..330)
FT                   /gene="blpT"
FT                   /inference="ab initio prediction:Prodigal:2.60"
FT                   /codon_start=1
FT                   /transl_table=11
FT                   /product="hypothetical protein"
FT                   /colour=10
FT   CDS             606..944
FT                   /gene="blpS"
FT                   /gene_synonym="spiR1"
FT                   /inference="ab initio prediction:Prodigal:2.60"
FT                   /codon_start=1
FT                   /transl_table=11
FT                   /product="LytTR DNA-binding domain protein"
FT                   /colour=9
FT   CDS             949..1686
FT                   /gene="blpR"
FT                   /gene_synonym="spiR2"
FT                   /inference="ab initio prediction:Prodigal:2.60"
FT                   /codon_start=1
FT                   /transl_table=11
FT                   /product="response regulator"
FT                   /colour=9
FT   CDS             1700..3040
FT                   /gene="blpH"
FT                   /gene_synonym="spiH"
FT                   /inference="ab initio prediction:Prodigal:2.60"
FT                   /codon_start=1
FT                   /transl_table=11
FT                   /product="histidine kinase"
FT                   /colour=9
FT   CDS             complement(3082..3237)
FT                   /gene="blpC"
FT                   /gene_synonym="spiP"
FT                   /inference="ab initio prediction:Prodigal:2.60"
FT                   /codon_start=1
FT                   /transl_table=11
FT                   /product="peptide pheromone"
FT                   /colour=9
FT   CDS             complement(3294..4655)
FT                   /gene="blpB"
FT                   /gene_synonym="spiD"
FT                   /inference="ab initio prediction:Prodigal:2.60"
FT                   /codon_start=1
FT                   /transl_table=11
FT                   /product="bacteriocin secretion accessory protein"
FT                   /colour=3
FT   CDS             complement(4666..5235)
FT                   /gene="blpA ORF3"
FT                   /gene_synonym="spiC"
FT                   /inference="ab initio prediction:Prodigal:2.60"
FT                   /codon_start=1
FT                   /transl_table=11
FT                   /product="ABC transporter; ATPase domain"
FT                   /colour=3
FT   CDS             complement(5329..6291)
FT                   /gene="blpA ORF2"
FT                   /gene_synonym="spiB"
FT                   /inference="ab initio prediction:Prodigal:2.60"
FT                   /codon_start=1
FT                   /transl_table=11
FT                   /product="ABC transporter; transmembrane region"
FT                   /colour=3
FT   CDS             complement(6236..6823)
FT                   /gene="blpA ORF1"
FT                   /gene_synonym="spiA"
FT                   /inference="ab initio prediction:Prodigal:2.60"
FT                   /codon_start=1
FT                   /transl_table=11
FT                   /product="ABC transporter; C39 protease domain"
FT                   /colour=3
FT   CDS             7105..7302
FT                   /gene="blpI"
FT                   /gene_synonym="pncA"
FT                   /inference="ab initio prediction:Prodigal:2.60"
FT                   /codon_start=1
FT                   /transl_table=11
FT                   /product="class II bacteriocin precursor"
FT                   /colour=7
FT   CDS             7769..8038
FT                   /gene="blpJ"
FT                   /gene_synonym="pncD"
FT                   /inference="ab initio prediction:Prodigal:2.60"
FT                   /codon_start=1
FT                   /transl_table=11
FT                   /product="class II bacteriocin precursor"
FT                   /colour=7
FT   CDS             8107..8256
FT                   /gene="blpO"
FT                   /gene_synonym="pncV"
FT                   /inference="ab initio prediction:Prodigal:2.60"
FT                   /codon_start=1
FT                   /transl_table=11
FT                   /product="class II bacteriocin precursor"
FT                   /colour=7
FT   CDS             8814..8993
FT                   /gene="pncM"
FT                   /inference="predicted by Prodigal in other strains"
FT                   /codon_start=1
FT                   /transl_table=11
FT                   /product="membrane protein with putative function in
FT                   immunity"
FT                   /colour=4
FT   CDS             9265..9648
FT                   /gene="blpX"
FT                   /gene_synonym="pncN"
FT                   /inference="ab initio prediction:Prodigal:2.60"
FT                   /codon_start=1
FT                   /transl_table=11
FT                   /product="membrane protein with putative function in
FT                   immunity"
FT                   /colour=4
FT   CDS             9700..10389
FT                   /gene="blpY"
FT                   /gene_synonym="pncO"
FT                   /inference="ab initio prediction:Prodigal:2.60"
FT                   /codon_start=1
FT                   /transl_table=11
FT                   /product="CAAX amino terminal protease"
FT                   /colour=2
FT   CDS             10431..10664
FT                   /gene="blpZ"
FT                   /gene_synonym="pncQ"
FT                   /inference="ab initio prediction:Prodigal:2.60"
FT                   /codon_start=1
FT                   /transl_table=11
FT                   /product="membrane protein with putative function in
FT                   immunity"
FT                   /colour=4
FT   CDS             join(10815..10862,11737..12300)
FT                   /gene="pncP"
FT                   /gene_synonym="SP0547"
FT                   /inference="predicted by Prodigal in other strains"
FT                   /codon_start=1
FT                   /transl_table=11
FT                   /product="CAAX amino terminal protease"
FT                   /pseudo
FT                   /note="non-functional due to insertion of IS element"
FT                   /colour=11
FT   mobile_element  complement(10865..11735)
FT                   /gene="IS1515"
FT                   /inference="identification by IS Finder
FT                   (https://www-is.biotoul.fr/)"
FT                   /colour=12
SQ   Sequence 12300 BP; 3385 A; 1791 C; 2340 G; 3963 T; 821 other;
     ctagtttgct ctttgatttt cattgagtat taacttggtc ttgacttggt caaagtggaa        60
     gcggtcatag gcccgccaag cggcgcgagt tggagcatct ggatcaagag cgctgagtcc       120
     catgagaaga ctggaagtct ggtaaaattt ttccaattca atcaagaatc gattatccac       180
     tgtttcagcc ttggctagaa aaccaagaat agagtttaat tgctcctgaa agcggacgtc       240
     gtcagcgctt gcctgtttgc atgcttggta ggctttgttt aagtcagtaa tcaaagtatg       300
     agctcttttg atggggtctg tatctgtcat gggaatgcct cctttaatct gggtgccagt       360
     cttacttctg gcaactgtgt tttgatactg ttagtttatc acttttaatt cttttttttt       420
     attcaaatct ttaattgtca ttgaaatgtc ttgaattgcg ctgagtgaat tttatgataa       480
     aatagttgta agctcatcat gatgttgtgg aaaataatcc ttttaggagt tttcaaagac       540
     tgtttaggat tgggtgtgct tgggctagac cttttctgtt attcttttct taggaggaga       600
     atccaatgaa acatatgatt attcagacac agaaaacagt ctataaagta aacatcgacg       660
     atatctacta tatccaaaca catccaacta aagcccatac cgtacagatt gttacagaaa       720
     aagctagttt taatatgctt caaaatttaa gtaatcttga gaaccaatgt ggggaaacct       780
     tgatgagatg tcatcgaaat tgtttggtta atcttgataa attaaaatcg attgattttc       840
     aagaaagaat cctttttctc ggagaagaag gtcaatacgc tgtcaagtat gccagacgtc       900
     gctatagaga aattcgtcaa aaatggttga aagaaggaga gtaagaagat gagaatattt       960
     gttttagaag atgatttttc ccaacagact aggattgaaa cgacgattga gaaactcttg      1020
     aaggaacatc atatcactcc cagctctttt gaggtatttg gcaagccaga ccaactgctg      1080
     gcagaggtgc atgagaaggg ggcccatcag ctattctttt tggatattga gattcgaaat      1140
     gaggagatga aggggctgga agtggctaga aagattcggg atcgagaccc ctatgcccta      1200
     atcgtctttg tgacgactca ctcggagttt atgcctctgt cctttcgcta ccaagtgtca      1260
     gctttggact acattgataa ggccctttcg gcagaggagt ttgaatctcg tatcgagaca      1320
     gccctcctct atgccaatag tcaagatagt aaaagtctgg cggaagattg cttttacttt      1380
     aaatcaaaat ttgcccaatt ccagtatcct tttaaagagg tttactatct cgaaacatcc      1440
     ccaagacccc atcgtgttat tctctatacc aagacagaca ggctggaatt tacagcgagt      1500
     ttagaggagg ttttcaagca ggaaccccgt ctcttgcagt gccatcgctc ttttctcatc      1560
     aatcctgcaa atgtggtgca tttggataag aaagaaaaac tccttttctt tcccaatggt      1620
     ggaagttgtc tgatcgcgcg ttataaggtc agggaagtgt ctgaggctat taataactta      1680
     cactgagcta ggagagttta tgaacattgc ttggatattg ttgtatgcac ttgttattaa      1740
     tggactagaa attgtcattt tctttaaagt agatggaatt ggtctcactt tcgatagaat      1800
     ttttaaggcc tttcttctga aatttcttct agggatcatt tttacgactt ttcaattttt      1860
     ggctgtaagt aaatatttgt cctattttat agaacctttg ttcggtatag gtctatcttt      1920
     cttattgtta agagggcttc ctaaaaaaat ccttattttt tatggtctct tcccaatgat      1980
     attagtagag ctcttttaca gaggtgtttc ctattttgtg cttccatttt tggggcaagg      2040
     aattgtagat ggggatggca atcctatctt tttattgatt atgatattcg tttgcttcat      2100
     agttttagtc tttttgaaat ggttagacta tgatttcact agattgagaa gggagtttct      2160
     agatacaggt tttcaaaagt ctcttactaa gattaactgg gcaatggggg cttattatct      2220
     agtgatgcaa agtctatctt accttgaata tgaacaaggt attcaatcaa cgactgttcg      2280
     ccatctcatc ctagtgtttt acctactctt ttttatgggg ggtatcaaga aattggatac      2340
     ctatttgaag gaaaaacttc aggaggaact gaaccaagag cagaccttgc gctacagaga      2400
     tatggaacgc tatagtcggc atatagagga actttacaag gaaattcgga gttttcgcca      2460
     tgactacact aacctcttaa ccagcttacg tttgggcatt gaagaggagg atatggagca      2520
     gataaaagag atctacgact cggtcttaag ggattccagt cagaaattgc aggacaataa      2580
     atatgacctg ggcagattgg tgaatattcg tgaccgtgcc ctcaagagtc tcctagctgg      2640
     aaaatttata aaagctagag aaaagaacat tgtctttaat gttgaagttc ctgaggagat      2700
     tcaggttgag gggatgagcc tacttgattt tctaaccatt gtgtctatcc tttgtgacaa      2760
     tgctattgaa gctagtgcag aggccagtca acctcatgtt tcaatcgcct ttttaaaaaa      2820
     tggagcacag gagactttta tcattgaaaa ctccatcaaa gaagagggca tcgatatttc      2880
     tgaaatcttc tcctttggag caagttctaa aggggaggag agaggagttg gtctctatac      2940
     cgttatgaaa attgtggaaa gtcatcccaa taccaatcta aatactacct gccaaaatca      3000
     agtctttcgt caggtactta ctgtgataca tgcagaatga taaaaaacaa gaccgagagt      3060
     tcttgtttct cggtcttgtt tttatagctg aataggtagt tcaagtgctt ttgtgatttt      3120
     aaatttactt aaaattgttt catgtaagag ttcttcccac catcctccac ctgtaatttg      3180
     gttgagttcg gtagttgtta gttcttgaaa tgaagttagg ttttgtttct tatccatgtt      3240
     atgattctcc tttttgataa gataataaat agttatagag tgttatctga aaattaatca      3300
     gaatgggtta aaattttatc tttgaaataa tcaaaatatg ttttctttgt agttacacta      3360
     gtgacgcgac cttgtaagcc atattggatg agtttactat cctcgttaga tagttttgca      3420
     agagcggtta atttaaagag atttccttgc tctgttctgg taggagtttg atcaattgtc      3480
     tgaagttggc cgatgatggt ggtgccgtga tttccaatct tctccagttt taatcttaca      3540
     gtttgtcctt tatctagtag aggtagatag tcagaagata cgtagtaagt gattagtact      3600
     tctcttgtat ctgtgatgac agggaatatt tgagcaattt ctgtaccagt tggaattcta      3660
     tttttacctt caaattcgct gttcagatga acgatacctt tacttgggga ggttaaggta      3720
     ttgttttcca aacgctgtgt ggcttgatct agttgtactt ttaattctgt taaatgattc      3780
     tccacagtta gttgttgctg tgaggctgtc tgtaaaaact gagtgcggag tacttcaatt      3840
     ttggttgcta aactgttatc ataagttgct acacttccga taccagcttg ctgaattttg      3900
     aggcttgcga tagatgattc aagacctgca atactttgat taatttgaga taaaaatggc      3960
     tcctctgccg ttccttgtgt ttgtccttgt gaggctacaa gataacgatt caaaattgac      4020
     tggtgtggat tgctagttgg taagcgtgct ctgttattta tgatagcatc tctcagctct      4080
     tgatattctc caatttgttg ttgaactttt gtaatttctt gttcaatagc tgatgaactg      4140
     ctattggcaa gattagcttg atttgaaacc tcagtgttag tctttgtgat acccagttca      4200
     atatcatggg attgtttagt aaaattcata aaggtattat ggtagccaaa ttcatcctcg      4260
     ccagaaaaaa gatcagtcgc tttttctaag ctttgtttca aaattccaag tccttctttt      4320
     tgcttctcaa gtctttgtaa ttgagttgct aaggcagttt tctgactttc ttccattgtt      4380
     tcagagtatt tgatgagtaa gtcccctttt tcaactactt gatttgccac taaatgatta      4440
     gcaaggatag gattatcact ggttgactga atagatgaaa tgacacttgt aggggcgatt      4500
     tctccttggg aagtgacagt aatttctttt gtggcaacaa gggagaaaat caagatgaaa      4560
     gtaaatagta atgaaagagg tataatgaac actgtcgcat agttatggta acgtctctga      4620
     taaaactcga cgcttctaaa aagattagga ttcatgacat tctccttatt tattgaatag      4680
     atgatggtag aaaccttgcg cctgcattaa ctcttggtgg ctaccaactt caatgatttt      4740
     cccctggtca agaacaatga cacggttggt tcgttcggct atactgagac gatgggctac      4800
     aaagagaatg gttttatcag ttagggacat aagattatct ataacttttt tctcagtcaa      4860
     gacatcaaga ccgctagtag cttcatctag tattaaaaca ggagatttag tcaaaagagc      4920
     acgagcgaga gcgattcgtt gcttctgtcc tcctgataga ccagctccat cagagagctg      4980
     agtttgatag cccataggca ttctttcaat gtcttgacgg atttcagcta cttcacaagc      5040
     ttttagaata tcttcttgac taatcatatg attaccgccc aaggttaagt tttccaaaat      5100
     agagccatta aagatatagg cttgttgggg taggtaatta atatgacggc gcaagacttt      5160
     tttatcaatg tttttaatat cctgatgatt gatggaaata tgccctttgt agggttcaaa      5220
     gaaattgaca atcattttgg ctaaagttgt tttaccagaa ccactaactc caactaggct      5280
     aaccttatct ccttgtttaa tcgtgagatt aatatctgtt aaggtatctc atccaaaacc      5340
     atacttataa gaaaggtcat caaattcaat atcgcccatc aaaaaatgtg aatgaacagg      5400
     gttttcttga acttgaaatt cagattcgac tagatagact tcgttcaaac ggttattagc      5460
     gaccttcgca gattggagtt tggtttggag gttgataata ttttccatag gagttgtaaa      5520
     gtaagaaaaa agtgtgttaa aggtaatcag ctgaccgata gaaattttac ttgacatgac      5580
     taattgagcg ccaaaccata ggataaggat attcagaact aattttgttc cctgctttaa      5640
     actcgtttgt aaaatagaat atttactgag cttaaaggat ttttccaaat aatctacaaa      5700
     ttcgctgtct atattttgat agcgattttc ttcactcgtg agcgacttta tagtttcaat      5760
     cccgttgata tcttcgataa tggcagagct aaccatagaa ttactttgca tgacatcatg      5820
     gttcattttt tcgaaaggtt tcataaaaga aaagatgatg aacatgtata taggaatgga      5880
     aataagagaa agaaggaaga gattagggtt ttgtgccagt aagacgcctc ctacaagaat      5940
     cagaatagaa acatccagaa aaagagaaag aatggtagaa gccaaggaat ctataataga      6000
     gttagcatct gtgaatcgtg aaatgatttc tcctgtacga cgtgtcgcaa agaaagacat      6060
     gggaagttca aaaatatggc gaatatagga taaaatcaca tcaatactta atctctgact      6120
     cagaacggtt aggagataat ctctggagaa gctcatgact tgttggagga tataggtgat      6180
     aatcagacca actgagatga ttcctaaagt tgatttcatc tgatttggaa tgtattcatc      6240
     caagattcct tggagatagt aagaaccacc tatattgata atagtgacca ataagcttga      6300
     gagaacaatg taagcaatga gagatttttg tttgaaaatc agaggaagga agcttgctta      6360
     gtagaccatt ctttttatct ttatggggtt gatagctggg tttggtagct agaaaaatag      6420
     ctactccagt ccattcatag aaaaagcgtt cttttgacat tttagtgatt tttacagaag      6480
     ggtcaggatc accaataatc agatagtctt tctttgtttg atagacaaca tagtaatgtt      6540
     ggagttttcc ttctttgtta acgtgaacga taaatggata ggggacatca ctcatgtcaa      6600
     agagcgtttt atctgcttga acaggtcttg tttcaaagcc catttcatca gcggctttta      6660
     caatgccaag agcagtcgtc ccttctttat tggtctttgc aagttctctc aagtgagcta      6720
     gagaaaaatc tgaaccatag aatttagcaa tcgaggctaa ggcagcgaca ccacagtctc      6780
     tcgcatctat ttgaggaaca aatgtacgtt tataagaagt cattggcaat tcctttcata      6840
     tagtggatag gtctattatg tcataaaact aagttcatat tttatgaaat cttgaatagt      6900
     cattaaaact tcctgaatgg taaaaaagtg attagaaatt atttttttta aacatttaga      6960
     ggtggcttga aataaaaaag ctaattcaag acgtttcgat gacaattcaa gatctggatg      7020
     aaaaatttta aaaaacgatg atatactaaa cttatcaaag ttacaacaag acaaaaataa      7080
     aaaaagaaaa aaggagtatt tgtcatgaat acaaaaatga tggaacaatt ttctgttatg      7140
     gataatgaag aactcgaaat agttagtgga ggaagaggca atttaggatc tgcaatcggt      7200
     ggttgtattg gagcagtact attagctgct gcgactggtc cgataactgg gggagcagca      7260
     acacttattt gtgtaggttc aggaattatg tcctctttgt aagattatga tttttaaata      7320
     tagtattatt atcgctatta atttactgtc ttatttactt acttacaaaa tatcaaagtt      7380
     atctaagaat gatgagaata agatagttag caaaatttta attatattat caatcgttta      7440
     tgtaatcgtt gatgctttac ttagttgatg gattggtagg aataaaaaac ttaactataa      7500
     actattattt actaatattt tttgctttct gcaagttaat aaatagtata gtaaaacttt      7560
     ttattgcaag gagaataacg aaattaagat attttagata ctcaagatta ttgaaatctt      7620
     agactaaaaa ataggtactg ctacctttaa gaagatagta gacgtatata cttttttaag      7680
     aaaatcaaaa agatactata aaaaatctat ttgtttattg aatttaagac tttggtaaca      7740
     aattgaaaat aaaaaggaga tattcatcat gaatacaaaa atgttgtcac agttagaggt      7800
     tatggatact gaaatgcttg cgaaagttga aggggggtat agctccacta attgtcaaaa      7860
     tgcactgatt acaggagtca ctacgggaat tataactggt ggaactggag caggtttggc      7920
     cactttagga gtaactggac ttgctggtgc atttgttgga gcacacattg gtgcaattgg      7980
     gggtggatta acatgcttag gaggtatggt tggtgataaa ttgggactaa gttggtaaga      8040
     cttatagtaa aattatgagg attctattct gatttatttt agttttttaa aaaaggagta      8100
     tttgtcatgg atacaaaaat gatgtcacaa ttttctgtta tggataatga aatgcttgct      8160
     tgcgttgaag gtggagatat tgattgggga agaaaaatta gttgtgcagc aggggttgca      8220
     tatggcgcaa ttgatgggtg tgcaacaacg gtttgacatt tctattggga ccatttgcta      8280
     taggaatagg tgtaactggt gctgcaggtg gagctatact tggaggtgta gcctatgcag      8340
     caatatgttg gtggtaatta tggattttaa aagttttatt attggtttag tagttggtat      8400
     atttggtcct tatatggatg acttaattag aaaaatattt tcaaaatctt ccaaaaagga      8460
     tacggatagt actctctaaa aaataaattt ctcccctgta tttgctagct taatttacag      8520
     gggagtttct ttaatattgt ttcgcctgtc aaaatgatat gtgatagcag gatgaaaagt      8580
     ctacaaacaa gttggtatca atacaatata aagaggaaag tatgttttta atgcttactt      8640
     tttaaatttt ttaacaattc aagatgtttc gatgacaatt caagatttgg atgaaaaatt      8700
     ttaaaaaaca atgatatact aaacttgtca aagttgcaac gggtgctgct acattatgtt      8760
     aaaaatcgct cttgattgat aagctggatt tgttaggaaa ggagtaaata attatggata      8820
     agaaaaagat agtttcgact ataatatgta tagtatttct tgtagtgtca gtagataatt      8880
     tttttagaga cttaaccccg ttactgttca ttttaaatat tattggcctg tcttgctttt      8940
     cagtgctaac atacattaaa ataaaagaga tactcttaaa tataagtaaa tgatgatttg      9000
     gttagtccta gaaccaatca acttatgttt atcggcttgg cagattttat gtttgtcatt      9060
     tgtttgtata gaggtatttc agaaacagaa ttctatcaac aactaatcgc ttatataggt      9120
     gtattctctg cttgtttatc acgcttctgc tcatgtgggg cttgaagtat tataaaaagt      9180
     agctttctat ccttttctga caggatattt gagtagaagg ctctattaaa ttgttagtga      9240
     aataaatgaa tggaggtatt taatatgaaa tacagattat tttttgttat tttcttgagt      9300
     agtgtgttgg atattctttt agggacattt ttacaaatct ctatcgtatc tattgggtgg      9360
     cttgttcttt acagtggttt gtttgaagca ggagttttcc ttcttgctaa taaaggggtg      9420
     gcggtaaaaa tcaaggaagt agatattcga aatcgcttta aatttatttt tggaaaaacc      9480
     ttatggtttc aaattctttt gctcatcttt ttgataatca aactttatct tggtttggat      9540
     gcgaggttga ttttattcta tggacatatt ttcattgtct ttaatgcctt aatgtatcta      9600
     ttatctagta gtcaggttag ccttaaaaaa aacaaactgt cttcttaatc ttacagcagt      9660
     agagcctgac aaggtgaggt catagtaggg aggatttcta tgaaaaagta tcaacttcta      9720
     ttcaaaataa gtgcagtctt ctcttactta tttttcgtat ttagtctttc tcagctgacg      9780
     cttatcgtcc aaaactattg gcaattttct tctcagatag gcaatttatt ctggattcaa      9840
     aatatcttga gtttactttt tattggagtc atgattgtgg ttcttgttaa gacaggccat      9900
     ggttatctct tccgcattcc aagaaaaaaa tggctttggt attcgatttt gacagtatta      9960
     gtgctagtgt tccagatctc ttttaacgtt cagacagcta aacatgttca gtcaactgcg     10020
     gaaggttggg ctgtattgat tggttatagt gggactaact ttgcagagct aggtatttat     10080
     atagccctgt tctttctggt tccactgatg gaagaattga tttatagagg attactgcaa     10140
     catgctttct ttaagcattc gcgatttggt cttgatttgc ttcttccttc tattttattt     10200
     gctctccctc atttttcaag cctgcctagt ctgttagata tcttcgtctt tgcaacagtt     10260
     ggaatcatct ttgctggttt gacccgctat accaagagca tttatccatc ctatgcggtg     10320
     catgtgatca ataatattgt agcgaccttc ccgtttttgc tcacttttct acatagggtc     10380
     ttggggtaaa aaaacaaaag gcttgctttt cagccataga ggaggtcatc atgtataaac     10440
     acttattttt cctagattcc aaaactttag atcggttgac accctatatt ctagtcttgg     10500
     cttctgacac cattgctttt aatgtttttg tgctaacctt tgtatctgcg gtggttttta     10560
     atttcctaaa ttccatgcta gctttaatgg ctatattcat aggggctggc tatgtggtcg     10620
     gattttggtt actaatactc aatgaaaatc aaagagcaaa ctaggaaact agccgcaggc     10680
     tgtacttgag tacggcaagg cgacgttgac gtggtttgaa tttgattttc attgagtata     10740
     aaatggtttg ttttggaaag gctagaacta aagaatgacg tgtaggaagt ctgtttgttg     10800
     aggaggataa ttttatggag ttttttgata aatttcatgc cttgtgtttt ggatttttag     10860
     tactagactt gttcggaatc tagttcactn nnnnnnnnnn nnnnnnnnnn nnnnnnnnnn     10920
     nnnnnnnnnn nnnnnnnnnn nnnnnnnnnn nnnnnnnnnn nnnnnnnnnn nnnnnnnnnn     10980
     nnnnnnnnnn nnnnnnnnnn nnnnnnnnnn nnnnnnnnnn nnnnnnnnnn nnnnnnnnnn     11040
     nnnnnnnnnn nnnnnnnnnn nnnnnnnnnn nnnnnnnnnn nnnnnnnnnn nnnnnnnnnn     11100
     nnnnnnnnnn nnnnnnnnnn nnnnnnnnnn nnnnnnnnnn nnnnnnnnnn nnnnnnnnnn     11160
     nnnnnnnnnn nnnnnnnnnn nnnnnnnnnn nnnnnnnnnn nnnnnnnnnn nnnnnnnnnn     11220
     nnnnnnnnnn nnnnnnnnnn nnnnnnnnnn nnnnnnnnnn nnnnnnnnnn nnnnnnnnnn     11280
     nnnnnnnnnn nnnnnnnnnn nnnnnnnnnn nnnnnnnnnn nnnnnnnnnn nnnnnnnnnn     11340
     nnnnnnnnnn nnnnnnnnnn nnnnnnnnnn nnnnnnnnnn nnnnnnnnnn nnnnnnnnnn     11400
     nnnnnnnnnn nnnnnnnnnn nnnnnnnnnn nnnnnnnnnn nnnnnnnnnn nnnnnnnnnn     11460
     nnnnnnnnnn nnnnnnnnnn nnnnnnnnnn nnnnnnnnnn nnnnnnnnnn nnnnnnnnnn     11520
     nnnnnnnnnn nnnnnnnnnn nnnnnnnnnn nnnnnnnnnn nnnnnnnnnn nnnnnnnnnn     11580
     nnnnnnnnnn nnnnnnnnnn nnnnnnnnnn nnnnnnnnnn nnnnnnnnnn nnnnnnnnnn     11640
     nnnnnnnnnn nnnnnnnnnn nnnnnnnnnn nnnnnnnnnn nnnnnnnnnn nnnnnnnnnn     11700
     nnnnnnnnnn ctttttacag ttaccgaaca agtctactaa taattgtcat tacagttcct     11760
     tatacgatta accatggggg tttttttcaa aatgaatctg cattgattct tgtaagtctt     11820
     cttgtaacct cgctgagtgt tgcttatgct agaaagtttg aaatgatttc ttttgggatg     11880
     ttaagcaaga aacaactttt gcttttcatt gcaatctttc ttctaagtgt acttgagacg     11940
     ctggtttata ttcatttctt cgctgtttct tctggctcag gggtccaaca cttggcggaa     12000
     gtcagcagag gaatttccct gtctttgatt ttgactacct cagtttttgg ccccatccag     12060
     gaggaactca ttttcagagg acttcttcaa ggtgcggttt ttgacaattc ttggttaggg     12120
     cttgtgctaa cttcctctct cttttctttc atgcatggac cttctaatgt cccttcgttt     12180
     attttttatc tacttggggg tttgttgctg ggctttgctt ataaaaagag tcaaaaccta     12240
     tgggtttcta ctctagtcca tatgctttac aacagttggc cactcttata ttatttataa     12300
//
