# Supplementary material for: Genomic analyses of pneumococci reveal a wide diversity of bacteriocins – including pneumocyclicin, a novel circular bacteriocin
Source: BMC Genomics. 2015 Jul 28;16(1):554. doi: 10.1186/s12864-015-1729-4 (PMC4517551; doi:10.1186/s12864-015-1729-4)
Supplement: Additional file 9: — Sequence and annotation files for blp cassette prototypes. [file 12864_2015_1729_MOESM9_ESM.zip › blp_prototype13a_2-3.fasta]

>blp_cassette_prototype13a_2-3
ctagtttgctctttgattttcattgagtattaacttggtcttgacttggtcaaagtggaa
gcggtcataggcccgccaagcggcgcgagttggagcatctggatcaagagcgctgagtcc
catgagaagactggaagtctggtaaaatttttctagttcaatcaagaatcgattatccac
tgtttcagccttggctagaaaaccaagaatagagtttaattgctcctgaaagcggacgtc
gtcagcgcttgcctgtttgcatgcttggtaggctttgtttaagtcagtaatcaaagtatg
agctcttttgatggggtctgtatctgtcatgggaatgcctcctttaatctgggtgccagt
cttacttctggcaactgtgttttgatactgttagtttatcacttttaattcttttttttt
attcaaatctttaattgtcattgaaatgtcttgaattgcgctgagtgaattttatgataa
aatagttgtaagctcatcatgatgttgtagaaaataatccttttaggagttttcaaagac
tgtttaggattgggtgtgcttgggctagaccttttctgttattcttttcttaggaggaga
atccaatgaaatatatgattattcagacgcagaaaacagtctataaagtaaacatcgacg
atatctactatatccaaacacatccaactaaagcccataccgtacagattgttacagaag
aagctagttttaatatgcttcaaaatttaagtaatcttgagaaccaatgtggggaaacct
tgatgagatgtcatcgaaattgtttggttaatcttgataaattaaaatcgattgattttc
aagaaagaatcctttttctcggagaagaaggtcaatacgctgtcaagtatgccagacgtc
gctatagagaaattcgtcaaaaatggttgaaagagggagagtaagaagatgagaatattt
gttttagaggatgatttttcccaacagactagaattgaaacgacgattgagaaacttttg
aaagcacatcatatcattcctagctcttttgaggtatttggcaagccggaccaactgctg
gctgaagtgcatgagaagggggcccatcagctattctttttggatattgagattcgaaat
gaagagatgaagggactggaagtggctagaaagattcgggatcgggatccttatgccctg
attgtctttgtgacgactcactcggagtttatgcccctgtcctttcgctaccaagtgtct
gctctggactatattgataaggccctttcggcagaggagtttgaatctcgaatcgagaca
gccctcctctatgccaatagtcaagatagtaaaagtctggcggaagattgcttttacttt
aaatcaaaatttgcccaattccaatatccttttaaagaggtttactatctcgaaacgtct
cccagagcccatcgtgttattctctataccaagacagacaggctggaatttacagcgagt
ttagaggaggttttcaagcaggaaccccgtctcttgcagtgccatcgctcttttctcatc
aatcctgcaaatgtggtgcatttggataagaaagaaaaactccttttttttcccaatggt
ggaagttgtctgatcgcgcgttataaggtcagggaagtgtctgaggctattaataactta
cactgaactaggagagtttatgaatattgtttggatattattgcatacacttattactaa
tgggctagaaattgtcattttctttaaggtggatggaattaatcttactttcgagaggat
ttttaaggcctttcttttgaagatactgttggtctttgtttttgtaatgattagctatat
agtaggaaatgtttacctatcttattttatggaacccttgtacggcataggcttgtcttt
cttattgttaagagggcttcctaaaaaactccttttcttttatggtctctttccaatgat
attggtgaatctcttttatagaggagtctcctattttgtgcttccatttttgggacaagg
gcaagtatatgatggctactcattcactgggttatgtataataattttcaatttcttcat
ttctctagcctttttgaaatggttggactatgattttactagtttgagaagggagattct
agatacaggttttcaaaagtccctgactaagattaactggataatgggggcttactattt
ggtgatacaaagtctgtcttactttgaatatgagcaaggtattcaatcaacgactgttcg
ccatctcatcctagtgttctacctcctattttttatgggggttatcaagaaattggatac
ctatttgaaggacaaactccatgatagactggaccaagagcaggtcttgcgctatagaga
tatagaacgctatagtcggcatatagaggaactttacaaggaagtaaggagttttcgcca
tgactacaccaacctcttgacaagtttacgtctgggtattgaagaggaggatatggagca
gataaaagaggtctatgacttggtcttaaaggattctagtaaaaaattgcaggacaataa
atatgaccttggccgattggtgaatgttcgggatcgtgccctcaaaagtctcctagctgg
aaaatttataaaagctagagataagaacattgtctttaatgtcgaagttcctgaagagat
tcaggttgaggggatgagactgcttgattttctaaccattgtgtctatcctttgtgataa
tgctattgaagcgagtgcagaggccggtcaacctcatgtttcaattgcctttttaaaaag
tggagcacaggagaccttcatcatcgaaaattccatcaaagaagagggcatcgatatttc
tgaaatcttctcctttggagttagttctaaaggggaggagagaggtgtcggtctctatac
cgttatgaagattgtggaaagttatcccaatgccagtttaaatactacctgtcaagatca
agtctttcgtcaggtgcttactatgatacctacagaatgatgaaaaaaataagaccgaga
gttcttgttactcggtcttattttttatagttgtattggatgatgaagtcctttcgtatt
gttatgcttaattatattaaggctgtataagatatcttcccacagtcctccacctgtaat
ttggttgagttcggtagttgttagttcttaaaatgaagctaggttttgtttcttatccat
gttatgattctcctttttgataagataataaatagttatagagtgttatctgaaaattaa
tcagaatgggttaaaattttatctttgaaataatcaaaatatgttttctttgcagttaca
ctagtgacgcgaccttgtaagccatattggatgagtttactatcctcattagatagtttt
gcaagagcggttaatttaaagagattaccttgctctgttctggtaggagtttgatcaatt
gtctgaagttggccgatgatggtggtgccgtgatttccaatcttctccagttttaatctt
acagtttgtcctttatctagtagaggtagatagtcagaagatacgtagtaagtgattagt
acttctcttgtatctgtgatgacagggaatatttgagcaatttctgtaccagttggaatt
ctatttttaccttcaaattcgctgttcagatgaacgatacctttacttggagcggttaag
gtattgtttcctaagcgctgcgttgcttgatctagttgtacttttaattctgttaattga
ttctccacggttagttgttgctgagaagctgtttgtaaaaattgagtgcggagtacttca
attttggttgctaaactattatcataagttgctacacttccgataccagcttgctgaatt
ttgaggcttgcgatagatgattccagacctgcaatactttgattaatttgagataaaaat
ggctcctctgccgttccttgtgtttgtccttgtgaggctacaagataacgattcaaaatt
gactggtgtggattgctagttggtaagcgtgctctgttatttatgatagcatctctcagc
tcttgatattctccaatttgttgttgaacttttgtaatttcttgttcaatagctgatgaa
ctgctattggcaagattggcttgatttgaaacttcagtgttagtctttgtgatacccagt
tcaatatcatgggattgtttagtaaaattcataaaggtattatggtagccaaattcatcc
tcgccagaaaaaagatcagtcgctttttctaagctttgtttcaaaattccaagtccttct
ttttgcttctcaagtctttgtaattgagttgctaaggcagttttctgactttcttccatt
gtttcagagtatttgatgagtaagtcacctttctcaactacttgatttgccactaaataa
ttagcaaggataggattatcactggtcgactgaatagatgcaatgacacttgtaggggcg
atttctccttgggaagtaacagtaatttcttttgtggcaacaagggagaaaatcaagatg
aaagtaaacagtaatgaaagaggtataattaacactgtcgcatagttatggtaacgtctc
tgataaaactcgacgcttctaaaaagattaggattcatgacattctccttatttattgaa
tagatgatggtagaagccttgcgcctgcattaactcttggtgactaccaacttcaatgat
tttcccctggtcaagaacaatgacacggttggttcgttcggctatactgagacgatgggc
tacaaagagaatggttttatcagttagggatataagattatctataacctttttctcagt
caagacatcaagaccgctagtagcttcatctagtattaaaacaggagctttagttaaaag
agcacgagcgagagcgattcgttgcttttgtcctcctgatagaccagctccatcagagag
ctgagtttgatagcccataggcattctttcaatgtcttgacgaatttcagctaattcaca
agcttttagaatatcttcttggctaatcatatgattaccgcccaaggttaagttttccaa
aatagagccattaaagatataggcttgttggggtaggtaattaatatgacggcgcaagac
ttttttatcaatgtttttaatatcctgatgattgatggaaatatgccctttgtagggttc
aaagaaattgacaatcattttggctaaagttgttttaccagaaccactaactccaactag
gctaaccttatctccttgtttaatcgtgagattaatatctgttaaggtatctcgtccaaa
accatacttataagaaaggtcatcaaattcaatatcgcccatcaaaaaatgtgaatgaac
agggttttcttgaacttgaaattcagattcgactagatagacttcgttcaaacggttatt
agcgaccttcgcagattggagtttggtttggaggttgataatattttccataggagttgt
aaagtaagaaaaaagtgtgttaaaggtaatcagctgaccgatagaaattttactcgacat
gactaattgagcgccaaaccataggataaggatattcagaactaattttgttccctgctt
taaactcgtttataaaatagaatatttactgagcttaaaggatttttccaaataatctac
aaattcgctgtctatattttgatagcgattttcttcactcgtgagcgactttatagtttc
aatcccgttgatatcttcgataatggcagagctaaccatagaattactttgcatgacatc
atggttcattttttcaaaaggtttcataaaagaaaagatgatgaacatgtatataggaat
ggaaagaagagaaaggaggaagagattagggttttgtgccagcaagactcctcctacaag
aatcagaatagaaacatccagaaaaagagaaagaatggtagaagccaaggcatctataat
agagttagcatctgtgaaccgtgaaatgatttctcctgtacgacgtgtcgcaaagaaaga
catgggaagttcaaaaatatggcgaatataggataaaatcacatcaatgcttaatctctg
gctcagaacggttaggagataatctctggaaaagctcatgacttgttggaggatataggt
gataaccagaccaactgagatgattcctaaagttgatttcatctgatttgggatgtattc
atccaagattccttggagataataagaaccaccgatattgataatagtgaccaataagct
tgagagaacaatgtaagcaatgagagatttttgtttgaaaatcagaggaaggaagcttgc
ttagtagaccattctttttatctttatggggttgatagctgggtttggtagctagaaaaa
tagctactccagtccattcatagaaaaagcgttcttttgacattttagtgatttttacag
aagggtcaggatcaccaataatcagatagtctttctttgtttgatagacaacatagtaat
gttggagttttccttctttgttaacgtgaacgataaatggataggggacatcactcatgt
caaagagcgttttatctgcttgaacaggtcttgtttcaaagcccatttcatcagcggctt
ttacaatgccaagagcagtcgtcccttctttattggtctttgcaagttctctcaagtgag
ctagagaaaaatctgaaccatagaatttagcaatcgaggctaaggcagcgacaccacagt
ctctcgcatctatttgaggaacaaatgtacgtttataagaagtcattggcaattcctttc
atatagtggataggtctattatgtcataaaactaagttcatattttatgaaatcttgaat
agtcattaaaacttcctgaatggtaaaaaagtgattagaaattattttttttaaacattt
agaggtggcttgaaataaaaaagctaattcaagacgtttcgatgacaattcaagatctgg
atgaaaaattttaaaaaacgatgatatactaaacttatcaaagttacaacaagacaaaaa
taaaaaaagaaaaaaggagtatttgtcatgaatacaaaaatgatggaacaattttctgtt
atggataatgaagaactcgaaatagttagtggaggaagaggcaatttaggatctgcaatc
ggtggttgtattggagcagtactattagctgctgcgactggtccgataactgggggagca
gcaacacttatttgtgtaggttcaggaattatgtcctctttgtaagattatgattcttaa
atatagtattattatcgctattaatttactgtcttatttacttacttacaaaatatcaaa
gttatctaagaatgatgagaataagatagttagcaaaattttaattatattatcaatcgt
ttatgtaatcgttgatgctttacttagttgatggattggtaggaataaaaaacttaacta
taaactattatttactaatattttttgctttctgcaagttaataaatagtatagcaaaac
tttttattgcaaggagaataacgaaattaagatattttagatactcaagattattgaaat
cttagactaaaaaataggtactgctacttttaagaagatagtagacgtatatactttttt
aagaaaatcaaaaagatactataaaaaatctatttgtttattgaatttaagactttggta
acaaattgaaaataaaaaggaggtattcatcatgaatacaaaaatgttgtcacagttaga
ggttatggatactgaaatgcttgcgaaagttgaaggggggtatagctccactgattgtca
aaatgcactgattacaggagtcactacgggaattataactggtggaactggagcaggttt
ggccactttaggagtagctggacttgctggtgcatttgttggagcacacattggtgcaat
tgggggtggattaacatgcttaggaggtatggttggtgataaattgggactaagttggta
agacttatagtaaaattatgaggattctattctgatttattttagttttttaaaaaagga
gtatttgtcatggatacaaaaatgatgtcacaattttctgttatggatactgaaatgctt
gcttgcgttgaaggtggagatattgattggggaagaaaaattagttgtgcagcaggggtt
gcatatggcgcaattgatgggtgtgcaacaacggtttgacatttctattgggaccatttg
ctataggaataggtgtaactggtgctgcaggtggagctatacttggaggtgtagcctatg
tagcaacatgttggtggtaattatggattttaaaagttttattattggtttagtagttgg
tatatttggtccttatatggatgacttaattagaaaaatattttcaaaatcttccaaaaa
ggatacggatagtactctctaaaaaataaatttctcccctgtatttgctagcttaattta
caggggagtttctttaatattgtttcgcctgtcaaaatgatatgtgatagcaggatgaaa
agtctacaaacaagttggtatcaatacaatataaagaggaaagtatgtttttcatgcttg
ctttttttaatttttacaattcaagaggttttgatgaccatttatgatttgagtgatcca
aagtcaaaataagtgctatactagcagtgtaaatgttcttgctcaactaagataaatcgc
acatttaggaggaaatcttatgaagaaaaaaatactgattattttcgttctgtatctgat
catgtccatctttctttatccgcttagggagagtatttggtataatctattttataccat
agcctatatgattgcggttatgatctatttttctttaattaaaaagaaagaaaagaaatg
aaagattttcttgattaaaaagaatcatattctttgtgagattgttcctgggtcagttgc
ctttgcttgtttctacttatctatttctatttcgtcagttttccaatttcttttagtggt
tattaacttgacttctattttggttactgtttatcttactagggaaatgagattaagaga
gtttgaagatgatgatttggttagtcctagaaccaatcaactcatgtttatcggcttgac
aggctttatgtctattatttgtttgtatagagggatcacagcaggagaatcctaccaaca
aataattgcctacattggcgctattctctgcttgaccatcatgcttctgctcatttgggg
attgaagtattataaaaagtagaggctaatgcagtttttgcaatttaagatgtcttgatg
acaattcaagatttggatgaaaaactttgacaaatagtgctatactgaaattgtcaaagt
tgcaacgggtgctgctacattatgttaaaaatcgctcttgattgataagctggatttgtt
aggaaaggagtaaataattatggataagaaaaagatagtttcgactataatatgtatagt
atttcttgtagtgtcagtagataatttttttagagacttaaccccgttattgttcatttt
aaatattattggcctaacttgttttttagtgttaacatacactaacataaaagagatact
cttaaatataagtaaatgatgatttggttagtcctagaaccaatcaacttatgtttatcg
gcttggcagattttatgtttgtcatttgtttgtatagaggtatttcagaaacagaattct
atcaacaactaatcgtttatataggtgtattctctgcttgtttatcacgcttctgctcat
gtggggcttgaagtattataaaaagtagctttctatccttttctgacaggatatttgagt
agaaggctctattaaattgttagtgaaataaatgaatggaggtatttaatatgaaataca
gattattttttgttattttcttgagtagtgtgttggatattcttttagggacatttttac
aaatctctatcgtatctattgggtggcttgttctttacagtggtttgtttgaagcaggag
ttttccttcttgctaataaaggggtggcggtaaaaatcaaggaagtagatattcgaaatc
gctttaaatttatttttggaaaaaccttatggtttcaaattcttttgctcatctttttga
taatcaaactttatcttggtttggatgcgaggttgattttattctatggacatattttca
ttgtctttaatgccttaatgtatctattatctagtagtcaggttagccttaaaaaaaaca
aactgtcttcttaatcttacagcagtagagcctgacaaggtgaggtcatagtagggagga
tttctatgaaaaagtatcaacttctattcaaaataagtgcagtcttctcttacttatttt
tcgtatttggtctttctcagctgacgcttatcgtccaaaattattggcaattttcttccc
agattggtaatttcgtctggattcaaaatatcttgagtttactttttattggagtcatga
ttgtggttcttgttaagacaggccatggttatctcttccgcattccaagaaaaaaatggc
tttggtattcgattttgacagtattagtggtagtgttccagatctcttttaacgttcaga
cagctaaacatgttcagtcaactgcggaaggttgggctgtattgattggttatagtggga
ctaactttgcagagctaggtatttatatagccctgttctttctggttccactgatggaag
agttaatctatagaggattactgcaacatgctttctttaagcattcgcgatttggtcttg
atttgcttcttccttctattttatttgctctccctcatttttcaagcctgcctagtctgt
tagatatcttcgtctttgcaacagttggaatcatctttgctggtttgacccgctatacca
agagcatttatccatcctatgcggtgcatgtgatcaataatattgtagcgaccttcccgt
ttttgctcacttttctacatagggtcttggggtaaaaaaacaaaaggcttgcttttcagc
catagaggaggtcatcatgtataaacacttatttttcctagattccaaaactttagatcg
gttgacaccctatattctagtcttggcttctgacaccattgcttttaatgtttttgtgct
aacctttgtatctgcggtggtttttaatttcctaaattccatgctagctttaatggctat
attcataggggctggctatgtggtcggattttggttgctaaaatggtttgttttggaaag
gctagatctaaagaatgacgtgtaggaagtctgtttgttgaggaggataattttatggag
ttttttgataaatttcatgccttgtgttttggatttttagtactaataattgtcattata
gttccttatacgattaaccatggggatttttttcaaaatgaatctgcattgattcttgta
agtcttcttgtaacctcgctgagtgttgcttatgctagaaagtttgaaatgatttctttt
gggatgttaagcaagaaacaacttttgcttttcattgcaatctttcttctaagtgtactt
gagacgctggtttatattcatttcttcgctgtttcttctggctcaggggtccaacacttg
gcggaagtcagcagaggaatttccctgtctttgattttgactacctcagtttttggcccc
atccaggaggaactcattttcagaggacttcttcaaggtgcggtttttgacaattcttgg
ttagggcttgtgctaacttcctctctcttttctttcatgcatggaccttctaatgtccct
tcgtttattttttatctacttgggggcttgttgctgggccttgcttataaaaagagccaa
aacttatgggtttctactctagtccatatgctttacaacagttggccactcttatattat
ttataa
