# Supplementary material for: Genomic analyses of pneumococci reveal a wide diversity of bacteriocins – including pneumocyclicin, a novel circular bacteriocin
Source: BMC Genomics. 2015 Jul 28;16(1):554. doi: 10.1186/s12864-015-1729-4 (PMC4517551; doi:10.1186/s12864-015-1729-4)
Supplement: Additional file 9: — Sequence and annotation files for blp cassette prototypes. [file 12864_2015_1729_MOESM9_ESM.zip › blp_prototype13a_2-3_annotation.embl]

FT   source          1..12006
FT                   /organism="Streptococcus pneumoniae"
FT                   /mol_type="genomic DNA"
FT                   /strain="2/3"
FT   CDS             complement(1..330)
FT                   /gene="blpT"
FT                   /inference="ab initio prediction:Prodigal:2.60"
FT                   /codon_start=1
FT                   /transl_table=11
FT                   /product="hypothetical protein"
FT                   /colour=10
FT   CDS             606..944
FT                   /gene="blpS"
FT                   /gene_synonym="spiR1"
FT                   /inference="ab initio prediction:Prodigal:2.60"
FT                   /codon_start=1
FT                   /transl_table=11
FT                   /product="LytTR DNA-binding domain protein"
FT                   /colour=9
FT   CDS             949..1686
FT                   /gene="blpR"
FT                   /gene_synonym="spiR2"
FT                   /inference="ab initio prediction:Prodigal:2.60"
FT                   /codon_start=1
FT                   /transl_table=11
FT                   /product="response regulator"
FT                   /colour=9
FT   CDS             1700..3040
FT                   /gene="blpH"
FT                   /gene_synonym="spiH"
FT                   /inference="ab initio prediction:Prodigal:2.60"
FT                   /codon_start=1
FT                   /transl_table=11
FT                   /product="histidine kinase"
FT                   /colour=9
FT   CDS             complement(3085..3240)
FT                   /gene="blpC"
FT                   /gene_synonym="spiP"
FT                   /inference="predicted by Prodigal in other strains"
FT                   /codon_start=1
FT                   /transl_table=11
FT                   /product="peptide pheromone"
FT                   /pseudo
FT                   /note="truncation due to nonsense mutation"
FT                   /colour=11
FT   CDS             complement(3297..4658)
FT                   /gene="blpB"
FT                   /gene_synonym="spiD"
FT                   /inference="ab initio prediction:Prodigal:2.60"
FT                   /codon_start=1
FT                   /transl_table=11
FT                   /product="bacteriocin secretion accessory protein"
FT                   /colour=3
FT   CDS             complement(4669..5580)
FT                   /gene="blpA ORF3"
FT                   /gene_synonym="spiBC"
FT                   /inference="ab initio prediction:Prodigal:2.60"
FT                   /codon_start=1
FT                   /transl_table=11
FT                   /product="ABC transporter; ATPase domain and partial
FT                   transmembrane region"
FT                   /colour=3
FT   CDS             complement(5650..6294)
FT                   /gene="blpA ORF2"
FT                   /gene_synonym="spiB"
FT                   /inference="ab initio prediction:Prodigal:2.60"
FT                   /codon_start=1
FT                   /transl_table=11
FT                   /product="ABC transporter; partial transmembrane region"
FT                   /colour=3
FT   CDS             complement(6239..6826)
FT                   /gene="blpA ORF1"
FT                   /gene_synonym="spiA"
FT                   /inference="ab initio prediction:Prodigal:2.60"
FT                   /codon_start=1
FT                   /transl_table=11
FT                   /product="ABC transporter; C39 protease domain"
FT                   /colour=3
FT   CDS             7108..7305
FT                   /gene="blpI"
FT                   /gene_synonym="pncA"
FT                   /inference="ab initio prediction:Prodigal:2.60"
FT                   /codon_start=1
FT                   /transl_table=11
FT                   /product="class II bacteriocin precursor"
FT                   /colour=7
FT   CDS             7772..8041
FT                   /gene="blpJ"
FT                   /gene_synonym="pncD"
FT                   /inference="ab initio prediction:Prodigal:2.60"
FT                   /codon_start=1
FT                   /transl_table=11
FT                   /product="class II bacteriocin precursor"
FT                   /colour=7
FT   CDS             8110..8259
FT                   /gene="blpO"
FT                   /gene_synonym="pncV"
FT                   /inference="ab initio prediction:Prodigal:2.60"
FT                   /codon_start=1
FT                   /transl_table=11
FT                   /product="class II bacteriocin precursor"
FT                   /colour=7
FT   CDS             8780..8941
FT                   /gene="pncG"
FT                   /inference="ab initio prediction:Prodigal:2.60"
FT                   /codon_start=1
FT                   /transl_table=11
FT                   /product="membrane protein with putative function in
FT                   immunity"
FT                   /colour=4
FT   CDS             8951..9322
FT                   /gene="blpL"
FT                   /gene_synonym="pncH"
FT                   /inference="ab initio prediction:Prodigal:2.60"
FT                   /codon_start=1
FT                   /transl_table=11
FT                   /product="membrane protein with putative function in
FT                   immunity"
FT                   /colour=4
FT   CDS             9500..9679
FT                   /gene="pncM"
FT                   /inference="ab initio prediction:Prodigal:2.60"
FT                   /codon_start=1
FT                   /transl_table=11
FT                   /product="membrane protein with putative function in
FT                   immunity"
FT                   /colour=4
FT   CDS             9951..10334
FT                   /gene="blpX"
FT                   /gene_synonym="pncN"
FT                   /inference="ab initio prediction:Prodigal:2.60"
FT                   /codon_start=1
FT                   /transl_table=11
FT                   /product="membrane protein with putative function in
FT                   immunity"
FT                   /colour=4
FT   CDS             10386..11075
FT                   /gene="blpY"
FT                   /gene_synonym="pncO"
FT                   /inference="ab initio prediction:Prodigal:2.60"
FT                   /codon_start=1
FT                   /transl_table=11
FT                   /product="CAAX amino terminal protease"
FT                   /colour=2
FT   CDS             11117..11365
FT                   /gene="blpZ"
FT                   /gene_synonym="pncQ"
FT                   /inference="ab initio prediction:Prodigal:2.60"
FT                   /codon_start=1
FT                   /transl_table=11
FT                   /product="membrane protein with putative function in
FT                   immunity"
FT                   /colour=4
FT   CDS             11395..12006
FT                   /gene="pncP"
FT                   /gene_synonym="SP0547"
FT                   /inference="ab initio prediction:Prodigal:2.60"
FT                   /codon_start=1
FT                   /transl_table=11
FT                   /colour=2
FT                   /product="CAAX amino terminal protease"
SQ   Sequence 12006 BP; 3511 A; 1854 C; 2448 G; 4193 T; 0 other;
     ctagtttgct ctttgatttt cattgagtat taacttggtc ttgacttggt caaagtggaa        60
     gcggtcatag gcccgccaag cggcgcgagt tggagcatct ggatcaagag cgctgagtcc       120
     catgagaaga ctggaagtct ggtaaaattt ttctagttca atcaagaatc gattatccac       180
     tgtttcagcc ttggctagaa aaccaagaat agagtttaat tgctcctgaa agcggacgtc       240
     gtcagcgctt gcctgtttgc atgcttggta ggctttgttt aagtcagtaa tcaaagtatg       300
     agctcttttg atggggtctg tatctgtcat gggaatgcct cctttaatct gggtgccagt       360
     cttacttctg gcaactgtgt tttgatactg ttagtttatc acttttaatt cttttttttt       420
     attcaaatct ttaattgtca ttgaaatgtc ttgaattgcg ctgagtgaat tttatgataa       480
     aatagttgta agctcatcat gatgttgtag aaaataatcc ttttaggagt tttcaaagac       540
     tgtttaggat tgggtgtgct tgggctagac cttttctgtt attcttttct taggaggaga       600
     atccaatgaa atatatgatt attcagacgc agaaaacagt ctataaagta aacatcgacg       660
     atatctacta tatccaaaca catccaacta aagcccatac cgtacagatt gttacagaag       720
     aagctagttt taatatgctt caaaatttaa gtaatcttga gaaccaatgt ggggaaacct       780
     tgatgagatg tcatcgaaat tgtttggtta atcttgataa attaaaatcg attgattttc       840
     aagaaagaat cctttttctc ggagaagaag gtcaatacgc tgtcaagtat gccagacgtc       900
     gctatagaga aattcgtcaa aaatggttga aagagggaga gtaagaagat gagaatattt       960
     gttttagagg atgatttttc ccaacagact agaattgaaa cgacgattga gaaacttttg      1020
     aaagcacatc atatcattcc tagctctttt gaggtatttg gcaagccgga ccaactgctg      1080
     gctgaagtgc atgagaaggg ggcccatcag ctattctttt tggatattga gattcgaaat      1140
     gaagagatga agggactgga agtggctaga aagattcggg atcgggatcc ttatgccctg      1200
     attgtctttg tgacgactca ctcggagttt atgcccctgt cctttcgcta ccaagtgtct      1260
     gctctggact atattgataa ggccctttcg gcagaggagt ttgaatctcg aatcgagaca      1320
     gccctcctct atgccaatag tcaagatagt aaaagtctgg cggaagattg cttttacttt      1380
     aaatcaaaat ttgcccaatt ccaatatcct tttaaagagg tttactatct cgaaacgtct      1440
     cccagagccc atcgtgttat tctctatacc aagacagaca ggctggaatt tacagcgagt      1500
     ttagaggagg ttttcaagca ggaaccccgt ctcttgcagt gccatcgctc ttttctcatc      1560
     aatcctgcaa atgtggtgca tttggataag aaagaaaaac tccttttttt tcccaatggt      1620
     ggaagttgtc tgatcgcgcg ttataaggtc agggaagtgt ctgaggctat taataactta      1680
     cactgaacta ggagagttta tgaatattgt ttggatatta ttgcatacac ttattactaa      1740
     tgggctagaa attgtcattt tctttaaggt ggatggaatt aatcttactt tcgagaggat      1800
     ttttaaggcc tttcttttga agatactgtt ggtctttgtt tttgtaatga ttagctatat      1860
     agtaggaaat gtttacctat cttattttat ggaacccttg tacggcatag gcttgtcttt      1920
     cttattgtta agagggcttc ctaaaaaact ccttttcttt tatggtctct ttccaatgat      1980
     attggtgaat ctcttttata gaggagtctc ctattttgtg cttccatttt tgggacaagg      2040
     gcaagtatat gatggctact cattcactgg gttatgtata ataattttca atttcttcat      2100
     ttctctagcc tttttgaaat ggttggacta tgattttact agtttgagaa gggagattct      2160
     agatacaggt tttcaaaagt ccctgactaa gattaactgg ataatggggg cttactattt      2220
     ggtgatacaa agtctgtctt actttgaata tgagcaaggt attcaatcaa cgactgttcg      2280
     ccatctcatc ctagtgttct acctcctatt ttttatgggg gttatcaaga aattggatac      2340
     ctatttgaag gacaaactcc atgatagact ggaccaagag caggtcttgc gctatagaga      2400
     tatagaacgc tatagtcggc atatagagga actttacaag gaagtaagga gttttcgcca      2460
     tgactacacc aacctcttga caagtttacg tctgggtatt gaagaggagg atatggagca      2520
     gataaaagag gtctatgact tggtcttaaa ggattctagt aaaaaattgc aggacaataa      2580
     atatgacctt ggccgattgg tgaatgttcg ggatcgtgcc ctcaaaagtc tcctagctgg      2640
     aaaatttata aaagctagag ataagaacat tgtctttaat gtcgaagttc ctgaagagat      2700
     tcaggttgag gggatgagac tgcttgattt tctaaccatt gtgtctatcc tttgtgataa      2760
     tgctattgaa gcgagtgcag aggccggtca acctcatgtt tcaattgcct ttttaaaaag      2820
     tggagcacag gagaccttca tcatcgaaaa ttccatcaaa gaagagggca tcgatatttc      2880
     tgaaatcttc tcctttggag ttagttctaa aggggaggag agaggtgtcg gtctctatac      2940
     cgttatgaag attgtggaaa gttatcccaa tgccagttta aatactacct gtcaagatca      3000
     agtctttcgt caggtgctta ctatgatacc tacagaatga tgaaaaaaat aagaccgaga      3060
     gttcttgtta ctcggtctta ttttttatag ttgtattgga tgatgaagtc ctttcgtatt      3120
     gttatgctta attatattaa ggctgtataa gatatcttcc cacagtcctc cacctgtaat      3180
     ttggttgagt tcggtagttg ttagttctta aaatgaagct aggttttgtt tcttatccat      3240
     gttatgattc tcctttttga taagataata aatagttata gagtgttatc tgaaaattaa      3300
     tcagaatggg ttaaaatttt atctttgaaa taatcaaaat atgttttctt tgcagttaca      3360
     ctagtgacgc gaccttgtaa gccatattgg atgagtttac tatcctcatt agatagtttt      3420
     gcaagagcgg ttaatttaaa gagattacct tgctctgttc tggtaggagt ttgatcaatt      3480
     gtctgaagtt ggccgatgat ggtggtgccg tgatttccaa tcttctccag ttttaatctt      3540
     acagtttgtc ctttatctag tagaggtaga tagtcagaag atacgtagta agtgattagt      3600
     acttctcttg tatctgtgat gacagggaat atttgagcaa tttctgtacc agttggaatt      3660
     ctatttttac cttcaaattc gctgttcaga tgaacgatac ctttacttgg agcggttaag      3720
     gtattgtttc ctaagcgctg cgttgcttga tctagttgta cttttaattc tgttaattga      3780
     ttctccacgg ttagttgttg ctgagaagct gtttgtaaaa attgagtgcg gagtacttca      3840
     attttggttg ctaaactatt atcataagtt gctacacttc cgataccagc ttgctgaatt      3900
     ttgaggcttg cgatagatga ttccagacct gcaatacttt gattaatttg agataaaaat      3960
     ggctcctctg ccgttccttg tgtttgtcct tgtgaggcta caagataacg attcaaaatt      4020
     gactggtgtg gattgctagt tggtaagcgt gctctgttat ttatgatagc atctctcagc      4080
     tcttgatatt ctccaatttg ttgttgaact tttgtaattt cttgttcaat agctgatgaa      4140
     ctgctattgg caagattggc ttgatttgaa acttcagtgt tagtctttgt gatacccagt      4200
     tcaatatcat gggattgttt agtaaaattc ataaaggtat tatggtagcc aaattcatcc      4260
     tcgccagaaa aaagatcagt cgctttttct aagctttgtt tcaaaattcc aagtccttct      4320
     ttttgcttct caagtctttg taattgagtt gctaaggcag ttttctgact ttcttccatt      4380
     gtttcagagt atttgatgag taagtcacct ttctcaacta cttgatttgc cactaaataa      4440
     ttagcaagga taggattatc actggtcgac tgaatagatg caatgacact tgtaggggcg      4500
     atttctcctt gggaagtaac agtaatttct tttgtggcaa caagggagaa aatcaagatg      4560
     aaagtaaaca gtaatgaaag aggtataatt aacactgtcg catagttatg gtaacgtctc      4620
     tgataaaact cgacgcttct aaaaagatta ggattcatga cattctcctt atttattgaa      4680
     tagatgatgg tagaagcctt gcgcctgcat taactcttgg tgactaccaa cttcaatgat      4740
     tttcccctgg tcaagaacaa tgacacggtt ggttcgttcg gctatactga gacgatgggc      4800
     tacaaagaga atggttttat cagttaggga tataagatta tctataacct ttttctcagt      4860
     caagacatca agaccgctag tagcttcatc tagtattaaa acaggagctt tagttaaaag      4920
     agcacgagcg agagcgattc gttgcttttg tcctcctgat agaccagctc catcagagag      4980
     ctgagtttga tagcccatag gcattctttc aatgtcttga cgaatttcag ctaattcaca      5040
     agcttttaga atatcttctt ggctaatcat atgattaccg cccaaggtta agttttccaa      5100
     aatagagcca ttaaagatat aggcttgttg gggtaggtaa ttaatatgac ggcgcaagac      5160
     ttttttatca atgtttttaa tatcctgatg attgatggaa atatgccctt tgtagggttc      5220
     aaagaaattg acaatcattt tggctaaagt tgttttacca gaaccactaa ctccaactag      5280
     gctaacctta tctccttgtt taatcgtgag attaatatct gttaaggtat ctcgtccaaa      5340
     accatactta taagaaaggt catcaaattc aatatcgccc atcaaaaaat gtgaatgaac      5400
     agggttttct tgaacttgaa attcagattc gactagatag acttcgttca aacggttatt      5460
     agcgaccttc gcagattgga gtttggtttg gaggttgata atattttcca taggagttgt      5520
     aaagtaagaa aaaagtgtgt taaaggtaat cagctgaccg atagaaattt tactcgacat      5580
     gactaattga gcgccaaacc ataggataag gatattcaga actaattttg ttccctgctt      5640
     taaactcgtt tataaaatag aatatttact gagcttaaag gatttttcca aataatctac      5700
     aaattcgctg tctatatttt gatagcgatt ttcttcactc gtgagcgact ttatagtttc      5760
     aatcccgttg atatcttcga taatggcaga gctaaccata gaattacttt gcatgacatc      5820
     atggttcatt ttttcaaaag gtttcataaa agaaaagatg atgaacatgt atataggaat      5880
     ggaaagaaga gaaaggagga agagattagg gttttgtgcc agcaagactc ctcctacaag      5940
     aatcagaata gaaacatcca gaaaaagaga aagaatggta gaagccaagg catctataat      6000
     agagttagca tctgtgaacc gtgaaatgat ttctcctgta cgacgtgtcg caaagaaaga      6060
     catgggaagt tcaaaaatat ggcgaatata ggataaaatc acatcaatgc ttaatctctg      6120
     gctcagaacg gttaggagat aatctctgga aaagctcatg acttgttgga ggatataggt      6180
     gataaccaga ccaactgaga tgattcctaa agttgatttc atctgatttg ggatgtattc      6240
     atccaagatt ccttggagat aataagaacc accgatattg ataatagtga ccaataagct      6300
     tgagagaaca atgtaagcaa tgagagattt ttgtttgaaa atcagaggaa ggaagcttgc      6360
     ttagtagacc attcttttta tctttatggg gttgatagct gggtttggta gctagaaaaa      6420
     tagctactcc agtccattca tagaaaaagc gttcttttga cattttagtg atttttacag      6480
     aagggtcagg atcaccaata atcagatagt ctttctttgt ttgatagaca acatagtaat      6540
     gttggagttt tccttctttg ttaacgtgaa cgataaatgg ataggggaca tcactcatgt      6600
     caaagagcgt tttatctgct tgaacaggtc ttgtttcaaa gcccatttca tcagcggctt      6660
     ttacaatgcc aagagcagtc gtcccttctt tattggtctt tgcaagttct ctcaagtgag      6720
     ctagagaaaa atctgaacca tagaatttag caatcgaggc taaggcagcg acaccacagt      6780
     ctctcgcatc tatttgagga acaaatgtac gtttataaga agtcattggc aattcctttc      6840
     atatagtgga taggtctatt atgtcataaa actaagttca tattttatga aatcttgaat      6900
     agtcattaaa acttcctgaa tggtaaaaaa gtgattagaa attatttttt ttaaacattt      6960
     agaggtggct tgaaataaaa aagctaattc aagacgtttc gatgacaatt caagatctgg      7020
     atgaaaaatt ttaaaaaacg atgatatact aaacttatca aagttacaac aagacaaaaa      7080
     taaaaaaaga aaaaaggagt atttgtcatg aatacaaaaa tgatggaaca attttctgtt      7140
     atggataatg aagaactcga aatagttagt ggaggaagag gcaatttagg atctgcaatc      7200
     ggtggttgta ttggagcagt actattagct gctgcgactg gtccgataac tgggggagca      7260
     gcaacactta tttgtgtagg ttcaggaatt atgtcctctt tgtaagatta tgattcttaa      7320
     atatagtatt attatcgcta ttaatttact gtcttattta cttacttaca aaatatcaaa      7380
     gttatctaag aatgatgaga ataagatagt tagcaaaatt ttaattatat tatcaatcgt      7440
     ttatgtaatc gttgatgctt tacttagttg atggattggt aggaataaaa aacttaacta      7500
     taaactatta tttactaata ttttttgctt tctgcaagtt aataaatagt atagcaaaac      7560
     tttttattgc aaggagaata acgaaattaa gatattttag atactcaaga ttattgaaat      7620
     cttagactaa aaaataggta ctgctacttt taagaagata gtagacgtat atactttttt      7680
     aagaaaatca aaaagatact ataaaaaatc tatttgttta ttgaatttaa gactttggta      7740
     acaaattgaa aataaaaagg aggtattcat catgaataca aaaatgttgt cacagttaga      7800
     ggttatggat actgaaatgc ttgcgaaagt tgaagggggg tatagctcca ctgattgtca      7860
     aaatgcactg attacaggag tcactacggg aattataact ggtggaactg gagcaggttt      7920
     ggccacttta ggagtagctg gacttgctgg tgcatttgtt ggagcacaca ttggtgcaat      7980
     tgggggtgga ttaacatgct taggaggtat ggttggtgat aaattgggac taagttggta      8040
     agacttatag taaaattatg aggattctat tctgatttat tttagttttt taaaaaagga      8100
     gtatttgtca tggatacaaa aatgatgtca caattttctg ttatggatac tgaaatgctt      8160
     gcttgcgttg aaggtggaga tattgattgg ggaagaaaaa ttagttgtgc agcaggggtt      8220
     gcatatggcg caattgatgg gtgtgcaaca acggtttgac atttctattg ggaccatttg      8280
     ctataggaat aggtgtaact ggtgctgcag gtggagctat acttggaggt gtagcctatg      8340
     tagcaacatg ttggtggtaa ttatggattt taaaagtttt attattggtt tagtagttgg      8400
     tatatttggt ccttatatgg atgacttaat tagaaaaata ttttcaaaat cttccaaaaa      8460
     ggatacggat agtactctct aaaaaataaa tttctcccct gtatttgcta gcttaattta      8520
     caggggagtt tctttaatat tgtttcgcct gtcaaaatga tatgtgatag caggatgaaa      8580
     agtctacaaa caagttggta tcaatacaat ataaagagga aagtatgttt ttcatgcttg      8640
     ctttttttaa tttttacaat tcaagaggtt ttgatgacca tttatgattt gagtgatcca      8700
     aagtcaaaat aagtgctata ctagcagtgt aaatgttctt gctcaactaa gataaatcgc      8760
     acatttagga ggaaatctta tgaagaaaaa aatactgatt attttcgttc tgtatctgat      8820
     catgtccatc tttctttatc cgcttaggga gagtatttgg tataatctat tttataccat      8880
     agcctatatg attgcggtta tgatctattt ttctttaatt aaaaagaaag aaaagaaatg      8940
     aaagattttc ttgattaaaa agaatcatat tctttgtgag attgttcctg ggtcagttgc      9000
     ctttgcttgt ttctacttat ctatttctat ttcgtcagtt ttccaatttc ttttagtggt      9060
     tattaacttg acttctattt tggttactgt ttatcttact agggaaatga gattaagaga      9120
     gtttgaagat gatgatttgg ttagtcctag aaccaatcaa ctcatgttta tcggcttgac      9180
     aggctttatg tctattattt gtttgtatag agggatcaca gcaggagaat cctaccaaca      9240
     aataattgcc tacattggcg ctattctctg cttgaccatc atgcttctgc tcatttgggg      9300
     attgaagtat tataaaaagt agaggctaat gcagtttttg caatttaaga tgtcttgatg      9360
     acaattcaag atttggatga aaaactttga caaatagtgc tatactgaaa ttgtcaaagt      9420
     tgcaacgggt gctgctacat tatgttaaaa atcgctcttg attgataagc tggatttgtt      9480
     aggaaaggag taaataatta tggataagaa aaagatagtt tcgactataa tatgtatagt      9540
     atttcttgta gtgtcagtag ataatttttt tagagactta accccgttat tgttcatttt      9600
     aaatattatt ggcctaactt gttttttagt gttaacatac actaacataa aagagatact      9660
     cttaaatata agtaaatgat gatttggtta gtcctagaac caatcaactt atgtttatcg      9720
     gcttggcaga ttttatgttt gtcatttgtt tgtatagagg tatttcagaa acagaattct      9780
     atcaacaact aatcgtttat ataggtgtat tctctgcttg tttatcacgc ttctgctcat      9840
     gtggggcttg aagtattata aaaagtagct ttctatcctt ttctgacagg atatttgagt      9900
     agaaggctct attaaattgt tagtgaaata aatgaatgga ggtatttaat atgaaataca      9960
     gattattttt tgttattttc ttgagtagtg tgttggatat tcttttaggg acatttttac     10020
     aaatctctat cgtatctatt gggtggcttg ttctttacag tggtttgttt gaagcaggag     10080
     ttttccttct tgctaataaa ggggtggcgg taaaaatcaa ggaagtagat attcgaaatc     10140
     gctttaaatt tatttttgga aaaaccttat ggtttcaaat tcttttgctc atctttttga     10200
     taatcaaact ttatcttggt ttggatgcga ggttgatttt attctatgga catattttca     10260
     ttgtctttaa tgccttaatg tatctattat ctagtagtca ggttagcctt aaaaaaaaca     10320
     aactgtcttc ttaatcttac agcagtagag cctgacaagg tgaggtcata gtagggagga     10380
     tttctatgaa aaagtatcaa cttctattca aaataagtgc agtcttctct tacttatttt     10440
     tcgtatttgg tctttctcag ctgacgctta tcgtccaaaa ttattggcaa ttttcttccc     10500
     agattggtaa tttcgtctgg attcaaaata tcttgagttt actttttatt ggagtcatga     10560
     ttgtggttct tgttaagaca ggccatggtt atctcttccg cattccaaga aaaaaatggc     10620
     tttggtattc gattttgaca gtattagtgg tagtgttcca gatctctttt aacgttcaga     10680
     cagctaaaca tgttcagtca actgcggaag gttgggctgt attgattggt tatagtggga     10740
     ctaactttgc agagctaggt atttatatag ccctgttctt tctggttcca ctgatggaag     10800
     agttaatcta tagaggatta ctgcaacatg ctttctttaa gcattcgcga tttggtcttg     10860
     atttgcttct tccttctatt ttatttgctc tccctcattt ttcaagcctg cctagtctgt     10920
     tagatatctt cgtctttgca acagttggaa tcatctttgc tggtttgacc cgctatacca     10980
     agagcattta tccatcctat gcggtgcatg tgatcaataa tattgtagcg accttcccgt     11040
     ttttgctcac ttttctacat agggtcttgg ggtaaaaaaa caaaaggctt gcttttcagc     11100
     catagaggag gtcatcatgt ataaacactt atttttccta gattccaaaa ctttagatcg     11160
     gttgacaccc tatattctag tcttggcttc tgacaccatt gcttttaatg tttttgtgct     11220
     aacctttgta tctgcggtgg tttttaattt cctaaattcc atgctagctt taatggctat     11280
     attcataggg gctggctatg tggtcggatt ttggttgcta aaatggtttg ttttggaaag     11340
     gctagatcta aagaatgacg tgtaggaagt ctgtttgttg aggaggataa ttttatggag     11400
     ttttttgata aatttcatgc cttgtgtttt ggatttttag tactaataat tgtcattata     11460
     gttccttata cgattaacca tggggatttt tttcaaaatg aatctgcatt gattcttgta     11520
     agtcttcttg taacctcgct gagtgttgct tatgctagaa agtttgaaat gatttctttt     11580
     gggatgttaa gcaagaaaca acttttgctt ttcattgcaa tctttcttct aagtgtactt     11640
     gagacgctgg tttatattca tttcttcgct gtttcttctg gctcaggggt ccaacacttg     11700
     gcggaagtca gcagaggaat ttccctgtct ttgattttga ctacctcagt ttttggcccc     11760
     atccaggagg aactcatttt cagaggactt cttcaaggtg cggtttttga caattcttgg     11820
     ttagggcttg tgctaacttc ctctctcttt tctttcatgc atggaccttc taatgtccct     11880
     tcgtttattt tttatctact tgggggcttg ttgctgggcc ttgcttataa aaagagccaa     11940
     aacttatggg tttctactct agtccatatg ctttacaaca gttggccact cttatattat     12000
     ttataa                                                                12006
//
