# Supplementary material for: Genomic analyses of pneumococci reveal a wide diversity of bacteriocins – including pneumocyclicin, a novel circular bacteriocin
Source: BMC Genomics. 2015 Jul 28;16(1):554. doi: 10.1186/s12864-015-1729-4 (PMC4517551; doi:10.1186/s12864-015-1729-4)
Supplement: Additional file 9: — Sequence and annotation files for blp cassette prototypes. [file 12864_2015_1729_MOESM9_ESM.zip › blp_prototype13b_7F2.fasta]

>blp_cassette_prototype13b_7F2
ctagtttgctctttgattttcattgagtattaacttggtcttgacttggtcaaagtggaa
gcggtcataggcccgccaagcggcgcgagttggagcatctggatcaagagcgctgagtcc
catgagaagactggaagtctggtaaaatttttctagttcaatcaagaatcgattatccac
tgtttcagccttggctagaaaaccaagaatagagtttaattgctcctgaaagcggacgtc
gtcagcgcttgcctgtttgcatgcttggtaggctttgtttaagtcagtaatcaaagtatg
agctcttttgatggggtctgtatctgtcatgggaatgcctcctttaatctgggtgccagt
cttacttctggcaactgtgttttgatactgttagtttatcacttttaattcttttttttt
attcaaatctttaattgtcattgaaatgtcttgaattgcgctgagtgaattttatgataa
aatagttgtaagctcatcatgatgttgtagaaaataatccttttaggagttttcaaagac
tgtttaggattgggtgtgcttgggctagaccttttctgttattcttttcttaggaggaga
atccaatgaaatatatgattattcagacgcagaaaacagtctataaagtaaacatcgacg
atatctactatatccaaacacatccaactaaagcccataccgtacagattgttacagaag
aagctagttttaatatgcttcaaaatttaagtaatcttgagaaccaatgtggggaaacct
tgatgagatgtcatcgaaattgtttggttaatcttgataaattaaaatcgattgattttc
aagaaagaatcctttttctcggagaagaaggtcaatacgctgtcaagtatgccagacgtc
gctatagagaaattcgtcaaaaatggttgaaagagggagagtaagaagatgagaatattt
gttttagaggatgatttttcccaacagactagaattgaaacgacgattgagaaacttttg
aaagcacatcatatcattcctagctcttttgaggtatttggcaagccggaccaactgctg
gctgaagtgcatgagaagggggcccatcagctattctttttggatattgagattcgaaat
gaagagatgaagggactggaagtggctagaaagattcgggatcgggatccttatgccctg
attgtctttgtgacgactcactcggagtttatgcccctgtcttttcgctaccaagtgtct
gctttggactacattgataaggccttgtcagcagaggagtttgaatctcgtatcgagaca
gccctcctctatgccaatagtcaagatagtaaaagtctggcggaagattgcttttacttt
aaatcaaaatttgcccaattccaatatcctttcaaagaggtttactatctcgaaacatcc
ccaagaccccatcgtgttattctctataccaagacggacaggctagaatttacggcgagt
ttagaggaggtttttaagcaggaaccccgtctcttgcagtgccatcgctcttttctcatc
aatcctgcaaatgtggtgcatttggataagaaagaaaaactccttttctttcccaatggt
ggaagctgtctgatcgcgcgttataaggtcagggaagtgtctgaggctattaataactta
cactgagctaggagagtttatgaacattgcttggatattgttgtatgcacttgttattaa
tggactagaaattgtcattttctttaaagtagatggaattggtctcactttcgatagaat
ttttaaggcctttcttctgaaatttcttctagggatcatttttacgacttttcaattttt
ggctgtaagtaaatatttgtcctattttatagaacctttgttcggtataggtctatcttt
cttattgttaagagggcttcctaaaaaaatccttattttttatggtctcttcccaatgat
attagtagagctcttttacagaggtgtttcctattttgtgcttccatttttggggcaagg
aattgtagatggggatggcaatcctatctttttattgattatgatattcgtttgcttcat
agttttagtctttttgaaatggttagactatgatttcactagattgagaagggagtttct
agatacaggttttcaaaagtctcttactaagattaactgggcaatgggggcttattatct
agtgatgcaaagtctatcttaccttgaatatgaacaaggtattcaatcaacgactgttcg
ccatctcatcctagtgttttacctactcttttttatggggggtatcaagaaattggatac
ctatttgaaggaaaaacttcaggaggaactgaaccaagagcagaccttgcgctacagaga
tatggaacgctatagtcggcatatagaggaactttacaaggaaattcggagttttcgcca
tgactacactaacctcttaaccagcttacgtttgggcattgaagaggaggatatggagca
gataaaagagatctacgactcggtcttaagggattccagtcagaaattgcaggacaataa
atatgacctgggcagattggtgaatattcgtgaccgtgccctcaagagtctcctagctgg
aaaatttataaaagctagagaaaagaacattgtctttaatgttgaagttcctgaggagat
tcaggttgaggggatgagcctacttgattttctaaccattgtgtctatcctttgtgacaa
tgctattgaagctagtgcagaggccagtcaacctcatgtttcaatcgcctttttaaaaaa
tggagcacaggagacttttatcattgaaaactccatcaaagaagagggcatcgatatttc
tgaaatcttctcctttggagcaagttctaaaggggaggagagaggagttggtctctatac
cgttatgaaaattgtggaaagtcatcccaataccaatctaaatactacctgccaaaatca
agtctttcgtcaggtacttactgtgatacatgcagaatgataaaaaacaagaccgagagt
tcttgtttctcggtcttgtttttatagctgaataggtagttcaagtgcttttgtgatttt
aaatttacttaaaattgtttcatgtaagagttcttcccaccatcctccacctgtaatttg
gttgagttcggtagttgttagttcttgaaatgaagttaggttttgtttcttatccatgtt
atgattctcctttttgataagataataaatagttatagagtgttatctgaaaattaatca
gaatgggttaaaattttatctttgaaataatcaaaatatgttttctttgcagttacacta
gtgacgcgaccttgtaagccatattggatgagtttactatcctcattagatagttttgca
agagcggttaatttaaagagattgccttgctctgttctggtaggagtttgatcaattgtc
tgaagttggccgatgatggtaatgccgtgatttccaatcttctccagttttaatcttaca
gtttgtcctttatctagtagaggtagatagtcagaagctacgtagtaagtgattagtact
tctcttgtatctgtgatgatagggaatatttgagcaatttctgtaccagttggaattcta
tttttaccttcaaattcgctgttcagatgaacgatacctttacttggagcggttaaggta
ttgttttctaagcgctgtgtcgcttgatctagttgtacttttaattctgttaattggttc
tccacggttagttgttgctgagaagctgtttgtaaaaattgagtgcggagtacttcaatt
ttggctgctaaactattatcataagttgctacacttccgataccagcttgctgaattttg
aggcttgcgatagatgattcaagacctgcaatactttgattaatttgagataaaaatggc
tcctctgccgttccttgtgtttgtccttgtgaggctacaagataacgattcaaaattgac
tggtgtggattgctagttggtaagcgtgctctgttatttatgatagcatctctcagctct
tgatattctccaatttgttgttgaacttttgtaatttcttgttcaatagctgatgaactg
ctattggcaagattagcttgatttgaaacctcagtgttagtctttgtgatacccagttca
atatcatgggattgtttagtaaaattcataaaggtattatggtagccaaattcatcctcg
ccagaaaaaagatcagtcgctttttctaagctttgtttcaaaattccaagtccttctttt
tacttctcaaatctttgtaattgagtttctaaggcagttttctgactctcttccattgtt
tcagagtatttgatgagtaagtcacctttctcaactacttgatttgccactaaatgatta
gcaaggataggattatcactggtcgactgaatagatgcaatgacacttgtaggggcgatt
tccccttgggaagtaacagtaatttcttttgtggcaacaagggagaaaatcaagatgaaa
gtaaacagtaatgacagaggtatgattaatactgtcgcatagttatggtaacgtctctga
taaaactcgacgcttctaaaaagattaggattcatgacattctccttatttattgaatag
atgatggtagaagccttgcgcctgcattaactcttggtgactaccaacttcaatgatttt
cccctggtcaagaacaatgacacggttagttcgttcggctatactgagacgatgggctac
aaagagaatggttttatcagttagggatataagattatctataacctttttctcagtcaa
gacatcaagaccgctagtagcttcgtctagtattaaaacaggagatttagttaaaagagc
acgagcgagagcgattcgttgcttttgtcctcctgatagaccagctccatcagagagctg
agtttgatagcccataggcattctttcaatgtcttgacgaatttcagctaattcataagc
ttttagaatatcttcttggctaatcatatgattaccgcccaaggttaagttttccaaaat
agagccattaaagatataggcttgttggggtaggtaattaatatgacggcgcaagacttt
tttatcaatgtttttaatatcctgatgattgatggaaatatgccctttgtagggtttaaa
gaaattgacaatcattttggctaaagttgttttaccagaaccactaactccaactaggct
aaccttatctccttgtttaatcgtgagattaatatctgttaaggtatctcgtccaaaacc
atacttataagaaaggtcatcaaattcaatatcgcccatcaaaaaatgtgaatgaacagg
gttttcttgaacttgaaattcagattcgactagatagacttcgttcaaacggttattagc
gaccttcgcagattggagtttggtttggaggttgataatattttccataggagttgtaaa
gtaagaaaaaagtgtgttaaaggtaatcagctgaccgatagaaattttactcgacatgac
taattgagcgccaaaccataggataaggatattcagaactaattttgttccctgctttaa
actcgtttgtaaaatagaatatttactgagcttaaaggatttttccaaataatctacaaa
ttcgctgtctatattttgatagcgattttcttcactcgtgagcgactttatagtttcaat
cccgttgatatcttcgataatggcagagctaaccatagaattactttgcatgacatcatg
gttcattttttcaaaaggtttcataaaagaaaagatgatgaacatgtatataggaatgga
aagaagagaaaggaggaagagattagggttttgtgccagcaagactccccctacaagaat
cagaatagaaacatccagaaaaagagaaagaatggtagaagccaaggcatctataataga
gttagcatctgtgaaccgtgaaatgatttctcctgtacgacgtgtcgcaaagaaagacat
gggaagttcaaaaatatggcgaatataggataaaatcacatcaatgcttaatctctggct
cagaacggttaggagataatctctggagaagctcatgacttgttggaggatataggtgat
aaccagaccaactgagatgattcctaaagttgatttcatctgatttggaatgtactcatc
caagattccttggagatagtaagaaccacctatattgataatagtgaccaataagcttga
gagaacaatgtaagcaatgagagatttttgtttgaaaatcagaggaaggaagcttgctta
gtagaccattctttttatctttatggggttgatagctgggtttggtagctagaaaaatag
ctactccagtccattcatagaaaaagcgttcttttgacattttagtgatttttacagaag
ggtcaggatcaccaataatcagatagtctttctttgtttgatagacaacatagtaatgtt
ggagttttccttctttgttaacgtgaacgataaatggataggggacatcactcatgtcaa
agagcgttttatctgcttgaacaggtcttgtttcaaagcccatttcatcagcggctttta
caatgccaagagcagtcgtcccttctttattggtctttgcaagttctctcaagtgagcta
gagaaaaatctgaaccatagaatttagcaatcgaggctaaggcagcgacaccacagtctc
tcgcatctatttgaggaacaaatgtacgtttataagaagtcattggcaattcctttcata
tagtggataggtctattatgtcataaaactaagttcatattttatgaaatcttgaatagt
cattaaaacttcctgaatggtaaaaaagtgattagaaattattttttttaaacatttaga
ggtggcttgaaataaaaaacctaattcaagacgtttcgatgacaattcaagatctggatg
aaaaattttaaaaaacgatgatatactaaacttatcaaagttacaacaagacaaaaataa
aaaaagaaaaaaggagtatttgtcatgaatacaaaaatgatggaacaattttctgttatg
gataatgaagaactcgaaatagttagtggaggaagaggcaatttaggatctgcaatcggt
ggttgtattggagcagtactattagctgctgcgactggtccgataactgggggagcagca
acacttatttgtgtaggttcaggaattatgtcctctttgtaagattatgattcttaaata
tagtattattatcgctattaatttactgtcttatttacttacttacaaaatatcaaagtt
atctaagaatcatgagaataagatagttagcaaaattttaattatattatcaatcgttta
tgtaatcgttgatgctttacttagttgatggattggtaggaataaaaaacttaactataa
actattatttactaatattttttgctttctgcaagttaataaatagtatagtaaaacttt
ttattgcaaggagaataacgaaattaagatattttagatactcaagattattgaaatctt
agactaaaaaataggtactgctacctttaagaagatagtagacgtatatacttttttaag
aaaatcaaaaagatactaaaaaaaatctatttgtttattgaatttaagactttggtaaca
aattgaaaataaaaaggaggtattcatcatgaatacaaaaatgttgtcacagttagaggt
tatggatactgaaatgcttgcgaaagttgaaggggggtatagctccactgattgtcaaaa
tgcactgattacaggagtcactacgggaattataactggtggaactggagcaggtttggc
cactttaggagtagctggacttgctggtgcatttgttggagcacacattggtgcaattgg
gggtggattaacatgcttaggaggtatggttggtgataaattgggactaagttggtaaga
cttatagtaaaattatgaggattctattctgatttattttagttttttaaaaaaggagta
tttgtcatggatacaaaaatgatgtcacaattttctgttatagataatgaaatgcttgct
tgcgttgaaggtggagatattgattggggaagaaaaattagttgtgcagcaggggttgca
tatggcgcaattgatgggtgtgcaacaacggtttgacatttctattgggaccatttgcta
taggaataggtgtaactggtgctgcaggtggagctatacttggaggtgtagcctatgcag
caacatgttggtggtaattatggattttaaaagttttattattggtttagtagttggtat
atttggtccttatatggatgacttaattagaaaaatattttcaaaatcttccaaaaagga
tacggatagtactctctaaaaaataaatttctcccctgtatttgctagcttaatttacag
gggagtttctttaatattgtttcgcctgtcaaaatgatatgtgatagcaggatgaaaagt
ctacaaacaagttggtatcaatacaatataaagaggaaagtatgtttttcatgcttgctt
ttttaatttttacaattcaagaggttttgatgaccatttatgatttgagtgatccaaggt
caaaataagtgctatactagcagtgtaaatgttcttgctcaactaagataaatcgcacat
ttaggaggaaaacttatgaagaaaaaaatactgattattttcgttctgtatctgatcatg
tccatctttctttatccgcttagggagagtatttggtataatctattttataccatagcc
tatatgattgcggttatgatctatttttctttaattaaaaagaaagaaaagaaatgaaag
attttcttgattaaaaagaatcatattctttgtgagattgttcctgggtcagttgccttt
gcttgtttctacttatctatttctatttcgtcagttttccaatttcttttagtagttatt
aacttgacttctattttggttactgtttatcttactagggaaatgagattaagagagttt
gaagatgatgatttggttagtcctagaaccaatcaactcatgtttatcggcttgacaggc
tttatgtctattatttgtttgtatagaggtatcacagcaggagaatcttatcaacaacta
atcgcttatattggtgctattctttgcttgatcatcatgcttctactcatttggggtttg
aagtattataacccaaatcattcatacctctctcaannnnnnnnnnnnnnnnnnnnnnnn
nnnnnnnnnnnnnnnnnnnnnnnnnnnnnnnnnnnnnnnnnnnnnnnnnnnnnnnnnnnn
nnnnnnnnnnnnnnnnnnnnnnnnnnnnnnnnnnnnnnnnnnnnnnnnnnnnnnnnnnnn
nnnnnnnnnnnnnnnnnnnnnnnnnnnnnnnnnnnnnnnnnnnnnnnnnnnnnnnnnnnn
nnnnnnnnnnnnnnnnnnnnnnnnnnnnnnnnnnnnnnnnnnnnnnnnnnnnnnnnnnnn
nnnnnnnnnnnnnnnnnnnnnnnnnnnnnnnnnnnnnnnnnnnnnnnnnnnnnnnnnnnn
nnnnnnnnnnnnnnnnnnnnnnnnnnnnnnnnnnnnnnnnnnnnnnnnnnnnnnnnnnnn
nnnnnnnnnnnnnnnnnnnnnnnnnnnnnnnnnnnnnnnnnnnnnnnnnnnnnnnnnnnn
nnnnnnnnnnnnnnnnnnnnnnnnnnnnnnnnnnnnnnnnnnnnnnnnnnnnnnnnnnnn
nnnnnnnnnnnnnnnnnnnnnnnnnnnnnnnnnnnnnnnnnnnnnnnnnnnnnnnnnnnn
nnnnnnnnnnnnnnnnnnnnnnnnnnnnnnnnnnnnnnnnnnnnnnnnnnnnnnnnnnnn
nnnnnnnnnnnnnnnnnnnnnnnnnnnnnnnnnnnnnnnnnnnnnnnnnnnnnnnnnnnn
nnnnnnnnnnnnnnnnnnnnnnnnnnnnnnnnnnnnnnnnnnnnnnnnnnnnnnnnnnnn
nnnnnnnnnnnnnnnnnnnnnnnnnnnnnnnnnnnnnnnnnnnnnnnnnnnnnnnnnnnn
nnnnnnnnnnnnnnnnnnnnnnnnnnnnnnnnnnnnnnnnnnnnnnnnnnnnnnnnnnnn
nnnnnnnnnnnnnnnnnnnnnnnnnnnnnnnnnnnnnnnnnnnnnnnnnnnnnnnnnnnn
nnnnnnnnnnnnnnnnnnnnnnnnnnnnnnnnnnnnnnnnnnnnnnnnnnnnnnnnnnnn
nnnnnnnnnnnnnnnnnnnnnnnnnnnnnnnnnnnnnnnnnnnnnnnnnnnnnnnnnnnn
nnnnnnnnnnnnnnnnnnnnnnnnnnnnnnnnnnnnnnnnnnnnnnnnnnnnnnnnnnnn
nnnnnnnnnnnnnnnnnnnnnnnnnnnnnnnnnnnnnnnnnnnnnnnnnnnnnnnnnnnn
nnnnnnnnnnnnnnnnnnnnnnnnnnnnnnnnnnnnnnnnnnnnnnnnnnnnnnnnnnnn
nnnnnnnnnnnnnnnnnnnnnnnnnnnnnnnnnnnnnnnnnnnnnnnnnnnnnnnnnnnn
nnnnnnnnnnnnnnnnnnnnnnnnnnnnnnnnnnnnnnnnnnnnnnnnnnnnnnnnnnnn
nnnnnnnnnnnnnnnnnnnnnnnnnnnnnnnnnnnnnnnnnnnnnnnnnnnnnnnnnnnn
nnnnnnnnnnnnnnnnnnnnnnnnnnnnnnnnnnnnnnnnnnnnnnnnnnnnnnnnnnnn
nnnnnnnnnnnnnnnnnnnnnnnnnnnnnnnnnnnnnnnnnnnnnnnnnnnnnnnnnnnn
nnnnnnnnnnnnnnnnnnnnnnnnnnnnnnnnnnnnnnnnnnnnnnnnnnnnnnnnnnnn
nnnnnnnnnnnnnnnnnnnnnnnnnnnnnnnnnnnnnnnnnnnnnnnnnnnnnnnnnnnn
nnnnnnnnnttagatttggggtgaataattggggtataaaaagtaggggctaatgaagtt
tttgcaatttaggaggtttcgatgacaattcaagatttggatgaaaaattttaaaaaaca
atgatatactaaacttgtcaaagttgcaacgggtgctgctacattatgttaaaaatcgct
cttgattgataagttggatttgttaggaaaggagtaaataattatggataagaaaaagat
agtttcgactataatatgtatagtatttcttgtagtgtcagtagataatttttttagaga
cttaaccccgttactgttcattttaaatattattggcctgtcttgcttttcagtgctaac
atacattaacataaaagagatactcttaaatataagtaaatgatgatttggttagtccta
gaaccaatcaacttatgtttatcggcttggcagattttatgtttgtcatttgtttgtata
gaggtatttcagaaacagaattctatcaacaactaatcgcttatataggtgtattctctg
cttgtttatcacgcttctgctcatgtggggcttgaagtattataaaaagtagctttctat
ccttttctgacaggatatttgagtagaaggctctattaaattgttagtgaaataaatgaa
tggaggtatttaatatgaaatacagattattttttgttattttcttgagtagtgtgttgg
atattcttttagggacatttttacaaatctctatcgtatctattgggtggcttgttcttt
acagtggtttgtttgaagcaggagttttccttcttgctaataaaggggtggcggtaaaaa
tcaaggaagtagatattcgaaatcgctttaaatttatttttggaaaaaccttatggtttc
aaattcttttgctcatctttttgataatcaaactttatcttggtttggatgcgaggttga
ttttattctatggacatattttcattgtctttaatgccttaatgtatctattatctagta
gtcaggttagccttaaaaaaaacaaactgtcttcttaatcttacagcagtagagcctgac
aaggtgaggtcatagtagggaggatttctatgaaaaagtatcaacttctattcaaaataa
gtgcagttttctcttacttatttttcgtatttggtctttctcagatgacgcttattattc
aaaattattggcaattttcttcccagattggcaatttcgtctggattcaaaatttcttga
gtttgctatttagcggagtcatgatttggattctggttaagacaggtcatggttatctct
ttcacattccaagaaaaaaatggctttggtattcgattttgacagtattagtggtagtgc
tccagatctcttttaacgttcagacagctaaacatgttcagtcaactgctgaaggttggg
ctgtattgatcggttatagtgggaccaactttgctgagctaggtatctatataactttgt
tctttctgactccacttatggaagagctaatctatagaggattactgcaacacgcctttt
ttaagcattcgagatttggccttgatttgcttcttccgtcaattttatttgctcttcctc
atttttcaagcctgcctagtttgttagatatcttcatctttgcaacatctggcatcatct
ttgctagtttgacccgctataccaagagcatttatccttcctatgcggtgcatgtgatca
ataatattttcgcaacattaccatttttgctgacttttttacatagggtcttggggtaaa
aaaacaaaaggcttgcttttcagccatagaggagattatcatgtataaacacttattttt
cctagattccaaaactttagatcggttgacaccctatattctagtcttggcttctgacac
cattgcttttaatgtttttgtgctaacctttgtatctgcggtggtttttaatttcctaaa
ttccatgctagctttaatggctatattcataggggctggctatgtggtcggattttggtt
actaatactcaatgaaaatcaaagagcaaactaggaaactagccgcaggctgtacttgag
tacggcaaggcgacgttgacgtggtttgaatttgattttcgaagagtataaaatggtttg
ttttggaaaggctagaactaaagaatgacgtgtaggaagtctgtttgttgaggaggataa
ttttatggagttttttgataaatttcatgccttgtgttttggatttttagtactaataat
tgtcattacagttccttatacgattaaccatggggatttttttcaaaatgaatctgcatt
gattattgtaagtcttcttgtaacctcgctgagtgttgcttatgctagaaagtttgaaat
gatttcttttgggatgttaagcaagaaacaacttttgcttttcattgcaatctttcttct
aagtgtacttgagacgctggtttatattcatttcttcgctgtctcttctggctcaggggt
ccaacacttggcggaagtcagcagaggaatttccctgtctttgattttgactacctcagt
ttttggccccatccaggaggaactcattttcagaggacttcttcaaggtgcggtttttga
caattcttggttagggcttgtgctaacttcctctctcttttctttcatgcatggaccttc
taatgtcccttcgtttattttttatctacttgggggcttgttgctgggccttgcttataa
aaagagccaaaacctatgggtttctactctagtccacatgttttacaacagttggccact
cctatattatttataa
