# Supplementary material for: Genomic analyses of pneumococci reveal a wide diversity of bacteriocins – including pneumocyclicin, a novel circular bacteriocin
Source: BMC Genomics. 2015 Jul 28;16(1):554. doi: 10.1186/s12864-015-1729-4 (PMC4517551; doi:10.1186/s12864-015-1729-4)
Supplement: Additional file 9: — Sequence and annotation files for blp cassette prototypes. [file 12864_2015_1729_MOESM9_ESM.zip › blp_prototype13b_7F2_annotation.embl]

FT   source          1..13816
FT                   /organism="Streptococcus pneumoniae"
FT                   /mol_type="genomic DNA"
FT                   /strain="7F/2"
FT   CDS             complement(1..330)
FT                   /gene="blpT"
FT                   /inference="ab initio prediction:Prodigal:2.60"
FT                   /codon_start=1
FT                   /transl_table=11
FT                   /product="hypothetical protein"
FT                   /colour=10
FT   CDS             606..944
FT                   /gene="blpS"
FT                   /gene_synonym="spiR1"
FT                   /inference="ab initio prediction:Prodigal:2.60"
FT                   /codon_start=1
FT                   /transl_table=11
FT                   /product="LytTR DNA-binding domain protein"
FT                   /colour=9
FT   CDS             949..1686
FT                   /gene="blpR"
FT                   /gene_synonym="spiR2"
FT                   /inference="ab initio prediction:Prodigal:2.60"
FT                   /codon_start=1
FT                   /transl_table=11
FT                   /product="response regulator"
FT                   /colour=9
FT   CDS             1700..3040
FT                   /gene="blpH"
FT                   /gene_synonym="spiH"
FT                   /inference="ab initio prediction:Prodigal:2.60"
FT                   /codon_start=1
FT                   /transl_table=11
FT                   /product="histidine kinase"
FT                   /colour=9
FT   CDS             complement(3082..3237)
FT                   /gene="blpC"
FT                   /gene_synonym="spiP"
FT                   /inference="ab initio prediction:Prodigal:2.60"
FT                   /codon_start=1
FT                   /transl_table=11
FT                   /product="peptide pheromone"
FT                   /colour=9
FT   CDS             complement(3294..4301)
FT                   /gene="blpB ORF2"
FT                   /gene_synonym="spiD2"
FT                   /inference="ab initio prediction:Prodigal:2.60"
FT                   /codon_start=1
FT                   /transl_table=11
FT                   /product="bacteriocin secretion accessory protein"
FT                   /colour=3
FT   CDS             complement(4320..4655)
FT                   /gene="blpB ORF1"
FT                   /gene_synonym="spiD1"
FT                   /inference="ab initio prediction:Prodigal:2.60"
FT                   /codon_start=1
FT                   /transl_table=11
FT                   /product="bacteriocin secretion accessory protein"
FT                   /colour=3
FT   CDS             complement(4666..6291)
FT                   /gene="blpA ORF2"
FT                   /gene_synonym="spiBC"
FT                   /inference="ab initio prediction:Prodigal:2.60"
FT                   /codon_start=1
FT                   /transl_table=11
FT                   /product="ABC transporter; ATPase domain and transmembrane
FT                   region"
FT                   /colour=3
FT   CDS             complement(6236..6823)
FT                   /gene="blpA ORF1"
FT                   /gene_synonym="spiA"
FT                   /inference="ab initio prediction:Prodigal:2.60"
FT                   /codon_start=1
FT                   /transl_table=11
FT                   /product="ABC transporter; C39 protease domain"
FT                   /colour=3
FT   CDS             7105..7302
FT                   /gene="blpI"
FT                   /gene_synonym="pncA"
FT                   /inference="ab initio prediction:Prodigal:2.60"
FT                   /codon_start=1
FT                   /transl_table=11
FT                   /product="class II bacteriocin precursor"
FT                   /colour=7
FT   CDS             7769..8038
FT                   /gene="blpJ"
FT                   /gene_synonym="pncD"
FT                   /inference="ab initio prediction:Prodigal:2.60"
FT                   /codon_start=1
FT                   /transl_table=11
FT                   /product="class II bacteriocin precursor"
FT                   /colour=7
FT   CDS             8107..8256
FT                   /gene="blpO"
FT                   /gene_synonym="pncV"
FT                   /inference="ab initio prediction:Prodigal:2.60"
FT                   /codon_start=1
FT                   /transl_table=11
FT                   /product="class II bacteriocin precursor"
FT                   /colour=7
FT   CDS             8776..8937
FT                   /gene="pncG"
FT                   /inference="ab initio prediction:Prodigal:2.60"
FT                   /codon_start=1
FT                   /transl_table=11
FT                   /product="membrane protein with putative function in
FT                   immunity"
FT                   /colour=4
FT   CDS             join(8947..9309,11018..11026)
FT                   /gene="blpL"
FT                   /gene_synonym="pncH"
FT                   /inference="predicted by Prodigal in other strains"
FT                   /codon_start=1
FT                   /transl_table=11
FT                   /product="membrane protein with putative function in
FT                   immunity"
FT                   /pseudo
FT                   /note="insertion of IS element"
FT                   /colour=11
FT   mobile_element  complement(9312..11014)
FT                   /gene="ISSpn5"
FT                   /inference="identification by IS Finder
FT                   (https://www-is.biotoul.fr/)"
FT                   /colour=12
FT   CDS             11204..11383
FT                   /gene="pncM"
FT                   /inference="predicted by Prodigal in other strains"
FT                   /codon_start=1
FT                   /transl_table=11
FT                   /product="membrane protein with putative function in
FT                   immunity"
FT                   /colour=4
FT   CDS             11655..12038
FT                   /gene="blpX"
FT                   /gene_synonym="pncN"
FT                   /inference="ab initio prediction:Prodigal:2.60"
FT                   /codon_start=1
FT                   /transl_table=11
FT                   /product="membrane protein with putative function in
FT                   immunity"
FT                   /colour=4
FT   CDS             12090..12779
FT                   /gene="blpY"
FT                   /gene_synonym="pncO"
FT                   /inference="ab initio prediction:Prodigal:2.60"
FT                   /codon_start=1
FT                   /transl_table=11
FT                   /product="CAAX amino terminal protease"
FT                   /colour=2
FT   CDS             12821..13054
FT                   /gene="blpZ"
FT                   /gene_synonym="pncQ"
FT                   /inference="ab initio prediction:Prodigal:2.60"
FT                   /codon_start=1
FT                   /transl_table=11
FT                   /product="membrane protein with putative function in
FT                   immunity"
FT                   /colour=4
FT   CDS             13205..13816
FT                   /gene="pncP"
FT                   /gene_synonym="SP0547"
FT                   /inference="ab initio prediction:Prodigal:2.60"
FT                   /codon_start=1
FT                   /transl_table=11
FT                   /product="CAAX amino terminal protease"
FT                   /colour=2
SQ   Sequence 13816 BP; 3585 A; 1888 C; 2461 G; 4229 T; 1653 other;
     ctagtttgct ctttgatttt cattgagtat taacttggtc ttgacttggt caaagtggaa        60
     gcggtcatag gcccgccaag cggcgcgagt tggagcatct ggatcaagag cgctgagtcc       120
     catgagaaga ctggaagtct ggtaaaattt ttctagttca atcaagaatc gattatccac       180
     tgtttcagcc ttggctagaa aaccaagaat agagtttaat tgctcctgaa agcggacgtc       240
     gtcagcgctt gcctgtttgc atgcttggta ggctttgttt aagtcagtaa tcaaagtatg       300
     agctcttttg atggggtctg tatctgtcat gggaatgcct cctttaatct gggtgccagt       360
     cttacttctg gcaactgtgt tttgatactg ttagtttatc acttttaatt cttttttttt       420
     attcaaatct ttaattgtca ttgaaatgtc ttgaattgcg ctgagtgaat tttatgataa       480
     aatagttgta agctcatcat gatgttgtag aaaataatcc ttttaggagt tttcaaagac       540
     tgtttaggat tgggtgtgct tgggctagac cttttctgtt attcttttct taggaggaga       600
     atccaatgaa atatatgatt attcagacgc agaaaacagt ctataaagta aacatcgacg       660
     atatctacta tatccaaaca catccaacta aagcccatac cgtacagatt gttacagaag       720
     aagctagttt taatatgctt caaaatttaa gtaatcttga gaaccaatgt ggggaaacct       780
     tgatgagatg tcatcgaaat tgtttggtta atcttgataa attaaaatcg attgattttc       840
     aagaaagaat cctttttctc ggagaagaag gtcaatacgc tgtcaagtat gccagacgtc       900
     gctatagaga aattcgtcaa aaatggttga aagagggaga gtaagaagat gagaatattt       960
     gttttagagg atgatttttc ccaacagact agaattgaaa cgacgattga gaaacttttg      1020
     aaagcacatc atatcattcc tagctctttt gaggtatttg gcaagccgga ccaactgctg      1080
     gctgaagtgc atgagaaggg ggcccatcag ctattctttt tggatattga gattcgaaat      1140
     gaagagatga agggactgga agtggctaga aagattcggg atcgggatcc ttatgccctg      1200
     attgtctttg tgacgactca ctcggagttt atgcccctgt cttttcgcta ccaagtgtct      1260
     gctttggact acattgataa ggccttgtca gcagaggagt ttgaatctcg tatcgagaca      1320
     gccctcctct atgccaatag tcaagatagt aaaagtctgg cggaagattg cttttacttt      1380
     aaatcaaaat ttgcccaatt ccaatatcct ttcaaagagg tttactatct cgaaacatcc      1440
     ccaagacccc atcgtgttat tctctatacc aagacggaca ggctagaatt tacggcgagt      1500
     ttagaggagg tttttaagca ggaaccccgt ctcttgcagt gccatcgctc ttttctcatc      1560
     aatcctgcaa atgtggtgca tttggataag aaagaaaaac tccttttctt tcccaatggt      1620
     ggaagctgtc tgatcgcgcg ttataaggtc agggaagtgt ctgaggctat taataactta      1680
     cactgagcta ggagagttta tgaacattgc ttggatattg ttgtatgcac ttgttattaa      1740
     tggactagaa attgtcattt tctttaaagt agatggaatt ggtctcactt tcgatagaat      1800
     ttttaaggcc tttcttctga aatttcttct agggatcatt tttacgactt ttcaattttt      1860
     ggctgtaagt aaatatttgt cctattttat agaacctttg ttcggtatag gtctatcttt      1920
     cttattgtta agagggcttc ctaaaaaaat ccttattttt tatggtctct tcccaatgat      1980
     attagtagag ctcttttaca gaggtgtttc ctattttgtg cttccatttt tggggcaagg      2040
     aattgtagat ggggatggca atcctatctt tttattgatt atgatattcg tttgcttcat      2100
     agttttagtc tttttgaaat ggttagacta tgatttcact agattgagaa gggagtttct      2160
     agatacaggt tttcaaaagt ctcttactaa gattaactgg gcaatggggg cttattatct      2220
     agtgatgcaa agtctatctt accttgaata tgaacaaggt attcaatcaa cgactgttcg      2280
     ccatctcatc ctagtgtttt acctactctt ttttatgggg ggtatcaaga aattggatac      2340
     ctatttgaag gaaaaacttc aggaggaact gaaccaagag cagaccttgc gctacagaga      2400
     tatggaacgc tatagtcggc atatagagga actttacaag gaaattcgga gttttcgcca      2460
     tgactacact aacctcttaa ccagcttacg tttgggcatt gaagaggagg atatggagca      2520
     gataaaagag atctacgact cggtcttaag ggattccagt cagaaattgc aggacaataa      2580
     atatgacctg ggcagattgg tgaatattcg tgaccgtgcc ctcaagagtc tcctagctgg      2640
     aaaatttata aaagctagag aaaagaacat tgtctttaat gttgaagttc ctgaggagat      2700
     tcaggttgag gggatgagcc tacttgattt tctaaccatt gtgtctatcc tttgtgacaa      2760
     tgctattgaa gctagtgcag aggccagtca acctcatgtt tcaatcgcct ttttaaaaaa      2820
     tggagcacag gagactttta tcattgaaaa ctccatcaaa gaagagggca tcgatatttc      2880
     tgaaatcttc tcctttggag caagttctaa aggggaggag agaggagttg gtctctatac      2940
     cgttatgaaa attgtggaaa gtcatcccaa taccaatcta aatactacct gccaaaatca      3000
     agtctttcgt caggtactta ctgtgataca tgcagaatga taaaaaacaa gaccgagagt      3060
     tcttgtttct cggtcttgtt tttatagctg aataggtagt tcaagtgctt ttgtgatttt      3120
     aaatttactt aaaattgttt catgtaagag ttcttcccac catcctccac ctgtaatttg      3180
     gttgagttcg gtagttgtta gttcttgaaa tgaagttagg ttttgtttct tatccatgtt      3240
     atgattctcc tttttgataa gataataaat agttatagag tgttatctga aaattaatca      3300
     gaatgggtta aaattttatc tttgaaataa tcaaaatatg ttttctttgc agttacacta      3360
     gtgacgcgac cttgtaagcc atattggatg agtttactat cctcattaga tagttttgca      3420
     agagcggtta atttaaagag attgccttgc tctgttctgg taggagtttg atcaattgtc      3480
     tgaagttggc cgatgatggt aatgccgtga tttccaatct tctccagttt taatcttaca      3540
     gtttgtcctt tatctagtag aggtagatag tcagaagcta cgtagtaagt gattagtact      3600
     tctcttgtat ctgtgatgat agggaatatt tgagcaattt ctgtaccagt tggaattcta      3660
     tttttacctt caaattcgct gttcagatga acgatacctt tacttggagc ggttaaggta      3720
     ttgttttcta agcgctgtgt cgcttgatct agttgtactt ttaattctgt taattggttc      3780
     tccacggtta gttgttgctg agaagctgtt tgtaaaaatt gagtgcggag tacttcaatt      3840
     ttggctgcta aactattatc ataagttgct acacttccga taccagcttg ctgaattttg      3900
     aggcttgcga tagatgattc aagacctgca atactttgat taatttgaga taaaaatggc      3960
     tcctctgccg ttccttgtgt ttgtccttgt gaggctacaa gataacgatt caaaattgac      4020
     tggtgtggat tgctagttgg taagcgtgct ctgttattta tgatagcatc tctcagctct      4080
     tgatattctc caatttgttg ttgaactttt gtaatttctt gttcaatagc tgatgaactg      4140
     ctattggcaa gattagcttg atttgaaacc tcagtgttag tctttgtgat acccagttca      4200
     atatcatggg attgtttagt aaaattcata aaggtattat ggtagccaaa ttcatcctcg      4260
     ccagaaaaaa gatcagtcgc tttttctaag ctttgtttca aaattccaag tccttctttt      4320
     tacttctcaa atctttgtaa ttgagtttct aaggcagttt tctgactctc ttccattgtt      4380
     tcagagtatt tgatgagtaa gtcacctttc tcaactactt gatttgccac taaatgatta      4440
     gcaaggatag gattatcact ggtcgactga atagatgcaa tgacacttgt aggggcgatt      4500
     tccccttggg aagtaacagt aatttctttt gtggcaacaa gggagaaaat caagatgaaa      4560
     gtaaacagta atgacagagg tatgattaat actgtcgcat agttatggta acgtctctga      4620
     taaaactcga cgcttctaaa aagattagga ttcatgacat tctccttatt tattgaatag      4680
     atgatggtag aagccttgcg cctgcattaa ctcttggtga ctaccaactt caatgatttt      4740
     cccctggtca agaacaatga cacggttagt tcgttcggct atactgagac gatgggctac      4800
     aaagagaatg gttttatcag ttagggatat aagattatct ataacctttt tctcagtcaa      4860
     gacatcaaga ccgctagtag cttcgtctag tattaaaaca ggagatttag ttaaaagagc      4920
     acgagcgaga gcgattcgtt gcttttgtcc tcctgataga ccagctccat cagagagctg      4980
     agtttgatag cccataggca ttctttcaat gtcttgacga atttcagcta attcataagc      5040
     ttttagaata tcttcttggc taatcatatg attaccgccc aaggttaagt tttccaaaat      5100
     agagccatta aagatatagg cttgttgggg taggtaatta atatgacggc gcaagacttt      5160
     tttatcaatg tttttaatat cctgatgatt gatggaaata tgccctttgt agggtttaaa      5220
     gaaattgaca atcattttgg ctaaagttgt tttaccagaa ccactaactc caactaggct      5280
     aaccttatct ccttgtttaa tcgtgagatt aatatctgtt aaggtatctc gtccaaaacc      5340
     atacttataa gaaaggtcat caaattcaat atcgcccatc aaaaaatgtg aatgaacagg      5400
     gttttcttga acttgaaatt cagattcgac tagatagact tcgttcaaac ggttattagc      5460
     gaccttcgca gattggagtt tggtttggag gttgataata ttttccatag gagttgtaaa      5520
     gtaagaaaaa agtgtgttaa aggtaatcag ctgaccgata gaaattttac tcgacatgac      5580
     taattgagcg ccaaaccata ggataaggat attcagaact aattttgttc cctgctttaa      5640
     actcgtttgt aaaatagaat atttactgag cttaaaggat ttttccaaat aatctacaaa      5700
     ttcgctgtct atattttgat agcgattttc ttcactcgtg agcgacttta tagtttcaat      5760
     cccgttgata tcttcgataa tggcagagct aaccatagaa ttactttgca tgacatcatg      5820
     gttcattttt tcaaaaggtt tcataaaaga aaagatgatg aacatgtata taggaatgga      5880
     aagaagagaa aggaggaaga gattagggtt ttgtgccagc aagactcccc ctacaagaat      5940
     cagaatagaa acatccagaa aaagagaaag aatggtagaa gccaaggcat ctataataga      6000
     gttagcatct gtgaaccgtg aaatgatttc tcctgtacga cgtgtcgcaa agaaagacat      6060
     gggaagttca aaaatatggc gaatatagga taaaatcaca tcaatgctta atctctggct      6120
     cagaacggtt aggagataat ctctggagaa gctcatgact tgttggagga tataggtgat      6180
     aaccagacca actgagatga ttcctaaagt tgatttcatc tgatttggaa tgtactcatc      6240
     caagattcct tggagatagt aagaaccacc tatattgata atagtgacca ataagcttga      6300
     gagaacaatg taagcaatga gagatttttg tttgaaaatc agaggaagga agcttgctta      6360
     gtagaccatt ctttttatct ttatggggtt gatagctggg tttggtagct agaaaaatag      6420
     ctactccagt ccattcatag aaaaagcgtt cttttgacat tttagtgatt tttacagaag      6480
     ggtcaggatc accaataatc agatagtctt tctttgtttg atagacaaca tagtaatgtt      6540
     ggagttttcc ttctttgtta acgtgaacga taaatggata ggggacatca ctcatgtcaa      6600
     agagcgtttt atctgcttga acaggtcttg tttcaaagcc catttcatca gcggctttta      6660
     caatgccaag agcagtcgtc ccttctttat tggtctttgc aagttctctc aagtgagcta      6720
     gagaaaaatc tgaaccatag aatttagcaa tcgaggctaa ggcagcgaca ccacagtctc      6780
     tcgcatctat ttgaggaaca aatgtacgtt tataagaagt cattggcaat tcctttcata      6840
     tagtggatag gtctattatg tcataaaact aagttcatat tttatgaaat cttgaatagt      6900
     cattaaaact tcctgaatgg taaaaaagtg attagaaatt atttttttta aacatttaga      6960
     ggtggcttga aataaaaaac ctaattcaag acgtttcgat gacaattcaa gatctggatg      7020
     aaaaatttta aaaaacgatg atatactaaa cttatcaaag ttacaacaag acaaaaataa      7080
     aaaaagaaaa aaggagtatt tgtcatgaat acaaaaatga tggaacaatt ttctgttatg      7140
     gataatgaag aactcgaaat agttagtgga ggaagaggca atttaggatc tgcaatcggt      7200
     ggttgtattg gagcagtact attagctgct gcgactggtc cgataactgg gggagcagca      7260
     acacttattt gtgtaggttc aggaattatg tcctctttgt aagattatga ttcttaaata      7320
     tagtattatt atcgctatta atttactgtc ttatttactt acttacaaaa tatcaaagtt      7380
     atctaagaat catgagaata agatagttag caaaatttta attatattat caatcgttta      7440
     tgtaatcgtt gatgctttac ttagttgatg gattggtagg aataaaaaac ttaactataa      7500
     actattattt actaatattt tttgctttct gcaagttaat aaatagtata gtaaaacttt      7560
     ttattgcaag gagaataacg aaattaagat attttagata ctcaagatta ttgaaatctt      7620
     agactaaaaa ataggtactg ctacctttaa gaagatagta gacgtatata cttttttaag      7680
     aaaatcaaaa agatactaaa aaaaatctat ttgtttattg aatttaagac tttggtaaca      7740
     aattgaaaat aaaaaggagg tattcatcat gaatacaaaa atgttgtcac agttagaggt      7800
     tatggatact gaaatgcttg cgaaagttga aggggggtat agctccactg attgtcaaaa      7860
     tgcactgatt acaggagtca ctacgggaat tataactggt ggaactggag caggtttggc      7920
     cactttagga gtagctggac ttgctggtgc atttgttgga gcacacattg gtgcaattgg      7980
     gggtggatta acatgcttag gaggtatggt tggtgataaa ttgggactaa gttggtaaga      8040
     cttatagtaa aattatgagg attctattct gatttatttt agttttttaa aaaaggagta      8100
     tttgtcatgg atacaaaaat gatgtcacaa ttttctgtta tagataatga aatgcttgct      8160
     tgcgttgaag gtggagatat tgattgggga agaaaaatta gttgtgcagc aggggttgca      8220
     tatggcgcaa ttgatgggtg tgcaacaacg gtttgacatt tctattggga ccatttgcta      8280
     taggaatagg tgtaactggt gctgcaggtg gagctatact tggaggtgta gcctatgcag      8340
     caacatgttg gtggtaatta tggattttaa aagttttatt attggtttag tagttggtat      8400
     atttggtcct tatatggatg acttaattag aaaaatattt tcaaaatctt ccaaaaagga      8460
     tacggatagt actctctaaa aaataaattt ctcccctgta tttgctagct taatttacag      8520
     gggagtttct ttaatattgt ttcgcctgtc aaaatgatat gtgatagcag gatgaaaagt      8580
     ctacaaacaa gttggtatca atacaatata aagaggaaag tatgtttttc atgcttgctt      8640
     ttttaatttt tacaattcaa gaggttttga tgaccattta tgatttgagt gatccaaggt      8700
     caaaataagt gctatactag cagtgtaaat gttcttgctc aactaagata aatcgcacat      8760
     ttaggaggaa aacttatgaa gaaaaaaata ctgattattt tcgttctgta tctgatcatg      8820
     tccatctttc tttatccgct tagggagagt atttggtata atctatttta taccatagcc      8880
     tatatgattg cggttatgat ctatttttct ttaattaaaa agaaagaaaa gaaatgaaag      8940
     attttcttga ttaaaaagaa tcatattctt tgtgagattg ttcctgggtc agttgccttt      9000
     gcttgtttct acttatctat ttctatttcg tcagttttcc aatttctttt agtagttatt      9060
     aacttgactt ctattttggt tactgtttat cttactaggg aaatgagatt aagagagttt      9120
     gaagatgatg atttggttag tcctagaacc aatcaactca tgtttatcgg cttgacaggc      9180
     tttatgtcta ttatttgttt gtatagaggt atcacagcag gagaatctta tcaacaacta      9240
     atcgcttata ttggtgctat tctttgcttg atcatcatgc ttctactcat ttggggtttg      9300
     aagtattata acccaaatca ttcatacctc tctcaannnn nnnnnnnnnn nnnnnnnnnn      9360
     nnnnnnnnnn nnnnnnnnnn nnnnnnnnnn nnnnnnnnnn nnnnnnnnnn nnnnnnnnnn      9420
     nnnnnnnnnn nnnnnnnnnn nnnnnnnnnn nnnnnnnnnn nnnnnnnnnn nnnnnnnnnn      9480
     nnnnnnnnnn nnnnnnnnnn nnnnnnnnnn nnnnnnnnnn nnnnnnnnnn nnnnnnnnnn      9540
     nnnnnnnnnn nnnnnnnnnn nnnnnnnnnn nnnnnnnnnn nnnnnnnnnn nnnnnnnnnn      9600
     nnnnnnnnnn nnnnnnnnnn nnnnnnnnnn nnnnnnnnnn nnnnnnnnnn nnnnnnnnnn      9660
     nnnnnnnnnn nnnnnnnnnn nnnnnnnnnn nnnnnnnnnn nnnnnnnnnn nnnnnnnnnn      9720
     nnnnnnnnnn nnnnnnnnnn nnnnnnnnnn nnnnnnnnnn nnnnnnnnnn nnnnnnnnnn      9780
     nnnnnnnnnn nnnnnnnnnn nnnnnnnnnn nnnnnnnnnn nnnnnnnnnn nnnnnnnnnn      9840
     nnnnnnnnnn nnnnnnnnnn nnnnnnnnnn nnnnnnnnnn nnnnnnnnnn nnnnnnnnnn      9900
     nnnnnnnnnn nnnnnnnnnn nnnnnnnnnn nnnnnnnnnn nnnnnnnnnn nnnnnnnnnn      9960
     nnnnnnnnnn nnnnnnnnnn nnnnnnnnnn nnnnnnnnnn nnnnnnnnnn nnnnnnnnnn     10020
     nnnnnnnnnn nnnnnnnnnn nnnnnnnnnn nnnnnnnnnn nnnnnnnnnn nnnnnnnnnn     10080
     nnnnnnnnnn nnnnnnnnnn nnnnnnnnnn nnnnnnnnnn nnnnnnnnnn nnnnnnnnnn     10140
     nnnnnnnnnn nnnnnnnnnn nnnnnnnnnn nnnnnnnnnn nnnnnnnnnn nnnnnnnnnn     10200
     nnnnnnnnnn nnnnnnnnnn nnnnnnnnnn nnnnnnnnnn nnnnnnnnnn nnnnnnnnnn     10260
     nnnnnnnnnn nnnnnnnnnn nnnnnnnnnn nnnnnnnnnn nnnnnnnnnn nnnnnnnnnn     10320
     nnnnnnnnnn nnnnnnnnnn nnnnnnnnnn nnnnnnnnnn nnnnnnnnnn nnnnnnnnnn     10380
     nnnnnnnnnn nnnnnnnnnn nnnnnnnnnn nnnnnnnnnn nnnnnnnnnn nnnnnnnnnn     10440
     nnnnnnnnnn nnnnnnnnnn nnnnnnnnnn nnnnnnnnnn nnnnnnnnnn nnnnnnnnnn     10500
     nnnnnnnnnn nnnnnnnnnn nnnnnnnnnn nnnnnnnnnn nnnnnnnnnn nnnnnnnnnn     10560
     nnnnnnnnnn nnnnnnnnnn nnnnnnnnnn nnnnnnnnnn nnnnnnnnnn nnnnnnnnnn     10620
     nnnnnnnnnn nnnnnnnnnn nnnnnnnnnn nnnnnnnnnn nnnnnnnnnn nnnnnnnnnn     10680
     nnnnnnnnnn nnnnnnnnnn nnnnnnnnnn nnnnnnnnnn nnnnnnnnnn nnnnnnnnnn     10740
     nnnnnnnnnn nnnnnnnnnn nnnnnnnnnn nnnnnnnnnn nnnnnnnnnn nnnnnnnnnn     10800
     nnnnnnnnnn nnnnnnnnnn nnnnnnnnnn nnnnnnnnnn nnnnnnnnnn nnnnnnnnnn     10860
     nnnnnnnnnn nnnnnnnnnn nnnnnnnnnn nnnnnnnnnn nnnnnnnnnn nnnnnnnnnn     10920
     nnnnnnnnnn nnnnnnnnnn nnnnnnnnnn nnnnnnnnnn nnnnnnnnnn nnnnnnnnnn     10980
     nnnnnnnnnt tagatttggg gtgaataatt ggggtataaa aagtaggggc taatgaagtt     11040
     tttgcaattt aggaggtttc gatgacaatt caagatttgg atgaaaaatt ttaaaaaaca     11100
     atgatatact aaacttgtca aagttgcaac gggtgctgct acattatgtt aaaaatcgct     11160
     cttgattgat aagttggatt tgttaggaaa ggagtaaata attatggata agaaaaagat     11220
     agtttcgact ataatatgta tagtatttct tgtagtgtca gtagataatt tttttagaga     11280
     cttaaccccg ttactgttca ttttaaatat tattggcctg tcttgctttt cagtgctaac     11340
     atacattaac ataaaagaga tactcttaaa tataagtaaa tgatgatttg gttagtccta     11400
     gaaccaatca acttatgttt atcggcttgg cagattttat gtttgtcatt tgtttgtata     11460
     gaggtatttc agaaacagaa ttctatcaac aactaatcgc ttatataggt gtattctctg     11520
     cttgtttatc acgcttctgc tcatgtgggg cttgaagtat tataaaaagt agctttctat     11580
     ccttttctga caggatattt gagtagaagg ctctattaaa ttgttagtga aataaatgaa     11640
     tggaggtatt taatatgaaa tacagattat tttttgttat tttcttgagt agtgtgttgg     11700
     atattctttt agggacattt ttacaaatct ctatcgtatc tattgggtgg cttgttcttt     11760
     acagtggttt gtttgaagca ggagttttcc ttcttgctaa taaaggggtg gcggtaaaaa     11820
     tcaaggaagt agatattcga aatcgcttta aatttatttt tggaaaaacc ttatggtttc     11880
     aaattctttt gctcatcttt ttgataatca aactttatct tggtttggat gcgaggttga     11940
     ttttattcta tggacatatt ttcattgtct ttaatgcctt aatgtatcta ttatctagta     12000
     gtcaggttag ccttaaaaaa aacaaactgt cttcttaatc ttacagcagt agagcctgac     12060
     aaggtgaggt catagtaggg aggatttcta tgaaaaagta tcaacttcta ttcaaaataa     12120
     gtgcagtttt ctcttactta tttttcgtat ttggtctttc tcagatgacg cttattattc     12180
     aaaattattg gcaattttct tcccagattg gcaatttcgt ctggattcaa aatttcttga     12240
     gtttgctatt tagcggagtc atgatttgga ttctggttaa gacaggtcat ggttatctct     12300
     ttcacattcc aagaaaaaaa tggctttggt attcgatttt gacagtatta gtggtagtgc     12360
     tccagatctc ttttaacgtt cagacagcta aacatgttca gtcaactgct gaaggttggg     12420
     ctgtattgat cggttatagt gggaccaact ttgctgagct aggtatctat ataactttgt     12480
     tctttctgac tccacttatg gaagagctaa tctatagagg attactgcaa cacgcctttt     12540
     ttaagcattc gagatttggc cttgatttgc ttcttccgtc aattttattt gctcttcctc     12600
     atttttcaag cctgcctagt ttgttagata tcttcatctt tgcaacatct ggcatcatct     12660
     ttgctagttt gacccgctat accaagagca tttatccttc ctatgcggtg catgtgatca     12720
     ataatatttt cgcaacatta ccatttttgc tgactttttt acatagggtc ttggggtaaa     12780
     aaaacaaaag gcttgctttt cagccataga ggagattatc atgtataaac acttattttt     12840
     cctagattcc aaaactttag atcggttgac accctatatt ctagtcttgg cttctgacac     12900
     cattgctttt aatgtttttg tgctaacctt tgtatctgcg gtggttttta atttcctaaa     12960
     ttccatgcta gctttaatgg ctatattcat aggggctggc tatgtggtcg gattttggtt     13020
     actaatactc aatgaaaatc aaagagcaaa ctaggaaact agccgcaggc tgtacttgag     13080
     tacggcaagg cgacgttgac gtggtttgaa tttgattttc gaagagtata aaatggtttg     13140
     ttttggaaag gctagaacta aagaatgacg tgtaggaagt ctgtttgttg aggaggataa     13200
     ttttatggag ttttttgata aatttcatgc cttgtgtttt ggatttttag tactaataat     13260
     tgtcattaca gttccttata cgattaacca tggggatttt tttcaaaatg aatctgcatt     13320
     gattattgta agtcttcttg taacctcgct gagtgttgct tatgctagaa agtttgaaat     13380
     gatttctttt gggatgttaa gcaagaaaca acttttgctt ttcattgcaa tctttcttct     13440
     aagtgtactt gagacgctgg tttatattca tttcttcgct gtctcttctg gctcaggggt     13500
     ccaacacttg gcggaagtca gcagaggaat ttccctgtct ttgattttga ctacctcagt     13560
     ttttggcccc atccaggagg aactcatttt cagaggactt cttcaaggtg cggtttttga     13620
     caattcttgg ttagggcttg tgctaacttc ctctctcttt tctttcatgc atggaccttc     13680
     taatgtccct tcgtttattt tttatctact tgggggcttg ttgctgggcc ttgcttataa     13740
     aaagagccaa aacctatggg tttctactct agtccacatg ttttacaaca gttggccact     13800
     cctatattat ttataa                                                     13816
//
