# Supplementary material for: Genomic analyses of pneumococci reveal a wide diversity of bacteriocins – including pneumocyclicin, a novel circular bacteriocin
Source: BMC Genomics. 2015 Jul 28;16(1):554. doi: 10.1186/s12864-015-1729-4 (PMC4517551; doi:10.1186/s12864-015-1729-4)
Supplement: Additional file 9: — Sequence and annotation files for blp cassette prototypes. [file 12864_2015_1729_MOESM9_ESM.zip › blp_prototype14a_7B2.fasta]

>blp_cassette_prototype14a_7B2
ctagtttgctctttgattttcattgagtattaacttggtcttgacttggtcaaagtggaa
gcggtcataggcccgccaagcggcgcgagttggagcatctggatcaagagcgctgagtcc
catgagaagactggaagtctggtaaaatttttctagttcaatcaagaatcgattatccac
tgtttcagccttggctagaaaaccaagaatagagtttaattgctcctgaaagcggacgtc
gtcagcgcttgcctgtttgcatgcttggtaggctttgtttaagtcagtaatcaaagtatg
agctcttttgatggggtctgtatctgtcatgggaatgcctcctttaatctgggtgccagt
cttacttctggcaactgtgttttgatactgttagtttatcacttttaattcttttttttt
attcaaatctttaattgtcattgaaatgtcttgaattgcgctgagtgaattttatgataa
aatagttgtaagctcatcatgatgttgtagaaaataatccttttaggagttttcaaagac
tgtttaggattgggtgtgcttgggctagaccttttctgttattcttttcttaggaggaga
atccaatgaaatatatgattattcagacgcagaaaacagtctataaagtaaacatcgacg
atatctactatatccaaacacatccaactaaagcccataccgtacagattgttacagaag
aagctagttttaatatgcttcaaaatttaagtaatcttgagaaccaatgtggggaaacct
tgatgagatgtcatcgaaattgtttggttaatcttgataaattaaaatcgattgattttc
aagaaagaatcctttttctcggagaagaaggtcaatacgctgtcaagtatgccagacgtc
gctatagagaaattcgtcaaaaatggttgaaagagggagagtaagaagatgagaatattt
gttttagaggatgatttttcccaacagactagaattgaaacgacgattgagaaacttttg
aaagcacatcatatcattcctagctcttttgaggtatttggcaagccggaccaactgctg
gctgaagtgcatgagaagggggcccatcagctattctttttggatattgagattcgaaat
gaagagatgaagggactggaagtggctagaaagattcgggatcgggatccttatgccctg
attgtctttgtgacgactcactcggagtttatgcccctgtcttttcgctaccaagtgtct
gctttggactacattgataaggccttgtcagcagaggagtttgaatctcggatcgagaca
gccctcctctatgccaatagtcaagatagtaaaagtctggcggaagattgcttttacttt
aaatcaaaatttgcccaatttcagtatccttttaaagaggtttactatctcgaaacgtcg
cccagagcccatcgtgttattctctataccaagacagacaggctggaatttacagcgagt
ttagaggaggttttcaagcaggagccccgtctcttgcagtgccaccgctcttttctcatc
aatcctgcaaatgtggtgcatttggataagaaagaaaaactgcttttctttcccaatggt
ggaagttgtctaatcgcccgttataaggtcagggaagtgtctgaggccatcaataaatta
cactgagctaggagaatttatgaacattgcttggatattgttgtatacacttgttactaa
tggactagaaattgtcatcttctttaaggtggatggaattgatcttactttcgagaggat
ttttaaggcctttctttttaagatactgttggcctttgtttttgtgatgattagctatat
agtaggaaatgtttacctatcttattttatggaacccttgtacggcataggcttatcttt
cttattattgagagggcttcctaaaaaactccttttcttttatggtctctttccaatgat
attggtgaatctcttttatagaggagtctcctattttgtgcttccatttttgggacaagg
gcaagtatatgatggctactcatttactgggttatgtataataattttcaatttcttcat
ttctctagcttttttgaaatggttggactacgattttactagcttgagaaaggagattct
cgataaagcctttcaaaagtccctgactcagattaactggataatgggtggctactatct
agtcatggaaagtctgtctttttttgaatatgaacaaagtattcaatcaaagactgttcg
ccatctcatcctagtcttttacctactcttttttatgggggttatcaagaaattggatac
ctatttgaaggaaaaactctatgagagattggaacaagagcaggccctgcgctatagaga
tatggaacgctatagtcggcatatagaggagctttacaaggaagtacggagctttcgtca
tgattataccaacctcttgactagcttacgtctgggcattgaagaggaggatatggagca
gataaaagaggtctatggctccgtcttaaaggattccagtcagaaattgcagaacaataa
atatgacctgggcagattggtaaatattcgtgataaagccctcaaaagtcttctagcagg
gaaatttttaaaagccagagataagaacattgtctttaatgtcgaagttcctgaggagat
tcaggtcgaggggatgagtctacttgattttctaaccattgtgtctatcctttgtgacaa
tgctattgaagccagtgtggaagctagtcaacctcatgtttcaatcgcctttttaaaaaa
tggagcacaggagacctttatcatcgaaaactccatcaaagaagagggcatcgatatttc
tgaaatcttctcctttggagccagttctaaaggggaggagagaggagttggtctctatac
cgtcatgaagattgtggaaagccatcctaataccagtctaaataccacctgtcaaaatca
agtctttcgtcaggtacttactgtgatacatacagaatgatgaaaaataagaccgagagt
acttgtttctcggtcttatttttttatagttgtattggatgatgaagttcttatgtgatg
taatgagcatatctattaatgttatataataaatcttcccacaatcctccacctgtaatt
tggttgagttcggtagttgttagttcttgaaatgaagttaggttttgtttcttatccatg
ttatgattctcctttttgataagataataaatagttatagagtgttatctgaaaattaat
cagaatgggttaaaattttatctttgaaataatcaaaatatgttttctttgtagttacac
tagtgacgcgaccttgtaagccatattggatgagtttactatcctcgttagatagttttg
caagagcggttaatttaaagagatttccttgctctgttctggtaggagtttgatcaattg
tctgaagttggccgatgatggtggtgccgtgatttccaatcttctccagttttaatctta
cagtttgtcctttatctagtagaggtagatagtcagaagatacgtagtaagtgattagta
cttctcttgtatctgtgatgacagggaatatttgagcaatttctgtaccagttggaattc
tatttttaccttcaaattcgctgttcagatgaacgatacctttacttggggaggttaagg
tattgttttccaaacgctgtgtggcttgatctagttgtacttttaattctgttaattgat
tctccacagttagttgttgctgtgaggctgtctgtaaaaactgagtgcggagtacttcaa
ttttggttgctaaactgttatcataagttgctacacttccgataccagcttgctgaattt
tgaggcttgcgatagatgattcaagacctgcaatactttgattaatttgagataaaaatg
gctcctctgcagttccttgtgtttgtccttgtgaggctacaagataacgattcaaaattg
actggtgcggattgccagttggtaagcgtgctctgttatttatgatagcatctctcaact
cttgatattctccaatttgttgttgaacttttgtaatttcttgttcaatagctgatgaac
tgctattggaaagattagcttgatttgaaacttcggtgttagtctttgtgatacccagtt
caatatcatgggattgtttagtaaaattcataaaggtattatggtagccaaattcatcct
cgccagaaaaaagatcagtcgctttttctaagctttgtttcaaaattccaagtccttctt
tttgcttctcaagtctttgtaattgagttgctaaggcagttttctgactttcttccattg
tttcagagtatttgatgagtaagtcccctttttcaactacttgatttgccactaaatgat
tagctaggataggattatcactggttgactgaatggaggcaatgacacttgtaggggcga
tttctccttgggaagtaacagtaatttcttttgtggcaacaagggagaaaatcaagatga
aagtaaatagtaatgaaagaggtataatgaacactgtcgcatagttatggtaacgtctct
gataaaactcgacgcttctaaaaagattaggattcatgacattctccttatttattgaat
agatgatggtagaaaccttgcgcctgcattaactcttggtgactaccaacttcaatgatt
ttcccctggtcaagaacaatgacacggttggttcgttcggctatactgagacgatgggct
acaaagagaatggttttatcagttagagacataagattatctataacctttttctcagtc
aagacatcaagaccgctagtagcttcgtctagtattaaaacaggagctttagttaaaaga
gcacgagcgagggctattcgttgcttttgtcctcctgatagaccagctccatcagagagc
tgagtttgatagcccataggcattctttcaatgtcttgacgaatttcagctaattcacaa
gctcttagaatatcttcttggctaatcatatgattaccgcccaaagttaagttttccaag
atagagccattaaagatataggcttgttgtggtaggtaattaatatgacggcgcaagact
tttttatcaatgtttttaatatcctgatgattgatagaaatatgtcctttgtagggttca
aagaaattgacaatcattttggctaaagttgttttaccagaaccactaactccaactagg
ctaaccttatctccttgtttaatcgtgagattaatatctgttaaggtatctcgtccaaaa
ccatacttataagaaaggtcatcaaattcaatatcgcccatcaaaaaatgtgaatggaca
gggttttcttgaacttgaaattcagattcgactagatagacttcgttcaaacggttatta
gcgaccttcgcagattggagtttggtttggaggttgataatattttccataggagttgta
aagtaagaaaaaagtgtgttaaaggtaatcagctgaccgatagaaattttactcgacatg
actaattgagcgccaaaccataggataaggatattcagaactaattttgttccctgcttt
aaactcgtttgtaaaatagaatatttactgagcttaaaggatttttccaaataatctaca
aattcgctgtctatattttgatagcgattttcttcactcgtgagcgactttatagtttca
atcccgttgatatcttcgataatggcagagctaaccatagaattactttgcatgacatca
tggttcattttttcgaaaggtttcataaaagaaaagatgatgaacatgtatataggaatg
gaaataagagaaagaaggaagagattagggttttgtgccagtaagacgcctcctacaaga
atcagaatagaaacatccagaaaaagagaaagaatggtagaagccaaggcatctataata
gagttagcatctgtgaatcgtgaaatgatttctcctgtacgacgtgtcgcaaagaaagac
atgggaagttcaaaaatatggcgaatataggataaaatcacatcaatacttaatctctga
ctcagaacggttaggagataatctctggagaagctcatgacttgttggaggatataggtg
ataaccagaccaactgagatgattcctaaagttgatttcatctgatttggaatgtattca
tccaagattccttggagatagtaagaaccacctatattgataatagtgaccaataagctt
gagagaacaatgtaagcaatgagagatttttgtttgaaaatcagaggaaggaagcttgct
tagtagaccattctttttatctttatggggttgatagctgggtttggtagctagaaaaat
agctactccagtccattcatagaaaaagcgttcttttgacattttagtgatttttacaga
agggtcaggatcaccaataatcagatagtctttctttgtttgatagacaacatagtaatg
ttggagttttccttctttgttaacgtgaacgataaatggataggggacatcactcatgtc
aaagagcgttttatctgcttgaacaggtcttgtttcaaagcccatttcatcagcggcttt
tacaatgccaagagcagtcgtcccttctttattggtctttgcaagttctctcaagtgagc
tagagaaaaatctgaaccatagaatttagcaatcgaggctaaggcagcgacaccacagtc
tctcgcatctatttgaggaacaaatgtacgtttataagaagtcattggcaattcctttca
tatagtggataggtctattatgtcataaaactaagttcatattttatgaaatcttgaata
gtcattaaaacttcctgaatggtaaaaaagtgattagaaattattttttttaaacattta
gaggtggcttgaaataaaaaacctaattcaagacgtttcgatgacaattcaagatctgga
tgaaaaattttaaaaaacgatgatatactaaacttatcaaagttacaacaagacaaaaat
aaaaaaagaaaaaaggagtatttgtcatgaatacaaaaatgatggaacaattttctgtta
tggataatgaagaactcgaaatagttagtggaggaagaggcaatttaggatctgcaatcg
gtggttgtattggagcagtactattagctgctgcgactggtccgataactgggggagcag
caacacttatttgtgtaggttcaggaattatgtcctctttgtaagattatgattcttaaa
tatagtattattatcgctattaatttactgtcttatttacttacttacaaaatatcaaag
ttatctaagaatcatgagaataagatagttagcaaaattttaattatattatcaatcgtt
tatgtaatcgttgatgctttacttagttgatggattggtaggaataaaaaacttaactat
aaactattatttactaatattttttgctttctgcaagttaataaatagtatagtaaaact
ttttattgcaaggagaataacgaaattaagatattttagatactcaagattattgaaatc
ttagactaaaaaataggtactgctacctttaagaagatagtagacgtatatactttttta
agaaaatcaaaaagatactaaaaaaaatctatttgtttattgaatttaagactttggtaa
caaattgaaaataaaaaggaggtattcatcatgaatacaaaaatgttgtcacagttagag
gttatggatactgaaatgcttgcgaaagttgaaggggggtatagctccactgattgtcaa
aatgcactgattacaggagtcactacgggaattataactggtggaactggagcaggtttg
gccactttaggagtagctggacttgctggtgcatttgttggagcacacattggtgcaatt
gggggtggattaacatgcttaggaggtatggttggtgataaattgggactaagttggtaa
gacttatagtaaaattatgaggattctattctgatttattttagttttttaaaaaaggag
tatttgtcatggatacaaaaatgatgtcacaattttctgttatggatactgaaatgcttg
cttgcgttgaaggtggcggatgcaattggggagattttgccaaagcaggtgttggaggag
cagctgtagttgctgctttaggttgtgcagcgggtggagtgaaatatgggaaaattctag
gaccatggggcgctgcaataggaggaattggaggagcagtggtttgtggatatttagcct
ataccgctacatcataaaaatgaaagctaaattttatgaaggctatattctttattattc
tcttcgcttttcaaacctatcttatttatctatccataagtatctctgataaaaaacaaa
agactattgaattaacatcattgaattgttttgtcatattatttctaatctatgataaat
taatttttctctttattgcctatgtttttttgataatttttatattaaacttgttccgta
actgaaaagtgacatactatatgaatacaaaaatgatgtcacaattttctgttatggata
atgaaatgcttgcttgcgttgaaggtggagatattgattggggaagaaaaattagttgtg
cagcaggggttgcatatggcgcaattgatgggtgtgcaacaacggtttgacatttctatt
gggaccatttgctataggaataggtgtaactggtgctgcaggtggagctatacttggagg
tgtagcctatgcagcaacatgttggtggtaattatggattttaaaagttttattattggt
ttagtagttggtatatttggtccttatatggatgacttaattagaaaaatattttcaaaa
tcttccaaaaaggatacggatagtactctctaaaaaataaatttctcccctgtatttgct
agcttaatttacaggggagtttctttaatattgtttcgcctgtcaaaatgatatgtgata
gcaggatgaaaagtctacaaacaagttggtatcaatacaatataaagaggaaagtatgtt
tttcatgcttgcttttttaatttttacaattcaagaggttttgatgaccatttatgattt
gagtgatccaaggtcaaaataagtgctatactagcagtgtaaatgttcttgctcaactaa
gataaatcgcacatttaggaggaaaacttatgaagaaaaaaatactgattattttcgttc
tgtatctgatcatgtccatctttctttatccgcttagggagagtatttggtataatctat
tttataccatagcctatatgattgcggttatgatctatttttctttaattaaaaagaaag
aaaagaaatgaaagattttcttgattaaaaagaatcatattctttgtgagattgttcctg
ggtcagttgcctttgcttgtttctacttatctatttctatttcgtcagttttccaatttc
ttttagtagttattaacttgacttctattttggttactgtttatcttactagggaaatga
gattaagagagtttgaagatgatgatttggttagtcctagaaccaatcaactcatgttta
tcggcttgacaggctttatgtctattatttgtttgtatagaggtatcacagcaggagaat
cttatcaacaactaatcgcttatattggtgctattctttgcttgatcatcatgcttctac
tcatttggggtttgaagtattataaaaagtaggggctaatgaagtttttgcaatttagga
ggtttcgatgacaattcaagatttggatgaaaaattttaaaaaacaatgatatactaaac
ttgtcaaagttgcaacgggtgctgctacattatgttaaaaatcgctcttgattgataagt
tggatttgttaggaaaggagtaaataattatggataagaaaaagatagtttcgactataa
tatgtatagtatttcttgtagtgtcagtagataatttttttagagacttaaccccgttac
tgttcattttaaatattattggcctgtcttgcttttcagtgctaacatacattaacataa
aagagatactcttaaatataagtaaatgatgatttggttagtcctagaaccaatcaactt
atgtttatcggcttggcagattttatgtttgtcatttgtttgtatagaggtatttcagaa
acagaattctatcaacaactaatcgcttatataggtgtattctctgcttgtttatcacgc
ttctgctcatgtggggcttgaagtattataaaaagtagctttctatccttttctgacagg
atatttgagtagaaggctctattaaattgttagtgaaataaatgaatggaggtatttaat
atgaaatacagattattttttgttattttcttgagtagtgtgttggatattcttttaggg
acatttttacaaatctctatcgtatctattgggtggcttgttctttacagtggtttgttt
gaagcaggagttttccttcttgctaataaaggggtggcggtaaaaatcaaggaagtagat
attcgaaatcgctttaaatttatttttggaaaaaccttatggtttcaaattcttttgctc
atctttttgataatcaaactttatcttggtttggatgcgaggttgattttattctatgga
catattttcattgtctttaatgccttaatgtatctattatctagtagtcaggttagcctt
aaaaaaaacaaactgtcttcttaatcttacagcagtagagcctgacaaggtgaggtcata
gtagggaggatttctatgaaaaagtatcaacttctattcaaaataagtgcagttttctct
tacttatttttcgtatttggtctttctcagatgacgcttattattcaaaattattggcaa
ttttcttcccagattggcaatttcgtctggattcaaaatttcttgagtttgctatttagc
ggagtcatgatttggattctggttaagacaggtcatggttatctctttcacattccaaga
aaaaaatggctttggtattcgattttgacagtattagtggtagtgctccagatctctttt
aacgttcagacagctaaacatgttcagtcaactgctgaaggttgggctgtattgatcggt
tatagtgggaccaactttgctgagctaggtatctatataactttgttctttctgactcca
cttatggaagagctaatctatagaggattactgcaacacgccttttttaagcattcgaga
tttggccttgatttgcttcttccgtcaattttatttgctcttcctcatttttcaagcctg
cctagtttgttagatatcttcatctttgcaacatctggcatcatctttgctagtttgacc
cgctataccaagagcatttatccttcctatgcggtgcatgtgatcaataatattttcgca
acattaccatttttgctgacttttttacatagggtcttggggtaaaaaaacaaaaggctt
gcttttcagccatagaggagattatcatgtataaacacttatttttcctagattccaaaa
ctttagatcggttgacaccctatattctagtcttggcttctgacaccattgcttttaatg
tttttgtgctaacctttgtatctgcggtggtttttaatttcctaaattccatgctagctt
taatggctatattcataggggctggctatgtggtcggattttggttactaatactcaatg
aaaatcaaagagcaaactaggaaactagccgcaggctgtacttgagtacggcaaggcgac
gttgacgtggtttgaatttgattttcgaagagtataaaatggtttgttttggaaaggcta
gaactaaagaatgacgcgtaggaagtctgtttggtgaggaggatagttttatggagtttt
ttgataaatttcatgccttgtgttttggatttttagtactaataattgtcattacagttc
cttatacgattaaccatgggggtttttttcaaaatgaatctgcattgattcttgtaagtc
ttcttgtaacctcgctgagtgttgcttatgctagaaagtttgaaatgatttcttttggga
tgttaagcaagaaacaacttttgcttttcattgcaatctttcttctaagtgtacttgaga
cgctggtttatattcatttcttcgctgtttcttctggctcaggggtccaacacttggcgg
aagtcagcagaggaatttccctgtctttgattttgactacctcagtttttggccccatcc
aggaggaactcattttcagaggacttcttcaaggtgcggtttttgacaattcttggttag
ggcttgtgctaacttcctctctcttttctttcatgcatggaccttctaatgtcccttcgt
ttattttttatctacttgggggtttgttgctgggctttgcttataaaaagagtcaaaacc
tatgggtttctactctagtccacatgttttacaacagttggccactcctatattatttat
aa
