# Supplementary material for: Genomic analyses of pneumococci reveal a wide diversity of bacteriocins – including pneumocyclicin, a novel circular bacteriocin
Source: BMC Genomics. 2015 Jul 28;16(1):554. doi: 10.1186/s12864-015-1729-4 (PMC4517551; doi:10.1186/s12864-015-1729-4)
Supplement: Additional file 9: — Sequence and annotation files for blp cassette prototypes. [file 12864_2015_1729_MOESM9_ESM.zip › blp_prototype14a_7B2_annotation.embl]

FT   source          1..12602
FT                   /organism="Streptococcus pneumoniae"
FT                   /mol_type="genomic DNA"
FT                   /strain="7B/2"
FT   CDS             complement(1..330)
FT                   /gene="blpT"
FT                   /inference="ab initio prediction:Prodigal:2.60"
FT                   /codon_start=1
FT                   /transl_table=11
FT                   /product="hypothetical protein"
FT                   /colour=10
FT   CDS             606..944
FT                   /gene="blpS"
FT                   /gene_synonym="spiR1"
FT                   /inference="ab initio prediction:Prodigal:2.60"
FT                   /codon_start=1
FT                   /transl_table=11
FT                   /product="LytTR DNA-binding domain protein"
FT                   /colour=9
FT   CDS             949..1686
FT                   /gene="blpR"
FT                   /gene_synonym="spiR2"
FT                   /inference="ab initio prediction:Prodigal:2.60"
FT                   /codon_start=1
FT                   /transl_table=11
FT                   /product="response regulator"
FT                   /colour=9
FT   CDS             1700..3040
FT                   /gene="blpH"
FT                   /gene_synonym="spiH"
FT                   /inference="ab initio prediction:Prodigal:2.60"
FT                   /codon_start=1
FT                   /transl_table=11
FT                   /product="histidine kinase"
FT                   /colour=9
FT   CDS             complement(3111..3239)
FT                   /gene="blpC"
FT                   /gene_synonym="spiP"
FT                   /inference="ab initio prediction:Prodigal:2.60"
FT                   /codon_start=1
FT                   /transl_table=11
FT                   /product="peptide pheromone"
FT                   /colour=9
FT   CDS             complement(3296..4657)
FT                   /gene="blpB"
FT                   /gene_synonym="spiD"
FT                   /inference="ab initio prediction:Prodigal:2.60"
FT                   /codon_start=1
FT                   /transl_table=11
FT                   /product="bacteriocin secretion accessory protein"
FT                   /colour=3
FT   CDS             complement(4668..6293)
FT                   /gene="blpA ORF2"
FT                   /gene_synonym="spiBC"
FT                   /inference="ab initio prediction:Prodigal:2.60"
FT                   /codon_start=1
FT                   /transl_table=11
FT                   /product="ABC transporter; ATPase domain and transmembrane
FT                   region"
FT                   /colour=3
FT   CDS             complement(6238..6825)
FT                   /gene="blpA ORF1"
FT                   /gene_synonym="spiA"
FT                   /inference="ab initio prediction:Prodigal:2.60"
FT                   /codon_start=1
FT                   /transl_table=11
FT                   /product="ABC transporter; C39 protease domain"
FT                   /colour=3
FT   CDS             7107..7304
FT                   /gene="blpI"
FT                   /gene_synonym="pncA"
FT                   /inference="ab initio prediction:Prodigal:2.60"
FT                   /codon_start=1
FT                   /transl_table=11
FT                   /product="class II bacteriocin precursor"
FT                   /colour=7
FT   CDS             7771..8040
FT                   /gene="blpJ"
FT                   /gene_synonym="pncD"
FT                   /inference="ab initio prediction:Prodigal:2.60"
FT                   /codon_start=1
FT                   /transl_table=11
FT                   /product="class II bacteriocin precursor"
FT                   /colour=7
FT   CDS             8109..8357
FT                   /gene="blpKN"
FT                   /gene_synonym="pncU"
FT                   /inference="ab initio prediction:Prodigal:2.60"
FT                   /codon_start=1
FT                   /transl_table=11
FT                   /product="class II bacteriocin precursor"
FT                   /colour=7
FT   CDS             8376..8585
FT                   /gene="blpP"
FT                   /gene_synonym="pncK"
FT                   /inference="predicted by Prodigal with different settings"
FT                   /inference="indirect experimental evidence for function in
FT                   immunity (Dawid et al., 2007)"
FT                   /codon_start=1
FT                   /transl_table=11
FT                   /product="membrane protein with function in immunity"
FT                   /colour=4
FT   CDS             8601..8750
FT                   /gene="blpO"
FT                   /gene_synonym="pncV"
FT                   /inference="predicted by Prodigal in other strains"
FT                   /codon_start=1
FT                   /transl_table=11
FT                   /product="class II bacteriocin precursor"
FT                   /colour=7
FT   CDS             9270..9431
FT                   /gene="pncG"
FT                   /inference="ab initio prediction:Prodigal:2.60"
FT                   /codon_start=1
FT                   /transl_table=11
FT                   /product="membrane protein with putative function in
FT                   immunity"
FT                   /colour=4
FT   CDS             9441..9812
FT                   /gene="blpL"
FT                   /gene_synonym="pncH"
FT                   /inference="ab initio prediction:Prodigal:2.60"
FT                   /codon_start=1
FT                   /transl_table=11
FT                   /product="membrane protein with putative function in
FT                   immunity"
FT                   /colour=4
FT   CDS             9990..10169
FT                   /gene="pncM"
FT                   /inference="predicted by Prodigal in other strains"
FT                   /codon_start=1
FT                   /transl_table=11
FT                   /product="membrane protein with putative function in
FT                   immunity"
FT                   /colour=4
FT   CDS             10441..10824
FT                   /gene="blpX"
FT                   /gene_synonym="pncN"
FT                   /inference="ab initio prediction:Prodigal:2.60"
FT                   /codon_start=1
FT                   /transl_table=11
FT                   /product="membrane protein with putative function in
FT                   immunity"
FT                   /colour=4
FT   CDS             10876..11565
FT                   /gene="blpY"
FT                   /gene_synonym="pncO"
FT                   /inference="ab initio prediction:Prodigal:2.60"
FT                   /codon_start=1
FT                   /transl_table=11
FT                   /product="CAAX amino terminal protease"
FT                   /colour=2
FT   CDS             11607..11840
FT                   /gene="blpZ"
FT                   /gene_synonym="pncQ"
FT                   /inference="ab initio prediction:Prodigal:2.60"
FT                   /codon_start=1
FT                   /transl_table=11
FT                   /product="membrane protein with putative function in
FT                   immunity"
FT                   /colour=4
FT   CDS             11991..12602
FT                   /gene="pncP"
FT                   /gene_synonym="SP0547"
FT                   /inference="ab initio prediction:Prodigal:2.60"
FT                   /codon_start=1
FT                   /transl_table=11
FT                   /product="CAAX amino terminal protease"
FT                   /colour=2
SQ   Sequence 12602 BP; 3712 A; 1937 C; 2563 G; 4390 T; 0 other;
     ctagtttgct ctttgatttt cattgagtat taacttggtc ttgacttggt caaagtggaa        60
     gcggtcatag gcccgccaag cggcgcgagt tggagcatct ggatcaagag cgctgagtcc       120
     catgagaaga ctggaagtct ggtaaaattt ttctagttca atcaagaatc gattatccac       180
     tgtttcagcc ttggctagaa aaccaagaat agagtttaat tgctcctgaa agcggacgtc       240
     gtcagcgctt gcctgtttgc atgcttggta ggctttgttt aagtcagtaa tcaaagtatg       300
     agctcttttg atggggtctg tatctgtcat gggaatgcct cctttaatct gggtgccagt       360
     cttacttctg gcaactgtgt tttgatactg ttagtttatc acttttaatt cttttttttt       420
     attcaaatct ttaattgtca ttgaaatgtc ttgaattgcg ctgagtgaat tttatgataa       480
     aatagttgta agctcatcat gatgttgtag aaaataatcc ttttaggagt tttcaaagac       540
     tgtttaggat tgggtgtgct tgggctagac cttttctgtt attcttttct taggaggaga       600
     atccaatgaa atatatgatt attcagacgc agaaaacagt ctataaagta aacatcgacg       660
     atatctacta tatccaaaca catccaacta aagcccatac cgtacagatt gttacagaag       720
     aagctagttt taatatgctt caaaatttaa gtaatcttga gaaccaatgt ggggaaacct       780
     tgatgagatg tcatcgaaat tgtttggtta atcttgataa attaaaatcg attgattttc       840
     aagaaagaat cctttttctc ggagaagaag gtcaatacgc tgtcaagtat gccagacgtc       900
     gctatagaga aattcgtcaa aaatggttga aagagggaga gtaagaagat gagaatattt       960
     gttttagagg atgatttttc ccaacagact agaattgaaa cgacgattga gaaacttttg      1020
     aaagcacatc atatcattcc tagctctttt gaggtatttg gcaagccgga ccaactgctg      1080
     gctgaagtgc atgagaaggg ggcccatcag ctattctttt tggatattga gattcgaaat      1140
     gaagagatga agggactgga agtggctaga aagattcggg atcgggatcc ttatgccctg      1200
     attgtctttg tgacgactca ctcggagttt atgcccctgt cttttcgcta ccaagtgtct      1260
     gctttggact acattgataa ggccttgtca gcagaggagt ttgaatctcg gatcgagaca      1320
     gccctcctct atgccaatag tcaagatagt aaaagtctgg cggaagattg cttttacttt      1380
     aaatcaaaat ttgcccaatt tcagtatcct tttaaagagg tttactatct cgaaacgtcg      1440
     cccagagccc atcgtgttat tctctatacc aagacagaca ggctggaatt tacagcgagt      1500
     ttagaggagg ttttcaagca ggagccccgt ctcttgcagt gccaccgctc ttttctcatc      1560
     aatcctgcaa atgtggtgca tttggataag aaagaaaaac tgcttttctt tcccaatggt      1620
     ggaagttgtc taatcgcccg ttataaggtc agggaagtgt ctgaggccat caataaatta      1680
     cactgagcta ggagaattta tgaacattgc ttggatattg ttgtatacac ttgttactaa      1740
     tggactagaa attgtcatct tctttaaggt ggatggaatt gatcttactt tcgagaggat      1800
     ttttaaggcc tttcttttta agatactgtt ggcctttgtt tttgtgatga ttagctatat      1860
     agtaggaaat gtttacctat cttattttat ggaacccttg tacggcatag gcttatcttt      1920
     cttattattg agagggcttc ctaaaaaact ccttttcttt tatggtctct ttccaatgat      1980
     attggtgaat ctcttttata gaggagtctc ctattttgtg cttccatttt tgggacaagg      2040
     gcaagtatat gatggctact catttactgg gttatgtata ataattttca atttcttcat      2100
     ttctctagct tttttgaaat ggttggacta cgattttact agcttgagaa aggagattct      2160
     cgataaagcc tttcaaaagt ccctgactca gattaactgg ataatgggtg gctactatct      2220
     agtcatggaa agtctgtctt tttttgaata tgaacaaagt attcaatcaa agactgttcg      2280
     ccatctcatc ctagtctttt acctactctt ttttatgggg gttatcaaga aattggatac      2340
     ctatttgaag gaaaaactct atgagagatt ggaacaagag caggccctgc gctatagaga      2400
     tatggaacgc tatagtcggc atatagagga gctttacaag gaagtacgga gctttcgtca      2460
     tgattatacc aacctcttga ctagcttacg tctgggcatt gaagaggagg atatggagca      2520
     gataaaagag gtctatggct ccgtcttaaa ggattccagt cagaaattgc agaacaataa      2580
     atatgacctg ggcagattgg taaatattcg tgataaagcc ctcaaaagtc ttctagcagg      2640
     gaaattttta aaagccagag ataagaacat tgtctttaat gtcgaagttc ctgaggagat      2700
     tcaggtcgag gggatgagtc tacttgattt tctaaccatt gtgtctatcc tttgtgacaa      2760
     tgctattgaa gccagtgtgg aagctagtca acctcatgtt tcaatcgcct ttttaaaaaa      2820
     tggagcacag gagaccttta tcatcgaaaa ctccatcaaa gaagagggca tcgatatttc      2880
     tgaaatcttc tcctttggag ccagttctaa aggggaggag agaggagttg gtctctatac      2940
     cgtcatgaag attgtggaaa gccatcctaa taccagtcta aataccacct gtcaaaatca      3000
     agtctttcgt caggtactta ctgtgataca tacagaatga tgaaaaataa gaccgagagt      3060
     acttgtttct cggtcttatt tttttatagt tgtattggat gatgaagttc ttatgtgatg      3120
     taatgagcat atctattaat gttatataat aaatcttccc acaatcctcc acctgtaatt      3180
     tggttgagtt cggtagttgt tagttcttga aatgaagtta ggttttgttt cttatccatg      3240
     ttatgattct cctttttgat aagataataa atagttatag agtgttatct gaaaattaat      3300
     cagaatgggt taaaatttta tctttgaaat aatcaaaata tgttttcttt gtagttacac      3360
     tagtgacgcg accttgtaag ccatattgga tgagtttact atcctcgtta gatagttttg      3420
     caagagcggt taatttaaag agatttcctt gctctgttct ggtaggagtt tgatcaattg      3480
     tctgaagttg gccgatgatg gtggtgccgt gatttccaat cttctccagt tttaatctta      3540
     cagtttgtcc tttatctagt agaggtagat agtcagaaga tacgtagtaa gtgattagta      3600
     cttctcttgt atctgtgatg acagggaata tttgagcaat ttctgtacca gttggaattc      3660
     tatttttacc ttcaaattcg ctgttcagat gaacgatacc tttacttggg gaggttaagg      3720
     tattgttttc caaacgctgt gtggcttgat ctagttgtac ttttaattct gttaattgat      3780
     tctccacagt tagttgttgc tgtgaggctg tctgtaaaaa ctgagtgcgg agtacttcaa      3840
     ttttggttgc taaactgtta tcataagttg ctacacttcc gataccagct tgctgaattt      3900
     tgaggcttgc gatagatgat tcaagacctg caatactttg attaatttga gataaaaatg      3960
     gctcctctgc agttccttgt gtttgtcctt gtgaggctac aagataacga ttcaaaattg      4020
     actggtgcgg attgccagtt ggtaagcgtg ctctgttatt tatgatagca tctctcaact      4080
     cttgatattc tccaatttgt tgttgaactt ttgtaatttc ttgttcaata gctgatgaac      4140
     tgctattgga aagattagct tgatttgaaa cttcggtgtt agtctttgtg atacccagtt      4200
     caatatcatg ggattgttta gtaaaattca taaaggtatt atggtagcca aattcatcct      4260
     cgccagaaaa aagatcagtc gctttttcta agctttgttt caaaattcca agtccttctt      4320
     tttgcttctc aagtctttgt aattgagttg ctaaggcagt tttctgactt tcttccattg      4380
     tttcagagta tttgatgagt aagtcccctt tttcaactac ttgatttgcc actaaatgat      4440
     tagctaggat aggattatca ctggttgact gaatggaggc aatgacactt gtaggggcga      4500
     tttctccttg ggaagtaaca gtaatttctt ttgtggcaac aagggagaaa atcaagatga      4560
     aagtaaatag taatgaaaga ggtataatga acactgtcgc atagttatgg taacgtctct      4620
     gataaaactc gacgcttcta aaaagattag gattcatgac attctcctta tttattgaat      4680
     agatgatggt agaaaccttg cgcctgcatt aactcttggt gactaccaac ttcaatgatt      4740
     ttcccctggt caagaacaat gacacggttg gttcgttcgg ctatactgag acgatgggct      4800
     acaaagagaa tggttttatc agttagagac ataagattat ctataacctt tttctcagtc      4860
     aagacatcaa gaccgctagt agcttcgtct agtattaaaa caggagcttt agttaaaaga      4920
     gcacgagcga gggctattcg ttgcttttgt cctcctgata gaccagctcc atcagagagc      4980
     tgagtttgat agcccatagg cattctttca atgtcttgac gaatttcagc taattcacaa      5040
     gctcttagaa tatcttcttg gctaatcata tgattaccgc ccaaagttaa gttttccaag      5100
     atagagccat taaagatata ggcttgttgt ggtaggtaat taatatgacg gcgcaagact      5160
     tttttatcaa tgtttttaat atcctgatga ttgatagaaa tatgtccttt gtagggttca      5220
     aagaaattga caatcatttt ggctaaagtt gttttaccag aaccactaac tccaactagg      5280
     ctaaccttat ctccttgttt aatcgtgaga ttaatatctg ttaaggtatc tcgtccaaaa      5340
     ccatacttat aagaaaggtc atcaaattca atatcgccca tcaaaaaatg tgaatggaca      5400
     gggttttctt gaacttgaaa ttcagattcg actagataga cttcgttcaa acggttatta      5460
     gcgaccttcg cagattggag tttggtttgg aggttgataa tattttccat aggagttgta      5520
     aagtaagaaa aaagtgtgtt aaaggtaatc agctgaccga tagaaatttt actcgacatg      5580
     actaattgag cgccaaacca taggataagg atattcagaa ctaattttgt tccctgcttt      5640
     aaactcgttt gtaaaataga atatttactg agcttaaagg atttttccaa ataatctaca      5700
     aattcgctgt ctatattttg atagcgattt tcttcactcg tgagcgactt tatagtttca      5760
     atcccgttga tatcttcgat aatggcagag ctaaccatag aattactttg catgacatca      5820
     tggttcattt tttcgaaagg tttcataaaa gaaaagatga tgaacatgta tataggaatg      5880
     gaaataagag aaagaaggaa gagattaggg ttttgtgcca gtaagacgcc tcctacaaga      5940
     atcagaatag aaacatccag aaaaagagaa agaatggtag aagccaaggc atctataata      6000
     gagttagcat ctgtgaatcg tgaaatgatt tctcctgtac gacgtgtcgc aaagaaagac      6060
     atgggaagtt caaaaatatg gcgaatatag gataaaatca catcaatact taatctctga      6120
     ctcagaacgg ttaggagata atctctggag aagctcatga cttgttggag gatataggtg      6180
     ataaccagac caactgagat gattcctaaa gttgatttca tctgatttgg aatgtattca      6240
     tccaagattc cttggagata gtaagaacca cctatattga taatagtgac caataagctt      6300
     gagagaacaa tgtaagcaat gagagatttt tgtttgaaaa tcagaggaag gaagcttgct      6360
     tagtagacca ttctttttat ctttatgggg ttgatagctg ggtttggtag ctagaaaaat      6420
     agctactcca gtccattcat agaaaaagcg ttcttttgac attttagtga tttttacaga      6480
     agggtcagga tcaccaataa tcagatagtc tttctttgtt tgatagacaa catagtaatg      6540
     ttggagtttt ccttctttgt taacgtgaac gataaatgga taggggacat cactcatgtc      6600
     aaagagcgtt ttatctgctt gaacaggtct tgtttcaaag cccatttcat cagcggcttt      6660
     tacaatgcca agagcagtcg tcccttcttt attggtcttt gcaagttctc tcaagtgagc      6720
     tagagaaaaa tctgaaccat agaatttagc aatcgaggct aaggcagcga caccacagtc      6780
     tctcgcatct atttgaggaa caaatgtacg tttataagaa gtcattggca attcctttca      6840
     tatagtggat aggtctatta tgtcataaaa ctaagttcat attttatgaa atcttgaata      6900
     gtcattaaaa cttcctgaat ggtaaaaaag tgattagaaa ttattttttt taaacattta      6960
     gaggtggctt gaaataaaaa acctaattca agacgtttcg atgacaattc aagatctgga      7020
     tgaaaaattt taaaaaacga tgatatacta aacttatcaa agttacaaca agacaaaaat      7080
     aaaaaaagaa aaaaggagta tttgtcatga atacaaaaat gatggaacaa ttttctgtta      7140
     tggataatga agaactcgaa atagttagtg gaggaagagg caatttagga tctgcaatcg      7200
     gtggttgtat tggagcagta ctattagctg ctgcgactgg tccgataact gggggagcag      7260
     caacacttat ttgtgtaggt tcaggaatta tgtcctcttt gtaagattat gattcttaaa      7320
     tatagtatta ttatcgctat taatttactg tcttatttac ttacttacaa aatatcaaag      7380
     ttatctaaga atcatgagaa taagatagtt agcaaaattt taattatatt atcaatcgtt      7440
     tatgtaatcg ttgatgcttt acttagttga tggattggta ggaataaaaa acttaactat      7500
     aaactattat ttactaatat tttttgcttt ctgcaagtta ataaatagta tagtaaaact      7560
     ttttattgca aggagaataa cgaaattaag atattttaga tactcaagat tattgaaatc      7620
     ttagactaaa aaataggtac tgctaccttt aagaagatag tagacgtata tactttttta      7680
     agaaaatcaa aaagatacta aaaaaaatct atttgtttat tgaatttaag actttggtaa      7740
     caaattgaaa ataaaaagga ggtattcatc atgaatacaa aaatgttgtc acagttagag      7800
     gttatggata ctgaaatgct tgcgaaagtt gaaggggggt atagctccac tgattgtcaa      7860
     aatgcactga ttacaggagt cactacggga attataactg gtggaactgg agcaggtttg      7920
     gccactttag gagtagctgg acttgctggt gcatttgttg gagcacacat tggtgcaatt      7980
     gggggtggat taacatgctt aggaggtatg gttggtgata aattgggact aagttggtaa      8040
     gacttatagt aaaattatga ggattctatt ctgatttatt ttagtttttt aaaaaaggag      8100
     tatttgtcat ggatacaaaa atgatgtcac aattttctgt tatggatact gaaatgcttg      8160
     cttgcgttga aggtggcgga tgcaattggg gagattttgc caaagcaggt gttggaggag      8220
     cagctgtagt tgctgcttta ggttgtgcag cgggtggagt gaaatatggg aaaattctag      8280
     gaccatgggg cgctgcaata ggaggaattg gaggagcagt ggtttgtgga tatttagcct      8340
     ataccgctac atcataaaaa tgaaagctaa attttatgaa ggctatattc tttattattc      8400
     tcttcgcttt tcaaacctat cttatttatc tatccataag tatctctgat aaaaaacaaa      8460
     agactattga attaacatca ttgaattgtt ttgtcatatt atttctaatc tatgataaat      8520
     taatttttct ctttattgcc tatgtttttt tgataatttt tatattaaac ttgttccgta      8580
     actgaaaagt gacatactat atgaatacaa aaatgatgtc acaattttct gttatggata      8640
     atgaaatgct tgcttgcgtt gaaggtggag atattgattg gggaagaaaa attagttgtg      8700
     cagcaggggt tgcatatggc gcaattgatg ggtgtgcaac aacggtttga catttctatt      8760
     gggaccattt gctataggaa taggtgtaac tggtgctgca ggtggagcta tacttggagg      8820
     tgtagcctat gcagcaacat gttggtggta attatggatt ttaaaagttt tattattggt      8880
     ttagtagttg gtatatttgg tccttatatg gatgacttaa ttagaaaaat attttcaaaa      8940
     tcttccaaaa aggatacgga tagtactctc taaaaaataa atttctcccc tgtatttgct      9000
     agcttaattt acaggggagt ttctttaata ttgtttcgcc tgtcaaaatg atatgtgata      9060
     gcaggatgaa aagtctacaa acaagttggt atcaatacaa tataaagagg aaagtatgtt      9120
     tttcatgctt gcttttttaa tttttacaat tcaagaggtt ttgatgacca tttatgattt      9180
     gagtgatcca aggtcaaaat aagtgctata ctagcagtgt aaatgttctt gctcaactaa      9240
     gataaatcgc acatttagga ggaaaactta tgaagaaaaa aatactgatt attttcgttc      9300
     tgtatctgat catgtccatc tttctttatc cgcttaggga gagtatttgg tataatctat      9360
     tttataccat agcctatatg attgcggtta tgatctattt ttctttaatt aaaaagaaag      9420
     aaaagaaatg aaagattttc ttgattaaaa agaatcatat tctttgtgag attgttcctg      9480
     ggtcagttgc ctttgcttgt ttctacttat ctatttctat ttcgtcagtt ttccaatttc      9540
     ttttagtagt tattaacttg acttctattt tggttactgt ttatcttact agggaaatga      9600
     gattaagaga gtttgaagat gatgatttgg ttagtcctag aaccaatcaa ctcatgttta      9660
     tcggcttgac aggctttatg tctattattt gtttgtatag aggtatcaca gcaggagaat      9720
     cttatcaaca actaatcgct tatattggtg ctattctttg cttgatcatc atgcttctac      9780
     tcatttgggg tttgaagtat tataaaaagt aggggctaat gaagtttttg caatttagga      9840
     ggtttcgatg acaattcaag atttggatga aaaattttaa aaaacaatga tatactaaac      9900
     ttgtcaaagt tgcaacgggt gctgctacat tatgttaaaa atcgctcttg attgataagt      9960
     tggatttgtt aggaaaggag taaataatta tggataagaa aaagatagtt tcgactataa     10020
     tatgtatagt atttcttgta gtgtcagtag ataatttttt tagagactta accccgttac     10080
     tgttcatttt aaatattatt ggcctgtctt gcttttcagt gctaacatac attaacataa     10140
     aagagatact cttaaatata agtaaatgat gatttggtta gtcctagaac caatcaactt     10200
     atgtttatcg gcttggcaga ttttatgttt gtcatttgtt tgtatagagg tatttcagaa     10260
     acagaattct atcaacaact aatcgcttat ataggtgtat tctctgcttg tttatcacgc     10320
     ttctgctcat gtggggcttg aagtattata aaaagtagct ttctatcctt ttctgacagg     10380
     atatttgagt agaaggctct attaaattgt tagtgaaata aatgaatgga ggtatttaat     10440
     atgaaataca gattattttt tgttattttc ttgagtagtg tgttggatat tcttttaggg     10500
     acatttttac aaatctctat cgtatctatt gggtggcttg ttctttacag tggtttgttt     10560
     gaagcaggag ttttccttct tgctaataaa ggggtggcgg taaaaatcaa ggaagtagat     10620
     attcgaaatc gctttaaatt tatttttgga aaaaccttat ggtttcaaat tcttttgctc     10680
     atctttttga taatcaaact ttatcttggt ttggatgcga ggttgatttt attctatgga     10740
     catattttca ttgtctttaa tgccttaatg tatctattat ctagtagtca ggttagcctt     10800
     aaaaaaaaca aactgtcttc ttaatcttac agcagtagag cctgacaagg tgaggtcata     10860
     gtagggagga tttctatgaa aaagtatcaa cttctattca aaataagtgc agttttctct     10920
     tacttatttt tcgtatttgg tctttctcag atgacgctta ttattcaaaa ttattggcaa     10980
     ttttcttccc agattggcaa tttcgtctgg attcaaaatt tcttgagttt gctatttagc     11040
     ggagtcatga tttggattct ggttaagaca ggtcatggtt atctctttca cattccaaga     11100
     aaaaaatggc tttggtattc gattttgaca gtattagtgg tagtgctcca gatctctttt     11160
     aacgttcaga cagctaaaca tgttcagtca actgctgaag gttgggctgt attgatcggt     11220
     tatagtggga ccaactttgc tgagctaggt atctatataa ctttgttctt tctgactcca     11280
     cttatggaag agctaatcta tagaggatta ctgcaacacg ccttttttaa gcattcgaga     11340
     tttggccttg atttgcttct tccgtcaatt ttatttgctc ttcctcattt ttcaagcctg     11400
     cctagtttgt tagatatctt catctttgca acatctggca tcatctttgc tagtttgacc     11460
     cgctatacca agagcattta tccttcctat gcggtgcatg tgatcaataa tattttcgca     11520
     acattaccat ttttgctgac ttttttacat agggtcttgg ggtaaaaaaa caaaaggctt     11580
     gcttttcagc catagaggag attatcatgt ataaacactt atttttccta gattccaaaa     11640
     ctttagatcg gttgacaccc tatattctag tcttggcttc tgacaccatt gcttttaatg     11700
     tttttgtgct aacctttgta tctgcggtgg tttttaattt cctaaattcc atgctagctt     11760
     taatggctat attcataggg gctggctatg tggtcggatt ttggttacta atactcaatg     11820
     aaaatcaaag agcaaactag gaaactagcc gcaggctgta cttgagtacg gcaaggcgac     11880
     gttgacgtgg tttgaatttg attttcgaag agtataaaat ggtttgtttt ggaaaggcta     11940
     gaactaaaga atgacgcgta ggaagtctgt ttggtgagga ggatagtttt atggagtttt     12000
     ttgataaatt tcatgccttg tgttttggat ttttagtact aataattgtc attacagttc     12060
     cttatacgat taaccatggg ggtttttttc aaaatgaatc tgcattgatt cttgtaagtc     12120
     ttcttgtaac ctcgctgagt gttgcttatg ctagaaagtt tgaaatgatt tcttttggga     12180
     tgttaagcaa gaaacaactt ttgcttttca ttgcaatctt tcttctaagt gtacttgaga     12240
     cgctggttta tattcatttc ttcgctgttt cttctggctc aggggtccaa cacttggcgg     12300
     aagtcagcag aggaatttcc ctgtctttga ttttgactac ctcagttttt ggccccatcc     12360
     aggaggaact cattttcaga ggacttcttc aaggtgcggt ttttgacaat tcttggttag     12420
     ggcttgtgct aacttcctct ctcttttctt tcatgcatgg accttctaat gtcccttcgt     12480
     ttatttttta tctacttggg ggtttgttgc tgggctttgc ttataaaaag agtcaaaacc     12540
     tatgggtttc tactctagtc cacatgtttt acaacagttg gccactccta tattatttat     12600
     aa                                                                    12602
//
