# Supplementary material for: Genomic analyses of pneumococci reveal a wide diversity of bacteriocins – including pneumocyclicin, a novel circular bacteriocin
Source: BMC Genomics. 2015 Jul 28;16(1):554. doi: 10.1186/s12864-015-1729-4 (PMC4517551; doi:10.1186/s12864-015-1729-4)
Supplement: Additional file 9: — Sequence and annotation files for blp cassette prototypes. [file 12864_2015_1729_MOESM9_ESM.zip › blp_prototype14b_22A2.fasta]

>blp_cassette_prototype14b_22A2
ctagtttgctctttgattctcattgagtattaacttggtcttgacttggtcaaagtggaa
gcggtcataggcccgccaagcggcgcgagttggagcatctggatcaagagcgctgagtcc
catgagaagactggaagtctggtaaaatttttctagttcaatcaagaatcgattatccac
tgtttcagccttggctagaaaaccaagaatagagtttaattgctcctgaaagcggacgtc
gtcagcgcttgcctgtttgcatgcttggtaggctttgtttaagtcagtaatcaaagtatg
agctcttttgatggggtctgtatctgtcatgggaatgcctcctttaatctgggtgccagt
cttacttctggcaactgtgttttgatactgttagtttatcacttttaattcttttttttt
attcaaatctttaattgtcattgaaatgtcttgaattgcgctgagtgaattttatgataa
aatagttgtaagctcatcatgatgttgtagaaaataatccttttaggagttttcaaagac
tgtttaggattgggtgtgcttgggctagaccttttctgttattcttttcttaggaggaga
atccaatgaaatatatgattattcagacgcagaaaacagtctataaagtaaacatcgacg
atatctactatatccaaacacatccaactaaagcccataccgtacagattgttacagaag
aagctagttttaatatgcttcaaaatttaagtaatcttgagaaccaatgtggggaaacct
tgatgagatgtcatcgaaattgtttggttaatcttgataaattaaaatcgattgattttc
aagaaagaatcctttttctcggagaagaaggtcaatacgctgtcaagtatgccagacgtc
gctatagagaaattcgtcaaaaatggttggaagagggagagtaagaagatgagaatattt
gttttagaggatgatttttcccaacagactagaattgaaacgacgattgagaaacttttg
aaagcacatcatatcattcctagctcttttgaggtatttggcaagccggaccaactgctg
gctgaagtgcataagaagggggcccatcagctattctttttggatattgatattcgaaat
gaagagatgaagggactggaagtggctagaaagattcgggatcgggatccttatgccctg
attgtctttgtgacgactcactcggagtttatgcccctgtcctttcgctaccaagtgtct
gctttggactacattgataaggccttgtcagcagaggagtttgaatctcggatcgagaca
gccctcctctatgccaatagtcaagatagtaaaagtctggcggaagattgcttttacttt
aaatcaaaatttgcccaatttcagtatccttttaaagaggtttactatctcgaaacgtcg
cccagagcccatcgtgttattctctataccaagacagacaggctggaatttacagcgagt
ttagaggaggttttcaagcaggagccccgtctcttgcagtgccaccgctcttttctcatc
aatcctgcaaatgtggtgcatttggataagaaagaaaaactgcttttctttcccaatggt
ggaagttgtctaatcgcccgttataaggtcagggaagtgtctgaggccatcaataaatta
cactgagctaggagaatttatgaacattgcttggatattgttgtatacacttgttactaa
tggactagaaattgtcatcttctttaaggtggatggaattgatcttactttcgagaggat
ttttaaggcctttctttttaagatactgttggcctttgtttttgtgatgattagctatat
agtaggaaatgtttacctatcttattttatggaacccttgtacggcataggcttatcttt
cttattattgagagggcttcctaaaaaactccttttcttttatggtctctttccaatgat
attggtgaatctcttttatagaggagtctcctattttgtgcttccatttttgggacaagg
gcaagtatatgatggctactcatttactgggttatgtataataattttcaatttcttcat
ttctctagcttttttgaaatggttggactacgattttactagcttgagaaaggagattct
cgataaagcctttcaaaagtccctgactcagattaactggataatgggtggctactatct
agtcatggaaagtctgtctttttttgaatatgaacaaagtattcaatcaaagactgttcg
ccatctcatcctagtcttttacctactcttttttatgggggttatcaagaaattggatac
ctatttgaaggaaaaactctatgagagattggaacaagagcaggccctgcgctatagaga
tatggaacgctatagtcggcatatagaggagctttacaaggaagtacggagctttcgtca
tgattataccaacctcttgactagcttacgtctgggcattgaagaggaggatatggagca
gataaaagaggtctatggctccgtcttaaaggattccagtcagaaattgcagaacaataa
atatgacctgggcagattggtaaatattcgtgataaagccctcaaaagtcttctagcagg
gaaatttttaaaagccagagataagaacattgtctttaatgtcgaagttcctgaggagat
tcaggtcgaggggatgagtctacttgattttctaaccattgtgtctatcctttgtgacaa
tgctattgaagccagtgtggaagctagtcaacctcatgtttcaatcgcctttttaaaaaa
tggagcacaggagacctttatcatcgaaaactccatcaaagaagagggcatcgatatttc
tgaaatcttctcctttggagccagttctaaaggggaggagagaggagttggtctctatac
cgtcatgaagattgtggaaagccatcctaataccagtctaaataccacctgtcaaaatca
agtctttcgtcaggtacttactgtgatacatacagaatgatgaaaaataagaccgagagt
acttgtttctcggtcttatttttttatagttgtattggatgatgaagttcttatgtgatg
taatgagcatatctattaatgttatataataaatcttcccacaatcctccacctgtaatt
tggttgagttcggtagttgttagttcttgaaatgaagttaggttttgtttcttatccatg
ttatgattctcctttttgataagataataaatagttatagagtgttatctgaaaattaat
cagaatgggttaaaattttatctttgaaataatcaaaatatgttttctttgtagttacac
tagtgacgcgaccttgtaagccatattggatgagtttactatcctcgttagatagttttg
caagagcggttaatttaaagagatttccttgctctgttctggtaggagtttgatcaattg
tctgaagttggccgatgatggtggtgccgtgatttccaatcttctccagttttaatctta
cagtttgtcctttatctagtagaggtagatagtcagaagatacgtagtaagtgattagta
cttctcttgtatctgtgatgacagggaatatttgagcaatttctgtaccagttggaattc
tatttttaccttcaaattcgctgttcagatgaacgatacctttacttggggaggttaagg
tattgttttccaaacgctgtgtggcttgatctagttgtacttttaattctgttaattgat
tctccacagttagttgttgctgtgaggctgtctgtaaaaactgagtgcggagtacttcaa
ttttggttgctaaactgttatcataagttgctacacttccgataccagcttgctgaattt
tgaggcttgcgatagatgattcaagacctgcaatactttgattaatttgagataaaaatg
gctcctctgcagttccttgtgtttgtccttgtgaggctacaagataacgattcaaaattg
actggtgcggattgccagttggtaagcgtgctctgttatttatgatagcatctctcaact
cttgatattctccaatttgttgttgaacttttgtaatttcttgttcgatggctgatgaac
tgctattggcaagattagcttgatttgaaacttcggtgttagtctttgtgatacccagtt
caatatcatgggattgtttagtaaaattcataaaggtattatggtagccaaactcatcct
cgccagaaaaaagatcagtcgctttttctaaactttgtttcaaaattccaagtccttctt
tttgcttctcaagtctttgtaattgagttgctaaggcagttttctgactctcatccattg
tttcagagtatttgatgagtaagtcacctttttcaactacttgatttgccactaaatgat
tagcaaggataggattatcactggttgactgaatagatgcaatgacacttgtaggggcga
tttctccttgggaagtaacagtaatttcttttgtggcaacaagggagaaaatcaagatga
aagtaaacagtaatgacagaggtatgattaatactgtcgcatagttatggtaacgtctct
gataaaactcgacgcttctaaaaagattaggattcatgacattctccttatttattgaat
agatgatggtagaatccttgcgcttgcattaactcttggtgactaccaacttcaatgatt
ttcccctggtcaagaacaatgacacggttagttcgttcggctatactgagacgatgggct
acaaagagaatggttttatcagttagggatataagattatctataacctttttctcagtc
aagacatcaagaccgctagtagcttcatctagtattaaaacaggagctttagttaaaaga
gcacgagcgagagcgattcgttgcttttgtcctcctgatagaccagctccatcagagagc
tgagtttgatagcccataggcattctttcaatgtcttgacgaatttcagctaattcacaa
gcttttagaatatcttcttggctaatcatatgattaccgcccaaggttaagttttccaaa
atagagccattaaagatataggcttgttggggtaggtaattaatatgacggcgcaagact
tttttatcaatgtttttaatatcctgatgattgatggaaatatgccctttgtagggttca
aagaaattgacaatcattttggctaaagttgttttaccagaaccactaactccaactagg
ctaaccttatctccttgtttaatcgtgagattaatatctgttaaggtatctcgtccaaaa
ccatacttataagaaaggtcatcaaattcaatatcgcccatcaaaaaatgtgaatgaaca
gggttttcttgaacttgaaattcagattcgactagatagacttcgttcaaacggttatta
gcgaccttcgcagattggagtttggtttggaggttgataatattttccataggagttgta
aagtaagaaaaaagtgtgttaaaggtaatcagctgaccgatagaaattttacttgacatg
actaattgagcgccaaaccataggataaggatattcagaactaattttgttccctgcttt
aaactcgtttgtaaaatagaatatttactgagcttaaaggatttttccaataatctacaa
attcgctgtctatattttgatagcgattttcttcactcgtgagcgactttatagtttcaa
tcccgttgatatcttcgataatggcagagctaaccatagaattactttgcatgacatcat
ggttcattttttcgaaaggtttcataaaagaaaagatgatgaacatgtatataggaatgg
aaataagagaaagaaggaagagattagggttttgtgccagtaagacgcctcctacaagaa
tcagaatagaaacatccagaaaaagagaaagaatggtagaagccaaggcatctataatag
agttagcatctgtgaatcgtgaaatgatttctcctgtacgacgtgtcgcaaagaaagaca
tgggaagttcaaaaatatggcgaatataggataaaatcacatcaatacttaatctctgac
tcagaacggttaggagataatctctggagaagctcatgacttgttggaggatataggtga
taaccagaccaactgagatgattcctaaagttgatttcatctgatttggaatgtattcat
ccaagattccttggagatagtaagaaccacctatattgataatagtgaccaataagcttg
agagaacaatgtaagcaatgagagatttttgtttgaaaatcagaggaaggaagcttgctt
agtagaccattctttttatctttatggggttgatagctgggtttggtagctagaaaaata
gctactccagtccattcatagaaaaagcgttcttttgacattttagtgatttttacagaa
gggtcaggatcaccaataatcagatagtctttctttgtttgatagacaacatagtaatgt
tggagttttccttctttgttaacgtgaacgataaatggataggggacatcactcatgtca
aagagcgttttatctgcttgaacaggtcttgtttcaaagcccatttcatcagcggctttt
acaatgccaagagcagtcgtcccttctttattggtctttgcaagttctctcaagtgagct
agagaaaaatctgaaccatagaatttagcaatcgaggctaaggcagcgacaccacagtct
ctcgcatctatttgaggaacaaatgtacgtttataagaagtcattggcaattcctttcat
atagtggataggtctattatgtcataaaactaagttcatattttatgaaatcttgaatag
tcattaaaacttcctgaatggtaaaaaagtgattagaaattattttttttaaacatttag
aggtggcttgaaataaaaaacctaattcaagacgtttcgatgacaattcaagatctggat
gaaaaattttaaaaaacgatgatatactaaacttatcaaagttacaacaagacaaaaata
aaaaaagaaaaaaggagtatttgtcatgaatacaaaaatgatggaacaattttctgttat
ggataatgaagaactcgaaatagttagtggaggaagaggcaatttaggatctgcaatcgg
tggttgtattggagcagtactattagctgctgcgactggtccgataactgggggagcagc
aacacttatttgtgtaggttcaggaattatgtcctctttgtaagattatgattcttaaat
atagtattattatcgctattaatttactgtcttatttacttacttacaaaatatcaaagt
tatctaagaatcatgagaataagatagttagcaaaattttaattatattatcaatcgttt
atgtaatcgttgatgctttacttagttgatggattggtaggaataaaaaacttaactata
aactattatttactaatattttttgctttctgcaagttaataaatagtatagtaaaactt
tttattgcaaggagaataacgaaattaagatattttagatactcaagattattgaaatct
tagactaaaaaataggtactgctacctttaagaagatagtagacgtatatacttttttaa
gaaaatcaaaaagatactaaaaaaaatctatttgtttattgaatttaagactttggtaac
aaattgaaaataaaaaggaggtattcatcatgaatacaaaaatgttgtcacagttagagg
ttatggatactgaaatgcttgcgaaagttgaaggggggtatagctccactgattgtcaaa
atgcactgattacaggagtcactacgggaattataactggtggaactggagcaggtttgg
ccactttaggagtagctggacttgctggtgcatttgttggagcacacattggtgcaattg
ggggtggattaacatgcttaggaggtatggttggtgataaattgggactaagttggtaag
acttatagtaaaattatgaggattctattctgatttattttagttttttaaaaaaggagt
atttgtcatggatacaaaaatgatgtcacaattttctgttatggatactgaaatgcttgc
ttgcgttgaaggtggcggatgcaattggggagattttgccaaagcaggtgttggaggagc
agctgtagttgctgctttaggttgtgcagcgggtggagtgaaatatgggaaaattctagg
accatggggcgctgcaataggaggaattggaggagcagtggtttgtggatatttagccta
taccgctacatcataaaaatgaaagctaaattttatgaaggctatattctttattattct
cttcgcttttcaaacctatcttatttatctatccataagtatctctgataaaaaacaaaa
gactattgaattaacatcattgaattgttttgtcatattatttctaatctatgataaatt
aatttttctctttattgcctatgtttttttgataatttttatattaaacttgttccgtaa
ctgaaaagtgacatactatatgaatacaaaaatgatgtcacaattttctgttatggataa
tgaaatgcttgcttgcgttgaaggtggagatattgattggggaagaaaaattagttgtgc
agcaggggttgcatatggcgcaattgatgggtgtgcaacaacggtttgacatttctattg
ggaccatttgctataggaataggtgtaactggtgctgcaggtggagctatacttggaggt
gtagcctatgcagcaacatgttggtggtaattatggattttaaaagttttattattggtt
tagtagttggtatatttggtccttatatggatgacttaattagaaaaatattttcaaaat
cttccaaaaaggatacggatagtactctctaaaaaataaatttctcccctgtatttgcta
gcttaatttacaggggagtttctttaatattgtttcgcctgtcaaaatgatatgtgatag
caggatgaaaagtctacaaacaagttggtatcaatacaatataaagaggaaagtatgttt
ttcatgcttgcttttttaatttttacaattcaagaggttttgatgaccatttatgatttg
agtgatccaaggtcaaaataagtgctatactagcagtgtaaatgttcttgctcaactaag
ataaatcgcacatttaggaggaaaacttatgaagaaaaaaatactgattattttcgttct
gtatctgatcatgtccatctttctttatccgcttagggagagtatttggtataatctatt
ttataccatagcctatatgattgcggttatgatctatttttctttaattaaaaagaaaga
aaagaaatgaaagattttcttgattaaaaagaatcatattctttgtgagattgttcctgg
gtcagttgcctttgcttgtttctacttatctatttctatttcgtcagttttccaatttct
tttagtagttattaacttgacttctattttggttactgtttatcttactagggaaatgag
attaagagagtttgaagatgatgatttggttagtcctagaaccaatcaactcatgtttat
cggcttgacaggctttatgtctattatttgtttgtatagaggtatcacagcaggagaatc
ttatcaacaactaatcgcttatattggtgctattctttgcttgatcatcatgcttctact
catttggggtttgaagtattataaaaagtaggggctaatgaagtttttgcaatttaggag
gtttcgatgacaattcaagatttggatgaaaaattttaaaaaacaatgatatactaaact
tgtcaaagttgcaacgggtgctgctacattatgttaaaaatcgctcttgattgataagtt
ggatttgttaggaaaggagtaaataattatggataagaaaaagatagtttcgactataat
atgtatagtatttcttgtagtgtcagtagataatttttttagagacttaaccccgttact
gttcattttaaatattattggcctgtcttgcttttcagtgctaacatacattaacataaa
agagatactcttaaatataagtaaatgatgatttggttagtcctagaaccaatcaactta
tgtttatcggcttggcagattttatgtttgtcatttgtttgtatagaggtatttcagaaa
cagaattctatcaacaactaatcgcttatataggtgtattctctgcttgtttatcacgct
tctgctcatgtggggcttgaagtattataaaaagtagctttctatccttttctgacagga
tatttgagtagaaggctctattaaattgttagtgaaataaatgaatggaggtatttaata
tgaaatacagattattttttgttattttcttgagtagtgtgttggatattcttttaggga
catttttacaaatctctatcgtatctattgggtggcttgttctttacagtggtttgtttg
aagcaggagttttccttcttgctaataaaggggtggcggtaaaaatcaaggaagtagata
ttcgaaatcgctttaaatttatttttggaaaaaccttatggtttcaaattcttttgctca
tctttttgataatcaaactttatcttggtttggatgcgaggttgattttattctatggac
atattttcattgtctttaatgccttaatgtatctattatctagtagtcaggttagcctta
aaaaaaacaaactgtcttcttaatcttacagcagtagagcctgacaaggtgaggtcatag
tagggaggatttctatgaaaaagtatcaacttctattcaaaataagtgcagttttctctt
acttatttttcgtatttggtctttctcagatgacgcttattattcaaaattattggcaat
tttcttcccagattggcaatttcgtctggattcaaaatttcttgagtttgctatttagcg
gagtcatgatttggattctggttaagacaggtcatggttatctctttcacattccaagaa
aaaaatggctttggtattcgattttgacagtattagtggtagtgctccagatctctttta
acgttcagacagctaaacatgttcagtcaactgctgaaggttgggctgtattgatcggtt
atagtgggaccaactttgctgagctaggtatctatataactttgttctttctgactccac
ttatggaagagctaatctatagaggattactgcaacacgccttttttaagcattcgagat
ttggccttgatttgcttcttccgtcaattttatttgctcttcctcatttttcaagcctgc
ctagtttgttagatatcttcatctttgcaacatctggcatcatctttgctagtttgaccc
gctataccaagagcatttatccttcctatgcggtgcatgtgatcaataatattttcgcaa
cattaccatttttgctgacttttttacatagggtcttggggtaaaaaaacaaaaggcttg
cttttcagccatagaggagattatcatgtataaacacttatttttcctagattccaaaac
tttagatcggttgacaccctatattctagtcttggcttctgacaccattgcttttaatgt
ttttgtgctaacctttgtatctgcggtggtttttaatttcctaaattccatgctagcttt
aatggctatattcataggggctggctatgtggtcggattttggttactaatactcaatga
aaatcaaagagcaaactaggaaactagccgcaggctgtacttgagtacggcaaggcgacg
ttgacgtggtttgaatttgattttcgaagagtataaaatggtttgttttggaaaggctag
aactaaagaatgacgcgtaggaagtctgtttggtgaggaggatagttttatggagttttt
tgataaatttcatgccttgtgttttggatttttagtactaataattgtcattacagttcc
ttatacgattaaccatgggggtttttttcaaaatgaatctgcattgattcttgtaagtct
tcttgtaacctcgctgagtgttgcttatgctagaaagtttgaaatgatttcttttgggat
gttaagcaagaaacaacttttgcttttcattgcaatctttcttctaagtgtacttgagac
gctggtttatattcatttcttcgctgtttcttctggctcaggggtccaacacttggcgga
agtcagcagaggaatttccctgtctttgattttgactacctcagtttttggccccatcca
ggaggaactcattttcagaggacttcttcaaggtgcggtttttgacaattcttggttagg
gcttgtgctaacttcctctctcttttctttcatgcatggaccttctaatgtcccttcgtt
tattttttatctacttgggggtttgttgctgggctttgcttataaaaagagtcaaaacct
atgggtttctactctagtccacatgttttacaacagttggccactcctatattatttata
a
