# Supplementary material for: Genomic analyses of pneumococci reveal a wide diversity of bacteriocins – including pneumocyclicin, a novel circular bacteriocin
Source: BMC Genomics. 2015 Jul 28;16(1):554. doi: 10.1186/s12864-015-1729-4 (PMC4517551; doi:10.1186/s12864-015-1729-4)
Supplement: Additional file 9: — Sequence and annotation files for blp cassette prototypes. [file 12864_2015_1729_MOESM9_ESM.zip › blp_prototype14c_19F5.fasta]

>blp_cassette_prototype14c_19F5
ctagtttgctctttgattttcattgagtattaacttggtcttgacttggtcaaagtggaa
gcggtcataggcccgccaagcggcgcgagttggagcatctggatcaagagcgctgagtcc
catgagaagactggaagtctggtaaaatttttctagttcaatcaagaaacgattatccac
tgtttcagccttggctagaaaaccaagaatagagtttaattgctcctgaaagcggacgtc
gtcagcgcttgcctgtttgcatgcttggtaggctttgtttaagtcagtaatcaaagtatg
agctcttttgatggggtctgtatctgtcatgggaatgcctcctttaatctgggtgccagt
cttacttctggcaactgtgttttgatactgttagtttatcatttttaattcttttttttt
attcaaatctttaattgtcattgaaatgtcttgaattgcgctgagtgaattttatgataa
aatagttgtaagctcatcatgatgttgtagaaaaataatccttttaggagctttcaaaga
ctgtttaggattgggtgggcttgggctagaccttttctgttattcttttcttaggaggag
aatccaatgaaacatatgattattcagacgcagaaaacagtctataaagtaaacgtcgac
gatatctactatatccaaacacatccaactaaagcccataccgtacagattgttacagaa
gaagctagttttaatatgcttcaaaatttaagtaatcttgagaaccaatgtggggaaacc
ttgatgagatgtcatcgaaattgtttggttaatcttgataaattaaaatcgattgatttt
caagaaagaatcctttttctcggagaagaaggtcaatacgctgtcaagtatgccagacgt
cgctatagagaaattcgtcaaaaatggttaaaacaaggagagtaaaaagatgagaatatt
tgttttagaggatgatttttcccaacagactaggattgaaacgacgattgagaaactctt
gaaggaacatcatatcactcccagctcttttgaggtatttggcaagccagaccaactgct
ggcagaggtgcatgagaagggggcccatcagctattctttttggatattgagattcgaaa
tgaggagatgaaggggctggaagtggctagaaagattcgggaacaagacccctatgccct
gattgtctttgtgacgactcactcggagtttatgcccctgtcctttcgctaccaagtgtc
tgctctggactatattgataaggccctttcggcagaggagtttgaatctcgaatcgagac
agctctcctctatgccaatagtcaagatagtaaaagtctggcggaagattgcttttactt
taaatcaaaatttgcccaatttcagtatccttttaaagaggtttactatctcgaaacgtc
cacaagaccccatcgtgttattctctataccaagacagacaggctggaatttacagcgag
tctagaggaggttctcaagcaggagcctcgtctcttgcagtgccatcgctcttttctcat
caatcctgccaatgtggtgcatttagataagaaagaaaaactgcttttctttcccaatgg
tggaagttgtctaatcgcgcgttataaggtcagggaagtgtctgaggctattaataactt
acactgagctaggagagtttatgaatgttgcttggatattgttgtatacacttgttactc
acggattaaaaattgtcatattctttaaggtagatggaattagtctcacttttgagagga
tttttaaggcctttctttttaagatactgttggccgttgtttttgtaatgattagctata
tagtaggaaatgtttacctatcttattttatggaacccttgtacggcataggcttgtctt
tcttattgttaagagggcttcctaaaaaactccttttcttttatggtctctttccaatga
tattggtgaatctcttttatagaggagtctcctattttgtgcttccatttttgggacaag
ggcaagtatatgatggctactcattcactgggttatgtataataattttcaatttcttca
tttctctagcctttttgaaatggttggactatgattttactagtttgagaagggagattc
tagatacaggttttcaaaagtccctgactaagattaactggataatgggggcttactatt
tggtgatacaaagtctgtcttactttgaatatgagcaaggtattcaatcaacgactgttc
gccatctcatcctagtgttctacctcctattttttatgggggttatcaagaaattggata
cctatttgaaggacaaactccatgatagactggaccaagagcaggtcttgcgctatagag
atatagaacgctatagtcggcatatagaggaactttacaaggaagtaaggagttttcgcc
atgactacaccaacctcttgacaagtttacgtctgggtattgaagaggaggatatggagc
agataaaagaggtctatgacttggtcttaaaggattctagtaaaaaattgcaggacaata
aatatgaccttggccgattggtgaatgttcgggatcgtgccctcaaaagtctcctagctg
gaaaatttataaaagctagagaaaaggacattgtctttaatgtcgaagttcctgaagaga
ttcaggttgaggggatgagactgcttgattttctaaccattgtgtctatcctttgtgaca
atgctattgaagcgagtgcagaggccgatcaacctcatgtttcaattgcctttttaaaaa
gtggagcacaggagaccttcatcatcgaaaattccatcaaagaagagggcatcgatattt
ctgaaatcttctcctttggagccagttctaaaggggaggagagaggagttggtctctata
ccgtcatgaagattgtggaaagccatcctaataccagtctaaataccacctgtcaaaatc
aagtctttcgtcaggtacttactgtgatacatacagaatgatgaaaaataagaccgagag
tacttgtttctcggtcttatttttttatagttgtattggatgatgaagttcttatgtgat
gtaatgagcatatctattaatgttatataataaatcttcccacaatcctccacctgtaat
ttggttgagttcggtagttgttagttcttgaaatgaagttaggttttgtttcttatccat
gttatgattctcctttttgataagataataaatagttatagagtgttatctgaaaattaa
tcagaatgggttaaaattttatctttgaaataatcaaaatatgttttctttgtagttaca
ctagtgacgcgaccttgtaagccatattggatgagtttactatcctcgttagatagtttt
gcaagagcggttaatttaaagagatttccttgctctgttctggtaggagtttgatcaatt
gtctgaagttggccgatgatggtggtgccgtgatttccaatcttctccagttttaatctt
acagtttgtcctttatctagtagaggtagatagtcagaagatacgtagtaagtgattagt
acttctcttgtatctgtgatgacagggaatatttgagcaatttctgtaccagttggaatt
ctatttttaccttcaaattcgctgttcagatgaacgatacctttacttggggaggttaag
gtattgttttccaaacgctgtgtggcttgatctagttgtacttttaattctgttaattga
ttctccacagttagttgttgctgtgaggctgtctgtaaaaactgagtgcggagtacttca
attttggttgctaaactgttatcataagttgctacacttccgataccagcttgctgaatt
ttgaggcttgcgatagatgattcaagacctgcaatactttgattaatttgagataaaaat
ggctcctctgcagttccttgtgtttgtccttgtgaggctacaagataacgattcaaaatt
gactggtgcggattgccagttggtaagcgtgctctgttatttatgatagcatctctcaac
tcttgatattctccaatttgttgttgaacttttgtaatttcttgttcaatagctgatgaa
ctgctattggaaagattagcttgatttgaaacttcggtgttagtctttgtgatacccagt
tcaatatcatgggattgtttagtaaaattcataaaggtattatggtagccaaattcatcc
tcgccagaaaaaagatcagtcgctttttctaagctttgtttcaaaattccaagtccttct
ttttgcttctcaagtctttgtaattgagttgctaaggcagttttctgactttcttccatt
gtttcagagtatttgatgagtaagtcccctttttcaactacttgatttgccactaaatga
ttagctaggataggattatcactggttgactgaatggaggcaatgacacttgtaggggcg
atttctccttgggaagtaacagtaatttcttttgtggcaacaagggagaaaatcaagatg
aaagtaaatagtaatgaaagaggtataatgaacactgtcgcatagttatggtaacgtctc
tgataaaactcgacgcttctaaaaagattaggattcatgacattctccttatttattgaa
tagatgatggtagaaaccttgcgcctgcattaactcttggtgactaccaacttcaatgat
tttcccctggtcaagaacaatgacacggttggttcgttcggctatactgagacgatgggc
tacaaagagaatggttttatcagttagagacataagattatctataacctttttctcagt
caagacatcaagaccgctagtagcttcgtctagtattaaaacaggagctttagttaaaag
agcacgagcgagggctattcgttgcttttgtcctcctgatagaccagctccatcagagag
ctgagtttgatagcccataggcattctttcaatgtcttgacgaatttcagctaattcaca
agctcttagaatatcttcttggctaatcatatgattaccgcccaaagttaagttttccaa
gatagagccattaaagatataggcttgttgtggtaggtaattaatatgacggcgcaagac
ttttttatcaatgtttttaatatcctgatgattgatagaaatatgtcctttgtagggttc
aaagaaattgacaatcattttggctaaagttgttttaccagaaccactaactccaactag
gctaaccttatctccttgtttaatcgtgagattaatatctgttaaggtatctcgtccaaa
accatacttataagaaaggtcatcaaattcaatatcgcccatcaaaaaatgtgaatggac
agggttttcttgaacttgaaattcagattcgactagatagacttcgttcaaacggttatt
agcgaccttcgcagattggagtttggtttggaggttgataatattttccataggagttgt
aaagtaagaaaaaagtgtgttaaaggtaatcagctgaccgatagaaattttactcgacat
gactaattgagcgccaaaccataggataaggatattcagaactaattttgttccctgctt
taaactcgtttgtaaaatagaatatttactgagcttaaaggatttttccaaataatctac
aaattcgctgtctatattttgatagcgattttcttcactcgtgagcgactttatagtttc
aatcccgttgatatcttcgataatggcagagctaaccatagaattactttgcatgacatc
atggttcattttttcgaaaggtttcataaaagaaaagatgatgaacatgtatataggaat
ggaaataagagaaagaaggaagagattagggttttgtgccagtaagacgcctcctacaag
aatcagaatagaaacatccagaaaaagagaaagaatggtagaagccaaggcatctataat
agagttagcatctgtgaatcgtgaaatgatttctcctgtacgacgtgtcgcaaagaaaga
catgggaagttcaaaaatatggcgaatataggataaaatcacatcaatacttaatctctg
actcagaacggttaggagataatctctggagaagctcatgacttgttggaggatataggt
gataaccagaccaactgagatgattcctaaagttgatttcatctgatttggaatgtattc
atccaagattccttggagatagtaagaaccacctatattgataatagtgaccaataagct
tgagagaacaatgtaagcaatgagagatttttgtttgaaaatcagaggaaggaagcttgc
ttagtagaccattctttttatctttatggggttgatagctgggtttggtagctagaaaaa
tagctactccagtccattcatagaaaaagcgttcttttgacattttagtgatttttacag
aagggtcaggatcaccaataatcagatagtctttctttgtttgatagacaacatagtaat
gttggagttttccttctttgttaacgtgaacgataaatggataggggacatcactcatgt
caaagagcgttttatctgcttgaacaggtcttgtttcaaagcccatttcatcagcggctt
ttacaatgccaagagcagtcgtcccttctttattggtctttgcaagttctctcaagtgag
ctagagaaaaatctgaaccatagaatttagcaatcgaggctaaggcagcgacaccacagt
ctctcgcatctatttgaggaacaaatgtacgtttataagaagtcattggcaattcctttc
atatagtggataggtctattatttcataaaactaagttcatattttatgaaatcttgaat
agtcattaaaacttcctgaatggtaaaaaagtgattagaaattattttttttaaacattt
agaggtggcttgaaataaaaaacctaattcaagacgtttcgatgacaattcaagatctgg
atgaaaaattttaaaaaacgatgatatactaaacttatcaaagttacaacaagacaaaaa
taaaaaaagaaaaaaggagtatttgtcatgaatacaaaaatgatggaacaattttctgtt
atggataatgaagaactcgaaatagttagtggaggaagaggcaatttaggatctgcaatc
ggtggttgtattggagcagtactattagctgctgcgactggtccgataactgggggagca
gcaacacttatttgtgtaggttcaggaattatgtcctctttgtaagattatgattcttaa
atatagtattattatcgctattaatttactgtcttatttacttacttacaaaatatcaaa
gttatctaagaatcatgagaataagatagttagcaaaattttaattatattatcaatcgt
ttatgtaatcgttgatgctttacttagttgatggattggtaggaataaaaaacttaacta
taaactattatttactaatattttttgctttctgcaagttaataaatagtatagtaaaac
tttttattgcaaggagaataacgaaattaagatattttagatactcaagattattgaaat
cttagactaaaaaataggtactgctacctttaagaagatagtagacgtatatactttttt
aagaaaatcaaaaagatactaaaaaaaatctatttgtttattgaatttaagactttggta
acaaattgaaaataaaaaggaggtattcatcatgaatacaaaaatgttgtcacagttaga
ggttatggatactgaaatgcttgcgaaagttgaaggggggtatagctccactgattgtca
aaatgcactgattacaggagtcactacgggaattataactggtggaactggagcaggttt
ggccactttaggagtagctggacttgctggtgcatttgttggagcacacattggtgcaat
tgggggtggattaacatgcttaggaggtatggttggtgataaattgggactaagttggta
agacttatagtaaaattatgaggattctattctgatttattttagttttttaaaaaagga
gtatttgtcatggatacaaaaatgatgtcacaattttctgttatggatactgaaatgctt
gcttgcgttgaaggtggcggatgcaattggggagattttgccaaagcaggtgttggagga
gcagctgtagttgctgctttaggttgtgcagcgggtggagtgaaatatgggaaaattcta
ggaccatggggcgctgcaataggaggaattggaggagcagtggtttgtggatatttagcc
tataccgctacatcataaaaatgaaagctaaattttatgaaggctatattctttattatt
ctcttcgcttttcaaacctatcttatttatctatccataagtatctctgataaaaaacaa
aagactattgaattaacatcattgaattgttttgtcatattatttctaatctatgataaa
ttaatttttctctttattgcctatgtttttttgataatttttatattaaacttgttccgt
aactgaaaagtgacatactatatgaatacaaaaatgatgtcacaattttctgttatggat
aatgaaatgcttgcttgcgttgaaggtggagatattgattggggaagaaaaattagttgt
gcagcaggggttgcatatggcgcaattgatgggtgtgcaacaacggtttgacatttctat
tgggaccatttgctataggaataggtgtaactggtgctgcaggtggagctatacttggag
gtgtagcctatgcagcaacatgttggtggtaattatggattttaaaagttttattattgg
tttagtagttggtatatttggtccttatatggatgacttaattagaaaaatattttcaaa
atcttccaaaaaggatacggatagtactctctaaaaaataaatttctcccctgtatttgc
tagcttaatttacaggggagtttctttaatattgtttcgcctgtcaaaatgatatgtgat
agcaggatgaaaagtctacaaacaagttggtatcaatacaatataaagaggaaagtatgt
ttttcatgcttgcttttttaatttttacaattcaagaggttttgatgaccatttatgatt
tgagtgatccaaggtcaaaataagtgctatactagcagtgtaaatgttcttgctcaacta
agataaatcgcacatttaggaggaaaacttatgaagaaaaaaatactgattattttcgtt
ctgtatctgatcatgtccatctttctttatccgcttagggagagtatttggtataatcta
ttttataccatagcctatatgattgcggttatgatctatttttctttaattaaaaagaaa
gaaaagaaatgaaagattttcttgattaaaaagaatcatattctttgtgagattgttcct
gggtcagttgcctttgcttgtttctacttatctatttctatttcgtcagttttccaattt
cttttagtagttattaacttgacttctattttggttactgtttatcttactagggaaatg
agattaagagagtttgaagatgatgatttggttagtcctagaaccaatcaactcatgttt
atcggcttgacaggctttatgtctattatttgtttgtatagaggtatcacagcaggagaa
tcttatcaacaactaatcgcttatattggtgctattctttgcttgatcatcatgcttcta
ctcatttggggtttgaagtattataaaaagtaggggctaatgaagtttttgcaatttagg
aggtttcgatgacaattcaagatttggatgaaaaattttaaaaaacaatgatatactaaa
cttgtcaaagttgcaacgggtgctgctacattatgttaaaaatcgctcttgattgataag
ttggatttgttaggaaaggagtaaataattatggataagaaaaagatagtttcgactata
atatgtatagtatttcttgtagtgtcagtagataatttttttagagacttaaccccgtta
ctgttcattttaaatattattggcctgtcttgcttttcagtgctaacatacattaacata
aaagagatactcttaaatataagtaaatgatgatttggttagtcctagaaccaatcaact
tatgtttatcggcttggcagattttatgtttgtcatttgtttgtatagaggtatttcaga
aacagaattctatcaacaactaatcgcttatataggtgtattctctgcttgtttatcacg
cttctgctcatgtggggcttgaagtattataaaaagtagctttctatccttttctgacag
gatatttgagtagaaggctctattaaattgttagtgaaataaatgaatggaggtatttaa
tatgaaatacagattattttttgttattttcttgagtagtgtgttggatattcttttagg
gacatttttacaaatctctatcgtatctattgggtggcttgttctttacagtggtttgtt
tgaagcaggagttttccttcttgctaataaaggggtggcggtaaaaatcaaggaagtaga
tattcgaaatcgctttaaatttatttttggaaaaaccttatggtttcaaattcttttgct
catctttttgataatcaaactttatcttggtttggatgcgaggttgattttattctatgg
acatattttcattgtctttaatgccttaatgtatctattatctagtagtcaggttagcct
taaaaaaaacaaactgtcttcttaatcttacagcagtagagcctgacaaggtgaggtcat
agtagggaggatttctatgaaaaagtatcaacttctattcaaaataagtgcagttttctc
ttacttatttttcgtatttggtctttctcagatgacgcttattattcaaaattattggca
attttcttcccagattggcaatttcgtctggattcaaaatttcttgagtttgctatttag
cggagtcatgatttggattctggttaagacaggtcatggttatctctttcacattccaag
aaaaaaatggctttggtattcgattttgacagtattagtggtagtgctccagatctcttt
taacgttcagacagctaaacatgttcagtcaactgctgaaggttgggctgtattgatcgg
ttatagtgggaccaactttgctgagctaggtatctatataactttgttctttctgactcc
acttatggaagagctaatctatagaggattactgcaacacgccttttttaagcattcgag
atttggccttgatttgcttcttccgtccattttatttgctcttcctcatttttcaagcct
gcctagtttgttagatatcttcatctttgcaacatctggcatcatctttgctagtttgac
ccgctataccaagagcatttatccttcctatgcggtgcatgtgatcaataatattttcgc
aacattaccatttttgctgacttttttacatagggtcttggggtaaaaaaacaaaaggct
tgcttttcagccatagaggagattatcatgtataaacacttatttttcctagattccaaa
actttagatcggttgacaccctatattctagtcttggcttctgacaccattgcttttaat
gtttttgtgctaacctttgtatctgcggtggtttttaatttcctaaattccatgctagct
ttaatggctatattcataggggctggctatgtggtcggattttggttactaatactcaat
gaaaatcaaagagcaaactaggaaactagccgcaggctgtacttgagtacggcaaggcga
cgttgacgtggtttgaatttgattttcgaagagtataaaatggtttgttttggaaaggct
agaactaaagaatgacgcgtaggaagtctgtttggtgaggaggatagttttatggagttt
tttgataaatttcatgccttgtgttttggatttttagtactaataattgtcattacagtt
ccttatacgattaaccatgggggtttttttcaaaatgaatctgcattgattcttgtaagt
cttcttgtaacctcgctgagtgttgcttatgctagaaagtttgaaatgatttcttttggg
atgttaagcaagaaacaacttttgcttttcattgcaatctttcttctaagtgtacttgag
acgctggtttatattcatttcttcgctgtttcttctggctcaggggtccaacacttggcg
gaagtcagcagaggaatttccctgtctttgattttaactacctcagtttttggtcccatc
caggaggaactcattttcagaggacttcttcaaggtgcggtttttgacaattcttggtta
gggcttgtgctaacttcctctctcttttctttcatgcatggaccttctaatgtcccttcg
tttattttttatctacttgggggtttgttgctgggctttgcttataaaaagagtcaaaac
ctatgggtttctactctagtccatatgctttacaacagttggccactcttatattattta
taa
