# Supplementary material for: Genomic analyses of pneumococci reveal a wide diversity of bacteriocins – including pneumocyclicin, a novel circular bacteriocin
Source: BMC Genomics. 2015 Jul 28;16(1):554. doi: 10.1186/s12864-015-1729-4 (PMC4517551; doi:10.1186/s12864-015-1729-4)
Supplement: Additional file 9: — Sequence and annotation files for blp cassette prototypes. [file 12864_2015_1729_MOESM9_ESM.zip › blp_prototype14c_19F5_annotation.embl]

FT   source          1..12603
FT                   /organism="Streptococcus pneumoniae"
FT                   /mol_type="genomic DNA"
FT                   /strain="19F/5"
FT   CDS             complement(1..330)
FT                   /gene="blpT"
FT                   /inference="ab initio prediction:Prodigal:2.60"
FT                   /codon_start=1
FT                   /transl_table=11
FT                   /product="hypothetical protein"
FT                   /colour=10
FT   CDS             607..945
FT                   /gene="blpS"
FT                   /gene_synonym="spiR1"
FT                   /inference="ab initio prediction:Prodigal:2.60"
FT                   /codon_start=1
FT                   /transl_table=11
FT                   /product="LytTR DNA-binding domain protein"
FT                   /colour=9
FT   CDS             950..1687
FT                   /gene="blpR"
FT                   /gene_synonym="spiR2"
FT                   /inference="ab initio prediction:Prodigal:2.60"
FT                   /codon_start=1
FT                   /transl_table=11
FT                   /product="response regulator"
FT                   /colour=9
FT   CDS             1701..3041
FT                   /gene="blpH"
FT                   /gene_synonym="spiH"
FT                   /inference="ab initio prediction:Prodigal:2.60"
FT                   /codon_start=1
FT                   /transl_table=11
FT                   /product="histidine kinase"
FT                   /colour=9
FT   CDS             complement(3112..3240)
FT                   /gene="blpC"
FT                   /gene_synonym="spiP"
FT                   /inference="ab initio prediction:Prodigal:2.60"
FT                   /codon_start=1
FT                   /transl_table=11
FT                   /product="peptide pheromone"
FT                   /colour=9
FT   CDS             complement(3297..4658)
FT                   /gene="blpB"
FT                   /gene_synonym="spiD"
FT                   /inference="ab initio prediction:Prodigal:2.60"
FT                   /codon_start=1
FT                   /transl_table=11
FT                   /product="bacteriocin secretion accessory protein"
FT                   /colour=3
FT   CDS             complement(4669..6294)
FT                   /gene="blpA ORF2"
FT                   /gene_synonym="spiBC"
FT                   /inference="ab initio prediction:Prodigal:2.60"
FT                   /codon_start=1
FT                   /transl_table=11
FT                   /product="ABC transporter; ATPase domain and transmembrane
FT                   region"
FT                   /colour=3
FT   CDS             complement(6239..6826)
FT                   /gene="blpA ORF1"
FT                   /gene_synonym="spiA"
FT                   /inference="ab initio prediction:Prodigal:2.60"
FT                   /codon_start=1
FT                   /transl_table=11
FT                   /product="ABC transporter; C39 protease domain"
FT                   /colour=3
FT   CDS             7108..7305
FT                   /gene="blpI"
FT                   /gene_synonym="pncA"
FT                   /inference="ab initio prediction:Prodigal:2.60"
FT                   /codon_start=1
FT                   /transl_table=11
FT                   /product="class II bacteriocin precursor"
FT                   /colour=7
FT   CDS             7772..8041
FT                   /gene="blpJ"
FT                   /gene_synonym="pncD"
FT                   /inference="ab initio prediction:Prodigal:2.60"
FT                   /codon_start=1
FT                   /transl_table=11
FT                   /product="class II bacteriocin precursor"
FT                   /colour=7
FT   CDS             8110..8358
FT                   /gene="blpKN"
FT                   /gene_synonym="pncU"
FT                   /inference="ab initio prediction:Prodigal:2.60"
FT                   /codon_start=1
FT                   /transl_table=11
FT                   /product="class II bacteriocin precursor"
FT                   /colour=7
FT   CDS             8377..8586
FT                   /gene="blpP"
FT                   /gene_synonym="pncK"
FT                   /inference="predicted by Prodigal with different settings"
FT                   /inference="indirect experimental evidence for function in
FT                   immunity (Dawid et al., 2007)"
FT                   /codon_start=1
FT                   /transl_table=11
FT                   /product="membrane protein with function in immunity"
FT                   /colour=4
FT   CDS             8602..8751
FT                   /gene="blpO"
FT                   /gene_synonym="pncV"
FT                   /inference="predicted by Prodigal in other strains"
FT                   /codon_start=1
FT                   /transl_table=11
FT                   /product="class II bacteriocin precursor"
FT                   /colour=7
FT   CDS             9271..9432
FT                   /gene="pncG"
FT                   /inference="ab initio prediction:Prodigal:2.60"
FT                   /codon_start=1
FT                   /transl_table=11
FT                   /product="membrane protein with putative function in
FT                   immunity"
FT                   /colour=4
FT   CDS             9442..9813
FT                   /gene="blpL"
FT                   /gene_synonym="pncH"
FT                   /inference="ab initio prediction:Prodigal:2.60"
FT                   /codon_start=1
FT                   /transl_table=11
FT                   /product="membrane protein with putative function in
FT                   immunity"
FT                   /colour=4
FT   CDS             9991..10170
FT                   /gene="pncM"
FT                   /inference="predicted by Prodigal in other strains"
FT                   /codon_start=1
FT                   /transl_table=11
FT                   /product="membrane protein with putative function in
FT                   immunity"
FT                   /colour=4
FT   CDS             10442..10825
FT                   /gene="blpX"
FT                   /gene_synonym="pncN"
FT                   /inference="ab initio prediction:Prodigal:2.60"
FT                   /codon_start=1
FT                   /transl_table=11
FT                   /product="membrane protein with putative function in
FT                   immunity"
FT                   /colour=4
FT   CDS             10877..11566
FT                   /gene="blpY"
FT                   /gene_synonym="pncO"
FT                   /inference="ab initio prediction:Prodigal:2.60"
FT                   /codon_start=1
FT                   /transl_table=11
FT                   /product="CAAX amino terminal protease"
FT                   /colour=2
FT   CDS             11608..11841
FT                   /gene="blpZ"
FT                   /gene_synonym="pncQ"
FT                   /inference="ab initio prediction:Prodigal:2.60"
FT                   /codon_start=1
FT                   /transl_table=11
FT                   /product="membrane protein with putative function in
FT                   immunity"
FT                   /colour=4
FT   CDS             11992..12603
FT                   /gene="pncP"
FT                   /gene_synonym="SP0547"
FT                   /inference="ab initio prediction:Prodigal:2.60"
FT                   /codon_start=1
FT                   /transl_table=11
FT                   /product="CAAX amino terminal protease"
FT                   /colour=2
SQ   Sequence 12603 BP; 3715 A; 1937 C; 2566 G; 4385 T; 0 other;
     ctagtttgct ctttgatttt cattgagtat taacttggtc ttgacttggt caaagtggaa        60
     gcggtcatag gcccgccaag cggcgcgagt tggagcatct ggatcaagag cgctgagtcc       120
     catgagaaga ctggaagtct ggtaaaattt ttctagttca atcaagaaac gattatccac       180
     tgtttcagcc ttggctagaa aaccaagaat agagtttaat tgctcctgaa agcggacgtc       240
     gtcagcgctt gcctgtttgc atgcttggta ggctttgttt aagtcagtaa tcaaagtatg       300
     agctcttttg atggggtctg tatctgtcat gggaatgcct cctttaatct gggtgccagt       360
     cttacttctg gcaactgtgt tttgatactg ttagtttatc atttttaatt cttttttttt       420
     attcaaatct ttaattgtca ttgaaatgtc ttgaattgcg ctgagtgaat tttatgataa       480
     aatagttgta agctcatcat gatgttgtag aaaaataatc cttttaggag ctttcaaaga       540
     ctgtttagga ttgggtgggc ttgggctaga ccttttctgt tattcttttc ttaggaggag       600
     aatccaatga aacatatgat tattcagacg cagaaaacag tctataaagt aaacgtcgac       660
     gatatctact atatccaaac acatccaact aaagcccata ccgtacagat tgttacagaa       720
     gaagctagtt ttaatatgct tcaaaattta agtaatcttg agaaccaatg tggggaaacc       780
     ttgatgagat gtcatcgaaa ttgtttggtt aatcttgata aattaaaatc gattgatttt       840
     caagaaagaa tcctttttct cggagaagaa ggtcaatacg ctgtcaagta tgccagacgt       900
     cgctatagag aaattcgtca aaaatggtta aaacaaggag agtaaaaaga tgagaatatt       960
     tgttttagag gatgattttt cccaacagac taggattgaa acgacgattg agaaactctt      1020
     gaaggaacat catatcactc ccagctcttt tgaggtattt ggcaagccag accaactgct      1080
     ggcagaggtg catgagaagg gggcccatca gctattcttt ttggatattg agattcgaaa      1140
     tgaggagatg aaggggctgg aagtggctag aaagattcgg gaacaagacc cctatgccct      1200
     gattgtcttt gtgacgactc actcggagtt tatgcccctg tcctttcgct accaagtgtc      1260
     tgctctggac tatattgata aggccctttc ggcagaggag tttgaatctc gaatcgagac      1320
     agctctcctc tatgccaata gtcaagatag taaaagtctg gcggaagatt gcttttactt      1380
     taaatcaaaa tttgcccaat ttcagtatcc ttttaaagag gtttactatc tcgaaacgtc      1440
     cacaagaccc catcgtgtta ttctctatac caagacagac aggctggaat ttacagcgag      1500
     tctagaggag gttctcaagc aggagcctcg tctcttgcag tgccatcgct cttttctcat      1560
     caatcctgcc aatgtggtgc atttagataa gaaagaaaaa ctgcttttct ttcccaatgg      1620
     tggaagttgt ctaatcgcgc gttataaggt cagggaagtg tctgaggcta ttaataactt      1680
     acactgagct aggagagttt atgaatgttg cttggatatt gttgtataca cttgttactc      1740
     acggattaaa aattgtcata ttctttaagg tagatggaat tagtctcact tttgagagga      1800
     tttttaaggc ctttcttttt aagatactgt tggccgttgt ttttgtaatg attagctata      1860
     tagtaggaaa tgtttaccta tcttatttta tggaaccctt gtacggcata ggcttgtctt      1920
     tcttattgtt aagagggctt cctaaaaaac tccttttctt ttatggtctc tttccaatga      1980
     tattggtgaa tctcttttat agaggagtct cctattttgt gcttccattt ttgggacaag      2040
     ggcaagtata tgatggctac tcattcactg ggttatgtat aataattttc aatttcttca      2100
     tttctctagc ctttttgaaa tggttggact atgattttac tagtttgaga agggagattc      2160
     tagatacagg ttttcaaaag tccctgacta agattaactg gataatgggg gcttactatt      2220
     tggtgataca aagtctgtct tactttgaat atgagcaagg tattcaatca acgactgttc      2280
     gccatctcat cctagtgttc tacctcctat tttttatggg ggttatcaag aaattggata      2340
     cctatttgaa ggacaaactc catgatagac tggaccaaga gcaggtcttg cgctatagag      2400
     atatagaacg ctatagtcgg catatagagg aactttacaa ggaagtaagg agttttcgcc      2460
     atgactacac caacctcttg acaagtttac gtctgggtat tgaagaggag gatatggagc      2520
     agataaaaga ggtctatgac ttggtcttaa aggattctag taaaaaattg caggacaata      2580
     aatatgacct tggccgattg gtgaatgttc gggatcgtgc cctcaaaagt ctcctagctg      2640
     gaaaatttat aaaagctaga gaaaaggaca ttgtctttaa tgtcgaagtt cctgaagaga      2700
     ttcaggttga ggggatgaga ctgcttgatt ttctaaccat tgtgtctatc ctttgtgaca      2760
     atgctattga agcgagtgca gaggccgatc aacctcatgt ttcaattgcc tttttaaaaa      2820
     gtggagcaca ggagaccttc atcatcgaaa attccatcaa agaagagggc atcgatattt      2880
     ctgaaatctt ctcctttgga gccagttcta aaggggagga gagaggagtt ggtctctata      2940
     ccgtcatgaa gattgtggaa agccatccta ataccagtct aaataccacc tgtcaaaatc      3000
     aagtctttcg tcaggtactt actgtgatac atacagaatg atgaaaaata agaccgagag      3060
     tacttgtttc tcggtcttat ttttttatag ttgtattgga tgatgaagtt cttatgtgat      3120
     gtaatgagca tatctattaa tgttatataa taaatcttcc cacaatcctc cacctgtaat      3180
     ttggttgagt tcggtagttg ttagttcttg aaatgaagtt aggttttgtt tcttatccat      3240
     gttatgattc tcctttttga taagataata aatagttata gagtgttatc tgaaaattaa      3300
     tcagaatggg ttaaaatttt atctttgaaa taatcaaaat atgttttctt tgtagttaca      3360
     ctagtgacgc gaccttgtaa gccatattgg atgagtttac tatcctcgtt agatagtttt      3420
     gcaagagcgg ttaatttaaa gagatttcct tgctctgttc tggtaggagt ttgatcaatt      3480
     gtctgaagtt ggccgatgat ggtggtgccg tgatttccaa tcttctccag ttttaatctt      3540
     acagtttgtc ctttatctag tagaggtaga tagtcagaag atacgtagta agtgattagt      3600
     acttctcttg tatctgtgat gacagggaat atttgagcaa tttctgtacc agttggaatt      3660
     ctatttttac cttcaaattc gctgttcaga tgaacgatac ctttacttgg ggaggttaag      3720
     gtattgtttt ccaaacgctg tgtggcttga tctagttgta cttttaattc tgttaattga      3780
     ttctccacag ttagttgttg ctgtgaggct gtctgtaaaa actgagtgcg gagtacttca      3840
     attttggttg ctaaactgtt atcataagtt gctacacttc cgataccagc ttgctgaatt      3900
     ttgaggcttg cgatagatga ttcaagacct gcaatacttt gattaatttg agataaaaat      3960
     ggctcctctg cagttccttg tgtttgtcct tgtgaggcta caagataacg attcaaaatt      4020
     gactggtgcg gattgccagt tggtaagcgt gctctgttat ttatgatagc atctctcaac      4080
     tcttgatatt ctccaatttg ttgttgaact tttgtaattt cttgttcaat agctgatgaa      4140
     ctgctattgg aaagattagc ttgatttgaa acttcggtgt tagtctttgt gatacccagt      4200
     tcaatatcat gggattgttt agtaaaattc ataaaggtat tatggtagcc aaattcatcc      4260
     tcgccagaaa aaagatcagt cgctttttct aagctttgtt tcaaaattcc aagtccttct      4320
     ttttgcttct caagtctttg taattgagtt gctaaggcag ttttctgact ttcttccatt      4380
     gtttcagagt atttgatgag taagtcccct ttttcaacta cttgatttgc cactaaatga      4440
     ttagctagga taggattatc actggttgac tgaatggagg caatgacact tgtaggggcg      4500
     atttctcctt gggaagtaac agtaatttct tttgtggcaa caagggagaa aatcaagatg      4560
     aaagtaaata gtaatgaaag aggtataatg aacactgtcg catagttatg gtaacgtctc      4620
     tgataaaact cgacgcttct aaaaagatta ggattcatga cattctcctt atttattgaa      4680
     tagatgatgg tagaaacctt gcgcctgcat taactcttgg tgactaccaa cttcaatgat      4740
     tttcccctgg tcaagaacaa tgacacggtt ggttcgttcg gctatactga gacgatgggc      4800
     tacaaagaga atggttttat cagttagaga cataagatta tctataacct ttttctcagt      4860
     caagacatca agaccgctag tagcttcgtc tagtattaaa acaggagctt tagttaaaag      4920
     agcacgagcg agggctattc gttgcttttg tcctcctgat agaccagctc catcagagag      4980
     ctgagtttga tagcccatag gcattctttc aatgtcttga cgaatttcag ctaattcaca      5040
     agctcttaga atatcttctt ggctaatcat atgattaccg cccaaagtta agttttccaa      5100
     gatagagcca ttaaagatat aggcttgttg tggtaggtaa ttaatatgac ggcgcaagac      5160
     ttttttatca atgtttttaa tatcctgatg attgatagaa atatgtcctt tgtagggttc      5220
     aaagaaattg acaatcattt tggctaaagt tgttttacca gaaccactaa ctccaactag      5280
     gctaacctta tctccttgtt taatcgtgag attaatatct gttaaggtat ctcgtccaaa      5340
     accatactta taagaaaggt catcaaattc aatatcgccc atcaaaaaat gtgaatggac      5400
     agggttttct tgaacttgaa attcagattc gactagatag acttcgttca aacggttatt      5460
     agcgaccttc gcagattgga gtttggtttg gaggttgata atattttcca taggagttgt      5520
     aaagtaagaa aaaagtgtgt taaaggtaat cagctgaccg atagaaattt tactcgacat      5580
     gactaattga gcgccaaacc ataggataag gatattcaga actaattttg ttccctgctt      5640
     taaactcgtt tgtaaaatag aatatttact gagcttaaag gatttttcca aataatctac      5700
     aaattcgctg tctatatttt gatagcgatt ttcttcactc gtgagcgact ttatagtttc      5760
     aatcccgttg atatcttcga taatggcaga gctaaccata gaattacttt gcatgacatc      5820
     atggttcatt ttttcgaaag gtttcataaa agaaaagatg atgaacatgt atataggaat      5880
     ggaaataaga gaaagaagga agagattagg gttttgtgcc agtaagacgc ctcctacaag      5940
     aatcagaata gaaacatcca gaaaaagaga aagaatggta gaagccaagg catctataat      6000
     agagttagca tctgtgaatc gtgaaatgat ttctcctgta cgacgtgtcg caaagaaaga      6060
     catgggaagt tcaaaaatat ggcgaatata ggataaaatc acatcaatac ttaatctctg      6120
     actcagaacg gttaggagat aatctctgga gaagctcatg acttgttgga ggatataggt      6180
     gataaccaga ccaactgaga tgattcctaa agttgatttc atctgatttg gaatgtattc      6240
     atccaagatt ccttggagat agtaagaacc acctatattg ataatagtga ccaataagct      6300
     tgagagaaca atgtaagcaa tgagagattt ttgtttgaaa atcagaggaa ggaagcttgc      6360
     ttagtagacc attcttttta tctttatggg gttgatagct gggtttggta gctagaaaaa      6420
     tagctactcc agtccattca tagaaaaagc gttcttttga cattttagtg atttttacag      6480
     aagggtcagg atcaccaata atcagatagt ctttctttgt ttgatagaca acatagtaat      6540
     gttggagttt tccttctttg ttaacgtgaa cgataaatgg ataggggaca tcactcatgt      6600
     caaagagcgt tttatctgct tgaacaggtc ttgtttcaaa gcccatttca tcagcggctt      6660
     ttacaatgcc aagagcagtc gtcccttctt tattggtctt tgcaagttct ctcaagtgag      6720
     ctagagaaaa atctgaacca tagaatttag caatcgaggc taaggcagcg acaccacagt      6780
     ctctcgcatc tatttgagga acaaatgtac gtttataaga agtcattggc aattcctttc      6840
     atatagtgga taggtctatt atttcataaa actaagttca tattttatga aatcttgaat      6900
     agtcattaaa acttcctgaa tggtaaaaaa gtgattagaa attatttttt ttaaacattt      6960
     agaggtggct tgaaataaaa aacctaattc aagacgtttc gatgacaatt caagatctgg      7020
     atgaaaaatt ttaaaaaacg atgatatact aaacttatca aagttacaac aagacaaaaa      7080
     taaaaaaaga aaaaaggagt atttgtcatg aatacaaaaa tgatggaaca attttctgtt      7140
     atggataatg aagaactcga aatagttagt ggaggaagag gcaatttagg atctgcaatc      7200
     ggtggttgta ttggagcagt actattagct gctgcgactg gtccgataac tgggggagca      7260
     gcaacactta tttgtgtagg ttcaggaatt atgtcctctt tgtaagatta tgattcttaa      7320
     atatagtatt attatcgcta ttaatttact gtcttattta cttacttaca aaatatcaaa      7380
     gttatctaag aatcatgaga ataagatagt tagcaaaatt ttaattatat tatcaatcgt      7440
     ttatgtaatc gttgatgctt tacttagttg atggattggt aggaataaaa aacttaacta      7500
     taaactatta tttactaata ttttttgctt tctgcaagtt aataaatagt atagtaaaac      7560
     tttttattgc aaggagaata acgaaattaa gatattttag atactcaaga ttattgaaat      7620
     cttagactaa aaaataggta ctgctacctt taagaagata gtagacgtat atactttttt      7680
     aagaaaatca aaaagatact aaaaaaaatc tatttgttta ttgaatttaa gactttggta      7740
     acaaattgaa aataaaaagg aggtattcat catgaataca aaaatgttgt cacagttaga      7800
     ggttatggat actgaaatgc ttgcgaaagt tgaagggggg tatagctcca ctgattgtca      7860
     aaatgcactg attacaggag tcactacggg aattataact ggtggaactg gagcaggttt      7920
     ggccacttta ggagtagctg gacttgctgg tgcatttgtt ggagcacaca ttggtgcaat      7980
     tgggggtgga ttaacatgct taggaggtat ggttggtgat aaattgggac taagttggta      8040
     agacttatag taaaattatg aggattctat tctgatttat tttagttttt taaaaaagga      8100
     gtatttgtca tggatacaaa aatgatgtca caattttctg ttatggatac tgaaatgctt      8160
     gcttgcgttg aaggtggcgg atgcaattgg ggagattttg ccaaagcagg tgttggagga      8220
     gcagctgtag ttgctgcttt aggttgtgca gcgggtggag tgaaatatgg gaaaattcta      8280
     ggaccatggg gcgctgcaat aggaggaatt ggaggagcag tggtttgtgg atatttagcc      8340
     tataccgcta catcataaaa atgaaagcta aattttatga aggctatatt ctttattatt      8400
     ctcttcgctt ttcaaaccta tcttatttat ctatccataa gtatctctga taaaaaacaa      8460
     aagactattg aattaacatc attgaattgt tttgtcatat tatttctaat ctatgataaa      8520
     ttaatttttc tctttattgc ctatgttttt ttgataattt ttatattaaa cttgttccgt      8580
     aactgaaaag tgacatacta tatgaataca aaaatgatgt cacaattttc tgttatggat      8640
     aatgaaatgc ttgcttgcgt tgaaggtgga gatattgatt ggggaagaaa aattagttgt      8700
     gcagcagggg ttgcatatgg cgcaattgat gggtgtgcaa caacggtttg acatttctat      8760
     tgggaccatt tgctatagga ataggtgtaa ctggtgctgc aggtggagct atacttggag      8820
     gtgtagccta tgcagcaaca tgttggtggt aattatggat tttaaaagtt ttattattgg      8880
     tttagtagtt ggtatatttg gtccttatat ggatgactta attagaaaaa tattttcaaa      8940
     atcttccaaa aaggatacgg atagtactct ctaaaaaata aatttctccc ctgtatttgc      9000
     tagcttaatt tacaggggag tttctttaat attgtttcgc ctgtcaaaat gatatgtgat      9060
     agcaggatga aaagtctaca aacaagttgg tatcaataca atataaagag gaaagtatgt      9120
     ttttcatgct tgctttttta atttttacaa ttcaagaggt tttgatgacc atttatgatt      9180
     tgagtgatcc aaggtcaaaa taagtgctat actagcagtg taaatgttct tgctcaacta      9240
     agataaatcg cacatttagg aggaaaactt atgaagaaaa aaatactgat tattttcgtt      9300
     ctgtatctga tcatgtccat ctttctttat ccgcttaggg agagtatttg gtataatcta      9360
     ttttatacca tagcctatat gattgcggtt atgatctatt tttctttaat taaaaagaaa      9420
     gaaaagaaat gaaagatttt cttgattaaa aagaatcata ttctttgtga gattgttcct      9480
     gggtcagttg cctttgcttg tttctactta tctatttcta tttcgtcagt tttccaattt      9540
     cttttagtag ttattaactt gacttctatt ttggttactg tttatcttac tagggaaatg      9600
     agattaagag agtttgaaga tgatgatttg gttagtccta gaaccaatca actcatgttt      9660
     atcggcttga caggctttat gtctattatt tgtttgtata gaggtatcac agcaggagaa      9720
     tcttatcaac aactaatcgc ttatattggt gctattcttt gcttgatcat catgcttcta      9780
     ctcatttggg gtttgaagta ttataaaaag taggggctaa tgaagttttt gcaatttagg      9840
     aggtttcgat gacaattcaa gatttggatg aaaaatttta aaaaacaatg atatactaaa      9900
     cttgtcaaag ttgcaacggg tgctgctaca ttatgttaaa aatcgctctt gattgataag      9960
     ttggatttgt taggaaagga gtaaataatt atggataaga aaaagatagt ttcgactata     10020
     atatgtatag tatttcttgt agtgtcagta gataattttt ttagagactt aaccccgtta     10080
     ctgttcattt taaatattat tggcctgtct tgcttttcag tgctaacata cattaacata     10140
     aaagagatac tcttaaatat aagtaaatga tgatttggtt agtcctagaa ccaatcaact     10200
     tatgtttatc ggcttggcag attttatgtt tgtcatttgt ttgtatagag gtatttcaga     10260
     aacagaattc tatcaacaac taatcgctta tataggtgta ttctctgctt gtttatcacg     10320
     cttctgctca tgtggggctt gaagtattat aaaaagtagc tttctatcct tttctgacag     10380
     gatatttgag tagaaggctc tattaaattg ttagtgaaat aaatgaatgg aggtatttaa     10440
     tatgaaatac agattatttt ttgttatttt cttgagtagt gtgttggata ttcttttagg     10500
     gacattttta caaatctcta tcgtatctat tgggtggctt gttctttaca gtggtttgtt     10560
     tgaagcagga gttttccttc ttgctaataa aggggtggcg gtaaaaatca aggaagtaga     10620
     tattcgaaat cgctttaaat ttatttttgg aaaaacctta tggtttcaaa ttcttttgct     10680
     catctttttg ataatcaaac tttatcttgg tttggatgcg aggttgattt tattctatgg     10740
     acatattttc attgtcttta atgccttaat gtatctatta tctagtagtc aggttagcct     10800
     taaaaaaaac aaactgtctt cttaatctta cagcagtaga gcctgacaag gtgaggtcat     10860
     agtagggagg atttctatga aaaagtatca acttctattc aaaataagtg cagttttctc     10920
     ttacttattt ttcgtatttg gtctttctca gatgacgctt attattcaaa attattggca     10980
     attttcttcc cagattggca atttcgtctg gattcaaaat ttcttgagtt tgctatttag     11040
     cggagtcatg atttggattc tggttaagac aggtcatggt tatctctttc acattccaag     11100
     aaaaaaatgg ctttggtatt cgattttgac agtattagtg gtagtgctcc agatctcttt     11160
     taacgttcag acagctaaac atgttcagtc aactgctgaa ggttgggctg tattgatcgg     11220
     ttatagtggg accaactttg ctgagctagg tatctatata actttgttct ttctgactcc     11280
     acttatggaa gagctaatct atagaggatt actgcaacac gcctttttta agcattcgag     11340
     atttggcctt gatttgcttc ttccgtccat tttatttgct cttcctcatt tttcaagcct     11400
     gcctagtttg ttagatatct tcatctttgc aacatctggc atcatctttg ctagtttgac     11460
     ccgctatacc aagagcattt atccttccta tgcggtgcat gtgatcaata atattttcgc     11520
     aacattacca tttttgctga cttttttaca tagggtcttg gggtaaaaaa acaaaaggct     11580
     tgcttttcag ccatagagga gattatcatg tataaacact tatttttcct agattccaaa     11640
     actttagatc ggttgacacc ctatattcta gtcttggctt ctgacaccat tgcttttaat     11700
     gtttttgtgc taacctttgt atctgcggtg gtttttaatt tcctaaattc catgctagct     11760
     ttaatggcta tattcatagg ggctggctat gtggtcggat tttggttact aatactcaat     11820
     gaaaatcaaa gagcaaacta ggaaactagc cgcaggctgt acttgagtac ggcaaggcga     11880
     cgttgacgtg gtttgaattt gattttcgaa gagtataaaa tggtttgttt tggaaaggct     11940
     agaactaaag aatgacgcgt aggaagtctg tttggtgagg aggatagttt tatggagttt     12000
     tttgataaat ttcatgcctt gtgttttgga tttttagtac taataattgt cattacagtt     12060
     ccttatacga ttaaccatgg gggttttttt caaaatgaat ctgcattgat tcttgtaagt     12120
     cttcttgtaa cctcgctgag tgttgcttat gctagaaagt ttgaaatgat ttcttttggg     12180
     atgttaagca agaaacaact tttgcttttc attgcaatct ttcttctaag tgtacttgag     12240
     acgctggttt atattcattt cttcgctgtt tcttctggct caggggtcca acacttggcg     12300
     gaagtcagca gaggaatttc cctgtctttg attttaacta cctcagtttt tggtcccatc     12360
     caggaggaac tcattttcag aggacttctt caaggtgcgg tttttgacaa ttcttggtta     12420
     gggcttgtgc taacttcctc tctcttttct ttcatgcatg gaccttctaa tgtcccttcg     12480
     tttatttttt atctacttgg gggtttgttg ctgggctttg cttataaaaa gagtcaaaac     12540
     ctatgggttt ctactctagt ccatatgctt tacaacagtt ggccactctt atattattta     12600
     taa                                                                   12603
//
