# Supplementary material for: Genomic analyses of pneumococci reveal a wide diversity of bacteriocins – including pneumocyclicin, a novel circular bacteriocin
Source: BMC Genomics. 2015 Jul 28;16(1):554. doi: 10.1186/s12864-015-1729-4 (PMC4517551; doi:10.1186/s12864-015-1729-4)
Supplement: Additional file 9: — Sequence and annotation files for blp cassette prototypes. [file 12864_2015_1729_MOESM9_ESM.zip › blp_prototype14d_PN1.fasta]

>blp_cassette_prototype14d_PN1
ctagtttgctctttgattttcattgagtattaacttggtcttgacttggtcaaagtggaa
gcggtcataggcccgccaagcggcgcgagttggagcatctggatcaagagcgctgagtcc
catgagaagactggaagtctggtaaaatttttctagttcaatcaagaatcgattatccac
tgtttcagccttggctagaaaaccaagaatagagtttaattgctcctgaaagcggacgtc
gtcagcgcttgcctgtttgcatgcttggtaggctttgtttaagtcagtaatcaaagtatg
agctcttttgatggggtctgtatctgtcatgggaatgcctcctttaatctgggtgccagt
cttacttctggcaactgtgttttgatactgttagtttatcacttttaattcttttttttt
attcaaatctttaattgtcattgaaatgtcttgaattgcgctgagtgaattttatgataa
aatagttgtaagctcatcatgatgttgtagaaaataatccttttaggagttttcaaagac
tgtttaggattgggtgtgcttgggctagaccttttctgttattcttttcttaggaggaga
atccaatgaaatatatgattattcagacgcagaaaacagtctataaagtaaacatcgacg
atatctactatatccaaacacatccaactaaagcccataccgtacagattgttacagaag
aagctagttttaatatgcttcaaaatttaagtaatcttgagaaccaatgtggggaaacct
tgatgagatgtcatcgaaattgtttggttaatcttgataaattaaaatcgattgattttc
aagaaagaatcctttttctcggagaagaaggtcaatacgctgtcaagtatgccagacgtc
gctatagagaaattcgtcaaaaatggttaaaacaaggagagtaaaaagatgagaatattt
gttttagaggatgatttttcccaacagactaggattgaaacgacgattgagaaactcttg
aaggaacatcatatcactcccagctcttttgaggtatttggcaagccagaccaactgctg
gcagaggtgcatgagaagggggccatcagctattctttttggatattgagattcgaaatg
aggagatgaaggggctggaagtggctagaaagattcgggaacaagacccctatgccctga
ttgtctttgtgacgactcactcggagtttatgcccctgtcctttcgctaccaagtgtctg
ctctggactatattgataaggccctttcgacagaggagtttgaatctcgaatcgagacag
ccctcctctatgccaatagtcaagatagtaaaagtctggcggaagattgcttttacttta
aatcaaaatttgcccaatttcagtatccttttaaagaggtttactatctcgaaacatccc
caagaccccatcgtgttattctctataccaagacagacaggctggaatttacagcgagtt
tagaggaggttttcaagcaggaaccccgtctcttgcagtgccatcgctcttttctcatca
atcctgcaaatgtggtgcatttggataagaaagaaaaactccttttctttcccaatggtg
gaagttgtctgatcgcgcgttataaggtcagggaagtgtctgaggctattaataacttac
actgagctaggagagtttatgaacattacttggatattgttgtatgcacttgttattaat
ggactagaaattgtcattttctttaaagtagatggaattggtctcactttcgatagaatt
tttaaggcctttcttctgaaatttcttctagggatcatttttacgacttttcaatttttg
gctgtaagtaaatatttgtcctattttatagaacctttgttcggtataggtctatctttc
ttattgttaagagggcttcctaaaaaaatccttattttttatggtctcttcccaatgata
ttagtagagctcttttacagaggtgtttcctattttgtgcttccatttttggggcaagga
attgtagatggggatggcaatcctatctttttattgattatgatattcgtttgcttcata
gttttagtctttttgaaatggttagactatgatttcactagattgagaagggagtttcta
gatacaggttttcaaaagtctcttactaagattaactgggcaatgggggcttattatcta
gtgatgcaaagtctatcttaccttgaatatgaacaaggtattcaatcaacgactgttcgc
catctcatcctagtgttttacctactcttttttatggggggtatcaagaaattggatacc
tatttgaaggaaaaacttcaggaggaactgaaccaagagcagaccttgcgctacagagct
atggaacgctatagtcggcatatagaggaactttacaaggaaattcggagttttcgccat
gactacactaacctcttaaccagcttacgtttgggcattgaagaggaggatatggagcag
ataaaagagatctacgactcggtcttaagggattccagtcagaaattgcaggacaataaa
tatgacctgggcagattggtgaatattcgtgaccgtgccctcaagagtctcctagctggg
aaatttttaaaagccagagataagaacattgtctttaatgtcgaagttcctgaggagatt
caggtcgaggggatgagtctacttgattttctaaccattgtgtctatcctttgtgacaat
gctattgaagccagtgtggaagctagtcaacctcatgtttcaatcgcctttttaaaaaat
ggagcacaggagacctttatcatcgaaaactccatcaaagaagagggcatcgatatttct
gaaatcttctcctttggagccagttctaaaggggaggagagaggagttggtctctatacc
gtcatgaagattgtggaaagccatcctaataccagtctaaataccacctgtcaaaatcaa
gtctttcgtcaggtacttactgtgatacatacagaatgatgaaaaataagaccgagagta
cttgtttctcggtcttatttttttatagttgtattggatgatgaagttcttatgtgatgt
aatgagcatatctattaatgttatataataaatcttcccacaatcctccacctgtaattt
ggttgagttcggtagttgttagttcttgaaatgaagttaggttttgtttcttatccatgt
tatgattctcctttttgataagataataaatagttatagagtgttatctgaaaattaatc
agaatgggttaaaattttatctttgaaataatcaaaatatgttttctttgtagttacact
agtgacgcgaccttgtaagccatattggatgagtttactatcctcgttagatagttttgc
aagagcggttaatttaaagagatttccttgctctgttctggtaggagtttgatcaattgt
ctgaagttggccgatgatggtggtgccgtgatttccaatcttctccagttttaatcttac
agtttgtcctttatctagtagaggtagatagtcagaagatacgtagtaagtgattagtac
ttctcttgtatctgtgatgacagggaatatttgagcaatttctgtaccagttggaattct
atttttaccttcaaattcgctgttcagatgaacgatacctttacttggggaggttaaggt
attgttttccaaacgctgtgtggcttgatctagttgtacttttaattctgttaattgatt
ctccacagttagttgttgctgtgaggctgtctgtaaaaactgagtgcggagtacttcaat
tttggttgctaaactgttatcataagttgctacacttccgataccagcttgctgaatttt
gaggcttgcgatagatgattcaagacctgcaatactttgattaatttgagataaaaatgg
ctcctctgcagttccttgtgtttgtccttgtgaggctacaagataacgattcaaaattga
ctggtgcggattgccagttggtaagcgtgctctgttatttatgatagcatctctcaactc
ttgatattctccaatttgttgttgaacttttgtaatttcttgttcaatagctgatgaact
gctattggaaagattagcttgatttgaaacttcggtgttagtctttgtgatacccagttc
aatatcatgggattgtttagtaaaattcataaaggtattatggtagccaaattcatcctc
gccagaaaaaagatcagtcgctttttctaagctttgtttcaaaattccaagtccttcttt
ttgcttctcaagtctttgtaattgagttgctaaggcagttttctgactttcttccattgt
ttcagagtatttgatgagtaagtcccctttttcaactacttgatttgccactaaatgatt
agctaggataggattatcactggttgactgaatggaggcaatgacacttgtaggggcgat
ttctccttgggaagtaacagtaatttcttttgtggcaacaagggagaaaatcaagatgaa
agtaaatagtaatgaaagaggtataatgaacactgtcgcatagttatggtaacgtctctg
ataaaactcgacgcttctaaaaagattaggattcatgacattctccttatttattgaata
gatgatggtagaaaccttgcgcctgcattaactcttggtgactaccaacttcaatgattt
tcccctagtcaagaacaatgacacggttggttcgttcggctatactgagacgatgggcta
caaagagaatggttttatcagttagagacataagattatctataacctttttctcagtca
agacatcaagaccgctagtagcttcgtctagtattaaaacaggagctttagttaaaagag
cacgagcgagggctattcgttgcttttgtcctcctgatagaccagctccatcagagagct
gagtttgatagcccataggcattctttcaatgtcttgacgaatttcagctaattcacaag
ctcttagaatatcttcttggctaatcatatgattaccgcccaaagttaagttttccaaga
tagagccattaaagatataggcttgttgtggtaggtaattaatatgacggcgcaagactt
ttttatcaatgtttttaatatcctgatgattgatagaaatatgtcctttgtagggttcaa
agaaattgacaatcattttggctaaagttgttttaccagaaccactaactccaactaggc
taaccttatctccttgtttaatcgtgagattaatatctgttaaggtatctcgtccaaaac
catacttataagaaaggtcatcaaattcaatatcgcccatcaaaaaatgtgaatggacag
ggttttcttgaacttgaaattcagattcgactagatagacttcgttcaaacggttattag
cgaccttcgcagattggagtttggtttggaggttgataatattttccataggagttgtaa
agtaagaaaaaagtgtgttaaaggtaatcagctgaccgatagaaattttactcgacatga
ctaattgagcgccaaaccataggataaggatattcagaactaattttgttccctgcttta
aactcgtttgtaaaatagaatatttactgagcttaaaggatttttccaaataatctacaa
attcgctgtctatattttgatagcgattttcttcactcgtgagcgactttatagtttcaa
tcccgttgatatcttcgataatggcagagctaaccatagaattactttgcatgacatcat
ggttcattttttcgaaaggtttcataaaagaaaagatgatgaacatgtatataggaatgg
aaataagagaaagaaggaagagattagggttttgtgccagtaagacgcctcctacaagaa
tcagaatagaaacatccagaaaaagagaaagaatggtagaagccaaggcatctataatag
agttagcatctgtgaatcgtgaaatgatttctcctgtacgacgtgtcgcaaagaaagaca
tgggaagttcaaaaatatggcgaatataggataaaatcacatcaatacttaatctctgac
tcagaacggttaggagataatctctggagaagctcatgacttgttggaggatataggtga
taaccagaccaactgagatgattcctaaagttgatttcatctgatttggaatgtattcat
ccaagattccttggagatagtaagaaccacctatattgataatagtgaccaataagcttg
agagaacaatgtaagcaatgagagatttttgtttgaaaatcagaggaaggaagcttgctt
agtagaccattctttttatctttatggggttgatagctgagtttggtagctagaaaaata
gctactccagtccattcatagaaaaagcgttcttttgacattttagtgatttttacagaa
gggtcaggatcaccaataatcagatagtctttctttgtttgatagacaacatagtaatgt
tggagttttccttctttgttaacgtgaacgataaatggataggggacatcactcatgtca
aagagcgttttatctgcttgaacaggtcttgtttcaaagcccatttcatcagcggctttt
acaatgccaagagcagtcgtcccttctttattggtctttgcaagttctctcaagtgagct
agagaaaaatctgaaccatagaatttagcaatcgaggctaaggcagcgacaccacagtct
ctcgcatctatttgaggaacaaatgtacgtttataagaagtcattggcaattcctttcat
atagtggataggtctattatgtcataaaactaagttcatattttatgaaatcttgaatag
tcattaaaacttcctgaatggtaaaaaagtgattagaaattattttttttaaacatttag
aggtggcttgaaataaaaaacctaattcaagacgtttcgatgacaattcaagatctggat
gaaaaattttaaaaaacgatgatatactaaacttatcaaagttacaacaagacaaaaata
aaaaaagaaaaaaggagtatttgtcatgaatacaaaaatgatggaacaattttctgttat
ggataatgaagaactcgaaatagttagtggaggaagaggcaatttaggatctgcaatcgg
tggttgtattggagcagtactattagctgctgcgactggtccgataactgggggagcagc
aacacttatttgtgtaggttcaggaattatgtcctctttgtaagattatgattcttaaat
atagtattattatcgctattaatttactgtcttatttacttacttacaaaatatcaaagt
tatctaagaatcatgagaataagatagttagcaaaattttaattatattatcaatcgttt
atgtaatcgttgatgctttacttagttgatggattggtaggaataaaaaacttaactata
aactattatttactaatattttttgctttctgcaagttaataaatagtatagtaaaactt
tttattgcaaggagaataacgaaattaagatattttagatactcaagattattgaaatct
tagactaaaaaataggtactgctacctttaagaagatagtagacgtatatacttttttaa
gaaaatcaaaaagatactaaaaaaaatctatttgtttattgaatttaagactttggtaac
aaattgaaaataaaaaggaggtattcatcatgaatacaaaaatgttgtcacagttagagg
ttatggatactgaaatgcttgcgaaagttgaaggggggtatagctccactgattgtcaaa
atgcactgattacaggagtcactacgggaattataactggtggaactggagcaggtttgg
ccactttaggagtagctggacttgctggtgcatttgttggagcacacattggtgcaattg
ggggtggattaacatgcttaggaggtatggttggtgataaattgggactaagttggtaag
acttatagtaaaattatgaggattctattctgatttattttagttttttaaaaaaggagt
atttgtcatggatacaaaaatgatgtcacaattttctgttatggatactgaaatgcttgc
ttgcgttgaaggtggcggatgcaattggggagattttgccaaagcaggtgttggaggagc
agctgtagttgctgctttaggttgtgcagcgggtggagtgaaatatgggaaaattctagg
accatggggcgctgcaataggaggaattggaggagcagtggtttgtggatatttagccta
taccgctacatcataaaaatgaaagctaaattttatgaaggctatattctttattattct
cttcgcttttcaaacctatcttatttatctatccataagtatctctgataaaaaacaaaa
gactattgaattaacatcattgaattgttttgtcatattatttctaatctatgataaatt
aatttttctctttattgcctatgtttttttgataatttttatattaaacttgttccgtaa
ctgaaaagtgacatactatatgaatacaaaaatgatgtcacaattttctgttatggataa
tgaaatgcttgcttgcgttgaaggtggagatattgattggggaagaaaaattagttgtgc
agcaggggttgcatatggcgcaattgatgggtgtgcaacaacggtttgacatttctattg
ggaccatttgctataggaataggtgtaactggtgctgcaggtggagctatacttggaggt
gtagcctatgcagcaacatgttggtggtaattatggattttaaaagttttattattggtt
tagtagttggtatatttggtccttatatggatgacttaattagaaaaatattttcaaaat
cttccaaaaaggatacggatagtactctctaaaaaataaatttctcccctgtatttgcta
gcttaatttacaggggagtttctttaatattgtttcgcctgtcaaaatgatatgtgatag
caggatgaaaagtctacaaacaagttggtatcaatacaatataaagaggaaagtatgttt
ttcatgcttgcttttttaatttttacaattcaagaggttttgatgaccatttatgatttg
agtgatccaaggtcaaaataagtgctatactagcagtgtaaatgttcttgctcaactaag
ataaatcgcacatttaggaggaaaacttatgaagaaaaaaatactgattattttcgttct
gtatctgatcatgtccatctttctttatccgcttagggagagtatttggtataatctatt
ttataccatagcctatatgattgcggttatgatctatttttctttaattaaaaagaaaga
aaagaaatgaaagattttcttgattaaaaagaatcatattctttgtgagattgttcctgg
gtcagttgcctttgcttgtttctacttatctatttctattttctatttctatttcgtcag
ttttccaatttcttttagtagttattaacttgacttctattttggttactgtttatctta
ctagggaaatgagattaagagagtttgaagatgatgatttggttagtcctagaaccaatc
aactcatgtttatcggcttgacaggctttatgtctattatttgtttgtatagagggatca
cagcaggagaatcttatcaacaactaatcgcttatattggtgctattctttgcttgatca
tcatgcttctactcatttggggtttgaagtattataaaaagtaggggctaatgaagtttt
tgcaatttaggaggtttcgatgacaattcaagatttggatgaaaaattttaaaaaacaat
gatatactaaacttgtcaaagttgcaacgggtgctgctacattatgttaaaaatcgctct
tgattgataagttggatttgttaggaaaggagtaaataattatggataagaaaaagatag
tttcgactataatatgtatagtatttcttgtagtgtcagtagataatttttttagagact
taaccccgttattgttcattttaaatattattggcctaacttgttttttagtgttaacat
acactaacataaaagagatactcttaaatataagtaaatgatgatttggttagtcctaga
accaatcaacttatgtttatcggcttggcagattttatgtttgtcatttgtttgtataga
ggtatttcagaaacagaattctatcaacaactaatcgtttatataggtgtattctctgct
tgtttatcacgcttctgctcatgtggggcttgaagtattataaaaagtagctttctatcc
ttttctgacaggatatttgagtagaaggctctattaaattgttagtgaaataaatgaatg
gaggtatttaatatgaaatacagattattttttgttattttcttgagtagtgtgttggat
attcttttagggacatttttacaaatctctatcgtatctattgggtggcttgttctttac
agtggtttgtttgaagcaggagttttccttcttgctaataaaggggtggcggtaaaaatc
aaggaagtagatattcgaaatcgattcaaatttatttttggaaaaaccttatggtttcaa
attcttttgctcatctttttgataatcaaactttatcttggtttggatgcgaggttgatt
ttattctatggacatattttcattgtctttaatgtcttaatgtatctattatctagtagt
caggttagccttaaaaagaacaaactgtcttcttaatcttacagcagtagagcctgacaa
ggtgaggtcatagtaggaagaatttctatgaaaaagtatcaacttctattcaaaataagt
gcagtcttctcttacttatttttcgtatttggtctttctcagctgacgcttatcgtccaa
aattattggcaattttcttcccagattggcaatttcgtctggattcaaaatatcttgagt
ttactatttagcggagtcatgatttggattctggttaagacaggccatggctatctcttt
cgcattccaagaaaaaaatggctttggtattctattttgacagtattagtggtagtgctc
catatctcttttaacgttcagacagctaaacatgttcagtcaactgctgagggttggaac
gtattgattggttatagtgggaccaactttgctgagctaggtatctatgtaaccctgttt
ttcctgactccactaatggaagagttgatttataggggattacttcaacacgccttcttt
aagcattcgcgatttggccttgatttgcttcttccttccattttgtttgctcttcctcat
tttttgagtctgcctagtctgttagatatcttcgtctttgcaacatttggaatcatcttt
gccggtttgacccgctataccaagagtatttatccatcctatgcggtgcatgtgatcaat
aatattgtagcgaccttcccgtttttgctcacttttctacatagggtcttggggtaaaaa
aacaaaaggcttgcttttcagccatagaggaggtcatcatgtataaacacttatttttcc
tagattccaaaactttagatcggttgacaccctatattctagtcttggcttctgacacca
ttgcttttaatgtttttgtgctaacctttgtatctgcggtggtttttaatttcctaaatt
ccatgctagctttaatggctatattcataggggctggctatgtggtcggattttggttac
taatactcaatgaaaatcaaagagcaaactagggaactagccgcaggctgtacttgagta
cggcaaggcgacgttgacgtggtttgaatttgattttcgaagagtataaaatggtttgtt
ttggaaaggctagaactaaagaatgacgtgtaggaagtctgtttgttgaggaggataatt
ttatggagttttttgataaatttcatgccttgtgttttggatttttagtactaataattg
tcattacagttccttatacgattaaccatggggatttttttcaaaatgaatctgcattga
ttattgtaagtcttcttgtaacctcgctgagtgttgcttatgctagaaagtttgaaatga
tttcttttgggatgttaagcaagaaacaacttttgcttttcattgcaatctttcttctaa
gtgtacttgagacgctggtttatattcatttcttcgctgtttcttctggctcaggggtcc
aacacttggcggaagtcagcagaggaatttccctgtctttgattttgactacctcagttt
ttggccccatccaggaggaactcattttcagaggacttcttcaaggtgcggtttttgaca
attcttggttagggcttgtgctaacttcctctctcttttctttcatgcatggaccttcta
atgtcccttcgtttattttttatctacttgggggcttgttgctgggccttgcttataaaa
agagccaaaacctatgggtttctactctagtccacatgttttacaacagttggccactcc
tatattatttataa
