# Supplementary material for: Genomic analyses of pneumococci reveal a wide diversity of bacteriocins – including pneumocyclicin, a novel circular bacteriocin
Source: BMC Genomics. 2015 Jul 28;16(1):554. doi: 10.1186/s12864-015-1729-4 (PMC4517551; doi:10.1186/s12864-015-1729-4)
Supplement: Additional file 9: — Sequence and annotation files for blp cassette prototypes. [file 12864_2015_1729_MOESM9_ESM.zip › blp_prototype14d_PN1_annotation.embl]

FT   source          1..12614
FT                   /organism="Streptococcus pneumoniae"
FT                   /mol_type="genomic DNA"
FT                   /strain="PN1"
FT   CDS             complement(1..330)
FT                   /gene="blpT"
FT                   /inference="ab initio prediction:Prodigal:2.60"
FT                   /codon_start=1
FT                   /transl_table=11
FT                   /product="hypothetical protein"
FT                   /colour=10
FT   CDS             606..944
FT                   /gene="blpS"
FT                   /gene_synonym="spiR1"
FT                   /inference="ab initio prediction:Prodigal:2.60"
FT                   /codon_start=1
FT                   /transl_table=11
FT                   /product="LytTR DNA-binding domain protein"
FT                   /colour=9
FT   CDS             join(949..1104,1104..1685)
FT                   /gene="blpR"
FT                   /gene_synonym="spiR2"
FT                   /inference="ab initio prediction:Prodigal:2.60; modified"
FT                   /codon_start=1
FT                   /transl_table=11
FT                   /product="response regulator"
FT                   /pseudo
FT                   /note="frameshift due to 1nt deletion"
FT                   /colour=11
FT   CDS             1699..3039
FT                   /gene="blpH"
FT                   /gene_synonym="spiH"
FT                   /inference="ab initio prediction:Prodigal:2.60"
FT                   /codon_start=1
FT                   /transl_table=11
FT                   /product="histidine kinase"
FT                   /colour=9
FT   CDS             complement(3110..3238)
FT                   /gene="blpC"
FT                   /gene_synonym="spiP"
FT                   /inference="ab initio prediction:Prodigal:2.60"
FT                   /codon_start=1
FT                   /transl_table=11
FT                   /product="peptide pheromone"
FT                   /colour=9
FT   CDS             complement(3295..4656)
FT                   /gene="blpB"
FT                   /gene_synonym="spiD"
FT                   /inference="ab initio prediction:Prodigal:2.60"
FT                   /codon_start=1
FT                   /transl_table=11
FT                   /product="bacteriocin secretion accessory protein"
FT                   /colour=3
FT   CDS             complement(4745..6292)
FT                   /gene="blpA ORF2"
FT                   /gene_synonym="spiBC"
FT                   /inference="ab initio prediction:Prodigal:2.60"
FT                   /codon_start=1
FT                   /transl_table=11
FT                   /product="ABC transporter; ATPase domain and transmembrane
FT                   region"
FT                   /colour=3
FT   CDS             complement(6237..6824)
FT                   /gene="blpA ORF1"
FT                   /gene_synonym="spiA"
FT                   /inference="ab initio prediction:Prodigal:2.60"
FT                   /codon_start=1
FT                   /transl_table=11
FT                   /product="ABC transporter; C39 protease domain"
FT                   /colour=3
FT   CDS             7106..7303
FT                   /gene="blpI"
FT                   /gene_synonym="pncA"
FT                   /inference="ab initio prediction:Prodigal:2.60"
FT                   /codon_start=1
FT                   /transl_table=11
FT                   /product="class II bacteriocin precursor"
FT                   /colour=7
FT   CDS             7770..8039
FT                   /gene="blpJ"
FT                   /gene_synonym="pncD"
FT                   /inference="ab initio prediction:Prodigal:2.60"
FT                   /codon_start=1
FT                   /transl_table=11
FT                   /product="class II bacteriocin precursor"
FT                   /colour=7
FT   CDS             8108..8356
FT                   /gene="blpKN"
FT                   /gene_synonym="pncU"
FT                   /inference="ab initio prediction:Prodigal:2.60"
FT                   /codon_start=1
FT                   /transl_table=11
FT                   /product="class II bacteriocin precursor"
FT                   /colour=7
FT   CDS             8375..8584
FT                   /gene="blpP"
FT                   /gene_synonym="pncK"
FT                   /inference="predicted by Prodigal with different settings"
FT                   /inference="indirect experimental evidence for function in
FT                   immunity (Dawid et al., 2007)"
FT                   /codon_start=1
FT                   /transl_table=11
FT                   /product="membrane protein with function in immunity"
FT                   /colour=4
FT   CDS             8600..8749
FT                   /gene="blpO"
FT                   /gene_synonym="pncV"
FT                   /inference="predicted by Prodigal in other strains"
FT                   /codon_start=1
FT                   /transl_table=11
FT                   /product="class II bacteriocin precursor"
FT                   /colour=7
FT   CDS             9269..9430
FT                   /gene="pncG"
FT                   /inference="ab initio prediction:Prodigal:2.60"
FT                   /codon_start=1
FT                   /transl_table=11
FT                   /product="membrane protein with putative function in
FT                   immunity"
FT                   /colour=4
FT   CDS             join(9440..9520,9534..9824)
FT                   /gene="blpL"
FT                   /gene_synonym="pncH"
FT                   /inference="ab initio prediction:Prodigal:2.60; modified"
FT                   /codon_start=1
FT                   /transl_table=11
FT                   /product="membrane protein with putative function in
FT                   immunity"
FT                   /pseudo
FT                   /note="frameshift due to 13nt insertion (repeat)"
FT                   /colour=11
FT   CDS             10002..10181
FT                   /gene="pncM"
FT                   /inference="ab initio prediction:Prodigal:2.60"
FT                   /codon_start=1
FT                   /transl_table=11
FT                   /product="membrane protein with putative function in
FT                   immunity"
FT                   /colour=4
FT   CDS             10453..10836
FT                   /gene="blpX"
FT                   /gene_synonym="pncN"
FT                   /inference="ab initio prediction:Prodigal:2.60"
FT                   /codon_start=1
FT                   /transl_table=11
FT                   /product="membrane protein with putative function in
FT                   immunity"
FT                   /colour=4
FT   CDS             10888..11577
FT                   /gene="blpY"
FT                   /gene_synonym="pncO"
FT                   /inference="ab initio prediction:Prodigal:2.60"
FT                   /codon_start=1
FT                   /transl_table=11
FT                   /product="CAAX amino terminal protease"
FT                   /colour=2
FT   CDS             11619..11852
FT                   /gene="blpZ"
FT                   /gene_synonym="pncQ"
FT                   /inference="ab initio prediction:Prodigal:2.60"
FT                   /codon_start=1
FT                   /transl_table=11
FT                   /product="membrane protein with putative function in
FT                   immunity"
FT                   /colour=4
FT   CDS             12003..12614
FT                   /gene="pncP"
FT                   /gene_synonym="SP0547"
FT                   /inference="ab initio prediction:Prodigal:2.60"
FT                   /codon_start=1
FT                   /transl_table=11
FT                   /product="CAAX amino terminal protease"
FT                   /colour=2
SQ   Sequence 12614 BP; 3714 A; 1949 C; 2560 G; 4391 T; 0 other;
     ctagtttgct ctttgatttt cattgagtat taacttggtc ttgacttggt caaagtggaa        60
     gcggtcatag gcccgccaag cggcgcgagt tggagcatct ggatcaagag cgctgagtcc       120
     catgagaaga ctggaagtct ggtaaaattt ttctagttca atcaagaatc gattatccac       180
     tgtttcagcc ttggctagaa aaccaagaat agagtttaat tgctcctgaa agcggacgtc       240
     gtcagcgctt gcctgtttgc atgcttggta ggctttgttt aagtcagtaa tcaaagtatg       300
     agctcttttg atggggtctg tatctgtcat gggaatgcct cctttaatct gggtgccagt       360
     cttacttctg gcaactgtgt tttgatactg ttagtttatc acttttaatt cttttttttt       420
     attcaaatct ttaattgtca ttgaaatgtc ttgaattgcg ctgagtgaat tttatgataa       480
     aatagttgta agctcatcat gatgttgtag aaaataatcc ttttaggagt tttcaaagac       540
     tgtttaggat tgggtgtgct tgggctagac cttttctgtt attcttttct taggaggaga       600
     atccaatgaa atatatgatt attcagacgc agaaaacagt ctataaagta aacatcgacg       660
     atatctacta tatccaaaca catccaacta aagcccatac cgtacagatt gttacagaag       720
     aagctagttt taatatgctt caaaatttaa gtaatcttga gaaccaatgt ggggaaacct       780
     tgatgagatg tcatcgaaat tgtttggtta atcttgataa attaaaatcg attgattttc       840
     aagaaagaat cctttttctc ggagaagaag gtcaatacgc tgtcaagtat gccagacgtc       900
     gctatagaga aattcgtcaa aaatggttaa aacaaggaga gtaaaaagat gagaatattt       960
     gttttagagg atgatttttc ccaacagact aggattgaaa cgacgattga gaaactcttg      1020
     aaggaacatc atatcactcc cagctctttt gaggtatttg gcaagccaga ccaactgctg      1080
     gcagaggtgc atgagaaggg ggccatcagc tattcttttt ggatattgag attcgaaatg      1140
     aggagatgaa ggggctggaa gtggctagaa agattcggga acaagacccc tatgccctga      1200
     ttgtctttgt gacgactcac tcggagttta tgcccctgtc ctttcgctac caagtgtctg      1260
     ctctggacta tattgataag gccctttcga cagaggagtt tgaatctcga atcgagacag      1320
     ccctcctcta tgccaatagt caagatagta aaagtctggc ggaagattgc ttttacttta      1380
     aatcaaaatt tgcccaattt cagtatcctt ttaaagaggt ttactatctc gaaacatccc      1440
     caagacccca tcgtgttatt ctctatacca agacagacag gctggaattt acagcgagtt      1500
     tagaggaggt tttcaagcag gaaccccgtc tcttgcagtg ccatcgctct tttctcatca      1560
     atcctgcaaa tgtggtgcat ttggataaga aagaaaaact ccttttcttt cccaatggtg      1620
     gaagttgtct gatcgcgcgt tataaggtca gggaagtgtc tgaggctatt aataacttac      1680
     actgagctag gagagtttat gaacattact tggatattgt tgtatgcact tgttattaat      1740
     ggactagaaa ttgtcatttt ctttaaagta gatggaattg gtctcacttt cgatagaatt      1800
     tttaaggcct ttcttctgaa atttcttcta gggatcattt ttacgacttt tcaatttttg      1860
     gctgtaagta aatatttgtc ctattttata gaacctttgt tcggtatagg tctatctttc      1920
     ttattgttaa gagggcttcc taaaaaaatc cttatttttt atggtctctt cccaatgata      1980
     ttagtagagc tcttttacag aggtgtttcc tattttgtgc ttccattttt ggggcaagga      2040
     attgtagatg gggatggcaa tcctatcttt ttattgatta tgatattcgt ttgcttcata      2100
     gttttagtct ttttgaaatg gttagactat gatttcacta gattgagaag ggagtttcta      2160
     gatacaggtt ttcaaaagtc tcttactaag attaactggg caatgggggc ttattatcta      2220
     gtgatgcaaa gtctatctta ccttgaatat gaacaaggta ttcaatcaac gactgttcgc      2280
     catctcatcc tagtgtttta cctactcttt tttatggggg gtatcaagaa attggatacc      2340
     tatttgaagg aaaaacttca ggaggaactg aaccaagagc agaccttgcg ctacagagct      2400
     atggaacgct atagtcggca tatagaggaa ctttacaagg aaattcggag ttttcgccat      2460
     gactacacta acctcttaac cagcttacgt ttgggcattg aagaggagga tatggagcag      2520
     ataaaagaga tctacgactc ggtcttaagg gattccagtc agaaattgca ggacaataaa      2580
     tatgacctgg gcagattggt gaatattcgt gaccgtgccc tcaagagtct cctagctggg      2640
     aaatttttaa aagccagaga taagaacatt gtctttaatg tcgaagttcc tgaggagatt      2700
     caggtcgagg ggatgagtct acttgatttt ctaaccattg tgtctatcct ttgtgacaat      2760
     gctattgaag ccagtgtgga agctagtcaa cctcatgttt caatcgcctt tttaaaaaat      2820
     ggagcacagg agacctttat catcgaaaac tccatcaaag aagagggcat cgatatttct      2880
     gaaatcttct cctttggagc cagttctaaa ggggaggaga gaggagttgg tctctatacc      2940
     gtcatgaaga ttgtggaaag ccatcctaat accagtctaa ataccacctg tcaaaatcaa      3000
     gtctttcgtc aggtacttac tgtgatacat acagaatgat gaaaaataag accgagagta      3060
     cttgtttctc ggtcttattt ttttatagtt gtattggatg atgaagttct tatgtgatgt      3120
     aatgagcata tctattaatg ttatataata aatcttccca caatcctcca cctgtaattt      3180
     ggttgagttc ggtagttgtt agttcttgaa atgaagttag gttttgtttc ttatccatgt      3240
     tatgattctc ctttttgata agataataaa tagttataga gtgttatctg aaaattaatc      3300
     agaatgggtt aaaattttat ctttgaaata atcaaaatat gttttctttg tagttacact      3360
     agtgacgcga ccttgtaagc catattggat gagtttacta tcctcgttag atagttttgc      3420
     aagagcggtt aatttaaaga gatttccttg ctctgttctg gtaggagttt gatcaattgt      3480
     ctgaagttgg ccgatgatgg tggtgccgtg atttccaatc ttctccagtt ttaatcttac      3540
     agtttgtcct ttatctagta gaggtagata gtcagaagat acgtagtaag tgattagtac      3600
     ttctcttgta tctgtgatga cagggaatat ttgagcaatt tctgtaccag ttggaattct      3660
     atttttacct tcaaattcgc tgttcagatg aacgatacct ttacttgggg aggttaaggt      3720
     attgttttcc aaacgctgtg tggcttgatc tagttgtact tttaattctg ttaattgatt      3780
     ctccacagtt agttgttgct gtgaggctgt ctgtaaaaac tgagtgcgga gtacttcaat      3840
     tttggttgct aaactgttat cataagttgc tacacttccg ataccagctt gctgaatttt      3900
     gaggcttgcg atagatgatt caagacctgc aatactttga ttaatttgag ataaaaatgg      3960
     ctcctctgca gttccttgtg tttgtccttg tgaggctaca agataacgat tcaaaattga      4020
     ctggtgcgga ttgccagttg gtaagcgtgc tctgttattt atgatagcat ctctcaactc      4080
     ttgatattct ccaatttgtt gttgaacttt tgtaatttct tgttcaatag ctgatgaact      4140
     gctattggaa agattagctt gatttgaaac ttcggtgtta gtctttgtga tacccagttc      4200
     aatatcatgg gattgtttag taaaattcat aaaggtatta tggtagccaa attcatcctc      4260
     gccagaaaaa agatcagtcg ctttttctaa gctttgtttc aaaattccaa gtccttcttt      4320
     ttgcttctca agtctttgta attgagttgc taaggcagtt ttctgacttt cttccattgt      4380
     ttcagagtat ttgatgagta agtccccttt ttcaactact tgatttgcca ctaaatgatt      4440
     agctaggata ggattatcac tggttgactg aatggaggca atgacacttg taggggcgat      4500
     ttctccttgg gaagtaacag taatttcttt tgtggcaaca agggagaaaa tcaagatgaa      4560
     agtaaatagt aatgaaagag gtataatgaa cactgtcgca tagttatggt aacgtctctg      4620
     ataaaactcg acgcttctaa aaagattagg attcatgaca ttctccttat ttattgaata      4680
     gatgatggta gaaaccttgc gcctgcatta actcttggtg actaccaact tcaatgattt      4740
     tcccctagtc aagaacaatg acacggttgg ttcgttcggc tatactgaga cgatgggcta      4800
     caaagagaat ggttttatca gttagagaca taagattatc tataaccttt ttctcagtca      4860
     agacatcaag accgctagta gcttcgtcta gtattaaaac aggagcttta gttaaaagag      4920
     cacgagcgag ggctattcgt tgcttttgtc ctcctgatag accagctcca tcagagagct      4980
     gagtttgata gcccataggc attctttcaa tgtcttgacg aatttcagct aattcacaag      5040
     ctcttagaat atcttcttgg ctaatcatat gattaccgcc caaagttaag ttttccaaga      5100
     tagagccatt aaagatatag gcttgttgtg gtaggtaatt aatatgacgg cgcaagactt      5160
     ttttatcaat gtttttaata tcctgatgat tgatagaaat atgtcctttg tagggttcaa      5220
     agaaattgac aatcattttg gctaaagttg ttttaccaga accactaact ccaactaggc      5280
     taaccttatc tccttgttta atcgtgagat taatatctgt taaggtatct cgtccaaaac      5340
     catacttata agaaaggtca tcaaattcaa tatcgcccat caaaaaatgt gaatggacag      5400
     ggttttcttg aacttgaaat tcagattcga ctagatagac ttcgttcaaa cggttattag      5460
     cgaccttcgc agattggagt ttggtttgga ggttgataat attttccata ggagttgtaa      5520
     agtaagaaaa aagtgtgtta aaggtaatca gctgaccgat agaaatttta ctcgacatga      5580
     ctaattgagc gccaaaccat aggataagga tattcagaac taattttgtt ccctgcttta      5640
     aactcgtttg taaaatagaa tatttactga gcttaaagga tttttccaaa taatctacaa      5700
     attcgctgtc tatattttga tagcgatttt cttcactcgt gagcgacttt atagtttcaa      5760
     tcccgttgat atcttcgata atggcagagc taaccataga attactttgc atgacatcat      5820
     ggttcatttt ttcgaaaggt ttcataaaag aaaagatgat gaacatgtat ataggaatgg      5880
     aaataagaga aagaaggaag agattagggt tttgtgccag taagacgcct cctacaagaa      5940
     tcagaataga aacatccaga aaaagagaaa gaatggtaga agccaaggca tctataatag      6000
     agttagcatc tgtgaatcgt gaaatgattt ctcctgtacg acgtgtcgca aagaaagaca      6060
     tgggaagttc aaaaatatgg cgaatatagg ataaaatcac atcaatactt aatctctgac      6120
     tcagaacggt taggagataa tctctggaga agctcatgac ttgttggagg atataggtga      6180
     taaccagacc aactgagatg attcctaaag ttgatttcat ctgatttgga atgtattcat      6240
     ccaagattcc ttggagatag taagaaccac ctatattgat aatagtgacc aataagcttg      6300
     agagaacaat gtaagcaatg agagattttt gtttgaaaat cagaggaagg aagcttgctt      6360
     agtagaccat tctttttatc tttatggggt tgatagctga gtttggtagc tagaaaaata      6420
     gctactccag tccattcata gaaaaagcgt tcttttgaca ttttagtgat ttttacagaa      6480
     gggtcaggat caccaataat cagatagtct ttctttgttt gatagacaac atagtaatgt      6540
     tggagttttc cttctttgtt aacgtgaacg ataaatggat aggggacatc actcatgtca      6600
     aagagcgttt tatctgcttg aacaggtctt gtttcaaagc ccatttcatc agcggctttt      6660
     acaatgccaa gagcagtcgt cccttcttta ttggtctttg caagttctct caagtgagct      6720
     agagaaaaat ctgaaccata gaatttagca atcgaggcta aggcagcgac accacagtct      6780
     ctcgcatcta tttgaggaac aaatgtacgt ttataagaag tcattggcaa ttcctttcat      6840
     atagtggata ggtctattat gtcataaaac taagttcata ttttatgaaa tcttgaatag      6900
     tcattaaaac ttcctgaatg gtaaaaaagt gattagaaat tatttttttt aaacatttag      6960
     aggtggcttg aaataaaaaa cctaattcaa gacgtttcga tgacaattca agatctggat      7020
     gaaaaatttt aaaaaacgat gatatactaa acttatcaaa gttacaacaa gacaaaaata      7080
     aaaaaagaaa aaaggagtat ttgtcatgaa tacaaaaatg atggaacaat tttctgttat      7140
     ggataatgaa gaactcgaaa tagttagtgg aggaagaggc aatttaggat ctgcaatcgg      7200
     tggttgtatt ggagcagtac tattagctgc tgcgactggt ccgataactg ggggagcagc      7260
     aacacttatt tgtgtaggtt caggaattat gtcctctttg taagattatg attcttaaat      7320
     atagtattat tatcgctatt aatttactgt cttatttact tacttacaaa atatcaaagt      7380
     tatctaagaa tcatgagaat aagatagtta gcaaaatttt aattatatta tcaatcgttt      7440
     atgtaatcgt tgatgcttta cttagttgat ggattggtag gaataaaaaa cttaactata      7500
     aactattatt tactaatatt ttttgctttc tgcaagttaa taaatagtat agtaaaactt      7560
     tttattgcaa ggagaataac gaaattaaga tattttagat actcaagatt attgaaatct      7620
     tagactaaaa aataggtact gctaccttta agaagatagt agacgtatat acttttttaa      7680
     gaaaatcaaa aagatactaa aaaaaatcta tttgtttatt gaatttaaga ctttggtaac      7740
     aaattgaaaa taaaaaggag gtattcatca tgaatacaaa aatgttgtca cagttagagg      7800
     ttatggatac tgaaatgctt gcgaaagttg aaggggggta tagctccact gattgtcaaa      7860
     atgcactgat tacaggagtc actacgggaa ttataactgg tggaactgga gcaggtttgg      7920
     ccactttagg agtagctgga cttgctggtg catttgttgg agcacacatt ggtgcaattg      7980
     ggggtggatt aacatgctta ggaggtatgg ttggtgataa attgggacta agttggtaag      8040
     acttatagta aaattatgag gattctattc tgatttattt tagtttttta aaaaaggagt      8100
     atttgtcatg gatacaaaaa tgatgtcaca attttctgtt atggatactg aaatgcttgc      8160
     ttgcgttgaa ggtggcggat gcaattgggg agattttgcc aaagcaggtg ttggaggagc      8220
     agctgtagtt gctgctttag gttgtgcagc gggtggagtg aaatatggga aaattctagg      8280
     accatggggc gctgcaatag gaggaattgg aggagcagtg gtttgtggat atttagccta      8340
     taccgctaca tcataaaaat gaaagctaaa ttttatgaag gctatattct ttattattct      8400
     cttcgctttt caaacctatc ttatttatct atccataagt atctctgata aaaaacaaaa      8460
     gactattgaa ttaacatcat tgaattgttt tgtcatatta tttctaatct atgataaatt      8520
     aatttttctc tttattgcct atgttttttt gataattttt atattaaact tgttccgtaa      8580
     ctgaaaagtg acatactata tgaatacaaa aatgatgtca caattttctg ttatggataa      8640
     tgaaatgctt gcttgcgttg aaggtggaga tattgattgg ggaagaaaaa ttagttgtgc      8700
     agcaggggtt gcatatggcg caattgatgg gtgtgcaaca acggtttgac atttctattg      8760
     ggaccatttg ctataggaat aggtgtaact ggtgctgcag gtggagctat acttggaggt      8820
     gtagcctatg cagcaacatg ttggtggtaa ttatggattt taaaagtttt attattggtt      8880
     tagtagttgg tatatttggt ccttatatgg atgacttaat tagaaaaata ttttcaaaat      8940
     cttccaaaaa ggatacggat agtactctct aaaaaataaa tttctcccct gtatttgcta      9000
     gcttaattta caggggagtt tctttaatat tgtttcgcct gtcaaaatga tatgtgatag      9060
     caggatgaaa agtctacaaa caagttggta tcaatacaat ataaagagga aagtatgttt      9120
     ttcatgcttg cttttttaat ttttacaatt caagaggttt tgatgaccat ttatgatttg      9180
     agtgatccaa ggtcaaaata agtgctatac tagcagtgta aatgttcttg ctcaactaag      9240
     ataaatcgca catttaggag gaaaacttat gaagaaaaaa atactgatta ttttcgttct      9300
     gtatctgatc atgtccatct ttctttatcc gcttagggag agtatttggt ataatctatt      9360
     ttataccata gcctatatga ttgcggttat gatctatttt tctttaatta aaaagaaaga      9420
     aaagaaatga aagattttct tgattaaaaa gaatcatatt ctttgtgaga ttgttcctgg      9480
     gtcagttgcc tttgcttgtt tctacttatc tatttctatt ttctatttct atttcgtcag      9540
     ttttccaatt tcttttagta gttattaact tgacttctat tttggttact gtttatctta      9600
     ctagggaaat gagattaaga gagtttgaag atgatgattt ggttagtcct agaaccaatc      9660
     aactcatgtt tatcggcttg acaggcttta tgtctattat ttgtttgtat agagggatca      9720
     cagcaggaga atcttatcaa caactaatcg cttatattgg tgctattctt tgcttgatca      9780
     tcatgcttct actcatttgg ggtttgaagt attataaaaa gtaggggcta atgaagtttt      9840
     tgcaatttag gaggtttcga tgacaattca agatttggat gaaaaatttt aaaaaacaat      9900
     gatatactaa acttgtcaaa gttgcaacgg gtgctgctac attatgttaa aaatcgctct      9960
     tgattgataa gttggatttg ttaggaaagg agtaaataat tatggataag aaaaagatag     10020
     tttcgactat aatatgtata gtatttcttg tagtgtcagt agataatttt tttagagact     10080
     taaccccgtt attgttcatt ttaaatatta ttggcctaac ttgtttttta gtgttaacat     10140
     acactaacat aaaagagata ctcttaaata taagtaaatg atgatttggt tagtcctaga     10200
     accaatcaac ttatgtttat cggcttggca gattttatgt ttgtcatttg tttgtataga     10260
     ggtatttcag aaacagaatt ctatcaacaa ctaatcgttt atataggtgt attctctgct     10320
     tgtttatcac gcttctgctc atgtggggct tgaagtatta taaaaagtag ctttctatcc     10380
     ttttctgaca ggatatttga gtagaaggct ctattaaatt gttagtgaaa taaatgaatg     10440
     gaggtattta atatgaaata cagattattt tttgttattt tcttgagtag tgtgttggat     10500
     attcttttag ggacattttt acaaatctct atcgtatcta ttgggtggct tgttctttac     10560
     agtggtttgt ttgaagcagg agttttcctt cttgctaata aaggggtggc ggtaaaaatc     10620
     aaggaagtag atattcgaaa tcgattcaaa tttatttttg gaaaaacctt atggtttcaa     10680
     attcttttgc tcatcttttt gataatcaaa ctttatcttg gtttggatgc gaggttgatt     10740
     ttattctatg gacatatttt cattgtcttt aatgtcttaa tgtatctatt atctagtagt     10800
     caggttagcc ttaaaaagaa caaactgtct tcttaatctt acagcagtag agcctgacaa     10860
     ggtgaggtca tagtaggaag aatttctatg aaaaagtatc aacttctatt caaaataagt     10920
     gcagtcttct cttacttatt tttcgtattt ggtctttctc agctgacgct tatcgtccaa     10980
     aattattggc aattttcttc ccagattggc aatttcgtct ggattcaaaa tatcttgagt     11040
     ttactattta gcggagtcat gatttggatt ctggttaaga caggccatgg ctatctcttt     11100
     cgcattccaa gaaaaaaatg gctttggtat tctattttga cagtattagt ggtagtgctc     11160
     catatctctt ttaacgttca gacagctaaa catgttcagt caactgctga gggttggaac     11220
     gtattgattg gttatagtgg gaccaacttt gctgagctag gtatctatgt aaccctgttt     11280
     ttcctgactc cactaatgga agagttgatt tataggggat tacttcaaca cgccttcttt     11340
     aagcattcgc gatttggcct tgatttgctt cttccttcca ttttgtttgc tcttcctcat     11400
     tttttgagtc tgcctagtct gttagatatc ttcgtctttg caacatttgg aatcatcttt     11460
     gccggtttga cccgctatac caagagtatt tatccatcct atgcggtgca tgtgatcaat     11520
     aatattgtag cgaccttccc gtttttgctc acttttctac atagggtctt ggggtaaaaa     11580
     aacaaaaggc ttgcttttca gccatagagg aggtcatcat gtataaacac ttatttttcc     11640
     tagattccaa aactttagat cggttgacac cctatattct agtcttggct tctgacacca     11700
     ttgcttttaa tgtttttgtg ctaacctttg tatctgcggt ggtttttaat ttcctaaatt     11760
     ccatgctagc tttaatggct atattcatag gggctggcta tgtggtcgga ttttggttac     11820
     taatactcaa tgaaaatcaa agagcaaact agggaactag ccgcaggctg tacttgagta     11880
     cggcaaggcg acgttgacgt ggtttgaatt tgattttcga agagtataaa atggtttgtt     11940
     ttggaaaggc tagaactaaa gaatgacgtg taggaagtct gtttgttgag gaggataatt     12000
     ttatggagtt ttttgataaa tttcatgcct tgtgttttgg atttttagta ctaataattg     12060
     tcattacagt tccttatacg attaaccatg gggatttttt tcaaaatgaa tctgcattga     12120
     ttattgtaag tcttcttgta acctcgctga gtgttgctta tgctagaaag tttgaaatga     12180
     tttcttttgg gatgttaagc aagaaacaac ttttgctttt cattgcaatc tttcttctaa     12240
     gtgtacttga gacgctggtt tatattcatt tcttcgctgt ttcttctggc tcaggggtcc     12300
     aacacttggc ggaagtcagc agaggaattt ccctgtcttt gattttgact acctcagttt     12360
     ttggccccat ccaggaggaa ctcattttca gaggacttct tcaaggtgcg gtttttgaca     12420
     attcttggtt agggcttgtg ctaacttcct ctctcttttc tttcatgcat ggaccttcta     12480
     atgtcccttc gtttattttt tatctacttg ggggcttgtt gctgggcctt gcttataaaa     12540
     agagccaaaa cctatgggtt tctactctag tccacatgtt ttacaacagt tggccactcc     12600
     tatattattt ataa                                                       12614
//
