# Supplementary material for: Genomic analyses of pneumococci reveal a wide diversity of bacteriocins – including pneumocyclicin, a novel circular bacteriocin
Source: BMC Genomics. 2015 Jul 28;16(1):554. doi: 10.1186/s12864-015-1729-4 (PMC4517551; doi:10.1186/s12864-015-1729-4)
Supplement: Additional file 9: — Sequence and annotation files for blp cassette prototypes. [file 12864_2015_1729_MOESM9_ESM.zip › blp_prototype14e_12F5_annotation.embl]

FT   source          1..12600
FT                   /organism="Streptococcus pneumoniae"
FT                   /mol_type="genomic DNA"
FT                   /strain="12F/5"
FT   CDS             complement(1..330)
FT                   /gene="blpT"
FT                   /inference="ab initio prediction:Prodigal:2.60"
FT                   /codon_start=1
FT                   /transl_table=11
FT                   /product="hypothetical protein"
FT                   /colour=10
FT   CDS             606..944
FT                   /gene="blpS"
FT                   /gene_synonym="spiR1"
FT                   /inference="ab initio prediction:Prodigal:2.60"
FT                   /codon_start=1
FT                   /transl_table=11
FT                   /product="LytTR DNA-binding domain protein"
FT                   /colour=9
FT   CDS             949..1686
FT                   /gene="blpR"
FT                   /gene_synonym="spiR2"
FT                   /inference="ab initio prediction:Prodigal:2.60"
FT                   /codon_start=1
FT                   /transl_table=11
FT                   /product="response regulator"
FT                   /colour=9
FT   CDS             1700..3040
FT                   /gene="blpH"
FT                   /gene_synonym="spiH"
FT                   /inference="ab initio prediction:Prodigal:2.60"
FT                   /codon_start=1
FT                   /transl_table=11
FT                   /product="histidine kinase"
FT                   /colour=9
FT   CDS             complement(3082..3237)
FT                   /gene="blpC"
FT                   /gene_synonym="spiP"
FT                   /inference="ab initio prediction:Prodigal:2.60"
FT                   /codon_start=1
FT                   /transl_table=11
FT                   /product="peptide pheromone"
FT                   /colour=9
FT   CDS             complement(3294..4301)
FT                   /gene="blpB ORF2"
FT                   /gene_synonym="spiD2"
FT                   /inference="ab initio prediction:Prodigal:2.60"
FT                   /codon_start=1
FT                   /transl_table=11
FT                   /product="bacteriocin secretion accessory protein"
FT                   /colour=3
FT   CDS             complement(4320..4655)
FT                   /gene="blpB ORF1"
FT                   /gene_synonym="spiD1"
FT                   /inference="ab initio prediction:Prodigal:2.60"
FT                   /codon_start=1
FT                   /transl_table=11
FT                   /product="bacteriocin secretion accessory protein"
FT                   /colour=3
FT   CDS             complement(4666..6291)
FT                   /gene="blpA ORF2"
FT                   /gene_synonym="spiBC"
FT                   /inference="ab initio prediction:Prodigal:2.60"
FT                   /codon_start=1
FT                   /transl_table=11
FT                   /product="ABC transporter; ATPase domain and transmembrane
FT                   region"
FT                   /colour=3
FT   CDS             complement(6236..6823)
FT                   /gene="blpA ORF1"
FT                   /gene_synonym="spiA"
FT                   /inference="ab initio prediction:Prodigal:2.60"
FT                   /codon_start=1
FT                   /transl_table=11
FT                   /product="ABC transporter; C39 protease domain"
FT                   /colour=3
FT   CDS             7105..7302
FT                   /gene="blpI"
FT                   /gene_synonym="pncA"
FT                   /inference="ab initio prediction:Prodigal:2.60"
FT                   /codon_start=1
FT                   /transl_table=11
FT                   /product="class II bacteriocin precursor"
FT                   /colour=7
FT   CDS             7769..8038
FT                   /gene="blpJ"
FT                   /gene_synonym="pncD"
FT                   /inference="ab initio prediction:Prodigal:2.60"
FT                   /codon_start=1
FT                   /transl_table=11
FT                   /product="class II bacteriocin precursor"
FT                   /colour=7
FT   CDS             8107..8355
FT                   /gene="blpKN"
FT                   /gene_synonym="pncU"
FT                   /inference="ab initio prediction:Prodigal:2.60"
FT                   /codon_start=1
FT                   /transl_table=11
FT                   /product="class II bacteriocin precursor"
FT                   /colour=7
FT   CDS             8374..8583
FT                   /gene="blpP"
FT                   /gene_synonym="pncK"
FT                   /inference="predicted by Prodigal with different settings"
FT                   /inference="indirect experimental evidence for function in
FT                   immunity (Dawid et al., 2007)"
FT                   /codon_start=1
FT                   /transl_table=11
FT                   /product="membrane protein with function in immunity"
FT                   /colour=4
FT   CDS             8599..8748
FT                   /gene="blpO"
FT                   /gene_synonym="pncV"
FT                   /inference="predicted by Prodigal in other strains"
FT                   /codon_start=1
FT                   /transl_table=11
FT                   /product="class II bacteriocin precursor"
FT                   /colour=7
FT   CDS             9268..9429
FT                   /gene="pncG"
FT                   /inference="ab initio prediction:Prodigal:2.60"
FT                   /codon_start=1
FT                   /transl_table=11
FT                   /product="membrane protein with putative function in
FT                   immunity"
FT                   /colour=4
FT   CDS             9439..9810
FT                   /gene="blpL"
FT                   /gene_synonym="pncH"
FT                   /inference="ab initio prediction:Prodigal:2.60"
FT                   /codon_start=1
FT                   /transl_table=11
FT                   /product="membrane protein with putative function in
FT                   immunity"
FT                   /colour=4
FT   CDS             9988..10167
FT                   /gene="pncM"
FT                   /inference="predicted by Prodigal in other strains"
FT                   /codon_start=1
FT                   /transl_table=11
FT                   /product="membrane protein with putative function in
FT                   immunity"
FT                   /colour=4
FT   CDS             10439..10822
FT                   /gene="blpX"
FT                   /gene_synonym="pncN"
FT                   /inference="ab initio prediction:Prodigal:2.60"
FT                   /codon_start=1
FT                   /transl_table=11
FT                   /product="membrane protein with putative function in
FT                   immunity"
FT                   /colour=4
FT   CDS             10874..11563
FT                   /gene="blpY"
FT                   /gene_synonym="pncO"
FT                   /inference="ab initio prediction:Prodigal:2.60"
FT                   /codon_start=1
FT                   /transl_table=11
FT                   /product="CAAX amino terminal protease"
FT                   /colour=2
FT   CDS             11605..11838
FT                   /gene="blpZ"
FT                   /gene_synonym="pncQ"
FT                   /inference="ab initio prediction:Prodigal:2.60"
FT                   /codon_start=1
FT                   /transl_table=11
FT                   /product="membrane protein with putative function in
FT                   immunity"
FT                   /colour=4
FT   CDS             11989..12600
FT                   /gene="pncP"
FT                   /gene_synonym="SP0547"
FT                   /inference="ab initio prediction:Prodigal:2.60"
FT                   /codon_start=1
FT                   /transl_table=11
FT                   /product="CAAX amino terminal protease"
FT                   /colour=2
SQ   Sequence 12600 BP; 3714 A; 1944 C; 2553 G; 4389 T; 0 other;
     ctagtttgct ctttgatttt cattgagtat taacttggtc ttgacttggt caaagtggaa        60
     gcggtcatag gcccgccaag cggcgcgagt tggagcatct ggatcaagag cgctgagtcc       120
     catgagaaga ctggaagtct ggtaaaattt ttctagttca atcaagaatc gattatccac       180
     tgtttcagcc ttggctagaa aaccaagaat agagtttaat tgctcctgaa agcggacgtc       240
     gtcagcgctt gcctgtttgc atgcttggta ggctttgttt aagtcagtaa tcaaagtatg       300
     agctcttttg atggggtctg tatctgtcat gggaatgcct cctttaatct gggtgccagt       360
     cttacttctg gcaactgtgt tttgatactg ttagtttatc acttttaatt cttttttttt       420
     attcaaatct ttaattgtca ttgaaatgtc ttgaattgcg ctgagtgaat tttatgataa       480
     aatagttgta agctcatcat gatgttgtag aaaataatcc ttttaggagt tttcaaagac       540
     tgtttaggat tgggtgtgct tgggctagac cttttctgtt attcttttct taggaggaga       600
     atccaatgaa atatatgatt attcagacgc agaaaacagt ctataaagta aacatcgacg       660
     atatctacta tatccaaaca catccaacta aagcccatac cgtacagatt gttacagaag       720
     aagctagttt taatatgctt caaaatttaa gtaatcttga gaaccaatgt ggggaaacct       780
     tgatgagatg tcatcgaaat tgtttggtta atcttgataa attaaaatcg attgattttc       840
     aagaaagaat cctttttctc ggagaagaag gtcaatacgc tgtcaagtat gccagacgtc       900
     gctatagaga aattcgtcaa aaatggttga aagagggaga gtaagaagat gagaatattt       960
     gttttagagg atgatttttc ccaacagact agaattgaaa cgacgattga gaaacttttg      1020
     aaagcacatc atatcattcc tagctctttt gaggtatttg gcaagccgga ccaactgctg      1080
     gctgaagtgc atgagaaggg ggcccatcag ctattctttt tggatattga gattcgaaat      1140
     gaagagatga agggactgga agtggctaga aagattcggg atcgggatcc ttatgccctg      1200
     attgtctttg tgacgactca ctcggagttt atgcccctgt cttttcgcta ccaagtgtct      1260
     gctttggact acattgataa ggccttgtca gcagaggagt ttgaatctcg tatcgagaca      1320
     gccctcctct atgccaatag tcaagatagt aaaagtctgg cggaagattg cttttacttt      1380
     aaatcaaaat ttgcccaatt ccaatatcct ttcaaagagg tttactatct cgaaacatcc      1440
     ccaagacccc atcgtgttat tctctatacc aagacggaca ggctagaatt tacggcgagt      1500
     ttagaggagg tttttaagca ggaaccccgt ctcttgcagt gccatcgctc ttttctcatc      1560
     aatcctgcaa atgtggtgca tttggataag aaagaaaaac tccttttctt tcccaatggt      1620
     ggaagctgtc tgatcgcgcg ttataaggtc agggaagtgt ctgaggctat taataactta      1680
     cactgagcta ggagagttta tgaacattgc ttggatattg ttgtatgcac ttgttattaa      1740
     tggactagaa attgtcattt tctttaaagt agatggaatt ggtctcactt tcgatagaat      1800
     ttttaaggcc tttcttctga aatttcttct agggatcatt tttacgactt ttcaattttt      1860
     ggctgtaagt aaatatttgt cctattttat agaacctttg ttcggtatag gtctatcttt      1920
     cttattgtta agagggcttc ctaaaaaaat ccttattttt tatggtctct tcccaatgat      1980
     attagtagag ctcttttaca gaggtgtttc ctattttgtg cttccatttt tggggcaagg      2040
     aattgtagat ggggatggca atcctatctt tttattgatt atgatattcg tttgcttcat      2100
     agttttagtc tttttgaaat ggttagacta tgatttcact agattgagaa gggagtttct      2160
     agatacaggt tttcaaaagt ctcttactaa gattaactgg gcaatggggg cttattatct      2220
     agtgatgcaa agtctatctt accttgaata tgaacaaggt attcaatcaa cgactgttcg      2280
     ccatctcatc ctagtgtttt acctactctt ttttatgggg ggtatcaaga aattggatac      2340
     ctatttgaag gaaaaacttc aggaggaact gaaccaagag cagaccttgc gctacagaga      2400
     tatggaacgc tatagtcggc atatagagga actttacaag gaaattcgga gttttcgcca      2460
     tgactacact aacctcttaa ccagcttacg tttgggcatt gaagaggagg atatggagca      2520
     gataaaagag atctacgact cggtcttaag ggattccagt cagaaattgc aggacaataa      2580
     atatgacctg ggcagattgg tgaatattcg tgaccgtgcc ctcaagagtc tcctagctgg      2640
     aaaatttata aaagctagag aaaagaacat tgtctttaat gttgaagttc ctgaggagat      2700
     tcaggttgag gggatgagcc tacttgattt tctaaccatt gtgtctatcc tttgtgacaa      2760
     tgctattgaa gctagtgcag aggccagtca acctcatgtt tcaatcgcct ttttaaaaaa      2820
     tggagcacag gagactttta tcattgaaaa ctccatcaaa gaagagggca tcgatatttc      2880
     tgaaatcttc tcctttggag caagttctaa aggggaggag agaggagttg gtctctatac      2940
     cgttatgaaa attgtggaaa gtcatcccaa taccaatcta aatactacct gccaaaatca      3000
     agtctttcgt caggtactta ctgtgataca tgcagaatga taaaaaacaa gaccgagagt      3060
     tcttgtttct cggtcttgtt tttatagctg aataggtagt tcaagtgctt ttgtgatttt      3120
     aaatttactt aaaattgttt catgtaagag ttcttcccac catcctccac ctgtaatttg      3180
     gttgagttcg gtagttgtta gttcttgaaa tgaagttagg ttttgtttct tatccatgtt      3240
     atgattctcc tttttgataa gataataaat agttatagag tgttatctga aaattaatca      3300
     gaatgggtta aaattttatc tttgaaataa tcaaaatatg ttttctttgc agttacacta      3360
     gtgacgcgac cttgtaagcc atattggatg agtttactat cctcattaga tagttttgca      3420
     agagcggtta atttaaagag attgccttgc tctgttctgg taggagtttg atcaattgtc      3480
     tgaagttggc cgatgatggt aatgccgtga tttccaatct tctccagttt taatcttaca      3540
     gtttgtcctt tatctagtag aggtagatag tcagaagcta cgtagtaagt gattagtact      3600
     tctcttgtat ctgtgatgat agggaatatt tgagcaattt ctgtaccagt tggaattcta      3660
     tttttacctt caaattcgct gttcagatga acgatacctt tacttggagc ggttaaggta      3720
     ttgttttcta agcgctgtgt cgcttgatct agttgtactt ttaattctgt taattggttc      3780
     tccacggtta gttgttgctg agaagctgtt tgtaaaaatt gagtgcggag tacttcaatt      3840
     ttggctgcta aactattatc ataagttgct acacttccga taccagcttg ctgaattttg      3900
     aggcttgcga tagatgattc aagacctgca atactttgat taatttgaga taaaaatggc      3960
     tcctctgccg ttccttgtgt ttgtccttgt gaggctacaa gataacgatt caaaattgac      4020
     tggtgtggat tgctagttgg taagcgtgct ctgttattta tgatagcatc tctcagctct      4080
     tgatattctc caatttgttg ttgaactttt gtaatttctt gttcaatagc tgatgaactg      4140
     ctattggcaa gattagcttg atttgaaacc tcagtgttag tctttgtgat acccagttca      4200
     atatcatggg attgtttagt aaaattcata aaggtattat ggtagccaaa ttcatcctcg      4260
     ccagaaaaaa gatcagtcgc tttttctaag ctttgtttca aaattccaag tccttctttt      4320
     tacttctcaa atctttgtaa ttgagtttct aaggcagttt tctgactctc ttccattgtt      4380
     tcagagtatt tgatgagtaa gtcacctttc tcaactactt gatttgccac taaatgatta      4440
     gcaaggatag gattatcact ggtcgactga atagatgcaa tgacacttgt aggggcgatt      4500
     tccccttggg aagtaacagt aatttctttt gtggcaacaa gggagaaaat caagatgaaa      4560
     gtaaacagta atgacagagg tatgattaat actgtcgcat agttatggta acgtctctga      4620
     taaaactcga cgcttctaaa aagattagga ttcatgacat tctccttatt tattgaatag      4680
     atgatggtag aagccttgcg cctgcattaa ctcttggtga ctaccaactt caatgatttt      4740
     cccctggtca agaacaatga cacggttagt tcgttcggct atactgagac gatgggctac      4800
     aaagagaatg gttttatcag ttagggatat aagattatct ataacctttt tctcagtcaa      4860
     gacatcaaga ccgctagtag cttcgtctag tattaaaaca ggagatttag ttaaaagagc      4920
     acgagcgaga gcgattcgtt gcttttgtcc tcctgataga ccagctccat cagagagctg      4980
     agtttgatag cccataggca ttctttcaat gtcttgacga atttcagcta attcataagc      5040
     ttttagaata tcttcttggc taatcatatg attaccgccc agggttaagt tttccaaaat      5100
     agagccatta aagatatagg cttgttgggg taggtaatta atatgacggc gcaagacttt      5160
     tttatcaatg tttttaatat cctgatgatt gatggaaata tgccctttgt agggtttaaa      5220
     gaaattgaca atcattttgg ctaaagttgt tttaccagaa ccactaactc caactaggct      5280
     aaccttatct ccttgtttaa tcgtgagatt aatatctgtt aaggtatctc gtccaaaacc      5340
     atacttataa gaaaggtcat caaattcaat atcgcccatc aaaaaatgtg aatgaacagg      5400
     gttttcttga acttgaaatt cagattcgac tagatagact tcgttcaaac ggttattagc      5460
     gaccttcgca gattggagtt tggtttggag gttgataata ttttccatag gagttgtaaa      5520
     gtaagaaaaa agtgtgttaa aggtaatcag ctgaccgata gaaattttac tcgacatgac      5580
     taattgagcg ccaaaccata ggataaggat attcagaact aattttgttc cctgctttaa      5640
     actcgtttgt aaaatagaat atttactgag cttaaaggat ttttccaaat aatctacaaa      5700
     ttcgctgtct atattttgat agcgattttc ttcactcgtg agcgacttta tagtttcaat      5760
     cccgttgata tcttcgataa tggcagagct aaccatagaa ttactttgca tgacatcatg      5820
     gttcattttt tcaaaaggtt tcataaaaga aaagatgatg aacatgtata taggaatgga      5880
     aagaagagaa aggaggaaga gattagggtt ttgtgccagc aagactcccc ctacaagaat      5940
     cagaatagaa acatccagaa aaagagaaag aatggtagaa gccaaggcat ctataataga      6000
     gttagcatct gtgaaccgtg aaatgatttc tcctgtacga cgtgtcgcaa agaaagacat      6060
     gggaagttca aaaatatggc gaatatagga taaaatcaca tcaatgctta atctctggct      6120
     cagaacggtt aggagataat ctctggagaa gctcatgact tgttggagga tataggtgat      6180
     aaccagacca actgagatga ttcctaaagt tgatttcatc tgatttggaa tgtactcatc      6240
     caagattcct tggagatagt aagaaccacc tatattgata atagtgacca ataagcttga      6300
     gagaacaatg taagcaatga gagatttttg tttgaaaatc agaggaagga agcttgctta      6360
     gtagaccatt ctttttatct ttatggggtt gatagctggg tttggtagct agaaaaatag      6420
     ctactccagt ccattcatag aaaaagcgtt cttttgacat tttagtgatt tttacagaag      6480
     ggtcaggatc accaataatc agatagtctt tctttgtttg atagacaaca tagtaatgtt      6540
     ggagttttcc ttctttgtta acgtgaacga taaatggata ggggacatca ctcatgtcaa      6600
     agagcgtttt atctgcttga acaggtcttg tttcaaagcc catttcatca gcggctttta      6660
     caatgccaag agcagtcgtc ccttctttat tggtctttgc aagttctctc aagtgagcta      6720
     gagaaaaatc tgaaccatag aatttagcaa tcgaggctaa ggcagcgaca ccacagtctc      6780
     tcgcatctat ttgaggaaca aatgtacgtt tataagaagt cattggcaat tcctttcata      6840
     tagtggatag gtctattatg tcataaaact aagttcatat tttatgaaat cttgaatagt      6900
     cattaaaact tcctgaatgg taaaaaagtg attagaaatt atttttttta aacatttaga      6960
     ggtggcttga aataaaaaac ctaattcaag acgtttcgat gacaattcaa gatctggatg      7020
     aaaaatttta aaaaacgatg atatactaaa cttatcaaag ttacaacaag acaaaaataa      7080
     aaaaagaaaa aaggagtatt tgtcatgaat acaaaaatga tggaacaatt ttctgttatg      7140
     gataatgaag aactcgaaat agttagtgga ggaagaggca atttaggatc tgcaatcggt      7200
     ggttgtattg gagcagtact attagctgct gcgactggtc cgataactgg gggagcagca      7260
     acacttattt gtgtaggttc aggaattatg tcctctttgt aagattatga ttcttaaata      7320
     tagtattatt atcgctatta atttactgtc ttatttactt acttacaaaa tatcaaagtt      7380
     atctaagaat catgagaata agatagttag caaaatttta attatattat caatcgttta      7440
     tgtaatcgtt gatgctttac ttagttgatg gattggtagg aataaaaaac ttaactataa      7500
     actattattt actaatattt tttgctttct gcaagttaat aaatagtata gtaaaacttt      7560
     ttattgcaag gagaataacg aaattaagat attttagata ctcaagatta ttgaaatctt      7620
     agactaaaaa ataggtactg ctacctttaa gaagatagta gacgtatata cttttttaag      7680
     aaaatcaaaa agatactaaa aaaaatctat ttgtttattg aatttaagac tttggtaaca      7740
     aattgaaaat aaaaaggagg tattcatcat gaatacaaaa atgttgtcac agttagaggt      7800
     tatggatact gaaatgcttg cgaaagttga aggggggtat agctccactg attgtcaaaa      7860
     tgcactgatt acaggagtca ctacgggaat tataactggt ggaactggag caggtttggc      7920
     cactttagga gtagctggac ttgctggtgc atttgttgga gcacacattg gtgcaattgg      7980
     gggtggatta acatgcttag gaggtatggt tggtgataaa ttgggactaa gttggtaaga      8040
     cttatagtaa aattatgagg attctattct gatttatttt agttttttaa aaaaggagta      8100
     tttgtcatgg atacaaaaat gatgtcacaa ttttctgtta tggatactga aatgcttgct      8160
     tgcgttgaag gtggcggatg caattgggga gattttgcca aagcaggtgt tggaggagca      8220
     gctgtagttg ctgctttagg ttgtgcagcg ggtggagtga aatatgggaa aattctagga      8280
     ccatggggcg ctgcaatagg aggaattgga ggagcagtgg tttgtggata tttagcctat      8340
     accgctacat cataaaaatg aaagctaaat tttatgaagg ctatattctt tattattctc      8400
     ttcgcttttc aaacctatct tatttatcta tccataagta tctctgataa aaaacaaaag      8460
     actattgaat taacatcatt gaattgtttt gtcatattat ttctaatcta tgataaatta      8520
     atttttctct ttattgccta tgtttttttg ataattttta tattaaactt gttccgtaac      8580
     tgaaaagtga catactatat gaatacaaaa atgatgtcac aattttctgt tatagataat      8640
     gaaatgcttg cttgcgttga aggtggagat attgattggg gaagaaaaat tagttgtgca      8700
     gcaggggttg catatggcgc aattgatggg tgtgcaacaa cggtttgaca tttctattgg      8760
     gaccatttgc tataggaata ggtgtaactg gtgctgcagg tggagctata cttggaggtg      8820
     tagcctatgc agcaacatgt tggtggtaat tatggatttt aaaagtttta ttattggttt      8880
     agtagttggt atatttggtc cttatatgga tgacttaatt agaaaaatat tttcaaaatc      8940
     ttccaaaaag gatacggata gtactctcta aaaaataaat ttctcccctg tatttgctag      9000
     cttaatttac aggggagttt ctttaatatt gtttcgcctg tcaaaatgat atgtgatagc      9060
     aggatgaaaa gtctacaaac aagttggtat caatacaata taaagaggaa agtatgtttt      9120
     tcatgcttgc ttttttaatt tttacaattc aagaggtttt gatgaccatt tatgatttga      9180
     gtgatccaag gtcaaaataa gtgctatact agcagtgtaa atgttcttgc tcaactaaga      9240
     taaatcgcac atttaggagg aaaacttatg aagaaaaaaa tactgattat tttcgttctg      9300
     tatctgatca tgtccatctt tctttatccg cttagggaga gtatttggta taatctattt      9360
     tataccatag cctatatgat tgcggttatg atctattttt ctttaattaa aaagaaagaa      9420
     aagaaatgaa agattttctt gattaaaaag aatcatattc tttgtgagat tgttcctggg      9480
     tcagttgcct ttgcttgttt ctacttatct atttctattt cgtcagtttt ccaatttctt      9540
     ttagtagtta ttaacttgac ttctattttg gttactgttt atcttactag ggaaatgaga      9600
     ttaagagagt ttgaagatga tgatttggtt agtcctagaa ccaatcaact catgtttatc      9660
     ggcttgacag gctttatgtc tattatttgt ttgtatagag gtatcacagc aggagaatct      9720
     tatcaacaac taatcgctta tattggtgct attctttgct tgatcatcat gcttctactc      9780
     atttggggtt tgaagtatta taaaaagtag gggctaatga agtttttgca atttaggagg      9840
     tttcgatgac aattcaagat ttggatgaaa aattttaaaa aacaatgata tactaaactt      9900
     gtcaaagttg caacgggtgc tgctacatta tgttaaaaat cgctcttgat tgataagttg      9960
     gatttgttag gaaaggagta aataattatg gataagaaaa agatagtttc gactataata     10020
     tgtatagtat ttcttgtagt gtcagtagat aattttttta gagacttaac cccgttactg     10080
     ttcattttaa atattattgg cctgtcttgc ttttcagtgc taacatacat taacataaaa     10140
     gagatactct taaatataag taaatgatga tttggttagt cctagaacca atcaacttat     10200
     gtttatcggc ttggcagatt ttatgtttgt catttgtttg tatagaggta tttcagaaac     10260
     agaattctat caacaactaa tcgcttatat aggtgtattc tctgcttgtt tatcacgctt     10320
     ctgctcatgt ggggcttgaa gtattataaa aagtagcttt ctatcctttt ctgacaggat     10380
     atttgagtag aaggctctat taaattgtta gtgaaataaa tgaatggagg tatttaatat     10440
     gaaatacaga ttattttttg ttattttctt gagtagtgtg ttggatattc ttttagggac     10500
     atttttacaa atctctatcg tatctattgg gtggcttgtt ctttacagtg gtttgtttga     10560
     agcaggagtt ttccttcttg ctaataaagg ggtggcggta aaaatcaagg aagtagatat     10620
     tcgaaatcgc tttaaattta tttttggaaa aaccttatgg tttcaaattc ttttgctcat     10680
     ctttttgata atcaaacttt atcttggttt ggatgcgagg ttgattttat tctatggaca     10740
     tattttcatt gtctttaatg ccttaatgta tctattatct agtagtcagg ttagccttaa     10800
     aaaaaacaaa ctgtcttctt aatcttacag cagtagagcc tgacaaggtg aggtcatagt     10860
     agggaggatt tctatgaaaa agtatcaact tctattcaaa ataagtgcag ttttctctta     10920
     cttatttttc gtatttggtc tttctcagat gacgcttatt attcaaaatt attggcaatt     10980
     ttcttcccag attggcaatt tcgtctggat tcaaaatttc ttgagtttgc tatttagcgg     11040
     agtcatgatt tggattctgg ttaagacagg tcatggttat ctctttcaca ttccaagaaa     11100
     aaaatggctt tggtattcga ttttgacagt attagtggta gtgctccaga tctcttttaa     11160
     cgttcagaca gctaaacatg ttcagtcaac tgctgaaggt tgggctgtat tgatcggtta     11220
     tagtgggacc aactttgctg agctaggtat ctatataact ttgttctttc tgactccact     11280
     tatggaagag ctaatctata gaggattact gcaacacgcc ttttttaagc attcgagatt     11340
     tggccttgat ttgcttcttc cgtcaatttt atttgctctt cctcattttt caagcctgcc     11400
     tagtttgtta gatatcttca tctttgcaac atctggcatc atctttgcta gtttgacccg     11460
     ctataccaag agcatttatc cttcctatgc ggtgcatgtg atcaataata ttttcgcaac     11520
     attaccattt ttgctgactt ttttacatag ggtcttgggg taaaaaaaca aaaggcttgc     11580
     ttttcagcca tagaggagat tatcatgtat aaacacttat ttttcctaga ttccaaaact     11640
     ttagatcggt tgacacccta tattctagtc ttggcttctg acaccattgc ttttaatgtt     11700
     tttgtgctaa cctttgtatc tgcggtggtt tttaatttcc taaattccat gctagcttta     11760
     atggctatat tcataggggc tggctatgtg gtcggatttt ggttactaat actcaatgaa     11820
     aatcaaagag caaactagga aactagccgc aggctgtact tgagtacggc aaggcgacgt     11880
     tgacgtggtt tgaatttgat tttcgaagag tataaaatgg tttgttttgg aaaggctaga     11940
     actaaagaat gacgtgtagg aagtctgttt gttgaggagg ataattttat ggagtttttt     12000
     gataaatttc atgccttgtg ttttggattt ttagtactaa taattgtcat tacagttcct     12060
     tatacgatta accatgggga tttttttcaa aatgaatctg cattgattat tgtaagtctt     12120
     cttgtaacct cgctgagtgt tgcttatgct agaaagtttg aaatgatttc ttttgggatg     12180
     ttaagcaaga aacaactttt gcttttcatt gcaatctttc ttctaagtgt acttgagacg     12240
     ctggtttata ttcatttctt cgctgtctct tctggctcag gggtccaaca cttggcggaa     12300
     gtcagcagag gaatttccct gtctttgatt ttgactacct cagtttttgg ccccatccag     12360
     gaggaactca ttttcagagg acttcttcaa ggtgcggttt ttgacaattc ttggttaggg     12420
     cttgtgctaa cttcctctct cttttctttc atgcatggac cttctaatgt cccttcgttt     12480
     attttttatc tacttggggg cttgttgctg ggccttgctt ataaaaagag ccaaaaccta     12540
     tgggtttcta ctctagtcca catgttttac aacagttggc cactcctata ttatttataa     12600
//
