# Supplementary material for: Genomic analyses of pneumococci reveal a wide diversity of bacteriocins – including pneumocyclicin, a novel circular bacteriocin
Source: BMC Genomics. 2015 Jul 28;16(1):554. doi: 10.1186/s12864-015-1729-4 (PMC4517551; doi:10.1186/s12864-015-1729-4)
Supplement: Additional file 9: — Sequence and annotation files for blp cassette prototypes. [file 12864_2015_1729_MOESM9_ESM.zip › blp_prototype14f_12F6.fasta]

>blp_cassette_prototype14f_12F6
ctagtttgctctttgattttcattgagtattaacttggtcttgacttggtcaaagtggaa
gcggtcataggcccgccaagcggcgcgagttggagcatctggatcaagagcgctgagtcc
catgagaagactggaagtctggtaaaatttttctagttcaatcaagaatcgattatccac
tgtttcagccttggctagaaaaccaagaatagagtttaattgctcctgaaagcggacgtc
gtcagcgcttgcctgtttgcatgcttggtaggctttgtttaagtcagtaatcaaagtatg
agctcttttgatggggtctgtatctgtcatgggaatgcctcctttaatctgggtgccagt
cttacttctggcaactgtgttttgatactgttagtttatcacttttaattcttttttttt
attcaaatctttaattgtcattgaaatgtcttgaattgcgctgagtgaattttatgataa
aatagttgtaagctcatcatgatgttgtagaaaataatccttttaggagttttcaaagac
tgtttaggattgggtgtgcttgggctagaccttttctgttattcttttcttaggaggaga
atccaatgaaatatatgattattcagacgcagaaaacagtctataaagtaaacatcgacg
atatctactatatccaaacacatccaactaaagcccataccgtacagattgttacagaag
aagctagttttaatatgcttcaaaatttaagtaatcttgagaaccaatgtggggaaacct
tgatgagatgtcatcgaaattgtttggttaatcttgataaattaaaatcgattgattttc
aagaaagaatcctttttctcggagaagaaggtcaatacgctgtcaagtatgccagacgtc
gctatagagaaattcgtcaaaaatggttgaaagagggagagtaagaagatgagaatattt
gttttagaggatgatttttcccaacagactagaattgaaacgacgattgagaaacttttg
aaagcacatcatatcattcctagctcttttgaggtatttggcaagccggaccaactgctg
gctgaagtgcatgagaagggggcccatcagctattctttttggatattgagattcgaaat
gaagagatgaagggactggaagtggctagaaagattcgggatcgggatccttatgccctg
attgtctttgtgacgactcactcggagtttatgcccctgtcttttcgctaccaagtgtct
gctttggactacattgataaggccttgtcagcagaggagtttgaatctcgtatcgagaca
gccctcctctatgccaatagtcaagatagtaaaagtctggcggaagattgcttttacttt
aaatcaaaatttgcccaattccaatatcctttcaaagaggtttactatctcgaaacatcc
ccaagaccccatcgtgttattctctataccaagacggacaggctagaatttacggcgagt
ttagaggaggtttttaagcaggaaccccgtctcttgcagtgccatcgctcttttctcatc
aatcctgcaaatgtggtgcatttggataagaaagaaaaactccttttctttcccaatggt
ggaagctgtctgatcgcgcgttataaggtcagggaagtgtctgaggctattaataactta
cactgagctaggagagtttatgaacattgcttggatattgttgtatgcacttgttattaa
tggactagaaattgtcattttctttaaagtagatggaattggtctcactttcgatagaat
ttttaaggcctttcttctgaaatttcttctagggatcatttttacgacttttcaattttt
ggctgtaagtaaatatttgtcctattttatagaacctttgttcggtataggtctatcttt
cttattgttaagagggcttcctaaaaaaatccttattttttatggtctcttcccaatgat
attagtagagctcttttacagaggtgtttcctattttgtgcttccatttttggggcaagg
aattgtagatggggatggcaatcctatctttttattgattatgatattcgtttgcttcat
agttttagtctttttgaaatggttagactatgatttcactagattgagaagggagtttct
agatacaggttttcaaaagtctcttactaagattaactgggcaatgggggcttattatct
agtgatgcaaagtctatcttaccttgaatatgaacaaggtattcaatcaacgactgttcg
ccatctcatcctagtgttttacctactcttttttatggggggtatcaagaaattggatac
ctatttgaaggaaaaacttcaggaggaactgaaccaagagcagaccttgcgctacagaga
tatggaacgctatagtcggcatatagaggaactttacaaggaaattcggagttttcgcca
tgactacactaacctcttaaccagcttacgtttgggcattgaagaggaggatatggagca
gataaaagagatctacgactcggtcttaagggattccagtcagaaattgcaggacaataa
atatgacctgggcagattggtgaatattcgtgaccgtgccctcaagagtctcctagctgg
aaaatttataaaagctagagaaaagaacattgtctttaatgttgaagttcctgaggagat
tcaggttgaggggatgagcctacttgattttctaaccattgtgtctatcctttgtgacaa
tgctattgaagctagtgcagaggccagtcaacctcatgtttcaatcgcctttttaaaaaa
tggagcacaggagacttttatcattgaaaactccatcaaagaagagggcatcgatatttc
tgaaatcttctcctttggagcaagttctaaaggggaggagagaggagttggtctctatac
cgttatgaaaattgtggaaagtcatcccaataccaatctaaatactacctgccaaaatca
agtctttcgtcaggtacttactgtgatacatgcagaatgataaaaaacaagaccgagagt
tcttgtttctcggtcttgtttttatagctgaataggtagttcaagtgcttttgtgatttt
aaatttacttaaaattgtttcatgtaagagttcttcccaccatcctccacctgtaatttg
gttgagttcggtagttgttagttcttgaaatgaagttaggttttgtttcttatccatgtt
atgattctcctttttgataagataataaatagttatagagtgttatctgaaaattaatca
gaatgggttaaaattttatctttgaaataatcaaaatatgttttctttgcagttacacta
gtgacgcgaccttgtaagccatattggatgagtttactatcctcattagatagttttgca
agagcggttaatttaaagagatttccttgctctgttctggtaggagtttgatcaattgtc
tgaagttggccgatgatggtggtgccgtgatttccaatcttctccagttttaatcttaca
gtttgtcctttatctagtagaggtagatagtcagaagatacgtagtaagtgattagtact
tctcttgtatctgtgatgacagggaatatttgagcaatttctgtaccagttggaattcta
tttttaccttcaaattcgctgttcagatgaacgatacctttacttggggaggttaaggta
ttgttttccaaacgctgtgtggcttgatctagttgtacttttaattctgttaattgattc
tccacagttagttgttgctgtgaggctgtctgtaaaaattgagtgcggagtacttcaatt
ttggttgctaaactgttatcataagttgctacacttccgataccagcttgctgaattttg
aggcttgcgatagatgattcaagacctgcaatactttgattaatttgagataaaaatggc
tcctctgcagttccttgtgtttgtccttgtgaggctacaagataacgattcaaaattgac
tggtgcggattgccagttggtaagcgtgctctgttatttatgatagcatctctcaactct
tgatattctccaatttgttgttgaacttttgtaatttcttgttcaatagctgatgaactg
ctattggaaagattagcttgatttgaaacttcggtgttagtctttgtgatacccagttca
atatcatgggattgtttagtaaaattcataaaggtattatggtagccaaattcatcctcg
ccagaaaaaagatcagtcgctttttctaagctttgtttcaaaattccaagtccttctttt
tgcttctcaagtctttgtaattgagttgctaaggcagttttctgactttcttccattgtt
tcagagtatttgatgagtaagtcccctttttcaactacttgatttgccactaaatgatta
gctaggataggattatcactggttgactgaatggaggcaatgacacttgtaggggcgatt
tctccttgggaagtaacagtaatttcttttgtggcaacaagggagaaaatcaagatgaaa
gtaaatagtaatgaaagaggtataattaacactgtcgcatagttatggtaacgtctctga
taaaactcgacgcttctaaaaagattaggattcatgacattctccttatttattgaatag
atgatggtagaaaccttgcgcctgcattaactcttggtgactaccaacttcaatgatttt
cccctggtcaagaacaatgacacggttggttcgttcggctatactgagacgatgggctac
aaagagaatggttttatcagttagagacataagattatctataacctttttctcagtcaa
gacatcaagaccgctagtagcttcatctagtattaaaacaggagatttagttaaaagagc
acgagcgagagcgattcgttgcttctgtcctcctgatagaccagctccatcagagagctg
agtttgatagcccataggcattctttcaatgtcttgacggatttcagctacttcacaagc
ttttagaatatcttcttgactaatcatatgattaccgcccaaggttaagttttccaaaat
agagccattaaagatataggcttgttggggtaggtaattaatatgacggcgcaagacttt
tttatcaatgtttttaatatcctgatgattgatggaaatatgccctttgtagggttcaaa
gaaattgacaatcattttggctaaagttgttttaccagaaccactaactccaactaggct
aaccttatctccttgtttaatcgtgagattaatatctgttaaggtatctcatccaaaacc
atacttataagaaaggtcatcaaattcaatatcgcccatcaaaaaatgtgaatgaacagg
gttttcttgaacttgaaattcagattcgactagatagacttcgttcaaacggttattagc
gaccttcgcagattggagtttggtttggaggttgataatattttccataggagttgtaaa
gtaagaaaaaagtgtgttaaaggtaatcagctgaccgatagaaattttacttgacatgac
taattgagcgccaaaccataggataaggatattcagaactaattttgttccctgctttaa
actcgtttgtaaaatagaatatttactgagcttaaaggatttttccaaataatctacaaa
ttcgctgtctatattttgatagcgattttcttcactcgtgagcgactttatagtttcaat
cccgttgatatcttcgataatggcagagctaaccatagaattactttgcatgacatcatg
gttcattttttcgaaaggtttcataaaagaaaagatgatgaacatgtatatagaaatgga
aataagagaaagaaggaagagattagggttttgtgccagtaagacgcctcctacaagaat
cagaatagaaacatccagaaaaagagaaagaatggtagaagccaaggcatctataataga
gttagcatctgtgaatcgtgaaatgatttctcctgtacgacgtgtcgcaaagaaagacat
gggaagttcaaaaatatggcgaatataggataaaatcacatcaatgcttaatctctggct
cagaacggttaggagataatctctggagaagctcatgacttgttggaggatataggtgat
aaccagaccaactgagatgattcctaaagttgatttcatctgatttggaatgtactcatc
caagattccttggagatagtaagaaccacctatattgataatagtgaccaataagcttga
gagaacaatgtaagcaatgagagatttttgtttgaaaatcagaggaaggaagcttgctta
gtagaccattctttttatctttatggggttgatagctgggtttggtagctagaaaaatag
ctactccagtccattcatagaaaaagcgttcttttgacattttagtgatttttacagaag
ggtcaggatcaccaataatcagatagtctttctttgtttgatagacaacatagtaatgtt
ggagttttccttctttgttaacgtgaacgataaatggataggggacatcactcatgtcaa
agagcgttttatctgcttgaacaggtcttgtttcaaagcccatttcatcagcggctttta
caatgccaagagcagtcgtcccttctttattggtctttgcaagttctctcaagtgagcta
gagaaaaatctgaaccatagaatttagcaatcgaggctaaggcagcgacaccacagtctc
tcgcatctatttgaggaacaaatgtacgtttataagaagtcattggcaattcctttcata
tagtggataggtctattatgtcataaaactaagttcatattttatgaaatcttgaatagt
cattaaaacttcctgaatggtaaaaaagtgattagaaattattttttttaaacatttaga
ggtggcttgaaataaaaaacctaattcaagacgtttcgatgacaattcaagatctggatg
aaaaattttaaaaaacgatgatatactaaacttatcaaagttacaacaagacaaaaataa
aaaaagaaaaaaggagtatttgtcatgaatacaaaaatgatggaacaattttctgttatg
gataatgaagaactcgaaatagttagtggaggaagaggcaatttaggatctgcaatcggt
ggttgtattggagcagtactattagctgctgcgactggtccgataactgggggagcagca
acacttatttgtgtaggttcaggaattatgtcctctttgtaagattatgattcttaaata
tagtattattatcgctattaatttactgtcttatttacttacttacaaaatatcaaagtt
atctaagaatcatgagaataagatagttagcaaaattttaattatattatcaatcgttta
tgtaatcgttgatgctttacttagttgatggattggtaggaataaaaaacttaactataa
actattatttactaatattttttgctttctgcaagttaataaatagtatagtaaaacttt
ttattgcaaggagaataacgaaattaagatattttagatactcaagattattgaaatctt
agactaaaaaataggtactgctacctttaagaagatagtagacgtatatacttttttaag
aaaatcaaaaagatactaaaaaaaatctatttgtttattgaatttaagactttggtaaca
aattgaaaataaaaaggaggtattcatcatgaatacaaaaatgttgtcacagttagaggt
tatggatactgaaatgcttgcgaaagttgaaggggggtatagctccactgattgtcaaaa
tgcactgattacaggagtcactacgggaattataactggtggaactggagcaggtttggc
cactttaggagtagctggacttgctggtgcatttgttggagcacacattggtgcaattgg
gggtggattaacatgcttaggaggtatggttggtgataaattgggactaagttggtaaga
cttatagtaaaattatgaggattctattctgatttattttagttttttaaaaaaggagta
tttgtcatggatacaaaaatgatgtcacaattttctgttatggatactgaaatgcttgct
tgcgttgaaggtggcggatgcaattggggagattttgccaaagcaggtgttggaggagca
gctgtagttgctgctttaggttgtgcagcgggtggagtgaaatatgggaaaattctagga
ccatggggcgctgcaataggaggaattggaggagcagtggtttgtggatatttagcctat
accgctacatcataaaaatgaaagctaaattttatgaaggctatattctttattattctc
ttcgcttttcaaacctatcttatttatctatccataagtatctctgataaaaaacaaaag
actattgaattaacatcattgaattgttttgtcatattatttctaatctatgataaatta
atttttctctttattgcctatgtttttttgataatttttatattaaacttgttccgtaac
tgaaaagtgacatactatatgaatacaaaaatgatgtcacaattttctgttatagataat
gaaatgcttgcttgcgttgaaggtggagatattgattggggaagaaaaattagttgtgca
gcaggggttgcatatggcgcaattgatgggtgtgcaacaacggtttgacatttctattgg
gaccatttgctataggaataggtgtaactggtgctgcaggtggagctatacttggaggtg
tagcctatgcagcaacatgttggtggtaattatggattttaaaagttttattattggttt
agtagttggtatatttggtccttatatggatgacttaattagaaaaatattttcaaaatc
ttccaaaaaggatacggatagtactctctaaaaaataaatttctcccctgtatttgctag
cttaatttacaggggagtttctttaatattgtttcgcctgtcaaaatgatatgtgatagc
aggatgaaaagtctacaaacaagttggtatcaatacaatataaagaggaaagtatgtttt
tcatgcttgcttttttaatttttacaattcaagaggttttgatgaccatttatgatttga
gtgatccaaggtcaaaataagtgctatactagcagtgtaaatgttcttgctcaactaaga
taaatcgcacatttaggaggaaaacttatgaagaaaaaaatactgattattttcgttctg
tatctgatcatgtccatctttctttatccgcttagggagagtatttggtataatctattt
tataccatagcctatatgattgcggttatgatctatttttctttaattaaaaagaaagaa
aagaaatgaaagattttcttgattaaaaagaatcatattctttgtgagattgttcctggg
tcagttgcctttgcttgtttctacttatctatttctatttcgtcagttttccaatttctt
ttagtagttattaacttgacttctattttggttactgtttatcttactagggaaatgaga
ttaagagagtttgaagatgatgatttggttagtcctagaaccaatcaactcatgtttatc
ggcttgacaggctttatgtctattatttgtttgtatagaggtatcacagcaggagaatct
tatcaacaactaatcgcttatattggtgctattctttgcttgatcatcatgcttctactc
atttggggtttgaagtattataaaaagtaggggctaatgaagtttttgcaatttaggagg
tttcgatgacaattcaagatttggatgaaaaattttaaaaaacaatgatatactaaactt
gtcaaagttgcaacgggtgctgctacattatgttaaaaatcgctcttgattgataagttg
gatttgttaggaaaggagtaaataattatggataagaaaaagatagtttcgactataata
tgtatagtatttcttgtagtgtcagtagataatttttttagagacttaaccccgttactg
ttcattttaaatattattggcctgtcttgcttttcagtgctaacatacattaacataaaa
gagatactcttaaatataagtaaatgatgatttggttagtcctagaaccaatcaacttat
gtttatcggcttggcagattttatgtttgtcatttgtttgtatagaggtatttcagaaac
agaattctatcaacaactaatcgcttatataggtgtattctctgcttgtttatcacgctt
ctgctcatgtggggcttgaagtattataaaaagtagctttctatccttttctgacaggat
atttgagtagaaggctctattaaattgttagtgaaataaatgaatggaggtatttaatat
gaaatacagattattttttgttattttcttgagtagtgtgttggatattcttttagggac
atttttacaaatctctatcgtatctattgggtggcttgttctttacagtggtttgtttga
agcaggagttttccttcttgctaataaaggggtggcggtaaaaatcaaggaagtagatat
tcgaaatcgctttaaatttatttttggaaaaaccttatggtttcaaattcttttgctcat
ctttttgataatcaaactttatcttggtttggatgcgaggttgattttattctatggaca
tattttcattgtctttaatgccttaatgtatctattatctagtagtcaggttagccttaa
aaaaaacaaactgtcttcttaatcttacagcagtagagcctgacaaggtgaggtcatagt
agggaggatttctatgaaaaagtatcaacttctattcaaaataagtgcagttttctctta
cttatttttcgtatttggtctttctcagatgacgcttattattcaaaattattggcaatt
ttcttcccagattggcaatttcgtctggattcaaaatttcttgagtttgctatttagcgg
agtcatgatttggattctggttaagacaggtcatggttatctctttcacattccaagaaa
aaaatggctttggtattcgattttgacagtattagtggtagtgctccagatctcttttaa
cgttcagacagctaaacatgttcagtcaactgctgaaggttgggctgtattgatcggtta
tagtgggaccaactttgctgagctaggtatctatataactttgttctttctgactccact
tatggaagagctaatctatagaggattactgcaacacgccttttttaagcattcgagatt
tggccttgatttgcttcttccgtcaattttatttgctcttcctcatttttcaagcctgcc
tagtttgttagatatcttcatctttgcaacatctggcatcatctttgctagtttgacccg
ctataccaagagcatttatccttcctatgcggtgcatgtgatcaataatattttcgcaac
attaccatttttgctgacttttttacatagggtcttggggtaaaaaaacaaaaggcttgc
ttttcagccatagaggagattatcatgtataaacacttatttttcctagattccaaaact
ttagatcggttgacaccctatattctagtcttggcttctgacaccattgcttttaatgtt
tttgtgctaacctttgtatctgcggtggtttttaatttcctaaattccatgctagcttta
atggctatattcataggggctggctatgtggtcggattttggttactaatactcaatgaa
aatcaaagagcaaactaggaaactagccgcaggctgtacttgagtacggcaaggcgacgt
tgacgtggtttgaatttgattttcgaagagtataaaatggtttgttttggaaaggctaga
actaaagaatgacgtgtaggaagtctgtttgttgaggaggataattttatggagtttttt
gataaatttcatgccttgtgttttggatttttagtactaataattgtcattacagttcct
tatacgattaaccatggggatttttttcaaaatgaatctgcattgattattgtaagtctt
cttgtaacctcgctgagtgttgcttatgctagaaagtttgaaatgatttcttttgggatg
ttaagcaagaaacaacttttgcttttcattgcaatctttcttctaagtgtacttgagacg
ctggtttatattcatttcttcgctgtctcttctggctcaggggtccaacacttggcggaa
gtcagcagaggaatttccctgtctttgattttgactacctcagtttttggccccatccag
gaggaactcattttcagaggacttcttcaaggtgcggtttttgacaattcttggttaggg
cttgtgctaacttcctctctcttttctttcatgcatggaccttctaatgtcccttcgttt
attttttatctacttgggggcttgttgctgggccttgcttataaaaagagccaaaaccta
tgggtttctactctagtccacatgttttacaacagttggccactcctatattatttataa
