# Supplementary material for: Genomic analyses of pneumococci reveal a wide diversity of bacteriocins – including pneumocyclicin, a novel circular bacteriocin
Source: BMC Genomics. 2015 Jul 28;16(1):554. doi: 10.1186/s12864-015-1729-4 (PMC4517551; doi:10.1186/s12864-015-1729-4)
Supplement: Additional file 9: — Sequence and annotation files for blp cassette prototypes. [file 12864_2015_1729_MOESM9_ESM.zip › blp_prototype14g_SA10.fasta]

>blp_cassette_prototype14g_SA10
ctagtttgctctttgattttcattgagtattaacttggtcttgacttggtcaaagtggaa
gcggtcataggcccgccaagcggcgcgagttggagcatctggatcaagagcgctgagtcc
catgagaagactggaagtctggtaaaatttttccaattcaatcaagaatcgattatccac
tgtttcagccttggctagaaaaccaagaatagagtttaattgctcctgaaagcggacgtc
gtcagcgcttgcctgtttgcatgcttggtaggctttgtttaagtcagtaatcaaagtatg
agctcttttgatggggtctgtatctgtcatgggaatgcctcctttaatctgggtgccagt
cttacttctggcaactgtgttttgatactgttagtttatcacttttaattcttttttttt
attcaaatctttaattgtcattgaaatgtcttgaattgcgctgagtgaattttatgataa
aatagttgtaagctcatcatgatgttgtggaaaataatccttttaggagttttcaaagac
tgtttaggattgggtgtgcttgggctagaccttttctgttattcttttcttaggaggaga
atccaatgaaacatatgattattcagacacagaaaacagtctataaagtaaacatcgacg
atatctactatatccaaacacatccaactaaagcccataccgtacagattgttacagaaa
aagctagttttaatatgcttcaaaatttaagtaatcttgagaaccaatgtggggaaacct
tgatgagatgtcatcgaaattgtttggttaatcttgataaattaaaatcgattgattttc
aagaaagaatcctttttctcggagaagaaggtcaatacgctgtcaagtatgccagacgtc
gctatagagaaattcgtcaaaaatggttgaaagaaggagagtaagaagatgagaatattt
gttttagaagatgatttttcccaacagactaggattgaaacgacgattgagaaactcttg
aaggaacatcatatcactcccagctcttttgaggtatttggcaagccagaccaactgctg
gcagaggtgcatgagaagggggcccatcagctattctttttggatattgagattcgaaat
gaggagatgaaggggctggaagtggctagaaagattcgggatcgagacccctatgcccta
atcgtctttgtgacgactcactcggagtttatgcctctgtcctttcgctaccaagtgtca
gctttggactacattgataaggccctttcggcagaggagtttgaatctcgtatcgagaca
gccctcctctatgccaatagtcaagatagtaaaagtctggcggaagattgcttttacttt
aaatcaaaatttgcccaattccagtatccttttaaagaggtttactatctcgaaacatcc
ccaagaccccatcgtgttattctctataccaagacagacaggctggaatttacagcgagt
ttagaggaggttttcaagcaggaaccccgtctcttgcagtgccatcgctcttttctcatc
aatcctgcaaatgtggtgcatttggataagaaagaaaaactccttttctttcccaatggt
ggaagttgtctgatcgcgcgttataaggtcagggaagtgtctgaggctattaataactta
cactgagctaggagagtttatgaacattgcttggatattgttgtatgcacttgttattaa
tggactagaaattgtcattttctttaaagtagatggaattggtctcactttcgatagaat
ttttaaggcctttcttctgaaatttcttctagggatcatttttacgacttttcaattttt
ggctgtaagtaaatatttgtcctattttatagaacctttgttcggtataggtctatcttt
cttattgttaagagggcttcctaaaaaaatccttattttttatggtctcttcccaatgat
attagtagagctcttttacagaggtgtttcctattttgtgcttccatttttggggcaagg
aattgtagatggggatggcaatcctatctttttattgattatgatattcgtttgcttcat
agttttagtctttttgaaatggttagactatgatttcactagattgagaagggagtttct
agatacaggttttcaaaagtctcttactaagattaactgggcaatgggggcttattatct
agtgatgcaaagtctatcttaccttgaatatgaacaaggtattcaatcaacgactgttcg
ccatctcatcctagtgttttacctactcttttttatggggggtatcaagaaattggatac
ctatttgaaggaaaaacttcaggaggaactgaaccaagagcagaccttgcgctacagaga
tatggaacgctatagtcggcatatagaggaactttacaaggaaattcggagttttcgcca
tgactacactaacctcttaaccagcttacgtttgggcattgaagaggaggaaatggagca
gataaaagagatctacgactcggtcttaagggattccagtcagaaattgcaggacaataa
atatgacctgggcagattggtgaatattcgtgaccgtgccctcaagagtctcctagctgg
aaaatttataaaagctagagaaaagaacattgtctttaatgttgaagttcctgaggagat
tcaggttgaggggatgagcctacttgattttctaaccattgtgtctatcctttgtgacaa
tgctattgaagctagtgcagaggccagtcaacctcatgtttcaatcgcctttttaaaaaa
tggagcacaggagacttttatcattgaaaactccatcaaagaagagggcatcgatatttc
tgaaatcttctcctttggagcaagttctaaaggggaggagagaggagttggtctctatac
cgttatgaaaattgtggaaagtcatcccaataccaatctaaatactacctgccaaaatca
agtctttcgtcaggtacttactgtgatacatgcagaatgataaaaaacaagaccgagagt
tcttgtttctcggtcttgtttttatagctgaataggtagttcaagtgcttttgtgatttt
aaatttacttaaaattgtttcatgtaagagttcttcccaccatcctccacctgtaatttg
gttgagttcggtagttgttagttcttgaaatgaagttaggttttgtttcttatccatgtt
atgattctcctttttgataagataataaatagttatagagtgttatctgaaaattaatca
gaatgggttaaaattttatctttgaaataatcaaaatatgttttctttgcagttacacta
gtgacgcgaccttgtaagccatattggatgagtttactatcctcattagatagttttgca
agagcggttaatttaaagagattaccttgctctgttctggtaggagtttgatcaattgtc
tgaagttggccgatgatggtggtgccgtgatttccaatcttctccagttttaatcttaca
gtttgtcctttatctagtagaggtagatagtcagaagatacgtagtaagtgattagtact
tctcttgtatctgtgatgatagggaatatttgagcaatttctgtaccagttggaattcta
tttttaccttcaaattcgctgttcagatgaacgatacctttacttggagcggttaaggta
ttgttttctaagcgctgtgtcgcttgatctagttgtacttttaattctgttaattgattc
tccacggttagttgttgctgtgaggctgtttgtaaaaactgagtgcggagtacttcaatt
ttggttgctaaactattatcataagttgctacacttccgatgccagcttgctgaagtttg
aggcttgcgatagatgattccagacctgcaatactttgattaatttgagataaaaatggc
tcctctgccgttccttgtgtttgttcttgagaggctataagataacgatttaaaattgac
tggtgcggattgccagttggtaagcgagctcttttatttacgatagcatctctcagctct
tgatattctccaatttgttgttgaacttttgtaatttcttgttcgatggctgatgaactg
ctattggtaagattagcttgatttgaaacttcagtgttagtctttgagatacccagttca
atatcatgggattgtttagtaaaattcataaaagtattatggtagccaaactcatcctcg
ctagaaaaaagatcagtcgctttttctaagctttgtttcaagattccaagtccttctttt
tgcttctcaagcctttgtaattgagtttctaaggcagttttctgactctcttccattgtt
tcagagtatttgatgagtaagtcacctttctcaactacttgatttgccactaaatgatta
gcaaggataggattatcactggtcgactgaatagatgcaatgacacttgtaggggcgatt
tctccttgggaagtaacagtaatttcttttgtggcaacaagggagaaaatcaagatgaaa
gtaaacagtaatgaaagaggtataattaacactgtcgcatagttatggtaacgtctctga
taaaactcgacgcttctaaaaagattaggattcatgacattctccttatttattgaatag
atgatggtagaagccttgcgcctgcattaactcttggtgactaccaacttcaatgatttt
cccctggtcaagaacaatgacacggttagttcgttcggctatactgagacgatgggctac
aaagagaatggttttatcagttagggacataagattatctataacctttttctcagtcaa
gacatcaagaccgctagtagcttcatctagtattaaaacaggagatttagttaaaagagc
acgagcgagggcgattcgttgcttctgtcctcctgatagaccagctccatcagagagctg
agtttgatagcccataggcattctttcaatgtcttgacggatttcagctacttcacaagc
ttttagaatatcttcttgactaatcatatgattaccgcccaaggttaagttttccaaaat
agagccattaaagatataggcttgttggggtaggtaattaatatgacggcgcaagacttt
tttatcaatgtttttaatatcctgatgattgatggaaatatgccctttgtagggttcaaa
gaaattgacaatcattttggctaaagttgttttaccagaaccactaactccaactaggct
aaccttatctccttgtttagtcgtgagattaatatctgttaaggtatctcgtccaaaacc
atacttataagaaaggtcatcaaattcaatatcgcccatcaaaaaatgtgaatgaacagg
gttttcttgaacttgaaattcagattcgactagatagacttcgttcaaacggttattagc
gaccttcgcagattggagtttggtttggaggttgataatattttccataggagttgtaaa
gtaagaaaaaagtgtgttaaaggtaatcagctgaccgatagaaattttacttgacatgac
taattgagcgccaaaccataggataaggatattcagaactaattttgttccctgctttaa
actcgtttgtaaaatagaatatttactgagcttaaaggatttttccaaataatctacaaa
ttcgctgtctatattttgatagcgattttcttcactcgtgagcgactttatagtttcaat
cccgttgatatcttcgataatggcagagctaaccatagaattactttgcatgacatcatg
gttcattttttcaaaaggtttcataaaagaaaagatgatgaacatgtatataggaataga
aataagagaaagaaggaagagattagggttttgtgccagtaagacgcctcctacaagaat
cagaatagaaacatccagaaaaagagaaagaatggtagaagccaaggcatctataataga
gttagcatctgtgaaccgtgaaatgatttctcctgtacgacgtgtcgcaaagaaagacat
gggaagttcaaaaatatggcgaatataggataaaatcacatcaatgcttaatctctggct
cagaacggttaggagataatctctggagaagctcatgacttgttggaggatataggtgat
aaccagaccaactgagatgattcctaaagttgatttcatctgatttggaatgtattcatc
caagattccttggagatagtaagaaccacctatattgataatagtgaccaataagcttga
gagaacaatgtaagcaatgagagatttttgtttgaaaatcagaggaaggaagcttgctta
gtagaccattctttttatctttatggggttgatagctgggtttgggagctagaaaaatag
ctactccagtccattcatagaaaaagcgttcttttgacattttagtgatttttacagaag
ggtcaggatcaccaataatcagatagtctttctttgtttgatagacaacatagtaatgtt
ggagttttccttctttgttaacgtgaacgataaatggataggggacatcactcatgtcaa
agagcgttttatctgcttgaacaggtcttgtttcaaagcccatttcatcagcggctttta
caatgccaagagcagtcgtcccttctttattggtctttgcaagttctctcaagtgagcta
gagaaaaatctgaaccatagaatttagcaatcgaggctaaggcagcaacaccgcagtctc
tcgcatctatttgaggaacaaatgtacgtttataagaagtcattggcaattcctttcata
tagtagataggtatattatgccataaaaataagttcatattttattaaatcttgaatagt
cattgaaacttcctgaatggtaaaaaagtgattagaaattattttttttaaacatttaga
ggtggcttgaaataaaaaagctaattcaagacgtttcgatgacaattcaagatctggatg
aaaaattttaaaaaacgatgatatactaaacttatcaaagttacaacaagacaaaaataa
aaaaagaaaaaggagtatttgtcatgaatacaaaaatgatggaacaatttgagattatgg
ataatgaagaactcgaaatagttagtggaggaagaggcaatttaggatctgcaatcggtg
gttgtattggagcagtactattagctgctgcgactggtccgataactgggggagcagcaa
cacttatttgtgtaggttcaggaattatgtcctctttgtaagattatgattcttaaatat
agtattattatcgctattaatttactgtcttatttacttacttacaaaatatcaaagtta
tctaagaatgatgagaataagatagttagcaaaattttaattatattatcaatcgtttat
gtaatcgttgatgctttacttagttgatggattggtaggaataaaaaacttaactataaa
ctattatttactaatattttttgctttctgcaagttaataaatagtatagtaaaactttt
tattgcaaggagaataacgaaattaagatattttagatactcaagattattgaaatctta
gactaaaaaataggtactgctacctttaagaagatagtagacgtatatacttttttaaga
aaatcaaaaagatactataaaaaatctatttgtttattgaatttaagactttggtaacaa
attgaaaataaaaaggaggtattcatcatgaatacaaaaatgttgtcacagttagaggtt
atggatactgaaatgcttgcgaaagttgaaggggggtatagcttcactgattgtcaaaat
gcactgattacaggagtcactacgggaattataactggtggaactggagcaggtttggcc
actttaggagtagctggacttgctggtgcatttgttggagcacacattggtgcaattggg
ggtggattaacatgcttaggaggtatggttggtgataaattgggactaagttggtaagac
ttatagtaaaattatgaggattctattctgatttattttagttttttaaaaaaggagtat
ttgtcatggatacaaaaatgatgtcacaattttctgttatggataccgaaatgcttgctt
gcgttgaaggtggcggatgcaattggggagattttgccaaagcaggtgttggaggagcag
ctgtagttgctgctttaggttgtgcagcgggtggagtgaaatatgggaaaattctaggac
catggggcgctgcaataggaggaattggaggagcagtggtttgtggatatttagcctata
ccgctacatcataaaaatgaaagctaaattttatgaaggctatattctttattattctct
tcgcttttcaaacctatcttatttatctatccataagtatctctgataaaaaacaaaaga
ctattgaattaacatcattgaattgttttgtcatattatttctaatctatgataaattaa
tttttctctttattgcctatgtttttttgataatttttatattaaacttgttccgtaact
gaaaagtgacatactatatgaatacaaaaatgatgtcacaattttctgttatggataatg
aaatgcttgcttgcgttgaaggtggagatattgattggggaagaaaaattagttgtgcag
caggggttgcatatggcgcaattgatgggtgtgcaacaacggtttgacatttctattggg
accatttgctataggaataggtgtaactggtgctgcaggtggagctatacttggaggtgt
agcctatgcagcaacatgttggtggtaattatggattttaaaagttttattattggttta
gtagttggtatatttggtccttatatggatgacttaattagaaaaatattttcaaaatct
tccaaaaaggatacggatagtactctctaaaaaataaatttctcccctgtatttgctagc
ttaatttacaggggagtttctttaatattgtttcgcctgtcaaaatgatatgtgatagca
ggatgaaaagtctacaaacaagttggtatcaatacaatataaagaggaaagtatgttttt
aatgcttactttttttaatttttacaattcaagaggttttgatgaccatttatgatttga
gtgatccaaggtcaaaataagtgctatactagcagtgtaaatgttcttgctcaactaaga
taaatcgcacatttaggaggaaaacttatgaagaaaaaaatactgattattttcgttctg
tatctgatcatgtccatctttctttatccgcttagggagagtatttggtataatctattt
tataccatagcctatatgattgcggttatgatctatttttctttaattaaaaagaaagaa
aagaaatgaaagattttcttgattaaaaagaatcatattctttgtgagattgttcctggg
tcagttgcctttgcttgtttctacttatctatttctatttcgtcagttttccaatttctt
ttagtagttattaacttgacttctattttggttactgtttatcttactagggaaatgaga
ttaagagagtttgaagatgatgatttggttagtcctagaaccaatcaactcatgtttatc
gacttgacaggctttatgtctattatttgtttgtatagaggtatcacagcaggagaatct
tatcaacaactaatcgcttatattggtgctattctttgcttgatcatcatgcttctactc
atttggggtttgaagtattataaaaagtaggggctaatgaagtttttgcaatttaggagg
tttcgatgacaattcaagatttggatgaaaaattttaaaaaacaatgatatactaaactt
gtcaaagttgcaacgggtgctgctacattatgttaaaaatcgctcttgattgataagttg
gatttgttaggaaaggagtaaataattatggataagaaaaagatagtttcgactataata
tgtatagtatttcttgtagtgtcagtagataatttttttagagacttaaccccgttattg
ttcattttaaatattattggcctgtcttgcttttcagtgctaacatacattaacataaaa
gagatactcttaaatataagtaaatgatgatttggttagtcctagaaccaatcaacttat
gtttatcggcttggcagattttatgtttgtcatttgtttgtatagaggtatttcagaaac
agaattctatcaacaactaatcgcttatataggtgtattctctgcttgtttatcacgctt
ctgctcatgtggggcttgaagtattataaaaagtagctttctatccttttctgacaggat
atttgagtagaaggctctattaaattgttagtgaaataaatgaatggaggtatttaatat
gaaatacagattattttttgttattttcttgagtagtgtgttggatattcttttagggac
atttttacaaatctctatcgtatctattgggtggcttgttctttacagtggtttgtttga
agcaggagttttccttcttgctaataaaggggtggcggtaaaaatcaaggaagtagatat
tcgaaatcgctttaaatttatttttggaaaaaccttatggtttcaaattcttttgctcat
ctttttgataatcaaactttatcttggtttggatgcgaggttgattttattctatggaca
tattttcattgtctttaatgccttaatgtatctattatctagtagtcaggttagccttaa
aaaaaacaaactgtcttcttaatcttacagcagtagagcctgacaaggtgaggtcatagt
agggaggatttctatgaaaaagtatcaacttctattcaaaataagtgcagtcttctctta
cttatttttcgtatttagtctttctcagctgacgcttatcgtccaaaactattggcaatt
ttcttctcagataggcaatttattctggattcaaaatatcttgagtttactttttattgg
agtcatgattgtggttcttgttaagacaggccatggttatctcttccgcattccaagaaa
aaaatggctttggtattcgattttgacagtattagtgctagtgttccagatctcttttaa
cgttcagacagctaaacatgttcagtcaactgcggaaggttgggctgtattgattggtta
tagtgggactaactttgcagagctaggtatttatatagccctgttctttctggttccact
gatggaagaattgatttatagaggattactgcaacatgctttctttaagcattcgcgatt
tggtcttgatttgcttcttccttctattttatttgctctccctcatttttcaagcctgcc
tagtctgttagatatcttcgtctttacaacagttggaatcatctttgctggtttgacccg
ctataccaagagcatttatccatcctatgcggtgcatgtgattaataatattgtagcgac
cttcccgtttttgctcacttttctacatagggtcttggggtaaaaaaacaaaaggcttgc
ttttcagccatagaggaggtcatcatgtataaacacttatttttcctagattccaaaact
ttagatcggttgacaccctatattctagtcttggcttctgacaccattgcttttaatgtt
tttgtgctaacctttgtatctgcggtggtttttaatttcctaaattccatgctagcttta
atggctatattcataggggctggctatgtggtcggattttggttactaatactcaatgaa
aatcaaagagcaaactaggaaactagccgcaggctgtacttgagtacggcaaggcgacgt
tgacgtggtttgaatttgattttcgaagagtataaaatggtttgttttggaaaggctaga
actaaagaatgacgtgtaggaagtctgtttgttgaggaggataattttatggagtttttt
gataaatttcatgccttgtgttttggatttttagtactaataattgtcattacagttcct
tatacgattaaccatgggggtttttttcaaaatgaatctgcattgattcttgtaagtctt
cttgtaacctcgctgagtgttgcttatgctagaaagtttgaaatgatttcttttgggatg
ttaagcaagaaacaacttttgcttttcattgcaatctttcttctaagtgtacttgagacg
ctggtttatattcatttcttcgctgtttcttctggctcaggggtccaacacttggcggaa
gtcagcagaggaatttccctgtctttgattttaactacctcagtttttggccccatccag
gaggaactcattttcagaggacttcttcaaggtgcggtttttgacaattcttggttaggg
cttgtgctaacttcctctctcttttctttcatgcatggaccttctaatgtcccttcgttt
attttttatctacttgggggcttgttgctgggccttgcttataaaaagagccaaaactta
tgggtttctactctagtccacatgttttacaacagttggccactcctatattatttataa
