# Supplementary material for: Genomic analyses of pneumococci reveal a wide diversity of bacteriocins – including pneumocyclicin, a novel circular bacteriocin
Source: BMC Genomics. 2015 Jul 28;16(1):554. doi: 10.1186/s12864-015-1729-4 (PMC4517551; doi:10.1186/s12864-015-1729-4)
Supplement: Additional file 9: — Sequence and annotation files for blp cassette prototypes. [file 12864_2015_1729_MOESM9_ESM.zip › blp_prototype14g_SA10_annotation.embl]

FT   source          1..12600
FT                   /organism="Streptococcus pneumoniae"
FT                   /mol_type="genomic DNA"
FT                   /strain="SA10"
FT   CDS             complement(1..330)
FT                   /gene="blpT"
FT                   /inference="ab initio prediction:Prodigal:2.60"
FT                   /codon_start=1
FT                   /transl_table=11
FT                   /product="hypothetical protein"
FT                   /colour=10
FT   CDS             606..944
FT                   /gene="blpS"
FT                   /gene_synonym="spiR1"
FT                   /inference="ab initio prediction:Prodigal:2.60"
FT                   /codon_start=1
FT                   /transl_table=11
FT                   /product="LytTR DNA-binding domain protein"
FT                   /colour=9
FT   CDS             949..1686
FT                   /gene="blpR"
FT                   /gene_synonym="spiR2"
FT                   /inference="ab initio prediction:Prodigal:2.60"
FT                   /codon_start=1
FT                   /transl_table=11
FT                   /product="response regulator"
FT                   /colour=9
FT   CDS             1700..3040
FT                   /gene="blpH"
FT                   /gene_synonym="spiH"
FT                   /inference="ab initio prediction:Prodigal:2.60"
FT                   /codon_start=1
FT                   /transl_table=11
FT                   /product="histidine kinase"
FT                   /colour=9
FT   CDS             complement(3082..3237)
FT                   /gene="blpC"
FT                   /gene_synonym="spiP"
FT                   /inference="ab initio prediction:Prodigal:2.60"
FT                   /codon_start=1
FT                   /transl_table=11
FT                   /product="peptide pheromone"
FT                   /colour=9
FT   CDS             complement(3294..4655)
FT                   /gene="blpB"
FT                   /gene_synonym="spiD"
FT                   /inference="ab initio prediction:Prodigal:2.60"
FT                   /codon_start=1
FT                   /transl_table=11
FT                   /product="bacteriocin secretion accessory protein"
FT                   /colour=3
FT   CDS             complement(4666..6291)
FT                   /gene="blpA ORF2"
FT                   /gene_synonym="spiBC"
FT                   /inference="ab initio prediction:Prodigal:2.60"
FT                   /codon_start=1
FT                   /transl_table=11
FT                   /product="ABC transporter; ATPase domain and transmembrane
FT                   region"
FT                   /colour=3
FT   CDS             complement(6236..6823)
FT                   /gene="blpA ORF1"
FT                   /gene_synonym="spiA"
FT                   /inference="ab initio prediction:Prodigal:2.60"
FT                   /codon_start=1
FT                   /transl_table=11
FT                   /product="ABC transporter; C39 protease domain"
FT                   /colour=3
FT   CDS             7104..7301
FT                   /gene="blpI"
FT                   /gene_synonym="pncA"
FT                   /inference="ab initio prediction:Prodigal:2.60"
FT                   /codon_start=1
FT                   /transl_table=11
FT                   /product="class II bacteriocin precursor"
FT                   /colour=7
FT   CDS             7768..8037
FT                   /gene="blpJ"
FT                   /gene_synonym="pncD"
FT                   /inference="ab initio prediction:Prodigal:2.60"
FT                   /codon_start=1
FT                   /transl_table=11
FT                   /product="class II bacteriocin precursor"
FT                   /colour=7
FT   CDS             8106..8354
FT                   /gene="blpKN"
FT                   /gene_synonym="pncU"
FT                   /inference="ab initio prediction:Prodigal:2.60"
FT                   /codon_start=1
FT                   /transl_table=11
FT                   /product="class II bacteriocin precursor"
FT                   /colour=7
FT   CDS             8373..8582
FT                   /gene="blpP"
FT                   /gene_synonym="pncK"
FT                   /inference="predicted by Prodigal with different settings"
FT                   /inference="indirect experimental evidence for function in
FT                   immunity (Dawid et al., 2007)"
FT                   /codon_start=1
FT                   /transl_table=11
FT                   /product="membrane protein with function in immunity"
FT                   /colour=4
FT   CDS             8598..8747
FT                   /gene="blpO"
FT                   /gene_synonym="pncV"
FT                   /inference="predicted by Prodigal in other strains"
FT                   /codon_start=1
FT                   /transl_table=11
FT                   /product="class II bacteriocin precursor"
FT                   /colour=7
FT   CDS             9268..9429
FT                   /gene="pncG"
FT                   /inference="ab initio prediction:Prodigal:2.60"
FT                   /codon_start=1
FT                   /transl_table=11
FT                   /product="membrane protein with putative function in
FT                   immunity"
FT                   /colour=4
FT   CDS             9439..9810
FT                   /gene="blpL"
FT                   /gene_synonym="pncH"
FT                   /inference="ab initio prediction:Prodigal:2.60"
FT                   /codon_start=1
FT                   /transl_table=11
FT                   /product="membrane protein with putative function in
FT                   immunity"
FT                   /colour=4
FT   CDS             9988..10167
FT                   /gene="pncM"
FT                   /inference="predicted by Prodigal in other strains"
FT                   /codon_start=1
FT                   /transl_table=11
FT                   /product="membrane protein with putative function in
FT                   immunity"
FT                   /colour=4
FT   CDS             10439..10822
FT                   /gene="blpX"
FT                   /gene_synonym="pncN"
FT                   /inference="ab initio prediction:Prodigal:2.60"
FT                   /codon_start=1
FT                   /transl_table=11
FT                   /product="membrane protein with putative function in
FT                   immunity"
FT                   /colour=4
FT   CDS             10874..11563
FT                   /gene="blpY"
FT                   /gene_synonym="pncO"
FT                   /inference="ab initio prediction:Prodigal:2.60"
FT                   /codon_start=1
FT                   /transl_table=11
FT                   /product="CAAX amino terminal protease"
FT                   /colour=2
FT   CDS             11605..11838
FT                   /gene="blpZ"
FT                   /gene_synonym="pncQ"
FT                   /inference="ab initio prediction:Prodigal:2.60"
FT                   /codon_start=1
FT                   /transl_table=11
FT                   /product="membrane protein with putative function in
FT                   immunity"
FT                   /colour=4
FT   CDS             11989..12600
FT                   /gene="pncP"
FT                   /gene_synonym="SP0547"
FT                   /inference="ab initio prediction:Prodigal:2.60"
FT                   /codon_start=1
FT                   /transl_table=11
FT                   /product="CAAX amino terminal protease"
FT                   /colour=2
SQ   Sequence 12600 BP; 3715 A; 1945 C; 2561 G; 4379 T; 0 other;
     ctagtttgct ctttgatttt cattgagtat taacttggtc ttgacttggt caaagtggaa        60
     gcggtcatag gcccgccaag cggcgcgagt tggagcatct ggatcaagag cgctgagtcc       120
     catgagaaga ctggaagtct ggtaaaattt ttccaattca atcaagaatc gattatccac       180
     tgtttcagcc ttggctagaa aaccaagaat agagtttaat tgctcctgaa agcggacgtc       240
     gtcagcgctt gcctgtttgc atgcttggta ggctttgttt aagtcagtaa tcaaagtatg       300
     agctcttttg atggggtctg tatctgtcat gggaatgcct cctttaatct gggtgccagt       360
     cttacttctg gcaactgtgt tttgatactg ttagtttatc acttttaatt cttttttttt       420
     attcaaatct ttaattgtca ttgaaatgtc ttgaattgcg ctgagtgaat tttatgataa       480
     aatagttgta agctcatcat gatgttgtgg aaaataatcc ttttaggagt tttcaaagac       540
     tgtttaggat tgggtgtgct tgggctagac cttttctgtt attcttttct taggaggaga       600
     atccaatgaa acatatgatt attcagacac agaaaacagt ctataaagta aacatcgacg       660
     atatctacta tatccaaaca catccaacta aagcccatac cgtacagatt gttacagaaa       720
     aagctagttt taatatgctt caaaatttaa gtaatcttga gaaccaatgt ggggaaacct       780
     tgatgagatg tcatcgaaat tgtttggtta atcttgataa attaaaatcg attgattttc       840
     aagaaagaat cctttttctc ggagaagaag gtcaatacgc tgtcaagtat gccagacgtc       900
     gctatagaga aattcgtcaa aaatggttga aagaaggaga gtaagaagat gagaatattt       960
     gttttagaag atgatttttc ccaacagact aggattgaaa cgacgattga gaaactcttg      1020
     aaggaacatc atatcactcc cagctctttt gaggtatttg gcaagccaga ccaactgctg      1080
     gcagaggtgc atgagaaggg ggcccatcag ctattctttt tggatattga gattcgaaat      1140
     gaggagatga aggggctgga agtggctaga aagattcggg atcgagaccc ctatgcccta      1200
     atcgtctttg tgacgactca ctcggagttt atgcctctgt cctttcgcta ccaagtgtca      1260
     gctttggact acattgataa ggccctttcg gcagaggagt ttgaatctcg tatcgagaca      1320
     gccctcctct atgccaatag tcaagatagt aaaagtctgg cggaagattg cttttacttt      1380
     aaatcaaaat ttgcccaatt ccagtatcct tttaaagagg tttactatct cgaaacatcc      1440
     ccaagacccc atcgtgttat tctctatacc aagacagaca ggctggaatt tacagcgagt      1500
     ttagaggagg ttttcaagca ggaaccccgt ctcttgcagt gccatcgctc ttttctcatc      1560
     aatcctgcaa atgtggtgca tttggataag aaagaaaaac tccttttctt tcccaatggt      1620
     ggaagttgtc tgatcgcgcg ttataaggtc agggaagtgt ctgaggctat taataactta      1680
     cactgagcta ggagagttta tgaacattgc ttggatattg ttgtatgcac ttgttattaa      1740
     tggactagaa attgtcattt tctttaaagt agatggaatt ggtctcactt tcgatagaat      1800
     ttttaaggcc tttcttctga aatttcttct agggatcatt tttacgactt ttcaattttt      1860
     ggctgtaagt aaatatttgt cctattttat agaacctttg ttcggtatag gtctatcttt      1920
     cttattgtta agagggcttc ctaaaaaaat ccttattttt tatggtctct tcccaatgat      1980
     attagtagag ctcttttaca gaggtgtttc ctattttgtg cttccatttt tggggcaagg      2040
     aattgtagat ggggatggca atcctatctt tttattgatt atgatattcg tttgcttcat      2100
     agttttagtc tttttgaaat ggttagacta tgatttcact agattgagaa gggagtttct      2160
     agatacaggt tttcaaaagt ctcttactaa gattaactgg gcaatggggg cttattatct      2220
     agtgatgcaa agtctatctt accttgaata tgaacaaggt attcaatcaa cgactgttcg      2280
     ccatctcatc ctagtgtttt acctactctt ttttatgggg ggtatcaaga aattggatac      2340
     ctatttgaag gaaaaacttc aggaggaact gaaccaagag cagaccttgc gctacagaga      2400
     tatggaacgc tatagtcggc atatagagga actttacaag gaaattcgga gttttcgcca      2460
     tgactacact aacctcttaa ccagcttacg tttgggcatt gaagaggagg aaatggagca      2520
     gataaaagag atctacgact cggtcttaag ggattccagt cagaaattgc aggacaataa      2580
     atatgacctg ggcagattgg tgaatattcg tgaccgtgcc ctcaagagtc tcctagctgg      2640
     aaaatttata aaagctagag aaaagaacat tgtctttaat gttgaagttc ctgaggagat      2700
     tcaggttgag gggatgagcc tacttgattt tctaaccatt gtgtctatcc tttgtgacaa      2760
     tgctattgaa gctagtgcag aggccagtca acctcatgtt tcaatcgcct ttttaaaaaa      2820
     tggagcacag gagactttta tcattgaaaa ctccatcaaa gaagagggca tcgatatttc      2880
     tgaaatcttc tcctttggag caagttctaa aggggaggag agaggagttg gtctctatac      2940
     cgttatgaaa attgtggaaa gtcatcccaa taccaatcta aatactacct gccaaaatca      3000
     agtctttcgt caggtactta ctgtgataca tgcagaatga taaaaaacaa gaccgagagt      3060
     tcttgtttct cggtcttgtt tttatagctg aataggtagt tcaagtgctt ttgtgatttt      3120
     aaatttactt aaaattgttt catgtaagag ttcttcccac catcctccac ctgtaatttg      3180
     gttgagttcg gtagttgtta gttcttgaaa tgaagttagg ttttgtttct tatccatgtt      3240
     atgattctcc tttttgataa gataataaat agttatagag tgttatctga aaattaatca      3300
     gaatgggtta aaattttatc tttgaaataa tcaaaatatg ttttctttgc agttacacta      3360
     gtgacgcgac cttgtaagcc atattggatg agtttactat cctcattaga tagttttgca      3420
     agagcggtta atttaaagag attaccttgc tctgttctgg taggagtttg atcaattgtc      3480
     tgaagttggc cgatgatggt ggtgccgtga tttccaatct tctccagttt taatcttaca      3540
     gtttgtcctt tatctagtag aggtagatag tcagaagata cgtagtaagt gattagtact      3600
     tctcttgtat ctgtgatgat agggaatatt tgagcaattt ctgtaccagt tggaattcta      3660
     tttttacctt caaattcgct gttcagatga acgatacctt tacttggagc ggttaaggta      3720
     ttgttttcta agcgctgtgt cgcttgatct agttgtactt ttaattctgt taattgattc      3780
     tccacggtta gttgttgctg tgaggctgtt tgtaaaaact gagtgcggag tacttcaatt      3840
     ttggttgcta aactattatc ataagttgct acacttccga tgccagcttg ctgaagtttg      3900
     aggcttgcga tagatgattc cagacctgca atactttgat taatttgaga taaaaatggc      3960
     tcctctgccg ttccttgtgt ttgttcttga gaggctataa gataacgatt taaaattgac      4020
     tggtgcggat tgccagttgg taagcgagct cttttattta cgatagcatc tctcagctct      4080
     tgatattctc caatttgttg ttgaactttt gtaatttctt gttcgatggc tgatgaactg      4140
     ctattggtaa gattagcttg atttgaaact tcagtgttag tctttgagat acccagttca      4200
     atatcatggg attgtttagt aaaattcata aaagtattat ggtagccaaa ctcatcctcg      4260
     ctagaaaaaa gatcagtcgc tttttctaag ctttgtttca agattccaag tccttctttt      4320
     tgcttctcaa gcctttgtaa ttgagtttct aaggcagttt tctgactctc ttccattgtt      4380
     tcagagtatt tgatgagtaa gtcacctttc tcaactactt gatttgccac taaatgatta      4440
     gcaaggatag gattatcact ggtcgactga atagatgcaa tgacacttgt aggggcgatt      4500
     tctccttggg aagtaacagt aatttctttt gtggcaacaa gggagaaaat caagatgaaa      4560
     gtaaacagta atgaaagagg tataattaac actgtcgcat agttatggta acgtctctga      4620
     taaaactcga cgcttctaaa aagattagga ttcatgacat tctccttatt tattgaatag      4680
     atgatggtag aagccttgcg cctgcattaa ctcttggtga ctaccaactt caatgatttt      4740
     cccctggtca agaacaatga cacggttagt tcgttcggct atactgagac gatgggctac      4800
     aaagagaatg gttttatcag ttagggacat aagattatct ataacctttt tctcagtcaa      4860
     gacatcaaga ccgctagtag cttcatctag tattaaaaca ggagatttag ttaaaagagc      4920
     acgagcgagg gcgattcgtt gcttctgtcc tcctgataga ccagctccat cagagagctg      4980
     agtttgatag cccataggca ttctttcaat gtcttgacgg atttcagcta cttcacaagc      5040
     ttttagaata tcttcttgac taatcatatg attaccgccc aaggttaagt tttccaaaat      5100
     agagccatta aagatatagg cttgttgggg taggtaatta atatgacggc gcaagacttt      5160
     tttatcaatg tttttaatat cctgatgatt gatggaaata tgccctttgt agggttcaaa      5220
     gaaattgaca atcattttgg ctaaagttgt tttaccagaa ccactaactc caactaggct      5280
     aaccttatct ccttgtttag tcgtgagatt aatatctgtt aaggtatctc gtccaaaacc      5340
     atacttataa gaaaggtcat caaattcaat atcgcccatc aaaaaatgtg aatgaacagg      5400
     gttttcttga acttgaaatt cagattcgac tagatagact tcgttcaaac ggttattagc      5460
     gaccttcgca gattggagtt tggtttggag gttgataata ttttccatag gagttgtaaa      5520
     gtaagaaaaa agtgtgttaa aggtaatcag ctgaccgata gaaattttac ttgacatgac      5580
     taattgagcg ccaaaccata ggataaggat attcagaact aattttgttc cctgctttaa      5640
     actcgtttgt aaaatagaat atttactgag cttaaaggat ttttccaaat aatctacaaa      5700
     ttcgctgtct atattttgat agcgattttc ttcactcgtg agcgacttta tagtttcaat      5760
     cccgttgata tcttcgataa tggcagagct aaccatagaa ttactttgca tgacatcatg      5820
     gttcattttt tcaaaaggtt tcataaaaga aaagatgatg aacatgtata taggaataga      5880
     aataagagaa agaaggaaga gattagggtt ttgtgccagt aagacgcctc ctacaagaat      5940
     cagaatagaa acatccagaa aaagagaaag aatggtagaa gccaaggcat ctataataga      6000
     gttagcatct gtgaaccgtg aaatgatttc tcctgtacga cgtgtcgcaa agaaagacat      6060
     gggaagttca aaaatatggc gaatatagga taaaatcaca tcaatgctta atctctggct      6120
     cagaacggtt aggagataat ctctggagaa gctcatgact tgttggagga tataggtgat      6180
     aaccagacca actgagatga ttcctaaagt tgatttcatc tgatttggaa tgtattcatc      6240
     caagattcct tggagatagt aagaaccacc tatattgata atagtgacca ataagcttga      6300
     gagaacaatg taagcaatga gagatttttg tttgaaaatc agaggaagga agcttgctta      6360
     gtagaccatt ctttttatct ttatggggtt gatagctggg tttgggagct agaaaaatag      6420
     ctactccagt ccattcatag aaaaagcgtt cttttgacat tttagtgatt tttacagaag      6480
     ggtcaggatc accaataatc agatagtctt tctttgtttg atagacaaca tagtaatgtt      6540
     ggagttttcc ttctttgtta acgtgaacga taaatggata ggggacatca ctcatgtcaa      6600
     agagcgtttt atctgcttga acaggtcttg tttcaaagcc catttcatca gcggctttta      6660
     caatgccaag agcagtcgtc ccttctttat tggtctttgc aagttctctc aagtgagcta      6720
     gagaaaaatc tgaaccatag aatttagcaa tcgaggctaa ggcagcaaca ccgcagtctc      6780
     tcgcatctat ttgaggaaca aatgtacgtt tataagaagt cattggcaat tcctttcata      6840
     tagtagatag gtatattatg ccataaaaat aagttcatat tttattaaat cttgaatagt      6900
     cattgaaact tcctgaatgg taaaaaagtg attagaaatt atttttttta aacatttaga      6960
     ggtggcttga aataaaaaag ctaattcaag acgtttcgat gacaattcaa gatctggatg      7020
     aaaaatttta aaaaacgatg atatactaaa cttatcaaag ttacaacaag acaaaaataa      7080
     aaaaagaaaa aggagtattt gtcatgaata caaaaatgat ggaacaattt gagattatgg      7140
     ataatgaaga actcgaaata gttagtggag gaagaggcaa tttaggatct gcaatcggtg      7200
     gttgtattgg agcagtacta ttagctgctg cgactggtcc gataactggg ggagcagcaa      7260
     cacttatttg tgtaggttca ggaattatgt cctctttgta agattatgat tcttaaatat      7320
     agtattatta tcgctattaa tttactgtct tatttactta cttacaaaat atcaaagtta      7380
     tctaagaatg atgagaataa gatagttagc aaaattttaa ttatattatc aatcgtttat      7440
     gtaatcgttg atgctttact tagttgatgg attggtagga ataaaaaact taactataaa      7500
     ctattattta ctaatatttt ttgctttctg caagttaata aatagtatag taaaactttt      7560
     tattgcaagg agaataacga aattaagata ttttagatac tcaagattat tgaaatctta      7620
     gactaaaaaa taggtactgc tacctttaag aagatagtag acgtatatac ttttttaaga      7680
     aaatcaaaaa gatactataa aaaatctatt tgtttattga atttaagact ttggtaacaa      7740
     attgaaaata aaaaggaggt attcatcatg aatacaaaaa tgttgtcaca gttagaggtt      7800
     atggatactg aaatgcttgc gaaagttgaa ggggggtata gcttcactga ttgtcaaaat      7860
     gcactgatta caggagtcac tacgggaatt ataactggtg gaactggagc aggtttggcc      7920
     actttaggag tagctggact tgctggtgca tttgttggag cacacattgg tgcaattggg      7980
     ggtggattaa catgcttagg aggtatggtt ggtgataaat tgggactaag ttggtaagac      8040
     ttatagtaaa attatgagga ttctattctg atttatttta gttttttaaa aaaggagtat      8100
     ttgtcatgga tacaaaaatg atgtcacaat tttctgttat ggataccgaa atgcttgctt      8160
     gcgttgaagg tggcggatgc aattggggag attttgccaa agcaggtgtt ggaggagcag      8220
     ctgtagttgc tgctttaggt tgtgcagcgg gtggagtgaa atatgggaaa attctaggac      8280
     catggggcgc tgcaatagga ggaattggag gagcagtggt ttgtggatat ttagcctata      8340
     ccgctacatc ataaaaatga aagctaaatt ttatgaaggc tatattcttt attattctct      8400
     tcgcttttca aacctatctt atttatctat ccataagtat ctctgataaa aaacaaaaga      8460
     ctattgaatt aacatcattg aattgttttg tcatattatt tctaatctat gataaattaa      8520
     tttttctctt tattgcctat gtttttttga taatttttat attaaacttg ttccgtaact      8580
     gaaaagtgac atactatatg aatacaaaaa tgatgtcaca attttctgtt atggataatg      8640
     aaatgcttgc ttgcgttgaa ggtggagata ttgattgggg aagaaaaatt agttgtgcag      8700
     caggggttgc atatggcgca attgatgggt gtgcaacaac ggtttgacat ttctattggg      8760
     accatttgct ataggaatag gtgtaactgg tgctgcaggt ggagctatac ttggaggtgt      8820
     agcctatgca gcaacatgtt ggtggtaatt atggatttta aaagttttat tattggttta      8880
     gtagttggta tatttggtcc ttatatggat gacttaatta gaaaaatatt ttcaaaatct      8940
     tccaaaaagg atacggatag tactctctaa aaaataaatt tctcccctgt atttgctagc      9000
     ttaatttaca ggggagtttc tttaatattg tttcgcctgt caaaatgata tgtgatagca      9060
     ggatgaaaag tctacaaaca agttggtatc aatacaatat aaagaggaaa gtatgttttt      9120
     aatgcttact ttttttaatt tttacaattc aagaggtttt gatgaccatt tatgatttga      9180
     gtgatccaag gtcaaaataa gtgctatact agcagtgtaa atgttcttgc tcaactaaga      9240
     taaatcgcac atttaggagg aaaacttatg aagaaaaaaa tactgattat tttcgttctg      9300
     tatctgatca tgtccatctt tctttatccg cttagggaga gtatttggta taatctattt      9360
     tataccatag cctatatgat tgcggttatg atctattttt ctttaattaa aaagaaagaa      9420
     aagaaatgaa agattttctt gattaaaaag aatcatattc tttgtgagat tgttcctggg      9480
     tcagttgcct ttgcttgttt ctacttatct atttctattt cgtcagtttt ccaatttctt      9540
     ttagtagtta ttaacttgac ttctattttg gttactgttt atcttactag ggaaatgaga      9600
     ttaagagagt ttgaagatga tgatttggtt agtcctagaa ccaatcaact catgtttatc      9660
     gacttgacag gctttatgtc tattatttgt ttgtatagag gtatcacagc aggagaatct      9720
     tatcaacaac taatcgctta tattggtgct attctttgct tgatcatcat gcttctactc      9780
     atttggggtt tgaagtatta taaaaagtag gggctaatga agtttttgca atttaggagg      9840
     tttcgatgac aattcaagat ttggatgaaa aattttaaaa aacaatgata tactaaactt      9900
     gtcaaagttg caacgggtgc tgctacatta tgttaaaaat cgctcttgat tgataagttg      9960
     gatttgttag gaaaggagta aataattatg gataagaaaa agatagtttc gactataata     10020
     tgtatagtat ttcttgtagt gtcagtagat aattttttta gagacttaac cccgttattg     10080
     ttcattttaa atattattgg cctgtcttgc ttttcagtgc taacatacat taacataaaa     10140
     gagatactct taaatataag taaatgatga tttggttagt cctagaacca atcaacttat     10200
     gtttatcggc ttggcagatt ttatgtttgt catttgtttg tatagaggta tttcagaaac     10260
     agaattctat caacaactaa tcgcttatat aggtgtattc tctgcttgtt tatcacgctt     10320
     ctgctcatgt ggggcttgaa gtattataaa aagtagcttt ctatcctttt ctgacaggat     10380
     atttgagtag aaggctctat taaattgtta gtgaaataaa tgaatggagg tatttaatat     10440
     gaaatacaga ttattttttg ttattttctt gagtagtgtg ttggatattc ttttagggac     10500
     atttttacaa atctctatcg tatctattgg gtggcttgtt ctttacagtg gtttgtttga     10560
     agcaggagtt ttccttcttg ctaataaagg ggtggcggta aaaatcaagg aagtagatat     10620
     tcgaaatcgc tttaaattta tttttggaaa aaccttatgg tttcaaattc ttttgctcat     10680
     ctttttgata atcaaacttt atcttggttt ggatgcgagg ttgattttat tctatggaca     10740
     tattttcatt gtctttaatg ccttaatgta tctattatct agtagtcagg ttagccttaa     10800
     aaaaaacaaa ctgtcttctt aatcttacag cagtagagcc tgacaaggtg aggtcatagt     10860
     agggaggatt tctatgaaaa agtatcaact tctattcaaa ataagtgcag tcttctctta     10920
     cttatttttc gtatttagtc tttctcagct gacgcttatc gtccaaaact attggcaatt     10980
     ttcttctcag ataggcaatt tattctggat tcaaaatatc ttgagtttac tttttattgg     11040
     agtcatgatt gtggttcttg ttaagacagg ccatggttat ctcttccgca ttccaagaaa     11100
     aaaatggctt tggtattcga ttttgacagt attagtgcta gtgttccaga tctcttttaa     11160
     cgttcagaca gctaaacatg ttcagtcaac tgcggaaggt tgggctgtat tgattggtta     11220
     tagtgggact aactttgcag agctaggtat ttatatagcc ctgttctttc tggttccact     11280
     gatggaagaa ttgatttata gaggattact gcaacatgct ttctttaagc attcgcgatt     11340
     tggtcttgat ttgcttcttc cttctatttt atttgctctc cctcattttt caagcctgcc     11400
     tagtctgtta gatatcttcg tctttacaac agttggaatc atctttgctg gtttgacccg     11460
     ctataccaag agcatttatc catcctatgc ggtgcatgtg attaataata ttgtagcgac     11520
     cttcccgttt ttgctcactt ttctacatag ggtcttgggg taaaaaaaca aaaggcttgc     11580
     ttttcagcca tagaggaggt catcatgtat aaacacttat ttttcctaga ttccaaaact     11640
     ttagatcggt tgacacccta tattctagtc ttggcttctg acaccattgc ttttaatgtt     11700
     tttgtgctaa cctttgtatc tgcggtggtt tttaatttcc taaattccat gctagcttta     11760
     atggctatat tcataggggc tggctatgtg gtcggatttt ggttactaat actcaatgaa     11820
     aatcaaagag caaactagga aactagccgc aggctgtact tgagtacggc aaggcgacgt     11880
     tgacgtggtt tgaatttgat tttcgaagag tataaaatgg tttgttttgg aaaggctaga     11940
     actaaagaat gacgtgtagg aagtctgttt gttgaggagg ataattttat ggagtttttt     12000
     gataaatttc atgccttgtg ttttggattt ttagtactaa taattgtcat tacagttcct     12060
     tatacgatta accatggggg tttttttcaa aatgaatctg cattgattct tgtaagtctt     12120
     cttgtaacct cgctgagtgt tgcttatgct agaaagtttg aaatgatttc ttttgggatg     12180
     ttaagcaaga aacaactttt gcttttcatt gcaatctttc ttctaagtgt acttgagacg     12240
     ctggtttata ttcatttctt cgctgtttct tctggctcag gggtccaaca cttggcggaa     12300
     gtcagcagag gaatttccct gtctttgatt ttaactacct cagtttttgg ccccatccag     12360
     gaggaactca ttttcagagg acttcttcaa ggtgcggttt ttgacaattc ttggttaggg     12420
     cttgtgctaa cttcctctct cttttctttc atgcatggac cttctaatgt cccttcgttt     12480
     attttttatc tacttggggg cttgttgctg ggccttgctt ataaaaagag ccaaaactta     12540
     tgggtttcta ctctagtcca catgttttac aacagttggc cactcctata ttatttataa     12600
//
