# Supplementary material for: Genomic analyses of pneumococci reveal a wide diversity of bacteriocins – including pneumocyclicin, a novel circular bacteriocin
Source: BMC Genomics. 2015 Jul 28;16(1):554. doi: 10.1186/s12864-015-1729-4 (PMC4517551; doi:10.1186/s12864-015-1729-4)
Supplement: Additional file 9: — Sequence and annotation files for blp cassette prototypes. [file 12864_2015_1729_MOESM9_ESM.zip › blp_prototype15a_GA47033.fasta]

>blp_cassette_prototype15a_GA47033
ctagtttgctctttgattctcattgagtattaacttggtcttgacttggtcaaagtggaa
gcggtcataggcccgccaagcggcgcgagttggagcatctggatcaagagcgctgagtcc
catgagaagactggaagtctggtaaaatttttctagttcaatcaagaatcgattatccac
tgtttcagtcttggctagaaaaccaagaatagagtttaattgctcctgaaagcggacgtc
gtcagcgcttgcctgtttgcatgcttggtaggctttgtttaagtcagtaatcaaagtatg
agctcttttgatggggtctgtatctgtcatgggaatgcctcctttaatctgggtgccagt
cttacttctggcaactgtgttttgatactgttagtttatcacttttaattctttttttta
ttcaaatctttaattgtcattgaaatgtcttgaattgcgctgagtgaattttatgataaa
atagttgtaagctcatcatgatgttgtagaaaaataatccttttaggagctttcaaagac
tgtttaggattgggtgggcttgggctagaccttttctgttattcttttcttaggaggaga
atccaatgaaacatatgattattcagacgcagaaaacagtctataaagtaaacgtcgacg
atatctactatatccaaacacatccaactaaagcccataccgtacagattgttacagaag
aagctagttttaatatgcttcaaaatttaagtaatcttgagaaccaatatggggaaacct
tgatgagatgtcatcgaaattgtttggttaatcttgataaattaaaatcgattgattttc
aagaaagaatcctttttctcggagaagaaggtcaatacgctgtcaagtatgccagacgtc
gctatagagaaattcgtcaaaaatggttgaaagagggagagtaagaagatgagaatattt
gttttagaagatgatttttcccaacagactagaattgaaacgacgattgagaaacttttg
aaagcacatcatatcattcctagctcttttgaggtatttggcaagccggaccaactgctg
gcagaggtgcatgagaagggggcccatcagctattctttttggacattgagattcgaaat
gaggagatgaaggggctggaagtggctagaaagattcgggatcgggacccttatgcccta
atcgtctttgtgacgactcactcggagtttatgcctctgtcctttcgctaccaagtgtca
gctttggactacattgataaggccctttcggcagaggagtttgaatctcgtatcgagaca
gccctcctctatgccaatagtcaagatagtaaaagtctggcggaagattgcttttacttt
aaatcaaaatttgcccaattccaatatcctttcaaagaggtttactatctcgaaacatcc
ccaagaccccatcgtgttattctctataccaagacggacaggctagaatttacggcgagt
ttagaggaggtttttaagcaggaaccccgtctcttgcagtgccatcgctcttttctcatc
aatcctgcaaatgtggtgcatttggataagaaagaaaaactccttttctttcccaatggt
ggaagctgtctgatcgcgcgttataaggtcagggaagtgtctgaggctattaataactta
cactgaactaggaaatttatgtatattttttggattatattgtatacacttattactaat
gggctagaaattgtcattttctttaaggtagatggaattggtctcacttttgagaggatt
tttaaggcctttcttttgaagatactgttggcctttgtttttgtaatgattggctatatg
gtaggaaatgtttacctatcttattttatggaacccttgtacggcataggcttgtctttc
ttattgttaagagggcttcctaaaaaactccttttcttttatggtctctttccaatgata
ttggtgaatctcttttatagaggagtctcctattttgtgcttccatttttgggacaagag
caagtatatgatggctactcatttactgggttatgtataataattttcaatttcttcatt
tctctagcctttttgaaatggttggactatgattttactagtttgagaagggagattcta
gatacaggttttcaaaagtccctgactaagattaactggataatgggggcttactatttg
gtgatacaaagtctgtcttactttgaatatgagcaaggtattcaatcaacgactgttcgc
catctcatcctagtgttttacctcctattttttatgggggttatcaagaaattggatacc
tatttgaaggacaaactccatgatagactggaccaagagcaggtcttgcgctatagagat
atggaacgctatagtcggcatatagaggaactttacaaggaagtaaggagttttcgccat
gactacaccaacctcttgacaagtttacgtctgggtattgaagaggaggatatggagcag
ataaaagaggtctatgacttggtcttaaaggattctagtaaaaaattgcaggacaataaa
tatgaccttggccgattggtgaatgttcgggatcgtgccctcaaaagtctcctagctgga
aaatttataaaagctagagaaaaggacattgtctttaatgtcgaagttcctgaagagatt
caggttgaggggatgagactgcttgattttctaaccattgtgtctatcctttgtgataat
gctattgaagcgagtgcagaggccggtcaacctcatgtttcaattgcctttttaaaaagt
ggagcacaggagaccttcatcatcgaaaattccatcaaagaagagggcatagatatttct
gaaatcttctcctttggagttagttctaaaggggaggagagaggtgtcggtctctatacc
gttatgaagattgtggaaagttatcccaatgccagtttaaatactacctgtcaagatcaa
gtctttcgtcaggtgcttactatgatacctacagaatgataaaaaaataagaccgagagt
tcttgttactcggtcttattttttatagttgtattggatgatgaagtcctttcgtattgt
tatgcttaattatattaaggctgtataagatatcttcccacagtcctccacctgtaattt
ggttgagttcggtagttgttagttcttgaaatgaagttaagttttgtttcttatccatgt
tatgattctcctttttgataagataataaatccccaattattcaccccaaatctaannnn
nnnnnnnnnnnnnnnnnnnnnnnnnnnnnnnnnnnnnnnnnnnnnnnnnnnnnnnnnnnn
nnnnnnnnnnnnnnnnnnnnnnnnnnnnnnnnnnnnnnnnnnnnnnnnnnnnnnnnnnnn
nnnnnnnnnnnnnnnnnnnnnnnnnnnnnnnnnnnnnnnnnnnnnnnnnnnnnnnnnnnn
nnnnnnnnnnnnnnnnnnnnnnnnnnnnnnnnnnnnnnnnnnnnnnnnnnnnnnnnnnnn
nnnnnnnnnnnnnnnnnnnnnnnnnnnnnnnnnnnnnnnnnnnnnnnnnnnnnnnnnnnn
nnnnnnnnnnnnnnnnnnnnnnnnnnnnnnnnnnnnnnnnnnnnnnnnnnnnnnnnnnnn
nnnnnnnnnnnnnnnnnnnnnnnnnnnnnnnnnnnnnnnnnnnnnnnnnnnnnnnnnnnn
nnnnnnnnnnnnnnnnnnnnnnnnnnnnnnnnnnnnnnnnnnnnnnnnnnnnnnnnnnnn
nnnnnnnnnnnnnnnnnnnnnnnnnnnnnnnnnnnnnnnnnnnnnnnnnnnnnnnnnnnn
nnnnnnnnnnnnnnnnnnnnnnnnnnnnnnnnnnnnnnnnnnnnnnnnnnnnnnnnnnnn
nnnnnnnnnnnnnnnnnnnnnnnnnnnnnnnnnnnnnnnnnnnnnnnnnnnnnnnnnnnn
nnnnnnnnnnnnnnnnnnnnnnnnnnnnnnnnnnnnnnnnnnnnnnnnnnnnnnnnnnnn
nnnnnnnnnnnnnnnnnnnnnnnnnnnnnnnnnnnnnnnnnnnnnnnnnnnnnnnnnnnn
nnnnnnnnnnnnnnnnnnnnnnnnnnnnnnnnnnnnnnnnnnnnnnnnnnnnnnnnnnnn
nnnnnnnnnnnnnnnnnnnnnnnnnnnnnnnnnnnnnnnnnnnnnnnnnnnnnnnnnnnn
nnnnnnnnnnnnnnnnnnnnnnnnnnnnnnnnnnnnnnnnnnnnnnnnnnnnnnnnnnnn
nnnnnnnnnnnnnnnnnnnnnnnnnnnnnnnnnnnnnnnnnnnnnnnnnnnnnnnnnnnn
nnnnnnnnnnnnnnnnnnnnnnnnnnnnnnnnnnnnnnnnnnnnnnnnnnnnnnnnnnnn
nnnnnnnnnnnnnnnnnnnnnnnnnnnnnnnnnnnnnnnnnnnnnnnnnnnnnnnnnnnn
nnnnnnnnnnnnnnnnnnnnnnnnnnnnnnnnnnnnnnnnnnnnnnnnnnnnnnnnnnnn
nnnnnnnnnnnnnnnnnnnnnnnnnnnnnnnnnnnnnnnnnnnnnnnnnnnnnnnnnnnn
nnnnnnnnnnnnnnnnnnnnnnnnnnnnnnnnnnnnnnnnnnnnnnnnnnnnnnnnnnnn
nnnnnnnnnnnnnnnnnnnnnnnnnnnnnnnnnnnnnnnnnnnnnnnnnnnnnnnnnnnn
nnnnnnnnnnnnnnnnnnnnnnnnnnnnnnnnnnnnnnnnnnnnnnnnnnnnnnnnnnnn
nnnnnnnnnnnnnnnnnnnnnnnnnnnnnnnnnnnnnnnnnnnnnnnnnnnnnnnnnnnn
nnnnnnnnnnnnnnnnnnnnnnnnnnnnnnnnnnnnnnnnnnnnnnnnnnnnnnnnnnnn
nnnnnnnnnnnnnnnnnnnnnnnnnnnnnnnnnnnnnnnnnnnnnnnnnnnnnnnnnnnn
nnnnnnnnnnnnnnnnnnnnnnnnnnnnnttgagagaggtatgaatgatttgggtaaata
gttatagagtgttatctgaaaattaatcagaatgggttaaaattttatctttgaaataat
caaaatatgttttctttgcagttacactagtgacgcgaccttgtaagccatattggatga
gtttactatcctcattagatagttttgcaagagcggttaatttaaagagattaccttgct
ctgttctggtaggagtttgatcaattgtctgaagttggccgatgatggtggtgccgtgat
ttccaatcttctccagttttaatcttacagtttgtcctttatctagtagaggtagatagt
cagaagctacgtagtaagtgattagtacttctcttgtatctgtgatgatagggaatattt
gagcaatttctgtaccagttggaattctatttttaccttcaaattcgctgttcagatgaa
cgatacctttacttggagcggttaaggtattgtttcctaagcgctgcgttgcttgatcta
gttgtacttttaattctgttaattgattctccacggttagttgttgctgtgaggctgttt
gtaaaaactgagtgcggagtacttcaattttggttgctaaactattatcataagttgcta
cacttccgataccagcttgctgaattttgaggcttgcgatagatgattcaagacctgcaa
tactttgattaatttgagataaaaatggctcctctgccgttccttgtgtttgttcttgag
agactataagataacgatttaaaattgactggtgcggattgccagttggtaagcgagctc
tgttatttatgatagcatctctcagctcttgatattctccaatttgttgttgaacttttg
taatttcttgttcgatggctgatgaactgctattggcaagattggcttgatttgaaactt
cagtgttagtctttgagataccgagttcaatatcatgggattgtttagtaaaattcataa
aggtattatggtagccaaactcatcctcgccagaaaaaagatcagtcgctttttctaagc
tttgtttcaaaattccaagtccttctttttgcttctcaagtctttgtaattgagttgcta
aggcagttttctgactctcttccattgtttcagagtatttgatgagtaagtcacctttct
caactacttgatttgccactaaatgattagctaggataggattatcactggtcgactgaa
tagatgcaatgacacttgtaggggtgatttccccttgcgatgtaacagtaatttcttttg
tggcaacaagggagaaaatcaagatgaaagtaaacagtaatgacagaggtatgattaata
ctgtcgcatagttatggtaacgtctctgataaaactcgacacttctaaaaagattaggat
tcatgacattctccttatttattgaatagatgatggtagaatccttgcgcttgcattaac
tcttggtgactaccaacttcaatgattttcccctggtcaagaacaatgacacggttagtt
cgttcggctatactgagacgatgggctacaaagagaatggttttatcagttagggatata
agattatctataacctttttctcagtcaagacatcaagaccgctagtagcttcatctagt
attaaaacaggagctttagttaaaagagcacgagcgagagcgattcgttgcttttgtcct
cctgatagaccagctccatcagagagctgagtttgatagcccataggcattctttcaatg
tcttgacgaatttcagctacttcacaagcttttagaatatcttcttgactaatcatatga
ttaccgcccaaggttaagttttccaaaatagagccattaaagatataggcttgttgtggt
aggtaattaatatgacggcgcaagacttttttatcaatgtttttaatatcctgatgattg
atggaaatatgccctttgtagggttcaaagaaattgacaatcattttggctaaagttgtt
ttaccagaaccactaactccaactaggctaaccttatctccttgtttaatcgtgagatta
atatctgttaaggtatctcgtccaaaaccatacttataagaaaggtcatcaaattcaata
tcgcccatcaaaaaatgtgaatgaacagggttttcttgaacttgaaattcagattcgact
agatagacttcgttcaaacggttattagcgaccttcgcagattggagtttggtttggagg
ttgataatattttccataggagttgtaaagtaagaaaaaagtgtgttaaaggtaatcagc
tgaccgatagaaattttacttgacatgactaattgagcgccaaaccataggataaggata
ttcagaactaattttgttccctgctttaaactcgtttgtaaaatagaatatttactgagc
ttaaaggatttttccaaataatctacaaattcgctgtctatattttgatagcgattttct
tcactcgtgagcgactttatagtttcaatcccgttgatatcttcgataatggcagagcta
accatagaattactttgcatgacatcatggttcattttttcaaaaggtttcataaaagaa
aagatgatgaacatgtatataggaatagaaataagagaaagaaggaagagattagggttt
tgtgccagtaagacgcctcctacaagaatcagaatagaaacatccagaaaaagagaaaga
atggtagaagccaaggcatctataatagagttagcatctgtgaaccgtgaaatgatttct
cctgtacgacgtgtcgcaaagaaagacatgggaagttcaaaaatatggcgaatataggat
aaaatcacatcaatgcttaatctctggctcagaacggttaggagataatctctggagaag
ctcatgacttgttggaggatataggtgataaccagaccaactgagatgattcctaaagtt
gatttcatctgatttggaatgtattcatccaagattccttggagatagtaagaaccacct
atattgataatagtgaccaataagcttgagagaacaatgtaagcaatgagagatttttgt
ttgaaaatcagaggaaggaagcttgcttagtagaccattctttttatctttatggggttg
atagctgggtttggtagctagaaaaatagctactccagtccattcatagaaaaagcgttc
ttttgacattttagtgatttttacagaagggtcaggatcaccaataatcagatagtcttt
ctttgtttgatagacaacatagtaatgttggagttttccttctttgttaacgtgaacgat
aaatggataggggacatcactcatgtcaaagagcgttttatctgcttgaacaggtcttgt
ttcaaagcccatttcatcagcggcttttacaatgccaagagcagtcgtcccttctttatt
ggtctttgcaagttctctcaagtgagctagagaaaaatctgaaccatagaatttagcaat
cgaggctaaggcagcgacaccacagtctctcgcatctatttgaggaacaaatgtacgttt
ataagaagtcattggcaattcttttcatatagtggataggtctattatgtcataaaacta
agttcatattttatgaaatcttgaatagtcattaaaacttcctgaatggtaaaaaagtga
ttagaaattattttttttaaacatttagaggtggcttgaaataaaaaagctaattcaaga
cgtttcgatgacaattcaagatctggatgaaaaattttaaaaaacgatgatatactaaac
ttatcaaagttacaacaagacaaaaataaaaaagaaaaaaggagtatttgtcatgaatac
aaaaatgatggaacaattttctgttatggataatgaagaactcgaaatagttagtggagg
aagaggcaatttaggatctgcaatcggtggttgtattggagcagtactattagctgctgc
gactggtccgataactgggggagcagcaacacttatttgtgtaggttcaggaattatgtc
ctctttgtaagattatgattcttaaatatagtattattatcgctattaatttactgtctt
atttacttacttacaaaatatcaaagttatctaagaatgatgagaataagatagttagca
aaattttaattatattatcaatcgtttatgtaatcgttgatgctttacttagttgatgga
ttggtaggaataaaaaacttaactataaactattatttactaatattttttgctttctgc
aagttaataaatagtatagtaaaactttttattgcaaggagaataacgaaattaagatat
tttagatactcaagattattgaaatcttagactaaaaaataggtactgctacctttaaga
agatagtagacgtatatacttttttaagaaaatcaaaaagatactataaaaaatctattt
gtttattgaatttaagactttggtaacaaattgaaaataaaaaggaggtattcatcatga
atacaaaaatgttgtcacagttagaggttatggatactgaaatgcttgcgaaagttgaag
gggggtatagctccactgattgtcaaaatgcactgattacaggagtcactacgggaatta
taactggtggaactggagcaggtttggccactttaggagtagctggacttgctggtgcat
ttgttggagcacacattggtgcaattgggggtggattaacatgcttaggaggtatggttg
gtgataaattgggactaagttggtaagacttatagtaaaattatgaggattctattctga
tttattttagttttttaaaaaaggagtatttgtcatggatacaaaaatgatgtcacaatt
ttctgttatggataccgaaatgcttgcttgcgttgaaggtggcggatgcaattggggaga
ttttgccaaagcaggtgttggaggagcagctgtagttgctgctttaggttgtgcagcggg
tggagtgaaatatgggaaaattctaggaccatggggcgctgcaataggaggaattggagg
agcagtggtttgtggatatttagcctataccgctacatcataaaaatgaaagctaaattt
tatgaaggctatattctttattattctcttcgcttttcaaacctatcttatttatctatc
cataagtatctctgataaaaaacaaaagactattgaattaacatcattgaattgttttgt
catattatttctaatctatgataaattaatttttctctttattgcctatgtttttttgat
aatttttatattaaacttgttccgtaactgaaaagtgacatactatatgaatacaaaaat
gatgtcacaattttctgttatggataatgaaatgcttgcttgcgttgaaggtggcggatg
caattggggagattttgccaaagcaggtgttggaggaggagcagcacgaggtcttcagct
aggaattaaaacaagaacatggcaaggtgcagcaactggtgctgcgggaggagctatact
tggaggtgtggcctatgcagcgacatgttggtggtaattatggattttaaaagttttatt
attggtttagtagttggtatatttggtccttatatggatgatttaattagaaaaaaattt
ttaaagtcttccaaaaaggatacggatagtactctctaaaaaataaatttctcccctgta
tttgctagcttaatttacaggggagtttctttaatattgtttcgcctgtcaaaatgatat
gtgatagcaggatgaaaagtctacaaacaagttggtatcaatacaatataaagaggaaag
tatgtttttcatgcttgcttttttaatttttacaattcaagaggttttgatgaccattta
tgatttgagtgatccaaggtcaaaataagtgctatactagcagtgtaaatgttcttgctc
aactaagataaatcgcacatttaggaggaaaacttatgaagaaaaaaatactgattattt
tcgttctgtatctgatcatgtccatctttctttatccgcttagggagagtatttggtata
atctattttataccatagcctatatgattgcggttatgatctatttttctttaattaaaa
agaaagaaaagaaatgaaagattttcttgattaaaaagaatcatattctttgtgagattg
ttcctgggtcagttgcctttgcttgtttctacttatctatttctatttcgtcagttttcc
aatttcttttagtagttattaacttgacttctattttggttactgtttatcttactaggg
aaatgagattaagagagtttgaagatgatgatttggttagtcctagaaccaatcaactca
tgtttatcggcttgacaggctttatgtctattatttgtttgtatagaggtatcacagcag
gagaatcttatcaacaactaatcgcttatattggtgctattctttgcttgatcatcatgc
ttctacttatttggggtttgaagtattataaaaagtaggggctaatgaagtttttgcaat
ttaggaggtttcgatgacaattcaagatttggatgaaaaattttaaaaaacaatgatata
ctaaacttgtcaaagttgcaacgggtgctgctacattatgttaaaaatcgctcttgattg
ataagttggatttgttaggaaaggagtaaataattatggataagaaaaagatagtttcga
ctataatatgtatagtatttcttgtagtgtcagtagataatttttttagagacttaaccc
cgttattgttcattttaaatattattggcctaacttgttttttagtgttaacatacacta
acataaaagagatactcttaaatataagtaaatgatgatttggttagtcctagaaccaat
caacttatgtttatcggcttggcagattttatgtttgtcatttgtttgtatagaggtatt
tcagaaacagaattctatcaacaactaatcgtttatataggtgtattctctgcttgttta
tcacgcttctgctcatgtggggcttgaagtattataaaaagtagctttctatccttttct
gacaggatatttgagtagaaggctctattaaattgttagtgaaataaatgaatggaggta
tttaatatgaaatacagattattttttgttattttcttgagtagtgtgttggatattctt
ttagggacatttttacaaatctctatcgtatctattgggtggcttgttctttacagtggt
ttgtttgaagcaggagttttccttcttgctaataaaggggtggcggtaaaaatcaaggaa
gtagatattcgaaatcgctttaaatttatttttggaaaaaccttatggtttcaaattctt
ttgctcatctttttgataatcaaactttatcttggtttggatgcgaggttgattttattc
tatggacatattttcattgtctttaatgccttaatgtatctattatctagtagtcaggtt
agtcttaaaaaaaacaaactgtcttcttaatcttacagcagtagagcctgacaaggtgag
gtcatagtagggaggatttctatgaaaaagtatcaacttctattcaaaataagtgcagtc
ttctcttacttatttttcgtatttggtctttctcagctgacgcttatcgtccaaaattat
tggcaattttcttcccagattggtaatttcgtctggattcaaaatatcttgaatttactt
tttattggagtcatgattgtggttcttgttaagacaggccatggttatctcttccgcatt
ccaagaaaaaaatggctttggtattcgattttgacagtattagtggtagtgttccagatc
tcttttaacgttcagacagctaaacatgttcagtcaactgcggaaggttgggctgtattg
attggttatagtgggactaactttgcagagctaggtatttatatagccctgttctttctg
gttccactgatggaagagttaatctatagaggattactgcaacatgctttctttaagcat
tcgcgatttggtcttgatttgcttcttccttctattttatttgctctccctcatttttca
agcctgcctagtctgttagatatcttcgtctttgcaacagttggaatcatctttgctggt
ttgacccgctataccaagagcatttatccatcctatgcggtgcatgtgatcaataatatt
gtagcgaccttcccgtttttgctcacttttctacatagggtcttggggtaaaaaaacaaa
aggcttgcttttcagccatagaggaggtcatcatgtataaacacttatttttcctagatt
ccaaaactttagatcggttgacaccctatattctagtcttggcttctgacaccattgctt
ttaatgtttttgtgctaacctttgtatctgcggtggtttttaatttcctaaattccatgc
tagctttaatggctatattcataggggctggctatgtggtcggattttggttactaatac
tcaatgaaaatcaaagagcaaactaggaaactagccgcaggctgtacttgagtacggcaa
ggcgacgttgacgtggtttgaatttgattttcgaagagtataaaatggtttgttttggaa
aggctagaactaaagaatgacgtgtaggaagtctgtttgttgaggaggataattttatgg
agttttttgataaatttcatgccttgtgttttggatttttagtactaataattgtcatta
tagttccttatacgattaaccatggggatttttttcaaaatgaatctgcattgattcttg
taagtcttcttgtaacctcgctgagtgttgcttatgctagaaagtttgaaatgatttctt
ttgggatgttaagcaagaaacaacttttgcttttcattgcaatctttcttctaagtgtac
ttgagacgctggtttatattcatttcttcgctgtttcttctggctcaggggtccaacact
tggcggaagtcagcagaggaatttccctgtctttgattttgactacctcagtttttggcc
ccatccaggaggaactcattttcagaggacttcttcaaggtgcggtttttgacaattctt
ggttagggcttgtgctaacttcctctctcttttctttcatgcatggaccttctaatgtcc
cttcgtttattttttatctacttgggggcttgttgctgggccttgcttataaaaagagcc
aaaacctatgggtttctactctagtccacatgttttacaacagttggccactcctatatt
atttataa
