# Supplementary material for: Genomic analyses of pneumococci reveal a wide diversity of bacteriocins – including pneumocyclicin, a novel circular bacteriocin
Source: BMC Genomics. 2015 Jul 28;16(1):554. doi: 10.1186/s12864-015-1729-4 (PMC4517551; doi:10.1186/s12864-015-1729-4)
Supplement: Additional file 9: — Sequence and annotation files for blp cassette prototypes. [file 12864_2015_1729_MOESM9_ESM.zip › blp_prototype15a_GA47033_annotation.embl]

FT   source          1..14288
FT                   /organism="Streptococcus pneumoniae"
FT                   /mol_type="genomic DNA"
FT                   /strain="GA47033"
FT   CDS             complement(1..330)
FT                   /gene="blpT"
FT                   /inference="ab initio prediction:Prodigal:2.60"
FT                   /codon_start=1
FT                   /transl_table=11
FT                   /product="hypothetical protein"
FT                   /colour=10
FT   CDS             606..944
FT                   /gene="blpS"
FT                   /gene_synonym="spiR1"
FT                   /inference="ab initio prediction:Prodigal:2.60"
FT                   /codon_start=1
FT                   /transl_table=11
FT                   /product="LytTR DNA-binding domain protein"
FT                   /colour=9
FT   CDS             949..1686
FT                   /gene="blpR"
FT                   /gene_synonym="spiR2"
FT                   /inference="ab initio prediction:Prodigal:2.60"
FT                   /codon_start=1
FT                   /transl_table=11
FT                   /product="response regulator"
FT                   /colour=9
FT   CDS             1699..3039
FT                   /gene="blpH"
FT                   /gene_synonym="spiH"
FT                   /inference="ab initio prediction:Prodigal:2.60"
FT                   /codon_start=1
FT                   /transl_table=11
FT                   /product="histidine kinase"
FT                   /colour=9
FT   CDS             complement(3083..3238)
FT                   /gene="blpC"
FT                   /gene_synonym="spiP"
FT                   /inference="ab initio prediction:Prodigal:2.60"
FT                   /codon_start=1
FT                   /transl_table=11
FT                   /product="peptide pheromone"
FT                   /colour=9
FT   mobile_element  3272..4974
FT                   /gene="ISSpn5"
FT                   /inference="identification by IS Finder
FT                   (https://www-is.biotoul.fr/)"
FT                   /colour=12
FT   CDS             complement(5003..6364)
FT                   /gene="blpB"
FT                   /gene_synonym="spiD"
FT                   /inference="ab initio prediction:Prodigal:2.60"
FT                   /codon_start=1
FT                   /transl_table=11
FT                   /product="bacteriocin secretion accessory protein"
FT                   /colour=3
FT   CDS             complement(6375..8000)
FT                   /gene="blpA ORF2"
FT                   /gene_synonym="spiBC"
FT                   /inference="ab initio prediction:Prodigal:2.60"
FT                   /codon_start=1
FT                   /transl_table=11
FT                   /product="ABC transporter; ATPase domain and transmembrane
FT                   region"
FT                   /colour=3
FT   CDS             complement(7945..8532)
FT                   /gene="blpA ORF1"
FT                   /gene_synonym="spiA"
FT                   /inference="ab initio prediction:Prodigal:2.60"
FT                   /codon_start=1
FT                   /transl_table=11
FT                   /product="ABC transporter; C39 protease domain"
FT                   /colour=3
FT   CDS             8813..9010
FT                   /gene="blpI"
FT                   /gene_synonym="pncA"
FT                   /inference="ab initio prediction:Prodigal:2.60"
FT                   /codon_start=1
FT                   /transl_table=11
FT                   /product="class II bacteriocin precursor"
FT                   /colour=7
FT   CDS             9477..9746
FT                   /gene="blpJ"
FT                   /gene_synonym="pncD"
FT                   /inference="ab initio prediction:Prodigal:2.60"
FT                   /codon_start=1
FT                   /transl_table=11
FT                   /product="class II bacteriocin precursor"
FT                   /colour=7
FT   CDS             9815..10063
FT                   /gene="blpKN"
FT                   /gene_synonym="pncU"
FT                   /inference="ab initio prediction:Prodigal:2.60"
FT                   /codon_start=1
FT                   /transl_table=11
FT                   /product="class II bacteriocin precursor"
FT                   /colour=7
FT   CDS             10082..10291
FT                   /gene="blpP"
FT                   /gene_synonym="pncK"
FT                   /inference="predicted by Prodigal with different settings"
FT                   /inference="indirect experimental evidence for function in
FT                   immunity (Dawid et al., 2007)"
FT                   /codon_start=1
FT                   /transl_table=11
FT                   /product="membrane protein with function in immunity"
FT                   /colour=4
FT   CDS             10307..10537
FT                   /gene="blpK"
FT                   /gene_synonym="pncE"
FT                   /inference="ab initio prediction:Prodigal:2.60"
FT                   /codon_start=1
FT                   /transl_table=11
FT                   /product="class II bacteriocin precursor"
FT                   /colour=7
FT   CDS             10956..11117
FT                   /gene="pncG"
FT                   /inference="ab initio prediction:Prodigal:2.60"
FT                   /codon_start=1
FT                   /transl_table=11
FT                   /product="membrane protein with putative function in
FT                   immunity"
FT                   /colour=4
FT   CDS             11127..11498
FT                   /gene="blpL"
FT                   /gene_synonym="pncH"
FT                   /inference="ab initio prediction:Prodigal:2.60"
FT                   /codon_start=1
FT                   /transl_table=11
FT                   /product="membrane protein with putative function in
FT                   immunity"
FT                   /colour=4
FT   CDS             11676..11855
FT                   /gene="pncM"
FT                   /inference="ab initio prediction:Prodigal:2.60"
FT                   /codon_start=1
FT                   /transl_table=11
FT                   /product="membrane protein with putative function in
FT                   immunity"
FT                   /colour=4
FT   CDS             12127..12510
FT                   /gene="blpX"
FT                   /gene_synonym="pncN"
FT                   /inference="ab initio prediction:Prodigal:2.60"
FT                   /codon_start=1
FT                   /transl_table=11
FT                   /product="membrane protein with putative function in
FT                   immunity"
FT                   /colour=4
FT   CDS             12562..13251
FT                   /gene="blpY"
FT                   /gene_synonym="pncO"
FT                   /inference="ab initio prediction:Prodigal:2.60"
FT                   /codon_start=1
FT                   /transl_table=11
FT                   /product="CAAX amino terminal protease"
FT                   /colour=2
FT   CDS             13293..13526
FT                   /gene="blpZ"
FT                   /gene_synonym="pncQ"
FT                   /inference="ab initio prediction:Prodigal:2.60"
FT                   /codon_start=1
FT                   /transl_table=11
FT                   /product="membrane protein with putative function in
FT                   immunity"
FT                   /colour=4
FT   CDS             13677..14288
FT                   /gene="pncP"
FT                   /gene_synonym="SP0547"
FT                   /inference="ab initio prediction:Prodigal:2.60"
FT                   /codon_start=1
FT                   /transl_table=11
FT                   /product="CAAX amino terminal protease"
FT                   /colour=2
SQ   Sequence 14288 BP; 3712 A; 1942 C; 2582 G; 4399 T; 1653 other;
     ctagtttgct ctttgattct cattgagtat taacttggtc ttgacttggt caaagtggaa        60
     gcggtcatag gcccgccaag cggcgcgagt tggagcatct ggatcaagag cgctgagtcc       120
     catgagaaga ctggaagtct ggtaaaattt ttctagttca atcaagaatc gattatccac       180
     tgtttcagtc ttggctagaa aaccaagaat agagtttaat tgctcctgaa agcggacgtc       240
     gtcagcgctt gcctgtttgc atgcttggta ggctttgttt aagtcagtaa tcaaagtatg       300
     agctcttttg atggggtctg tatctgtcat gggaatgcct cctttaatct gggtgccagt       360
     cttacttctg gcaactgtgt tttgatactg ttagtttatc acttttaatt ctttttttta       420
     ttcaaatctt taattgtcat tgaaatgtct tgaattgcgc tgagtgaatt ttatgataaa       480
     atagttgtaa gctcatcatg atgttgtaga aaaataatcc ttttaggagc tttcaaagac       540
     tgtttaggat tgggtgggct tgggctagac cttttctgtt attcttttct taggaggaga       600
     atccaatgaa acatatgatt attcagacgc agaaaacagt ctataaagta aacgtcgacg       660
     atatctacta tatccaaaca catccaacta aagcccatac cgtacagatt gttacagaag       720
     aagctagttt taatatgctt caaaatttaa gtaatcttga gaaccaatat ggggaaacct       780
     tgatgagatg tcatcgaaat tgtttggtta atcttgataa attaaaatcg attgattttc       840
     aagaaagaat cctttttctc ggagaagaag gtcaatacgc tgtcaagtat gccagacgtc       900
     gctatagaga aattcgtcaa aaatggttga aagagggaga gtaagaagat gagaatattt       960
     gttttagaag atgatttttc ccaacagact agaattgaaa cgacgattga gaaacttttg      1020
     aaagcacatc atatcattcc tagctctttt gaggtatttg gcaagccgga ccaactgctg      1080
     gcagaggtgc atgagaaggg ggcccatcag ctattctttt tggacattga gattcgaaat      1140
     gaggagatga aggggctgga agtggctaga aagattcggg atcgggaccc ttatgcccta      1200
     atcgtctttg tgacgactca ctcggagttt atgcctctgt cctttcgcta ccaagtgtca      1260
     gctttggact acattgataa ggccctttcg gcagaggagt ttgaatctcg tatcgagaca      1320
     gccctcctct atgccaatag tcaagatagt aaaagtctgg cggaagattg cttttacttt      1380
     aaatcaaaat ttgcccaatt ccaatatcct ttcaaagagg tttactatct cgaaacatcc      1440
     ccaagacccc atcgtgttat tctctatacc aagacggaca ggctagaatt tacggcgagt      1500
     ttagaggagg tttttaagca ggaaccccgt ctcttgcagt gccatcgctc ttttctcatc      1560
     aatcctgcaa atgtggtgca tttggataag aaagaaaaac tccttttctt tcccaatggt      1620
     ggaagctgtc tgatcgcgcg ttataaggtc agggaagtgt ctgaggctat taataactta      1680
     cactgaacta ggaaatttat gtatattttt tggattatat tgtatacact tattactaat      1740
     gggctagaaa ttgtcatttt ctttaaggta gatggaattg gtctcacttt tgagaggatt      1800
     tttaaggcct ttcttttgaa gatactgttg gcctttgttt ttgtaatgat tggctatatg      1860
     gtaggaaatg tttacctatc ttattttatg gaacccttgt acggcatagg cttgtctttc      1920
     ttattgttaa gagggcttcc taaaaaactc cttttctttt atggtctctt tccaatgata      1980
     ttggtgaatc tcttttatag aggagtctcc tattttgtgc ttccattttt gggacaagag      2040
     caagtatatg atggctactc atttactggg ttatgtataa taattttcaa tttcttcatt      2100
     tctctagcct ttttgaaatg gttggactat gattttacta gtttgagaag ggagattcta      2160
     gatacaggtt ttcaaaagtc cctgactaag attaactgga taatgggggc ttactatttg      2220
     gtgatacaaa gtctgtctta ctttgaatat gagcaaggta ttcaatcaac gactgttcgc      2280
     catctcatcc tagtgtttta cctcctattt tttatggggg ttatcaagaa attggatacc      2340
     tatttgaagg acaaactcca tgatagactg gaccaagagc aggtcttgcg ctatagagat      2400
     atggaacgct atagtcggca tatagaggaa ctttacaagg aagtaaggag ttttcgccat      2460
     gactacacca acctcttgac aagtttacgt ctgggtattg aagaggagga tatggagcag      2520
     ataaaagagg tctatgactt ggtcttaaag gattctagta aaaaattgca ggacaataaa      2580
     tatgaccttg gccgattggt gaatgttcgg gatcgtgccc tcaaaagtct cctagctgga      2640
     aaatttataa aagctagaga aaaggacatt gtctttaatg tcgaagttcc tgaagagatt      2700
     caggttgagg ggatgagact gcttgatttt ctaaccattg tgtctatcct ttgtgataat      2760
     gctattgaag cgagtgcaga ggccggtcaa cctcatgttt caattgcctt tttaaaaagt      2820
     ggagcacagg agaccttcat catcgaaaat tccatcaaag aagagggcat agatatttct      2880
     gaaatcttct cctttggagt tagttctaaa ggggaggaga gaggtgtcgg tctctatacc      2940
     gttatgaaga ttgtggaaag ttatcccaat gccagtttaa atactacctg tcaagatcaa      3000
     gtctttcgtc aggtgcttac tatgatacct acagaatgat aaaaaaataa gaccgagagt      3060
     tcttgttact cggtcttatt ttttatagtt gtattggatg atgaagtcct ttcgtattgt      3120
     tatgcttaat tatattaagg ctgtataaga tatcttccca cagtcctcca cctgtaattt      3180
     ggttgagttc ggtagttgtt agttcttgaa atgaagttaa gttttgtttc ttatccatgt      3240
     tatgattctc ctttttgata agataataaa tccccaatta ttcaccccaa atctaannnn      3300
     nnnnnnnnnn nnnnnnnnnn nnnnnnnnnn nnnnnnnnnn nnnnnnnnnn nnnnnnnnnn      3360
     nnnnnnnnnn nnnnnnnnnn nnnnnnnnnn nnnnnnnnnn nnnnnnnnnn nnnnnnnnnn      3420
     nnnnnnnnnn nnnnnnnnnn nnnnnnnnnn nnnnnnnnnn nnnnnnnnnn nnnnnnnnnn      3480
     nnnnnnnnnn nnnnnnnnnn nnnnnnnnnn nnnnnnnnnn nnnnnnnnnn nnnnnnnnnn      3540
     nnnnnnnnnn nnnnnnnnnn nnnnnnnnnn nnnnnnnnnn nnnnnnnnnn nnnnnnnnnn      3600
     nnnnnnnnnn nnnnnnnnnn nnnnnnnnnn nnnnnnnnnn nnnnnnnnnn nnnnnnnnnn      3660
     nnnnnnnnnn nnnnnnnnnn nnnnnnnnnn nnnnnnnnnn nnnnnnnnnn nnnnnnnnnn      3720
     nnnnnnnnnn nnnnnnnnnn nnnnnnnnnn nnnnnnnnnn nnnnnnnnnn nnnnnnnnnn      3780
     nnnnnnnnnn nnnnnnnnnn nnnnnnnnnn nnnnnnnnnn nnnnnnnnnn nnnnnnnnnn      3840
     nnnnnnnnnn nnnnnnnnnn nnnnnnnnnn nnnnnnnnnn nnnnnnnnnn nnnnnnnnnn      3900
     nnnnnnnnnn nnnnnnnnnn nnnnnnnnnn nnnnnnnnnn nnnnnnnnnn nnnnnnnnnn      3960
     nnnnnnnnnn nnnnnnnnnn nnnnnnnnnn nnnnnnnnnn nnnnnnnnnn nnnnnnnnnn      4020
     nnnnnnnnnn nnnnnnnnnn nnnnnnnnnn nnnnnnnnnn nnnnnnnnnn nnnnnnnnnn      4080
     nnnnnnnnnn nnnnnnnnnn nnnnnnnnnn nnnnnnnnnn nnnnnnnnnn nnnnnnnnnn      4140
     nnnnnnnnnn nnnnnnnnnn nnnnnnnnnn nnnnnnnnnn nnnnnnnnnn nnnnnnnnnn      4200
     nnnnnnnnnn nnnnnnnnnn nnnnnnnnnn nnnnnnnnnn nnnnnnnnnn nnnnnnnnnn      4260
     nnnnnnnnnn nnnnnnnnnn nnnnnnnnnn nnnnnnnnnn nnnnnnnnnn nnnnnnnnnn      4320
     nnnnnnnnnn nnnnnnnnnn nnnnnnnnnn nnnnnnnnnn nnnnnnnnnn nnnnnnnnnn      4380
     nnnnnnnnnn nnnnnnnnnn nnnnnnnnnn nnnnnnnnnn nnnnnnnnnn nnnnnnnnnn      4440
     nnnnnnnnnn nnnnnnnnnn nnnnnnnnnn nnnnnnnnnn nnnnnnnnnn nnnnnnnnnn      4500
     nnnnnnnnnn nnnnnnnnnn nnnnnnnnnn nnnnnnnnnn nnnnnnnnnn nnnnnnnnnn      4560
     nnnnnnnnnn nnnnnnnnnn nnnnnnnnnn nnnnnnnnnn nnnnnnnnnn nnnnnnnnnn      4620
     nnnnnnnnnn nnnnnnnnnn nnnnnnnnnn nnnnnnnnnn nnnnnnnnnn nnnnnnnnnn      4680
     nnnnnnnnnn nnnnnnnnnn nnnnnnnnnn nnnnnnnnnn nnnnnnnnnn nnnnnnnnnn      4740
     nnnnnnnnnn nnnnnnnnnn nnnnnnnnnn nnnnnnnnnn nnnnnnnnnn nnnnnnnnnn      4800
     nnnnnnnnnn nnnnnnnnnn nnnnnnnnnn nnnnnnnnnn nnnnnnnnnn nnnnnnnnnn      4860
     nnnnnnnnnn nnnnnnnnnn nnnnnnnnnn nnnnnnnnnn nnnnnnnnnn nnnnnnnnnn      4920
     nnnnnnnnnn nnnnnnnnnn nnnnnnnnnt tgagagaggt atgaatgatt tgggtaaata      4980
     gttatagagt gttatctgaa aattaatcag aatgggttaa aattttatct ttgaaataat      5040
     caaaatatgt tttctttgca gttacactag tgacgcgacc ttgtaagcca tattggatga      5100
     gtttactatc ctcattagat agttttgcaa gagcggttaa tttaaagaga ttaccttgct      5160
     ctgttctggt aggagtttga tcaattgtct gaagttggcc gatgatggtg gtgccgtgat      5220
     ttccaatctt ctccagtttt aatcttacag tttgtccttt atctagtaga ggtagatagt      5280
     cagaagctac gtagtaagtg attagtactt ctcttgtatc tgtgatgata gggaatattt      5340
     gagcaatttc tgtaccagtt ggaattctat ttttaccttc aaattcgctg ttcagatgaa      5400
     cgataccttt acttggagcg gttaaggtat tgtttcctaa gcgctgcgtt gcttgatcta      5460
     gttgtacttt taattctgtt aattgattct ccacggttag ttgttgctgt gaggctgttt      5520
     gtaaaaactg agtgcggagt acttcaattt tggttgctaa actattatca taagttgcta      5580
     cacttccgat accagcttgc tgaattttga ggcttgcgat agatgattca agacctgcaa      5640
     tactttgatt aatttgagat aaaaatggct cctctgccgt tccttgtgtt tgttcttgag      5700
     agactataag ataacgattt aaaattgact ggtgcggatt gccagttggt aagcgagctc      5760
     tgttatttat gatagcatct ctcagctctt gatattctcc aatttgttgt tgaacttttg      5820
     taatttcttg ttcgatggct gatgaactgc tattggcaag attggcttga tttgaaactt      5880
     cagtgttagt ctttgagata ccgagttcaa tatcatggga ttgtttagta aaattcataa      5940
     aggtattatg gtagccaaac tcatcctcgc cagaaaaaag atcagtcgct ttttctaagc      6000
     tttgtttcaa aattccaagt ccttcttttt gcttctcaag tctttgtaat tgagttgcta      6060
     aggcagtttt ctgactctct tccattgttt cagagtattt gatgagtaag tcacctttct      6120
     caactacttg atttgccact aaatgattag ctaggatagg attatcactg gtcgactgaa      6180
     tagatgcaat gacacttgta ggggtgattt ccccttgcga tgtaacagta atttcttttg      6240
     tggcaacaag ggagaaaatc aagatgaaag taaacagtaa tgacagaggt atgattaata      6300
     ctgtcgcata gttatggtaa cgtctctgat aaaactcgac acttctaaaa agattaggat      6360
     tcatgacatt ctccttattt attgaataga tgatggtaga atccttgcgc ttgcattaac      6420
     tcttggtgac taccaacttc aatgattttc ccctggtcaa gaacaatgac acggttagtt      6480
     cgttcggcta tactgagacg atgggctaca aagagaatgg ttttatcagt tagggatata      6540
     agattatcta taaccttttt ctcagtcaag acatcaagac cgctagtagc ttcatctagt      6600
     attaaaacag gagctttagt taaaagagca cgagcgagag cgattcgttg cttttgtcct      6660
     cctgatagac cagctccatc agagagctga gtttgatagc ccataggcat tctttcaatg      6720
     tcttgacgaa tttcagctac ttcacaagct tttagaatat cttcttgact aatcatatga      6780
     ttaccgccca aggttaagtt ttccaaaata gagccattaa agatataggc ttgttgtggt      6840
     aggtaattaa tatgacggcg caagactttt ttatcaatgt ttttaatatc ctgatgattg      6900
     atggaaatat gccctttgta gggttcaaag aaattgacaa tcattttggc taaagttgtt      6960
     ttaccagaac cactaactcc aactaggcta accttatctc cttgtttaat cgtgagatta      7020
     atatctgtta aggtatctcg tccaaaacca tacttataag aaaggtcatc aaattcaata      7080
     tcgcccatca aaaaatgtga atgaacaggg ttttcttgaa cttgaaattc agattcgact      7140
     agatagactt cgttcaaacg gttattagcg accttcgcag attggagttt ggtttggagg      7200
     ttgataatat tttccatagg agttgtaaag taagaaaaaa gtgtgttaaa ggtaatcagc      7260
     tgaccgatag aaattttact tgacatgact aattgagcgc caaaccatag gataaggata      7320
     ttcagaacta attttgttcc ctgctttaaa ctcgtttgta aaatagaata tttactgagc      7380
     ttaaaggatt tttccaaata atctacaaat tcgctgtcta tattttgata gcgattttct      7440
     tcactcgtga gcgactttat agtttcaatc ccgttgatat cttcgataat ggcagagcta      7500
     accatagaat tactttgcat gacatcatgg ttcatttttt caaaaggttt cataaaagaa      7560
     aagatgatga acatgtatat aggaatagaa ataagagaaa gaaggaagag attagggttt      7620
     tgtgccagta agacgcctcc tacaagaatc agaatagaaa catccagaaa aagagaaaga      7680
     atggtagaag ccaaggcatc tataatagag ttagcatctg tgaaccgtga aatgatttct      7740
     cctgtacgac gtgtcgcaaa gaaagacatg ggaagttcaa aaatatggcg aatataggat      7800
     aaaatcacat caatgcttaa tctctggctc agaacggtta ggagataatc tctggagaag      7860
     ctcatgactt gttggaggat ataggtgata accagaccaa ctgagatgat tcctaaagtt      7920
     gatttcatct gatttggaat gtattcatcc aagattcctt ggagatagta agaaccacct      7980
     atattgataa tagtgaccaa taagcttgag agaacaatgt aagcaatgag agatttttgt      8040
     ttgaaaatca gaggaaggaa gcttgcttag tagaccattc tttttatctt tatggggttg      8100
     atagctgggt ttggtagcta gaaaaatagc tactccagtc cattcataga aaaagcgttc      8160
     ttttgacatt ttagtgattt ttacagaagg gtcaggatca ccaataatca gatagtcttt      8220
     ctttgtttga tagacaacat agtaatgttg gagttttcct tctttgttaa cgtgaacgat      8280
     aaatggatag gggacatcac tcatgtcaaa gagcgtttta tctgcttgaa caggtcttgt      8340
     ttcaaagccc atttcatcag cggcttttac aatgccaaga gcagtcgtcc cttctttatt      8400
     ggtctttgca agttctctca agtgagctag agaaaaatct gaaccataga atttagcaat      8460
     cgaggctaag gcagcgacac cacagtctct cgcatctatt tgaggaacaa atgtacgttt      8520
     ataagaagtc attggcaatt cttttcatat agtggatagg tctattatgt cataaaacta      8580
     agttcatatt ttatgaaatc ttgaatagtc attaaaactt cctgaatggt aaaaaagtga      8640
     ttagaaatta ttttttttaa acatttagag gtggcttgaa ataaaaaagc taattcaaga      8700
     cgtttcgatg acaattcaag atctggatga aaaattttaa aaaacgatga tatactaaac      8760
     ttatcaaagt tacaacaaga caaaaataaa aaagaaaaaa ggagtatttg tcatgaatac      8820
     aaaaatgatg gaacaatttt ctgttatgga taatgaagaa ctcgaaatag ttagtggagg      8880
     aagaggcaat ttaggatctg caatcggtgg ttgtattgga gcagtactat tagctgctgc      8940
     gactggtccg ataactgggg gagcagcaac acttatttgt gtaggttcag gaattatgtc      9000
     ctctttgtaa gattatgatt cttaaatata gtattattat cgctattaat ttactgtctt      9060
     atttacttac ttacaaaata tcaaagttat ctaagaatga tgagaataag atagttagca      9120
     aaattttaat tatattatca atcgtttatg taatcgttga tgctttactt agttgatgga      9180
     ttggtaggaa taaaaaactt aactataaac tattatttac taatattttt tgctttctgc      9240
     aagttaataa atagtatagt aaaacttttt attgcaagga gaataacgaa attaagatat      9300
     tttagatact caagattatt gaaatcttag actaaaaaat aggtactgct acctttaaga      9360
     agatagtaga cgtatatact tttttaagaa aatcaaaaag atactataaa aaatctattt      9420
     gtttattgaa tttaagactt tggtaacaaa ttgaaaataa aaaggaggta ttcatcatga      9480
     atacaaaaat gttgtcacag ttagaggtta tggatactga aatgcttgcg aaagttgaag      9540
     gggggtatag ctccactgat tgtcaaaatg cactgattac aggagtcact acgggaatta      9600
     taactggtgg aactggagca ggtttggcca ctttaggagt agctggactt gctggtgcat      9660
     ttgttggagc acacattggt gcaattgggg gtggattaac atgcttagga ggtatggttg      9720
     gtgataaatt gggactaagt tggtaagact tatagtaaaa ttatgaggat tctattctga      9780
     tttattttag ttttttaaaa aaggagtatt tgtcatggat acaaaaatga tgtcacaatt      9840
     ttctgttatg gataccgaaa tgcttgcttg cgttgaaggt ggcggatgca attggggaga      9900
     ttttgccaaa gcaggtgttg gaggagcagc tgtagttgct gctttaggtt gtgcagcggg      9960
     tggagtgaaa tatgggaaaa ttctaggacc atggggcgct gcaataggag gaattggagg     10020
     agcagtggtt tgtggatatt tagcctatac cgctacatca taaaaatgaa agctaaattt     10080
     tatgaaggct atattcttta ttattctctt cgcttttcaa acctatctta tttatctatc     10140
     cataagtatc tctgataaaa aacaaaagac tattgaatta acatcattga attgttttgt     10200
     catattattt ctaatctatg ataaattaat ttttctcttt attgcctatg tttttttgat     10260
     aatttttata ttaaacttgt tccgtaactg aaaagtgaca tactatatga atacaaaaat     10320
     gatgtcacaa ttttctgtta tggataatga aatgcttgct tgcgttgaag gtggcggatg     10380
     caattgggga gattttgcca aagcaggtgt tggaggagga gcagcacgag gtcttcagct     10440
     aggaattaaa acaagaacat ggcaaggtgc agcaactggt gctgcgggag gagctatact     10500
     tggaggtgtg gcctatgcag cgacatgttg gtggtaatta tggattttaa aagttttatt     10560
     attggtttag tagttggtat atttggtcct tatatggatg atttaattag aaaaaaattt     10620
     ttaaagtctt ccaaaaagga tacggatagt actctctaaa aaataaattt ctcccctgta     10680
     tttgctagct taatttacag gggagtttct ttaatattgt ttcgcctgtc aaaatgatat     10740
     gtgatagcag gatgaaaagt ctacaaacaa gttggtatca atacaatata aagaggaaag     10800
     tatgtttttc atgcttgctt ttttaatttt tacaattcaa gaggttttga tgaccattta     10860
     tgatttgagt gatccaaggt caaaataagt gctatactag cagtgtaaat gttcttgctc     10920
     aactaagata aatcgcacat ttaggaggaa aacttatgaa gaaaaaaata ctgattattt     10980
     tcgttctgta tctgatcatg tccatctttc tttatccgct tagggagagt atttggtata     11040
     atctatttta taccatagcc tatatgattg cggttatgat ctatttttct ttaattaaaa     11100
     agaaagaaaa gaaatgaaag attttcttga ttaaaaagaa tcatattctt tgtgagattg     11160
     ttcctgggtc agttgccttt gcttgtttct acttatctat ttctatttcg tcagttttcc     11220
     aatttctttt agtagttatt aacttgactt ctattttggt tactgtttat cttactaggg     11280
     aaatgagatt aagagagttt gaagatgatg atttggttag tcctagaacc aatcaactca     11340
     tgtttatcgg cttgacaggc tttatgtcta ttatttgttt gtatagaggt atcacagcag     11400
     gagaatctta tcaacaacta atcgcttata ttggtgctat tctttgcttg atcatcatgc     11460
     ttctacttat ttggggtttg aagtattata aaaagtaggg gctaatgaag tttttgcaat     11520
     ttaggaggtt tcgatgacaa ttcaagattt ggatgaaaaa ttttaaaaaa caatgatata     11580
     ctaaacttgt caaagttgca acgggtgctg ctacattatg ttaaaaatcg ctcttgattg     11640
     ataagttgga tttgttagga aaggagtaaa taattatgga taagaaaaag atagtttcga     11700
     ctataatatg tatagtattt cttgtagtgt cagtagataa tttttttaga gacttaaccc     11760
     cgttattgtt cattttaaat attattggcc taacttgttt tttagtgtta acatacacta     11820
     acataaaaga gatactctta aatataagta aatgatgatt tggttagtcc tagaaccaat     11880
     caacttatgt ttatcggctt ggcagatttt atgtttgtca tttgtttgta tagaggtatt     11940
     tcagaaacag aattctatca acaactaatc gtttatatag gtgtattctc tgcttgttta     12000
     tcacgcttct gctcatgtgg ggcttgaagt attataaaaa gtagctttct atccttttct     12060
     gacaggatat ttgagtagaa ggctctatta aattgttagt gaaataaatg aatggaggta     12120
     tttaatatga aatacagatt attttttgtt attttcttga gtagtgtgtt ggatattctt     12180
     ttagggacat ttttacaaat ctctatcgta tctattgggt ggcttgttct ttacagtggt     12240
     ttgtttgaag caggagtttt ccttcttgct aataaagggg tggcggtaaa aatcaaggaa     12300
     gtagatattc gaaatcgctt taaatttatt tttggaaaaa ccttatggtt tcaaattctt     12360
     ttgctcatct ttttgataat caaactttat cttggtttgg atgcgaggtt gattttattc     12420
     tatggacata ttttcattgt ctttaatgcc ttaatgtatc tattatctag tagtcaggtt     12480
     agtcttaaaa aaaacaaact gtcttcttaa tcttacagca gtagagcctg acaaggtgag     12540
     gtcatagtag ggaggatttc tatgaaaaag tatcaacttc tattcaaaat aagtgcagtc     12600
     ttctcttact tatttttcgt atttggtctt tctcagctga cgcttatcgt ccaaaattat     12660
     tggcaatttt cttcccagat tggtaatttc gtctggattc aaaatatctt gaatttactt     12720
     tttattggag tcatgattgt ggttcttgtt aagacaggcc atggttatct cttccgcatt     12780
     ccaagaaaaa aatggctttg gtattcgatt ttgacagtat tagtggtagt gttccagatc     12840
     tcttttaacg ttcagacagc taaacatgtt cagtcaactg cggaaggttg ggctgtattg     12900
     attggttata gtgggactaa ctttgcagag ctaggtattt atatagccct gttctttctg     12960
     gttccactga tggaagagtt aatctataga ggattactgc aacatgcttt ctttaagcat     13020
     tcgcgatttg gtcttgattt gcttcttcct tctattttat ttgctctccc tcatttttca     13080
     agcctgccta gtctgttaga tatcttcgtc tttgcaacag ttggaatcat ctttgctggt     13140
     ttgacccgct ataccaagag catttatcca tcctatgcgg tgcatgtgat caataatatt     13200
     gtagcgacct tcccgttttt gctcactttt ctacataggg tcttggggta aaaaaacaaa     13260
     aggcttgctt ttcagccata gaggaggtca tcatgtataa acacttattt ttcctagatt     13320
     ccaaaacttt agatcggttg acaccctata ttctagtctt ggcttctgac accattgctt     13380
     ttaatgtttt tgtgctaacc tttgtatctg cggtggtttt taatttccta aattccatgc     13440
     tagctttaat ggctatattc ataggggctg gctatgtggt cggattttgg ttactaatac     13500
     tcaatgaaaa tcaaagagca aactaggaaa ctagccgcag gctgtacttg agtacggcaa     13560
     ggcgacgttg acgtggtttg aatttgattt tcgaagagta taaaatggtt tgttttggaa     13620
     aggctagaac taaagaatga cgtgtaggaa gtctgtttgt tgaggaggat aattttatgg     13680
     agttttttga taaatttcat gccttgtgtt ttggattttt agtactaata attgtcatta     13740
     tagttcctta tacgattaac catggggatt tttttcaaaa tgaatctgca ttgattcttg     13800
     taagtcttct tgtaacctcg ctgagtgttg cttatgctag aaagtttgaa atgatttctt     13860
     ttgggatgtt aagcaagaaa caacttttgc ttttcattgc aatctttctt ctaagtgtac     13920
     ttgagacgct ggtttatatt catttcttcg ctgtttcttc tggctcaggg gtccaacact     13980
     tggcggaagt cagcagagga atttccctgt ctttgatttt gactacctca gtttttggcc     14040
     ccatccagga ggaactcatt ttcagaggac ttcttcaagg tgcggttttt gacaattctt     14100
     ggttagggct tgtgctaact tcctctctct tttctttcat gcatggacct tctaatgtcc     14160
     cttcgtttat tttttatcta cttgggggct tgttgctggg ccttgcttat aaaaagagcc     14220
     aaaacctatg ggtttctact ctagtccaca tgttttacaa cagttggcca ctcctatatt     14280
     atttataa                                                              14288
//
