# Supplementary material for: Genomic analyses of pneumococci reveal a wide diversity of bacteriocins – including pneumocyclicin, a novel circular bacteriocin
Source: BMC Genomics. 2015 Jul 28;16(1):554. doi: 10.1186/s12864-015-1729-4 (PMC4517551; doi:10.1186/s12864-015-1729-4)
Supplement: Additional file 9: — Sequence and annotation files for blp cassette prototypes. [file 12864_2015_1729_MOESM9_ESM.zip › blp_prototype15b_PT8114.fasta]

>blp_cassette_prototype15b_PT8114
ctagtttgctctttgattttcattgagtattaacttggtcttgacttggtcaaagtggaa
gcggtcataggcccgccaagcggcgcgagttggagcatctggatcaagagcgctgagtcc
catgagaagactggaaatctggtaaaatttttctagttcaatcaagaatcgattatccac
tgtttcagccttggctagaaaaccaagaatagagtttaattgctcctgaaagcggacgtc
gtcagcgcttgcctgtttgcatgcttggtaggctttgtttaagtcagtaatcaaagtatg
agctcttttgatggggtctgtatctgtcatgggaatgcctcctttaatctgggtgccagt
cttacttctggcaactgtgttttgatactgttagtttatcacttttaattcttttttttt
attcaaatctttaattgtcattgaaatgtcttgaattgcgctgagtgaattttatgataa
aatagttgtaagctcatcatgatgttgtagaaaataatccttttaggagttttcaaagac
tgtttaggattgggtgtgcttgggctagaccttttctgttattcttttcttaggaggaga
atccaatgaaatatatgattattcagacgcagaaaacagtctataaagtaaacatcgacg
atatctactatatccaaacacatccaactaaagcccataccgtacagattgttacagaag
aagctagttttaatatgcttcaaaatttaagtaatcttgagaaccaatgtggggaaacct
tgatgagatgtcatcgaaattgtttggttaatcttgataaattaaaatcgattgattttc
aagaaagaatcctttttctcggagaagaaggtcaatacgctgtcaagtatgccagacgtc
gctatagagaaattcgtcaaaaatggttggaagagggagagtaagaagatgagaatattt
gttttagaggatgatttttcccaacagactagaattgaaacgacgattgagaaacttttg
aaagcacatcatatcattcctagctcttttgaggtatttggcaagccggaccaactgctg
gctgaagtgcataagaagggggcccatcagctattctttttggatattgagattcgaaat
gaagagatgaagggactggaagtggctagaaagattcgggatcgggatccttatgccctg
attgtctttgtgacgactcactcggagtttatgcccctgtcctttcgctaccaagtgtct
gctttggactacattgataaggccttgtcagcagaggagtttgaatctcggatcgagaca
gccctcctctatgccaatagtcaagatagtaaaagtctggcggaagattgcttttacttt
aaatcaaaatttgcccaatttcagtatccttttaaagaggtttactatctcgaaacgtcg
cccagagcccatcgtgttattctctataccaagacagacaggctggaatttacagcgagt
ttagaggaggttttcaagcaggagccccgtctcttgcagtgccaccgctcttttctcatc
aatcctgcaaatgtggtgcatttggataagaaagaaaaactgcttttctttcccaatggt
ggaagttgtctaatcgcccgttataaggtcagggaagtgtctgaggccatcaataaatta
cactgagctaggagaatttatgaacattgcttggatattgttgtatacacttgttactaa
tggactagaaattgtcatcttctttaaggtggatggaattgatcttactttcgagaggat
ttttaaggcctttctttttaagatactgttggcctttgtttttgtgatgattagctatat
agtaggaaatgtttacctatcttattttatggaacccttgtacggcataggcttatcttt
cttattattgagagggcttcctaaaaaactccttttcttttatggtctctttccaatgat
attggtgaatctcttttatagaggagtctcctattttgtgcttccatttttgggacaagg
gcaagtatatgatggctactcatttactgggttatgtataataattttcaatttcttcat
ttctctagcttttttgaaatggttggactacgattttactagcttgagaaaggagattct
cgataaagcctttcaaaagtccctgactcagattaactggataatgggtggctactatct
agtcatggaaagtctgtctttttttgaatatgaacaaagtattcaatcaaagactgttcg
ccatctcatcctagtcttttacctactcttttttatgggggttatcaagaaattggatac
ctatttgaaggaaaaactctatgagagattggaacaagagcaggccctgcgctatagaga
tatggaacgctatagtcggcatatagaggagctttacaaggaagtacggagctttcgtca
tgattataccaacctcttgactagcttacgtctgggcattgaagaggaggatatggagca
gataaaagaggtctatggctccgtcttaaaggattccagtcagaaattgcagaacaataa
atatgacctgggcagattggtaaatattcgtgataaagccctcaaaagtcttctagcagg
gaaatttttaaaagccagagataagaacattgtctttaatgtcgaagttcctgaggagat
tcaggtcgaggggatgagtctacttgattttctaaccattgtgtctatcctttgtgacaa
tgctattgaagccagtgtggaagctagtcaacctcatgtttcaatcgcctttttaaaaaa
tggagcacaggagacctttatcatcgaaaactccatcaaagaagagggcatcgatatttc
tgaaatcttctcctttggagccagttctaaaggggaggagagaggagttggtctctatac
cgtcatgaagattgtggaaagccatcctaataccagtctaaataccacctgtcaaaatca
agtctttcgtcaggtacttactgtgatacatacagaatgatgaaaaataagaccgagagt
acttgtttctcggtcttatttttttatagttgtattggatgatgaagttcttatgtgatg
taatgagcatatctattaatgttatataataaatcttcccacaatcctccacctgtaatt
tggttgagttcggtagttgttagttcttgaaatgaagttaggttttgtttcttatccatg
ttatgattctcctttttgataagataataaatagttatagagtgttatctgaaaattaat
cagaatgggttaaaattttatctttgaaataatcaaaatatgttttctttgtagttacac
tagtgacgcgaccttgtaagccatattggatgagtttactatcctcgttagatagttttg
caagagcggttaatttaaagagatttccttgctctgttctggtaggagtttgatcaattg
tctgaagttggccgatgatggtggtgccgtgatttccaatcttctccagttttaatctta
cagtttgtcctttatctagtagaggtagatagtcagaagatacgtagtaagtgattagta
cttctcttgtatctgtgatgacagggaatatttgagcaatttctgtaccagttggaattc
tatttttaccttcaaattcgctgttcagatgaacgatacctttacttggggaggttaagg
tattgttttccaaacgctgtgtggcttgatctagttgtacttttaattctgttaattgat
tctccacagttagttgttgctgtgaggctgtctgtaaaaactgagtgcggagtacttcaa
ttttggttgctaaactgttatcataagttgctacacttccgataccagcttgctgaattt
tgaggcttgcgatagatgattcaagacctgcaatactttgattaatttgagataaaaatg
gctcctctgcagttccttgtgtttgtccttgtgaggctacaagataacgattcaaaattg
actggtgcggattgccagttggtaagcgtgctctgttatttatgatagcatctctcaact
cttgatattctccaatttgttgttgaacttttgtaatttcttgttcgatggctgatgaac
tgctattggcaagattagcttgatttgaaacttcggtgttagtctttgtgatacccagtt
caatatcatgggattgtttagtaaaattcataaaggtattatggtagccaaactcatcct
cgccagaaaaaagatcagtcgctttttctaaactttgtttcaaaattccaagtccttctt
tttgcttctcaagtctttgtaattgagttgctaaggcagttttctgactctcatccattg
tttcagagtatttgatgagtaagtcacctttttcaactacttgatttgccactaaatgat
tagcaaggataggattatcactggttgactgaatagatgcaatgacacttgtaggggcga
tttctccttgggaagtaacagtaatttcttttgtggcaacaagggagaaaatcaagatga
aagtaaacagtaatgacagaggtatgattaatactgtcgcatagttatggtaacgtctct
gataaaactcgacgcttctaaaaagattaggattcatgacattctccttatttattgaat
agatgatggtagaatccttgcgcctgcattaactcttggtgactaccaacttcaatgatt
ttcccctggtcaagaacaatgacacggttagttcgttcggctatactgagacgatgggct
acaaagagaatggttttatcagttagggatataagattatctataacctttttctcagtc
aagacatcaagaccgctagtagcttcatctagtattaaaacaggagctttagttaaaaga
gcacgagcgagagcgattcgttgcttttgtcctcctgatagaccagctccatcagagagc
tgagtttgatagcccataggcattctttcaatgtcttgacgaatttcagctaattcacaa
gcttttagaatatcttcttggctaatcatatgattaccgcccaaggttaagttttccaaa
atagagccattaaagatataggcttgttggggtaggtaattaatatgacggcgcaagact
tttttatcaatgtttttaatatcctgatgattgatggaaatatgccctttgtagggttca
aagaaattgacaatcattttggctaaagttgttttaccagaaccactaactccaactagg
ctaaccttatctccttgtttaatcgtgagattaatatctgttaaggtatctcgtccaaaa
ccatacttataagaaaggtcatcaaattcaatatcgcccatcaaaaaatgtgaatgaaca
gggttttcttgaacttgaaattcagattcgactagatagacttcgttcaaacggttatta
gcgaccttcgcagattggagtttggtttggaggttgataatattttccataggagttgta
aagtaagaaaaaagtgtgttaaaggtaatcagctgaccgatagaaattttacttgacatg
actaattgagcgccaaaccataggataaggatattcagaactaattttgttccctgcttt
aaactcgtttgtaaaatagaatatttactgagcttaaaggatttttccaataatctacaa
attcgctgtctatattttgatagcgattttcttcactcgtgagcgactttatagtttcaa
tcccgttgatatcttcgataatggcagagctaaccatagaattactttgcatgacatcat
ggttcattttttcgaaaggtttcataaaagaaaagatgatgaacatgtatataggaatgg
aaataagagaaagaaggaagagattagggttttgtgccagtaagacgcctcctacaagaa
tcagaatagaaacatccagaaaaagagaaagaatggtagaagccaaggcatctataatag
agttagcatctgtgaatcgtgaaatgatttctcctgtacgacgtgtcgcaaagaaagaca
tgggaagttcaaaaatatggcgaatataggataaaatcacatcaatacttaatctctgac
tcagaacggttaggagataatctctggagaagctcatgacttgttggaggatataggtga
taaccagaccaactgagatgattcctaaagttgatttcatctgatttggaatgtattcat
ccaagattccttggagatagtaagaaccacctatattgataatagtgaccaataagcttg
agagaacaatgtaagcaatgagagatttttgtttgaaaatcagaggaaggaagcttgctt
agtagaccattctttttatctttatggggttgatagctgggtttggtagctagaaaaata
gctactccagtccattcatagaaaaagcgttcttttgacattttagtgatttttacagaa
gggtcaggatcaccaataatcagatagtctttctttgtttgatagacaacatagtaatgt
tggagttttccttctttgttaacgtgaacgataaatggataggggacatcactcatgtca
aagagcgttttatctgcttgaacaggtcttgtttcaaagcccatttcatcagcggctttt
acaatgccaagagcagtcgtcccttctttattggtctttgcaagttctctcaagtgagct
agagaaaaatctgaaccatagaatttagcaatcgaggctaaggcagcgacaccacagtct
ctcgcatctatttgaggaacaaatgtacgtttataagaagtcattggcaattcttttcat
atagtggataggtctattatgtcataaaactaagttcatattttatgaaatcttgaatag
tcattaaaacttcctgaatggtaaaaaagtgattagaaattattttttttaaacatttag
aggtggcttgaaataaaaaagctaattcaagacgtttcgatgacaattcaagatctggat
gaaaaattttaaaaaacgatgatatactaaacttatcaaagttacaacaagacaaaaata
aaaaaagaaaaaaggagtatttgtcatgaatacaaaaatgatggaacaattttctgttat
ggataatgaagaactcgaaatagttagtggaggaagaggcaatttaggatctgcaatcgg
tggttgtattggagcagtactattagctgctgcgactggtccgataactgggggagcagc
aacacttatttgtgtaggttcaggaattatgtcctctttgtaagattatgattcttaaat
atagtattattatcgctattaatttactgtcttatttacttacttacaaaatatcaaagt
tatctaagaatgatgagaataagatagttagcaaaattttaattatattatcaatcgttt
atgtaatcgttgatgctttacttagttgatggattggtaggaataaaaaacttaactata
aactattatttactaatattttttgctttctgcaagttaataaatagtatagtaaaactt
tttattgcaaggagaataacgaaattaagatattttagatactcaagattattgaaatct
tagactaaaaaataggtactgctacctttaagaagatagtagacgtatatacttttttaa
gaaaatcaaaaagatactataaaaaatctatttgtttattgaatttaagactttggtaac
aaattgaaaataaaaaggaggtattcatcatgaatacaaaaatgttgtcacagttagagg
ttatggatactgaaatgcttgcgaaagttgaaggggggtatagctccactgattgtcaaa
atgcactgattacaggagtcactacgggaattataactggtggaactggagcaggtttgg
ccactttaggagtagctggacttgctggtgcatttgttggagcacacattggtgcaattg
ggggtggattaacatgcttaggaggtatggttggtgataaattgggactaagttggtaag
acttatagtaaaattatgaggattctattctgatttattttagttttttaaaaaaggagt
atttgtcatggatacaaaaatgatgtcacaattttctgttatggataccgaaatgcttgc
ttgcgttgaaggtggcggatgcaattggggagattttgccaaagcaggtgttggaggagc
agctgtagttgctgctttaggttgtgcagcgggtggagtgaaatatgggaaaattctagg
accatggggcgctgcaataggaggaattggaggagcagtggtttgtggatatttagccta
taccgctacatcataaaaatgaaagctaaattttatgaaggctatattctttattattct
cttcgcttttcaaacctatcttatttatctatccataagtatctctgataaaaaacaaaa
gactattgaattaacatcattgaattgttttgtcatattatttctaatctatgataaatt
aatttttctctttattgcctatgtttttttgataatttttatattaaacttgttccgtaa
ctgaaaagtgacatactatatgaatacaaaaatgatgtcacaattttctgttatggataa
tgaaatgcttgcttgcgttgaaggtggcggatgcaattggggagattttgccaaagcagg
tgttggaggaggagcagcacgaggtcttcagctaggaattaaaacaagaacatggcaagg
tgcagcaactggtgctgcaggtggagctatacttggaggtgtagcctatgcagcaacatg
ttggtggtaattatggattttaaaagttttattattggtttagtagttggtatatttggt
ccttatatggatgacttaattagaaaaatattttcaaaatcttccaaaaaggatacggat
agtactctctaaaaaataaatttctcccctgtatttgctagcttaatttacaggggagtt
tctttaatattgtttcgcctgtcaaaatgatatgtgatagcaggatgaaaagtctacaaa
caagttggtatcaatacaatataaagaggaaagtatgtttttcatgcttgcttttttaat
ttttacaattcaagaggttttgatgaccatttatgatttgagtgatccaaggtcaaaata
agtgctatactagcagtgtaaatgttcttgctcaactaagataaatcgcacatttaggag
gaaaacttatgaagaaaaaaatactgattattttcgttctgtatctgatcatgtccatct
ttctttatccgcttagggagagtatttggtataatctattttataccatagcctatatga
ttgcggttatgatctatttttctttaattaaaaagaaagaaaagaaatgaaagattttct
tgattaaaaagaatcatattctttgtgagattgttcctgggtcagttgcctttgcttgtt
tctacttatctatttctatttcgtcagttttccaatttcttttagtagttattaacttga
cttctattttggttactgtttatcttactagggaaatgagattaagagagtttgaagatg
atgatttggttagtcctagaaccaatcaactcatgtttatcggcttgacaggctttatgt
ctattatttgtttgtatagaggtatcacagcaggagaatcttatcaacaactaatcgctt
atattggtgctattctttgcttgatcatcatgcttctactcatttggggtttgaagtatt
ataaaaagtaggggctaatgaagtttttgcaatttaggaggtttcgatgacaattcaaga
tttggatgaaaaattttaaaaaacaatgatatactaaacttgtcaaagttgcaacgggtg
ctgctacattatgttaaaaatcgctcttgattgataagttggatttgttaggaaaggagt
aaataattatggataagaaaaagatagtttcgactataatatgtatagtatttcttgtag
tgtcagtagataatttttttagagacttaaccccgttactgttcattttaaatattattg
gcctgtcttgcttttcagtgctaacatacattaacataaaagagatactcttaaatataa
gtaaatgatgatttggttagtcctagaaccaatcaacttatgtttatcggcttggcagat
tttatgtttgtcatttgtttgtatagaggtatttcagaaacagaattctatcaacaacta
atcgcttatataggtgtattctctgcttgtttatcacgcttctgctcatgtggggcttga
agtattataaaaagtagctttctatccttttctgacaggatatttgagtagaaggctcta
ttaaattgttagtgaaataaatgaatggaggtatttaatatgaaatacagattatttttt
gttattttcttgagtagtgtgttggatattcttttagggacatttttacaaatctctatc
gtatctattgggtggcttgttctttacagtggtttgtttgaagcaggagttttccttctt
gctaataaaggggtggcggtaaaaatcaaggaagtagatattcgaaatcgctttaaattt
atttttggaaaaaccttatggtttcaaattcttttgctcatctttttgataatcaaactt
tatcttggtttggatgcgaggttgattttattctatggacatattttcattgtctttaat
gccttaatgtatctattatctagtagtcaggttagccttaaaaaaaacaaactgtcttct
taatcttacagcagtagagcctgacaaggtgaggtcatagtagggaggatttctatgaaa
aagtatcaacttctattcaaaataagtgcagttttctcttacttatttttcgtatttggt
ctttctcagatgacgcttattattcaaaattattggcaattttcttcccagattggcaat
ttcgtctggattcaaaatttcttgagtttgctatttagcggagtcatgatttggattctg
gttaagacaggtcatggttatctctttcacattccaagaaaaaaatggctttggtattcg
attttgacagtattagtggtagtgctccagatctcttttaacgttcagacagctaaacat
gttcagtcaactgctgaaggttgggctgtattgatcggttatagtgggaccaactttgct
gagctaggtatctatataactttgttctttctgactccacttatggaagagctaatctat
agaggattactgcaacacgccttttttaagcattcgagatttggccttgatttgcttctt
ccgtcaattttatttgctcttcctcatttttcaagcctgcctagtttgttagatatcttc
atctttgcaacatctggcatcatctttgctagtttgacccgctataccaagagcatttat
ccttcctatgcggtgcatgtgatcaataatattttcgcaacattaccatttttgctgact
tttttacatagggtcttggggtaaaaaaacaaaaggcttgcttttcagccatagaggaga
ttatcatgtataaacacttatttttcctagattccaaaactttagatcggttgacaccct
atattctagtcttggcttctgacaccattgcttttaatgtttttgtgctaacctttgtat
ctgcggtggtttttaatttcctaaattccatgctagctttaatggctatattcatagggg
ctggctatgtggtcggattttggttactaatactcaatgaaaatcaaagagcaaactagg
aaactagccgcaggctgtacttgagtacggcaaggcgacgttgacgtggtttgaatttga
ttttcgaagagtataaaatggtttgttttggaaaggctagaactaaagaatgacgcgtag
gaagtctgtttggtgaggaggatagttttatggagttttttgataaatttcatgccttgt
gttttggatttttagtactaataattgtcattacagttccttatacgattaaccatgggg
gtttttttcaaaatgaatctgcattgattcttgtaagtcttcttgtaacctcgctgagtg
ttgcttatgctagaaagtttgaaatgatttcttttgggatgttaagcaagaaacaacttt
tgcttttcattgcaatctttcttctaagtgtacttgagacgctggtttatattcatttct
tcgctgtttcttctggctcaggggtccaacacttggcggaagtcagcagaggaatttccc
tgtctttgattttgactacctcagtttttggccccatccaggaggaactcattttcagag
gacttcttcaaggtgcggtttttgacaattcttggttagggcttgtgctaacttcctctc
tcttttctttcatgcatggaccttctaatgtcccttcgtttattttttatctacttgggg
gtttgttgctgggctttgcttataaaaagagtcaaaacctatgggtttctactctagtcc
acatgttttacaacagttggccactcctatattatttataa
