# Supplementary material for: Genomic analyses of pneumococci reveal a wide diversity of bacteriocins – including pneumocyclicin, a novel circular bacteriocin
Source: BMC Genomics. 2015 Jul 28;16(1):554. doi: 10.1186/s12864-015-1729-4 (PMC4517551; doi:10.1186/s12864-015-1729-4)
Supplement: Additional file 9: — Sequence and annotation files for blp cassette prototypes. [file 12864_2015_1729_MOESM9_ESM.zip › blp_prototype15b_PT8114_annotation.embl]

FT   source          1..12581
FT                   /organism="Streptococcus pneumoniae"
FT                   /mol_type="genomic DNA"
FT                   /strain="PT8114"
FT   CDS             complement(1..330)
FT                   /gene="blpT"
FT                   /inference="ab initio prediction:Prodigal:2.60"
FT                   /codon_start=1
FT                   /transl_table=11
FT                   /product="hypothetical protein"
FT                   /colour=10
FT   CDS             606..944
FT                   /gene="blpS"
FT                   /gene_synonym="spiR1"
FT                   /inference="ab initio prediction:Prodigal:2.60"
FT                   /codon_start=1
FT                   /transl_table=11
FT                   /product="LytTR DNA-binding domain protein"
FT                   /colour=9
FT   CDS             949..1686
FT                   /gene="blpR"
FT                   /gene_synonym="spiR2"
FT                   /inference="ab initio prediction:Prodigal:2.60"
FT                   /codon_start=1
FT                   /transl_table=11
FT                   /product="response regulator"
FT                   /colour=9
FT   CDS             1700..3040
FT                   /gene="blpH"
FT                   /gene_synonym="spiH"
FT                   /inference="ab initio prediction:Prodigal:2.60"
FT                   /codon_start=1
FT                   /transl_table=11
FT                   /product="histidine kinase"
FT                   /colour=9
FT   CDS             complement(3111..3239)
FT                   /gene="blpC"
FT                   /gene_synonym="spiP"
FT                   /inference="ab initio prediction:Prodigal:2.60"
FT                   /codon_start=1
FT                   /transl_table=11
FT                   /product="peptide pheromone"
FT                   /colour=9
FT   CDS             complement(3296..4657)
FT                   /gene="blpB"
FT                   /gene_synonym="spiD"
FT                   /inference="ab initio prediction:Prodigal:2.60"
FT                   /codon_start=1
FT                   /transl_table=11
FT                   /product="bacteriocin secretion accessory protein"
FT                   /colour=3
FT   CDS             complement(4668..5690)
FT                   /gene="blpA ORF3"
FT                   /gene_synonym="spiBC"
FT                   /inference="ab initio prediction:Prodigal:2.60"
FT                   /codon_start=1
FT                   /transl_table=11
FT                   /product="ABC transporter; ATPase domain and partial
FT                   transmembrane region"
FT                   /colour=3
FT   CDS             complement(5639..6292)
FT                   /gene="blpA ORF2"
FT                   /gene_synonym="spiB"
FT                   /inference="ab initio prediction:Prodigal:2.60"
FT                   /codon_start=1
FT                   /transl_table=11
FT                   /product="ABC transporter; transmembrane region"
FT                   /colour=3
FT   CDS             complement(6237..6824)
FT                   /gene="blpA ORF1"
FT                   /gene_synonym="spiA"
FT                   /inference="ab initio prediction:Prodigal:2.60"
FT                   /codon_start=1
FT                   /transl_table=11
FT                   /product="ABC transporter; C39 protease domain"
FT                   /colour=3
FT   CDS             7106..7303
FT                   /gene="blpI"
FT                   /gene_synonym="pncA"
FT                   /inference="ab initio prediction:Prodigal:2.60"
FT                   /codon_start=1
FT                   /transl_table=11
FT                   /product="class II bacteriocin precursor"
FT                   /colour=7
FT   CDS             7770..8039
FT                   /gene="blpJ"
FT                   /gene_synonym="pncD"
FT                   /inference="ab initio prediction:Prodigal:2.60"
FT                   /codon_start=1
FT                   /transl_table=11
FT                   /product="class II bacteriocin precursor"
FT                   /colour=7
FT   CDS             8108..8356
FT                   /gene="blpKN"
FT                   /gene_synonym="pncU"
FT                   /inference="ab initio prediction:Prodigal:2.60"
FT                   /codon_start=1
FT                   /transl_table=11
FT                   /product="class II bacteriocin precursor"
FT                   /colour=7
FT   CDS             8375..8584
FT                   /gene="blpP"
FT                   /gene_synonym="pncK"
FT                   /inference="predicted by Prodigal with different settings"
FT                   /inference="indirect experimental evidence for function in
FT                   immunity (Dawid et al., 2007)"
FT                   /codon_start=1
FT                   /transl_table=11
FT                   /product="membrane protein with function in immunity"
FT                   /colour=4
FT   CDS             8600..8830
FT                   /gene="blpK"
FT                   /gene_synonym="pncE"
FT                   /inference="ab initio prediction:Prodigal:2.60"
FT                   /codon_start=1
FT                   /transl_table=11
FT                   /product="class II bacteriocin precursor"
FT                   /colour=7
FT   CDS             9249..9410
FT                   /gene="pncG"
FT                   /inference="ab initio prediction:Prodigal:2.60"
FT                   /codon_start=1
FT                   /transl_table=11
FT                   /product="membrane protein with putative function in
FT                   immunity"
FT                   /colour=4
FT   CDS             9420..9791
FT                   /gene="blpL"
FT                   /gene_synonym="pncH"
FT                   /inference="ab initio prediction:Prodigal:2.60"
FT                   /codon_start=1
FT                   /transl_table=11
FT                   /product="membrane protein with putative function in
FT                   immunity"
FT                   /colour=4
FT   CDS             9969..10148
FT                   /gene="pncM"
FT                   /inference="predicted by Prodigal in other strains"
FT                   /codon_start=1
FT                   /transl_table=11
FT                   /product="membrane protein with putative function in
FT                   immunity"
FT                   /colour=4
FT   CDS             10420..10803
FT                   /gene="blpX"
FT                   /gene_synonym="pncN"
FT                   /inference="ab initio prediction:Prodigal:2.60"
FT                   /codon_start=1
FT                   /transl_table=11
FT                   /product="membrane protein with putative function in
FT                   immunity"
FT                   /colour=4
FT   CDS             10855..11544
FT                   /gene="blpY"
FT                   /gene_synonym="pncO"
FT                   /inference="ab initio prediction:Prodigal:2.60"
FT                   /codon_start=1
FT                   /transl_table=11
FT                   /product="CAAX amino terminal protease"
FT                   /colour=2
FT   CDS             11586..11819
FT                   /gene="blpZ"
FT                   /gene_synonym="pncQ"
FT                   /inference="ab initio prediction:Prodigal:2.60"
FT                   /codon_start=1
FT                   /transl_table=11
FT                   /product="membrane protein with putative function in
FT                   immunity"
FT                   /colour=4
FT   CDS             11970..12581
FT                   /gene="pncP"
FT                   /gene_synonym="SP0547"
FT                   /inference="ab initio prediction:Prodigal:2.60"
FT                   /codon_start=1
FT                   /transl_table=11
FT                   /product="CAAX amino terminal protease"
FT                   /colour=2
SQ   Sequence 12581 BP; 3710 A; 1940 C; 2560 G; 4371 T; 0 other;
     ctagtttgct ctttgatttt cattgagtat taacttggtc ttgacttggt caaagtggaa        60
     gcggtcatag gcccgccaag cggcgcgagt tggagcatct ggatcaagag cgctgagtcc       120
     catgagaaga ctggaaatct ggtaaaattt ttctagttca atcaagaatc gattatccac       180
     tgtttcagcc ttggctagaa aaccaagaat agagtttaat tgctcctgaa agcggacgtc       240
     gtcagcgctt gcctgtttgc atgcttggta ggctttgttt aagtcagtaa tcaaagtatg       300
     agctcttttg atggggtctg tatctgtcat gggaatgcct cctttaatct gggtgccagt       360
     cttacttctg gcaactgtgt tttgatactg ttagtttatc acttttaatt cttttttttt       420
     attcaaatct ttaattgtca ttgaaatgtc ttgaattgcg ctgagtgaat tttatgataa       480
     aatagttgta agctcatcat gatgttgtag aaaataatcc ttttaggagt tttcaaagac       540
     tgtttaggat tgggtgtgct tgggctagac cttttctgtt attcttttct taggaggaga       600
     atccaatgaa atatatgatt attcagacgc agaaaacagt ctataaagta aacatcgacg       660
     atatctacta tatccaaaca catccaacta aagcccatac cgtacagatt gttacagaag       720
     aagctagttt taatatgctt caaaatttaa gtaatcttga gaaccaatgt ggggaaacct       780
     tgatgagatg tcatcgaaat tgtttggtta atcttgataa attaaaatcg attgattttc       840
     aagaaagaat cctttttctc ggagaagaag gtcaatacgc tgtcaagtat gccagacgtc       900
     gctatagaga aattcgtcaa aaatggttgg aagagggaga gtaagaagat gagaatattt       960
     gttttagagg atgatttttc ccaacagact agaattgaaa cgacgattga gaaacttttg      1020
     aaagcacatc atatcattcc tagctctttt gaggtatttg gcaagccgga ccaactgctg      1080
     gctgaagtgc ataagaaggg ggcccatcag ctattctttt tggatattga gattcgaaat      1140
     gaagagatga agggactgga agtggctaga aagattcggg atcgggatcc ttatgccctg      1200
     attgtctttg tgacgactca ctcggagttt atgcccctgt cctttcgcta ccaagtgtct      1260
     gctttggact acattgataa ggccttgtca gcagaggagt ttgaatctcg gatcgagaca      1320
     gccctcctct atgccaatag tcaagatagt aaaagtctgg cggaagattg cttttacttt      1380
     aaatcaaaat ttgcccaatt tcagtatcct tttaaagagg tttactatct cgaaacgtcg      1440
     cccagagccc atcgtgttat tctctatacc aagacagaca ggctggaatt tacagcgagt      1500
     ttagaggagg ttttcaagca ggagccccgt ctcttgcagt gccaccgctc ttttctcatc      1560
     aatcctgcaa atgtggtgca tttggataag aaagaaaaac tgcttttctt tcccaatggt      1620
     ggaagttgtc taatcgcccg ttataaggtc agggaagtgt ctgaggccat caataaatta      1680
     cactgagcta ggagaattta tgaacattgc ttggatattg ttgtatacac ttgttactaa      1740
     tggactagaa attgtcatct tctttaaggt ggatggaatt gatcttactt tcgagaggat      1800
     ttttaaggcc tttcttttta agatactgtt ggcctttgtt tttgtgatga ttagctatat      1860
     agtaggaaat gtttacctat cttattttat ggaacccttg tacggcatag gcttatcttt      1920
     cttattattg agagggcttc ctaaaaaact ccttttcttt tatggtctct ttccaatgat      1980
     attggtgaat ctcttttata gaggagtctc ctattttgtg cttccatttt tgggacaagg      2040
     gcaagtatat gatggctact catttactgg gttatgtata ataattttca atttcttcat      2100
     ttctctagct tttttgaaat ggttggacta cgattttact agcttgagaa aggagattct      2160
     cgataaagcc tttcaaaagt ccctgactca gattaactgg ataatgggtg gctactatct      2220
     agtcatggaa agtctgtctt tttttgaata tgaacaaagt attcaatcaa agactgttcg      2280
     ccatctcatc ctagtctttt acctactctt ttttatgggg gttatcaaga aattggatac      2340
     ctatttgaag gaaaaactct atgagagatt ggaacaagag caggccctgc gctatagaga      2400
     tatggaacgc tatagtcggc atatagagga gctttacaag gaagtacgga gctttcgtca      2460
     tgattatacc aacctcttga ctagcttacg tctgggcatt gaagaggagg atatggagca      2520
     gataaaagag gtctatggct ccgtcttaaa ggattccagt cagaaattgc agaacaataa      2580
     atatgacctg ggcagattgg taaatattcg tgataaagcc ctcaaaagtc ttctagcagg      2640
     gaaattttta aaagccagag ataagaacat tgtctttaat gtcgaagttc ctgaggagat      2700
     tcaggtcgag gggatgagtc tacttgattt tctaaccatt gtgtctatcc tttgtgacaa      2760
     tgctattgaa gccagtgtgg aagctagtca acctcatgtt tcaatcgcct ttttaaaaaa      2820
     tggagcacag gagaccttta tcatcgaaaa ctccatcaaa gaagagggca tcgatatttc      2880
     tgaaatcttc tcctttggag ccagttctaa aggggaggag agaggagttg gtctctatac      2940
     cgtcatgaag attgtggaaa gccatcctaa taccagtcta aataccacct gtcaaaatca      3000
     agtctttcgt caggtactta ctgtgataca tacagaatga tgaaaaataa gaccgagagt      3060
     acttgtttct cggtcttatt tttttatagt tgtattggat gatgaagttc ttatgtgatg      3120
     taatgagcat atctattaat gttatataat aaatcttccc acaatcctcc acctgtaatt      3180
     tggttgagtt cggtagttgt tagttcttga aatgaagtta ggttttgttt cttatccatg      3240
     ttatgattct cctttttgat aagataataa atagttatag agtgttatct gaaaattaat      3300
     cagaatgggt taaaatttta tctttgaaat aatcaaaata tgttttcttt gtagttacac      3360
     tagtgacgcg accttgtaag ccatattgga tgagtttact atcctcgtta gatagttttg      3420
     caagagcggt taatttaaag agatttcctt gctctgttct ggtaggagtt tgatcaattg      3480
     tctgaagttg gccgatgatg gtggtgccgt gatttccaat cttctccagt tttaatctta      3540
     cagtttgtcc tttatctagt agaggtagat agtcagaaga tacgtagtaa gtgattagta      3600
     cttctcttgt atctgtgatg acagggaata tttgagcaat ttctgtacca gttggaattc      3660
     tatttttacc ttcaaattcg ctgttcagat gaacgatacc tttacttggg gaggttaagg      3720
     tattgttttc caaacgctgt gtggcttgat ctagttgtac ttttaattct gttaattgat      3780
     tctccacagt tagttgttgc tgtgaggctg tctgtaaaaa ctgagtgcgg agtacttcaa      3840
     ttttggttgc taaactgtta tcataagttg ctacacttcc gataccagct tgctgaattt      3900
     tgaggcttgc gatagatgat tcaagacctg caatactttg attaatttga gataaaaatg      3960
     gctcctctgc agttccttgt gtttgtcctt gtgaggctac aagataacga ttcaaaattg      4020
     actggtgcgg attgccagtt ggtaagcgtg ctctgttatt tatgatagca tctctcaact      4080
     cttgatattc tccaatttgt tgttgaactt ttgtaatttc ttgttcgatg gctgatgaac      4140
     tgctattggc aagattagct tgatttgaaa cttcggtgtt agtctttgtg atacccagtt      4200
     caatatcatg ggattgttta gtaaaattca taaaggtatt atggtagcca aactcatcct      4260
     cgccagaaaa aagatcagtc gctttttcta aactttgttt caaaattcca agtccttctt      4320
     tttgcttctc aagtctttgt aattgagttg ctaaggcagt tttctgactc tcatccattg      4380
     tttcagagta tttgatgagt aagtcacctt tttcaactac ttgatttgcc actaaatgat      4440
     tagcaaggat aggattatca ctggttgact gaatagatgc aatgacactt gtaggggcga      4500
     tttctccttg ggaagtaaca gtaatttctt ttgtggcaac aagggagaaa atcaagatga      4560
     aagtaaacag taatgacaga ggtatgatta atactgtcgc atagttatgg taacgtctct      4620
     gataaaactc gacgcttcta aaaagattag gattcatgac attctcctta tttattgaat      4680
     agatgatggt agaatccttg cgcctgcatt aactcttggt gactaccaac ttcaatgatt      4740
     ttcccctggt caagaacaat gacacggtta gttcgttcgg ctatactgag acgatgggct      4800
     acaaagagaa tggttttatc agttagggat ataagattat ctataacctt tttctcagtc      4860
     aagacatcaa gaccgctagt agcttcatct agtattaaaa caggagcttt agttaaaaga      4920
     gcacgagcga gagcgattcg ttgcttttgt cctcctgata gaccagctcc atcagagagc      4980
     tgagtttgat agcccatagg cattctttca atgtcttgac gaatttcagc taattcacaa      5040
     gcttttagaa tatcttcttg gctaatcata tgattaccgc ccaaggttaa gttttccaaa      5100
     atagagccat taaagatata ggcttgttgg ggtaggtaat taatatgacg gcgcaagact      5160
     tttttatcaa tgtttttaat atcctgatga ttgatggaaa tatgcccttt gtagggttca      5220
     aagaaattga caatcatttt ggctaaagtt gttttaccag aaccactaac tccaactagg      5280
     ctaaccttat ctccttgttt aatcgtgaga ttaatatctg ttaaggtatc tcgtccaaaa      5340
     ccatacttat aagaaaggtc atcaaattca atatcgccca tcaaaaaatg tgaatgaaca      5400
     gggttttctt gaacttgaaa ttcagattcg actagataga cttcgttcaa acggttatta      5460
     gcgaccttcg cagattggag tttggtttgg aggttgataa tattttccat aggagttgta      5520
     aagtaagaaa aaagtgtgtt aaaggtaatc agctgaccga tagaaatttt acttgacatg      5580
     actaattgag cgccaaacca taggataagg atattcagaa ctaattttgt tccctgcttt      5640
     aaactcgttt gtaaaataga atatttactg agcttaaagg atttttccaa taatctacaa      5700
     attcgctgtc tatattttga tagcgatttt cttcactcgt gagcgacttt atagtttcaa      5760
     tcccgttgat atcttcgata atggcagagc taaccataga attactttgc atgacatcat      5820
     ggttcatttt ttcgaaaggt ttcataaaag aaaagatgat gaacatgtat ataggaatgg      5880
     aaataagaga aagaaggaag agattagggt tttgtgccag taagacgcct cctacaagaa      5940
     tcagaataga aacatccaga aaaagagaaa gaatggtaga agccaaggca tctataatag      6000
     agttagcatc tgtgaatcgt gaaatgattt ctcctgtacg acgtgtcgca aagaaagaca      6060
     tgggaagttc aaaaatatgg cgaatatagg ataaaatcac atcaatactt aatctctgac      6120
     tcagaacggt taggagataa tctctggaga agctcatgac ttgttggagg atataggtga      6180
     taaccagacc aactgagatg attcctaaag ttgatttcat ctgatttgga atgtattcat      6240
     ccaagattcc ttggagatag taagaaccac ctatattgat aatagtgacc aataagcttg      6300
     agagaacaat gtaagcaatg agagattttt gtttgaaaat cagaggaagg aagcttgctt      6360
     agtagaccat tctttttatc tttatggggt tgatagctgg gtttggtagc tagaaaaata      6420
     gctactccag tccattcata gaaaaagcgt tcttttgaca ttttagtgat ttttacagaa      6480
     gggtcaggat caccaataat cagatagtct ttctttgttt gatagacaac atagtaatgt      6540
     tggagttttc cttctttgtt aacgtgaacg ataaatggat aggggacatc actcatgtca      6600
     aagagcgttt tatctgcttg aacaggtctt gtttcaaagc ccatttcatc agcggctttt      6660
     acaatgccaa gagcagtcgt cccttcttta ttggtctttg caagttctct caagtgagct      6720
     agagaaaaat ctgaaccata gaatttagca atcgaggcta aggcagcgac accacagtct      6780
     ctcgcatcta tttgaggaac aaatgtacgt ttataagaag tcattggcaa ttcttttcat      6840
     atagtggata ggtctattat gtcataaaac taagttcata ttttatgaaa tcttgaatag      6900
     tcattaaaac ttcctgaatg gtaaaaaagt gattagaaat tatttttttt aaacatttag      6960
     aggtggcttg aaataaaaaa gctaattcaa gacgtttcga tgacaattca agatctggat      7020
     gaaaaatttt aaaaaacgat gatatactaa acttatcaaa gttacaacaa gacaaaaata      7080
     aaaaaagaaa aaaggagtat ttgtcatgaa tacaaaaatg atggaacaat tttctgttat      7140
     ggataatgaa gaactcgaaa tagttagtgg aggaagaggc aatttaggat ctgcaatcgg      7200
     tggttgtatt ggagcagtac tattagctgc tgcgactggt ccgataactg ggggagcagc      7260
     aacacttatt tgtgtaggtt caggaattat gtcctctttg taagattatg attcttaaat      7320
     atagtattat tatcgctatt aatttactgt cttatttact tacttacaaa atatcaaagt      7380
     tatctaagaa tgatgagaat aagatagtta gcaaaatttt aattatatta tcaatcgttt      7440
     atgtaatcgt tgatgcttta cttagttgat ggattggtag gaataaaaaa cttaactata      7500
     aactattatt tactaatatt ttttgctttc tgcaagttaa taaatagtat agtaaaactt      7560
     tttattgcaa ggagaataac gaaattaaga tattttagat actcaagatt attgaaatct      7620
     tagactaaaa aataggtact gctaccttta agaagatagt agacgtatat acttttttaa      7680
     gaaaatcaaa aagatactat aaaaaatcta tttgtttatt gaatttaaga ctttggtaac      7740
     aaattgaaaa taaaaaggag gtattcatca tgaatacaaa aatgttgtca cagttagagg      7800
     ttatggatac tgaaatgctt gcgaaagttg aaggggggta tagctccact gattgtcaaa      7860
     atgcactgat tacaggagtc actacgggaa ttataactgg tggaactgga gcaggtttgg      7920
     ccactttagg agtagctgga cttgctggtg catttgttgg agcacacatt ggtgcaattg      7980
     ggggtggatt aacatgctta ggaggtatgg ttggtgataa attgggacta agttggtaag      8040
     acttatagta aaattatgag gattctattc tgatttattt tagtttttta aaaaaggagt      8100
     atttgtcatg gatacaaaaa tgatgtcaca attttctgtt atggataccg aaatgcttgc      8160
     ttgcgttgaa ggtggcggat gcaattgggg agattttgcc aaagcaggtg ttggaggagc      8220
     agctgtagtt gctgctttag gttgtgcagc gggtggagtg aaatatggga aaattctagg      8280
     accatggggc gctgcaatag gaggaattgg aggagcagtg gtttgtggat atttagccta      8340
     taccgctaca tcataaaaat gaaagctaaa ttttatgaag gctatattct ttattattct      8400
     cttcgctttt caaacctatc ttatttatct atccataagt atctctgata aaaaacaaaa      8460
     gactattgaa ttaacatcat tgaattgttt tgtcatatta tttctaatct atgataaatt      8520
     aatttttctc tttattgcct atgttttttt gataattttt atattaaact tgttccgtaa      8580
     ctgaaaagtg acatactata tgaatacaaa aatgatgtca caattttctg ttatggataa      8640
     tgaaatgctt gcttgcgttg aaggtggcgg atgcaattgg ggagattttg ccaaagcagg      8700
     tgttggagga ggagcagcac gaggtcttca gctaggaatt aaaacaagaa catggcaagg      8760
     tgcagcaact ggtgctgcag gtggagctat acttggaggt gtagcctatg cagcaacatg      8820
     ttggtggtaa ttatggattt taaaagtttt attattggtt tagtagttgg tatatttggt      8880
     ccttatatgg atgacttaat tagaaaaata ttttcaaaat cttccaaaaa ggatacggat      8940
     agtactctct aaaaaataaa tttctcccct gtatttgcta gcttaattta caggggagtt      9000
     tctttaatat tgtttcgcct gtcaaaatga tatgtgatag caggatgaaa agtctacaaa      9060
     caagttggta tcaatacaat ataaagagga aagtatgttt ttcatgcttg cttttttaat      9120
     ttttacaatt caagaggttt tgatgaccat ttatgatttg agtgatccaa ggtcaaaata      9180
     agtgctatac tagcagtgta aatgttcttg ctcaactaag ataaatcgca catttaggag      9240
     gaaaacttat gaagaaaaaa atactgatta ttttcgttct gtatctgatc atgtccatct      9300
     ttctttatcc gcttagggag agtatttggt ataatctatt ttataccata gcctatatga      9360
     ttgcggttat gatctatttt tctttaatta aaaagaaaga aaagaaatga aagattttct      9420
     tgattaaaaa gaatcatatt ctttgtgaga ttgttcctgg gtcagttgcc tttgcttgtt      9480
     tctacttatc tatttctatt tcgtcagttt tccaatttct tttagtagtt attaacttga      9540
     cttctatttt ggttactgtt tatcttacta gggaaatgag attaagagag tttgaagatg      9600
     atgatttggt tagtcctaga accaatcaac tcatgtttat cggcttgaca ggctttatgt      9660
     ctattatttg tttgtataga ggtatcacag caggagaatc ttatcaacaa ctaatcgctt      9720
     atattggtgc tattctttgc ttgatcatca tgcttctact catttggggt ttgaagtatt      9780
     ataaaaagta ggggctaatg aagtttttgc aatttaggag gtttcgatga caattcaaga      9840
     tttggatgaa aaattttaaa aaacaatgat atactaaact tgtcaaagtt gcaacgggtg      9900
     ctgctacatt atgttaaaaa tcgctcttga ttgataagtt ggatttgtta ggaaaggagt      9960
     aaataattat ggataagaaa aagatagttt cgactataat atgtatagta tttcttgtag     10020
     tgtcagtaga taattttttt agagacttaa ccccgttact gttcatttta aatattattg     10080
     gcctgtcttg cttttcagtg ctaacataca ttaacataaa agagatactc ttaaatataa     10140
     gtaaatgatg atttggttag tcctagaacc aatcaactta tgtttatcgg cttggcagat     10200
     tttatgtttg tcatttgttt gtatagaggt atttcagaaa cagaattcta tcaacaacta     10260
     atcgcttata taggtgtatt ctctgcttgt ttatcacgct tctgctcatg tggggcttga     10320
     agtattataa aaagtagctt tctatccttt tctgacagga tatttgagta gaaggctcta     10380
     ttaaattgtt agtgaaataa atgaatggag gtatttaata tgaaatacag attatttttt     10440
     gttattttct tgagtagtgt gttggatatt cttttaggga catttttaca aatctctatc     10500
     gtatctattg ggtggcttgt tctttacagt ggtttgtttg aagcaggagt tttccttctt     10560
     gctaataaag gggtggcggt aaaaatcaag gaagtagata ttcgaaatcg ctttaaattt     10620
     atttttggaa aaaccttatg gtttcaaatt cttttgctca tctttttgat aatcaaactt     10680
     tatcttggtt tggatgcgag gttgatttta ttctatggac atattttcat tgtctttaat     10740
     gccttaatgt atctattatc tagtagtcag gttagcctta aaaaaaacaa actgtcttct     10800
     taatcttaca gcagtagagc ctgacaaggt gaggtcatag tagggaggat ttctatgaaa     10860
     aagtatcaac ttctattcaa aataagtgca gttttctctt acttattttt cgtatttggt     10920
     ctttctcaga tgacgcttat tattcaaaat tattggcaat tttcttccca gattggcaat     10980
     ttcgtctgga ttcaaaattt cttgagtttg ctatttagcg gagtcatgat ttggattctg     11040
     gttaagacag gtcatggtta tctctttcac attccaagaa aaaaatggct ttggtattcg     11100
     attttgacag tattagtggt agtgctccag atctctttta acgttcagac agctaaacat     11160
     gttcagtcaa ctgctgaagg ttgggctgta ttgatcggtt atagtgggac caactttgct     11220
     gagctaggta tctatataac tttgttcttt ctgactccac ttatggaaga gctaatctat     11280
     agaggattac tgcaacacgc cttttttaag cattcgagat ttggccttga tttgcttctt     11340
     ccgtcaattt tatttgctct tcctcatttt tcaagcctgc ctagtttgtt agatatcttc     11400
     atctttgcaa catctggcat catctttgct agtttgaccc gctataccaa gagcatttat     11460
     ccttcctatg cggtgcatgt gatcaataat attttcgcaa cattaccatt tttgctgact     11520
     tttttacata gggtcttggg gtaaaaaaac aaaaggcttg cttttcagcc atagaggaga     11580
     ttatcatgta taaacactta tttttcctag attccaaaac tttagatcgg ttgacaccct     11640
     atattctagt cttggcttct gacaccattg cttttaatgt ttttgtgcta acctttgtat     11700
     ctgcggtggt ttttaatttc ctaaattcca tgctagcttt aatggctata ttcatagggg     11760
     ctggctatgt ggtcggattt tggttactaa tactcaatga aaatcaaaga gcaaactagg     11820
     aaactagccg caggctgtac ttgagtacgg caaggcgacg ttgacgtggt ttgaatttga     11880
     ttttcgaaga gtataaaatg gtttgttttg gaaaggctag aactaaagaa tgacgcgtag     11940
     gaagtctgtt tggtgaggag gatagtttta tggagttttt tgataaattt catgccttgt     12000
     gttttggatt tttagtacta ataattgtca ttacagttcc ttatacgatt aaccatgggg     12060
     gtttttttca aaatgaatct gcattgattc ttgtaagtct tcttgtaacc tcgctgagtg     12120
     ttgcttatgc tagaaagttt gaaatgattt cttttgggat gttaagcaag aaacaacttt     12180
     tgcttttcat tgcaatcttt cttctaagtg tacttgagac gctggtttat attcatttct     12240
     tcgctgtttc ttctggctca ggggtccaac acttggcgga agtcagcaga ggaatttccc     12300
     tgtctttgat tttgactacc tcagtttttg gccccatcca ggaggaactc attttcagag     12360
     gacttcttca aggtgcggtt tttgacaatt cttggttagg gcttgtgcta acttcctctc     12420
     tcttttcttt catgcatgga ccttctaatg tcccttcgtt tattttttat ctacttgggg     12480
     gtttgttgct gggctttgct tataaaaaga gtcaaaacct atgggtttct actctagtcc     12540
     acatgtttta caacagttgg ccactcctat attatttata a                         12581
//
