# Supplementary material for: Genomic analyses of pneumococci reveal a wide diversity of bacteriocins – including pneumocyclicin, a novel circular bacteriocin
Source: BMC Genomics. 2015 Jul 28;16(1):554. doi: 10.1186/s12864-015-1729-4 (PMC4517551; doi:10.1186/s12864-015-1729-4)
Supplement: Additional file 9: — Sequence and annotation files for blp cassette prototypes. [file 12864_2015_1729_MOESM9_ESM.zip › blp_prototype16a_SA83.fasta]

>blp_cassette_prototype16a_SA83
ctagtttgctctttgattttcattgagtattaacttggtcttgacttggtcaaagtggaa
gcggtcataggcccgccaagcggcgcgagttggagcatctggatcaagagcgctgagtcc
catgagaagactggaagtctggtaaaatttttctagttcaatcaagaatcgattatccac
tgtttcagccttggctagaaaaccaagaatagagtttaattgctcctgaaagcggacgtc
gtcagcgcttgcctgtttgcatgcttggtaggctttgtttaagtcagtaatcaaagtatg
agctcttttgatggggtctgtatctgtcatgggaatgcctcctttaatctgggtgccagt
cttacttctggcaactgtgttttgatactgttagtttatcacttttaattcttttttttt
attcaaatctttaattgtcattgaaatgtcttgaattgcgctgagtgaattttatgataa
aatagttgtaagctcatcatgatgttgtagaaaataatccttttaggagttttcaaagac
tgtttaggattgggtgtgcttgggctagaccttttctgttattcttttcttaggaggaga
atccaatgaaatatatgattattcagacgcagaaaacagtctataaagtaaacatcgacg
atatctactatatccaaacacatccaactaaagcccataccgtacagattgttacagaag
aagctagttttaatatacttcaaaatttaagtaatcttgagaaccaatgtggggaaacct
tgatgagatgtcatcgaaattgtttggttaatcttgataaattaaaatcgattgattttc
aagaaagaatcctttttctcggagaagaaggtcaatacgctgtcaagtatgccagacgtc
gctatagagaaattcgtcaaaaatggttgaaagagggagagtaagaagatgagaatattt
gttttagaggatgatttttcccaacagactagaattgaaacgacgattgagaaacttttg
aaagcacatcatatcattcctagctcttttgaggtatttggcaagccggaccaactgctg
gctgaagtgcatgagaagggggcccatcagctattctttttggatattgagattcgaaat
gaagagatgaagggactggaagtggctagaaagattcgggatcgggatccttatgccctg
attgtctttgtgacgactcactcggagtttatgcccctgtcctttcgctaccaagtgtct
gctctggactatattgataaggccctttcggcagaggagtttgaatctcgaatcgagaca
gacctcctctatgccaatagtcaagatagtaaaagtctggcggaagattgcttttacttt
aaatcaaaatttgcccaattccaatatccttttaaagaggtttactatctcgaaacgtct
cccagagcccatcgtgttattctctataccaagacagacaggctggaatttacagcgagt
ttagaggaggttttcaagcaggaaccccgtctcttgcagtgccatcgctcttttctcatc
aatcctgcaaatgtggtgcatttggataagaaagaaaaactccttttttttcccaatggt
ggaagttgtctgatcgcgcgttataaggtcagggaagtgtctgaggctattaataactta
cactgaactaggagagtttatgaatattgtttggatattattgcatacacttattactaa
tgggctagaaattgtcattttctttaaggtggatggaattaatcttactttcgagaggat
ttttaaggcctttcttttgaagatactgttggtctttgtttttgtaatgattagctatat
agtaggaaatgtttacctatcttattttatggaacccttgtacggcataggcttgtcttt
cttattgttaagagggcttcctaaaaaactccttttcttttatggtctctttccaatgat
attggtgaatctcttttatagaggagtctcctattttgtgcttccatttttgggacaagg
gcaagtatatgatggctactcattcactgggttatgtataataattttcaatttcttcat
ttctctagcctttttgaaatggttggactatgattttactagtttgagaagggagattct
agatacaggttttcaaaagtccctgactaagattaactggataatgggggcttactattt
ggtgatacaaagtctgtcttactttgaatatgagcaaggtattcaatcaacgactgttcg
ccatctcatcctagtgttctacctcctattttttatgggggttatcaagaaattggatac
ctatttgaaggacaaactccatgatagactggaccaagagcaggtcttgcgctatagaga
tatagaacgctatagtcggcatatagaggaactttacaaggaagtaaggagttttcgcca
tgactacaccaacctcttgacaagtttacgtctgggtattgaagaggaggatatggagca
gataaaagaggtctatgacttggtcttaaaggattctagtaaaaaattgcaggacaataa
atatgaccttggccgattggtgaatgttcgggatcgtgccctcaaaagtctcctagctgg
aaaatttataaaagctagagataagaacattgtctttaatgtcgaagttcctgaagagat
tcaggttgaggggatgagactgcttgattttctaaccattgtgtctatcctttgtgataa
tgctattgaagcgagtgcagaggccggtcaacctcatgtttcaattgcctttttaaaaag
tggagcacaggagaccttcatcatcgaaaattccatcaaagaagagggcatcgatatttc
tgaaatcttctcctttggagttagttctaaaggggaggagagaggtgtcggtctctatac
cgttatgaagattgtggaaagttatcccaatgccagtttaaatactacctgtcaagatca
agtctttcgtcaggtgcttactatgatacctacagaatgatgaaaaaaataagaccgaga
gttcttgttactcggtcttattttttatagttgtattggatgatgaagtcctttcgtatt
gttatgcttaattatattaaggctgtataagatatcttcccacagtcctccacctgtaat
ttggttgagttcggtagttgttagttcttgaaatgaagctaggttttgtttcttatccat
gttatgattctcctttttgataagataataaatagttatagagtgttatctgaaaattaa
tcagaatgggttaaaattttatctttgaaataatcaaaatatgttttctttgcagttaca
ctagtgacgcgaccttgtaagccatattggatgagtttactatcctcattagatagtttt
gcaagagcggttaatttaaagagattaccttgctctgttctggtaggagtttgatcaatt
gtctgaagttggccgatgatggtggtgccgtgatttccaatcttctccagttttaatctt
acagtttgtcctttatctagtagaggtagatagtcagaagatacgtagtaagtgattagt
acttctcttgtatctgtgatgacagggaatatttgagcaatttctgtaccagttggaatt
ctatttttaccttcaaattcgctgttcagatgaacgatacctttacttggagcggttaag
gtattgtttcctaagcgctgcgttgcttgatctagttgtacttttaattctgttaattga
ttctccacggttagttgttgctgagaagctgtttgtaaaaattgagtgcggagtacttca
attttggttgctaaactattatcataagttgctacacttccgataccagcttgctgaatt
ttgaggcttgcgatagatgattccagacctgcaatactttgattaatttgagataaaaat
ggctcctctgccgttccttgtgtttgtccttgtgaggctacaagataacgattcaaaatt
gactggtgtggattgctagttggtaagcgtgctctgttatttatgatagcatctctcagc
tcttgatattctccaatttgttgttgaacttttgtaatttcttgttcaatagctgatgaa
ctgctattggcaagattggcttgatttgaaacttcagtgttagtctttgtgatacccagt
tcaatatcatgggattgtttagtaaaattcataaaggtattatggtagccaaattcatcc
tcgccagaaaaaagatcagtcgctttttctaagctttgtttcaaaattccaagtccttct
ttttgcttctcaagtctttgtaattgagttgctaaggcagttttctgactttcttccatt
gtttcagagtatttgatgagtaagtcacctttctcaactacttgatttgccactaaataa
ttagcaaggataggattatcactggtcgactgaatagatgcaatgacacttgtaggggcg
atttctccttgggaagtaacagtaatttcttttgtggcaacaagggagaaaatcaagatg
aaagtaaacagtaatgaaagaggtataattaacactgtcgcatagttatggtaacgtctc
tgataaaactcgacgcttctaaaaagattaggattcatgacattctccttatttattgaa
tagatgatggtagaagccttgcgcctgcattaactcttggtgactaccaacttcaatgat
tttcccctggtcaagaacaatgacacggttggttcgttcggctatactgagacgatgggc
tacaaagagaatggttttatcagttagggatataagattatctataacctttttctcagt
caagacatcaagaccgctagtagcttcatctagtattaaaacaggagctttagttaaaag
agcacgagcgagagcgattcgttgcttttgtcctcctgatagaccagctccatcagagag
ctgagtttgatagcccataggcattctttcaatgtcttgacgaatttcagctaattcata
agcttttagaatatcttcttggctaatcatatgattaccgcccaaggttaagttttccaa
aatagagccattaaagatataggcttgttggggtaggtaattaatatgacggcgcaagac
ttttttatcaatgtttttaatatcctgatgattgatggaaatatgccctttgtagggttt
aaagaaattgacaatcattttggctaaagttgttttaccagaaccactaactccaactag
gctaaccttatctccttgtttaatcgtgagattaatatctgttaaggtatctcgtccaaa
accatacttataagaaaggtcatcaaattcaatatcgcccatcaaaaaatgtgaatgaac
agggttttcttgaacttgaaattcagattcgactagatagacttcgttcaaacggttatt
agcgaccttcgcagattggagtttggtttggaggttgataatattttccataggagttgt
aaagtaagaaaaaagtgtgttaaaggtaatcagctgaccgatagaaattttactcgacat
gactaattgagcgccaaaccataggataaggatattcagaactaattttgttccctgctt
taaactcgtttgtaaaatagaatatttactgagcttaaaggatttttccaaataatctac
aaattcgctgtctatattttgatagcgattttcttcactcgtgagcgactttatagtttc
aatcccgttgatatcttcgataatggcagagctaaccatagaattactttgcatgacatc
atggttcattttttcaaaaggtttcataaaagaaaagatgatgaacatgtatataggaat
ggaaagaagagaaaggaggaagagattagggttttgtgccagcaagactccccctacaag
aatcagaatagaaacatccagaaaaagagaaagaatggtagaagccaagacatctataat
agagttagcatctgtgaaccgtgaaatgatttctcctgtacgacgtgtcgcaaagaaaga
catgggaagttcaaaaatatggcgaatataggataaaatcacatcaatgcttaatctctg
gctcagaacggttaggagataatctctggagaagctcatgacttgttggaggatataggt
gataaccagaccaactgagatgattcctaaagttgatttcatctgatttggaatgtattc
atccaagattccttggagatagtaagaaccacctatattgataatagtgaccaataagct
tgagagaacaatgtaagcaatgagagatttttgtttgaaaatcagaggaaggaagcttgc
ttagtagaccattctttttatctttatggggttgatagctgggtttggtagctagaaaaa
tagctactccagtccattcatagaaaaagcgttcttttgacattttagtgatttttacag
aagggtcaggatcaccaataatcagatagtctttctttgtttgatagacaacatagtaat
gttggagttttccttctttgttaacgtgaacgataaatggataggggacatcactcatgt
caaagagcgttttatctgcttgaacaggtcttgtttcaaagcccatttcatcagcggctt
ttacaatgccaagagcagtcgtcccttctttattggtctttgcaagttctctcaagtgag
ctagagaaaaatctgaaccatagaatttagcaatcgaggctaaggcagcgacaccacagt
ctctcgcatctatttgaggaacaaatgtacgtttataagaagtcattggcaattcctttc
atatagtggataggtctattatgtcataaaactaagttcatattttatgaaatcttgaat
agtcattaaaacttcctgaatggtaaaaaagtgattagaaattattttttttaaacattt
agaggtggcttgaaatagaggtggcttgaaataaaaaagctaattcaagacgtttcgatg
acaattcaagatctggatgaaaaattttaaaaaacgatgatatactaaacttatcaaagt
tacaacaagacaaaaataaaaaaggagtatttgtcatgaatacaaaaatgatggaacaat
tttctgttatggataatgaagaactcgaaatagttagtggaggaagaggcaatttaggat
ctgcaatcggtggttgtattggagcagtactattagctgctgcgactggtccgataactg
ggggagcagcaacacttatttgtgtaggttcaggaattatgtcctctttgtaagattatg
attcttaaatatagtattattatcgctattaatttactgtcttatttacttacttacaaa
atatcaaagttatctaagaatgatgagaataagatagttagcaaaattttaattatatta
tcaatcgtttatgtaatcgttgatgctttacttagttgatggattggtaggaataaaaaa
cttaactataaactattatttactaatattttttgctttctgcaagttaataaatagtat
agtaaaactttttattgcaaggagaataacgaaattaagatattttagatactcaagatt
attgaaatcttagactaaaaaataggtactgctacttttaagaagatagtagacgtatat
acttttttaagaaaatcaaaaagatactataaaaaatctatttgtttattgaatttaaga
ctttggtaacaaattgaaaataaaaaggaggtattcatcatgaatacaaaaatgttgtca
cagttagaggttatggatactgaaatgcttgcgaaagttgaaggggggtatagctccact
gattgtcaaaatgcactgattacaggagtcactacgggaattataactggtggaactgga
gcaggtttggccactttaggagtagctggacttgctggtgcatttgttggagcacacatt
ggtgcaattgggggtggattaacatgcttaggaggtatggttggtgataaattgggacta
agttggtaagacttatagtaaaattatgaggattctattctgatttattttagtttttta
aaaaaggagtatttgtcatggatacaaaaatgatgtcacaattttctgttatggatactg
aaatgcttgcttgcgttgaaggtggcggatgcaattggggagattttgccaaagcaggtg
ttggaggagcagcagcaagaggtcttcaactaggcattaaaacaggaacatggcaaggtg
cagcaactggtgctgcgggtggagctatacttggaggtgtagcctatgcagcaacatgtt
ggtggtaattatggattttaaaagttttattattggtttagtagttggtatatttggtcc
ttatatggataatttaattagaaaaatattttcaaaatttcccaaaaaggatacagatag
taccccctaaaaaataaatttctcccctgtatttgctagcttaatttacaggggagtttc
tttaatattgtttcgcctgtcaaaatgatatgtgatagcaggatgaaaagtctacaaaca
agttggtatcaatacaatataaagaggaaagtatgtttttcatgcttgcttttttaattt
ttacaattcaagaggttttgatgaccatttatgatttgagtgatccaaggtcaaaataag
tgctatactagcagtgtaaatgttcttgctcaactaagataaatcgcacatttaggagga
aatcttatgaagaaaaaaatactgattattttcgttctgtatctaatcatgtccatcttt
ctatatccgcttagggagagtgcttggtatcagctattttataccatagtctatatgatt
gcggttatgatctatttttctttaattaaaaagaaagaaaagaaatgaaagattttcttg
attaaaaagaatcatattctttgtgagattgttcctgggtcagttgcctttgcttgtttc
tacttatctatttctatttcgtcagttttccaatttcttttagtggttattaacttgact
tctattttggttactgtttatcttactagggaaatgagattaagagagtttgaagatgat
gatttggttagtcctagaaccaatcaactcatgtttatcggcttgacaggctttatgtct
attatttgtttgtatagagggatcacagcaggagaatcctaccaacaaataattgcctac
attggcgctattctctgcttgaccatcatgcttctgctcatttggggattgaagtattat
aaaaagtagaggctaatgcagtttttgcaatttaagatgtcttgatgacaattcaagatt
tggatgaaaaactttgacaaatagtgctatactgaaattgtcaaagttgcaacgggtgct
gctacattatgttaaaaatcgctcttgattgataagctggatttgttaggaaaggagtaa
ataattatggataagaaaaagatagtttcgactataatatgtatagtatttcttgtagtg
tcagtagataatttttttagagacttaaccccgttactgttcattttaaatattattggt
ctgtcttgcttttcagtgctaacatacactaacataaaagagatactcttaaatataagt
aaatgatgatttggttagtcctagaaccaatcaacttatgtttatcggcttggcagattt
tatgtttgtcatttgtttgtatagaggtatttcagaaacagaattctatcaacaactaat
cgtttatataggtgtattctctgcttgtttatcacgcttctgctcatgtggggcttgaag
tattataaaaagtagctttctatccttttctgacaggatatttgagtagaaggctctatt
aaattgttagtgaaataaatgaatggaggtatttaatatgaaatacagattattttttgt
tattttcttgagtagtgtgttggatattcttttagggacatttttacaaatctctatcgt
atctattgggtggcttgttctttacagtggtttgtttgaagcaggagttttccttcttgc
taataaaggggtggcggtaaaaatcaaggaagtagatattcgaaatcgctttaaatttat
ttttggaaaaaccttatggtttcaaattcttttgctcatctttttgataatcaaacttta
tcttggtttggatgcgaggttgattttattctatggacatattttcattgtctttaatgc
cttaatgtatctattatctagtagtcaggttagccttaaaaaaaacaaactgtcttctta
atcttacagcagtagagcctgacaaggtgaggtcatagtagggaggatttctatgaaaaa
gtatcaacttctattcaaaataagtgcagtcttctcttacttatttttcgtatttggtct
ttctcagctgacgcttatcgtccaaaattattggcaattttcttcccagattggtaattt
cgtctggattcaaaatatcttgagtttactttttattggagtcatgattgtggttcttgt
taagacaggccatggttatctcttccgcattccaagaaaaaaatggctttggtattcgat
tttgacagtattagtggtagtgttccagatctcttttaacgttcagacagctaaacatgt
tcagtcaactgcggaaggttgggctgtattgattggttatagtgggactaactttgcaga
gctaggtatttatatagccctgttctttctggttccactgatggaagagttaatctatag
agaattactgcaacatgctttctttaagcattcgcgatttggtcttgatttgcttcttcc
ttctattttatttgctctccctcatttttcaagcctgcctagtctgttagatatcttcgt
ctttgcaacagttggaatcatctttgctggtttgacccgctataccaagagcatttatcc
atcctatgcggtgcatgtgatcaataatattgtagcgaccttcccgtttttgctcacttt
tctacatagggtcttggggtaaaaaaacaaaaggcttgcttttcagccatagaggaggtc
atcatgtataaacacttatttttcctagattccaaaactttagatcggttgacaccctat
attctagtcttggcttctgacaccattgcttttaatgtttttgtgctaacctttgtatct
gcggtggtttttaatttcctaaattccatgctagctttaatggctatattcataggggct
ggctatgtggtcggattttggttactaatactcaatgaaaatcaaagagcaaactaggaa
actagccgcaggctgtacttgagtacggcaaggcgacgttgacgtggtttgaatttgatt
ttcgaagagtataaaatggtttgttttggaaaggctagaactaaagaatgacgtgtagga
agtctgtttgttgaggaggataattttatggagttttttgataaatttcatgccttgtgt
tttggatttttagtactaataattgtcattatagttccttatacgattaaccatggggat
ttttttcaaaatgaatctgcattgattcttgtaagtcttcttgtaacctcgctgagtgtt
gcttatgctagaaagtttgaaatgatttcttttgggatgttaagcaagaaacaacttttg
cttttcattgcaatctttcttctaagtgtacttgagacgctggtttatattcatttcttc
gctgtttcttctggctcaggggtccaacacttggcggaagtcagcagaggaatttccctg
tctttgattttgactacctcagtttttggccccatccaggaggaactcattttcagagga
cttcttcaaggtgcggtttttgacaattcttggttagggcttgtgctaacttcctctctc
ttttctttcatgcatggaccttctaatgtcccttcgtttattttttatctacttgggggc
ttgttgctgggccttgcttataaaaagagccaaaacttatgggtttctactctagtccat
atgctttacaacagttggccactcttatattatttataa
