# Supplementary material for: Genomic analyses of pneumococci reveal a wide diversity of bacteriocins – including pneumocyclicin, a novel circular bacteriocin
Source: BMC Genomics. 2015 Jul 28;16(1):554. doi: 10.1186/s12864-015-1729-4 (PMC4517551; doi:10.1186/s12864-015-1729-4)
Supplement: Additional file 9: — Sequence and annotation files for blp cassette prototypes. [file 12864_2015_1729_MOESM9_ESM.zip › blp_prototype16a_SA83_annotation.embl]

FT   source          1..12099
FT                   /organism="Streptococcus pneumoniae"
FT                   /mol_type="genomic DNA"
FT                   /strain="SA83"
FT   CDS             complement(1..330)
FT                   /gene="blpT"
FT                   /inference="ab initio prediction:Prodigal:2.60"
FT                   /codon_start=1
FT                   /transl_table=11
FT                   /product="hypothetical protein"
FT                   /colour=10
FT   CDS             606..944
FT                   /gene="blpS"
FT                   /gene_synonym="spiR1"
FT                   /inference="ab initio prediction:Prodigal:2.60"
FT                   /codon_start=1
FT                   /transl_table=11
FT                   /product="LytTR DNA-binding domain protein"
FT                   /colour=9
FT   CDS             949..1686
FT                   /gene="blpR"
FT                   /gene_synonym="spiR2"
FT                   /inference="ab initio prediction:Prodigal:2.60"
FT                   /codon_start=1
FT                   /transl_table=11
FT                   /product="response regulator"
FT                   /colour=9
FT   CDS             1700..3040
FT                   /gene="blpH"
FT                   /gene_synonym="spiH"
FT                   /inference="ab initio prediction:Prodigal:2.60"
FT                   /codon_start=1
FT                   /transl_table=11
FT                   /product="histidine kinase"
FT                   /colour=9
FT   CDS             complement(3085..3240)
FT                   /gene="blpC"
FT                   /gene_synonym="spiP"
FT                   /inference="ab initio prediction:Prodigal:2.60"
FT                   /codon_start=1
FT                   /transl_table=11
FT                   /product="peptide pheromone"
FT                   /colour=9
FT   CDS             complement(3297..4658)
FT                   /gene="blpB"
FT                   /gene_synonym="spiD"
FT                   /inference="ab initio prediction:Prodigal:2.60"
FT                   /codon_start=1
FT                   /transl_table=11
FT                   /product="bacteriocin secretion accessory protein"
FT                   /colour=3
FT   CDS             complement(4669..6294)
FT                   /gene="blpA ORF2"
FT                   /gene_synonym="spiBC"
FT                   /inference="ab initio prediction:Prodigal:2.60"
FT                   /codon_start=1
FT                   /transl_table=11
FT                   /product="ABC transporter; ATPase domain and transmembrane
FT                   region"
FT                   /colour=3
FT   CDS             complement(6239..6826)
FT                   /gene="blpA ORF1"
FT                   /gene_synonym="spiA"
FT                   /inference="ab initio prediction:Prodigal:2.60"
FT                   /codon_start=1
FT                   /transl_table=11
FT                   /product="ABC transporter; C39 protease domain"
FT                   /colour=3
FT   CDS             7116..7313
FT                   /gene="blpI"
FT                   /gene_synonym="pncA"
FT                   /inference="ab initio prediction:Prodigal:2.60"
FT                   /codon_start=1
FT                   /transl_table=11
FT                   /product="class II bacteriocin precursor"
FT                   /colour=7
FT   CDS             7780..8049
FT                   /gene="blpJ"
FT                   /gene_synonym="pncD"
FT                   /inference="ab initio prediction:Prodigal:2.60"
FT                   /codon_start=1
FT                   /transl_table=11
FT                   /product="class II bacteriocin precursor"
FT                   /colour=7
FT   CDS             8118..8348
FT                   /gene="blpK"
FT                   /gene_synonym="pncE"
FT                   /inference="ab initio prediction:Prodigal:2.60"
FT                   /codon_start=1
FT                   /transl_table=11
FT                   /product="class II bacteriocin precursor"
FT                   /colour=7
FT   CDS             8767..8928
FT                   /gene="pncG"
FT                   /inference="ab initio prediction:Prodigal:2.60"
FT                   /codon_start=1
FT                   /transl_table=11
FT                   /product="membrane protein with putative function in
FT                   immunity"
FT                   /colour=4
FT   CDS             8938..9309
FT                   /gene="blpL"
FT                   /gene_synonym="pncH"
FT                   /inference="ab initio prediction:Prodigal:2.60"
FT                   /codon_start=1
FT                   /transl_table=11
FT                   /product="membrane protein with putative function in
FT                   immunity"
FT                   /colour=4
FT   CDS             9487..9666
FT                   /gene="pncM"
FT                   /inference="predicted by Prodigal in other strains"
FT                   /codon_start=1
FT                   /transl_table=11
FT                   /product="membrane protein with putative function in
FT                   immunity"
FT                   /colour=4
FT   CDS             9938..10321
FT                   /gene="blpX"
FT                   /gene_synonym="pncN"
FT                   /inference="ab initio prediction:Prodigal:2.60"
FT                   /codon_start=1
FT                   /transl_table=11
FT                   /product="membrane protein with putative function in
FT                   immunity"
FT                   /colour=4
FT   CDS             10373..11062
FT                   /gene="blpY"
FT                   /gene_synonym="pncO"
FT                   /inference="ab initio prediction:Prodigal:2.60"
FT                   /codon_start=1
FT                   /transl_table=11
FT                   /product="CAAX amino terminal protease"
FT                   /colour=2
FT   CDS             11104..11337
FT                   /gene="blpZ"
FT                   /gene_synonym="pncQ"
FT                   /inference="ab initio prediction:Prodigal:2.60"
FT                   /codon_start=1
FT                   /transl_table=11
FT                   /product="membrane protein with putative function in
FT                   immunity"
FT                   /colour=4
FT   CDS             11488..12099
FT                   /gene="pncP"
FT                   /gene_synonym="SP0547"
FT                   /inference="ab initio prediction:Prodigal:2.60"
FT                   /codon_start=1
FT                   /transl_table=11
FT                   /product="CAAX amino terminal protease"
FT                   /colour=2
SQ   Sequence 12099 BP; 3544 A; 1879 C; 2476 G; 4200 T; 0 other;
     ctagtttgct ctttgatttt cattgagtat taacttggtc ttgacttggt caaagtggaa        60
     gcggtcatag gcccgccaag cggcgcgagt tggagcatct ggatcaagag cgctgagtcc       120
     catgagaaga ctggaagtct ggtaaaattt ttctagttca atcaagaatc gattatccac       180
     tgtttcagcc ttggctagaa aaccaagaat agagtttaat tgctcctgaa agcggacgtc       240
     gtcagcgctt gcctgtttgc atgcttggta ggctttgttt aagtcagtaa tcaaagtatg       300
     agctcttttg atggggtctg tatctgtcat gggaatgcct cctttaatct gggtgccagt       360
     cttacttctg gcaactgtgt tttgatactg ttagtttatc acttttaatt cttttttttt       420
     attcaaatct ttaattgtca ttgaaatgtc ttgaattgcg ctgagtgaat tttatgataa       480
     aatagttgta agctcatcat gatgttgtag aaaataatcc ttttaggagt tttcaaagac       540
     tgtttaggat tgggtgtgct tgggctagac cttttctgtt attcttttct taggaggaga       600
     atccaatgaa atatatgatt attcagacgc agaaaacagt ctataaagta aacatcgacg       660
     atatctacta tatccaaaca catccaacta aagcccatac cgtacagatt gttacagaag       720
     aagctagttt taatatactt caaaatttaa gtaatcttga gaaccaatgt ggggaaacct       780
     tgatgagatg tcatcgaaat tgtttggtta atcttgataa attaaaatcg attgattttc       840
     aagaaagaat cctttttctc ggagaagaag gtcaatacgc tgtcaagtat gccagacgtc       900
     gctatagaga aattcgtcaa aaatggttga aagagggaga gtaagaagat gagaatattt       960
     gttttagagg atgatttttc ccaacagact agaattgaaa cgacgattga gaaacttttg      1020
     aaagcacatc atatcattcc tagctctttt gaggtatttg gcaagccgga ccaactgctg      1080
     gctgaagtgc atgagaaggg ggcccatcag ctattctttt tggatattga gattcgaaat      1140
     gaagagatga agggactgga agtggctaga aagattcggg atcgggatcc ttatgccctg      1200
     attgtctttg tgacgactca ctcggagttt atgcccctgt cctttcgcta ccaagtgtct      1260
     gctctggact atattgataa ggccctttcg gcagaggagt ttgaatctcg aatcgagaca      1320
     gacctcctct atgccaatag tcaagatagt aaaagtctgg cggaagattg cttttacttt      1380
     aaatcaaaat ttgcccaatt ccaatatcct tttaaagagg tttactatct cgaaacgtct      1440
     cccagagccc atcgtgttat tctctatacc aagacagaca ggctggaatt tacagcgagt      1500
     ttagaggagg ttttcaagca ggaaccccgt ctcttgcagt gccatcgctc ttttctcatc      1560
     aatcctgcaa atgtggtgca tttggataag aaagaaaaac tccttttttt tcccaatggt      1620
     ggaagttgtc tgatcgcgcg ttataaggtc agggaagtgt ctgaggctat taataactta      1680
     cactgaacta ggagagttta tgaatattgt ttggatatta ttgcatacac ttattactaa      1740
     tgggctagaa attgtcattt tctttaaggt ggatggaatt aatcttactt tcgagaggat      1800
     ttttaaggcc tttcttttga agatactgtt ggtctttgtt tttgtaatga ttagctatat      1860
     agtaggaaat gtttacctat cttattttat ggaacccttg tacggcatag gcttgtcttt      1920
     cttattgtta agagggcttc ctaaaaaact ccttttcttt tatggtctct ttccaatgat      1980
     attggtgaat ctcttttata gaggagtctc ctattttgtg cttccatttt tgggacaagg      2040
     gcaagtatat gatggctact cattcactgg gttatgtata ataattttca atttcttcat      2100
     ttctctagcc tttttgaaat ggttggacta tgattttact agtttgagaa gggagattct      2160
     agatacaggt tttcaaaagt ccctgactaa gattaactgg ataatggggg cttactattt      2220
     ggtgatacaa agtctgtctt actttgaata tgagcaaggt attcaatcaa cgactgttcg      2280
     ccatctcatc ctagtgttct acctcctatt ttttatgggg gttatcaaga aattggatac      2340
     ctatttgaag gacaaactcc atgatagact ggaccaagag caggtcttgc gctatagaga      2400
     tatagaacgc tatagtcggc atatagagga actttacaag gaagtaagga gttttcgcca      2460
     tgactacacc aacctcttga caagtttacg tctgggtatt gaagaggagg atatggagca      2520
     gataaaagag gtctatgact tggtcttaaa ggattctagt aaaaaattgc aggacaataa      2580
     atatgacctt ggccgattgg tgaatgttcg ggatcgtgcc ctcaaaagtc tcctagctgg      2640
     aaaatttata aaagctagag ataagaacat tgtctttaat gtcgaagttc ctgaagagat      2700
     tcaggttgag gggatgagac tgcttgattt tctaaccatt gtgtctatcc tttgtgataa      2760
     tgctattgaa gcgagtgcag aggccggtca acctcatgtt tcaattgcct ttttaaaaag      2820
     tggagcacag gagaccttca tcatcgaaaa ttccatcaaa gaagagggca tcgatatttc      2880
     tgaaatcttc tcctttggag ttagttctaa aggggaggag agaggtgtcg gtctctatac      2940
     cgttatgaag attgtggaaa gttatcccaa tgccagttta aatactacct gtcaagatca      3000
     agtctttcgt caggtgctta ctatgatacc tacagaatga tgaaaaaaat aagaccgaga      3060
     gttcttgtta ctcggtctta ttttttatag ttgtattgga tgatgaagtc ctttcgtatt      3120
     gttatgctta attatattaa ggctgtataa gatatcttcc cacagtcctc cacctgtaat      3180
     ttggttgagt tcggtagttg ttagttcttg aaatgaagct aggttttgtt tcttatccat      3240
     gttatgattc tcctttttga taagataata aatagttata gagtgttatc tgaaaattaa      3300
     tcagaatggg ttaaaatttt atctttgaaa taatcaaaat atgttttctt tgcagttaca      3360
     ctagtgacgc gaccttgtaa gccatattgg atgagtttac tatcctcatt agatagtttt      3420
     gcaagagcgg ttaatttaaa gagattacct tgctctgttc tggtaggagt ttgatcaatt      3480
     gtctgaagtt ggccgatgat ggtggtgccg tgatttccaa tcttctccag ttttaatctt      3540
     acagtttgtc ctttatctag tagaggtaga tagtcagaag atacgtagta agtgattagt      3600
     acttctcttg tatctgtgat gacagggaat atttgagcaa tttctgtacc agttggaatt      3660
     ctatttttac cttcaaattc gctgttcaga tgaacgatac ctttacttgg agcggttaag      3720
     gtattgtttc ctaagcgctg cgttgcttga tctagttgta cttttaattc tgttaattga      3780
     ttctccacgg ttagttgttg ctgagaagct gtttgtaaaa attgagtgcg gagtacttca      3840
     attttggttg ctaaactatt atcataagtt gctacacttc cgataccagc ttgctgaatt      3900
     ttgaggcttg cgatagatga ttccagacct gcaatacttt gattaatttg agataaaaat      3960
     ggctcctctg ccgttccttg tgtttgtcct tgtgaggcta caagataacg attcaaaatt      4020
     gactggtgtg gattgctagt tggtaagcgt gctctgttat ttatgatagc atctctcagc      4080
     tcttgatatt ctccaatttg ttgttgaact tttgtaattt cttgttcaat agctgatgaa      4140
     ctgctattgg caagattggc ttgatttgaa acttcagtgt tagtctttgt gatacccagt      4200
     tcaatatcat gggattgttt agtaaaattc ataaaggtat tatggtagcc aaattcatcc      4260
     tcgccagaaa aaagatcagt cgctttttct aagctttgtt tcaaaattcc aagtccttct      4320
     ttttgcttct caagtctttg taattgagtt gctaaggcag ttttctgact ttcttccatt      4380
     gtttcagagt atttgatgag taagtcacct ttctcaacta cttgatttgc cactaaataa      4440
     ttagcaagga taggattatc actggtcgac tgaatagatg caatgacact tgtaggggcg      4500
     atttctcctt gggaagtaac agtaatttct tttgtggcaa caagggagaa aatcaagatg      4560
     aaagtaaaca gtaatgaaag aggtataatt aacactgtcg catagttatg gtaacgtctc      4620
     tgataaaact cgacgcttct aaaaagatta ggattcatga cattctcctt atttattgaa      4680
     tagatgatgg tagaagcctt gcgcctgcat taactcttgg tgactaccaa cttcaatgat      4740
     tttcccctgg tcaagaacaa tgacacggtt ggttcgttcg gctatactga gacgatgggc      4800
     tacaaagaga atggttttat cagttaggga tataagatta tctataacct ttttctcagt      4860
     caagacatca agaccgctag tagcttcatc tagtattaaa acaggagctt tagttaaaag      4920
     agcacgagcg agagcgattc gttgcttttg tcctcctgat agaccagctc catcagagag      4980
     ctgagtttga tagcccatag gcattctttc aatgtcttga cgaatttcag ctaattcata      5040
     agcttttaga atatcttctt ggctaatcat atgattaccg cccaaggtta agttttccaa      5100
     aatagagcca ttaaagatat aggcttgttg gggtaggtaa ttaatatgac ggcgcaagac      5160
     ttttttatca atgtttttaa tatcctgatg attgatggaa atatgccctt tgtagggttt      5220
     aaagaaattg acaatcattt tggctaaagt tgttttacca gaaccactaa ctccaactag      5280
     gctaacctta tctccttgtt taatcgtgag attaatatct gttaaggtat ctcgtccaaa      5340
     accatactta taagaaaggt catcaaattc aatatcgccc atcaaaaaat gtgaatgaac      5400
     agggttttct tgaacttgaa attcagattc gactagatag acttcgttca aacggttatt      5460
     agcgaccttc gcagattgga gtttggtttg gaggttgata atattttcca taggagttgt      5520
     aaagtaagaa aaaagtgtgt taaaggtaat cagctgaccg atagaaattt tactcgacat      5580
     gactaattga gcgccaaacc ataggataag gatattcaga actaattttg ttccctgctt      5640
     taaactcgtt tgtaaaatag aatatttact gagcttaaag gatttttcca aataatctac      5700
     aaattcgctg tctatatttt gatagcgatt ttcttcactc gtgagcgact ttatagtttc      5760
     aatcccgttg atatcttcga taatggcaga gctaaccata gaattacttt gcatgacatc      5820
     atggttcatt ttttcaaaag gtttcataaa agaaaagatg atgaacatgt atataggaat      5880
     ggaaagaaga gaaaggagga agagattagg gttttgtgcc agcaagactc cccctacaag      5940
     aatcagaata gaaacatcca gaaaaagaga aagaatggta gaagccaaga catctataat      6000
     agagttagca tctgtgaacc gtgaaatgat ttctcctgta cgacgtgtcg caaagaaaga      6060
     catgggaagt tcaaaaatat ggcgaatata ggataaaatc acatcaatgc ttaatctctg      6120
     gctcagaacg gttaggagat aatctctgga gaagctcatg acttgttgga ggatataggt      6180
     gataaccaga ccaactgaga tgattcctaa agttgatttc atctgatttg gaatgtattc      6240
     atccaagatt ccttggagat agtaagaacc acctatattg ataatagtga ccaataagct      6300
     tgagagaaca atgtaagcaa tgagagattt ttgtttgaaa atcagaggaa ggaagcttgc      6360
     ttagtagacc attcttttta tctttatggg gttgatagct gggtttggta gctagaaaaa      6420
     tagctactcc agtccattca tagaaaaagc gttcttttga cattttagtg atttttacag      6480
     aagggtcagg atcaccaata atcagatagt ctttctttgt ttgatagaca acatagtaat      6540
     gttggagttt tccttctttg ttaacgtgaa cgataaatgg ataggggaca tcactcatgt      6600
     caaagagcgt tttatctgct tgaacaggtc ttgtttcaaa gcccatttca tcagcggctt      6660
     ttacaatgcc aagagcagtc gtcccttctt tattggtctt tgcaagttct ctcaagtgag      6720
     ctagagaaaa atctgaacca tagaatttag caatcgaggc taaggcagcg acaccacagt      6780
     ctctcgcatc tatttgagga acaaatgtac gtttataaga agtcattggc aattcctttc      6840
     atatagtgga taggtctatt atgtcataaa actaagttca tattttatga aatcttgaat      6900
     agtcattaaa acttcctgaa tggtaaaaaa gtgattagaa attatttttt ttaaacattt      6960
     agaggtggct tgaaatagag gtggcttgaa ataaaaaagc taattcaaga cgtttcgatg      7020
     acaattcaag atctggatga aaaattttaa aaaacgatga tatactaaac ttatcaaagt      7080
     tacaacaaga caaaaataaa aaaggagtat ttgtcatgaa tacaaaaatg atggaacaat      7140
     tttctgttat ggataatgaa gaactcgaaa tagttagtgg aggaagaggc aatttaggat      7200
     ctgcaatcgg tggttgtatt ggagcagtac tattagctgc tgcgactggt ccgataactg      7260
     ggggagcagc aacacttatt tgtgtaggtt caggaattat gtcctctttg taagattatg      7320
     attcttaaat atagtattat tatcgctatt aatttactgt cttatttact tacttacaaa      7380
     atatcaaagt tatctaagaa tgatgagaat aagatagtta gcaaaatttt aattatatta      7440
     tcaatcgttt atgtaatcgt tgatgcttta cttagttgat ggattggtag gaataaaaaa      7500
     cttaactata aactattatt tactaatatt ttttgctttc tgcaagttaa taaatagtat      7560
     agtaaaactt tttattgcaa ggagaataac gaaattaaga tattttagat actcaagatt      7620
     attgaaatct tagactaaaa aataggtact gctactttta agaagatagt agacgtatat      7680
     acttttttaa gaaaatcaaa aagatactat aaaaaatcta tttgtttatt gaatttaaga      7740
     ctttggtaac aaattgaaaa taaaaaggag gtattcatca tgaatacaaa aatgttgtca      7800
     cagttagagg ttatggatac tgaaatgctt gcgaaagttg aaggggggta tagctccact      7860
     gattgtcaaa atgcactgat tacaggagtc actacgggaa ttataactgg tggaactgga      7920
     gcaggtttgg ccactttagg agtagctgga cttgctggtg catttgttgg agcacacatt      7980
     ggtgcaattg ggggtggatt aacatgctta ggaggtatgg ttggtgataa attgggacta      8040
     agttggtaag acttatagta aaattatgag gattctattc tgatttattt tagtttttta      8100
     aaaaaggagt atttgtcatg gatacaaaaa tgatgtcaca attttctgtt atggatactg      8160
     aaatgcttgc ttgcgttgaa ggtggcggat gcaattgggg agattttgcc aaagcaggtg      8220
     ttggaggagc agcagcaaga ggtcttcaac taggcattaa aacaggaaca tggcaaggtg      8280
     cagcaactgg tgctgcgggt ggagctatac ttggaggtgt agcctatgca gcaacatgtt      8340
     ggtggtaatt atggatttta aaagttttat tattggttta gtagttggta tatttggtcc      8400
     ttatatggat aatttaatta gaaaaatatt ttcaaaattt cccaaaaagg atacagatag      8460
     taccccctaa aaaataaatt tctcccctgt atttgctagc ttaatttaca ggggagtttc      8520
     tttaatattg tttcgcctgt caaaatgata tgtgatagca ggatgaaaag tctacaaaca      8580
     agttggtatc aatacaatat aaagaggaaa gtatgttttt catgcttgct tttttaattt      8640
     ttacaattca agaggttttg atgaccattt atgatttgag tgatccaagg tcaaaataag      8700
     tgctatacta gcagtgtaaa tgttcttgct caactaagat aaatcgcaca tttaggagga      8760
     aatcttatga agaaaaaaat actgattatt ttcgttctgt atctaatcat gtccatcttt      8820
     ctatatccgc ttagggagag tgcttggtat cagctatttt ataccatagt ctatatgatt      8880
     gcggttatga tctatttttc tttaattaaa aagaaagaaa agaaatgaaa gattttcttg      8940
     attaaaaaga atcatattct ttgtgagatt gttcctgggt cagttgcctt tgcttgtttc      9000
     tacttatcta tttctatttc gtcagttttc caatttcttt tagtggttat taacttgact      9060
     tctattttgg ttactgttta tcttactagg gaaatgagat taagagagtt tgaagatgat      9120
     gatttggtta gtcctagaac caatcaactc atgtttatcg gcttgacagg ctttatgtct      9180
     attatttgtt tgtatagagg gatcacagca ggagaatcct accaacaaat aattgcctac      9240
     attggcgcta ttctctgctt gaccatcatg cttctgctca tttggggatt gaagtattat      9300
     aaaaagtaga ggctaatgca gtttttgcaa tttaagatgt cttgatgaca attcaagatt      9360
     tggatgaaaa actttgacaa atagtgctat actgaaattg tcaaagttgc aacgggtgct      9420
     gctacattat gttaaaaatc gctcttgatt gataagctgg atttgttagg aaaggagtaa      9480
     ataattatgg ataagaaaaa gatagtttcg actataatat gtatagtatt tcttgtagtg      9540
     tcagtagata atttttttag agacttaacc ccgttactgt tcattttaaa tattattggt      9600
     ctgtcttgct tttcagtgct aacatacact aacataaaag agatactctt aaatataagt      9660
     aaatgatgat ttggttagtc ctagaaccaa tcaacttatg tttatcggct tggcagattt      9720
     tatgtttgtc atttgtttgt atagaggtat ttcagaaaca gaattctatc aacaactaat      9780
     cgtttatata ggtgtattct ctgcttgttt atcacgcttc tgctcatgtg gggcttgaag      9840
     tattataaaa agtagctttc tatccttttc tgacaggata tttgagtaga aggctctatt      9900
     aaattgttag tgaaataaat gaatggaggt atttaatatg aaatacagat tattttttgt      9960
     tattttcttg agtagtgtgt tggatattct tttagggaca tttttacaaa tctctatcgt     10020
     atctattggg tggcttgttc tttacagtgg tttgtttgaa gcaggagttt tccttcttgc     10080
     taataaaggg gtggcggtaa aaatcaagga agtagatatt cgaaatcgct ttaaatttat     10140
     ttttggaaaa accttatggt ttcaaattct tttgctcatc tttttgataa tcaaacttta     10200
     tcttggtttg gatgcgaggt tgattttatt ctatggacat attttcattg tctttaatgc     10260
     cttaatgtat ctattatcta gtagtcaggt tagccttaaa aaaaacaaac tgtcttctta     10320
     atcttacagc agtagagcct gacaaggtga ggtcatagta gggaggattt ctatgaaaaa     10380
     gtatcaactt ctattcaaaa taagtgcagt cttctcttac ttatttttcg tatttggtct     10440
     ttctcagctg acgcttatcg tccaaaatta ttggcaattt tcttcccaga ttggtaattt     10500
     cgtctggatt caaaatatct tgagtttact ttttattgga gtcatgattg tggttcttgt     10560
     taagacaggc catggttatc tcttccgcat tccaagaaaa aaatggcttt ggtattcgat     10620
     tttgacagta ttagtggtag tgttccagat ctcttttaac gttcagacag ctaaacatgt     10680
     tcagtcaact gcggaaggtt gggctgtatt gattggttat agtgggacta actttgcaga     10740
     gctaggtatt tatatagccc tgttctttct ggttccactg atggaagagt taatctatag     10800
     agaattactg caacatgctt tctttaagca ttcgcgattt ggtcttgatt tgcttcttcc     10860
     ttctatttta tttgctctcc ctcatttttc aagcctgcct agtctgttag atatcttcgt     10920
     ctttgcaaca gttggaatca tctttgctgg tttgacccgc tataccaaga gcatttatcc     10980
     atcctatgcg gtgcatgtga tcaataatat tgtagcgacc ttcccgtttt tgctcacttt     11040
     tctacatagg gtcttggggt aaaaaaacaa aaggcttgct tttcagccat agaggaggtc     11100
     atcatgtata aacacttatt tttcctagat tccaaaactt tagatcggtt gacaccctat     11160
     attctagtct tggcttctga caccattgct tttaatgttt ttgtgctaac ctttgtatct     11220
     gcggtggttt ttaatttcct aaattccatg ctagctttaa tggctatatt cataggggct     11280
     ggctatgtgg tcggattttg gttactaata ctcaatgaaa atcaaagagc aaactaggaa     11340
     actagccgca ggctgtactt gagtacggca aggcgacgtt gacgtggttt gaatttgatt     11400
     ttcgaagagt ataaaatggt ttgttttgga aaggctagaa ctaaagaatg acgtgtagga     11460
     agtctgtttg ttgaggagga taattttatg gagttttttg ataaatttca tgccttgtgt     11520
     tttggatttt tagtactaat aattgtcatt atagttcctt atacgattaa ccatggggat     11580
     ttttttcaaa atgaatctgc attgattctt gtaagtcttc ttgtaacctc gctgagtgtt     11640
     gcttatgcta gaaagtttga aatgatttct tttgggatgt taagcaagaa acaacttttg     11700
     cttttcattg caatctttct tctaagtgta cttgagacgc tggtttatat tcatttcttc     11760
     gctgtttctt ctggctcagg ggtccaacac ttggcggaag tcagcagagg aatttccctg     11820
     tctttgattt tgactacctc agtttttggc cccatccagg aggaactcat tttcagagga     11880
     cttcttcaag gtgcggtttt tgacaattct tggttagggc ttgtgctaac ttcctctctc     11940
     ttttctttca tgcatggacc ttctaatgtc ccttcgttta ttttttatct acttgggggc     12000
     ttgttgctgg gccttgctta taaaaagagc caaaacttat gggtttctac tctagtccat     12060
     atgctttaca acagttggcc actcttatat tatttataa                            12099
//
