# Supplementary material for: Genomic analyses of pneumococci reveal a wide diversity of bacteriocins – including pneumocyclicin, a novel circular bacteriocin
Source: BMC Genomics. 2015 Jul 28;16(1):554. doi: 10.1186/s12864-015-1729-4 (PMC4517551; doi:10.1186/s12864-015-1729-4)
Supplement: Additional file 9: — Sequence and annotation files for blp cassette prototypes. [file 12864_2015_1729_MOESM9_ESM.zip › blp_prototype16b_GA41317.fasta]

>blp_cassette_prototype16b_GA41317
ctacaagataatggttggtccgtagagactcaacttggtcttgacttggtcaaagtggaa
gcggtcataggctcgccaagcagcgcgagttggagcatctggatcaagagcgctgagtcc
catgagaagactggaagtctggtaaaatttttccagttcaatcaagaatcgattatccac
tgtctcagccttggctagaaaaccaagaatagagtctaattgctcttgaaagcggacgtc
gtcagcgcttgcctgtttgcatgcttggtaggctttgtttaagtcagtaatcaaagtgtg
agctcttttgatggggtctgtatctgtcatgggaatgcctcctttaatctgggtgccagt
cttacttctggcaactgtgttttgatactgttagtttatcacttttaattctttttttta
ttcaaatctttaattgtcattgaaatgtcttgaattgcgctgagtgaattttatgataaa
atagttgtaagctcatcatgatgttgtagaaaataatccttttaggagttttcaaagact
gtttaggattgggtgtgcttgggctagaccttttctgttattcttttcttaggaggagaa
tccaatgaaacatatgattattcagacacagaaaacagtctataaagtaaacatcgacga
tatctactatatccaaacacatccaactaaagcccataccgtacagattgttacagaaaa
agctagttttaatatgcttcaaaatttaagtaatcttgagaaccaatgtggggaaacttt
gatgagatgtcatcgaaattgtttggttaatcttgataaattaaaatcgattgattttca
agaaagaatcctttttctcggagaagaaggtcaatacgctgtcaagtatgccagacgtcg
ctatagagaaatacgtcaaaaatggttgaaagagggagagtaaaaagatgagaatatttg
ttttagaggatgatttttcccaacagactaggattgaaacgacgattgagaaactcttga
aggaacatcatatcactcccagctcttttgaggtatttggcaagccagaccaactgctgg
cagaggtgcatgagaagggggcccatcagctattctttttggatattgagattcgaaatg
aggagatgaaggggctggaagtggctagaaagattcgggaacaagacccctatgccctga
ttgtctttgtgacgactcactcggagtttatgcccctgtcctttcgctaccaagtgtctg
ctctggactatattgataaggccctttcggcagaggagtttgaatctcgaatcgagacag
ctctcctctatgccaatagtcaagatagtaaaagtctggcggaagattgcttttacttta
aatcaaaatttgcccaatttcagtatccttttaaagaggtttactatctcgaaacatccc
caagaccccatcgtgttattctctataccaagacagacaggctggaatttacagcgagtt
tagaggaggttttcaagcaggaaccccgtctcttgcagtgccatcgctcttttctcatca
atcctgcaaatgtggtgcatttggataagaaagaaaaactccttttctttcccaatggtg
gaagttgtctgatcgcgcgttataaggtcagggaagtgtctgaggctattaataacttac
actgagctaggagagtttatgaacattgcttggatattgttgtatgcacttgttattaat
ggactagaaattgtcattttctttaaagtagatggaattggtctcactttcgatagaatt
tttaaggcctttcttctgaaatttcttctagggatcatttttacgacttttcaatttttg
gctgtaagtaaatatttgtcctattttatagaacctttgttcggtataggtctatctttc
ttattgttaagagggcttcctaaaaaaatccttattttttatggtctcttcccaatgata
ttagtagagctcttttacagaggtgtttcctattttgtgcttccatttttggggcaagga
attgtagatggggatggcaatcctatctttttattgattatgatattcgtttgcttcata
gttttagtctttttgaaatggttagactatgatttcactagattgagaagggagtttcta
gatacaggttttcaaaagtctcttactaagattaactgggcaatgggggcttattatcta
gtgatgcaaagtctatcttaccttgaatatgaacaaggtattcaatcaacgactgttcgc
catctcatcctagtgttttacctactcttttttatggggggtatcaagaaattggatacc
tatttgaaggaaaaacttcaggaggaactgaaccaagagcagaccttgcgctacagagat
atggaacgctatagtcggcatatagaggaactttacaaggaaattcggagttttcgccat
gactacactaacctcttaaccagcttacgtttgggcattgaagaggaggatatggagcag
ataaaagagatctacgactcggtcttaagggattccagtcagaaattgcaggacaataaa
tatgacctgggcagattggtgaatattcgtgaccgtgccctcaagagtctcctagctgga
aaatttataaaagctagagaaaagaacattgtctttaatgttgaagttcctgaggagatt
caggttgaggggatgagcctacttgattttctaaccattgtgtctatcctttgtgacaat
gctattgaagctagtgcagaggccagtcaacctcatgtttcaatcgcctttttaaaaaat
ggagcacaggagacttttatcattgaaaactccatcaaagaagagggcatcgatatttct
gaaatcttcttctttggagccagttctaaaggggaggagagaggagttggtctctatacc
gttatgaagattgtggaaagtcatcccaataccaatctaaatactacctgccaaaatcaa
gtctttcgtcaggtacttactgtgatacatgcagaatgataaaaaacaagaccgagagtt
cttgtttctcggtcttgtttttatagctgaataggtagttcaagtgcttttgtgatttta
aatttacttaaaattgtttcatgtaagagttcttcccaccatcctccacctgtaatttgg
ttgagttcggtagttgttagttcttgaaatgaagttaggttttgtttcttatccatgtta
tgattctcctttttgataagataataaatagttatagagtgttatctgaaaattaatcag
aatgggttaaaattttatctttgaaataatcaaaatatgttttctttgcagttacactag
tgacgcgaccttgtaagccatattggatgagtttactatcctcattagatagttttgcaa
gagcggttaatttaaagagattgccttgctctgttctggtaggagtttgatcaattgtct
gaagttggccgatgatggtggtgccgtgatttccaatcttctccagttttaatcttacag
tttgtcctttatctagtagaggtagatagtcagaagatacgtagtaagtgattagtactt
ctcttgtatctgtgatgacagggaatatttgagcaatttctgtaccagttggaattctat
ttttaccttcaaattcgctgttcagatgaacgatacctttacttggagcggttaaggtat
tgtttcctaagcgctgcgttgcttgatctagttgtacttttaattctgttaattgattct
ccacggttagttgttgctgtgaggctgtttgtaaaaactgagtgcggagtacttcaattt
tggttgctaaactattatcataagttgctacacttccgataccagcttgctgaattttga
ggcttgcgatagatgattccagacctgcaatactttgattaatttgagataaaaatggct
cctctgccgttccttgtgtttgttcttgagaggctataagataacgatttaaaattgact
ggtgcggattgccagttggtaagcgtgctctgttatttatgatagcatctctcagctctt
gatattctccaatttgttgttgaacttttgtaatttcttgttcaatagctgatgaactgc
tattggcaagattagcttgatttgaaacctcagtgttagtctttgtgatacccagttcaa
tatcatgggattgtttagtaaaattcataaaggtattatggtagccaaattcatcctcgc
cagaaaaaagatcagtcgctttttctaagctttgtttcaaaattccaagtccttcttttt
acttctcaaatctttgtaattgagtttctaaggcagttttctgactctcttccattgttt
cagagtatttgatgagtaagtcacctttctcaactacttgatttgccactaaatgattag
caaggataggattatcactggtcgactgaatagatgcaatgacacttgtaggggcgattt
ccccttgggaagtaacagtaatttcttttgtggcaacaagggagaaaatcaagatgaaag
taaacagtaatgacagaggtatgattaatactgtcgcatagttatggtaacgtctctgat
aaaactcgacgcttctaaaaagattaggattcgtgacattctccttatttattgaataga
tgatggtagaagccttgcgcctgcattaactcttggtgactaccaacttcaatgattttc
ccctggtcaagaacaatgacacggttggttcgttcggctatactgagacgatgggctaca
aagagaatggttttatcagttagggatataagattatctataacctttttctcagtcaag
acatcaagaccgctagtagcttcatctagtattaaaacaggagctttagttaaaagagca
cgagcgagagcgattcgttgcttttgtcctcctgatagaccagctccatcagagagctga
gtttgatagcccataggcattctttcaatgtcttgacgaatttcagctaattcataagct
tttagaatatcttcttggctaatcatatgattaccgcccaaggttaagttttccaaaata
gagccattaaagatataggcttgttggggtaggtaattaatatgacggcgcaagactttt
ttatcaatgtttttaatatcctgatgattgatggaaatatgccctttgtagggtttaaag
aaattgacaatcattttggctaaagttgttttaccagaaccactaactccaactaggcta
accttatctccttgtttaatcgtgagattaatatctgttaaggtatctcgtccaaaacca
tacttataagaaaggtcatcaaattcaatatcgcccatcaaaaaatgtgaatgaacaggg
ttttcttgaacttgaaattcagattcgactagatagacttcgttcaaacggttattagcg
accttcgcagattggagtttggtttggaggttgataatattttccataggagttgtaaag
taagaaaaaagtgtgttaaaggtaatcagctgaccgatagaaattttactcgacatgact
aattgagcgccaaaccataggataaggatattcagaactaattttgttccctgctttaaa
ctcgtttgtaaaatagaatatttactgagcttaaaggatttttccaaataatctacaaat
tcgctgtctatattttgatagcgattttcttcactcgtgagcgactttatagtttcaatc
ccgttgatatcttcgataatggcagagctaaccatagaattactttgcatgacatcatgg
ttcattttttcaaaaggtttcataaaagaaaagatgatgaacatgtatataggaatggaa
agaagagaaaggaggaagagattagggttttgtgccagcaagactccccctacaagaatc
agaatagaaacatccagaaaaagagaaagaatggtagaagccaagacatctataatagag
ttagcatctgtgaaccgtgaaatgatttctcctgtacgacgtgtcgcaaagaaagacatg
ggaagttcaaaaatatggcgaatataggataaaatcacatcaatgcttaatctctggctc
agaacggttaggagataatctctggagaagctcatgacttgttggaggatataggtgata
accagaccaactgagatgattcctaaagttgatttcatctgatttggaatgtattcatcc
aagattccttggagatagtaagaaccacctatattgataatagtgaccaataagcttgag
agaacaatgtaagcaatgagagatttttgtttgaaaatcagaggaaggaagcttgcttag
tagaccattctttttatctttatggggttgatagctgggtttggtagctagaaaaatagc
tactccagtccattcatagaaaaagcgttcttttgacattttagtgatttttacagaagg
gtcaggatcaccaataatcagatagtctttctttgtttgatagacaacatagtaatgttg
gagttttccttctttgttaacgtgaacgataaatggataggggacatcactcatgtcaaa
gagcgttttatctgcttgaacaggtcttgtttcaaagcccatttcatcagcggcttttac
aatgccaagagcagtcgtcccttctttattggtctttgcaagttctctcaagtgagctag
agaaaaatctgaaccatagaatttagcaatcgaggctaaggcagcgacaccacagtctct
cgcatctatttgaggaacaaatgtacgtttataagaagtcattggcaattcctttcatat
agtggataggtctattatgtcataaaactaagttcatattttatgaaatcttgaatagtc
attaaaacttcctgaatggtaaaaaagtgattagaaattatttttttaaacatttagagg
tggcttgaaatagaggtggcttgaaataaaaaagctaattcaagacgtttcgatgacaat
tcaagatctggatgaaaaattttaaaaacgatgatatactaaacttatcaaagttacaac
aagacaaaaataaaaaaggagtatttgtcatgaatacaaaaatgatggaacaattttctg
ttatggataatgaagaactcgaaatagttagtggaggaagaggcaatttaggatctgcaa
tcggtggttgtattggagcagtactattagctgctgcgactggtccgataactgggggag
cagcaacacttatttgtgtaggttcaggaattatgtcctctttgtaagattatgattctt
aaatatagtattattatcgctattaatttactgtcttatttacttacttacaaaatatca
aagttatctaagaatgatgagaataagatagttagcaaaattttaattatattatcaatc
gtttatgtaatcgttgatgctttacttagttgatggattggtaggaataaaaaacttaac
tataaactattatttactaatattttttgctttctgcaagttaataaatagtatagtaaa
actttttattgcaaggagaataacgaaattaagatattttagatactcaagattattgaa
atcttagactaaaaaataggtactgctacttttaagaagatagtagacgtatatactttt
ttaagaaaatcaaaaagatactataaaaaatctatttgtttattgaatttaagactttgg
taacaaattgaaaataaaaaggaggtattcatcatgaatacaaaaatgttgtcacagtta
gaggttatggatactgaaatgcttgcgaaagttgaaggggggtatagctccactgattgt
caaaatgcactgattacaggagtcactacgggaattataactggtggaactggagcaggt
ttggccactttaggagtagctggacttgctggtgcatttgttggagcacacattggtgca
attgggggtggattaacatgcttaggaggtatggttggtgataaattgggactaagttgg
taagacttatagtaaaattatgaggattctattctgatttattttagttttttaaaaaag
gagtatttgtcatggatacaaaaatgatgtcacaattttctgttatggatactgaaatgc
ttgcttgcgttgaaggtggcggatgcaattggggagattttgccaaagcaggtgttggag
gagcagcagcaagaggtcttcaactaggcattaaaacaggaacatggcaaggtgcagcaa
ctggtgctgcgggtggagctatacttggaggtgtagcctatgcagcaacatgttggtggt
aattatggattttaaaagttttattattggtttagtagttggtatatttggtccttatat
ggataatttaattagaaaaatattttcaaaatttcccaaaaaggatacagatagtacccc
ctaaaaataaatttctcccctgtatttgctagcttaatttacaggggagtttctttaata
ttgtttcgcctgtcaaaatgatatgtgatagcaggatgaaaagtctacaaacaagttggt
atcaatacaatataaagaggaaagtatgtttttcatgcttgcttttttaatttttacaat
tcaagaggttttgatgaccatttatgatttgagtgatccaaggtcaaaataagtgctata
ctagcagtgtaaatgttcttgctcaactaagataaatcgcacatttaggaggaaatctta
tgaagaaaaaaatactgattattttcgttctgtatctaatcatgtccatctttctatatc
cgcttagggagagtgcttggtatcagctattttataccatagtctatatgattgcggtta
tgatctatttttctttaattaaaaagaaagaaaagaaatgaaagattttcttgattaaaa
agaatcatattctttgtgagattgttcctgggtcagttgcctttgcttgtttctacttat
ctatttctatttcgtcagttttccaatttcttttagtggttattaacttgacttctattt
tggttactgtttatcttactagggaaatgagattaagagagtttgaagatgatgatttgg
ttagtcctagaaccaatcaactcatgtttatcggcttgacaggctttatgtctattattt
gtttgtatagagggatcacagcaggagaatcctaccaacaaataattgcctacattggcg
ctattctctgcttgaccatcatgcttctgctcatttggggattgaagtattataaaaagt
agaggctaatgcagtttttgcaatttaagatgtcttgatgacaattcaagatttggatga
aaaactttgacaaatagtgctatactgaaattgtcaaagttgcaacgggtgctgctacat
tatgttaaaaatcgctcttgattgataagctggatttgttaggaaaggagtaaataatta
tggataagaaaaagatagtttcgactataatatgtatagtatttcttgtagtgtcagtag
ataatttttttagagacttaaccccgttactgttcattttaaatattattggtctgtctt
gcttttcagtgctaacatacactaacataaaagagatactcttaaatataagtaaatgat
gatttggttagtcctagaaccaatcaacttatgtttatcggcttggcagattttatgttt
gtcatttgtttgtatagaggtatttcagaaacagaattctatcaacaactaatcgtttat
ataggtgtattctctgcttgtttatcacgcttctgctcatgtggggcttgaagtattata
aaaagtagctttctatccttttctgacaggatatttgagtagaaggctctattaaattgt
tagtgaaataaatgaatggaggtatttaatatgaaatacagattattttttgttattttc
ttgagtagtgtgttggatattcttttagggacatttttacaaatctctatcgtatctatt
gggtggcttgttctttacagtggtttgtttgaagcaggagttttccttcttgctaataaa
ggggtggcggtaaaaatcaaggaagtagatattcgaaatcgctttaaatttatttttgga
aaaaccttatggtttcaaattcttttgctcatctttttgataatcaaactttatcttggt
ttggatgcgaggttgattttattctatggacatattttcattgtctttaatgccttaatg
tatctattatctagtagtcaggttagccttaaaaaaaacaaactgtcttcttaatcttac
agcagtagagcctgacaaggtgaggtcatagtagggaggatttctatgaaaaagtatcaa
cttctattcaaaataagtgcagtcttctcttacttatttttcgtatttggtctttctcag
ctgacgcttatcgtccaaaattattggcaattttcttcccagattggtaatttcgtctgg
attcaaaatatcttgagtttactttttattggagtcatgattgtggttcttgttaagaca
ggccatggttatctcttccgcattccaagaaaaaaatggctttggtattcgattttgaca
gtattagtggtagtgttccagatctcttttaacgttcagacagctaaacatgttcagtca
actgcggaaggttgggctgtattgattggttatagtgggactaactttgcagagctaggt
atttatatagccctgttctttctggttccactgatggaagagttaatctatagagaatta
ctgcaacatgctttctttaagcattcgcgatttggtcttgatttgcttcttccttctatt
ttatttgctctccctcatttttcaagcctgcctagtctgttagatatcttcgtctttgca
acagttggaatcatctttgctggtttgacccgctataccaagagcatttatccatcctat
gcggtgcatgtgatcaataatattgtagcgaccttcccgtttttgctcacttttctacat
agggtcttggggtaaaaaaacaaaaggcttgcttttcagccatagaggaggtcatcatgt
ataaacacttatttttcctagattccaaaactttagatcggttgacaccctatattctag
tcttggcttctgacaccattgcttttaatgtttttgtgctaacctttgtatctgcggtgg
tttttaatttcctaaattccatgctagctttaatggctatattcataggggctggctatg
tggtcggattttggttactaatactcaatgaaaatcaaagagcaaactaggaaactagcc
gcaggctgtacttgagtacggcaaggcgacgttgacgtggtttgaatttgattttcgaag
agtataaaatggtttgttttggaaaggctagaactaaagaatgacgtgtaggaagtctgt
ttgttgaggaggataattttatggagttttttgataaatttcatgccttgtgttttggat
ttttagtactaataattgtcattatagttccttatacgattaaccatggggatttttttc
aaaatgaatctgcattgattcttgtaagtcttcttgtaacctcgctgagtgttgcttatg
ctagaaagtttgaaatgatttcttttgggatgttaagcaagaaacaacttttgcttttca
ttgcaatctttcttctaagtgtacttgagacgctggtttatattcatttcttcgctgttt
cttctggctcaggggtccaacacttggcggaagtcagcagaggaatttccctgtctttga
ttttgactacctcagtttttggccccatccaggaggaactcattttcagaggacttcttc
aaggtgcggtttttgacaattcttggttagggcttgtgctaacttcctctctcttttctt
tcatgcatggaccttctaatgtcccttcgtttattttttatctacttgggggcttgttgc
tgggccttgcttataaaaagagccaaaacttatgggtttctactctagtccatatgcttt
acaacagttggccactcttatattatttataa
