# Supplementary material for: Genomic analyses of pneumococci reveal a wide diversity of bacteriocins – including pneumocyclicin, a novel circular bacteriocin
Source: BMC Genomics. 2015 Jul 28;16(1):554. doi: 10.1186/s12864-015-1729-4 (PMC4517551; doi:10.1186/s12864-015-1729-4)
Supplement: Additional file 9: — Sequence and annotation files for blp cassette prototypes. [file 12864_2015_1729_MOESM9_ESM.zip › blp_prototype16b_GA41317_annotation.embl]

FT   source          1..12092
FT                   /organism="Streptococcus pneumoniae"
FT                   /mol_type="genomic DNA"
FT                   /strain="GA41317"
FT   CDS             complement(1..330)
FT                   /gene="blpT"
FT                   /inference="ab initio prediction:Prodigal:2.60"
FT                   /codon_start=1
FT                   /transl_table=11
FT                   /product="hypothetical protein"
FT                   /colour=10
FT   CDS             605..943
FT                   /gene="blpS"
FT                   /gene_synonym="spiR1"
FT                   /inference="ab initio prediction:Prodigal:2.60"
FT                   /codon_start=1
FT                   /transl_table=11
FT                   /product="LytTR DNA-binding domain protein"
FT                   /colour=9
FT   CDS             948..1685
FT                   /gene="blpR"
FT                   /gene_synonym="spiR2"
FT                   /inference="ab initio prediction:Prodigal:2.60"
FT                   /codon_start=1
FT                   /transl_table=11
FT                   /product="response regulator"
FT                   /colour=9
FT   CDS             1699..3039
FT                   /gene="blpH"
FT                   /gene_synonym="spiH"
FT                   /inference="ab initio prediction:Prodigal:2.60"
FT                   /codon_start=1
FT                   /transl_table=11
FT                   /product="histidine kinase"
FT                   /colour=9
FT   CDS             complement(3081..3236)
FT                   /gene="blpC"
FT                   /gene_synonym="spiP"
FT                   /inference="ab initio prediction:Prodigal:2.60"
FT                   /codon_start=1
FT                   /transl_table=11
FT                   /product="peptide pheromone"
FT                   /colour=9
FT   CDS             complement(3293..4300)
FT                   /gene="blpB"
FT                   /gene_synonym="spiD"
FT                   /inference="ab initio prediction:Prodigal:2.60"
FT                   /codon_start=1
FT                   /transl_table=11
FT                   /product="bacteriocin secretion accessory protein"
FT                   /colour=3
FT   CDS             complement(4665..6290)
FT                   /gene="blpA ORF2"
FT                   /gene_synonym="spiBC"
FT                   /inference="ab initio prediction:Prodigal:2.60"
FT                   /codon_start=1
FT                   /transl_table=11
FT                   /product="ABC transporter; ATPase domain and transmembrane
FT                   region"
FT                   /colour=3
FT   CDS             complement(6235..6822)
FT                   /gene="blpA ORF1"
FT                   /gene_synonym="spiA"
FT                   /inference="ab initio prediction:Prodigal:2.60"
FT                   /codon_start=1
FT                   /transl_table=11
FT                   /product="ABC transporter; C39 protease domain"
FT                   /colour=3
FT   CDS             7110..7307
FT                   /gene="blpI"
FT                   /gene_synonym="pncA"
FT                   /inference="ab initio prediction:Prodigal:2.60"
FT                   /codon_start=1
FT                   /transl_table=11
FT                   /product="class II bacteriocin precursor"
FT                   /colour=7
FT   CDS             7774..8043
FT                   /gene="blpJ"
FT                   /gene_synonym="pncD"
FT                   /inference="ab initio prediction:Prodigal:2.60"
FT                   /codon_start=1
FT                   /transl_table=11
FT                   /product="class II bacteriocin precursor"
FT                   /colour=7
FT   CDS             8112..8342
FT                   /gene="blpK"
FT                   /gene_synonym="pncE"
FT                   /inference="ab initio prediction:Prodigal:2.60"
FT                   /codon_start=1
FT                   /transl_table=11
FT                   /product="class II bacteriocin precursor"
FT                   /colour=7
FT   CDS             8760..8921
FT                   /gene="pncG"
FT                   /inference="ab initio prediction:Prodigal:2.60"
FT                   /codon_start=1
FT                   /transl_table=11
FT                   /product="membrane protein with putative function in
FT                   immunity"
FT                   /colour=4
FT   CDS             8931..9302
FT                   /gene="blpL"
FT                   /gene_synonym="pncH"
FT                   /inference="ab initio prediction:Prodigal:2.60"
FT                   /codon_start=1
FT                   /transl_table=11
FT                   /product="membrane protein with putative function in
FT                   immunity"
FT                   /colour=4
FT   CDS             9480..9659
FT                   /gene="pncM"
FT                   /inference="predicted by Prodigal in other strains"
FT                   /codon_start=1
FT                   /transl_table=11
FT                   /product="membrane protein with putative function in
FT                   immunity"
FT                   /colour=4
FT   CDS             9931..10314
FT                   /gene="blpX"
FT                   /gene_synonym="pncN"
FT                   /inference="ab initio prediction:Prodigal:2.60"
FT                   /codon_start=1
FT                   /transl_table=11
FT                   /product="membrane protein with putative function in
FT                   immunity"
FT                   /colour=4
FT   CDS             10366..11055
FT                   /gene="blpY"
FT                   /gene_synonym="pncO"
FT                   /inference="ab initio prediction:Prodigal:2.60"
FT                   /codon_start=1
FT                   /transl_table=11
FT                   /product="CAAX amino terminal protease"
FT                   /colour=2
FT   CDS             11097..11330
FT                   /gene="blpZ"
FT                   /gene_synonym="pncQ"
FT                   /inference="ab initio prediction:Prodigal:2.60"
FT                   /codon_start=1
FT                   /transl_table=11
FT                   /product="membrane protein with putative function in
FT                   immunity"
FT                   /colour=4
FT   CDS             11481..12092
FT                   /gene="pncP"
FT                   /gene_synonym="SP0547"
FT                   /inference="ab initio prediction:Prodigal:2.60"
FT                   /codon_start=1
FT                   /transl_table=11
FT                   /product="CAAX amino terminal protease"
FT                   /colour=2
SQ   Sequence 12092 BP; 3550 A; 1897 C; 2471 G; 4174 T; 0 other;
     ctacaagata atggttggtc cgtagagact caacttggtc ttgacttggt caaagtggaa        60
     gcggtcatag gctcgccaag cagcgcgagt tggagcatct ggatcaagag cgctgagtcc       120
     catgagaaga ctggaagtct ggtaaaattt ttccagttca atcaagaatc gattatccac       180
     tgtctcagcc ttggctagaa aaccaagaat agagtctaat tgctcttgaa agcggacgtc       240
     gtcagcgctt gcctgtttgc atgcttggta ggctttgttt aagtcagtaa tcaaagtgtg       300
     agctcttttg atggggtctg tatctgtcat gggaatgcct cctttaatct gggtgccagt       360
     cttacttctg gcaactgtgt tttgatactg ttagtttatc acttttaatt ctttttttta       420
     ttcaaatctt taattgtcat tgaaatgtct tgaattgcgc tgagtgaatt ttatgataaa       480
     atagttgtaa gctcatcatg atgttgtaga aaataatcct tttaggagtt ttcaaagact       540
     gtttaggatt gggtgtgctt gggctagacc ttttctgtta ttcttttctt aggaggagaa       600
     tccaatgaaa catatgatta ttcagacaca gaaaacagtc tataaagtaa acatcgacga       660
     tatctactat atccaaacac atccaactaa agcccatacc gtacagattg ttacagaaaa       720
     agctagtttt aatatgcttc aaaatttaag taatcttgag aaccaatgtg gggaaacttt       780
     gatgagatgt catcgaaatt gtttggttaa tcttgataaa ttaaaatcga ttgattttca       840
     agaaagaatc ctttttctcg gagaagaagg tcaatacgct gtcaagtatg ccagacgtcg       900
     ctatagagaa atacgtcaaa aatggttgaa agagggagag taaaaagatg agaatatttg       960
     ttttagagga tgatttttcc caacagacta ggattgaaac gacgattgag aaactcttga      1020
     aggaacatca tatcactccc agctcttttg aggtatttgg caagccagac caactgctgg      1080
     cagaggtgca tgagaagggg gcccatcagc tattcttttt ggatattgag attcgaaatg      1140
     aggagatgaa ggggctggaa gtggctagaa agattcggga acaagacccc tatgccctga      1200
     ttgtctttgt gacgactcac tcggagttta tgcccctgtc ctttcgctac caagtgtctg      1260
     ctctggacta tattgataag gccctttcgg cagaggagtt tgaatctcga atcgagacag      1320
     ctctcctcta tgccaatagt caagatagta aaagtctggc ggaagattgc ttttacttta      1380
     aatcaaaatt tgcccaattt cagtatcctt ttaaagaggt ttactatctc gaaacatccc      1440
     caagacccca tcgtgttatt ctctatacca agacagacag gctggaattt acagcgagtt      1500
     tagaggaggt tttcaagcag gaaccccgtc tcttgcagtg ccatcgctct tttctcatca      1560
     atcctgcaaa tgtggtgcat ttggataaga aagaaaaact ccttttcttt cccaatggtg      1620
     gaagttgtct gatcgcgcgt tataaggtca gggaagtgtc tgaggctatt aataacttac      1680
     actgagctag gagagtttat gaacattgct tggatattgt tgtatgcact tgttattaat      1740
     ggactagaaa ttgtcatttt ctttaaagta gatggaattg gtctcacttt cgatagaatt      1800
     tttaaggcct ttcttctgaa atttcttcta gggatcattt ttacgacttt tcaatttttg      1860
     gctgtaagta aatatttgtc ctattttata gaacctttgt tcggtatagg tctatctttc      1920
     ttattgttaa gagggcttcc taaaaaaatc cttatttttt atggtctctt cccaatgata      1980
     ttagtagagc tcttttacag aggtgtttcc tattttgtgc ttccattttt ggggcaagga      2040
     attgtagatg gggatggcaa tcctatcttt ttattgatta tgatattcgt ttgcttcata      2100
     gttttagtct ttttgaaatg gttagactat gatttcacta gattgagaag ggagtttcta      2160
     gatacaggtt ttcaaaagtc tcttactaag attaactggg caatgggggc ttattatcta      2220
     gtgatgcaaa gtctatctta ccttgaatat gaacaaggta ttcaatcaac gactgttcgc      2280
     catctcatcc tagtgtttta cctactcttt tttatggggg gtatcaagaa attggatacc      2340
     tatttgaagg aaaaacttca ggaggaactg aaccaagagc agaccttgcg ctacagagat      2400
     atggaacgct atagtcggca tatagaggaa ctttacaagg aaattcggag ttttcgccat      2460
     gactacacta acctcttaac cagcttacgt ttgggcattg aagaggagga tatggagcag      2520
     ataaaagaga tctacgactc ggtcttaagg gattccagtc agaaattgca ggacaataaa      2580
     tatgacctgg gcagattggt gaatattcgt gaccgtgccc tcaagagtct cctagctgga      2640
     aaatttataa aagctagaga aaagaacatt gtctttaatg ttgaagttcc tgaggagatt      2700
     caggttgagg ggatgagcct acttgatttt ctaaccattg tgtctatcct ttgtgacaat      2760
     gctattgaag ctagtgcaga ggccagtcaa cctcatgttt caatcgcctt tttaaaaaat      2820
     ggagcacagg agacttttat cattgaaaac tccatcaaag aagagggcat cgatatttct      2880
     gaaatcttct tctttggagc cagttctaaa ggggaggaga gaggagttgg tctctatacc      2940
     gttatgaaga ttgtggaaag tcatcccaat accaatctaa atactacctg ccaaaatcaa      3000
     gtctttcgtc aggtacttac tgtgatacat gcagaatgat aaaaaacaag accgagagtt      3060
     cttgtttctc ggtcttgttt ttatagctga ataggtagtt caagtgcttt tgtgatttta      3120
     aatttactta aaattgtttc atgtaagagt tcttcccacc atcctccacc tgtaatttgg      3180
     ttgagttcgg tagttgttag ttcttgaaat gaagttaggt tttgtttctt atccatgtta      3240
     tgattctcct ttttgataag ataataaata gttatagagt gttatctgaa aattaatcag      3300
     aatgggttaa aattttatct ttgaaataat caaaatatgt tttctttgca gttacactag      3360
     tgacgcgacc ttgtaagcca tattggatga gtttactatc ctcattagat agttttgcaa      3420
     gagcggttaa tttaaagaga ttgccttgct ctgttctggt aggagtttga tcaattgtct      3480
     gaagttggcc gatgatggtg gtgccgtgat ttccaatctt ctccagtttt aatcttacag      3540
     tttgtccttt atctagtaga ggtagatagt cagaagatac gtagtaagtg attagtactt      3600
     ctcttgtatc tgtgatgaca gggaatattt gagcaatttc tgtaccagtt ggaattctat      3660
     ttttaccttc aaattcgctg ttcagatgaa cgataccttt acttggagcg gttaaggtat      3720
     tgtttcctaa gcgctgcgtt gcttgatcta gttgtacttt taattctgtt aattgattct      3780
     ccacggttag ttgttgctgt gaggctgttt gtaaaaactg agtgcggagt acttcaattt      3840
     tggttgctaa actattatca taagttgcta cacttccgat accagcttgc tgaattttga      3900
     ggcttgcgat agatgattcc agacctgcaa tactttgatt aatttgagat aaaaatggct      3960
     cctctgccgt tccttgtgtt tgttcttgag aggctataag ataacgattt aaaattgact      4020
     ggtgcggatt gccagttggt aagcgtgctc tgttatttat gatagcatct ctcagctctt      4080
     gatattctcc aatttgttgt tgaacttttg taatttcttg ttcaatagct gatgaactgc      4140
     tattggcaag attagcttga tttgaaacct cagtgttagt ctttgtgata cccagttcaa      4200
     tatcatggga ttgtttagta aaattcataa aggtattatg gtagccaaat tcatcctcgc      4260
     cagaaaaaag atcagtcgct ttttctaagc tttgtttcaa aattccaagt ccttcttttt      4320
     acttctcaaa tctttgtaat tgagtttcta aggcagtttt ctgactctct tccattgttt      4380
     cagagtattt gatgagtaag tcacctttct caactacttg atttgccact aaatgattag      4440
     caaggatagg attatcactg gtcgactgaa tagatgcaat gacacttgta ggggcgattt      4500
     ccccttggga agtaacagta atttcttttg tggcaacaag ggagaaaatc aagatgaaag      4560
     taaacagtaa tgacagaggt atgattaata ctgtcgcata gttatggtaa cgtctctgat      4620
     aaaactcgac gcttctaaaa agattaggat tcgtgacatt ctccttattt attgaataga      4680
     tgatggtaga agccttgcgc ctgcattaac tcttggtgac taccaacttc aatgattttc      4740
     ccctggtcaa gaacaatgac acggttggtt cgttcggcta tactgagacg atgggctaca      4800
     aagagaatgg ttttatcagt tagggatata agattatcta taaccttttt ctcagtcaag      4860
     acatcaagac cgctagtagc ttcatctagt attaaaacag gagctttagt taaaagagca      4920
     cgagcgagag cgattcgttg cttttgtcct cctgatagac cagctccatc agagagctga      4980
     gtttgatagc ccataggcat tctttcaatg tcttgacgaa tttcagctaa ttcataagct      5040
     tttagaatat cttcttggct aatcatatga ttaccgccca aggttaagtt ttccaaaata      5100
     gagccattaa agatataggc ttgttggggt aggtaattaa tatgacggcg caagactttt      5160
     ttatcaatgt ttttaatatc ctgatgattg atggaaatat gccctttgta gggtttaaag      5220
     aaattgacaa tcattttggc taaagttgtt ttaccagaac cactaactcc aactaggcta      5280
     accttatctc cttgtttaat cgtgagatta atatctgtta aggtatctcg tccaaaacca      5340
     tacttataag aaaggtcatc aaattcaata tcgcccatca aaaaatgtga atgaacaggg      5400
     ttttcttgaa cttgaaattc agattcgact agatagactt cgttcaaacg gttattagcg      5460
     accttcgcag attggagttt ggtttggagg ttgataatat tttccatagg agttgtaaag      5520
     taagaaaaaa gtgtgttaaa ggtaatcagc tgaccgatag aaattttact cgacatgact      5580
     aattgagcgc caaaccatag gataaggata ttcagaacta attttgttcc ctgctttaaa      5640
     ctcgtttgta aaatagaata tttactgagc ttaaaggatt tttccaaata atctacaaat      5700
     tcgctgtcta tattttgata gcgattttct tcactcgtga gcgactttat agtttcaatc      5760
     ccgttgatat cttcgataat ggcagagcta accatagaat tactttgcat gacatcatgg      5820
     ttcatttttt caaaaggttt cataaaagaa aagatgatga acatgtatat aggaatggaa      5880
     agaagagaaa ggaggaagag attagggttt tgtgccagca agactccccc tacaagaatc      5940
     agaatagaaa catccagaaa aagagaaaga atggtagaag ccaagacatc tataatagag      6000
     ttagcatctg tgaaccgtga aatgatttct cctgtacgac gtgtcgcaaa gaaagacatg      6060
     ggaagttcaa aaatatggcg aatataggat aaaatcacat caatgcttaa tctctggctc      6120
     agaacggtta ggagataatc tctggagaag ctcatgactt gttggaggat ataggtgata      6180
     accagaccaa ctgagatgat tcctaaagtt gatttcatct gatttggaat gtattcatcc      6240
     aagattcctt ggagatagta agaaccacct atattgataa tagtgaccaa taagcttgag      6300
     agaacaatgt aagcaatgag agatttttgt ttgaaaatca gaggaaggaa gcttgcttag      6360
     tagaccattc tttttatctt tatggggttg atagctgggt ttggtagcta gaaaaatagc      6420
     tactccagtc cattcataga aaaagcgttc ttttgacatt ttagtgattt ttacagaagg      6480
     gtcaggatca ccaataatca gatagtcttt ctttgtttga tagacaacat agtaatgttg      6540
     gagttttcct tctttgttaa cgtgaacgat aaatggatag gggacatcac tcatgtcaaa      6600
     gagcgtttta tctgcttgaa caggtcttgt ttcaaagccc atttcatcag cggcttttac      6660
     aatgccaaga gcagtcgtcc cttctttatt ggtctttgca agttctctca agtgagctag      6720
     agaaaaatct gaaccataga atttagcaat cgaggctaag gcagcgacac cacagtctct      6780
     cgcatctatt tgaggaacaa atgtacgttt ataagaagtc attggcaatt cctttcatat      6840
     agtggatagg tctattatgt cataaaacta agttcatatt ttatgaaatc ttgaatagtc      6900
     attaaaactt cctgaatggt aaaaaagtga ttagaaatta tttttttaaa catttagagg      6960
     tggcttgaaa tagaggtggc ttgaaataaa aaagctaatt caagacgttt cgatgacaat      7020
     tcaagatctg gatgaaaaat tttaaaaacg atgatatact aaacttatca aagttacaac      7080
     aagacaaaaa taaaaaagga gtatttgtca tgaatacaaa aatgatggaa caattttctg      7140
     ttatggataa tgaagaactc gaaatagtta gtggaggaag aggcaattta ggatctgcaa      7200
     tcggtggttg tattggagca gtactattag ctgctgcgac tggtccgata actgggggag      7260
     cagcaacact tatttgtgta ggttcaggaa ttatgtcctc tttgtaagat tatgattctt      7320
     aaatatagta ttattatcgc tattaattta ctgtcttatt tacttactta caaaatatca      7380
     aagttatcta agaatgatga gaataagata gttagcaaaa ttttaattat attatcaatc      7440
     gtttatgtaa tcgttgatgc tttacttagt tgatggattg gtaggaataa aaaacttaac      7500
     tataaactat tatttactaa tattttttgc tttctgcaag ttaataaata gtatagtaaa      7560
     actttttatt gcaaggagaa taacgaaatt aagatatttt agatactcaa gattattgaa      7620
     atcttagact aaaaaatagg tactgctact tttaagaaga tagtagacgt atatactttt      7680
     ttaagaaaat caaaaagata ctataaaaaa tctatttgtt tattgaattt aagactttgg      7740
     taacaaattg aaaataaaaa ggaggtattc atcatgaata caaaaatgtt gtcacagtta      7800
     gaggttatgg atactgaaat gcttgcgaaa gttgaagggg ggtatagctc cactgattgt      7860
     caaaatgcac tgattacagg agtcactacg ggaattataa ctggtggaac tggagcaggt      7920
     ttggccactt taggagtagc tggacttgct ggtgcatttg ttggagcaca cattggtgca      7980
     attgggggtg gattaacatg cttaggaggt atggttggtg ataaattggg actaagttgg      8040
     taagacttat agtaaaatta tgaggattct attctgattt attttagttt tttaaaaaag      8100
     gagtatttgt catggataca aaaatgatgt cacaattttc tgttatggat actgaaatgc      8160
     ttgcttgcgt tgaaggtggc ggatgcaatt ggggagattt tgccaaagca ggtgttggag      8220
     gagcagcagc aagaggtctt caactaggca ttaaaacagg aacatggcaa ggtgcagcaa      8280
     ctggtgctgc gggtggagct atacttggag gtgtagccta tgcagcaaca tgttggtggt      8340
     aattatggat tttaaaagtt ttattattgg tttagtagtt ggtatatttg gtccttatat      8400
     ggataattta attagaaaaa tattttcaaa atttcccaaa aaggatacag atagtacccc      8460
     ctaaaaataa atttctcccc tgtatttgct agcttaattt acaggggagt ttctttaata      8520
     ttgtttcgcc tgtcaaaatg atatgtgata gcaggatgaa aagtctacaa acaagttggt      8580
     atcaatacaa tataaagagg aaagtatgtt tttcatgctt gcttttttaa tttttacaat      8640
     tcaagaggtt ttgatgacca tttatgattt gagtgatcca aggtcaaaat aagtgctata      8700
     ctagcagtgt aaatgttctt gctcaactaa gataaatcgc acatttagga ggaaatctta      8760
     tgaagaaaaa aatactgatt attttcgttc tgtatctaat catgtccatc tttctatatc      8820
     cgcttaggga gagtgcttgg tatcagctat tttataccat agtctatatg attgcggtta      8880
     tgatctattt ttctttaatt aaaaagaaag aaaagaaatg aaagattttc ttgattaaaa      8940
     agaatcatat tctttgtgag attgttcctg ggtcagttgc ctttgcttgt ttctacttat      9000
     ctatttctat ttcgtcagtt ttccaatttc ttttagtggt tattaacttg acttctattt      9060
     tggttactgt ttatcttact agggaaatga gattaagaga gtttgaagat gatgatttgg      9120
     ttagtcctag aaccaatcaa ctcatgttta tcggcttgac aggctttatg tctattattt      9180
     gtttgtatag agggatcaca gcaggagaat cctaccaaca aataattgcc tacattggcg      9240
     ctattctctg cttgaccatc atgcttctgc tcatttgggg attgaagtat tataaaaagt      9300
     agaggctaat gcagtttttg caatttaaga tgtcttgatg acaattcaag atttggatga      9360
     aaaactttga caaatagtgc tatactgaaa ttgtcaaagt tgcaacgggt gctgctacat      9420
     tatgttaaaa atcgctcttg attgataagc tggatttgtt aggaaaggag taaataatta      9480
     tggataagaa aaagatagtt tcgactataa tatgtatagt atttcttgta gtgtcagtag      9540
     ataatttttt tagagactta accccgttac tgttcatttt aaatattatt ggtctgtctt      9600
     gcttttcagt gctaacatac actaacataa aagagatact cttaaatata agtaaatgat      9660
     gatttggtta gtcctagaac caatcaactt atgtttatcg gcttggcaga ttttatgttt      9720
     gtcatttgtt tgtatagagg tatttcagaa acagaattct atcaacaact aatcgtttat      9780
     ataggtgtat tctctgcttg tttatcacgc ttctgctcat gtggggcttg aagtattata      9840
     aaaagtagct ttctatcctt ttctgacagg atatttgagt agaaggctct attaaattgt      9900
     tagtgaaata aatgaatgga ggtatttaat atgaaataca gattattttt tgttattttc      9960
     ttgagtagtg tgttggatat tcttttaggg acatttttac aaatctctat cgtatctatt     10020
     gggtggcttg ttctttacag tggtttgttt gaagcaggag ttttccttct tgctaataaa     10080
     ggggtggcgg taaaaatcaa ggaagtagat attcgaaatc gctttaaatt tatttttgga     10140
     aaaaccttat ggtttcaaat tcttttgctc atctttttga taatcaaact ttatcttggt     10200
     ttggatgcga ggttgatttt attctatgga catattttca ttgtctttaa tgccttaatg     10260
     tatctattat ctagtagtca ggttagcctt aaaaaaaaca aactgtcttc ttaatcttac     10320
     agcagtagag cctgacaagg tgaggtcata gtagggagga tttctatgaa aaagtatcaa     10380
     cttctattca aaataagtgc agtcttctct tacttatttt tcgtatttgg tctttctcag     10440
     ctgacgctta tcgtccaaaa ttattggcaa ttttcttccc agattggtaa tttcgtctgg     10500
     attcaaaata tcttgagttt actttttatt ggagtcatga ttgtggttct tgttaagaca     10560
     ggccatggtt atctcttccg cattccaaga aaaaaatggc tttggtattc gattttgaca     10620
     gtattagtgg tagtgttcca gatctctttt aacgttcaga cagctaaaca tgttcagtca     10680
     actgcggaag gttgggctgt attgattggt tatagtggga ctaactttgc agagctaggt     10740
     atttatatag ccctgttctt tctggttcca ctgatggaag agttaatcta tagagaatta     10800
     ctgcaacatg ctttctttaa gcattcgcga tttggtcttg atttgcttct tccttctatt     10860
     ttatttgctc tccctcattt ttcaagcctg cctagtctgt tagatatctt cgtctttgca     10920
     acagttggaa tcatctttgc tggtttgacc cgctatacca agagcattta tccatcctat     10980
     gcggtgcatg tgatcaataa tattgtagcg accttcccgt ttttgctcac ttttctacat     11040
     agggtcttgg ggtaaaaaaa caaaaggctt gcttttcagc catagaggag gtcatcatgt     11100
     ataaacactt atttttccta gattccaaaa ctttagatcg gttgacaccc tatattctag     11160
     tcttggcttc tgacaccatt gcttttaatg tttttgtgct aacctttgta tctgcggtgg     11220
     tttttaattt cctaaattcc atgctagctt taatggctat attcataggg gctggctatg     11280
     tggtcggatt ttggttacta atactcaatg aaaatcaaag agcaaactag gaaactagcc     11340
     gcaggctgta cttgagtacg gcaaggcgac gttgacgtgg tttgaatttg attttcgaag     11400
     agtataaaat ggtttgtttt ggaaaggcta gaactaaaga atgacgtgta ggaagtctgt     11460
     ttgttgagga ggataatttt atggagtttt ttgataaatt tcatgccttg tgttttggat     11520
     ttttagtact aataattgtc attatagttc cttatacgat taaccatggg gatttttttc     11580
     aaaatgaatc tgcattgatt cttgtaagtc ttcttgtaac ctcgctgagt gttgcttatg     11640
     ctagaaagtt tgaaatgatt tcttttggga tgttaagcaa gaaacaactt ttgcttttca     11700
     ttgcaatctt tcttctaagt gtacttgaga cgctggttta tattcatttc ttcgctgttt     11760
     cttctggctc aggggtccaa cacttggcgg aagtcagcag aggaatttcc ctgtctttga     11820
     ttttgactac ctcagttttt ggccccatcc aggaggaact cattttcaga ggacttcttc     11880
     aaggtgcggt ttttgacaat tcttggttag ggcttgtgct aacttcctct ctcttttctt     11940
     tcatgcatgg accttctaat gtcccttcgt ttatttttta tctacttggg ggcttgttgc     12000
     tgggccttgc ttataaaaag agccaaaact tatgggtttc tactctagtc catatgcttt     12060
     acaacagttg gccactctta tattatttat aa                                   12092
//
