# Supplementary material for: Genomic analyses of pneumococci reveal a wide diversity of bacteriocins – including pneumocyclicin, a novel circular bacteriocin
Source: BMC Genomics. 2015 Jul 28;16(1):554. doi: 10.1186/s12864-015-1729-4 (PMC4517551; doi:10.1186/s12864-015-1729-4)
Supplement: Additional file 9: — Sequence and annotation files for blp cassette prototypes. [file 12864_2015_1729_MOESM9_ESM.zip › blp_prototype17a_11C1.fasta]

>blp_cassette_prototype17a_11C1
ctagtttgctctttgattctcattgagtattaacttggtcttgacttggtcaaagtggaa
gcggtcataggcccgccaagcggcgcgagttggagcatctggatcaagagcgctgagtcc
catgagaagactggaagtctggtaaaatttttctagttcaatcaagaatcgattatccac
tgtttcagtcttggctagaaaaccaagaatagagtttaattgctcctgaaagcggacgtc
gtcagcgcttgcctgtttgcatgcttggtaggctttgtttaagtcagtaatcaaagtatg
agctcttttgatggggtctgtatctgtcatgggaatgcctcttttaatctgggtgccagt
cttacttctggcaactgtgttttgatactgttagtttatcacttttaattcttttttttt
attcaaatctttaattgtcattgaaatgtcttgaattgcgctgagtgaattttatgataa
aatagttgtaagctcatcatgatgttgtagaaaataatccttttaggagttttcaaagac
tgtttaggattgggtgtgcttgggctagatcttttctgttattcttttcttaggaggaga
atccaatgaaacatatgattattcagacacagaaaacagtctataaagtaaacatcgacg
atatctactatatccaaacacatccaactaaagcccataccgtacagattgttacagaag
aagctagttttaatatgcttcaaaatttaagtaatcttgagaaccaatgtggggaaacct
tgatgagatgtcatcgaaattgtttggttaatcttgataaattaaaatcgattgattttc
aagaaagaatcctttttctcggagaagaaggtcaatacgctgtcaagtatgccagacgtc
gctatagagaaattcgtcaaaaatggttgaaagagggagagtaagaagatgagaatattt
gttttagaggatgatttttcccaacagactagaattgaaacgacgattgagaaacttttg
aaagcacatcatatcattcctagctcttttgaggtatttggcaagccggaccaactgctg
gctgaagtgcatgagaagggggcccatcagctattctttttggatattgagattcgaaat
gaagagatgaagggactggaagtggctagaaagattcgggatcgggatccttatgccctg
attgtctttgtgacgactcactcggagtttatgcccctgtcctttcgctaccaagtgtct
gctctggactatattgataaggccctttcggcagaggagtttgaatctcgaatcgagaca
gccctcctctatgccaatagtcaagatagtaaaagtctggcggaagattgcttttacttt
aaatcaaaatttgcccaattccaatatccttttaaagaggtttactatctcgaaacgtct
cccagagcccatcgtgttattctctataccaagacagacaggctggaatttacagcgagt
ttagaggaggttttcaagcaggaaccccgtctcttgcagtgccatcgctcttttctcatc
aatcctgcaaatgtggtgcatttggataagaaagaaaaactccttttttttcccaatggt
ggaagttgtctgatcgcgcgttataaggtcagggaagtgtctgaggctattaataactta
cactgaactaggagagtttatgaatattgtttggatattattgcatacacttattactaa
tgggctagaaattgtcattttctttaaggtggatggaattaatcttactttcgagaggat
ttttaaggcctttcttttgaagatactgttggtctttgtttttgtaatgattagctatat
agtaggaaatgtttacctatcttattttatggaacccttgtacggcataggcttgtcttt
cttattgttaagagggcttcctaaaaaactccttttcttttatggtctctttccaatgat
attggtgaatctcttttatagaggagtctcctattttgtgcttccatttttgggacaagg
gcaagtatatgatggctactcattcactgggttatgtataataattttcaatttcttcat
ttctctagcctttttgaaatggttggactatgattttactagtttgagaagggagattct
agatacaggttttcaaaagtccctgattaagattaactggataatgggggcttactattt
ggtgatacaaagtctgtcttactttgaatatgagcaaggtattcaatcaacgactgttcg
ccatctcatcctagtgttctacctcctattttttatgggggttatcaagaaattggatac
ctatttgaaggacaaactccatgatagactggaccaagagcaggtcttgcgctatagaga
tatagaacgctatagtcggcatatagaggaactttacaaggaagtaaggagttttcgcca
tgactacaccaacctcttgacaagtttacgtctgggtattgaagaggaggatatggagca
gataaaagaggtctatgacttggtcttaaaggattctagtaaaaaattgcaggacaataa
atatgaccttggccgattggtgaatgttcgggatcgtgccctcaaaagtctcctagctgg
aaaatttataaaagctagagataagaacattgtctttaatgtcgaagttcctgaagagat
tcaggttgaggggatgagactgcttgattttctaaccattgtgtctatcctttgtgataa
tgctattgaagcgagtgcagaggccggtcaacctcatgtttcaattgcctttttaaaaag
tggagcacaggagaccttcatcatcgaaaattccatcaaagaagagggcatcgatatttc
tgaaatcttctcctttggagttagttctaaaggggaggagagaggtgtcggtctctatac
cgttatgaagattgtggaaagttatcccaatgccagtttaaatactacctgtcaagatca
agtctttcgtcaggtgcttactatgatacctacagaatgatgaaaaaaataagaccgaga
gttcttgttactcggtcttattttttatagttgtattggatgatgaagtcctttcgtatt
gttatgcttaattatattaaggctgtataagatatcttcccacagtcctccacctgtaat
ttggttgagttcggtagttgttagttcttgaaatgaagctaggttttgtttcttatccat
gttatgattctcctttttgataagataataaatagttatagagtgttatctgaaaattaa
tcagaatgggttaaaattttatctttgaaataatcaaaatatgttttctttgcagttaca
ctagtgacgcgaccttgtaagccatattggatgagtttactatcctcattagatagtttt
gcaagagcggttaatttaaagagattaccttgctctgttctggtaggagtttgatcaatt
gtctgaagttggccgatgatggtggtgccgtgatttccaatcttctccagttttaatctt
acagtttgtcctttatctagtagaggtagatagtcagaagatacgtagtaagtgattagt
acttctcttgtatctgtgatgacagggaatatttgagcaatttctgtaccagttggaatt
ctatttttaccttcaaattcgctgttcagatgaacgatacctttacttggagcggttaag
gtattgtttcctaagcgctgcgttgcttgatctagttgtacttttaattctgttaattga
ttctccacggttagttgttgctgagaagctgtttgtaaaaattgagtgcggagtacttca
attttggttgctaaactattatcataagttgctacacttccgataccagcttgctgaatt
ttgaggcttgcgatagatgattccagacctgcaatactttgattaatttgagataaaaat
ggctcctctgccgttccttgtgtttgtccttgtgaggctacaagataacgattcaaaatt
gactggtgtggattgctagttggtaagcgtgctctgttatttatgatagcatctctcagc
tcttgatattctccaatttgttgttgaacttttgtaatttcttgttcaatagctgatgaa
ctgctattggcaagattggcttgatttgaaacttcagtgttagtctttgtgatacccagt
tcaatatcatgggattgtttagtaaaattcataaaggtattatggtagccaaattcatcc
tcgccagaaaaaagatcagtcgctttttctaaactttgtttcaaaattccaagtccttct
ttttgcttctcaagtctttgtaattgagttgctaaggcagttttctgactctcatccatt
gtttcagagtatttgatgagtaagtcacctttttcaactacttgatttgccactaaatga
ttagcaaggataggattatcactggttgactgaatagatgcaatgacacttgtaggggcg
atttctccttgggaagtaacagtaatttcttttgtggcaacaagggagaaaatcaagatg
aaagtaaacagtaatgacagaggtatgattaatactgtcgcatagttatggtaacgtctc
tgataaaactcgacgcttctaaaaagattaggattcatgacattctccttatttattgaa
tagatgatggtagaatccttgcgcttgcattaactcttggtgactaccaacttcaatgat
tttcccctggtcaagaacaatgacacggttagttcgttcggctatactgagacgatgggc
tacaaagagaatggttttatcagttagggatataagattatctataacctttttctcagt
caagacatcaagaccgctagtagcttcatctagtattaaaacaggagctttagttaaaag
agcacgagcgagagcgattcgttgcttttgtcctcctgatagaccagctccatcagagag
ctgagtttgatagcccataggcattctttcaatgtcttgacgaatttcagctaattcaca
agcttttagaatatcttcttggctaatcatatgattaccgcccaaggttaagttttccaa
aatagagccattaaagatataggcttgttggggtaggtaattaatatgacggcgcaagac
ttttttatcaatgtttttaatatcctgatgattgatggaaatatgccctttgtagggttc
aaagaaattgacaatcattttggctaaagttgttttaccagaaccactaactccaactag
gctaaccttatctccttgtttaatcgtgagattaatatctgttaaggtatctcgtccaaa
accatacttataagaaaggtcatcaaattcaatatcgcccatcaaaaaatgtgaatgaac
agggttttcttgaacttgaaattcagattcgactagatagacttcgttcaaacggttatt
agcgaccttcgcagattggagtttggtttggaggttgataatattttccataggagttgt
aaagtaagaaaaaagtgtgttaaaggtaatcagctgaccgatagaaattttacttgacat
gactaattgagcgccaaaccataggataaggatattcagaactaattttgttccctgctt
taaactcgtttgtaaaatagaatatttactgagcttaaaggatttttccaataatctaca
aattcgctgtctatattttgatagcgattttcttcactcgtgagcgactttatagtttca
atcccgttgatatcttcgataatggcagagctaaccatagaattactttgcatgacatca
tggttcattttttcgaaaggtttcataaaagaaaagatgatgaacatgtatataggaatg
gaaataagagaaagaaggaagagattagggttttgtgccagcaagacgccccctacaaga
atcagaatagaaacatccagaaaaagagaaagaatggtagaagccaaggcatctataata
gagttagcatctgtgaaccgtgaaatgatttctcctgtacgacgtgtcgcaaagaaagac
atgggaagttcaaaaatatggcgaatataggataaaatcacatcaatacttaatctttga
ctcagaacggttaggagataatctctggagaagctcatgacttgttggaggatataggtg
ataaccagaccaactgagatgattcctaaagttgatttcatctgatttggaatgtattca
tccaagattccttggagatagtaagaaccacctatattgataatagtgaccaataagctt
gagagaacaatgtaagcaatgagagatttttgtttgaaaatcagaggaaggaagcttgct
tagtagaccattctttttatctttatggggttgatagctgggtttggtagctagaaaaat
agctactccagtccattcagagaaaaagcgttcttttgacattttagtgatttttacaga
agggtcaggatcaccaataatcagatagtctttctttgtttgatagacaacatagtaatg
ttggagttttccttctttgttaacgtgaacgataaatggataggggacatcactcatgtc
aaagagcgttttatctgcttgaacaggtcttgtttcaaagcccatttcatcagcggcttt
tacaatgccaagagcagtcgtcccttctttattggtctttgcaagttctctcaagtgagc
tagagaaaaatctgaaccatagaatttagcaatcgaggctaaggcagcgacaccacagtc
tctcgcatctatttgaggaacaaatgtacgtttataagaagtcattggcaattcctttca
tatagtggataggtctattatgtcataaaactaagttcatattttatgaaatcttgaata
gtcattaaaacttcctgaatggtaaaaaagtgattagaaattattttttttaaacattta
gaggtggcttgaaataaaaaagctaattcaagacgtttcgatgacaattcaagatctgga
tgaaaaattttaaaaaacgatgatatactaaacttatcaaagttacaacaagacaaaaat
aaaaaaagaaaaaaggagtatttgtcatgaatacaaaaatgatggaacaattttctgtta
tggataatgaagaactcgaaatagttagtggaggaagaggcaatttaggatctgcaatcg
gtggttgtattggagcagtactattagctgctgcgactggtccgataactgggggagcag
caacacttatttgtgtaggttcaggaattatgtcctctttgtaagattatgattcttaaa
tatagtattattatcgctattaatttactgtcttatttacttacttacaaaatatcaaag
ttatctaagaatgatgagaataagatagttagcaaaattttaattatattatcaatcgtt
tatgtaatcgttgatgctttacttagttgatggattggtaggaataaaaaacttaactat
aaactattatttactaatattttttgctttctgcaagttaataaatagtatagtaaaact
ttttattgcaaggagaataacgaaattaagatattttagatactcaagattattgaaatc
ttagactaaaaaataggtactgctacctttaagaagatagtagacgtatatactttttta
agaaaatcaaaaagatactataaaaaatctatttgtttattgaatttaagactttggtaa
caaattgaaaataaaaaggaggtattcatcatgaatacaaaaatgttgtcacagttagag
gttatggatactgaaatgcttgcgaaagttgaaggggggtatagctccactgattgtcaa
aatgcactgattacaggagtcactacgggaattataactggtggaactggagcaggtttg
gccactttaggagtagctggacttgctggtgcatttgttggagcacacattggtgcaatt
gggggtggattaacatgcttaggaggtatggttggtgataaattgggactaagttggtaa
gacttatagtaaaattatgaggattctattctgatttattttagttttttaaaaaaggag
tatttgtcatggatacaaaaatgatgtcacaattttctgttatggatactgaaatgcttg
cttgcgttgaaggtggcggatgcaattggggagattttgccaaagcaggtgttggaggag
cagcagcaagaggtcttcaactaggcattaaaacaggaacatggcaaggtgcagcaactg
gtgctgcgggtggagctatacttggaggtgtagcctatgcagcaacatgttggtggtaat
tatggattttaaaagttttattattggtttagtagttggtatatttggtccttatatgga
taatttaattagaaaaatattttcaaaatttcccaaaaaggatacagatagtacccccta
aaaaataaatttctcccctgtatttgctagcttaatttacaggggagtttctttaatatt
gtttcgcctgtcaaaatgatatgtgatagcaggatgaaaagtctacaaacaagttggtat
caatacaatataaagaggaaagtatgtttttcatgcttgcttttttaatttttacaattc
aagaggttttgatgaccatttatgatttgagtgatccaaggtcaaaataagtgctatact
agcagtgtaaatgttcttgctcaactaagataaatcgcacatttaggaggaaatcttatg
aagaaaaaaatactgattattttcgttctgtatctaatcatgtccatctttctatatccg
cttagggagagtgcttggtatcagctattttataccatagtctatatgattgcggttatg
atctatttttctttaattaaaaagaaagaaaagaaatgaaagattttcttgattaaaaag
aatcatattctttgtgagattgttcctgggtcagttgcctttgcttgtttctacttatct
atttctatttcgtcagttttccaatttcttttagtggttattaacttgacttctattttg
gttactgtttatcttactagggaaatgagattaagagagtttgaagatgatgatttggtt
agtcctagaaccaatcaactcatgtttatcggcttgacaggctttatgtttgtcatttgt
ttgtatagaggtatttcagaaacagaattctatcaacaactaatcgtttatataggtgta
ttctctgcttgtttatcacgcttctgctcatgtggggcttgaagtattataaaaagtagc
tttctatccttttctgacaggatatttgagtagaaggctctattaaattgttagtgaaat
aaatgaatggaggtatttaatatgaaatacagattattttttgttattttcttgagtagt
gtgttggatattcttttagggacatttttacaaatctctatcgtatctattgggtggctt
gttctttacagtggtttgtttgaagcaggagttttccttcttgctaataaaggggtggcg
gtaaaaatcaaggaagtagatattcgaaatcgctttaaatttatttttggaaaaacctta
tggtttcaaattcttttgctcatctttttgataatcaaactttatcttggtttggatgcg
aggttgattttattctatggacatattttcattgtctttaatgccttaatgtatctatta
tctagtagtcaggttagccttaaaaaaaacaaactgtcttcttaatcttacagcagtaga
gcctgacaaggtgaggtcatagtagggaggatttctatgaaaaagtatcaacttctattc
aaaataagtgcagtcttctcttacttatttttcgtatttggtctttctcagctgacgctt
atcgtccaaaattattggcaattttcttcccagattggtaatttcgtctggattcaaaat
atcttgagtttactttttattggagtcatgattgtggttcttgttaagacaggccatggt
tatctcttccgcattccaagaaaaaaatggctttggtattcgattttgacagtattagtg
gtagtgttccagatctcttttaacgttcagacagctaaacatgttcagtcaactgcggaa
ggttgggctgtattgattggttatagtgggactaactttgcagagctaggtatttatata
gccctgttctttctggttccactgatggaagagttaatctatagaggattactgcaacat
gctttctttaagcattcgcgatttggtcttgatttgcttcttccttctattttatttgct
ctccctcatttttcaagcctgcctagtctgttagatatcttcgtctttgcaacagttgga
atcatctttgctggtttgacccgctataccaagagcatttatccatcctatgcggtgcat
gtgatcaataatattgtagcgaccttcccgtttttgctcacttttctacatagggtcttg
gggtaaaaaaacaaaaggcttgcttttcagccatagaggaggtcatcatgtataaacact
tatttttcctagattccaaaactttagatcggttgacaccctatattctagtcttggctt
ctgacaccattgcttttaatgtttttgtgctaacctttgtatctgcggtggtttttaatt
tcctaaattccatgctagctttaatggctatattcataggggctggctatgtggtcggat
tttggttgctaaaatggtttgttttggaaaggctagatctaaagaatgacgtgtaggaag
tctgtttgttgaggaggataattttatggagttttttgataaatttcatgccttgtgttt
tggatttttagtactaataattgtcattatagttccttatacgattaaccatggggattt
ttttcaaaatgaatctgcattgattcttgtaagtcttcttgtaacctcgctgagtgttgc
ttatgctagaaagtttgaaatgatttcttttgggatgttaagcaagaaacaacttttgct
tttcattgcaatctttcttctaagtgtacttgagacgctggtttatattcatttcttcgc
tgtttcttctggctcaggggtccaacacttggcggaagtcagcagaggaatttccctgtc
tttgattttgactacctcagtttttggccccatccaggaggaactcattttcagaggact
tcttcaaggtgcggtttttgacaattcttggttagggcttgtgctaacttcctctctctt
ttctttcatgcatggaccttctaatgtcccttcgtttattttttatctacttgggggctt
gttgctgggccttgcttataaaaagagccaaaacttatgggtttctactctagtccagat
gctttacaacagttggccactcttatattatttataa
