# Supplementary material for: Genomic analyses of pneumococci reveal a wide diversity of bacteriocins – including pneumocyclicin, a novel circular bacteriocin
Source: BMC Genomics. 2015 Jul 28;16(1):554. doi: 10.1186/s12864-015-1729-4 (PMC4517551; doi:10.1186/s12864-015-1729-4)
Supplement: Additional file 9: — Sequence and annotation files for blp cassette prototypes. [file 12864_2015_1729_MOESM9_ESM.zip › blp_prototype17a_11C1_annotation.embl]

FT   source          1..11437
FT                   /organism="Streptococcus pneumoniae"
FT                   /mol_type="genomic DNA"
FT                   /strain="11C/1"
FT   CDS             complement(1..330)
FT                   /gene="blpT"
FT                   /inference="ab initio prediction:Prodigal:2.60"
FT                   /codon_start=1
FT                   /transl_table=11
FT                   /product="hypothetical protein"
FT                   /colour=10
FT   CDS             606..944
FT                   /gene="blpS"
FT                   /gene_synonym="spiR1"
FT                   /inference="ab initio prediction:Prodigal:2.60"
FT                   /codon_start=1
FT                   /transl_table=11
FT                   /product="LytTR DNA-binding domain protein"
FT                   /colour=9
FT   CDS             949..1686
FT                   /gene="blpR"
FT                   /gene_synonym="spiR2"
FT                   /inference="ab initio prediction:Prodigal:2.60"
FT                   /codon_start=1
FT                   /transl_table=11
FT                   /product="response regulator"
FT                   /colour=9
FT   CDS             1700..3040
FT                   /gene="blpH"
FT                   /gene_synonym="spiH"
FT                   /inference="ab initio prediction:Prodigal:2.60"
FT                   /codon_start=1
FT                   /transl_table=11
FT                   /product="histidine kinase"
FT                   /colour=9
FT   CDS             complement(3085..3240)
FT                   /gene="blpC"
FT                   /gene_synonym="spiP"
FT                   /inference="ab initio prediction:Prodigal:2.60"
FT                   /codon_start=1
FT                   /transl_table=11
FT                   /product="peptide pheromone"
FT                   /colour=9
FT   CDS             complement(3297..4658)
FT                   /gene="blpB"
FT                   /gene_synonym="spiD"
FT                   /inference="ab initio prediction:Prodigal:2.60"
FT                   /codon_start=1
FT                   /transl_table=11
FT                   /product="bacteriocin secretion accessory protein"
FT                   /colour=3
FT   CDS             complement(4669..5691)
FT                   /gene="blpA ORF3"
FT                   /gene_synonym="spiBC"
FT                   /inference="ab initio prediction:Prodigal:2.60"
FT                   /codon_start=1
FT                   /transl_table=11
FT                   /product="ABC transporter; ATPase domain and partial
FT                   transmembrane region"
FT                   /colour=3
FT   CDS             complement(5640..6293)
FT                   /gene="blpA ORF2"
FT                   /gene_synonym="spiB"
FT                   /inference="ab initio prediction:Prodigal:2.60"
FT                   /codon_start=1
FT                   /transl_table=11
FT                   /product="ABC transporter; partial transmembrane region"
FT                   /colour=3
FT   CDS             complement(6238..6825)
FT                   /gene="blpA ORF1"
FT                   /gene_synonym="spiA"
FT                   /inference="ab initio prediction:Prodigal:2.60"
FT                   /codon_start=1
FT                   /transl_table=11
FT                   /product="ABC transporter; C39 protease domain"
FT                   /colour=3
FT   CDS             7107..7304
FT                   /gene="blpI"
FT                   /gene_synonym="pncA"
FT                   /inference="ab initio prediction:Prodigal:2.60"
FT                   /codon_start=1
FT                   /transl_table=11
FT                   /product="class II bacteriocin precursor"
FT                   /colour=7
FT   CDS             7771..8040
FT                   /gene="blpJ"
FT                   /gene_synonym="pncD"
FT                   /inference="ab initio prediction:Prodigal:2.60"
FT                   /codon_start=1
FT                   /transl_table=11
FT                   /product="class II bacteriocin precursor"
FT                   /colour=7
FT   CDS             8109..8339
FT                   /gene="blpK"
FT                   /gene_synonym="pncE"
FT                   /inference="ab initio prediction:Prodigal:2.60"
FT                   /codon_start=1
FT                   /transl_table=11
FT                   /product="class II bacteriocin precursor"
FT                   /colour=7
FT   CDS             8758..8919
FT                   /gene="pncG"
FT                   /inference="ab initio prediction:Prodigal:2.60"
FT                   /codon_start=1
FT                   /transl_table=11
FT                   /product="membrane protein with putative function in
FT                   immunity"
FT                   /colour=4
FT   CDS             8929..9282
FT                   /gene="blpL"
FT                   /gene_synonym="pncH"
FT                   /inference="ab initio prediction:Prodigal:2.60"
FT                   /codon_start=1
FT                   /transl_table=11
FT                   /product="membrane protein with putative function in
FT                   immunity"
FT                   /colour=4
FT   CDS             9382..9765
FT                   /gene="blpX"
FT                   /gene_synonym="pncN"
FT                   /inference="ab initio prediction:Prodigal:2.60"
FT                   /codon_start=1
FT                   /transl_table=11
FT                   /product="membrane protein with putative function in
FT                   immunity"
FT                   /colour=4
FT   CDS             9817..10506
FT                   /gene="blpY"
FT                   /gene_synonym="pncO"
FT                   /inference="ab initio prediction:Prodigal:2.60"
FT                   /codon_start=1
FT                   /transl_table=11
FT                   /product="CAAX amino terminal protease"
FT                   /colour=2
FT   CDS             10548..10796
FT                   /gene="blpZ"
FT                   /gene_synonym="pncQ"
FT                   /inference="ab initio prediction:Prodigal:2.60"
FT                   /codon_start=1
FT                   /transl_table=11
FT                   /product="membrane protein with putative function in
FT                   immunity"
FT                   /colour=4
FT   CDS             10826..11437
FT                   /gene="pncP"
FT                   /gene_synonym="SP0547"
FT                   /inference="ab initio prediction:Prodigal:2.60"
FT                   /codon_start=1
FT                   /transl_table=11
FT                   /product="CAAX amino terminal protease"
FT                   /colour=2
SQ   Sequence 11437 BP; 3331 A; 1784 C; 2343 G; 3979 T; 0 other;
     ctagtttgct ctttgattct cattgagtat taacttggtc ttgacttggt caaagtggaa        60
     gcggtcatag gcccgccaag cggcgcgagt tggagcatct ggatcaagag cgctgagtcc       120
     catgagaaga ctggaagtct ggtaaaattt ttctagttca atcaagaatc gattatccac       180
     tgtttcagtc ttggctagaa aaccaagaat agagtttaat tgctcctgaa agcggacgtc       240
     gtcagcgctt gcctgtttgc atgcttggta ggctttgttt aagtcagtaa tcaaagtatg       300
     agctcttttg atggggtctg tatctgtcat gggaatgcct cttttaatct gggtgccagt       360
     cttacttctg gcaactgtgt tttgatactg ttagtttatc acttttaatt cttttttttt       420
     attcaaatct ttaattgtca ttgaaatgtc ttgaattgcg ctgagtgaat tttatgataa       480
     aatagttgta agctcatcat gatgttgtag aaaataatcc ttttaggagt tttcaaagac       540
     tgtttaggat tgggtgtgct tgggctagat cttttctgtt attcttttct taggaggaga       600
     atccaatgaa acatatgatt attcagacac agaaaacagt ctataaagta aacatcgacg       660
     atatctacta tatccaaaca catccaacta aagcccatac cgtacagatt gttacagaag       720
     aagctagttt taatatgctt caaaatttaa gtaatcttga gaaccaatgt ggggaaacct       780
     tgatgagatg tcatcgaaat tgtttggtta atcttgataa attaaaatcg attgattttc       840
     aagaaagaat cctttttctc ggagaagaag gtcaatacgc tgtcaagtat gccagacgtc       900
     gctatagaga aattcgtcaa aaatggttga aagagggaga gtaagaagat gagaatattt       960
     gttttagagg atgatttttc ccaacagact agaattgaaa cgacgattga gaaacttttg      1020
     aaagcacatc atatcattcc tagctctttt gaggtatttg gcaagccgga ccaactgctg      1080
     gctgaagtgc atgagaaggg ggcccatcag ctattctttt tggatattga gattcgaaat      1140
     gaagagatga agggactgga agtggctaga aagattcggg atcgggatcc ttatgccctg      1200
     attgtctttg tgacgactca ctcggagttt atgcccctgt cctttcgcta ccaagtgtct      1260
     gctctggact atattgataa ggccctttcg gcagaggagt ttgaatctcg aatcgagaca      1320
     gccctcctct atgccaatag tcaagatagt aaaagtctgg cggaagattg cttttacttt      1380
     aaatcaaaat ttgcccaatt ccaatatcct tttaaagagg tttactatct cgaaacgtct      1440
     cccagagccc atcgtgttat tctctatacc aagacagaca ggctggaatt tacagcgagt      1500
     ttagaggagg ttttcaagca ggaaccccgt ctcttgcagt gccatcgctc ttttctcatc      1560
     aatcctgcaa atgtggtgca tttggataag aaagaaaaac tccttttttt tcccaatggt      1620
     ggaagttgtc tgatcgcgcg ttataaggtc agggaagtgt ctgaggctat taataactta      1680
     cactgaacta ggagagttta tgaatattgt ttggatatta ttgcatacac ttattactaa      1740
     tgggctagaa attgtcattt tctttaaggt ggatggaatt aatcttactt tcgagaggat      1800
     ttttaaggcc tttcttttga agatactgtt ggtctttgtt tttgtaatga ttagctatat      1860
     agtaggaaat gtttacctat cttattttat ggaacccttg tacggcatag gcttgtcttt      1920
     cttattgtta agagggcttc ctaaaaaact ccttttcttt tatggtctct ttccaatgat      1980
     attggtgaat ctcttttata gaggagtctc ctattttgtg cttccatttt tgggacaagg      2040
     gcaagtatat gatggctact cattcactgg gttatgtata ataattttca atttcttcat      2100
     ttctctagcc tttttgaaat ggttggacta tgattttact agtttgagaa gggagattct      2160
     agatacaggt tttcaaaagt ccctgattaa gattaactgg ataatggggg cttactattt      2220
     ggtgatacaa agtctgtctt actttgaata tgagcaaggt attcaatcaa cgactgttcg      2280
     ccatctcatc ctagtgttct acctcctatt ttttatgggg gttatcaaga aattggatac      2340
     ctatttgaag gacaaactcc atgatagact ggaccaagag caggtcttgc gctatagaga      2400
     tatagaacgc tatagtcggc atatagagga actttacaag gaagtaagga gttttcgcca      2460
     tgactacacc aacctcttga caagtttacg tctgggtatt gaagaggagg atatggagca      2520
     gataaaagag gtctatgact tggtcttaaa ggattctagt aaaaaattgc aggacaataa      2580
     atatgacctt ggccgattgg tgaatgttcg ggatcgtgcc ctcaaaagtc tcctagctgg      2640
     aaaatttata aaagctagag ataagaacat tgtctttaat gtcgaagttc ctgaagagat      2700
     tcaggttgag gggatgagac tgcttgattt tctaaccatt gtgtctatcc tttgtgataa      2760
     tgctattgaa gcgagtgcag aggccggtca acctcatgtt tcaattgcct ttttaaaaag      2820
     tggagcacag gagaccttca tcatcgaaaa ttccatcaaa gaagagggca tcgatatttc      2880
     tgaaatcttc tcctttggag ttagttctaa aggggaggag agaggtgtcg gtctctatac      2940
     cgttatgaag attgtggaaa gttatcccaa tgccagttta aatactacct gtcaagatca      3000
     agtctttcgt caggtgctta ctatgatacc tacagaatga tgaaaaaaat aagaccgaga      3060
     gttcttgtta ctcggtctta ttttttatag ttgtattgga tgatgaagtc ctttcgtatt      3120
     gttatgctta attatattaa ggctgtataa gatatcttcc cacagtcctc cacctgtaat      3180
     ttggttgagt tcggtagttg ttagttcttg aaatgaagct aggttttgtt tcttatccat      3240
     gttatgattc tcctttttga taagataata aatagttata gagtgttatc tgaaaattaa      3300
     tcagaatggg ttaaaatttt atctttgaaa taatcaaaat atgttttctt tgcagttaca      3360
     ctagtgacgc gaccttgtaa gccatattgg atgagtttac tatcctcatt agatagtttt      3420
     gcaagagcgg ttaatttaaa gagattacct tgctctgttc tggtaggagt ttgatcaatt      3480
     gtctgaagtt ggccgatgat ggtggtgccg tgatttccaa tcttctccag ttttaatctt      3540
     acagtttgtc ctttatctag tagaggtaga tagtcagaag atacgtagta agtgattagt      3600
     acttctcttg tatctgtgat gacagggaat atttgagcaa tttctgtacc agttggaatt      3660
     ctatttttac cttcaaattc gctgttcaga tgaacgatac ctttacttgg agcggttaag      3720
     gtattgtttc ctaagcgctg cgttgcttga tctagttgta cttttaattc tgttaattga      3780
     ttctccacgg ttagttgttg ctgagaagct gtttgtaaaa attgagtgcg gagtacttca      3840
     attttggttg ctaaactatt atcataagtt gctacacttc cgataccagc ttgctgaatt      3900
     ttgaggcttg cgatagatga ttccagacct gcaatacttt gattaatttg agataaaaat      3960
     ggctcctctg ccgttccttg tgtttgtcct tgtgaggcta caagataacg attcaaaatt      4020
     gactggtgtg gattgctagt tggtaagcgt gctctgttat ttatgatagc atctctcagc      4080
     tcttgatatt ctccaatttg ttgttgaact tttgtaattt cttgttcaat agctgatgaa      4140
     ctgctattgg caagattggc ttgatttgaa acttcagtgt tagtctttgt gatacccagt      4200
     tcaatatcat gggattgttt agtaaaattc ataaaggtat tatggtagcc aaattcatcc      4260
     tcgccagaaa aaagatcagt cgctttttct aaactttgtt tcaaaattcc aagtccttct      4320
     ttttgcttct caagtctttg taattgagtt gctaaggcag ttttctgact ctcatccatt      4380
     gtttcagagt atttgatgag taagtcacct ttttcaacta cttgatttgc cactaaatga      4440
     ttagcaagga taggattatc actggttgac tgaatagatg caatgacact tgtaggggcg      4500
     atttctcctt gggaagtaac agtaatttct tttgtggcaa caagggagaa aatcaagatg      4560
     aaagtaaaca gtaatgacag aggtatgatt aatactgtcg catagttatg gtaacgtctc      4620
     tgataaaact cgacgcttct aaaaagatta ggattcatga cattctcctt atttattgaa      4680
     tagatgatgg tagaatcctt gcgcttgcat taactcttgg tgactaccaa cttcaatgat      4740
     tttcccctgg tcaagaacaa tgacacggtt agttcgttcg gctatactga gacgatgggc      4800
     tacaaagaga atggttttat cagttaggga tataagatta tctataacct ttttctcagt      4860
     caagacatca agaccgctag tagcttcatc tagtattaaa acaggagctt tagttaaaag      4920
     agcacgagcg agagcgattc gttgcttttg tcctcctgat agaccagctc catcagagag      4980
     ctgagtttga tagcccatag gcattctttc aatgtcttga cgaatttcag ctaattcaca      5040
     agcttttaga atatcttctt ggctaatcat atgattaccg cccaaggtta agttttccaa      5100
     aatagagcca ttaaagatat aggcttgttg gggtaggtaa ttaatatgac ggcgcaagac      5160
     ttttttatca atgtttttaa tatcctgatg attgatggaa atatgccctt tgtagggttc      5220
     aaagaaattg acaatcattt tggctaaagt tgttttacca gaaccactaa ctccaactag      5280
     gctaacctta tctccttgtt taatcgtgag attaatatct gttaaggtat ctcgtccaaa      5340
     accatactta taagaaaggt catcaaattc aatatcgccc atcaaaaaat gtgaatgaac      5400
     agggttttct tgaacttgaa attcagattc gactagatag acttcgttca aacggttatt      5460
     agcgaccttc gcagattgga gtttggtttg gaggttgata atattttcca taggagttgt      5520
     aaagtaagaa aaaagtgtgt taaaggtaat cagctgaccg atagaaattt tacttgacat      5580
     gactaattga gcgccaaacc ataggataag gatattcaga actaattttg ttccctgctt      5640
     taaactcgtt tgtaaaatag aatatttact gagcttaaag gatttttcca ataatctaca      5700
     aattcgctgt ctatattttg atagcgattt tcttcactcg tgagcgactt tatagtttca      5760
     atcccgttga tatcttcgat aatggcagag ctaaccatag aattactttg catgacatca      5820
     tggttcattt tttcgaaagg tttcataaaa gaaaagatga tgaacatgta tataggaatg      5880
     gaaataagag aaagaaggaa gagattaggg ttttgtgcca gcaagacgcc ccctacaaga      5940
     atcagaatag aaacatccag aaaaagagaa agaatggtag aagccaaggc atctataata      6000
     gagttagcat ctgtgaaccg tgaaatgatt tctcctgtac gacgtgtcgc aaagaaagac      6060
     atgggaagtt caaaaatatg gcgaatatag gataaaatca catcaatact taatctttga      6120
     ctcagaacgg ttaggagata atctctggag aagctcatga cttgttggag gatataggtg      6180
     ataaccagac caactgagat gattcctaaa gttgatttca tctgatttgg aatgtattca      6240
     tccaagattc cttggagata gtaagaacca cctatattga taatagtgac caataagctt      6300
     gagagaacaa tgtaagcaat gagagatttt tgtttgaaaa tcagaggaag gaagcttgct      6360
     tagtagacca ttctttttat ctttatgggg ttgatagctg ggtttggtag ctagaaaaat      6420
     agctactcca gtccattcag agaaaaagcg ttcttttgac attttagtga tttttacaga      6480
     agggtcagga tcaccaataa tcagatagtc tttctttgtt tgatagacaa catagtaatg      6540
     ttggagtttt ccttctttgt taacgtgaac gataaatgga taggggacat cactcatgtc      6600
     aaagagcgtt ttatctgctt gaacaggtct tgtttcaaag cccatttcat cagcggcttt      6660
     tacaatgcca agagcagtcg tcccttcttt attggtcttt gcaagttctc tcaagtgagc      6720
     tagagaaaaa tctgaaccat agaatttagc aatcgaggct aaggcagcga caccacagtc      6780
     tctcgcatct atttgaggaa caaatgtacg tttataagaa gtcattggca attcctttca      6840
     tatagtggat aggtctatta tgtcataaaa ctaagttcat attttatgaa atcttgaata      6900
     gtcattaaaa cttcctgaat ggtaaaaaag tgattagaaa ttattttttt taaacattta      6960
     gaggtggctt gaaataaaaa agctaattca agacgtttcg atgacaattc aagatctgga      7020
     tgaaaaattt taaaaaacga tgatatacta aacttatcaa agttacaaca agacaaaaat      7080
     aaaaaaagaa aaaaggagta tttgtcatga atacaaaaat gatggaacaa ttttctgtta      7140
     tggataatga agaactcgaa atagttagtg gaggaagagg caatttagga tctgcaatcg      7200
     gtggttgtat tggagcagta ctattagctg ctgcgactgg tccgataact gggggagcag      7260
     caacacttat ttgtgtaggt tcaggaatta tgtcctcttt gtaagattat gattcttaaa      7320
     tatagtatta ttatcgctat taatttactg tcttatttac ttacttacaa aatatcaaag      7380
     ttatctaaga atgatgagaa taagatagtt agcaaaattt taattatatt atcaatcgtt      7440
     tatgtaatcg ttgatgcttt acttagttga tggattggta ggaataaaaa acttaactat      7500
     aaactattat ttactaatat tttttgcttt ctgcaagtta ataaatagta tagtaaaact      7560
     ttttattgca aggagaataa cgaaattaag atattttaga tactcaagat tattgaaatc      7620
     ttagactaaa aaataggtac tgctaccttt aagaagatag tagacgtata tactttttta      7680
     agaaaatcaa aaagatacta taaaaaatct atttgtttat tgaatttaag actttggtaa      7740
     caaattgaaa ataaaaagga ggtattcatc atgaatacaa aaatgttgtc acagttagag      7800
     gttatggata ctgaaatgct tgcgaaagtt gaaggggggt atagctccac tgattgtcaa      7860
     aatgcactga ttacaggagt cactacggga attataactg gtggaactgg agcaggtttg      7920
     gccactttag gagtagctgg acttgctggt gcatttgttg gagcacacat tggtgcaatt      7980
     gggggtggat taacatgctt aggaggtatg gttggtgata aattgggact aagttggtaa      8040
     gacttatagt aaaattatga ggattctatt ctgatttatt ttagtttttt aaaaaaggag      8100
     tatttgtcat ggatacaaaa atgatgtcac aattttctgt tatggatact gaaatgcttg      8160
     cttgcgttga aggtggcgga tgcaattggg gagattttgc caaagcaggt gttggaggag      8220
     cagcagcaag aggtcttcaa ctaggcatta aaacaggaac atggcaaggt gcagcaactg      8280
     gtgctgcggg tggagctata cttggaggtg tagcctatgc agcaacatgt tggtggtaat      8340
     tatggatttt aaaagtttta ttattggttt agtagttggt atatttggtc cttatatgga      8400
     taatttaatt agaaaaatat tttcaaaatt tcccaaaaag gatacagata gtacccccta      8460
     aaaaataaat ttctcccctg tatttgctag cttaatttac aggggagttt ctttaatatt      8520
     gtttcgcctg tcaaaatgat atgtgatagc aggatgaaaa gtctacaaac aagttggtat      8580
     caatacaata taaagaggaa agtatgtttt tcatgcttgc ttttttaatt tttacaattc      8640
     aagaggtttt gatgaccatt tatgatttga gtgatccaag gtcaaaataa gtgctatact      8700
     agcagtgtaa atgttcttgc tcaactaaga taaatcgcac atttaggagg aaatcttatg      8760
     aagaaaaaaa tactgattat tttcgttctg tatctaatca tgtccatctt tctatatccg      8820
     cttagggaga gtgcttggta tcagctattt tataccatag tctatatgat tgcggttatg      8880
     atctattttt ctttaattaa aaagaaagaa aagaaatgaa agattttctt gattaaaaag      8940
     aatcatattc tttgtgagat tgttcctggg tcagttgcct ttgcttgttt ctacttatct      9000
     atttctattt cgtcagtttt ccaatttctt ttagtggtta ttaacttgac ttctattttg      9060
     gttactgttt atcttactag ggaaatgaga ttaagagagt ttgaagatga tgatttggtt      9120
     agtcctagaa ccaatcaact catgtttatc ggcttgacag gctttatgtt tgtcatttgt      9180
     ttgtatagag gtatttcaga aacagaattc tatcaacaac taatcgttta tataggtgta      9240
     ttctctgctt gtttatcacg cttctgctca tgtggggctt gaagtattat aaaaagtagc      9300
     tttctatcct tttctgacag gatatttgag tagaaggctc tattaaattg ttagtgaaat      9360
     aaatgaatgg aggtatttaa tatgaaatac agattatttt ttgttatttt cttgagtagt      9420
     gtgttggata ttcttttagg gacattttta caaatctcta tcgtatctat tgggtggctt      9480
     gttctttaca gtggtttgtt tgaagcagga gttttccttc ttgctaataa aggggtggcg      9540
     gtaaaaatca aggaagtaga tattcgaaat cgctttaaat ttatttttgg aaaaacctta      9600
     tggtttcaaa ttcttttgct catctttttg ataatcaaac tttatcttgg tttggatgcg      9660
     aggttgattt tattctatgg acatattttc attgtcttta atgccttaat gtatctatta      9720
     tctagtagtc aggttagcct taaaaaaaac aaactgtctt cttaatctta cagcagtaga      9780
     gcctgacaag gtgaggtcat agtagggagg atttctatga aaaagtatca acttctattc      9840
     aaaataagtg cagtcttctc ttacttattt ttcgtatttg gtctttctca gctgacgctt      9900
     atcgtccaaa attattggca attttcttcc cagattggta atttcgtctg gattcaaaat      9960
     atcttgagtt tactttttat tggagtcatg attgtggttc ttgttaagac aggccatggt     10020
     tatctcttcc gcattccaag aaaaaaatgg ctttggtatt cgattttgac agtattagtg     10080
     gtagtgttcc agatctcttt taacgttcag acagctaaac atgttcagtc aactgcggaa     10140
     ggttgggctg tattgattgg ttatagtggg actaactttg cagagctagg tatttatata     10200
     gccctgttct ttctggttcc actgatggaa gagttaatct atagaggatt actgcaacat     10260
     gctttcttta agcattcgcg atttggtctt gatttgcttc ttccttctat tttatttgct     10320
     ctccctcatt tttcaagcct gcctagtctg ttagatatct tcgtctttgc aacagttgga     10380
     atcatctttg ctggtttgac ccgctatacc aagagcattt atccatccta tgcggtgcat     10440
     gtgatcaata atattgtagc gaccttcccg tttttgctca cttttctaca tagggtcttg     10500
     gggtaaaaaa acaaaaggct tgcttttcag ccatagagga ggtcatcatg tataaacact     10560
     tatttttcct agattccaaa actttagatc ggttgacacc ctatattcta gtcttggctt     10620
     ctgacaccat tgcttttaat gtttttgtgc taacctttgt atctgcggtg gtttttaatt     10680
     tcctaaattc catgctagct ttaatggcta tattcatagg ggctggctat gtggtcggat     10740
     tttggttgct aaaatggttt gttttggaaa ggctagatct aaagaatgac gtgtaggaag     10800
     tctgtttgtt gaggaggata attttatgga gttttttgat aaatttcatg ccttgtgttt     10860
     tggattttta gtactaataa ttgtcattat agttccttat acgattaacc atggggattt     10920
     ttttcaaaat gaatctgcat tgattcttgt aagtcttctt gtaacctcgc tgagtgttgc     10980
     ttatgctaga aagtttgaaa tgatttcttt tgggatgtta agcaagaaac aacttttgct     11040
     tttcattgca atctttcttc taagtgtact tgagacgctg gtttatattc atttcttcgc     11100
     tgtttcttct ggctcagggg tccaacactt ggcggaagtc agcagaggaa tttccctgtc     11160
     tttgattttg actacctcag tttttggccc catccaggag gaactcattt tcagaggact     11220
     tcttcaaggt gcggtttttg acaattcttg gttagggctt gtgctaactt cctctctctt     11280
     ttctttcatg catggacctt ctaatgtccc ttcgtttatt ttttatctac ttgggggctt     11340
     gttgctgggc cttgcttata aaaagagcca aaacttatgg gtttctactc tagtccagat     11400
     gctttacaac agttggccac tcttatatta tttataa                              11437
//
