# Supplementary material for: Genomic analyses of pneumococci reveal a wide diversity of bacteriocins – including pneumocyclicin, a novel circular bacteriocin
Source: BMC Genomics. 2015 Jul 28;16(1):554. doi: 10.1186/s12864-015-1729-4 (PMC4517551; doi:10.1186/s12864-015-1729-4)
Supplement: Additional file 9: — Sequence and annotation files for blp cassette prototypes. [file 12864_2015_1729_MOESM9_ESM.zip › blp_prototype17b_USA2.fasta]

>blp_cassette_prototype17b_USA2
ctagtttgctctttgattttcattgagtattaacttggtcttgacttggtcaaagtggaa
gcggtcataggcccgccaagcggcgcgagttggagcatctggatcaagagcgctgagtcc
catgagaagactggaagtctggtaaaatttttccaattcaatcaagaatcgattatccac
tgtttcagccttggctagaaaaccaagaatagagtttaattgctcctgaaagcggaggtc
gtcagcgcttgcctgtttgcatgcttggtaggctttgtttaagtcagtaatcaaagtatg
agctcttttgatggggtctgtatctgtcatgggaatgcctcctttaatctgggtgccagt
cttacttctggcaactgtgttttgatactgttagtttatcacttttaattctttttttta
ttcaaatctttaattgtcattgaaatgtcttgaattgcgctgagtgaattttatgataaa
atagttgtaagctcatcatgatgttgtagaaaataatccttttaggagttttcaaagact
gtttaggattgggtgtgcttaggctagaccttttctgttattcttttcttaggaggagaa
tccaatgaaacatatgattattcagacgcagaaaacagtctataaagtaaacatcgacga
tatctactatatccaaacacatccaactaaagcccataccgtacagattgttacagaaga
agctagttttaatatgcttcaaaatttaagtaatcttgagaaccaatgtggggaaacctt
gatgagatgtcatcgaaattgtttggttaatcttgataaattaaaatcgattgattttca
agaaagaatcctttttctcggagaagaaggtcaatacgctgtcaagtatgccagacgtcg
ctatagagaaattcgtcaaaaatggttgaaagagggagagtaagaagatgagaatatttg
ttttagaggatgatttttcccaacagactagaattgaaacgacgattgagaaacttttga
aagcacatcatatcattcctagctcttttgaggtatttggcaagccggaccaactgctgg
ctgaagtgcatgagaagggggcccatcagctattctttttggatattgagattcgaaatg
aagagatgaagggactggaagtggctagaaagattcgggatcgggatccttatgccctga
ttgtctttgtgacgactcactcggagtttatgcccctgtcttttcgctaccaagtgtctg
ctttggactacattgataaggccttgtcagcagaggagtttgaatctcgaatcgagacag
ccctcctctatgccaatagtcaagatagtaaaagtctggcggaagattgcttttacttta
aatcaaaatttgcccaattccaatatccttttaaagaggtttactatctcgaaacgtctc
ccagagcccatcgtgttattctctataccaagacagacaggctggaatttacagcgagtt
tagaggaggttttcaagcaggaaccccgtctcttgcagtgccatcgctcttttctcatca
atcctgcaaatgtggtgcatttggataagaaagaaaaactccttttttttcccaatggtg
gaagttgtctgatcgcgcgttataaggtcagggaagtgtctgaggctattaataacttac
actgaactaggagagtttatgaatattgtttggatattattgcatacacttattactaat
gggctagaaattgtcattttctttaaggtggatggaattaatcttactttcgagaggatt
tttaaggcctttcttttgaagatactgttggtctttgtttttgtaatgattagctatata
gtaggaaatgtttacctatcttattttatggaacccttgtacggcataggcttgtctttc
ttattgttaagagggcttcctaaaaaactccttttcttttatggtctctttccaatgata
ttggtgaatctcttttatagaggagtctcctattttgtgcttccatttttgggacaaggg
caagtatatgatggctactcattcactgggttatgtataataattttcaatttcttcatt
tctctagcctttttgaaatggttggactatgattttactagtttgagaagggagattcta
gatacaggttttcaaaagtccctgattaagattaactggataatgggggcttactatttg
gtgatacaaagtctgtcttactttgaatatgagcaaggtattcaatcaacgactgttcgc
catctcatcctagtgttctacctcctattttttatgggggttatcaagaaattggatacc
tatttgaaggacaaactccatgatagactggaccaagagcaggtcttgcgctatagagat
atagaacgctatagtcggcatatagaggaactttacaaggaagtaaggagttttcgccat
gactacaccaacctcttgacaagtttacgtctgggtattgaagaggaggatatggagcag
ataaaagaggtctatgacttggtcttaaaggattctagtaaaaaattgcaggacaataaa
tatgaccttggccgattggtgaatgttcgggatcgtgccctcaaaagtctcctagctgga
aaatttataaaagctagagataagaacattgtctttaatgtcgaagttcctgaagagatt
caggttgaggggatgagactgcttgattttctaaccattgtgtctatcctttgtgataat
gctattgaagcgagtgcagaggccggtcaacctcatgtttcaattgcctttttaaaaagt
ggagcacaggagaccttcatcatcgaaaattccatcaaagaagagggcatcgatatttct
gaaatcttctcctttggagttagttctaaaggggaggagagaggtgtcggtctctatacc
gttatgaagattgtggaaagttatcccaatgccagtttaaatactacctgtcaagatcaa
gtctttcgtcaggtgcttactatgatacctacagaatgatgaaaaaaataagaccgagag
ttcttgttactcggtcttattttttatagttgtattggatgatgaagtcctttcgtattg
ttatgcttaattatattaaggctgtataagatatcttcccacagtcctccacctgtaatt
tggttgagttcggtagttgttagttcttgaaatgaagctaggttttgtttcttatccatg
ttatgattctcctttttgataagataataaatagttatagagtgttatctgaaaattaat
cagaatgggttaaaattttatctttgaaataatcaaaatatgttttctttgcagttacac
tagtgacgcgaccttgtaagccatattggatgagtttactatcctcattagatagttttg
caagagcggttaatttaaagagattaccttgctctgttctggtaggagtttgatcaattg
tctgaagttggccgatgatggtggtgccgtgatttccaatcttctccagttttaatctta
cagtttgtcctttatctagtagaggtagatagtcagaagatacgtagtaagtgattagta
cttctcttgtatctgtgatgacagggaatatttgagcaatttctgtaccagttggaattc
tatttttaccttcaaattcgctgttcagatgaacgatacctttacttggagcggttaagg
tattgtttcctaagcgctgcgttgcttgatctagttgtacttttaattctgttaattgat
tctccacggttagttgttgctgagaagctgtttgtaaaaattgagtgcggagtacttcaa
ttttggttgctaaactattatcataagttgctacacttccgataccagcttgctgaattt
tgaggcttgcgatagatgattccagacctgcaatactttgattaatttgagataaaaatg
gctcctctgccgttccttgtgtttgtccttgtgaggctacaagataacgattcaaaattg
actggtgtggattgctagttggtaagcgtgctctgttatttatgatagcatctctcagct
cttgatattctccaatttgttgttgaacttttgtaatttcttgttcaatagctgatgaac
tgctattggcaagattggcttgatttgaaacttcagtgttagtctttgtgatacccagtt
caatatcatgggattgtttagtaaaattcataaaggtattatggtagccaaattcatcct
cgccagaaaaaagatcagtcgctttttctaaactttgtttcaaaattccaagtccttctt
tttgcttctcaagtctttgtaattgagttgctaaggcagttttctgactctcatccattg
tttcagagtatttgatgagtaagtcacctttttcaactacttgatttgccactaaatgat
tagcaaggataggattatcactggttgactgaatagatgcaatgacacttgtaggggcga
tttctccttgggaagtaacagtaatttcttttgtggcaacaagggagaaaatcaagatga
aagtaaacagtaatgacagaggtatgattaatactgtcgcatagttatggtaacgtctct
gataaaactcgacgcttctaaaaagattaggattcatgacattctccttatttattgaat
agatgatggtagaatccttgcgcttgcattaactcttggtgactaccaacttcaatgatt
ttcccctggtcaagaacaatgacacggttagttcgttcggctatactgagacgatgggct
acaaagagaatggttttatcagttagggatataagattatctataacctttttctcagtc
aagacatcaagaccgctagtagcttcatctagtattaaaacaggagctttagttaaaaga
gcacgagcgagagcgattcgttgcttttgtcctcctgatagaccagctccatcagagagc
tgagtttgatagcccataggcattctttcaatgtcttgacgaatttcagctaattcacaa
gcttttagaatatcttcttggctaatcatatgattaccgcccaaggttaagttttccaaa
atagagccattaaagatataggcttgttggggtaggtaattaatatgacggcgcaagact
tttttatcaatgtttttaatatcctgatgattgatggaaatatgccctttgtagggttca
aagaaattgacaatcattttggctaaagttgttttaccagaaccactaactccaactagg
ctaaccttatctccttgtttaatcgtgagattaatatctgttaaggtatctcgtccaaaa
ccatacttataagaaaggtcatcaaattcaatatcgcccatcaaaaaatgtgaatgaaca
gggttttcttgaacttgaaattcagattcgactagatagacttcgttcaaacggttatta
gcgaccttcgcagattggagtttggtttggaggttgataatattttccataggagttgta
aagtaagaaaaaagtgtgttaaaggtaatcagctgaccgatagaaattttacttgacatg
actaattgagcgccaaaccataggataaggatattcagaactaattttgttccctgcttt
aaactcgtttgtaaaatagaatatttactgagcttaaaggatttttccaataatctacaa
attcgctgtctatattttgatagcgattttcttcactcgtgagcgactttatagtttcaa
tcccgttgatatcttcgataatggcagagctaaccatagaattactttgcatgacatcat
ggttcattttttcgaaaggtttcataaaagaaaagatgatgaacatgtatataggaatgg
aaataagagaaagaaggaagagattagggttttgtgccagcaagacgccccctacaagaa
tcagaatagaaacatccagaaaaagagaaagaatggtagaagccaaggcatctataatag
agttagcatctgtgaaccgtgaaatgatttctcctgtacgacgtgtcgcaaagaaagaca
tgggaagttcaaaaatatggcgaatataggataaaatcacatcaatacttaatctttgac
tcagaacggttaggagataatctctggagaagctcatgacttgttggaggatataggtga
taaccagaccaactgagatgattcctaaagttgatttcatctgatttggaatgtattcat
ccaagattccttggagatagtaagaaccacctatattgataatagtgaccaataagcttg
agagaacaatgtaagcaatgagagatttttgtttgaaaatcagaggaaggaagcttgctt
agtagaccattctttttatctttatggggttgatagctgggtttggtagctagaaaaata
gctactccagtccattcagagaaaaagcgttcttttgacattttagtgatttttacagaa
gggtcaggatcaccaataatcagatagtctttctttgtttgatagacaacatagtaatgt
tggagttttccttctttgttaacgtgaacgataaatggataggggacatcactcatgtca
aagagcgttttatctgcttgaacaggtcttgtttcaaagcccatttcatcagcggctttt
acaatgccaagagcagtcgtcccttctttattggtctttgcaagttctctcaagtgagct
agagaaaaatctgaaccatagaatttagcaatcgaggctaaggcagcgacaccacagtct
ctcgcatctatttgaggaacaaatgtacgtttataagaagtcattggcaattcctttcat
atagtggataggtctattatgtcataaaactaagttcatattttatgaaatcttgaatag
tcattaaaacttcctgaatggtaaaaaagtgattagaaattattttttttaaacatttag
aggtggcttgaaataaaaaagctaattcaagacgtttcgatgacaattcaagatctggat
gaaaaattttaaaaaacgatgatatactaaacttatcaaagttacaacaagacaaaaata
aaaaaagaaaaaaggagtatttgtcatgaatacaaaaatgatggaacaattttctgttat
ggataatgaagaactcgaaatagttagtggaggaagaggcaatttaggatctgcaatcgg
tggttgtattggagcagtactattagctgctgcgactggtccgataactgggggagcagc
aacacttatttgtgtaggttcaggaattatgtcctctttgtaagattatgattcttaaat
atagtattattatcgctattaatttactgtcttatttacttacttacaaaatatcaaagt
tatctaagaatgatgagaataagatagttagcaaaattttaattatattatcaatcgttt
atgtaatcgttgatgctttacttagttgatggattggtaggaataaaaaacttaactata
aactattatttactaatattttttgctttctgcaagttaataaatagtatagtaaaactt
tttattgcaaggagaataacgaaattaagatattttagatactcaagattattgaaatct
tagactaaaaaataggtactgctacctttaagaagatagtagacgtatatacttttttaa
gaaaatcaaaaagatactataaaaaatctatttgtttattgaatttaagactttggtaac
aaattgaaaataaaaaggaggtattcatcatgaatacaaaaatgttgtcacagttagagg
ttatggatactgaaatgcttgcgaaagttgaaggggggtatagctccactgattgtcaaa
atgcactgattacaggagtcactacgggaattataactggtggaactggagcaggtttgg
ccactttaggagtagctggacttgctggtgcatttgttggagcacacattggtgcaattg
ggggtggattaacatgcttaggaggtatggttggtgataaattgggactaagttggtaag
acttatagtaaaattatgaggattctattctgatttattttagttttttaaaaaaggagt
atttgtcatggatacaaaaatgatgtcacaattttctgttatggatactgaaatgcttgc
ttgcgttgaaggtggcggatgcaattggggagattttgccaaagcaggtgttggaggagc
agcagcaagaggtcttcaactaggcattaaaacaggaacatggcaaggtgcagcaactgg
tgctgcgggtggagctatacttggaggtgtagcctatgcagcaacatgttggtggtaatt
atggattttaaaagttttattattggtttagtagttggtatatttggtccttatatggat
aatttaattagaaaaatattttcaaaatttcccaaaaaggatacagatagtaccccctaa
aaaataaatttctcccctgtatttgctagcttaatttacaggggagtttctttaatattg
tttcgcctgtcaaaatgatatgtgatagcaggatgaaaagtctacaaacaagttggtatc
aatacaatataaagaggaaagtatgtttttcatgcttgcttttttaatttttacaattca
agaggttttgatgaccatttatgatttgagtgatccaaggtcaaaataagtgctatacta
gcagtgtaaatgttcttgctcaactaagataaatcgcacatttaggaggaaatcttatga
agaaaaaaatactgattattttcgttctgtatctaatcatgtccatctttctatatccgc
ttagggagagtgcttggtatcagctattttataccatagtctatatgattgcggttatga
tctatttttctttaattaaaaagaaagaaaagaaatgaaagattttcttgattaaaaaga
atcatattctttgtgagattgttcctgggtcagttgcctttgcttgtttctacttatcta
tttctatttcgtcagttttccaatttcttttagtggttattaacttgacttctattttgg
ttactgtttatcttactagggaaatgagattaagagagtttgaagatgatgatttggtta
gtcctagaaccaatcaactcatgtttatcggcttgacaggctttatgtttgtcatttgtt
tgtatagaggtatttcagaaacagaattctatcaacaactaatcgtttatataggtgtat
tctctgcttgtttatcacgcttctgctcatgtggggcttgaagtattataaaaagtagct
ttctatccttttctgacaggatatttgagtagaaggctctattaaattgttagtgaaata
aatgaatggaggtatttaatatgaaatacagattattttttgttattttcttgagtagtg
tgttggatattcttttagggacatttttacaaatctctatcgtatctattgggtggcttg
ttctttacagtggtttgtttgaagcaggagttttccttcttgctaataaaggggtggcgg
taaaaatcaaggaagtagatattcgaaatcgctttaaatttatttttggaaaaaccttat
ggtttcaaattcttttgctcatctttttgataatcaaactttatcttggtttggatgcga
ggttgattttattctatggacatattttcattgtctttaatgccttaatgtatctattat
ctagtagtcaggttagccttaaaaaaaacaaactgtcttcttaatcttacagcagtagag
cctgacaaggtgaggtcatagtagggaggatttctatgaaaaagtatcaacttctattca
aaataagtgcagtcttctcttacttatttttcgtatttggtctttctcagctgacgctta
tcgtccaaaattattggcaattttcttcccagattggtaatttcgtctggattcaaaata
tcttgagtttactttttattggagtcatgattgtggttcttgttaagacaggccatggtt
atctcttccgcattccaagaaaaaaatggctttggtattcgattttgacagtattagtgg
tagtgttccagatctcttttaacgttcagacagctaaacatgttcagtcaactgcggaag
gttgggctgtattgattggttatagtgggactaactttgcagagctaggtatttatatag
ccctgttctttctggttccactgatggaagagttaatctatagaggattactgcaacatg
ctttctttaagcattcgcgatttggtcttgatttgcttcttccttctattttatttgctc
tccctcatttttcaagcctgcctagtctgttagatatcttcgtctttgcaacagttggaa
tcatctttgctggtttgacccgctataccaagagcatttatccatcctatgcggtgcatg
tgatcaataatattgtagcgaccttcccgtttttgctcacttttctacatagggtcttgg
ggtaaaaaaacaaaaggcttgcttttcagccatagaggaggtcatcatgtataaacactt
atttttcctagattccaaaactttagatcggttgacaccctatattctagtcttggcttc
tgacaccattgcttttaatgtttttgtgctaacctttgtatctgcggtggtttttaattt
cctaaattccatgctagctttaatggctatattcataggggctggctatgtggtcggatt
ttggttgctaaaatggtttgttttggaaaggctagatctaaagaatgacgtgtaggaagt
ctgtttgttgaggaggataattttatggagttttttgataaatttcatgccttgtgtttt
ggatttttagtactaataattgtcattatagttccttatacgattaaccatggggatttt
tttcaaaatgaatctgcattgattcttgtaagtcttcttgtaacctcgctgagtgttgct
tatgctagaaagtttgaaatgatttcttttgggatgttaagcaagaaacaacttttgctt
ttcattgcaatctttcttctaagtgtacttgagacgctggtttatattcatttcttcgct
gtttcttctggctcaggggtccaacacttggcggaagtcagcagaggaatttccctgtct
ttgattttaactacctcagtttttggccccatccaggaggaactcattttcagaggactt
cttcaaggtgcggtttttgacaattcttggttagggcttgtgctaacttcctctctcttt
tctttcatgcatggaccttctaatgtcccttcgtttattttttatctacttgggggtttg
ttgctgggctttgcttataaaaagagtcaaaacctatgggtttctactctagtccatatg
ctttacaacagttggccactcttatattatttataa
