# Supplementary material for: Genomic analyses of pneumococci reveal a wide diversity of bacteriocins – including pneumocyclicin, a novel circular bacteriocin
Source: BMC Genomics. 2015 Jul 28;16(1):554. doi: 10.1186/s12864-015-1729-4 (PMC4517551; doi:10.1186/s12864-015-1729-4)
Supplement: Additional file 9: — Sequence and annotation files for blp cassette prototypes. [file 12864_2015_1729_MOESM9_ESM.zip › blp_prototype17b_USA2_annotation.embl]

FT   source          1..11436
FT                   /organism="Streptococcus pneumoniae"
FT                   /mol_type="genomic DNA"
FT                   /strain="USA2"
FT   CDS             complement(1..330)
FT                   /gene="blpT"
FT                   /inference="ab initio prediction:Prodigal:2.60"
FT                   /codon_start=1
FT                   /transl_table=11
FT                   /product="hypothetical protein"
FT                   /colour=10
FT   CDS             605..943
FT                   /gene="blpS"
FT                   /gene_synonym="spiR1"
FT                   /inference="ab initio prediction:Prodigal:2.60"
FT                   /codon_start=1
FT                   /transl_table=11
FT                   /product="LytTR DNA-binding domain protein"
FT                   /colour=9
FT   CDS             948..1685
FT                   /gene="blpR"
FT                   /gene_synonym="spiR2"
FT                   /inference="ab initio prediction:Prodigal:2.60"
FT                   /codon_start=1
FT                   /transl_table=11
FT                   /product="response regulator"
FT                   /colour=9
FT   CDS             1699..3039
FT                   /gene="blpH"
FT                   /gene_synonym="spiH"
FT                   /inference="ab initio prediction:Prodigal:2.60"
FT                   /codon_start=1
FT                   /transl_table=11
FT                   /product="histidine kinase"
FT                   /colour=9
FT   CDS             complement(3084..3239)
FT                   /gene="blpC"
FT                   /gene_synonym="spiP"
FT                   /inference="ab initio prediction:Prodigal:2.60"
FT                   /codon_start=1
FT                   /transl_table=11
FT                   /product="peptide pheromone"
FT                   /colour=9
FT   CDS             complement(3296..4657)
FT                   /gene="blpB"
FT                   /gene_synonym="spiD"
FT                   /inference="ab initio prediction:Prodigal:2.60"
FT                   /codon_start=1
FT                   /transl_table=11
FT                   /product="bacteriocin secretion accessory protein"
FT                   /colour=3
FT   CDS             complement(4668..5690)
FT                   /gene="blpA ORF3"
FT                   /gene_synonym="spiBC"
FT                   /inference="ab initio prediction:Prodigal:2.60"
FT                   /codon_start=1
FT                   /transl_table=11
FT                   /product="ABC transporter; ATPase domain and partial
FT                   transmembrane region"
FT                   /colour=3
FT   CDS             complement(5639..6292)
FT                   /gene="blpA ORF2"
FT                   /gene_synonym="spiB"
FT                   /inference="ab initio prediction:Prodigal:2.60"
FT                   /codon_start=1
FT                   /transl_table=11
FT                   /product="ABC transporter; partial transmembrane region"
FT                   /colour=3
FT   CDS             complement(6237..6824)
FT                   /gene="blpA ORF1"
FT                   /gene_synonym="spiA"
FT                   /inference="ab initio prediction:Prodigal:2.60"
FT                   /codon_start=1
FT                   /transl_table=11
FT                   /product="ABC transporter; C39 protease domain"
FT                   /colour=3
FT   CDS             7106..7303
FT                   /gene="blpI"
FT                   /gene_synonym="pncA"
FT                   /inference="ab initio prediction:Prodigal:2.60"
FT                   /codon_start=1
FT                   /transl_table=11
FT                   /product="class II bacteriocin precursor"
FT                   /colour=7
FT   CDS             7770..8039
FT                   /gene="blpJ"
FT                   /gene_synonym="pncD"
FT                   /inference="ab initio prediction:Prodigal:2.60"
FT                   /codon_start=1
FT                   /transl_table=11
FT                   /product="class II bacteriocin precursor"
FT                   /colour=7
FT   CDS             8108..8338
FT                   /gene="blpK"
FT                   /gene_synonym="pncE"
FT                   /inference="ab initio prediction:Prodigal:2.60"
FT                   /codon_start=1
FT                   /transl_table=11
FT                   /product="class II bacteriocin precursor"
FT                   /colour=7
FT   CDS             8757..8918
FT                   /gene="pncG"
FT                   /inference="ab initio prediction:Prodigal:2.60"
FT                   /codon_start=1
FT                   /transl_table=11
FT                   /product="membrane protein with putative function in
FT                   immunity"
FT                   /colour=4
FT   CDS             8928..9281
FT                   /gene="blpL"
FT                   /gene_synonym="pncH"
FT                   /inference="ab initio prediction:Prodigal:2.60"
FT                   /codon_start=1
FT                   /transl_table=11
FT                   /product="membrane protein with putative function in
FT                   immunity"
FT                   /colour=4
FT   CDS             9381..9764
FT                   /gene="blpX"
FT                   /gene_synonym="pncN"
FT                   /inference="ab initio prediction:Prodigal:2.60"
FT                   /codon_start=1
FT                   /transl_table=11
FT                   /product="membrane protein with putative function in
FT                   immunity"
FT                   /colour=4
FT   CDS             9816..10505
FT                   /gene="blpY"
FT                   /gene_synonym="pncO"
FT                   /inference="ab initio prediction:Prodigal:2.60"
FT                   /codon_start=1
FT                   /transl_table=11
FT                   /product="CAAX amino terminal protease"
FT                   /colour=2
FT   CDS             10547..10795
FT                   /gene="blpZ"
FT                   /gene_synonym="pncQ"
FT                   /inference="ab initio prediction:Prodigal:2.60"
FT                   /codon_start=1
FT                   /transl_table=11
FT                   /product="membrane protein with putative function in
FT                   immunity"
FT                   /colour=4
FT   CDS             10825..11436
FT                   /gene="pncP"
FT                   /gene_synonym="SP0547"
FT                   /inference="ab initio prediction:Prodigal:2.60"
FT                   /codon_start=1
FT                   /transl_table=11
FT                   /product="CAAX amino terminal protease"
FT                   /colour=2
SQ   Sequence 11436 BP; 3334 A; 1782 C; 2341 G; 3979 T; 0 other;
     ctagtttgct ctttgatttt cattgagtat taacttggtc ttgacttggt caaagtggaa        60
     gcggtcatag gcccgccaag cggcgcgagt tggagcatct ggatcaagag cgctgagtcc       120
     catgagaaga ctggaagtct ggtaaaattt ttccaattca atcaagaatc gattatccac       180
     tgtttcagcc ttggctagaa aaccaagaat agagtttaat tgctcctgaa agcggaggtc       240
     gtcagcgctt gcctgtttgc atgcttggta ggctttgttt aagtcagtaa tcaaagtatg       300
     agctcttttg atggggtctg tatctgtcat gggaatgcct cctttaatct gggtgccagt       360
     cttacttctg gcaactgtgt tttgatactg ttagtttatc acttttaatt ctttttttta       420
     ttcaaatctt taattgtcat tgaaatgtct tgaattgcgc tgagtgaatt ttatgataaa       480
     atagttgtaa gctcatcatg atgttgtaga aaataatcct tttaggagtt ttcaaagact       540
     gtttaggatt gggtgtgctt aggctagacc ttttctgtta ttcttttctt aggaggagaa       600
     tccaatgaaa catatgatta ttcagacgca gaaaacagtc tataaagtaa acatcgacga       660
     tatctactat atccaaacac atccaactaa agcccatacc gtacagattg ttacagaaga       720
     agctagtttt aatatgcttc aaaatttaag taatcttgag aaccaatgtg gggaaacctt       780
     gatgagatgt catcgaaatt gtttggttaa tcttgataaa ttaaaatcga ttgattttca       840
     agaaagaatc ctttttctcg gagaagaagg tcaatacgct gtcaagtatg ccagacgtcg       900
     ctatagagaa attcgtcaaa aatggttgaa agagggagag taagaagatg agaatatttg       960
     ttttagagga tgatttttcc caacagacta gaattgaaac gacgattgag aaacttttga      1020
     aagcacatca tatcattcct agctcttttg aggtatttgg caagccggac caactgctgg      1080
     ctgaagtgca tgagaagggg gcccatcagc tattcttttt ggatattgag attcgaaatg      1140
     aagagatgaa gggactggaa gtggctagaa agattcggga tcgggatcct tatgccctga      1200
     ttgtctttgt gacgactcac tcggagttta tgcccctgtc ttttcgctac caagtgtctg      1260
     ctttggacta cattgataag gccttgtcag cagaggagtt tgaatctcga atcgagacag      1320
     ccctcctcta tgccaatagt caagatagta aaagtctggc ggaagattgc ttttacttta      1380
     aatcaaaatt tgcccaattc caatatcctt ttaaagaggt ttactatctc gaaacgtctc      1440
     ccagagccca tcgtgttatt ctctatacca agacagacag gctggaattt acagcgagtt      1500
     tagaggaggt tttcaagcag gaaccccgtc tcttgcagtg ccatcgctct tttctcatca      1560
     atcctgcaaa tgtggtgcat ttggataaga aagaaaaact cctttttttt cccaatggtg      1620
     gaagttgtct gatcgcgcgt tataaggtca gggaagtgtc tgaggctatt aataacttac      1680
     actgaactag gagagtttat gaatattgtt tggatattat tgcatacact tattactaat      1740
     gggctagaaa ttgtcatttt ctttaaggtg gatggaatta atcttacttt cgagaggatt      1800
     tttaaggcct ttcttttgaa gatactgttg gtctttgttt ttgtaatgat tagctatata      1860
     gtaggaaatg tttacctatc ttattttatg gaacccttgt acggcatagg cttgtctttc      1920
     ttattgttaa gagggcttcc taaaaaactc cttttctttt atggtctctt tccaatgata      1980
     ttggtgaatc tcttttatag aggagtctcc tattttgtgc ttccattttt gggacaaggg      2040
     caagtatatg atggctactc attcactggg ttatgtataa taattttcaa tttcttcatt      2100
     tctctagcct ttttgaaatg gttggactat gattttacta gtttgagaag ggagattcta      2160
     gatacaggtt ttcaaaagtc cctgattaag attaactgga taatgggggc ttactatttg      2220
     gtgatacaaa gtctgtctta ctttgaatat gagcaaggta ttcaatcaac gactgttcgc      2280
     catctcatcc tagtgttcta cctcctattt tttatggggg ttatcaagaa attggatacc      2340
     tatttgaagg acaaactcca tgatagactg gaccaagagc aggtcttgcg ctatagagat      2400
     atagaacgct atagtcggca tatagaggaa ctttacaagg aagtaaggag ttttcgccat      2460
     gactacacca acctcttgac aagtttacgt ctgggtattg aagaggagga tatggagcag      2520
     ataaaagagg tctatgactt ggtcttaaag gattctagta aaaaattgca ggacaataaa      2580
     tatgaccttg gccgattggt gaatgttcgg gatcgtgccc tcaaaagtct cctagctgga      2640
     aaatttataa aagctagaga taagaacatt gtctttaatg tcgaagttcc tgaagagatt      2700
     caggttgagg ggatgagact gcttgatttt ctaaccattg tgtctatcct ttgtgataat      2760
     gctattgaag cgagtgcaga ggccggtcaa cctcatgttt caattgcctt tttaaaaagt      2820
     ggagcacagg agaccttcat catcgaaaat tccatcaaag aagagggcat cgatatttct      2880
     gaaatcttct cctttggagt tagttctaaa ggggaggaga gaggtgtcgg tctctatacc      2940
     gttatgaaga ttgtggaaag ttatcccaat gccagtttaa atactacctg tcaagatcaa      3000
     gtctttcgtc aggtgcttac tatgatacct acagaatgat gaaaaaaata agaccgagag      3060
     ttcttgttac tcggtcttat tttttatagt tgtattggat gatgaagtcc tttcgtattg      3120
     ttatgcttaa ttatattaag gctgtataag atatcttccc acagtcctcc acctgtaatt      3180
     tggttgagtt cggtagttgt tagttcttga aatgaagcta ggttttgttt cttatccatg      3240
     ttatgattct cctttttgat aagataataa atagttatag agtgttatct gaaaattaat      3300
     cagaatgggt taaaatttta tctttgaaat aatcaaaata tgttttcttt gcagttacac      3360
     tagtgacgcg accttgtaag ccatattgga tgagtttact atcctcatta gatagttttg      3420
     caagagcggt taatttaaag agattacctt gctctgttct ggtaggagtt tgatcaattg      3480
     tctgaagttg gccgatgatg gtggtgccgt gatttccaat cttctccagt tttaatctta      3540
     cagtttgtcc tttatctagt agaggtagat agtcagaaga tacgtagtaa gtgattagta      3600
     cttctcttgt atctgtgatg acagggaata tttgagcaat ttctgtacca gttggaattc      3660
     tatttttacc ttcaaattcg ctgttcagat gaacgatacc tttacttgga gcggttaagg      3720
     tattgtttcc taagcgctgc gttgcttgat ctagttgtac ttttaattct gttaattgat      3780
     tctccacggt tagttgttgc tgagaagctg tttgtaaaaa ttgagtgcgg agtacttcaa      3840
     ttttggttgc taaactatta tcataagttg ctacacttcc gataccagct tgctgaattt      3900
     tgaggcttgc gatagatgat tccagacctg caatactttg attaatttga gataaaaatg      3960
     gctcctctgc cgttccttgt gtttgtcctt gtgaggctac aagataacga ttcaaaattg      4020
     actggtgtgg attgctagtt ggtaagcgtg ctctgttatt tatgatagca tctctcagct      4080
     cttgatattc tccaatttgt tgttgaactt ttgtaatttc ttgttcaata gctgatgaac      4140
     tgctattggc aagattggct tgatttgaaa cttcagtgtt agtctttgtg atacccagtt      4200
     caatatcatg ggattgttta gtaaaattca taaaggtatt atggtagcca aattcatcct      4260
     cgccagaaaa aagatcagtc gctttttcta aactttgttt caaaattcca agtccttctt      4320
     tttgcttctc aagtctttgt aattgagttg ctaaggcagt tttctgactc tcatccattg      4380
     tttcagagta tttgatgagt aagtcacctt tttcaactac ttgatttgcc actaaatgat      4440
     tagcaaggat aggattatca ctggttgact gaatagatgc aatgacactt gtaggggcga      4500
     tttctccttg ggaagtaaca gtaatttctt ttgtggcaac aagggagaaa atcaagatga      4560
     aagtaaacag taatgacaga ggtatgatta atactgtcgc atagttatgg taacgtctct      4620
     gataaaactc gacgcttcta aaaagattag gattcatgac attctcctta tttattgaat      4680
     agatgatggt agaatccttg cgcttgcatt aactcttggt gactaccaac ttcaatgatt      4740
     ttcccctggt caagaacaat gacacggtta gttcgttcgg ctatactgag acgatgggct      4800
     acaaagagaa tggttttatc agttagggat ataagattat ctataacctt tttctcagtc      4860
     aagacatcaa gaccgctagt agcttcatct agtattaaaa caggagcttt agttaaaaga      4920
     gcacgagcga gagcgattcg ttgcttttgt cctcctgata gaccagctcc atcagagagc      4980
     tgagtttgat agcccatagg cattctttca atgtcttgac gaatttcagc taattcacaa      5040
     gcttttagaa tatcttcttg gctaatcata tgattaccgc ccaaggttaa gttttccaaa      5100
     atagagccat taaagatata ggcttgttgg ggtaggtaat taatatgacg gcgcaagact      5160
     tttttatcaa tgtttttaat atcctgatga ttgatggaaa tatgcccttt gtagggttca      5220
     aagaaattga caatcatttt ggctaaagtt gttttaccag aaccactaac tccaactagg      5280
     ctaaccttat ctccttgttt aatcgtgaga ttaatatctg ttaaggtatc tcgtccaaaa      5340
     ccatacttat aagaaaggtc atcaaattca atatcgccca tcaaaaaatg tgaatgaaca      5400
     gggttttctt gaacttgaaa ttcagattcg actagataga cttcgttcaa acggttatta      5460
     gcgaccttcg cagattggag tttggtttgg aggttgataa tattttccat aggagttgta      5520
     aagtaagaaa aaagtgtgtt aaaggtaatc agctgaccga tagaaatttt acttgacatg      5580
     actaattgag cgccaaacca taggataagg atattcagaa ctaattttgt tccctgcttt      5640
     aaactcgttt gtaaaataga atatttactg agcttaaagg atttttccaa taatctacaa      5700
     attcgctgtc tatattttga tagcgatttt cttcactcgt gagcgacttt atagtttcaa      5760
     tcccgttgat atcttcgata atggcagagc taaccataga attactttgc atgacatcat      5820
     ggttcatttt ttcgaaaggt ttcataaaag aaaagatgat gaacatgtat ataggaatgg      5880
     aaataagaga aagaaggaag agattagggt tttgtgccag caagacgccc cctacaagaa      5940
     tcagaataga aacatccaga aaaagagaaa gaatggtaga agccaaggca tctataatag      6000
     agttagcatc tgtgaaccgt gaaatgattt ctcctgtacg acgtgtcgca aagaaagaca      6060
     tgggaagttc aaaaatatgg cgaatatagg ataaaatcac atcaatactt aatctttgac      6120
     tcagaacggt taggagataa tctctggaga agctcatgac ttgttggagg atataggtga      6180
     taaccagacc aactgagatg attcctaaag ttgatttcat ctgatttgga atgtattcat      6240
     ccaagattcc ttggagatag taagaaccac ctatattgat aatagtgacc aataagcttg      6300
     agagaacaat gtaagcaatg agagattttt gtttgaaaat cagaggaagg aagcttgctt      6360
     agtagaccat tctttttatc tttatggggt tgatagctgg gtttggtagc tagaaaaata      6420
     gctactccag tccattcaga gaaaaagcgt tcttttgaca ttttagtgat ttttacagaa      6480
     gggtcaggat caccaataat cagatagtct ttctttgttt gatagacaac atagtaatgt      6540
     tggagttttc cttctttgtt aacgtgaacg ataaatggat aggggacatc actcatgtca      6600
     aagagcgttt tatctgcttg aacaggtctt gtttcaaagc ccatttcatc agcggctttt      6660
     acaatgccaa gagcagtcgt cccttcttta ttggtctttg caagttctct caagtgagct      6720
     agagaaaaat ctgaaccata gaatttagca atcgaggcta aggcagcgac accacagtct      6780
     ctcgcatcta tttgaggaac aaatgtacgt ttataagaag tcattggcaa ttcctttcat      6840
     atagtggata ggtctattat gtcataaaac taagttcata ttttatgaaa tcttgaatag      6900
     tcattaaaac ttcctgaatg gtaaaaaagt gattagaaat tatttttttt aaacatttag      6960
     aggtggcttg aaataaaaaa gctaattcaa gacgtttcga tgacaattca agatctggat      7020
     gaaaaatttt aaaaaacgat gatatactaa acttatcaaa gttacaacaa gacaaaaata      7080
     aaaaaagaaa aaaggagtat ttgtcatgaa tacaaaaatg atggaacaat tttctgttat      7140
     ggataatgaa gaactcgaaa tagttagtgg aggaagaggc aatttaggat ctgcaatcgg      7200
     tggttgtatt ggagcagtac tattagctgc tgcgactggt ccgataactg ggggagcagc      7260
     aacacttatt tgtgtaggtt caggaattat gtcctctttg taagattatg attcttaaat      7320
     atagtattat tatcgctatt aatttactgt cttatttact tacttacaaa atatcaaagt      7380
     tatctaagaa tgatgagaat aagatagtta gcaaaatttt aattatatta tcaatcgttt      7440
     atgtaatcgt tgatgcttta cttagttgat ggattggtag gaataaaaaa cttaactata      7500
     aactattatt tactaatatt ttttgctttc tgcaagttaa taaatagtat agtaaaactt      7560
     tttattgcaa ggagaataac gaaattaaga tattttagat actcaagatt attgaaatct      7620
     tagactaaaa aataggtact gctaccttta agaagatagt agacgtatat acttttttaa      7680
     gaaaatcaaa aagatactat aaaaaatcta tttgtttatt gaatttaaga ctttggtaac      7740
     aaattgaaaa taaaaaggag gtattcatca tgaatacaaa aatgttgtca cagttagagg      7800
     ttatggatac tgaaatgctt gcgaaagttg aaggggggta tagctccact gattgtcaaa      7860
     atgcactgat tacaggagtc actacgggaa ttataactgg tggaactgga gcaggtttgg      7920
     ccactttagg agtagctgga cttgctggtg catttgttgg agcacacatt ggtgcaattg      7980
     ggggtggatt aacatgctta ggaggtatgg ttggtgataa attgggacta agttggtaag      8040
     acttatagta aaattatgag gattctattc tgatttattt tagtttttta aaaaaggagt      8100
     atttgtcatg gatacaaaaa tgatgtcaca attttctgtt atggatactg aaatgcttgc      8160
     ttgcgttgaa ggtggcggat gcaattgggg agattttgcc aaagcaggtg ttggaggagc      8220
     agcagcaaga ggtcttcaac taggcattaa aacaggaaca tggcaaggtg cagcaactgg      8280
     tgctgcgggt ggagctatac ttggaggtgt agcctatgca gcaacatgtt ggtggtaatt      8340
     atggatttta aaagttttat tattggttta gtagttggta tatttggtcc ttatatggat      8400
     aatttaatta gaaaaatatt ttcaaaattt cccaaaaagg atacagatag taccccctaa      8460
     aaaataaatt tctcccctgt atttgctagc ttaatttaca ggggagtttc tttaatattg      8520
     tttcgcctgt caaaatgata tgtgatagca ggatgaaaag tctacaaaca agttggtatc      8580
     aatacaatat aaagaggaaa gtatgttttt catgcttgct tttttaattt ttacaattca      8640
     agaggttttg atgaccattt atgatttgag tgatccaagg tcaaaataag tgctatacta      8700
     gcagtgtaaa tgttcttgct caactaagat aaatcgcaca tttaggagga aatcttatga      8760
     agaaaaaaat actgattatt ttcgttctgt atctaatcat gtccatcttt ctatatccgc      8820
     ttagggagag tgcttggtat cagctatttt ataccatagt ctatatgatt gcggttatga      8880
     tctatttttc tttaattaaa aagaaagaaa agaaatgaaa gattttcttg attaaaaaga      8940
     atcatattct ttgtgagatt gttcctgggt cagttgcctt tgcttgtttc tacttatcta      9000
     tttctatttc gtcagttttc caatttcttt tagtggttat taacttgact tctattttgg      9060
     ttactgttta tcttactagg gaaatgagat taagagagtt tgaagatgat gatttggtta      9120
     gtcctagaac caatcaactc atgtttatcg gcttgacagg ctttatgttt gtcatttgtt      9180
     tgtatagagg tatttcagaa acagaattct atcaacaact aatcgtttat ataggtgtat      9240
     tctctgcttg tttatcacgc ttctgctcat gtggggcttg aagtattata aaaagtagct      9300
     ttctatcctt ttctgacagg atatttgagt agaaggctct attaaattgt tagtgaaata      9360
     aatgaatgga ggtatttaat atgaaataca gattattttt tgttattttc ttgagtagtg      9420
     tgttggatat tcttttaggg acatttttac aaatctctat cgtatctatt gggtggcttg      9480
     ttctttacag tggtttgttt gaagcaggag ttttccttct tgctaataaa ggggtggcgg      9540
     taaaaatcaa ggaagtagat attcgaaatc gctttaaatt tatttttgga aaaaccttat      9600
     ggtttcaaat tcttttgctc atctttttga taatcaaact ttatcttggt ttggatgcga      9660
     ggttgatttt attctatgga catattttca ttgtctttaa tgccttaatg tatctattat      9720
     ctagtagtca ggttagcctt aaaaaaaaca aactgtcttc ttaatcttac agcagtagag      9780
     cctgacaagg tgaggtcata gtagggagga tttctatgaa aaagtatcaa cttctattca      9840
     aaataagtgc agtcttctct tacttatttt tcgtatttgg tctttctcag ctgacgctta      9900
     tcgtccaaaa ttattggcaa ttttcttccc agattggtaa tttcgtctgg attcaaaata      9960
     tcttgagttt actttttatt ggagtcatga ttgtggttct tgttaagaca ggccatggtt     10020
     atctcttccg cattccaaga aaaaaatggc tttggtattc gattttgaca gtattagtgg     10080
     tagtgttcca gatctctttt aacgttcaga cagctaaaca tgttcagtca actgcggaag     10140
     gttgggctgt attgattggt tatagtggga ctaactttgc agagctaggt atttatatag     10200
     ccctgttctt tctggttcca ctgatggaag agttaatcta tagaggatta ctgcaacatg     10260
     ctttctttaa gcattcgcga tttggtcttg atttgcttct tccttctatt ttatttgctc     10320
     tccctcattt ttcaagcctg cctagtctgt tagatatctt cgtctttgca acagttggaa     10380
     tcatctttgc tggtttgacc cgctatacca agagcattta tccatcctat gcggtgcatg     10440
     tgatcaataa tattgtagcg accttcccgt ttttgctcac ttttctacat agggtcttgg     10500
     ggtaaaaaaa caaaaggctt gcttttcagc catagaggag gtcatcatgt ataaacactt     10560
     atttttccta gattccaaaa ctttagatcg gttgacaccc tatattctag tcttggcttc     10620
     tgacaccatt gcttttaatg tttttgtgct aacctttgta tctgcggtgg tttttaattt     10680
     cctaaattcc atgctagctt taatggctat attcataggg gctggctatg tggtcggatt     10740
     ttggttgcta aaatggtttg ttttggaaag gctagatcta aagaatgacg tgtaggaagt     10800
     ctgtttgttg aggaggataa ttttatggag ttttttgata aatttcatgc cttgtgtttt     10860
     ggatttttag tactaataat tgtcattata gttccttata cgattaacca tggggatttt     10920
     tttcaaaatg aatctgcatt gattcttgta agtcttcttg taacctcgct gagtgttgct     10980
     tatgctagaa agtttgaaat gatttctttt gggatgttaa gcaagaaaca acttttgctt     11040
     ttcattgcaa tctttcttct aagtgtactt gagacgctgg tttatattca tttcttcgct     11100
     gtttcttctg gctcaggggt ccaacacttg gcggaagtca gcagaggaat ttccctgtct     11160
     ttgattttaa ctacctcagt ttttggcccc atccaggagg aactcatttt cagaggactt     11220
     cttcaaggtg cggtttttga caattcttgg ttagggcttg tgctaacttc ctctctcttt     11280
     tctttcatgc atggaccttc taatgtccct tcgtttattt tttatctact tgggggtttg     11340
     ttgctgggct ttgcttataa aaagagtcaa aacctatggg tttctactct agtccatatg     11400
     ctttacaaca gttggccact cttatattat ttataa                               11436
//
