# Supplementary material for: Genomic analyses of pneumococci reveal a wide diversity of bacteriocins – including pneumocyclicin, a novel circular bacteriocin
Source: BMC Genomics. 2015 Jul 28;16(1):554. doi: 10.1186/s12864-015-1729-4 (PMC4517551; doi:10.1186/s12864-015-1729-4)
Supplement: Additional file 9: — Sequence and annotation files for blp cassette prototypes. [file 12864_2015_1729_MOESM9_ESM.zip › blp_prototype17c_9L2.fasta]

>blp_cassette_prototype17c_9L2
ctagtttgctctttgattttcattgagtattaacttggtcttgacttggtcaaagtggaa
gcggtcataggcccgccaagcggcgcgagttggagcatctggatcaagagcgctgagtcc
catgagaagactggaagtctggtaaaatttttctagttcaatcaagaatcgattatccac
tgtttcagccttggctagaaaaccaagaatagagtttaattgctcctgaaagcggacgtc
gtcagcgcttgcctgtttgcatgcttggtaggctttgtttaagtcagtaatcaaagtatg
agctcttttgatggggtctgtatctgtcatgggaatgcctcctttaatctgggtgccagt
cttacttctggcaactgtgttttgatactgttagtttatcacttttaattcttttttttt
attcaaatctttaattgtcattgaaatgtcttgaattgcgctgagtgaattttatgataa
aatagttgtaagctcatcatgatgttgtagaaaataatccttttaggagttttcaaagac
tgtttaggattgggtgtgcttgggctagaccttttctgttattcttttcttaggaggaga
atccaatgaaatatatgattattcagacgcagaaaacagtctataaagtaaacatcgacg
atatctactatatccaaacacatccaactaaagcccataccgtacagattgttacagaag
aagctagttttaatatgcttcaaaatttaagtaatcttgagaaccaatgtggggaaacct
tgatgagatgtcatcgaaattgtttggttaatcttgataaattaaaatcgattgattttc
aagaaagaatcctttttctcggagaagaaggtcaatacgctgtcaagtatgccagacgtc
gctatagagaaattcgtcaaaaatggttgaaagagggagagtaagaagatgagaatattt
gttttagaggatgatttttcccaacagactagaattgaaacgacgattgagaaacttttg
aaagcacatcatatcattcctagctcttttgaggtatttggcaagccggaccaactgctg
gctgaagtgcatgagaagggggcccatcagctattctttttggatattgagattcgaaat
gaagagatgaagggactggaagtggctagaaagattcgggatcgggatccttatgccctg
attgtctttgtgacgactcactcggagtttatgcccctgtcctttcgctaccaagtgtct
gctctggactatattgataaggccctttcggcagaggagtttgaatctcgaatcgagaca
gccctcctctatgccaatagtcaagatagtaaaagtctggcggaagattgcttttacttt
aaatcaaaatttgcccaattccaatatccttttaaagaggtttactatctcgaaacgtct
cccagagcccatcgtgttattctctataccaagacagacaggctggaatttacagcgagt
ctagaggaggttctcaagcaggagcctcgtctcttgcagtgccatcgctcttttctcatc
aatcctgccaatgtggtgcatttagataagaaagaaaaactgcttttctttcccaatggt
ggaagttgtctaatcgcgcgttataaggtcagggaagtgtctgaggctattaataactta
cactgagctaggagagtttatgaatgttgcttggatattgttgtatacacttgttactca
cggattaaaaattgtcatattctttaaggtagatggaattagtctcacttttgagaggat
ttttaaggcctttctttttaagatactgttggccgttgtttttggaatgcttggctatat
ggtaggaaatgtttacctatcttattttatggaacccttgtacggcataggcttatcttt
cttattgttaagagaacttcctaaaaaactccttctcttttatggtctctttccaatgat
attagtgaatctcttttatagaggtgtttcctattttgtgcttccatttttgggacaagg
gcaagtatatgatgactactcattcactgggttatgtataataattttcaatttcttcat
ttctctagcctttttgaaatggttggactatgattttactagtttgagaagggagattct
agatacaggttttcaaaagtccctgactcagattaactggataatgggggcttactattt
ggtgatacaaaatctgtcttactttgaatatgaacaggggattcaatcaacgactgttcg
ccatctcatcctagtcttttacctgctcttttttatggggattatcaagaaattggatac
ctatttgaaggacaaactccatgagagactgaaccaagagcaggacttgcgctacagaga
gatggagcggtatagtcggcatatagaggagctttataaggaagtacggagttttcgcca
tgactacaccaacctcttgactagcttacgtctgggcattgaagaggaggatatggagca
gataaaagagatctacgactcggtcttaaaggattctagtgaaaaattgcaggacaataa
atatgaccttggtcgattggtgaatattcgtgataaagccctcaaaagtctcctagctgg
aaaatttataaaagctagagaaaagaacattgtctttaatgttgaagttcctgaggagat
tcaggttgaggggatgagtctacttgattttctaaccgttgtgtctatcctttgtgacaa
cgctattgaagctagtgtagaagcctgtcaacctcatgtttcaattgcctttttaaaaaa
tggagcacaggagacctttatcattgaaaattccatcaaagaagagggcatcgatatttc
tgaaatcttctcctttggagcaagttctaaaggggaggagagaggagttggtctctatac
cgttatgaaaattgtggaaagtcatcccaataccagtctcaataccacctgccaaaatca
agtctttcgtcaggtacttactgtgatacatgcagaatgataaaaaacaagaccgagagt
gcgttctcttggtcttgtttttttatagttgtattggctgatgaaatccttttgtatttt
tttgttcaattatattaaatctatataagaaatcttcccaccatcctccacctataattt
ggttgagttcggtagttgttagttcttgaaatgaagttaggttttgtttcttatccatgt
tatgattctcctttttgataagataataaatagttatagagtgttatctgaaaattaatc
agaatgtgttaaaattttatctttgaaataatcaaaatatgttttctttgtagttacact
agtgacgcgaccttgtaagccatattggatgagtttactatcctcgttagatagttttgc
aagagcggttaatttaaagagattgccttgctctgttctggtaggagtttgatcaatact
ctgaagttggccgatgatggtggtgccgtgatttccaatcttctccagttttaatcttac
agtttgtcctttatctagtaaggggagatagtcagatgatacgtagtaagtgattagtac
ttctcttgtatctgtgatgacagggaatatttgagcaatttctgtaccagttggaattct
atttttaccttcaaattcgctgttcagatgaacgatacctttacttggagcggttaaggt
attgtttcctaagcgctgcgttgcttgatctagttgtacttttaattctgttaattgatt
ctccacggttagttgttgctgagaagctgtttgtaaaaattgagtgcggagtacttcaat
tttggttgctaaactattatcataagttgctacacttccgataccagcttgctgaatttt
gaggcttgcgatagatgattccagacctgcaatactttgattaatttgagataaaaatgg
ctcctctgccgttccttgtgtttgtccttgtgaggctacaagataacgattcaaaattga
ctggtgtggattgctagttggtaagcgtgctctgttatttatgatagcatctctcagctc
ttgatattctccaatttgttgttgaacttttgtaatttcttgttcaatagctgatgaact
gctattggcaagattggcttgatttgaaacttcagtgttagtctttgtgatacccagttc
aatatcatgggattgtttagtaaaattcataaaggtattatggtagccaaattcatcctc
gccagaaaaaagatcagtcgctttttctaaactttgtttcaaaattccaagtccttcttt
ttgcttctcaagtctttgtaattgagttgctaaggcagttttctgactctcatccattgt
ttcagagtatttgatgagtaagtcacctttttcaactacttgatttgccactaaatgatt
agcaaggataggattatcactggttgactgaatagatgcaatgacacttgtaggggcgat
ttctccttgggaagtaacagtaatttcttttgtggcaacaagggagaaaatcaagatgaa
agtaaacagtaatgacagaggtatgattaatactgtcgcatagttatggtaacgtctctg
ataaaactcgacgcttctaaaaagattaggattcatgacattctccttatttattgaata
gatgatggtagaatccttgcgcttgcattaactcttggtgactaccaacttcaatgattt
tcccctggtcaagaacaatgacacggttagttcgttcggctatactgagacgatgggcta
caaagagaatggttttatcagttagggatataagattatctataacctttttctcagtca
agacatcaagaccgctagtagcttcatctagtattaaaacaggagctttagttaaaagag
cacgagcgagagcgattcgttgcttttgtcctcctgatagaccagctccatcagagagct
gagtttgatagcccataggcattctttcaatgtcttgacgaatttcagctaattcacaag
cttttagaatatcttcttggctaatcatatgattaccgcccaaggttaagttttccaaaa
tagagccattaaagatataggcttgttggggtaggtaattaatatgacggcgcaagactt
ttttatcaatgtttttaatatcctgatgattgatggaaatatgccctttgtagggttcaa
agaaattgacaatcattttggctaaagttgttttaccagaaccactaactccaactaggc
taaccttatctccttgtttaatcgtgagattaatatctgttaaggtatctcgtccaaaac
catacttataagaaaggtcatcaaattcaatatcgcccatcaaaaaatgtgaatgaacag
ggttttcttgaacttgaaattcagattcgactagatagacttcgttcaaacggttattag
cgaccttcgcagattggagtttggtttggaggttgataatattttccataggagttgtaa
agtaagaaaaaagtgtgttaaaggtaatcagctgaccgatagaaattttacttgacatga
ctaattgagcgccaaaccataggataaggatattcagaactaattttgttccctgcttta
aactcgtttgtaaaatagaatatttactgagcttaaaggatttttccaataatctacaaa
ttcgctgtctatattttgatagcgattttcttcactcgtgagcgactttatagtttcaat
cccgttgatatcttcgataatggcagagctaaccatagaattactttgcatgacatcatg
gttcattttttcgaaaggtttcataaaagaaaagatgatgaacatgtatataggaatgga
aataagagaaagaaggaagagattagggttttgtgccagcaagacgccccctacaagaat
cagaatagaaacatccagaaaaagagaaagaatggtagaagccaaggcatctataataga
gttagcatctgtgaaccgtgaaatgatttctcctgtacgacgtgtcgcaaagaaagacat
gggaagttcaaaaatatggcgaatataggataaaatcacatcaatacttaatctttgact
cagaacggttaggagataatctctggagaagctcatgacttgttggaggatataggtgat
aaccagaccaactgagatgattcctaaagttgatttcatctgatttggaatgtattcatc
caagattccttggagatagtaagaaccacctatattgataatagtgaccaataagcttga
gagaacaatgtaagcaatgagagatttttgtttgaaaatcagaggaaggaagcttgctta
gtagaccattctttttatctttatggggttgatagctgggtttggtagctagaaaaatag
ctactccagtccattcagagaaaaagcgttcttttgacattttagtgatttttacagaag
ggtcaggatcaccaataatcagatagtctttctttgtttgatagacaacatagtaatgtt
ggagttttccttctttgttaacgtgaacgataaatggataggggacatcactcatgtcaa
agagcgttttatctgcttgaacaggtcttgtttcaaagcccatttcatcagcggctttta
caatgccaagagcagtcgtcccttctttattggtctttgcaagttctctcaagtgagcta
gagaaaaatctgaaccatagaatttagcaatcgaggctaaggcagcgacaccacagtctc
tcgcatctatttgaggaacaaatgtacgtttataagaagtcattggcaattcctttcata
tagtggataggtctattatgtcataaaactaagttcatattttatgaaatcttgaatagt
cattaaaacttcctgaatggtaaaaaagtgattagaaattattttttttaaacatttaga
ggtggcttgaaataaaaaagctaattcaagacgtttcgatgacaattcaagatctggatg
aaaaattttaaaaaacgatgatatactaaacttatcaaagttacaacaagacaaaaataa
aaaaagaaaaaaggagtatttgtcatgaatacaaaaatgatggaacaattttctgttatg
gataatgaagaactcgaaatagttagtggaggaagaggcaatttaggatctgcaatcggt
ggttgtattggagcagtactattagctgctgcgactggtccgataactgggggagcagca
acacttatttgtgtaggttcaggaattatgtcctctttgtaagattatgattcttaaata
tagtattattatcgctattaatttactgtcttatttacttacttacaaaatatcaaagtt
atctaagaatgatgagaataagatagttagcaaaattttaattatattatcaatcgttta
tgtaatcgttgatgctttacttagttgatggattggtaggaataaaaaacttaactataa
actattatttactaatattttttgctttctgcaagttaataaatagtatagtaaaacttt
ttattgcaaggagaataacgaaattaagatattttagatactcaagattattgaaatctt
agactaaaaaataggtactgctacttttaagaagatagtagacgtatatacttttttaag
aaaatcaaaaagatactataaaaaatctatttgtttattgaatttaagactttggtaaca
aattgaaaataaaaaggaggtattcatcatgaatacaaaaatgttgtcacagttagaggt
tatggatactgaaatgcttgcgaaagttgaaggggggtatagctccactgattgtcaaaa
tgcactgattacaggagtcactacgggaattataactggtggaactggagcaggtttggc
cactttaggagtagctggacttgctggtgcatttgttggagcacacattggtgcaattgg
gggtggattaacatgcttaggaggtatggttggtgataaattgggactaagttggtaaga
cttatagtaaaattatgaggattctattctgatttattttagttttttaaaaaaggagta
tttgtcatggatacaaaaatgatgtcacaattttctgttatggatactgaaatgcttgct
tgcgttgaaggtggcggatgcaattggggagattttgccaaagcaggtgttggaggagca
gcagcaagaggtcttcaactaggcattaaaacaggaacatggcaaggtgcagcaactggt
gctgcgggtggagctatacttggaggtgtagcctatgcagcaacatgttggtggtaatta
tggattttaaaagttttattattggtttagtagttggtatatttggtccttatatggata
atttaattagaaaaatattttcaaaatttcccaaaaaggatacagatagtaccccctaaa
aaataaatttctcccctgtatttgctagcttaatttacaggggagtttctttaaccccaa
ttattcacccctaatctaannnnnnnnnnnnnnnnnnnnnnnnnnnnnnnnnnnnnnnnn
nnnnnnnnnnnnnnnnnnnnnnnnnnnnnnnnnnnnnnnnnnnnnnnnnnnnnnnnnnnn
nnnnnnnnnnnnnnnnnnnnnnnnnnnnnnnnnnnnnnnnnnnnnnnnnnnnnnnnnnnn
nnnnnnnnnnnnnnnnnnnnnnnnnnnnnnnnnnnnnnnnnnnnnnnnnnnnnnnnnnnn
nnnnnnnnnnnnnnnnnnnnnnnnnnnnnnnnnnnnnnnnnnnnnnnnnnnnnnnnnnnn
nnnnnnnnnnnnnnnnnnnnnnnnnnnnnnnnnnnnnnnnnnnnnnnnnnnnnnnnnnnn
nnnnnnnnnnnnnnnnnnnnnnnnnnnnnnnnnnnnnnnnnnnnnnnnnnnnnnnnnnnn
nnnnnnnnnnnnnnnnnnnnnnnnnnnnnnnnnnnnnnnnnnnnnnnnnnnnnnnnnnnn
nnnnnnnnnnnnnnnnnnnnnnnnnnnnnnnnnnnnnnnnnnnnnnnnnnnnnnnnnnnn
nnnnnnnnnnnnnnnnnnnnnnnnnnnnnnnnnnnnnnnnnnnnnnnnnnnnnnnnnnnn
nnnnnnnnnnnnnnnnnnnnnnnnnnnnnnnnnnnnnnnnnnnnnnnnnnnnnnnnnnnn
nnnnnnnnnnnnnnnnnnnnnnnnnnnnnnnnnnnnnnnnnnnnnnnnnnnnnnnnnnnn
nnnnnnnnnnnnnnnnnnnnnnnnnnnnnnnnnnnnnnnnnnnnnnnnnnnnnnnnnnnn
nnnnnnnnnnnnnnnnnnnnnnnnnnnnnnnnnnnnnnnnnnnnnnnnnnnnnnnnnnnn
nnnnnnnnnnnnnnnnnnnnnnnnnnnnnnnnnnnnnnnnnnnnnnnnnnnnnnnnnnnn
nnnnnnnnnnnnnnnnnnnnnnnnnnnnnnnnnnnnnnnnnnnnnnnnnnnnnnnnnnnn
nnnnnnnnnnnnnnnnnnnnnnnnnnnnnnnnnnnnnnnnnnnnnnnnnnnnnnnnnnnn
nnnnnnnnnnnnnnnnnnnnnnnnnnnnnnnnnnnnnnnnnnnnnnnnnnnnnnnnnnnn
nnnnnnnnnnnnnnnnnnnnnnnnnnnnnnnnnnnnnnnnnnnnnnnnnnnnnnnnnnnn
nnnnnnnnnnnnnnnnnnnnnnnnnnnnnnnnnnnnnnnnnnnnnnnnnnnnnnnnnnnn
nnnnnnnnnnnnnnnnnnnnnnnnnnnnnnnnnnnnnnnnnnnnnnnnnnnnnnnnnnnn
nnnnnnnnnnnnnnnnnnnnnnnnnnnnnnnnnnnnnnnnnnnnnnnnnnnnnnnnnnnn
nnnnnnnnnnnnnnnnnnnnnnnnnnnnnnnnnnnnnnnnnnnnnnnnnnnnnnnnnnnn
nnnnnnnnnnnnnnnnnnnnnnnnnnnnnnnnnnnnnnnnnnnnnnnnnnnnnnnnnnnn
nnnnnnnnnnnnnnnnnnnnnnnnnnnnnnnnnnnnnnnnnnnnnnnnnnnnnnnnnnnn
nnnnnnnnnnnnnnnnnnnnnnnnnnnnnnnnnnnnnnnnnnnnnnnnnnnnnnnnnnnn
nnnnnnnnnnnnnnnnnnnnnnnnnnnnnnnnnnnnnnnnnnnnnnnnnnnnnnnnnnnn
nnnnnnnnnnnnnnnnnnnnnnnnnnnnnnnnnnnnnnnnnnnnnnnnnnnnttgagaga
ggtatgaatgatttgggtttaatattgtttcgcctgtcaaaatgatatgtgatagcagga
tgaaaagtctacaaacaagttggtatcaatacaatataaagaggaaagtatgtttttcat
gcttgcttttttaatttttacaattcaagaggttttgatgaccatttatgatttgagtga
tccaaggtcaaaataagtgctatactagcagtgtaaatgttcttgctcaactaagataaa
tcgcacatttaggaggaaatcttatgaagaaaaaaatactgattattttcgttctgtatc
taatcatgtccatctttctatatccgcttagggagagtgcttggtatcagctattttata
ccatagtctatatgattgcggttatgatctatttttctttaattaaaaagaaagaaaaga
aatgaaagattttcttgattaaaaagaatcatattctttgtgagattgttcctgggtcag
ttgcctttgcttgtttctacttatctatttctatttcgtcagttttccaatttcttttag
tggttattaacttgacttctattttggttactgtttatcttactagggaaatgagattaa
gagagtttgaagatgatgatttggttagtcctagaaccaatcaactcatgtttatcggct
tgacaggctttatgtttgtcatttgtttgtatagaggtatttcagaaacagaattctatc
aacaactaatcgtttatataggtgtattctctgcttgtttatcacgcttctgctcatgtg
gggcttgaagtattataaaaagtagctttctatccttttctgacaggatatttgagtaga
aggctctattaaattgttagtgaaataaatgaatggaggtatttaatatgaaatacagat
tattttttgttattttcttgagtagtgtgttggatattcttttagggacatttttacaaa
tctctatcgtatctattgggtggcttgttctttacagtggtttgtttgaagcaggagttt
tccttcttgctaataaaggggtggcggtaaaaatcaaggaagtagatattcgaaatcgct
ttaaatttatttttggaaaaaccttatggtttcaaattcttttgctcatctttttgataa
tcaaactttatcttggtttggatgcgaggttgattttattctatggacatattttcattg
tctttaatgccttaatgtatctattatctagtagtcaggttagccttaaaaaaaacaaac
tgtcttcttaatcttacagcagtagagcctgacaaggtgaggtcatagtagggaggattt
ctatgaaaaagtatcaacttctattcaaaataagtgcagtcttctcttacttatttttcg
tatttggtctttctcagctgacgcttatcgtccaaaattattggcaattttcttcccaga
ttggtaatttcgtctggattcaaaatatcttgagtttactttttattggagtcatgattg
tggttcttgttaagacaggccatggttatctcttccgcattccaagaaaaaaatggcttt
ggtattcgattttgacagtattagtggtagtgttccagatctcttttaacgttcagacag
ctaaacatgttcagtcaactgcggaaggttgggctgtattgattggttatagtgggacta
actttgcagagctaggtatttatatagccctgttctttctggttccactgatggaagagt
taatctatagaggattactgcaacatgctttctttaagcattcgcgatttggtcttgatt
tgcttcttccttctattttatttgctctccctcatttttcaagcctgcctagtctgttag
atatcttcgtctttgcaacagttggaatcatctttgctggtttgacccgctataccaaga
gcatttatccatcctatgcggtgcatgtgatcaataatattgtagcgaccttcccgtttt
tgctcacttttctacatagggtcttggggtaaaaaaacaaaaggcttgcttttcagccat
agaggaggtcatcatgtataaacacttatttttcctagattccaaaactttagatcggtt
gacaccctatattctagtcttggcttctgacaccattgcttttaatgtttttgtgctaac
ctttgtatctgcggtggtttttaatttcctaaattccatgctagctttaatggctatatt
cataggggctggctatgtggtcggattttggttgctaaaatggtttgttttggaaaggct
agatctaaagaatgacgtgtaggaagtctgtttgttgaggaggataattttatggagttt
tttgataaatttcatgccttgtgttttggatttttagtactaataattgtcattatagtt
ccttatacgattaaccatggggatttttttcaaaatgaatctgcattgattcttgtaagt
cttcttgtaacctcgctgagtgttgcttatgctagaaagtttgaaatgatttcttttggg
atgttaagcaagaaacaacttttgcttttcattgcaatctttcttctaagtgtacttgag
acgctggtttatattcatttcttcgctgtttcttctggctcaggggtccaacacttggcg
gaagtcagcagaggaatttccctgtctttgattttgactacctcagtttttggccccatc
caggaggaactcattttcagaggacttcttcaaggtgcggtttttgacaattcttggtta
gggcttgtgctaacttcctctctcttttctttcatgcatggaccttctaatgtcccttcg
tttattttttatctacttgggggcttgttgctgggccttgcttataaaaagagccaaaac
ttatgggtttctactctagtccagatgctttacaacagttggccactcttatattattta
taa
