# Supplementary material for: Genomic analyses of pneumococci reveal a wide diversity of bacteriocins – including pneumocyclicin, a novel circular bacteriocin
Source: BMC Genomics. 2015 Jul 28;16(1):554. doi: 10.1186/s12864-015-1729-4 (PMC4517551; doi:10.1186/s12864-015-1729-4)
Supplement: Additional file 9: — Sequence and annotation files for blp cassette prototypes. [file 12864_2015_1729_MOESM9_ESM.zip › blp_prototype17c_9L2_annotation.embl]

FT   source          1..13143
FT                   /organism="Streptococcus pneumoniae"
FT                   /mol_type="genomic DNA"
FT                   /strain="9L/2"
FT   CDS             complement(1..330)
FT                   /gene="blpT"
FT                   /inference="ab initio prediction:Prodigal:2.60"
FT                   /codon_start=1
FT                   /transl_table=11
FT                   /product="hypothetical protein"
FT                   /colour=10
FT   CDS             606..944
FT                   /gene="blpS"
FT                   /gene_synonym="spiR1"
FT                   /inference="ab initio prediction:Prodigal:2.60"
FT                   /codon_start=1
FT                   /transl_table=11
FT                   /product="LytTR DNA-binding domain protein"
FT                   /colour=9
FT   CDS             949..1686
FT                   /gene="blpR"
FT                   /gene_synonym="spiR2"
FT                   /inference="ab initio prediction:Prodigal:2.60"
FT                   /codon_start=1
FT                   /transl_table=11
FT                   /product="response regulator"
FT                   /colour=9
FT   CDS             1700..3040
FT                   /gene="blpH"
FT                   /gene_synonym="spiH"
FT                   /inference="ab initio prediction:Prodigal:2.60"
FT                   /codon_start=1
FT                   /transl_table=11
FT                   /product="histidine kinase"
FT                   /colour=9
FT   CDS             complement(3083..3238)
FT                   /gene="blpC"
FT                   /gene_synonym="spiP"
FT                   /inference="ab initio prediction:Prodigal:2.60"
FT                   /codon_start=1
FT                   /transl_table=11
FT                   /product="peptide pheromone"
FT                   /colour=9
FT   CDS             complement(3295..4656)
FT                   /gene="blpB"
FT                   /gene_synonym="spiD"
FT                   /inference="ab initio prediction:Prodigal:2.60"
FT                   /codon_start=1
FT                   /transl_table=11
FT                   /product="bacteriocin secretion accessory protein"
FT                   /colour=3
FT   CDS             complement(4667..5689)
FT                   /gene="blpA ORF3"
FT                   /gene_synonym="spiBC"
FT                   /inference="ab initio prediction:Prodigal:2.60"
FT                   /codon_start=1
FT                   /transl_table=11
FT                   /product="ABC transporter; ATPase domain and partial
FT                   transmembrane region"
FT                   /colour=3
FT   CDS             complement(5638..6291)
FT                   /gene="blpA ORF2"
FT                   /gene_synonym="spiB"
FT                   /inference="ab initio prediction:Prodigal:2.60"
FT                   /codon_start=1
FT                   /transl_table=11
FT                   /product="ABC transporter; partial transmembrane region"
FT                   /colour=3
FT   CDS             complement(6236..6823)
FT                   /gene="blpA ORF1"
FT                   /gene_synonym="spiA"
FT                   /inference="ab initio prediction:Prodigal:2.60"
FT                   /codon_start=1
FT                   /transl_table=11
FT                   /product="ABC transporter; C39 protease domain"
FT                   /colour=3
FT   CDS             7105..7302
FT                   /gene="blpI"
FT                   /gene_synonym="pncA"
FT                   /inference="ab initio prediction:Prodigal:2.60"
FT                   /codon_start=1
FT                   /transl_table=11
FT                   /product="class II bacteriocin precursor"
FT                   /colour=7
FT   CDS             7769..8038
FT                   /gene="blpJ"
FT                   /gene_synonym="pncD"
FT                   /inference="ab initio prediction:Prodigal:2.60"
FT                   /codon_start=1
FT                   /transl_table=11
FT                   /product="class II bacteriocin precursor"
FT                   /colour=7
FT   CDS             8107..8337
FT                   /gene="blpK"
FT                   /gene_synonym="pncE"
FT                   /inference="ab initio prediction:Prodigal:2.60"
FT                   /codon_start=1
FT                   /transl_table=11
FT                   /product="class II bacteriocin precursor"
FT                   /colour=7
FT   mobile_element  8515..10217
FT                   /gene="ISSpn5"
FT                   /inference="identification by IS Finder
FT                   (https://www-is.biotoul.fr/)"
FT                   /colour=12
FT   CDS             10464..10625
FT                   /gene="pncG"
FT                   /inference="ab initio prediction:Prodigal:2.60"
FT                   /codon_start=1
FT                   /transl_table=11
FT                   /product="membrane protein with putative function in
FT                   immunity"
FT                   /colour=4
FT   CDS             10635..10988
FT                   /gene="blpL"
FT                   /gene_synonym="pncH"
FT                   /inference="ab initio prediction:Prodigal:2.60"
FT                   /codon_start=1
FT                   /transl_table=11
FT                   /product="membrane protein with putative function in
FT                   immunity"
FT                   /colour=4
FT   CDS             11088..11471
FT                   /gene="blpX"
FT                   /gene_synonym="pncN"
FT                   /inference="ab initio prediction:Prodigal:2.60"
FT                   /codon_start=1
FT                   /transl_table=11
FT                   /product="membrane protein with putative function in
FT                   immunity"
FT                   /colour=4
FT   CDS             11523..12212
FT                   /gene="blpY"
FT                   /gene_synonym="pncO"
FT                   /inference="ab initio prediction:Prodigal:2.60"
FT                   /codon_start=1
FT                   /transl_table=11
FT                   /product="CAAX amino terminal protease"
FT                   /colour=2
FT   CDS             12254..12502
FT                   /gene="blpZ"
FT                   /gene_synonym="pncQ"
FT                   /inference="ab initio prediction:Prodigal:2.60"
FT                   /codon_start=1
FT                   /transl_table=11
FT                   /product="membrane protein with putative function in
FT                   immunity"
FT                   /colour=4
FT   CDS             12532..13143
FT                   /gene="pncP"
FT                   /gene_synonym="SP0547"
FT                   /inference="ab initio prediction:Prodigal:2.60"
FT                   /codon_start=1
FT                   /transl_table=11
FT                   /product="CAAX amino terminal protease"
FT                   /colour=2
SQ   Sequence 13143 BP; 3350 A; 1806 C; 2345 G; 3989 T; 1653 other;
     ctagtttgct ctttgatttt cattgagtat taacttggtc ttgacttggt caaagtggaa        60
     gcggtcatag gcccgccaag cggcgcgagt tggagcatct ggatcaagag cgctgagtcc       120
     catgagaaga ctggaagtct ggtaaaattt ttctagttca atcaagaatc gattatccac       180
     tgtttcagcc ttggctagaa aaccaagaat agagtttaat tgctcctgaa agcggacgtc       240
     gtcagcgctt gcctgtttgc atgcttggta ggctttgttt aagtcagtaa tcaaagtatg       300
     agctcttttg atggggtctg tatctgtcat gggaatgcct cctttaatct gggtgccagt       360
     cttacttctg gcaactgtgt tttgatactg ttagtttatc acttttaatt cttttttttt       420
     attcaaatct ttaattgtca ttgaaatgtc ttgaattgcg ctgagtgaat tttatgataa       480
     aatagttgta agctcatcat gatgttgtag aaaataatcc ttttaggagt tttcaaagac       540
     tgtttaggat tgggtgtgct tgggctagac cttttctgtt attcttttct taggaggaga       600
     atccaatgaa atatatgatt attcagacgc agaaaacagt ctataaagta aacatcgacg       660
     atatctacta tatccaaaca catccaacta aagcccatac cgtacagatt gttacagaag       720
     aagctagttt taatatgctt caaaatttaa gtaatcttga gaaccaatgt ggggaaacct       780
     tgatgagatg tcatcgaaat tgtttggtta atcttgataa attaaaatcg attgattttc       840
     aagaaagaat cctttttctc ggagaagaag gtcaatacgc tgtcaagtat gccagacgtc       900
     gctatagaga aattcgtcaa aaatggttga aagagggaga gtaagaagat gagaatattt       960
     gttttagagg atgatttttc ccaacagact agaattgaaa cgacgattga gaaacttttg      1020
     aaagcacatc atatcattcc tagctctttt gaggtatttg gcaagccgga ccaactgctg      1080
     gctgaagtgc atgagaaggg ggcccatcag ctattctttt tggatattga gattcgaaat      1140
     gaagagatga agggactgga agtggctaga aagattcggg atcgggatcc ttatgccctg      1200
     attgtctttg tgacgactca ctcggagttt atgcccctgt cctttcgcta ccaagtgtct      1260
     gctctggact atattgataa ggccctttcg gcagaggagt ttgaatctcg aatcgagaca      1320
     gccctcctct atgccaatag tcaagatagt aaaagtctgg cggaagattg cttttacttt      1380
     aaatcaaaat ttgcccaatt ccaatatcct tttaaagagg tttactatct cgaaacgtct      1440
     cccagagccc atcgtgttat tctctatacc aagacagaca ggctggaatt tacagcgagt      1500
     ctagaggagg ttctcaagca ggagcctcgt ctcttgcagt gccatcgctc ttttctcatc      1560
     aatcctgcca atgtggtgca tttagataag aaagaaaaac tgcttttctt tcccaatggt      1620
     ggaagttgtc taatcgcgcg ttataaggtc agggaagtgt ctgaggctat taataactta      1680
     cactgagcta ggagagttta tgaatgttgc ttggatattg ttgtatacac ttgttactca      1740
     cggattaaaa attgtcatat tctttaaggt agatggaatt agtctcactt ttgagaggat      1800
     ttttaaggcc tttcttttta agatactgtt ggccgttgtt tttggaatgc ttggctatat      1860
     ggtaggaaat gtttacctat cttattttat ggaacccttg tacggcatag gcttatcttt      1920
     cttattgtta agagaacttc ctaaaaaact ccttctcttt tatggtctct ttccaatgat      1980
     attagtgaat ctcttttata gaggtgtttc ctattttgtg cttccatttt tgggacaagg      2040
     gcaagtatat gatgactact cattcactgg gttatgtata ataattttca atttcttcat      2100
     ttctctagcc tttttgaaat ggttggacta tgattttact agtttgagaa gggagattct      2160
     agatacaggt tttcaaaagt ccctgactca gattaactgg ataatggggg cttactattt      2220
     ggtgatacaa aatctgtctt actttgaata tgaacagggg attcaatcaa cgactgttcg      2280
     ccatctcatc ctagtctttt acctgctctt ttttatgggg attatcaaga aattggatac      2340
     ctatttgaag gacaaactcc atgagagact gaaccaagag caggacttgc gctacagaga      2400
     gatggagcgg tatagtcggc atatagagga gctttataag gaagtacgga gttttcgcca      2460
     tgactacacc aacctcttga ctagcttacg tctgggcatt gaagaggagg atatggagca      2520
     gataaaagag atctacgact cggtcttaaa ggattctagt gaaaaattgc aggacaataa      2580
     atatgacctt ggtcgattgg tgaatattcg tgataaagcc ctcaaaagtc tcctagctgg      2640
     aaaatttata aaagctagag aaaagaacat tgtctttaat gttgaagttc ctgaggagat      2700
     tcaggttgag gggatgagtc tacttgattt tctaaccgtt gtgtctatcc tttgtgacaa      2760
     cgctattgaa gctagtgtag aagcctgtca acctcatgtt tcaattgcct ttttaaaaaa      2820
     tggagcacag gagaccttta tcattgaaaa ttccatcaaa gaagagggca tcgatatttc      2880
     tgaaatcttc tcctttggag caagttctaa aggggaggag agaggagttg gtctctatac      2940
     cgttatgaaa attgtggaaa gtcatcccaa taccagtctc aataccacct gccaaaatca      3000
     agtctttcgt caggtactta ctgtgataca tgcagaatga taaaaaacaa gaccgagagt      3060
     gcgttctctt ggtcttgttt ttttatagtt gtattggctg atgaaatcct tttgtatttt      3120
     tttgttcaat tatattaaat ctatataaga aatcttccca ccatcctcca cctataattt      3180
     ggttgagttc ggtagttgtt agttcttgaa atgaagttag gttttgtttc ttatccatgt      3240
     tatgattctc ctttttgata agataataaa tagttataga gtgttatctg aaaattaatc      3300
     agaatgtgtt aaaattttat ctttgaaata atcaaaatat gttttctttg tagttacact      3360
     agtgacgcga ccttgtaagc catattggat gagtttacta tcctcgttag atagttttgc      3420
     aagagcggtt aatttaaaga gattgccttg ctctgttctg gtaggagttt gatcaatact      3480
     ctgaagttgg ccgatgatgg tggtgccgtg atttccaatc ttctccagtt ttaatcttac      3540
     agtttgtcct ttatctagta aggggagata gtcagatgat acgtagtaag tgattagtac      3600
     ttctcttgta tctgtgatga cagggaatat ttgagcaatt tctgtaccag ttggaattct      3660
     atttttacct tcaaattcgc tgttcagatg aacgatacct ttacttggag cggttaaggt      3720
     attgtttcct aagcgctgcg ttgcttgatc tagttgtact tttaattctg ttaattgatt      3780
     ctccacggtt agttgttgct gagaagctgt ttgtaaaaat tgagtgcgga gtacttcaat      3840
     tttggttgct aaactattat cataagttgc tacacttccg ataccagctt gctgaatttt      3900
     gaggcttgcg atagatgatt ccagacctgc aatactttga ttaatttgag ataaaaatgg      3960
     ctcctctgcc gttccttgtg tttgtccttg tgaggctaca agataacgat tcaaaattga      4020
     ctggtgtgga ttgctagttg gtaagcgtgc tctgttattt atgatagcat ctctcagctc      4080
     ttgatattct ccaatttgtt gttgaacttt tgtaatttct tgttcaatag ctgatgaact      4140
     gctattggca agattggctt gatttgaaac ttcagtgtta gtctttgtga tacccagttc      4200
     aatatcatgg gattgtttag taaaattcat aaaggtatta tggtagccaa attcatcctc      4260
     gccagaaaaa agatcagtcg ctttttctaa actttgtttc aaaattccaa gtccttcttt      4320
     ttgcttctca agtctttgta attgagttgc taaggcagtt ttctgactct catccattgt      4380
     ttcagagtat ttgatgagta agtcaccttt ttcaactact tgatttgcca ctaaatgatt      4440
     agcaaggata ggattatcac tggttgactg aatagatgca atgacacttg taggggcgat      4500
     ttctccttgg gaagtaacag taatttcttt tgtggcaaca agggagaaaa tcaagatgaa      4560
     agtaaacagt aatgacagag gtatgattaa tactgtcgca tagttatggt aacgtctctg      4620
     ataaaactcg acgcttctaa aaagattagg attcatgaca ttctccttat ttattgaata      4680
     gatgatggta gaatccttgc gcttgcatta actcttggtg actaccaact tcaatgattt      4740
     tcccctggtc aagaacaatg acacggttag ttcgttcggc tatactgaga cgatgggcta      4800
     caaagagaat ggttttatca gttagggata taagattatc tataaccttt ttctcagtca      4860
     agacatcaag accgctagta gcttcatcta gtattaaaac aggagcttta gttaaaagag      4920
     cacgagcgag agcgattcgt tgcttttgtc ctcctgatag accagctcca tcagagagct      4980
     gagtttgata gcccataggc attctttcaa tgtcttgacg aatttcagct aattcacaag      5040
     cttttagaat atcttcttgg ctaatcatat gattaccgcc caaggttaag ttttccaaaa      5100
     tagagccatt aaagatatag gcttgttggg gtaggtaatt aatatgacgg cgcaagactt      5160
     ttttatcaat gtttttaata tcctgatgat tgatggaaat atgccctttg tagggttcaa      5220
     agaaattgac aatcattttg gctaaagttg ttttaccaga accactaact ccaactaggc      5280
     taaccttatc tccttgttta atcgtgagat taatatctgt taaggtatct cgtccaaaac      5340
     catacttata agaaaggtca tcaaattcaa tatcgcccat caaaaaatgt gaatgaacag      5400
     ggttttcttg aacttgaaat tcagattcga ctagatagac ttcgttcaaa cggttattag      5460
     cgaccttcgc agattggagt ttggtttgga ggttgataat attttccata ggagttgtaa      5520
     agtaagaaaa aagtgtgtta aaggtaatca gctgaccgat agaaatttta cttgacatga      5580
     ctaattgagc gccaaaccat aggataagga tattcagaac taattttgtt ccctgcttta      5640
     aactcgtttg taaaatagaa tatttactga gcttaaagga tttttccaat aatctacaaa      5700
     ttcgctgtct atattttgat agcgattttc ttcactcgtg agcgacttta tagtttcaat      5760
     cccgttgata tcttcgataa tggcagagct aaccatagaa ttactttgca tgacatcatg      5820
     gttcattttt tcgaaaggtt tcataaaaga aaagatgatg aacatgtata taggaatgga      5880
     aataagagaa agaaggaaga gattagggtt ttgtgccagc aagacgcccc ctacaagaat      5940
     cagaatagaa acatccagaa aaagagaaag aatggtagaa gccaaggcat ctataataga      6000
     gttagcatct gtgaaccgtg aaatgatttc tcctgtacga cgtgtcgcaa agaaagacat      6060
     gggaagttca aaaatatggc gaatatagga taaaatcaca tcaatactta atctttgact      6120
     cagaacggtt aggagataat ctctggagaa gctcatgact tgttggagga tataggtgat      6180
     aaccagacca actgagatga ttcctaaagt tgatttcatc tgatttggaa tgtattcatc      6240
     caagattcct tggagatagt aagaaccacc tatattgata atagtgacca ataagcttga      6300
     gagaacaatg taagcaatga gagatttttg tttgaaaatc agaggaagga agcttgctta      6360
     gtagaccatt ctttttatct ttatggggtt gatagctggg tttggtagct agaaaaatag      6420
     ctactccagt ccattcagag aaaaagcgtt cttttgacat tttagtgatt tttacagaag      6480
     ggtcaggatc accaataatc agatagtctt tctttgtttg atagacaaca tagtaatgtt      6540
     ggagttttcc ttctttgtta acgtgaacga taaatggata ggggacatca ctcatgtcaa      6600
     agagcgtttt atctgcttga acaggtcttg tttcaaagcc catttcatca gcggctttta      6660
     caatgccaag agcagtcgtc ccttctttat tggtctttgc aagttctctc aagtgagcta      6720
     gagaaaaatc tgaaccatag aatttagcaa tcgaggctaa ggcagcgaca ccacagtctc      6780
     tcgcatctat ttgaggaaca aatgtacgtt tataagaagt cattggcaat tcctttcata      6840
     tagtggatag gtctattatg tcataaaact aagttcatat tttatgaaat cttgaatagt      6900
     cattaaaact tcctgaatgg taaaaaagtg attagaaatt atttttttta aacatttaga      6960
     ggtggcttga aataaaaaag ctaattcaag acgtttcgat gacaattcaa gatctggatg      7020
     aaaaatttta aaaaacgatg atatactaaa cttatcaaag ttacaacaag acaaaaataa      7080
     aaaaagaaaa aaggagtatt tgtcatgaat acaaaaatga tggaacaatt ttctgttatg      7140
     gataatgaag aactcgaaat agttagtgga ggaagaggca atttaggatc tgcaatcggt      7200
     ggttgtattg gagcagtact attagctgct gcgactggtc cgataactgg gggagcagca      7260
     acacttattt gtgtaggttc aggaattatg tcctctttgt aagattatga ttcttaaata      7320
     tagtattatt atcgctatta atttactgtc ttatttactt acttacaaaa tatcaaagtt      7380
     atctaagaat gatgagaata agatagttag caaaatttta attatattat caatcgttta      7440
     tgtaatcgtt gatgctttac ttagttgatg gattggtagg aataaaaaac ttaactataa      7500
     actattattt actaatattt tttgctttct gcaagttaat aaatagtata gtaaaacttt      7560
     ttattgcaag gagaataacg aaattaagat attttagata ctcaagatta ttgaaatctt      7620
     agactaaaaa ataggtactg ctacttttaa gaagatagta gacgtatata cttttttaag      7680
     aaaatcaaaa agatactata aaaaatctat ttgtttattg aatttaagac tttggtaaca      7740
     aattgaaaat aaaaaggagg tattcatcat gaatacaaaa atgttgtcac agttagaggt      7800
     tatggatact gaaatgcttg cgaaagttga aggggggtat agctccactg attgtcaaaa      7860
     tgcactgatt acaggagtca ctacgggaat tataactggt ggaactggag caggtttggc      7920
     cactttagga gtagctggac ttgctggtgc atttgttgga gcacacattg gtgcaattgg      7980
     gggtggatta acatgcttag gaggtatggt tggtgataaa ttgggactaa gttggtaaga      8040
     cttatagtaa aattatgagg attctattct gatttatttt agttttttaa aaaaggagta      8100
     tttgtcatgg atacaaaaat gatgtcacaa ttttctgtta tggatactga aatgcttgct      8160
     tgcgttgaag gtggcggatg caattgggga gattttgcca aagcaggtgt tggaggagca      8220
     gcagcaagag gtcttcaact aggcattaaa acaggaacat ggcaaggtgc agcaactggt      8280
     gctgcgggtg gagctatact tggaggtgta gcctatgcag caacatgttg gtggtaatta      8340
     tggattttaa aagttttatt attggtttag tagttggtat atttggtcct tatatggata      8400
     atttaattag aaaaatattt tcaaaatttc ccaaaaagga tacagatagt accccctaaa      8460
     aaataaattt ctcccctgta tttgctagct taatttacag gggagtttct ttaaccccaa      8520
     ttattcaccc ctaatctaan nnnnnnnnnn nnnnnnnnnn nnnnnnnnnn nnnnnnnnnn      8580
     nnnnnnnnnn nnnnnnnnnn nnnnnnnnnn nnnnnnnnnn nnnnnnnnnn nnnnnnnnnn      8640
     nnnnnnnnnn nnnnnnnnnn nnnnnnnnnn nnnnnnnnnn nnnnnnnnnn nnnnnnnnnn      8700
     nnnnnnnnnn nnnnnnnnnn nnnnnnnnnn nnnnnnnnnn nnnnnnnnnn nnnnnnnnnn      8760
     nnnnnnnnnn nnnnnnnnnn nnnnnnnnnn nnnnnnnnnn nnnnnnnnnn nnnnnnnnnn      8820
     nnnnnnnnnn nnnnnnnnnn nnnnnnnnnn nnnnnnnnnn nnnnnnnnnn nnnnnnnnnn      8880
     nnnnnnnnnn nnnnnnnnnn nnnnnnnnnn nnnnnnnnnn nnnnnnnnnn nnnnnnnnnn      8940
     nnnnnnnnnn nnnnnnnnnn nnnnnnnnnn nnnnnnnnnn nnnnnnnnnn nnnnnnnnnn      9000
     nnnnnnnnnn nnnnnnnnnn nnnnnnnnnn nnnnnnnnnn nnnnnnnnnn nnnnnnnnnn      9060
     nnnnnnnnnn nnnnnnnnnn nnnnnnnnnn nnnnnnnnnn nnnnnnnnnn nnnnnnnnnn      9120
     nnnnnnnnnn nnnnnnnnnn nnnnnnnnnn nnnnnnnnnn nnnnnnnnnn nnnnnnnnnn      9180
     nnnnnnnnnn nnnnnnnnnn nnnnnnnnnn nnnnnnnnnn nnnnnnnnnn nnnnnnnnnn      9240
     nnnnnnnnnn nnnnnnnnnn nnnnnnnnnn nnnnnnnnnn nnnnnnnnnn nnnnnnnnnn      9300
     nnnnnnnnnn nnnnnnnnnn nnnnnnnnnn nnnnnnnnnn nnnnnnnnnn nnnnnnnnnn      9360
     nnnnnnnnnn nnnnnnnnnn nnnnnnnnnn nnnnnnnnnn nnnnnnnnnn nnnnnnnnnn      9420
     nnnnnnnnnn nnnnnnnnnn nnnnnnnnnn nnnnnnnnnn nnnnnnnnnn nnnnnnnnnn      9480
     nnnnnnnnnn nnnnnnnnnn nnnnnnnnnn nnnnnnnnnn nnnnnnnnnn nnnnnnnnnn      9540
     nnnnnnnnnn nnnnnnnnnn nnnnnnnnnn nnnnnnnnnn nnnnnnnnnn nnnnnnnnnn      9600
     nnnnnnnnnn nnnnnnnnnn nnnnnnnnnn nnnnnnnnnn nnnnnnnnnn nnnnnnnnnn      9660
     nnnnnnnnnn nnnnnnnnnn nnnnnnnnnn nnnnnnnnnn nnnnnnnnnn nnnnnnnnnn      9720
     nnnnnnnnnn nnnnnnnnnn nnnnnnnnnn nnnnnnnnnn nnnnnnnnnn nnnnnnnnnn      9780
     nnnnnnnnnn nnnnnnnnnn nnnnnnnnnn nnnnnnnnnn nnnnnnnnnn nnnnnnnnnn      9840
     nnnnnnnnnn nnnnnnnnnn nnnnnnnnnn nnnnnnnnnn nnnnnnnnnn nnnnnnnnnn      9900
     nnnnnnnnnn nnnnnnnnnn nnnnnnnnnn nnnnnnnnnn nnnnnnnnnn nnnnnnnnnn      9960
     nnnnnnnnnn nnnnnnnnnn nnnnnnnnnn nnnnnnnnnn nnnnnnnnnn nnnnnnnnnn     10020
     nnnnnnnnnn nnnnnnnnnn nnnnnnnnnn nnnnnnnnnn nnnnnnnnnn nnnnnnnnnn     10080
     nnnnnnnnnn nnnnnnnnnn nnnnnnnnnn nnnnnnnnnn nnnnnnnnnn nnnnnnnnnn     10140
     nnnnnnnnnn nnnnnnnnnn nnnnnnnnnn nnnnnnnnnn nnnnnnnnnn nnttgagaga     10200
     ggtatgaatg atttgggttt aatattgttt cgcctgtcaa aatgatatgt gatagcagga     10260
     tgaaaagtct acaaacaagt tggtatcaat acaatataaa gaggaaagta tgtttttcat     10320
     gcttgctttt ttaattttta caattcaaga ggttttgatg accatttatg atttgagtga     10380
     tccaaggtca aaataagtgc tatactagca gtgtaaatgt tcttgctcaa ctaagataaa     10440
     tcgcacattt aggaggaaat cttatgaaga aaaaaatact gattattttc gttctgtatc     10500
     taatcatgtc catctttcta tatccgctta gggagagtgc ttggtatcag ctattttata     10560
     ccatagtcta tatgattgcg gttatgatct atttttcttt aattaaaaag aaagaaaaga     10620
     aatgaaagat tttcttgatt aaaaagaatc atattctttg tgagattgtt cctgggtcag     10680
     ttgcctttgc ttgtttctac ttatctattt ctatttcgtc agttttccaa tttcttttag     10740
     tggttattaa cttgacttct attttggtta ctgtttatct tactagggaa atgagattaa     10800
     gagagtttga agatgatgat ttggttagtc ctagaaccaa tcaactcatg tttatcggct     10860
     tgacaggctt tatgtttgtc atttgtttgt atagaggtat ttcagaaaca gaattctatc     10920
     aacaactaat cgtttatata ggtgtattct ctgcttgttt atcacgcttc tgctcatgtg     10980
     gggcttgaag tattataaaa agtagctttc tatccttttc tgacaggata tttgagtaga     11040
     aggctctatt aaattgttag tgaaataaat gaatggaggt atttaatatg aaatacagat     11100
     tattttttgt tattttcttg agtagtgtgt tggatattct tttagggaca tttttacaaa     11160
     tctctatcgt atctattggg tggcttgttc tttacagtgg tttgtttgaa gcaggagttt     11220
     tccttcttgc taataaaggg gtggcggtaa aaatcaagga agtagatatt cgaaatcgct     11280
     ttaaatttat ttttggaaaa accttatggt ttcaaattct tttgctcatc tttttgataa     11340
     tcaaacttta tcttggtttg gatgcgaggt tgattttatt ctatggacat attttcattg     11400
     tctttaatgc cttaatgtat ctattatcta gtagtcaggt tagccttaaa aaaaacaaac     11460
     tgtcttctta atcttacagc agtagagcct gacaaggtga ggtcatagta gggaggattt     11520
     ctatgaaaaa gtatcaactt ctattcaaaa taagtgcagt cttctcttac ttatttttcg     11580
     tatttggtct ttctcagctg acgcttatcg tccaaaatta ttggcaattt tcttcccaga     11640
     ttggtaattt cgtctggatt caaaatatct tgagtttact ttttattgga gtcatgattg     11700
     tggttcttgt taagacaggc catggttatc tcttccgcat tccaagaaaa aaatggcttt     11760
     ggtattcgat tttgacagta ttagtggtag tgttccagat ctcttttaac gttcagacag     11820
     ctaaacatgt tcagtcaact gcggaaggtt gggctgtatt gattggttat agtgggacta     11880
     actttgcaga gctaggtatt tatatagccc tgttctttct ggttccactg atggaagagt     11940
     taatctatag aggattactg caacatgctt tctttaagca ttcgcgattt ggtcttgatt     12000
     tgcttcttcc ttctatttta tttgctctcc ctcatttttc aagcctgcct agtctgttag     12060
     atatcttcgt ctttgcaaca gttggaatca tctttgctgg tttgacccgc tataccaaga     12120
     gcatttatcc atcctatgcg gtgcatgtga tcaataatat tgtagcgacc ttcccgtttt     12180
     tgctcacttt tctacatagg gtcttggggt aaaaaaacaa aaggcttgct tttcagccat     12240
     agaggaggtc atcatgtata aacacttatt tttcctagat tccaaaactt tagatcggtt     12300
     gacaccctat attctagtct tggcttctga caccattgct tttaatgttt ttgtgctaac     12360
     ctttgtatct gcggtggttt ttaatttcct aaattccatg ctagctttaa tggctatatt     12420
     cataggggct ggctatgtgg tcggattttg gttgctaaaa tggtttgttt tggaaaggct     12480
     agatctaaag aatgacgtgt aggaagtctg tttgttgagg aggataattt tatggagttt     12540
     tttgataaat ttcatgcctt gtgttttgga tttttagtac taataattgt cattatagtt     12600
     ccttatacga ttaaccatgg ggattttttt caaaatgaat ctgcattgat tcttgtaagt     12660
     cttcttgtaa cctcgctgag tgttgcttat gctagaaagt ttgaaatgat ttcttttggg     12720
     atgttaagca agaaacaact tttgcttttc attgcaatct ttcttctaag tgtacttgag     12780
     acgctggttt atattcattt cttcgctgtt tcttctggct caggggtcca acacttggcg     12840
     gaagtcagca gaggaatttc cctgtctttg attttgacta cctcagtttt tggccccatc     12900
     caggaggaac tcattttcag aggacttctt caaggtgcgg tttttgacaa ttcttggtta     12960
     gggcttgtgc taacttcctc tctcttttct ttcatgcatg gaccttctaa tgtcccttcg     13020
     tttatttttt atctacttgg gggcttgttg ctgggccttg cttataaaaa gagccaaaac     13080
     ttatgggttt ctactctagt ccagatgctt tacaacagtt ggccactctt atattattta     13140
     taa                                                                   13143
//
