# Supplementary material for: Genomic analyses of pneumococci reveal a wide diversity of bacteriocins – including pneumocyclicin, a novel circular bacteriocin
Source: BMC Genomics. 2015 Jul 28;16(1):554. doi: 10.1186/s12864-015-1729-4 (PMC4517551; doi:10.1186/s12864-015-1729-4)
Supplement: Additional file 9: — Sequence and annotation files for blp cassette prototypes. [file 12864_2015_1729_MOESM9_ESM.zip › blp_prototype17d_GA44511.fasta]

>blp_cassette_prototype17d_GA44511
ctagtttgctctttgattttcattgagtattaacttggtcttgacttggtcaaagtggaa
gcggtcataggcccgccaagcggcgcgagttggagcatctggatcaagagcgctgagtcc
catgagaagactggaagtctggtaaaatttttctagttcaatcaagaatcgattatccac
tgtttcagccttggctagaaaaccaagaatagagtttaattgctcctgaaagcggacgtc
gtcagcacttgcctgtttgcatgcttggtaggctttgtttaagtcagtaatcaaagtatg
agctcttttgatggggtctgtatctgtcatgggaatgcctcctttaatctgggtgccagt
cttacttctggcaactgtgttttgatactgttagtttatcacttttaattctttttttat
tcaaatctttaattgtcattgaaatgtcttgaattgcgctgagtgaattttatgataaaa
tagttgtaagctcatcatgatgttgtagaaaaataatccttttaggagctttcaaagact
gtttaggattgggtgggcttgggctagaacttttctgttattcttttcttaggaggagaa
tccaatgaaacatatgattattcagacgcagaaaacagtctataaagtaaacgtcgacga
tatctactatatccaaacacatccaactaaatccaaacacatccaactaaagcccatacc
gtacagattgttacagaaaaagctagttttaatatgcttcaaaatttaagtaatcttgag
aaccaatgtggggaaaccttgatgagatgtcatcgaaattgtttggttaatcttgataaa
ttaaaatcgattgattttcaagaaagaatcctttttctcggagaagaaggtcaatacgct
gtcaagtatgccagacgtcgctatagagaaattcgtcaaaaatggttgaaagagggagag
taagaagatgagaatatttgttttagaggatgatttttcccaacagactagaattgaaac
gacgattgagaaacttttgaaagcacatcatatcattcctagctcttttgaggtatttgg
caagccggaccaactgctggctgaagtgcatgagaagggggcccatcagctattcttttt
ggatattgagattcgaaatgaagagatgaagggactggaagtggctagaaagattcggga
tcgggatccttatgccctgattgtctttgtgacgactcactcggagtttatgcccctgtc
ttttcgctaccaagtgtctgctttggactacattgataaggccttgtcagcagaggagtt
tgaatctcggatcgagacagccctcctctatgccaatagtcaagatagtaaaagtctggc
ggaagattgcttttactttaaatcaaaatttgcccaatttcagtatccttttaaagaggt
ttactatctcgaaacgtcgcccagagcccatcgtgttattctctataccaagacagacag
gctggaatttacagcgagtttagaggaggttttcaagcaggagccccgtctcttgcagtg
ccaccgctcttttctcatcaatcctgcaaatgtggtgcatttggataagaaagaaaaact
gcttttctttcccaatggtggaagttgtctaatcgcccgttataaggtcagggaagtgtc
tgaggccatcaataaattacactgagctaggagaatttatgaacattgcttggatattgt
tgtatacacttgttactaatggactagaaattgtcatcttctttaaggtggatggaattg
atcttactttcgagaggatttttaaggcctttctttttaagatactgttggcctttgttt
ttgtgatgattagctatatagtaggaaatgtttacctatcttattttatggaacccttgt
acggcataggcttatctttcttattattgagagggcttcctaaaaaactccttttctttt
atggtctctttccaatgatattggtgaatctcttttatagaggagtctcctattttgtgc
ttccatttttgggacaagggcaagtatatgatggctactcatttactgggttatgtataa
taattttcaatttcttcatttctctagcttttttgaaatggttggactacgattttacta
gcttgagaaaggagattctcgataaagcctttcaaaagtccctggctcagattaactgga
taatgggtggctactatctagtcatggaaagtctgtctttttttgaatatgaacaaagta
ttcaatcaaagactgttcgccatctcatcctagtcttttacctactcttttttatggggg
ttatcaagaaattggatacctatttgaaggaaaaactctatgagagattggaacaagagc
aggccctgcgctatagagatatggaacgctatagtcggcatatagaggagctttacaagg
aagtacggagttttcgccatgattataccaacctcttgactagcttacgtctgggcattg
aagaggaggatatggagcagataaaagaggtctatggctccgtcttaaaggattccagtc
agaaattgcagaacaataaatatgacctgggcagattggtaaatattcgtgataaagcct
tcaaaagtcttctagcagggaaatttttaaaagccagagataagaacattgtctttaatg
tcgaagttcctgaggagattcaggtcgaggggatgagtctacttgattttctaaccattg
tgtctatcctttgtgacaatgctattgaagccagtgtggaagctagtcaacctcatgttt
caatcgcctttttaaaaaatggagcacaggagacctttatcatcgaaaactccatcaaag
aagagggcatcgatatttctgaaatcttctcctttggagccagttctaaaggggaggaga
gaggagttggtctctataccgtcatgaagattgtggaaagccatcctaataccagtctaa
ataccacctgtcaaaatcaagtctttcgtcaggtacttactgtgatacatacagaatgat
gaaaaataagaccgagagtacttgtttctcggtcttgtttttatagctgaataggtagtt
caagtgcttttgtgattttaaatttacttaaaattgtttcatgtaagatatcttcccaca
gtcctccacctgtaatttggttgagttcggtagttgttagttcttgaaatgaagctaggt
tttgtttcttatccatgttatgattctcctttttgataagataataaatagttatagagt
gttatctgaaaattaatcagaatgggttaaaattttatctttgaaataatcaaaatatgt
tttctttgcagttacactagtgacgcgaccttgtaagccatattggatgagtttactatc
ctcattagatagttttgcaagagcggttaatttaaagagattaccttgctctgttctggt
aggagtttgatcaattgtctgaagttggccgatgatggtggtgccgtgatttccaatctt
ctccagttttaatcttacagtttgtcctttatctagtagaggtagatagtcagaagatac
gtagtaagtgattagtacttctcttgtatctgtgatgacagggaatatttgagcaatttc
tgtaccagttggaattctatttttaccttcaaattcgctgttcagatgaacgataccttt
acttggagcggttaaggtattgtttcctaagcgctgcgttgcttgatctagttgtacttt
taattctgttaattgattctccacggttagttgttgctgagaagctgtttgtaaaaattg
agtgcggagtacttcaattttggttgctaaactattatcataagttgctacacttccgat
accagcttgctgaattttgaggcttgcgatagatgattccagacctgcaatactttgatt
aatttgagataaaaatggctcctctgccgttccttgtgtttgtccttgtgaggctacaag
ataacgattcaaaattgactggtgtggattgctagttggtaagcgtgctctgttatttat
gatagcatctctcagctcttgatattctccaatttgttgttgaacttttgtaatttcttg
ttcaatagctgatgaactgctattggcaagattggcttgatttgaaacttcagtgttagt
ctttgtgatacccagttcaatatcatgggattgtttagtaaaattcataaaggtattatg
gtagccaaattcatcctcgccagaaaaaagatcagtcgctttttctaaactttgtttcaa
aattccaagtccttctttttgcttctcaagtctttgtaattgagttgctaaggcagtttt
ctgactctcatccattgtttcagagtatttgatgagtaagtcccctttttcaactacttg
atttgccactaaatgattagctaggataggattatcactggttgactgaatggaggcaat
gacacttgtaggggcgatttctccttgggaagtaacagtaatttcttttgtggcaacaag
ggagaaaatcaagatgaaagtaaatagtaatgaaagaggtataattaacactgtcgcata
gttatggtaacgtctctgataaaactcgacgcttctaaaaagattaggattcatgacatt
ctccttatttattgaatagatgatggtagaaaccttgcgcctgcattaactcttggtgac
taccaacttcaatgattttcccctggtcaagaacaatgacacggttggttcgttcggcta
tactgagacgatgggctacaaagagaatggttttatcagttagagacataagattatcta
taacctttttctcagtcaagacatcaagaccgctagtagcttcgtctagtattaaaacag
gagatttagttaaaagagcacgagcgagggctattcgttgcttttgtcctcctgatagac
cagctccatcagagagctgagtttgatagcccataggcattctttcaatgtcttgacgaa
tttcagctaattcacaagctcttagaatatcttcttggctaatcatatgattaccgccca
aagttaagttttccaagatagagccattaaagatataggcttgttgtggtaggtaattaa
tatgacggcgcaagacttttttatcaatgtttttaatatcctgatgattgatggaaatat
gtcctttgtagggttcaaagaaattgacaatcattttggctaaagttgttttaccagaac
cactaactccaactaggctaaccttatctccttgtttaatcgtgagattaatatctgtta
aggtatctcgtccaaaaccatacttataagaaaggtcatcaaattcaatatcgcccatca
aaaaatgtgaatgaacagggttttcttgaacttgaaattcagattcgactagatagactt
cgttcaaacggttattagcgaccttcgcagattggagtttggtttggaggttgataatat
tttccataggagttgtaaagtaagaaaaaagtgtgttaaaggtaatcagctgaccgatag
aaattttacttgacatgactaattgagcgccaaaccataggataaggatattcagaacta
attttgttccctgctttaaactcgtttgtaaaatagaatatttactgagcttaaaggatt
tttccaataatctacaaattcgctgtctatattttgatagcgattttcttcactcgtgag
cgactttatagtttcaatcccgttgatatcttcgataatggcagagctaaccatagaatt
actttgcatgacatcatggttcattttttcgaaaggtttcataaaagaaaagatgatgaa
catgtatataggaatggaaataagagaaagaaggaagagattagggttttgtgccagcaa
gacgccccctacaagaatcagaatagaaacatccagaaaaagagaaagaatggtagaagc
caaggcatctataatagagttagcatctgtgaaccgtgaaatgatttctcctgtacgacg
tgtcgcaaagaaagacatgggaagttcaaaaatatggcgaatataggataaaatcacatc
aatacttaatctttgactcagaacggttaggagataatctctggagaagctcatgacttg
ttggaggatataggtgataaccagaccaactgagatgattcctaaagttgatttcatctg
atttggaatgtattcatccaagattccttggagatagtaagaaccacctatattgataat
agtgaccaataagcttgagagaacaatgtaagcaatgagagatttttgtttgaaaatcag
aggaaggaagcttgcttagtagaccattctttttatctttatggggttgatagctgggtt
tggtagctagaaaaatagctactccagtccattcagagaaaaagcgttcttttgacattt
tagtgatttttacagaagggtcaggatcaccaataatcagatagtctttctttgtttgat
agacaacatagtaatgttggagttttccttctttgttaacgtgaacgataaatggatagg
ggacatcactcatgtcaaagagcgttttatctgcttgaacaggtcttgtttcaaagccca
tttcatcagcggcttttacaatgccaagagcagtcgtcccttctttattggtctttgcaa
gttctctcaagtgagctagagaaaaatctgaaccatagaatttagcaatcgaggctaagg
cagcgacaccacagtctctcgcatctatttgaggaacaaatgtacgtttataagaagtca
ttggcaattcctttcatatagtggataggtctattatgtcataaaactaagttcatattt
tatgaaatcttgaatagtcattaaaacttcctgaatggtaaaaaagtgattagaaattat
ttttttaaacatttagaggtggcttgaaataaaaaagctaattcaagacgtttcgatgac
aattcaagatctggatgaaaaattttaaaaacgatgatatactaaacttatcaaagttac
aacaagacaaaaataaaaaagaaaaaaggagtatttgtcatgaatacaaaaatgatggaa
caattttctgttatggataatgaagaactcgaaatagttagtggaggaagaggcaattta
ggatctgcaatcggtggttgtattggagcagtactattagctgctgcgactggtccgata
actgggggagcagcaacacttatttgtgtaggttcaggaattatgtcctctttgtaagat
tatgattcttaaatatagtattattatcgctattaatttactgtcttatttacttactta
caaaatatcaaagttatctaagaatgatgagaataagatagttagcaaaattttaattat
attatcaatcgtttatgtaatcgttgatgctttacttagttgatggattggtaggaataa
aaaacttaactataaactattatttactaatattttttgctttctgcaagttaataaata
gtatagtaaaactttttattgcaaggagaataacgaaattaagatattttagatactcaa
gattattgaaatcttagactaaaaaataggtactgctacctttaagaagatagtagacgt
atatactttttaagaaaatcaaaaagatactataaaaaatctatttgtttattgaattta
agactttggtaacaaattgaaaataaaaaggaggtattcatcatgaatacaaaaatgttg
tcacagttagaggttatggatactgaaatgcttgcgaaagttgaaggggggtatagctcc
actgattgtcaaaatgcactgattacaggagtcactacgggaattataactggtggaact
ggagcaggtttggccactttaggagtagctggacttgctggtgcatttgttggagcacac
attggtgcaattgggggtggattaacatgcttaggaggtatggttggtgataaattggga
ctaagttggtaagacttatagtaaaattatgaggattctattctgatttattttagtttt
ttaaaaaaggagtatttgtcatggatacaaaaatgatgtcacaattttctgttatggata
ctgaaatgcttgcttgcgttgaaggtggcggatgcaattggggagattttgccaaagcag
gtgttggaggagcagcagcaagaggtcttcaactaggcattaaaacaggaacatggcaag
gtgcagcaactggtgctgcgggtggagctatacttggaggtgtagcctatgcagcaacat
gttggtggtaattatggattttaaaagttttattattggtttagtagttggtatatttgg
tccttatatggataatttaattagaaaaatattttcaaaatttcccaaaaaggatacaga
tagtaccccctaaaaaataaatttctcccctgtatttgctagcttaatttacaggggagt
ttctttaatattgtttcgcctgtcaaaatgatatgtgatagcaggatgaaaagtctacaa
acaagttggtatcaatacaatataaagaggaaagtatgtttttcatgcttgcttttttaa
tttttacaattcaagaggttttgatgaccatttatgatttgagtgatccaaggtcaaaat
aagtgctatactagcagtgtaaatgttcttgctcaactaagataaatcgcacatttagga
ggaaatcttatgaagaaaaaaatactgattattttcgttctgtatctaatcatgtccatc
tttctatatccgcttagggagagtgcttggtatcagctattttataccatagtctatatg
attgcggttatgatctatttttctttaattaaaaagaaagaaaagaaatgaaagattttc
ttgattaaaaagaatcatattctttgtgagattgttcctgggtcagttgcctttgcttgt
ttctacttatctatttctatttcgtcagttttccaatttcttttagtggttattaacttg
acttctattttggttactgtttatcttactagggaaatgagattaagagagtttgaagat
gatgatttggttagtcctagaaccaatcaactcatgtttatcggcttgacaggctttatg
tttgtcatttgtttgtatagaggtatttcagaaacagaattctatcaacaactaatcgtt
tatataggtgtattctctgcttgtttatcacgcttctgctcatgtggggcttgaagtatt
ataaaaagtagctttctatccttttctgacaggatatttgagtagaaggctctattaaat
tgttagtgaaataaatgaatggaggtatttaatatgaaatacagattattttttgttatt
ttcttgagtagtgtgttggatattcttttagggacatttttacaaatctctatcgtatct
attgggtggcttgttctttacagtggtttgtttgaagcaggagttttccttcttgctaat
aaaggggtggcggtaaaaatcaaggaagtagatattcgaaatcgctttaaatttattttt
ggaaaaaccttatggtttcaaattcttttgctcatctttttgataatcaaactttatctt
ggtttggatgcgaggttgattttattctatggacatattttcattgtctttaatgcctta
atgtatctattatctagtagtcaggttagccttaaaaaaaacaaactgtcttcttaatct
tacagcagtagagcctgacaaggtgaggtcatagtagggaggatttctatgaaaaagtat
caacttctattcaaaataagtgcagtcttctcttacttatttttcgtatttggtctttct
cagctgacgcttatcgtccaaaattattggcaattttcttcccagattggtaatttcgtc
tggattcaaaatatcttgagtttactttttattggagtcatgattgtggttcttgttaag
acaggccatggttatctcttccgcattccaagaaaaaaatggctttggtattcgattttg
acagtattagtggtagtgttccagatctcttttaacgttcagacagctaaacatgttcag
tcaactgcggaaggttgggctgtattgattggttatagtgggactaactttgcagagcta
ggtatttatatagccctgttctttctggttccactgatggaagagttaatctatagagga
ttactgcaacatgctttctttaagcattcgcgatttggtcttgatttgcttcttccttct
attttatttgctctccctcatttttcaagcctgcctagtctgttagatatcttcgtcttt
gcaacagttggaatcatctttgctggtttgacccgctataccaagagcatttatccatcc
tatgcggtgcatgtgatcaataatattgtagcgaccttcccgtttttgctcacttttcta
catagggtcttggggtaaaaaaacaaaaggcttgcttttcagccatagaggaggtcatca
tgtataaacacttatttttcctagattccaaaactttagatcggttgacaccctatattc
tagtcttggcttctgacaccattgcttttaatgtttttgtgctaacctttgtatctgcgg
tggtttttaatttcctaaattccatgctagctttaatggctatattcataggggctggct
atgtggtcggattttggttgctaaaatggtttgttttggaaaggctagatctaaagaatg
acgtgtaggaagtctgtttgttgaggaggataattttatggagttttttgataaatttca
tgccttgtgttttggatttttagtactaataattgtcattatagttccttatacgattaa
ccatggggatttttttcaaaatgaatctgcattgattcttgtaagtcttcttgtaacctc
gctgagtgttgcttatgctagaaagtttgaaatgatttcttttgggatgttaagcaagaa
acaacttttgcttttcattgcaatctttcttctaagtgtacttgagacgctggtttatat
tcatttcttcgctgtttcttctggctcaggggtccaacacttggcggaagtcagcagagg
aatttccctgtctttgattttgactacctcagtttttggccccatccaggaggaactcat
tttcagaggacttcttcaaggtgcggtttttgacaattcttggttagggcttgtgctaac
ttcctctctcttttctttcatgcatggaccttctaatgtcccttcgtttattttttatct
acttgggggcttgttgctgggccttgcttataaaaagagccaaaacctatgggtttctac
tctagtccagatgctttacaacagttggccactcctatattatttataa
