# Supplementary material for: Genomic analyses of pneumococci reveal a wide diversity of bacteriocins – including pneumocyclicin, a novel circular bacteriocin
Source: BMC Genomics. 2015 Jul 28;16(1):554. doi: 10.1186/s12864-015-1729-4 (PMC4517551; doi:10.1186/s12864-015-1729-4)
Supplement: Additional file 9: — Sequence and annotation files for blp cassette prototypes. [file 12864_2015_1729_MOESM9_ESM.zip › blp_prototype17d_GA44511_annotation.embl]

FT   source          1..11449
FT                   /organism="Streptococcus pneumoniae"
FT                   /mol_type="genomic DNA"
FT                   /strain="GA44511"
FT   CDS             complement(1..330)
FT                   /gene="blpT"
FT                   /inference="ab initio prediction:Prodigal:2.60"
FT                   /codon_start=1
FT                   /transl_table=11
FT                   /product="hypothetical protein"
FT                   /colour=10
FT   CDS             join(605..691,712..963)
FT                   /gene="blpS"
FT                   /gene_synonym="spiR1"
FT                   /inference="ab initio prediction:Prodigal:2.60; modified"
FT                   /codon_start=1
FT                   /transl_table=11
FT                   /pseudo
FT                   /note="frameshift due to 20nt insertion (repeat)"
FT                   /product="LytTR DNA-binding domain protein"
FT                   /colour=11
FT   CDS             968..1705
FT                   /gene="blpR"
FT                   /gene_synonym="spiR2"
FT                   /inference="ab initio prediction:Prodigal:2.60"
FT                   /codon_start=1
FT                   /transl_table=11
FT                   /product="response regulator"
FT                   /colour=9
FT   CDS             1719..3059
FT                   /gene="blpH"
FT                   /gene_synonym="spiH"
FT                   /inference="ab initio prediction:Prodigal:2.60"
FT                   /codon_start=1
FT                   /transl_table=11
FT                   /product="histidine kinase"
FT                   /colour=9
FT   CDS             complement(3101..3256)
FT                   /gene="blpC"
FT                   /gene_synonym="spiP"
FT                   /inference="ab initio prediction:Prodigal:2.60"
FT                   /codon_start=1
FT                   /transl_table=11
FT                   /product="peptide pheromone"
FT                   /colour=9
FT   CDS             complement(3313..4674)
FT                   /gene="blpB"
FT                   /gene_synonym="spiD"
FT                   /inference="ab initio prediction:Prodigal:2.60"
FT                   /codon_start=1
FT                   /transl_table=11
FT                   /product="bacteriocin secretion accessory protein"
FT                   /colour=3
FT   CDS             complement(4685..5707)
FT                   /gene="blpA ORF3"
FT                   /gene_synonym="spiBC"
FT                   /inference="ab initio prediction:Prodigal:2.60"
FT                   /codon_start=1
FT                   /transl_table=11
FT                   /product="ABC transporter; ATPase domain and partial
FT                   transmembrane region"
FT                   /colour=3
FT   CDS             complement(5656..6309)
FT                   /gene="blpA ORF2"
FT                   /gene_synonym="spiB"
FT                   /inference="ab initio prediction:Prodigal:2.60"
FT                   /codon_start=1
FT                   /transl_table=11
FT                   /product="ABC transporter; partial transmembrane region"
FT                   /colour=3
FT   CDS             complement(6254..6841)
FT                   /gene="blpA ORF1"
FT                   /gene_synonym="spiA"
FT                   /inference="ab initio prediction:Prodigal:2.60"
FT                   /codon_start=1
FT                   /transl_table=11
FT                   /product="ABC transporter; C39 protease domain"
FT                   /colour=3
FT   CDS             7120..7317
FT                   /gene="blpI"
FT                   /gene_synonym="pncA"
FT                   /inference="ab initio prediction:Prodigal:2.60"
FT                   /codon_start=1
FT                   /transl_table=11
FT                   /product="class II bacteriocin precursor"
FT                   /colour=7
FT   CDS             7783..8052
FT                   /gene="blpJ"
FT                   /gene_synonym="pncD"
FT                   /inference="ab initio prediction:Prodigal:2.60"
FT                   /codon_start=1
FT                   /transl_table=11
FT                   /product="class II bacteriocin precursor"
FT                   /colour=7
FT   CDS             8121..8351
FT                   /gene="blpK"
FT                   /gene_synonym="pncE"
FT                   /inference="ab initio prediction:Prodigal:2.60"
FT                   /codon_start=1
FT                   /transl_table=11
FT                   /product="class II bacteriocin precursor"
FT                   /colour=7
FT   CDS             8770..8931
FT                   /gene="pncG"
FT                   /inference="ab initio prediction:Prodigal:2.60"
FT                   /codon_start=1
FT                   /transl_table=11
FT                   /product="membrane protein with putative function in
FT                   immunity"
FT                   /colour=4
FT   CDS             8941..9294
FT                   /gene="blpL"
FT                   /gene_synonym="pncH"
FT                   /inference="ab initio prediction:Prodigal:2.60"
FT                   /codon_start=1
FT                   /transl_table=11
FT                   /product="membrane protein with putative function in
FT                   immunity"
FT                   /colour=4
FT   CDS             9394..9777
FT                   /gene="blpX"
FT                   /gene_synonym="pncN"
FT                   /inference="ab initio prediction:Prodigal:2.60"
FT                   /codon_start=1
FT                   /transl_table=11
FT                   /product="membrane protein with putative function in
FT                   immunity"
FT                   /colour=4
FT   CDS             9829..10518
FT                   /gene="blpY"
FT                   /gene_synonym="pncO"
FT                   /inference="ab initio prediction:Prodigal:2.60"
FT                   /codon_start=1
FT                   /transl_table=11
FT                   /product="CAAX amino terminal protease"
FT                   /colour=2
FT   CDS             10560..10808
FT                   /gene="blpZ"
FT                   /gene_synonym="pncQ"
FT                   /inference="ab initio prediction:Prodigal:2.60"
FT                   /codon_start=1
FT                   /transl_table=11
FT                   /product="membrane protein with putative function in
FT                   immunity"
FT                   /colour=4
FT   CDS             10838..11449
FT                   /gene="pncP"
FT                   /gene_synonym="SP0547"
FT                   /inference="ab initio prediction:Prodigal:2.60"
FT                   /codon_start=1
FT                   /transl_table=11
FT                   /product="CAAX amino terminal protease"
FT                   /colour=2
SQ   Sequence 11449 BP; 3344 A; 1808 C; 2340 G; 3957 T; 0 other;
     ctagtttgct ctttgatttt cattgagtat taacttggtc ttgacttggt caaagtggaa        60
     gcggtcatag gcccgccaag cggcgcgagt tggagcatct ggatcaagag cgctgagtcc       120
     catgagaaga ctggaagtct ggtaaaattt ttctagttca atcaagaatc gattatccac       180
     tgtttcagcc ttggctagaa aaccaagaat agagtttaat tgctcctgaa agcggacgtc       240
     gtcagcactt gcctgtttgc atgcttggta ggctttgttt aagtcagtaa tcaaagtatg       300
     agctcttttg atggggtctg tatctgtcat gggaatgcct cctttaatct gggtgccagt       360
     cttacttctg gcaactgtgt tttgatactg ttagtttatc acttttaatt ctttttttat       420
     tcaaatcttt aattgtcatt gaaatgtctt gaattgcgct gagtgaattt tatgataaaa       480
     tagttgtaag ctcatcatga tgttgtagaa aaataatcct tttaggagct ttcaaagact       540
     gtttaggatt gggtgggctt gggctagaac ttttctgtta ttcttttctt aggaggagaa       600
     tccaatgaaa catatgatta ttcagacgca gaaaacagtc tataaagtaa acgtcgacga       660
     tatctactat atccaaacac atccaactaa atccaaacac atccaactaa agcccatacc       720
     gtacagattg ttacagaaaa agctagtttt aatatgcttc aaaatttaag taatcttgag       780
     aaccaatgtg gggaaacctt gatgagatgt catcgaaatt gtttggttaa tcttgataaa       840
     ttaaaatcga ttgattttca agaaagaatc ctttttctcg gagaagaagg tcaatacgct       900
     gtcaagtatg ccagacgtcg ctatagagaa attcgtcaaa aatggttgaa agagggagag       960
     taagaagatg agaatatttg ttttagagga tgatttttcc caacagacta gaattgaaac      1020
     gacgattgag aaacttttga aagcacatca tatcattcct agctcttttg aggtatttgg      1080
     caagccggac caactgctgg ctgaagtgca tgagaagggg gcccatcagc tattcttttt      1140
     ggatattgag attcgaaatg aagagatgaa gggactggaa gtggctagaa agattcggga      1200
     tcgggatcct tatgccctga ttgtctttgt gacgactcac tcggagttta tgcccctgtc      1260
     ttttcgctac caagtgtctg ctttggacta cattgataag gccttgtcag cagaggagtt      1320
     tgaatctcgg atcgagacag ccctcctcta tgccaatagt caagatagta aaagtctggc      1380
     ggaagattgc ttttacttta aatcaaaatt tgcccaattt cagtatcctt ttaaagaggt      1440
     ttactatctc gaaacgtcgc ccagagccca tcgtgttatt ctctatacca agacagacag      1500
     gctggaattt acagcgagtt tagaggaggt tttcaagcag gagccccgtc tcttgcagtg      1560
     ccaccgctct tttctcatca atcctgcaaa tgtggtgcat ttggataaga aagaaaaact      1620
     gcttttcttt cccaatggtg gaagttgtct aatcgcccgt tataaggtca gggaagtgtc      1680
     tgaggccatc aataaattac actgagctag gagaatttat gaacattgct tggatattgt      1740
     tgtatacact tgttactaat ggactagaaa ttgtcatctt ctttaaggtg gatggaattg      1800
     atcttacttt cgagaggatt tttaaggcct ttctttttaa gatactgttg gcctttgttt      1860
     ttgtgatgat tagctatata gtaggaaatg tttacctatc ttattttatg gaacccttgt      1920
     acggcatagg cttatctttc ttattattga gagggcttcc taaaaaactc cttttctttt      1980
     atggtctctt tccaatgata ttggtgaatc tcttttatag aggagtctcc tattttgtgc      2040
     ttccattttt gggacaaggg caagtatatg atggctactc atttactggg ttatgtataa      2100
     taattttcaa tttcttcatt tctctagctt ttttgaaatg gttggactac gattttacta      2160
     gcttgagaaa ggagattctc gataaagcct ttcaaaagtc cctggctcag attaactgga      2220
     taatgggtgg ctactatcta gtcatggaaa gtctgtcttt ttttgaatat gaacaaagta      2280
     ttcaatcaaa gactgttcgc catctcatcc tagtctttta cctactcttt tttatggggg      2340
     ttatcaagaa attggatacc tatttgaagg aaaaactcta tgagagattg gaacaagagc      2400
     aggccctgcg ctatagagat atggaacgct atagtcggca tatagaggag ctttacaagg      2460
     aagtacggag ttttcgccat gattatacca acctcttgac tagcttacgt ctgggcattg      2520
     aagaggagga tatggagcag ataaaagagg tctatggctc cgtcttaaag gattccagtc      2580
     agaaattgca gaacaataaa tatgacctgg gcagattggt aaatattcgt gataaagcct      2640
     tcaaaagtct tctagcaggg aaatttttaa aagccagaga taagaacatt gtctttaatg      2700
     tcgaagttcc tgaggagatt caggtcgagg ggatgagtct acttgatttt ctaaccattg      2760
     tgtctatcct ttgtgacaat gctattgaag ccagtgtgga agctagtcaa cctcatgttt      2820
     caatcgcctt tttaaaaaat ggagcacagg agacctttat catcgaaaac tccatcaaag      2880
     aagagggcat cgatatttct gaaatcttct cctttggagc cagttctaaa ggggaggaga      2940
     gaggagttgg tctctatacc gtcatgaaga ttgtggaaag ccatcctaat accagtctaa      3000
     ataccacctg tcaaaatcaa gtctttcgtc aggtacttac tgtgatacat acagaatgat      3060
     gaaaaataag accgagagta cttgtttctc ggtcttgttt ttatagctga ataggtagtt      3120
     caagtgcttt tgtgatttta aatttactta aaattgtttc atgtaagata tcttcccaca      3180
     gtcctccacc tgtaatttgg ttgagttcgg tagttgttag ttcttgaaat gaagctaggt      3240
     tttgtttctt atccatgtta tgattctcct ttttgataag ataataaata gttatagagt      3300
     gttatctgaa aattaatcag aatgggttaa aattttatct ttgaaataat caaaatatgt      3360
     tttctttgca gttacactag tgacgcgacc ttgtaagcca tattggatga gtttactatc      3420
     ctcattagat agttttgcaa gagcggttaa tttaaagaga ttaccttgct ctgttctggt      3480
     aggagtttga tcaattgtct gaagttggcc gatgatggtg gtgccgtgat ttccaatctt      3540
     ctccagtttt aatcttacag tttgtccttt atctagtaga ggtagatagt cagaagatac      3600
     gtagtaagtg attagtactt ctcttgtatc tgtgatgaca gggaatattt gagcaatttc      3660
     tgtaccagtt ggaattctat ttttaccttc aaattcgctg ttcagatgaa cgataccttt      3720
     acttggagcg gttaaggtat tgtttcctaa gcgctgcgtt gcttgatcta gttgtacttt      3780
     taattctgtt aattgattct ccacggttag ttgttgctga gaagctgttt gtaaaaattg      3840
     agtgcggagt acttcaattt tggttgctaa actattatca taagttgcta cacttccgat      3900
     accagcttgc tgaattttga ggcttgcgat agatgattcc agacctgcaa tactttgatt      3960
     aatttgagat aaaaatggct cctctgccgt tccttgtgtt tgtccttgtg aggctacaag      4020
     ataacgattc aaaattgact ggtgtggatt gctagttggt aagcgtgctc tgttatttat      4080
     gatagcatct ctcagctctt gatattctcc aatttgttgt tgaacttttg taatttcttg      4140
     ttcaatagct gatgaactgc tattggcaag attggcttga tttgaaactt cagtgttagt      4200
     ctttgtgata cccagttcaa tatcatggga ttgtttagta aaattcataa aggtattatg      4260
     gtagccaaat tcatcctcgc cagaaaaaag atcagtcgct ttttctaaac tttgtttcaa      4320
     aattccaagt ccttcttttt gcttctcaag tctttgtaat tgagttgcta aggcagtttt      4380
     ctgactctca tccattgttt cagagtattt gatgagtaag tccccttttt caactacttg      4440
     atttgccact aaatgattag ctaggatagg attatcactg gttgactgaa tggaggcaat      4500
     gacacttgta ggggcgattt ctccttggga agtaacagta atttcttttg tggcaacaag      4560
     ggagaaaatc aagatgaaag taaatagtaa tgaaagaggt ataattaaca ctgtcgcata      4620
     gttatggtaa cgtctctgat aaaactcgac gcttctaaaa agattaggat tcatgacatt      4680
     ctccttattt attgaataga tgatggtaga aaccttgcgc ctgcattaac tcttggtgac      4740
     taccaacttc aatgattttc ccctggtcaa gaacaatgac acggttggtt cgttcggcta      4800
     tactgagacg atgggctaca aagagaatgg ttttatcagt tagagacata agattatcta      4860
     taaccttttt ctcagtcaag acatcaagac cgctagtagc ttcgtctagt attaaaacag      4920
     gagatttagt taaaagagca cgagcgaggg ctattcgttg cttttgtcct cctgatagac      4980
     cagctccatc agagagctga gtttgatagc ccataggcat tctttcaatg tcttgacgaa      5040
     tttcagctaa ttcacaagct cttagaatat cttcttggct aatcatatga ttaccgccca      5100
     aagttaagtt ttccaagata gagccattaa agatataggc ttgttgtggt aggtaattaa      5160
     tatgacggcg caagactttt ttatcaatgt ttttaatatc ctgatgattg atggaaatat      5220
     gtcctttgta gggttcaaag aaattgacaa tcattttggc taaagttgtt ttaccagaac      5280
     cactaactcc aactaggcta accttatctc cttgtttaat cgtgagatta atatctgtta      5340
     aggtatctcg tccaaaacca tacttataag aaaggtcatc aaattcaata tcgcccatca      5400
     aaaaatgtga atgaacaggg ttttcttgaa cttgaaattc agattcgact agatagactt      5460
     cgttcaaacg gttattagcg accttcgcag attggagttt ggtttggagg ttgataatat      5520
     tttccatagg agttgtaaag taagaaaaaa gtgtgttaaa ggtaatcagc tgaccgatag      5580
     aaattttact tgacatgact aattgagcgc caaaccatag gataaggata ttcagaacta      5640
     attttgttcc ctgctttaaa ctcgtttgta aaatagaata tttactgagc ttaaaggatt      5700
     tttccaataa tctacaaatt cgctgtctat attttgatag cgattttctt cactcgtgag      5760
     cgactttata gtttcaatcc cgttgatatc ttcgataatg gcagagctaa ccatagaatt      5820
     actttgcatg acatcatggt tcattttttc gaaaggtttc ataaaagaaa agatgatgaa      5880
     catgtatata ggaatggaaa taagagaaag aaggaagaga ttagggtttt gtgccagcaa      5940
     gacgccccct acaagaatca gaatagaaac atccagaaaa agagaaagaa tggtagaagc      6000
     caaggcatct ataatagagt tagcatctgt gaaccgtgaa atgatttctc ctgtacgacg      6060
     tgtcgcaaag aaagacatgg gaagttcaaa aatatggcga atataggata aaatcacatc      6120
     aatacttaat ctttgactca gaacggttag gagataatct ctggagaagc tcatgacttg      6180
     ttggaggata taggtgataa ccagaccaac tgagatgatt cctaaagttg atttcatctg      6240
     atttggaatg tattcatcca agattccttg gagatagtaa gaaccaccta tattgataat      6300
     agtgaccaat aagcttgaga gaacaatgta agcaatgaga gatttttgtt tgaaaatcag      6360
     aggaaggaag cttgcttagt agaccattct ttttatcttt atggggttga tagctgggtt      6420
     tggtagctag aaaaatagct actccagtcc attcagagaa aaagcgttct tttgacattt      6480
     tagtgatttt tacagaaggg tcaggatcac caataatcag atagtctttc tttgtttgat      6540
     agacaacata gtaatgttgg agttttcctt ctttgttaac gtgaacgata aatggatagg      6600
     ggacatcact catgtcaaag agcgttttat ctgcttgaac aggtcttgtt tcaaagccca      6660
     tttcatcagc ggcttttaca atgccaagag cagtcgtccc ttctttattg gtctttgcaa      6720
     gttctctcaa gtgagctaga gaaaaatctg aaccatagaa tttagcaatc gaggctaagg      6780
     cagcgacacc acagtctctc gcatctattt gaggaacaaa tgtacgttta taagaagtca      6840
     ttggcaattc ctttcatata gtggataggt ctattatgtc ataaaactaa gttcatattt      6900
     tatgaaatct tgaatagtca ttaaaacttc ctgaatggta aaaaagtgat tagaaattat      6960
     ttttttaaac atttagaggt ggcttgaaat aaaaaagcta attcaagacg tttcgatgac      7020
     aattcaagat ctggatgaaa aattttaaaa acgatgatat actaaactta tcaaagttac      7080
     aacaagacaa aaataaaaaa gaaaaaagga gtatttgtca tgaatacaaa aatgatggaa      7140
     caattttctg ttatggataa tgaagaactc gaaatagtta gtggaggaag aggcaattta      7200
     ggatctgcaa tcggtggttg tattggagca gtactattag ctgctgcgac tggtccgata      7260
     actgggggag cagcaacact tatttgtgta ggttcaggaa ttatgtcctc tttgtaagat      7320
     tatgattctt aaatatagta ttattatcgc tattaattta ctgtcttatt tacttactta      7380
     caaaatatca aagttatcta agaatgatga gaataagata gttagcaaaa ttttaattat      7440
     attatcaatc gtttatgtaa tcgttgatgc tttacttagt tgatggattg gtaggaataa      7500
     aaaacttaac tataaactat tatttactaa tattttttgc tttctgcaag ttaataaata      7560
     gtatagtaaa actttttatt gcaaggagaa taacgaaatt aagatatttt agatactcaa      7620
     gattattgaa atcttagact aaaaaatagg tactgctacc tttaagaaga tagtagacgt      7680
     atatactttt taagaaaatc aaaaagatac tataaaaaat ctatttgttt attgaattta      7740
     agactttggt aacaaattga aaataaaaag gaggtattca tcatgaatac aaaaatgttg      7800
     tcacagttag aggttatgga tactgaaatg cttgcgaaag ttgaaggggg gtatagctcc      7860
     actgattgtc aaaatgcact gattacagga gtcactacgg gaattataac tggtggaact      7920
     ggagcaggtt tggccacttt aggagtagct ggacttgctg gtgcatttgt tggagcacac      7980
     attggtgcaa ttgggggtgg attaacatgc ttaggaggta tggttggtga taaattggga      8040
     ctaagttggt aagacttata gtaaaattat gaggattcta ttctgattta ttttagtttt      8100
     ttaaaaaagg agtatttgtc atggatacaa aaatgatgtc acaattttct gttatggata      8160
     ctgaaatgct tgcttgcgtt gaaggtggcg gatgcaattg gggagatttt gccaaagcag      8220
     gtgttggagg agcagcagca agaggtcttc aactaggcat taaaacagga acatggcaag      8280
     gtgcagcaac tggtgctgcg ggtggagcta tacttggagg tgtagcctat gcagcaacat      8340
     gttggtggta attatggatt ttaaaagttt tattattggt ttagtagttg gtatatttgg      8400
     tccttatatg gataatttaa ttagaaaaat attttcaaaa tttcccaaaa aggatacaga      8460
     tagtaccccc taaaaaataa atttctcccc tgtatttgct agcttaattt acaggggagt      8520
     ttctttaata ttgtttcgcc tgtcaaaatg atatgtgata gcaggatgaa aagtctacaa      8580
     acaagttggt atcaatacaa tataaagagg aaagtatgtt tttcatgctt gcttttttaa      8640
     tttttacaat tcaagaggtt ttgatgacca tttatgattt gagtgatcca aggtcaaaat      8700
     aagtgctata ctagcagtgt aaatgttctt gctcaactaa gataaatcgc acatttagga      8760
     ggaaatctta tgaagaaaaa aatactgatt attttcgttc tgtatctaat catgtccatc      8820
     tttctatatc cgcttaggga gagtgcttgg tatcagctat tttataccat agtctatatg      8880
     attgcggtta tgatctattt ttctttaatt aaaaagaaag aaaagaaatg aaagattttc      8940
     ttgattaaaa agaatcatat tctttgtgag attgttcctg ggtcagttgc ctttgcttgt      9000
     ttctacttat ctatttctat ttcgtcagtt ttccaatttc ttttagtggt tattaacttg      9060
     acttctattt tggttactgt ttatcttact agggaaatga gattaagaga gtttgaagat      9120
     gatgatttgg ttagtcctag aaccaatcaa ctcatgttta tcggcttgac aggctttatg      9180
     tttgtcattt gtttgtatag aggtatttca gaaacagaat tctatcaaca actaatcgtt      9240
     tatataggtg tattctctgc ttgtttatca cgcttctgct catgtggggc ttgaagtatt      9300
     ataaaaagta gctttctatc cttttctgac aggatatttg agtagaaggc tctattaaat      9360
     tgttagtgaa ataaatgaat ggaggtattt aatatgaaat acagattatt ttttgttatt      9420
     ttcttgagta gtgtgttgga tattctttta gggacatttt tacaaatctc tatcgtatct      9480
     attgggtggc ttgttcttta cagtggtttg tttgaagcag gagttttcct tcttgctaat      9540
     aaaggggtgg cggtaaaaat caaggaagta gatattcgaa atcgctttaa atttattttt      9600
     ggaaaaacct tatggtttca aattcttttg ctcatctttt tgataatcaa actttatctt      9660
     ggtttggatg cgaggttgat tttattctat ggacatattt tcattgtctt taatgcctta      9720
     atgtatctat tatctagtag tcaggttagc cttaaaaaaa acaaactgtc ttcttaatct      9780
     tacagcagta gagcctgaca aggtgaggtc atagtaggga ggatttctat gaaaaagtat      9840
     caacttctat tcaaaataag tgcagtcttc tcttacttat ttttcgtatt tggtctttct      9900
     cagctgacgc ttatcgtcca aaattattgg caattttctt cccagattgg taatttcgtc      9960
     tggattcaaa atatcttgag tttacttttt attggagtca tgattgtggt tcttgttaag     10020
     acaggccatg gttatctctt ccgcattcca agaaaaaaat ggctttggta ttcgattttg     10080
     acagtattag tggtagtgtt ccagatctct tttaacgttc agacagctaa acatgttcag     10140
     tcaactgcgg aaggttgggc tgtattgatt ggttatagtg ggactaactt tgcagagcta     10200
     ggtatttata tagccctgtt ctttctggtt ccactgatgg aagagttaat ctatagagga     10260
     ttactgcaac atgctttctt taagcattcg cgatttggtc ttgatttgct tcttccttct     10320
     attttatttg ctctccctca tttttcaagc ctgcctagtc tgttagatat cttcgtcttt     10380
     gcaacagttg gaatcatctt tgctggtttg acccgctata ccaagagcat ttatccatcc     10440
     tatgcggtgc atgtgatcaa taatattgta gcgaccttcc cgtttttgct cacttttcta     10500
     catagggtct tggggtaaaa aaacaaaagg cttgcttttc agccatagag gaggtcatca     10560
     tgtataaaca cttatttttc ctagattcca aaactttaga tcggttgaca ccctatattc     10620
     tagtcttggc ttctgacacc attgctttta atgtttttgt gctaaccttt gtatctgcgg     10680
     tggtttttaa tttcctaaat tccatgctag ctttaatggc tatattcata ggggctggct     10740
     atgtggtcgg attttggttg ctaaaatggt ttgttttgga aaggctagat ctaaagaatg     10800
     acgtgtagga agtctgtttg ttgaggagga taattttatg gagttttttg ataaatttca     10860
     tgccttgtgt tttggatttt tagtactaat aattgtcatt atagttcctt atacgattaa     10920
     ccatggggat ttttttcaaa atgaatctgc attgattctt gtaagtcttc ttgtaacctc     10980
     gctgagtgtt gcttatgcta gaaagtttga aatgatttct tttgggatgt taagcaagaa     11040
     acaacttttg cttttcattg caatctttct tctaagtgta cttgagacgc tggtttatat     11100
     tcatttcttc gctgtttctt ctggctcagg ggtccaacac ttggcggaag tcagcagagg     11160
     aatttccctg tctttgattt tgactacctc agtttttggc cccatccagg aggaactcat     11220
     tttcagagga cttcttcaag gtgcggtttt tgacaattct tggttagggc ttgtgctaac     11280
     ttcctctctc ttttctttca tgcatggacc ttctaatgtc ccttcgttta ttttttatct     11340
     acttgggggc ttgttgctgg gccttgctta taaaaagagc caaaacctat gggtttctac     11400
     tctagtccag atgctttaca acagttggcc actcctatat tatttataa                 11449
//
