# Supplementary material for: Genomic analyses of pneumococci reveal a wide diversity of bacteriocins – including pneumocyclicin, a novel circular bacteriocin
Source: BMC Genomics. 2015 Jul 28;16(1):554. doi: 10.1186/s12864-015-1729-4 (PMC4517551; doi:10.1186/s12864-015-1729-4)
Supplement: Additional file 9: — Sequence and annotation files for blp cassette prototypes. [file 12864_2015_1729_MOESM9_ESM.zip › blp_prototype17e_Hungary19A-6.fasta]

>blp_cassette_prototype17e_Hungary19A-6
ctagtttgctctttgattttcattgagtattaacttggtcttgacttggtcaaagtggaa
gcggtcataggcccgccaagcggcgcgagttggagcatctggatcaagagcgctgagtcc
catgagaagactggaagtctggtaaaatttttctagttcaatcaagaatcgattatccac
tgtttcagccttggctagaaaaccaagaatagagtttaattgctcctgaaagcggacgtc
gtcagcgcttgcctgtttgcatgcttggtaggctttgtttaagtcagtaatcaaagtatg
agctcttttgatggggtctgtatctgtcatgggaatgcctcctttaatctgggtgccagt
cttacttctggcaactgtgttttgatactgttagtttatcacttttaattcttttttttt
attcaaatctttaattgtcattgaaatgtcttgaattgcgctgagtgaattttatgataa
aatagttgtaagctcatcatgatgttgtagaaaataatccttttaggagttttcaaagac
tgtttaggattgggtgtgcttgggctagaccttttctgttattcttttcttaggaggaga
atccaatgaaatatatgattattcagacgcagaaaacagtctataaagtaaacatcgacg
atatctactatatccaaacacatccaactaaagcccataccgtacagattgttacagaag
aagctagttttaatatgcttcaaaatttaagtaatcttgagaaccaatgtggggaaacct
tgatgagatgtcatcgaaattgtttggttaatcttgataaattaaaatcgattgattttc
aagaaagaatcctttttctcggagaagaaggtcaatacgctgtcaagtatgccagacgtc
gctatagagaaattcgtcaaaaatggttaaaacaaggagagtaaaaagatgagaatattt
gttttagaggatgatttttcccaacagactaggattgaaacgacgattgagaaactcttg
aaggaacatcatatcactcccagctcttttgaggtatttggcaagccagaccaactgctg
gcagaggtgcatgagaagggggcccatcagctattctttttggatattgagattcgaaat
gaggagatgaaggggctggaagtggctagaaagattcgggaacaagacccctatgccctg
attgtctttgtgacgactcactcggagtttatgcccctgtcctttcgctaccaagtgtct
gctctggactatattgataaggccctttcgacagaggagtttgaatctcgaatcgagaca
gccctcctctatgccaatagtcaagatagtaaaagtctggcggaagattgcttttacttt
aaatcaaaatttgcccaatttcagtatccttttaaagaggtttactatctcgaaacatcc
ccaagaccccatcgtgttattctctataccaagacagacaggctggaatttacagcgagt
ttagaggaggttttcaagcaggaaccccgtctcttgcagtgccatcgctcttttctcatc
aatcctgcaaatgtggtgcatttggataagaaagaaaaactccttttctttcccaatggt
ggaagttgtctgatcgcgcgttataaggtcagggaagtgtctgaggctattaataactta
cactgagctaggagagtttatgaacattacttggatattgttgtatgcacttgttattaa
tggactagaaattgtcattttctttaaagtagatggaattggtctcactttcgatagaat
ttttaaggcctttcttctgaaatttcttctagggatcatttttacgacttttcaattttt
ggctgtaagtaaatatttgtcctattttatagaacctttgttcggtataggtctatcttt
cttattgttaagagggcttcctaaaaaaatccttattttttatggtctcttcccaatgat
attagtagagctcttttacagaggtgtttcctattttgtgcttccatttttggggcaagg
aattgtagatggggatggcaatcctatctttttattgattatgatattcgtttgcttcat
agttttagtctttttgaaatggttagactatgatttcactagattgagaagggagtttct
agatacaggttttcaaaagtctcttactaagattaactgggcaatgggggcttattatct
agtgatgcaaagtctatcttaccttgaatatgaacaaggtattcaatcaacgactgttcg
ccatctcatcctagtgttttacctactcttttttatggggggtatcaagaaattggatac
ctatttgaaggaaaaacttcaggaggaactgaaccaagagcagaccttgcgctacagaga
tatggaacgctatagtcggcatatagaggaactttacaaggaaattcggagttttcgcca
tgactacactaacctcttaaccagcttacgtttgggcattgaagaggaggatatggagca
gataaaagagatctacgactcggtcttaagggattccagtcagaaattgcaggacaataa
atatgacctgggcagattggtgaatattcgtgaccgtgccctcaagagtctcctagctgg
aaaatttataaaagctagagaaaagaacattgtctttaatgttgaagttcctgaggagat
tcaggttgaggggatgagcctacttgattttctaaccattgtgtctatcctttgtgacaa
tgctattgaagctagtgcagaggccagtcaacctcatgtttcaatcgcctttttaaaaaa
tggagcacaggagacttttatcattgaaaactccatcaaagaagagggcatcgatatttc
tgaaatcttctcctttggagcaagttctaaaggggaggagagaggagttggtctctatac
cgttatgaaaattgtggaaagtcatcccaataccaatctaaatactacctgccaaaatca
agtctttcgtcaggtacttactgtgatacatgcagaatgataaaaaacaagaccgagagt
tcttgtttctcggtcttgtttttatagctgaataggtagttcaagtgcttttgtgatttt
aaatttacttaaaattgtttcatgtaagagttcttcccaccatcctccacctgtaatttg
gttgagttcggtagttgttagttcttgaaatgaagttaggttttgtttcttatccatgtt
atgattctcctttttgataagataataaatagttatagagtgttatctgaaaattaatca
gaatgggttaaaattttatctttgaaataatcaaaatatgttttctttgcagttacacta
gtgacgcgaccttgtaagccatattggatgagtttactatcctcattagatagttttgca
agagcggttaatttaaagagattgccttgctctgttctggtaggagtttgatcaatactc
tgaagttggccgatgatggtggtgccgtgatttccaatcttctccagttttaatcttaca
gtttgtcctttatctagtaaggggagatagtcagatgatacgtagtaagtgattagtact
tctcttgtatctgtgatgacagggaatatttgagcaatttctgtaccagttggaattcta
tttttaccttcaaattcgctgttcagatgaacgatacctttacttggagcggttaaggta
ttgtttcctaagcgctgcgttgcttgatctagttgtacttttaattctgttaattgattc
tccacggttagttgttgctgtgaggctgtttgtaaaaactgagtgcggagtacttcaatt
ttggttgctaaactattatcataagttgctacacttccgataccagcttgctgaattttg
aggcttgcgatagatgattccagacctgcaatactttgattaatttgagataaaaatggc
tcctctgccgttccttgtgtttgttcttgagaggctataagataacgatttaaaattgac
tggtgcggattgccagttggtaagcgagctcttttatttacgatagtatctctcagctct
tgatattctccaatttgttgttgaacttttgtaatttcttgttcgatggctgatgaactg
ctattggtaagattagcttgatttgaaacttcagtgttagtctttgagatacccagttca
atatcatgggattgtttagtaaaattcataaaagtattatggtagccaaactcatcctcg
ctagaaaaaagatcagtcgctttttctaagctttgtttcaagattccaagtccttctttt
tgcttctcaagtctttgtaattgagtttctaaggcagttttctgactctcttccattgtt
tcagagtatttgatgagtaagtcacctttctcaactacttgatttgccactaaatgatta
gcaaggataggattatcactggtcgactgaatagatgcaatgacacttgtaggggtgatt
tccccttgggaagtaacagtaatttcttttgtggcaacaagggagaaaatcaagatgaaa
gtaaataataatgaaagaggtatgattaatactgtcgcatagttatggtaacgtctctga
taaaactcgacgcttctaaaaagattaggattcatgacattctccttatttattgaatag
atgatggtagaaaccttgcgcctgcattaactcttggtgactaccaacttcaatgatttt
cccctggtcaagaacaatgacacggttagttcgttcggctatactgagacgatgggctac
aaagagaatggttttatcagttagggatataagattatctataacctttttctcagtcaa
gacatcaagaccgctagtagcttcatctagtattaaaacaggagctttagttaaaagagc
acgagcgagagcgattcgttgcttttgtcctcctgatagaccagctccatcagagagctg
agtttgatagcccataggcattctttcaatgtcttgacgaatttcagctaattcacaagc
ttttagaatatcttcttggctaatcatatgattaccgcccaaggttaagttttccaaaat
agagccattaaagatataggcttgttggggtaggtaattaatatgacggcgcaagacttt
tttatcaatgtttttaatatcctgatgattgatggaaatatgccctttgtagggttcaaa
gaaattgacaatcattttggctaaagttgttttaccagaaccactaactccaactaggct
aaccttatctccttgtttaatcgtgagattaatatctgttaaggtatctcgtccaaaacc
atacttataagaaaggtcatcaaattcaatatcgcccatcaaaaaatgtgaatgaacagg
gttttctggggcttggaactcagactcgactagatagacttcgttcaaacggttattagc
aaccttcgcagattggagtttggtttggaggttgataatattttccataggagttgtaaa
gtaagaaaaaagtgtgttaaaggtaatcagctgaccgatagaaattttactcgacatgac
taattgagcgccaaaccataggataaggatattcagaactaattttgttccctgctttaa
actcgtttgtaaaatagaatatttactgagcttaaaggatttttccaaataatctacaaa
ttcgctgtctatattttgatagcgattttcttcactcgtgagcgactttatagtttcaat
cccgttgatatcttcgataatggcagagctaaccatagaattactttgcatgacatcatg
gttcattttttcaaaaggtttcataaaagaaaagatgatgaacatgtatataggaatgga
aagaagagaaaggaggaagagattagggttttgtgccagtaagacgccccctacaagaat
cagaatagaaacatccagaaaaagagaaagaatggtagaagccaaggcatctataataga
gttagcatctgtgaaccgtgaaatgatttctcctgtacgacgtgtcgcaaagaaagacat
gggaagttcaaaaatatggcgaatataggataaaatcacatcaatgcttaatctctggct
cagaacggttaggagataatctctggagaagctcatgacttgttggaggatataggtgat
aaccagaccaactgagatgattcctaaagttgatttcatctgatttggaatgtattcatc
caagattccttggagatagtaagaaccaccgatattgataatagtgaccaataagcttga
gagaacaatgtaagcaatgagagatttttgtttgaaaatcagaggaaggaagcttagtag
accattctttttatctttatggggttgatagctgggtttgggagctagaaaaatagctac
tccagtccattcagagaaaaagcgttcttttgacattttagtgatttttacagaagggtc
aggatcaccaataatcagatagtctttctttgtttgatagacaacatagtaatgttggag
ttttccttctttgttaacgtgaacgataaatggataggggacatcactcatgtcaaagag
cgttttatctgcttgaacaggtcttgtttcaaagcccatttcatcagcggcttttacaat
gccaagagcagtcgtcccttctttattggtctttgcaagttctctcaagtgagctagaga
aaaatctgaaccatagaatttagcaatcgaggctaaggcagcgacaccacagtctctcgc
atctatttgaggaacaaatgtacgtttataagaagtcattggcaattcctttcatatagt
ggataggtctattatgtcataaaactaagttcatattttatgaaatcttgaatagtcatt
aaaacttcctgaatggtaaaaaagtgattagaaattattttttttaaacatttagaggtg
gcttgaaataaaaaagctaattcaagacgtttcgatgacaattcaagatctggatgaaaa
attttaaaaaacgatgatatactaaacttatcaaagttacaacaagacaaaaataaaaaa
agaaaaaaggagtatttgtcatgaatacaaaaatgatggaacaattttctgttatggata
atgaagaactcgaaatagttagtggaggaagaggcaatttaggatctgcaatcggtggtt
gtattggagcagtactattagctgctgcgactggtccgataactgggggagcagcaacac
ttacttgtgtaggttcaggaattatgtcctctttgtaagattatgattcttaaatatagt
attattatcgctattaatttactgtcttatttacttacttacaaaatatcaaagttatct
aagaatgatgagaataagatagttagcaaaattttaattatattatcaatcgtttatgta
atcgttgatgctttacttagttgatggattggtaggaataaaaaacttaactataaacta
ttatttactaatattttttgctttctgcaagttaataaatagtatagtaaaactttttat
tgcaaggagaataacgaaattaagatattttagatactcaagattattgaaatcttagac
taaaaaataggtactgctacctttaagaagatagtagacgtgtatacttttttaagaaaa
tcaaaaagatactataaaaaatctatttgtttattgaatttaagactttggtaacaaatt
gaaaataaaaaggaggtattcatcatgaatacaaaaatgttgtcacagttagaggttatg
gatactgaaatgcttgcgaaagttgaaggggggtatagctccactgattgtcaaaatgca
ctgattacaggagtcactacgggaattataactggtggaactggagcaggtttggccact
ttaggagtagctggacttgctggtgcatttgttggagcacacattggtgcaattgggggt
ggattaacatgcttaggaggtatggttggtgataaattgggactaagttggtaagactta
tagtaaaattatgaggattctattctgatttattttagttttttaaaaaaggagtatttg
tcatggatacaaaaatgatgtcacaattttctgttatggatactgaaatgcttgcttgcg
ttgaaggtggcggatgcaattggggagattttgccaaagcaggtgttggaggaggagcag
caagaggtcttcaactaggcattaaaacaggaacatggcaaggtgcagcaactggtgctg
cgggtggagctatacttggaggtgtagcctatgcagcaacatgttggtggtaattatgga
ttttaaaagttttattattggtttagtagttggtatatttggtccttatatggataattt
aattagaaaaatattttcaaaatttcccaaaaaggatacagatagtaccccctaaaaaat
aaatttctcccctgtatttgctagcttaatttacaggggagtttctttaattttgtttcg
cctgtcaaaatgatatgtgatagcaggatgaaaagtctgcaaacaagttggtatcaatac
aatataaagaggaaagtatgtttttcatgcttgcttttttaatttttacaattcaagagg
ttttgatgaccatttatgatttgagtgatccaaggtcaaaataagtgctatactagcagt
gtaaatgttcttgctcaactaagataaatcgcacatttaggaggaaatcttatgaagaaa
aaaatactgattattttcgttctgtatctaatcatgtccatctttctatatccgcttagg
gagagtgcttggtatcagctattttataccatagcctatgtgattgcagttatgatctat
tttgctatcaataaaaagaaaggagaaaagaaatgaaaacttttcttgctaaaaaacgga
acatcttccttgcgagattgttcttaggtcagttgcccttgcttgtttctacttatctat
ttctatctcgtcagtttttaaatttttccgtagttttccaatttcttttagtagttatta
acttggcttctattttggttactgtttatctcactagggaaatgaggataagagagtttg
aagatgatgatttggttagtcctagaaccaatcaacttatgtttatcggcttggcagatt
ttatgtttgtcatttgtttgtatagaggtatttcagaaacagaattctatcaacaactaa
tcgcttatataggtgtattctctgcttgtttatcacgcttctgctcatgtggggcttgaa
gtattataaaaagtagctttctatccttttctgacaggatatttgagtagaaggctctat
taaattgttagtgaaataaatgaatggaggtatttaatatgaaatacagattattttttg
ttattttcttgagtagtgtgttggatattcttttagggacatttttacaaatctctatcg
tatctattgggtggcttgttttttacagtggtttgtttgaagcaggagttttccttcttg
ctaataaaggggtggcggtaaaaatcaaggaagtagatattcgaaatcgctttaaattta
tttttggaaaaaccttatggtttcaaattcttttgctcatctttttgataatcaaacttt
atcttggtttggatgcgaggttgattttattctatggacatattttcattgtctttaatg
ccttaatgtatctattatctagtagtcaggttagccttaaaaaaaacaaactgtcttctt
aatcttacagcagtagagcctgacaaggtgaggtcatagtagggaggatttctatgaaaa
agtatcagcttctattcaaaacaagtgcaattttatcctacctatttttcgtatttggtc
tttctcagctgacgcttatcgtccaaaactattggcaattttcttctcagataggcaatt
tattctggattcaaaatatcttgagtttactttttattggagtcatgattgtggttcttg
ttaagacaggccatggttatctcttccgcattccaagaaaaaaatggctttggtattcga
ttttgacagtattagtggtagtgttccagatctcttttaacgttcagacagctaaacatg
ttcagtcaactgcggaaggttgggctgtattgattggttatagtgggactaactttgcag
agctaggtatttatatagccctgttctttctggttccactgatggaagaattgatttata
gaggactactgcaacatgctttctttaagcattcgcgatttggtcttgatttgcttcttc
cttctattttatttgctctccctcatttttcaagcctgcctagtctgttagatatcttcg
tctttgcaacagttggaatcatctttgctggtttgacccgctataccaagagcatttatc
catcctatgcggtgcatgtgatcaataatattgtagcgaccttcccgtttttgctcactt
ttctacatagggtcttggggtaaaaaaacaaaagtcttgcttttcagccatagaggaggt
catcatgtataaacacttatttttcctagattccaaaactttagatcggttgacacccta
tattctagtcttggcttctgacaccattgcttttaatgtttttgtgctaacctttgtatc
tgcggtggtttttaatttcctaaattccatgctagctttaatggctatattcataggggc
tggctatgtggtcggattttggttactaatactcaatgaaaatcaaagagcaaactagga
aactagctgcaggctgtacttgagtacggcaaggcgacgttgacgtggtttgaatttgat
tttcgaagagtataaaatggtttgttttggaaaggctagaactaaagaatgacgtgtagg
aagtctgtttgttgaggaggataattttatggagttttttgataaatttcatgccttgtg
ttttggatttttagtactaataattgtcattacagttccttatacgattaaccatggggg
tttttttcaaaatgaatctgcattgattcttgtaagtcttcttgtaacctcgctgagtgt
tgcttatgctagaaagtttgaaatgatttcttttgggatgttaagcaagaaacaactttt
gcttttcattgcaatctttcttctaagtgtacttgagacgctggtttatattcatttctt
cgctgtttcttctggctcaggggtccaacacttggcggaagtcagcagaggaatttccct
gtctttgattttaactacctcagtttttggtcccatccaggaggaactcattttcagagg
acttcttcaaggtgcggtttttgacaattcttggttagggcttgtgctaacttcctctct
cttttctttcatgcatggaccttctaatgtcccttcgtttattttttatctacttggggg
tttgttgctgggctttgcttataaaaagagtcaaaacctatgggtttctactctagtcca
tatgctttacaacagttggccactcttatattatttataa
