# Supplementary material for: Genomic analyses of pneumococci reveal a wide diversity of bacteriocins – including pneumocyclicin, a novel circular bacteriocin
Source: BMC Genomics. 2015 Jul 28;16(1):554. doi: 10.1186/s12864-015-1729-4 (PMC4517551; doi:10.1186/s12864-015-1729-4)
Supplement: Additional file 9: — Sequence and annotation files for blp cassette prototypes. [file 12864_2015_1729_MOESM9_ESM.zip › blp_prototype17e_Hungary19A-6_annotation.embl]

FT   source          1..11559
FT                   /organism="Streptococcus pneumoniae"
FT                   /mol_type="genomic DNA"
FT                   /strain="Hungary19A-6"
FT   CDS             complement(1..330)
FT                   /gene="blpT"
FT                   /inference="ab initio prediction:Prodigal:2.60"
FT                   /codon_start=1
FT                   /transl_table=11
FT                   /product="hypothetical protein"
FT                   /colour=10
FT   CDS             606..944
FT                   /gene="blpS"
FT                   /gene_synonym="spiR1"
FT                   /inference="ab initio prediction:Prodigal:2.60"
FT                   /codon_start=1
FT                   /transl_table=11
FT                   /product="LytTR DNA-binding domain protein"
FT                   /colour=9
FT   CDS             949..1686
FT                   /gene="blpR"
FT                   /gene_synonym="spiR2"
FT                   /inference="ab initio prediction:Prodigal:2.60"
FT                   /codon_start=1
FT                   /transl_table=11
FT                   /product="response regulator"
FT                   /colour=9
FT   CDS             1700..3040
FT                   /gene="blpH"
FT                   /gene_synonym="spiH"
FT                   /inference="ab initio prediction:Prodigal:2.60"
FT                   /codon_start=1
FT                   /transl_table=11
FT                   /product="histidine kinase"
FT                   /colour=9
FT   CDS             complement(3082..3237)
FT                   /gene="blpC"
FT                   /gene_synonym="spiP"
FT                   /inference="ab initio prediction:Prodigal:2.60"
FT                   /codon_start=1
FT                   /transl_table=11
FT                   /product="peptide pheromone"
FT                   /colour=9
FT   CDS             complement(3294..4655)
FT                   /gene="blpB"
FT                   /gene_synonym="spiD"
FT                   /inference="ab initio prediction:Prodigal:2.60"
FT                   /codon_start=1
FT                   /transl_table=11
FT                   /product="bacteriocin secretion accessory protein"
FT                   /colour=3
FT   CDS             complement(4666..6819)
FT                   /gene="blpA"
FT                   /gene_synonym="spiABC"
FT                   /inference="ab initio prediction:Prodigal:2.60"
FT                   /codon_start=1
FT                   /transl_table=11
FT                   /product="ABC transporter; ATPase domain, transmembrane
FT                   region and C39 protease domain"
FT                   /colour=3
FT   CDS             7101..7298
FT                   /gene="blpI"
FT                   /gene_synonym="pncA"
FT                   /inference="ab initio prediction:Prodigal:2.60"
FT                   /codon_start=1
FT                   /transl_table=11
FT                   /product="class II bacteriocin precursor"
FT                   /colour=7
FT   CDS             7765..8034
FT                   /gene="blpJ"
FT                   /gene_synonym="pncD"
FT                   /inference="ab initio prediction:Prodigal:2.60"
FT                   /codon_start=1
FT                   /transl_table=11
FT                   /product="class II bacteriocin precursor"
FT                   /colour=7
FT   CDS             8103..8333
FT                   /gene="blpK"
FT                   /gene_synonym="pncE"
FT                   /inference="ab initio prediction:Prodigal:2.60"
FT                   /codon_start=1
FT                   /transl_table=11
FT                   /product="class II bacteriocin precursor"
FT                   /colour=7
FT   CDS             8752..8916
FT                   /gene="pncG"
FT                   /inference="ab initio prediction:Prodigal:2.60"
FT                   /codon_start=1
FT                   /transl_table=11
FT                   /product="membrane protein with putative function in
FT                   immunity"
FT                   /colour=4
FT   CDS             8913..9299
FT                   /gene="blpL"
FT                   /gene_synonym="pncH"
FT                   /inference="ab initio prediction:Prodigal:2.60"
FT                   /codon_start=1
FT                   /transl_table=11
FT                   /product="membrane protein with putative function in
FT                   immunity"
FT                   /colour=4
FT   CDS             9399..9782
FT                   /gene="blpX"
FT                   /gene_synonym="pncN"
FT                   /inference="ab initio prediction:Prodigal:2.60"
FT                   /codon_start=1
FT                   /transl_table=11
FT                   /product="membrane protein with putative function in
FT                   immunity"
FT                   /colour=4
FT   CDS             9834..10523
FT                   /gene="blpY"
FT                   /gene_synonym="pncO"
FT                   /inference="ab initio prediction:Prodigal:2.60"
FT                   /codon_start=1
FT                   /transl_table=11
FT                   /product="CAAX amino terminal protease"
FT                   /colour=2
FT   CDS             10565..10798
FT                   /gene="blpZ"
FT                   /gene_synonym="pncQ"
FT                   /inference="ab initio prediction:Prodigal:2.60"
FT                   /codon_start=1
FT                   /transl_table=11
FT                   /product="membrane protein with putative function in
FT                   immunity"
FT                   /colour=4
FT   CDS             10949..11560
FT                   /gene="pncP"
FT                   /gene_synonym="SP0547"
FT                   /inference="ab initio prediction:Prodigal:2.60"
FT                   /codon_start=1
FT                   /transl_table=11
FT                   /product="CAAX amino terminal protease"
FT                   /colour=2
SQ   Sequence 11560 BP; 3383 A; 1827 C; 2369 G; 3981 T; 0 other;
     ctagtttgct ctttgatttt cattgagtat taacttggtc ttgacttggt caaagtggaa        60
     gcggtcatag gcccgccaag cggcgcgagt tggagcatct ggatcaagag cgctgagtcc       120
     catgagaaga ctggaagtct ggtaaaattt ttctagttca atcaagaatc gattatccac       180
     tgtttcagcc ttggctagaa aaccaagaat agagtttaat tgctcctgaa agcggacgtc       240
     gtcagcgctt gcctgtttgc atgcttggta ggctttgttt aagtcagtaa tcaaagtatg       300
     agctcttttg atggggtctg tatctgtcat gggaatgcct cctttaatct gggtgccagt       360
     cttacttctg gcaactgtgt tttgatactg ttagtttatc acttttaatt cttttttttt       420
     attcaaatct ttaattgtca ttgaaatgtc ttgaattgcg ctgagtgaat tttatgataa       480
     aatagttgta agctcatcat gatgttgtag aaaataatcc ttttaggagt tttcaaagac       540
     tgtttaggat tgggtgtgct tgggctagac cttttctgtt attcttttct taggaggaga       600
     atccaatgaa atatatgatt attcagacgc agaaaacagt ctataaagta aacatcgacg       660
     atatctacta tatccaaaca catccaacta aagcccatac cgtacagatt gttacagaag       720
     aagctagttt taatatgctt caaaatttaa gtaatcttga gaaccaatgt ggggaaacct       780
     tgatgagatg tcatcgaaat tgtttggtta atcttgataa attaaaatcg attgattttc       840
     aagaaagaat cctttttctc ggagaagaag gtcaatacgc tgtcaagtat gccagacgtc       900
     gctatagaga aattcgtcaa aaatggttaa aacaaggaga gtaaaaagat gagaatattt       960
     gttttagagg atgatttttc ccaacagact aggattgaaa cgacgattga gaaactcttg      1020
     aaggaacatc atatcactcc cagctctttt gaggtatttg gcaagccaga ccaactgctg      1080
     gcagaggtgc atgagaaggg ggcccatcag ctattctttt tggatattga gattcgaaat      1140
     gaggagatga aggggctgga agtggctaga aagattcggg aacaagaccc ctatgccctg      1200
     attgtctttg tgacgactca ctcggagttt atgcccctgt cctttcgcta ccaagtgtct      1260
     gctctggact atattgataa ggccctttcg acagaggagt ttgaatctcg aatcgagaca      1320
     gccctcctct atgccaatag tcaagatagt aaaagtctgg cggaagattg cttttacttt      1380
     aaatcaaaat ttgcccaatt tcagtatcct tttaaagagg tttactatct cgaaacatcc      1440
     ccaagacccc atcgtgttat tctctatacc aagacagaca ggctggaatt tacagcgagt      1500
     ttagaggagg ttttcaagca ggaaccccgt ctcttgcagt gccatcgctc ttttctcatc      1560
     aatcctgcaa atgtggtgca tttggataag aaagaaaaac tccttttctt tcccaatggt      1620
     ggaagttgtc tgatcgcgcg ttataaggtc agggaagtgt ctgaggctat taataactta      1680
     cactgagcta ggagagttta tgaacattac ttggatattg ttgtatgcac ttgttattaa      1740
     tggactagaa attgtcattt tctttaaagt agatggaatt ggtctcactt tcgatagaat      1800
     ttttaaggcc tttcttctga aatttcttct agggatcatt tttacgactt ttcaattttt      1860
     ggctgtaagt aaatatttgt cctattttat agaacctttg ttcggtatag gtctatcttt      1920
     cttattgtta agagggcttc ctaaaaaaat ccttattttt tatggtctct tcccaatgat      1980
     attagtagag ctcttttaca gaggtgtttc ctattttgtg cttccatttt tggggcaagg      2040
     aattgtagat ggggatggca atcctatctt tttattgatt atgatattcg tttgcttcat      2100
     agttttagtc tttttgaaat ggttagacta tgatttcact agattgagaa gggagtttct      2160
     agatacaggt tttcaaaagt ctcttactaa gattaactgg gcaatggggg cttattatct      2220
     agtgatgcaa agtctatctt accttgaata tgaacaaggt attcaatcaa cgactgttcg      2280
     ccatctcatc ctagtgtttt acctactctt ttttatgggg ggtatcaaga aattggatac      2340
     ctatttgaag gaaaaacttc aggaggaact gaaccaagag cagaccttgc gctacagaga      2400
     tatggaacgc tatagtcggc atatagagga actttacaag gaaattcgga gttttcgcca      2460
     tgactacact aacctcttaa ccagcttacg tttgggcatt gaagaggagg atatggagca      2520
     gataaaagag atctacgact cggtcttaag ggattccagt cagaaattgc aggacaataa      2580
     atatgacctg ggcagattgg tgaatattcg tgaccgtgcc ctcaagagtc tcctagctgg      2640
     aaaatttata aaagctagag aaaagaacat tgtctttaat gttgaagttc ctgaggagat      2700
     tcaggttgag gggatgagcc tacttgattt tctaaccatt gtgtctatcc tttgtgacaa      2760
     tgctattgaa gctagtgcag aggccagtca acctcatgtt tcaatcgcct ttttaaaaaa      2820
     tggagcacag gagactttta tcattgaaaa ctccatcaaa gaagagggca tcgatatttc      2880
     tgaaatcttc tcctttggag caagttctaa aggggaggag agaggagttg gtctctatac      2940
     cgttatgaaa attgtggaaa gtcatcccaa taccaatcta aatactacct gccaaaatca      3000
     agtctttcgt caggtactta ctgtgataca tgcagaatga taaaaaacaa gaccgagagt      3060
     tcttgtttct cggtcttgtt tttatagctg aataggtagt tcaagtgctt ttgtgatttt      3120
     aaatttactt aaaattgttt catgtaagag ttcttcccac catcctccac ctgtaatttg      3180
     gttgagttcg gtagttgtta gttcttgaaa tgaagttagg ttttgtttct tatccatgtt      3240
     atgattctcc tttttgataa gataataaat agttatagag tgttatctga aaattaatca      3300
     gaatgggtta aaattttatc tttgaaataa tcaaaatatg ttttctttgc agttacacta      3360
     gtgacgcgac cttgtaagcc atattggatg agtttactat cctcattaga tagttttgca      3420
     agagcggtta atttaaagag attgccttgc tctgttctgg taggagtttg atcaatactc      3480
     tgaagttggc cgatgatggt ggtgccgtga tttccaatct tctccagttt taatcttaca      3540
     gtttgtcctt tatctagtaa ggggagatag tcagatgata cgtagtaagt gattagtact      3600
     tctcttgtat ctgtgatgac agggaatatt tgagcaattt ctgtaccagt tggaattcta      3660
     tttttacctt caaattcgct gttcagatga acgatacctt tacttggagc ggttaaggta      3720
     ttgtttccta agcgctgcgt tgcttgatct agttgtactt ttaattctgt taattgattc      3780
     tccacggtta gttgttgctg tgaggctgtt tgtaaaaact gagtgcggag tacttcaatt      3840
     ttggttgcta aactattatc ataagttgct acacttccga taccagcttg ctgaattttg      3900
     aggcttgcga tagatgattc cagacctgca atactttgat taatttgaga taaaaatggc      3960
     tcctctgccg ttccttgtgt ttgttcttga gaggctataa gataacgatt taaaattgac      4020
     tggtgcggat tgccagttgg taagcgagct cttttattta cgatagtatc tctcagctct      4080
     tgatattctc caatttgttg ttgaactttt gtaatttctt gttcgatggc tgatgaactg      4140
     ctattggtaa gattagcttg atttgaaact tcagtgttag tctttgagat acccagttca      4200
     atatcatggg attgtttagt aaaattcata aaagtattat ggtagccaaa ctcatcctcg      4260
     ctagaaaaaa gatcagtcgc tttttctaag ctttgtttca agattccaag tccttctttt      4320
     tgcttctcaa gtctttgtaa ttgagtttct aaggcagttt tctgactctc ttccattgtt      4380
     tcagagtatt tgatgagtaa gtcacctttc tcaactactt gatttgccac taaatgatta      4440
     gcaaggatag gattatcact ggtcgactga atagatgcaa tgacacttgt aggggtgatt      4500
     tccccttggg aagtaacagt aatttctttt gtggcaacaa gggagaaaat caagatgaaa      4560
     gtaaataata atgaaagagg tatgattaat actgtcgcat agttatggta acgtctctga      4620
     taaaactcga cgcttctaaa aagattagga ttcatgacat tctccttatt tattgaatag      4680
     atgatggtag aaaccttgcg cctgcattaa ctcttggtga ctaccaactt caatgatttt      4740
     cccctggtca agaacaatga cacggttagt tcgttcggct atactgagac gatgggctac      4800
     aaagagaatg gttttatcag ttagggatat aagattatct ataacctttt tctcagtcaa      4860
     gacatcaaga ccgctagtag cttcatctag tattaaaaca ggagctttag ttaaaagagc      4920
     acgagcgaga gcgattcgtt gcttttgtcc tcctgataga ccagctccat cagagagctg      4980
     agtttgatag cccataggca ttctttcaat gtcttgacga atttcagcta attcacaagc      5040
     ttttagaata tcttcttggc taatcatatg attaccgccc aaggttaagt tttccaaaat      5100
     agagccatta aagatatagg cttgttgggg taggtaatta atatgacggc gcaagacttt      5160
     tttatcaatg tttttaatat cctgatgatt gatggaaata tgccctttgt agggttcaaa      5220
     gaaattgaca atcattttgg ctaaagttgt tttaccagaa ccactaactc caactaggct      5280
     aaccttatct ccttgtttaa tcgtgagatt aatatctgtt aaggtatctc gtccaaaacc      5340
     atacttataa gaaaggtcat caaattcaat atcgcccatc aaaaaatgtg aatgaacagg      5400
     gttttctggg gcttggaact cagactcgac tagatagact tcgttcaaac ggttattagc      5460
     aaccttcgca gattggagtt tggtttggag gttgataata ttttccatag gagttgtaaa      5520
     gtaagaaaaa agtgtgttaa aggtaatcag ctgaccgata gaaattttac tcgacatgac      5580
     taattgagcg ccaaaccata ggataaggat attcagaact aattttgttc cctgctttaa      5640
     actcgtttgt aaaatagaat atttactgag cttaaaggat ttttccaaat aatctacaaa      5700
     ttcgctgtct atattttgat agcgattttc ttcactcgtg agcgacttta tagtttcaat      5760
     cccgttgata tcttcgataa tggcagagct aaccatagaa ttactttgca tgacatcatg      5820
     gttcattttt tcaaaaggtt tcataaaaga aaagatgatg aacatgtata taggaatgga      5880
     aagaagagaa aggaggaaga gattagggtt ttgtgccagt aagacgcccc ctacaagaat      5940
     cagaatagaa acatccagaa aaagagaaag aatggtagaa gccaaggcat ctataataga      6000
     gttagcatct gtgaaccgtg aaatgatttc tcctgtacga cgtgtcgcaa agaaagacat      6060
     gggaagttca aaaatatggc gaatatagga taaaatcaca tcaatgctta atctctggct      6120
     cagaacggtt aggagataat ctctggagaa gctcatgact tgttggagga tataggtgat      6180
     aaccagacca actgagatga ttcctaaagt tgatttcatc tgatttggaa tgtattcatc      6240
     caagattcct tggagatagt aagaaccacc gatattgata atagtgacca ataagcttga      6300
     gagaacaatg taagcaatga gagatttttg tttgaaaatc agaggaagga agcttagtag      6360
     accattcttt ttatctttat ggggttgata gctgggtttg ggagctagaa aaatagctac      6420
     tccagtccat tcagagaaaa agcgttcttt tgacatttta gtgattttta cagaagggtc      6480
     aggatcacca ataatcagat agtctttctt tgtttgatag acaacatagt aatgttggag      6540
     ttttccttct ttgttaacgt gaacgataaa tggatagggg acatcactca tgtcaaagag      6600
     cgttttatct gcttgaacag gtcttgtttc aaagcccatt tcatcagcgg cttttacaat      6660
     gccaagagca gtcgtccctt ctttattggt ctttgcaagt tctctcaagt gagctagaga      6720
     aaaatctgaa ccatagaatt tagcaatcga ggctaaggca gcgacaccac agtctctcgc      6780
     atctatttga ggaacaaatg tacgtttata agaagtcatt ggcaattcct ttcatatagt      6840
     ggataggtct attatgtcat aaaactaagt tcatatttta tgaaatcttg aatagtcatt      6900
     aaaacttcct gaatggtaaa aaagtgatta gaaattattt tttttaaaca tttagaggtg      6960
     gcttgaaata aaaaagctaa ttcaagacgt ttcgatgaca attcaagatc tggatgaaaa      7020
     attttaaaaa acgatgatat actaaactta tcaaagttac aacaagacaa aaataaaaaa      7080
     agaaaaaagg agtatttgtc atgaatacaa aaatgatgga acaattttct gttatggata      7140
     atgaagaact cgaaatagtt agtggaggaa gaggcaattt aggatctgca atcggtggtt      7200
     gtattggagc agtactatta gctgctgcga ctggtccgat aactggggga gcagcaacac      7260
     ttacttgtgt aggttcagga attatgtcct ctttgtaaga ttatgattct taaatatagt      7320
     attattatcg ctattaattt actgtcttat ttacttactt acaaaatatc aaagttatct      7380
     aagaatgatg agaataagat agttagcaaa attttaatta tattatcaat cgtttatgta      7440
     atcgttgatg ctttacttag ttgatggatt ggtaggaata aaaaacttaa ctataaacta      7500
     ttatttacta atattttttg ctttctgcaa gttaataaat agtatagtaa aactttttat      7560
     tgcaaggaga ataacgaaat taagatattt tagatactca agattattga aatcttagac      7620
     taaaaaatag gtactgctac ctttaagaag atagtagacg tgtatacttt tttaagaaaa      7680
     tcaaaaagat actataaaaa atctatttgt ttattgaatt taagactttg gtaacaaatt      7740
     gaaaataaaa aggaggtatt catcatgaat acaaaaatgt tgtcacagtt agaggttatg      7800
     gatactgaaa tgcttgcgaa agttgaaggg gggtatagct ccactgattg tcaaaatgca      7860
     ctgattacag gagtcactac gggaattata actggtggaa ctggagcagg tttggccact      7920
     ttaggagtag ctggacttgc tggtgcattt gttggagcac acattggtgc aattgggggt      7980
     ggattaacat gcttaggagg tatggttggt gataaattgg gactaagttg gtaagactta      8040
     tagtaaaatt atgaggattc tattctgatt tattttagtt ttttaaaaaa ggagtatttg      8100
     tcatggatac aaaaatgatg tcacaatttt ctgttatgga tactgaaatg cttgcttgcg      8160
     ttgaaggtgg cggatgcaat tggggagatt ttgccaaagc aggtgttgga ggaggagcag      8220
     caagaggtct tcaactaggc attaaaacag gaacatggca aggtgcagca actggtgctg      8280
     cgggtggagc tatacttgga ggtgtagcct atgcagcaac atgttggtgg taattatgga      8340
     ttttaaaagt tttattattg gtttagtagt tggtatattt ggtccttata tggataattt      8400
     aattagaaaa atattttcaa aatttcccaa aaaggataca gatagtaccc cctaaaaaat      8460
     aaatttctcc cctgtatttg ctagcttaat ttacagggga gtttctttaa ttttgtttcg      8520
     cctgtcaaaa tgatatgtga tagcaggatg aaaagtctgc aaacaagttg gtatcaatac      8580
     aatataaaga ggaaagtatg tttttcatgc ttgctttttt aatttttaca attcaagagg      8640
     ttttgatgac catttatgat ttgagtgatc caaggtcaaa ataagtgcta tactagcagt      8700
     gtaaatgttc ttgctcaact aagataaatc gcacatttag gaggaaatct tatgaagaaa      8760
     aaaatactga ttattttcgt tctgtatcta atcatgtcca tctttctata tccgcttagg      8820
     gagagtgctt ggtatcagct attttatacc atagcctatg tgattgcagt tatgatctat      8880
     tttgctatca ataaaaagaa aggagaaaag aaatgaaaac ttttcttgct aaaaaacgga      8940
     acatcttcct tgcgagattg ttcttaggtc agttgccctt gcttgtttct acttatctat      9000
     ttctatctcg tcagttttta aatttttccg tagttttcca atttctttta gtagttatta      9060
     acttggcttc tattttggtt actgtttatc tcactaggga aatgaggata agagagtttg      9120
     aagatgatga tttggttagt cctagaacca atcaacttat gtttatcggc ttggcagatt      9180
     ttatgtttgt catttgtttg tatagaggta tttcagaaac agaattctat caacaactaa      9240
     tcgcttatat aggtgtattc tctgcttgtt tatcacgctt ctgctcatgt ggggcttgaa      9300
     gtattataaa aagtagcttt ctatcctttt ctgacaggat atttgagtag aaggctctat      9360
     taaattgtta gtgaaataaa tgaatggagg tatttaatat gaaatacaga ttattttttg      9420
     ttattttctt gagtagtgtg ttggatattc ttttagggac atttttacaa atctctatcg      9480
     tatctattgg gtggcttgtt ttttacagtg gtttgtttga agcaggagtt ttccttcttg      9540
     ctaataaagg ggtggcggta aaaatcaagg aagtagatat tcgaaatcgc tttaaattta      9600
     tttttggaaa aaccttatgg tttcaaattc ttttgctcat ctttttgata atcaaacttt      9660
     atcttggttt ggatgcgagg ttgattttat tctatggaca tattttcatt gtctttaatg      9720
     ccttaatgta tctattatct agtagtcagg ttagccttaa aaaaaacaaa ctgtcttctt      9780
     aatcttacag cagtagagcc tgacaaggtg aggtcatagt agggaggatt tctatgaaaa      9840
     agtatcagct tctattcaaa acaagtgcaa ttttatccta cctatttttc gtatttggtc      9900
     tttctcagct gacgcttatc gtccaaaact attggcaatt ttcttctcag ataggcaatt      9960
     tattctggat tcaaaatatc ttgagtttac tttttattgg agtcatgatt gtggttcttg     10020
     ttaagacagg ccatggttat ctcttccgca ttccaagaaa aaaatggctt tggtattcga     10080
     ttttgacagt attagtggta gtgttccaga tctcttttaa cgttcagaca gctaaacatg     10140
     ttcagtcaac tgcggaaggt tgggctgtat tgattggtta tagtgggact aactttgcag     10200
     agctaggtat ttatatagcc ctgttctttc tggttccact gatggaagaa ttgatttata     10260
     gaggactact gcaacatgct ttctttaagc attcgcgatt tggtcttgat ttgcttcttc     10320
     cttctatttt atttgctctc cctcattttt caagcctgcc tagtctgtta gatatcttcg     10380
     tctttgcaac agttggaatc atctttgctg gtttgacccg ctataccaag agcatttatc     10440
     catcctatgc ggtgcatgtg atcaataata ttgtagcgac cttcccgttt ttgctcactt     10500
     ttctacatag ggtcttgggg taaaaaaaca aaagtcttgc ttttcagcca tagaggaggt     10560
     catcatgtat aaacacttat ttttcctaga ttccaaaact ttagatcggt tgacacccta     10620
     tattctagtc ttggcttctg acaccattgc ttttaatgtt tttgtgctaa cctttgtatc     10680
     tgcggtggtt tttaatttcc taaattccat gctagcttta atggctatat tcataggggc     10740
     tggctatgtg gtcggatttt ggttactaat actcaatgaa aatcaaagag caaactagga     10800
     aactagctgc aggctgtact tgagtacggc aaggcgacgt tgacgtggtt tgaatttgat     10860
     tttcgaagag tataaaatgg tttgttttgg aaaggctaga actaaagaat gacgtgtagg     10920
     aagtctgttt gttgaggagg ataattttat ggagtttttt gataaatttc atgccttgtg     10980
     ttttggattt ttagtactaa taattgtcat tacagttcct tatacgatta accatggggg     11040
     tttttttcaa aatgaatctg cattgattct tgtaagtctt cttgtaacct cgctgagtgt     11100
     tgcttatgct agaaagtttg aaatgatttc ttttgggatg ttaagcaaga aacaactttt     11160
     gcttttcatt gcaatctttc ttctaagtgt acttgagacg ctggtttata ttcatttctt     11220
     cgctgtttct tctggctcag gggtccaaca cttggcggaa gtcagcagag gaatttccct     11280
     gtctttgatt ttaactacct cagtttttgg tcccatccag gaggaactca ttttcagagg     11340
     acttcttcaa ggtgcggttt ttgacaattc ttggttaggg cttgtgctaa cttcctctct     11400
     cttttctttc atgcatggac cttctaatgt cccttcgttt attttttatc tacttggggg     11460
     tttgttgctg ggctttgctt ataaaaagag tcaaaaccta tgggtttcta ctctagtcca     11520
     tatgctttac aacagttggc cactcttata ttatttataa                           11560
//
