# Supplementary material for: Genomic analyses of pneumococci reveal a wide diversity of bacteriocins – including pneumocyclicin, a novel circular bacteriocin
Source: BMC Genomics. 2015 Jul 28;16(1):554. doi: 10.1186/s12864-015-1729-4 (PMC4517551; doi:10.1186/s12864-015-1729-4)
Supplement: Additional file 9: — Sequence and annotation files for blp cassette prototypes. [file 12864_2015_1729_MOESM9_ESM.zip › blp_prototype18_PN2.fasta]

>blp_cassette_prototype18_PN2
ctagtttgctctttgattttcattgagtattaacttggtcttgacttggtcaaagtggaa
gcggtcataggcccgccaagcggcgcgagttggagcatctggatcaagagcgctgagtcc
catgagaagactggaagtctggtaaaatttttctagttcaatcaagaatcgattatccac
tgtttcagccttggctagaaaaccaagaatagagtttaattgctcctgaaagcggacgtc
gtcagcgcttgcctgtttgcatgcttggtaggctttgtttaagtcagtaatcaaagtatg
agctcttttgatggggtctgtatctgtcatgggaatgcctcctttaatctgggtgccagt
cttacttctggcaactgtgttttgatactgttagtttatcacttttaattcttttttttt
attcaaatctttaattgtcattgaaatgtcttgaattgcgctgagtgaattttatgataa
aatagttgtaagctcatcatgatgttgtagaaaataatccttttaggagttttcaaagac
tgtttaggattgggtgtgcttgggctagaccttttctgttattcttttcttaggaggaga
atccaatgaaatatatgattattcagacgcagaaaacagtctataaagtaaacatcgacg
atatctactatatccaaacacatccaactaaagcccataccgtacagattgttacagaag
aagctagttttaatatgcttcaaaatttaagtaatcttgagaaccaatgtggggaaacct
tgatgagatgtcatcgaaattgtttggttaatcttgataaattaaaatcgattgattttc
aagaaagaatcctttttctcggagaagaaggtcaatacgctgtcaagtatgccagacgtc
gctatagagaaattcgtcaaaaatggttgaaagagggagagtaagaagatgagaatattt
gttttagaggatgatttttcccaacagactagaattgaaacgacgattgagaaacttttg
aaagcacatcatatcattcctagctcttttgaggtatttggcaagccggaccaactgctg
gctgaagtgcatgagaagggggcccatcagctattctttttggatattgagattcgaaat
gaagagatgaagggactggaagtggctagaaagattcgggatcgggatccttatgccctg
attgtctttgtgacgactcactcggagtttatgcccctgtcttttcgctaccaagtgtct
gctttggactacattgataaggccttgtcagcagaggagtttgaatctcggatcgagaca
gccctcctctatgccaatagtcaagatagtaaaagtctggcggaagattgcttttacttt
aaatcaaaatttgcccaatttcagtatccttttaaagaggtttactatctcgaaacgtcg
cccagagcccatcgtgttattctctataccaagacagacaggctggaatttacagcgagt
ttagaggaggttttcaagcaggagccccgtctcttgcagtgccaccgctcttttctcatc
aatcctgcaaatgtggtgcatttggataagaaagaaaaactgcttttctttcccaatggt
ggaagttgtctaatcgcccgttataaggtcagggaagtgtctgaggccatcaataaatta
cactgagctaggagaatttatgaacattgcttggatattgttgtatacacttgttactaa
tggactagaaattgtcatcttctttaaggtggatggaattgatcttactttcgagaggat
ttttaaggcctttcttttgaagatactgttggcctttgtttttgtgatgattagctatat
agtaggaaatgtttacctatcttattttatggaacccttgtacggcataggcttatcttt
cttattattgagagggcttcctaaaaaactccttttcttttatggtctctttccaatgat
attggtgaatctcttttatagaggagtctcctattttgtgcttccatttttgggacaagg
gcaagtatatgatggctactcatttactgggttatgtataataattttcaatttcttcat
ttctctagcttttttgaaatggttggactacgattttactagcttgagaaaggagattct
cgataaagcctttcaaaagtccctgactcagattaactggataatgggtggctactatct
agtcatggaaagtctgtctttttttgaatatgaacaaagtattcaatcaaagactgttcg
ccatctcatcctagtcttttacctactcttttttatgggggttatcaagaaattggatac
ctatttgaaggaaaaactctatgagagattggaacaagagcaggccctgcgctatagaga
tatggaacgctatagtcggcatatagaggagctttacaaggaagtacggagctttcgtca
tgattataccaacctcttgactagcttacgtctgggcattgaagaggaggatatggagca
gataaaagaggtctatggctccgtcttaaaggattccagtcagaaattgcagaacaataa
atatgacctgggcagattggtaaatattcgtgataaagccctcaaaagtcttctagcagg
gaaatttttaaaagccagagataagaacattgtctttaatgtcgaagttcctgaggagat
tcaggtcgaggggatgagtctacttgattttctaaccattgtgtctatcctttgtgacaa
tgctattgaagccagtgtggaagctagtcaacctcatgtttcaatcgcctttttaaaaaa
tggagcacaggagacctttatcatcgaaaactccatcaaagaagagggcatcgatatttc
tgaaatcttctcctttggagccagttctaaaggggaggagagaggagttggtctctatac
cgtcatgaagattgtggaaagccatcctaataccagtctaaataccacctgtcaaaatca
agtctttcgtcaggtacttactgtgatacatacagaatgatgaaaaataagaccgagagt
acttgtttctcggtcttatttttttatagttgtattggatgatgaagttcttatgtgatg
taatgagcatatctattaatgttatataataaatcttcccacaatcctccacctgtaatt
tgattgagttcggtagttgttagttcttgaaatgaagttaggttttgtttcttatccatg
ttatgattctcctttttgataagataataaatagttatagagtgttatctgaaaattaat
cagaatgtgttaaaattttatctttgaaataatcaaaatatgttttctttgtagttacac
tagtgacgcgaccttgtaagccatattggatgagtttactatcctcgttagatagttttg
caagagcggttaatttaaagagatttccttgctctgttctggtaggagtttgatcaattg
tctgaagttggccgatgatggtggtgccgtgatttccaatcttctccagttttaatctta
cagtttgtcctttatctagtagaggtagatagtcagaagatacgtagtaagtgattagta
cttctcttgtatctgtgatgacagggaatatttgagcaatttctgtaccagttggaattc
tatttttaccttcaaattcgctgttcagatgaacgatacctttacttggggaggttaagg
tattgttttccaaacgctgtgtggcttgatctagttgtacttttaattctgttaattgat
tctccacagttagttgttgctgtgaggctgtctgtaaaaactgagtgcggagtacttcaa
ttttggttgctaaactgttatcataagttgctacacttccgataccagcttgctgaattt
tgaggcttgcgatagatgattcaagacctgcaatactttgattaatttgagataaaaatg
gctcctctgcagttccttgtgtttgtccttgtgaggctacaagataacgattcaaaattg
actggtgcggattgccagttggtaagcgtgctctgttatttatgatagcatctctcaact
cttgatattctccaatttgttgttgaacttttgtaatttcttgttcaatagctgatgaac
tgctattggaaagattagcttgatttgaaacttcggtgttagtctttgtgatacccagtt
caatatcatgggattgtttagtaaaattcataaaggtattatggtagccaaattcatcct
cgccagaaaaaagatcagtcgctttttctaagctttgtttcaaaattccaagtccttctt
tttgcttctcaagtctttgtaattgagttgctaaggcagttttctgactttcttccattg
tttcagagtatttgatgagtaagtcccctttttcaactacttgatttgccactaaatgat
tagctaggataggattatcactggttgactgaatggaggcaatgacacttgtaggggcga
tttctccttgggaagtaacagtaatttcttttgtggcaacaagggagaaaatcaagatga
aagtaaatagtaatgaaagaggtataattaacactgtcgcatagttatggtaacgtctct
gataaaactcgacgcttctaaaaagattaggattcatgacattctccttatttattgaat
agatgatggtagaaaccttgcgcctgcattaactcttggtgactaccaacttcaatgatt
ttcccctggtcaagaacaatgacacggttggttcgttcggctatactgagacgatgggct
acaaagagaatggttttatcagttagagacataagattatctataacctttttctcagtc
aagacatcaagaccgctagtagcttcatctagtattaaaacaggagatttagttaaaaga
gcacgagcgagagcgattcgttgcttctgtcctcctgatagaccagctccatcagagagc
tgagtttgatagcccataggcattctttcaatgtcttgacggatttcagctacttcacaa
gcttttagaatatcttcttgactaatcatatgattaccgcccaaggttaagttttccaaa
atagagccattaaagatataggcttgttggggtaggtaattaatatgacggcgcaagact
tttttatcaatgtttttaatatcctgatgattgatggaaatatgccctttgtagggttca
aagaaattgacaatcattttggctaaagttgttttaccagaaccactaactccaactagg
ctaaccttatctccttgtttaatcgtgagattaatatctgttaaggtatctcatccaaaa
ccatacttataagaaaggtcatcaaattcaatatcgcccatcaaaaaatgtgaatgaaca
gggttttcttgaacttgaaattcagattcgactagatagacttcgttcaaacggttatta
gcgaccttcgcagattggagtttggtttggaggttgataatattttccataggagttgta
aagtaagaaaaaagtgtgttaaaggtaatcagctgaccgatagaaattttacttgacatg
actaattgagcgccaaaccataggataaggatattcagaactaattttgttccctgcttt
aaactcgtttgtaaaatagaatatttactgagcttaaaggatttttccaaataatctaca
aattcgctgtctatattttgatagcgattttcttcactcgtgagcgactttatagtttca
atcccgttgatatcttcgataatggcagagctaaccatagaattactttgcatgacatca
tggttcattttttcgaaaggtttcataaaagaaaagatgatgaacatgtatataggaatg
gaaataagagaaagaaggaagagattagggttttgtgccagtaagacgcctcctacaaga
atcagaatagaaacatccagaaaaagagaaagaatggtagaagccaaggcatctataata
gagttagcatctgtgaatcgtgaaatgatttctcctgtacgacgtgtcgcaaagaaagac
atgggaagttcaaaaatatggcgaatataggataaaatcacatcaatacttaatctctga
ctcagaacggttaggagataatctctggagaagctcatgacttgttggaggatataggtg
ataaccagaccaactgagatgattcctaaagttgatttcatctgatttggaatgtattca
tccaagattccttggagatagtaagaaccacctatattgataatagtgaccaataagctt
gagagaacaatgtaagcaatgagagatttttgtttgaaaatcagaggaaggaagcttgct
tagtagaccattctttttatctttatggggttgatagctgggtttggtagctagaaaaat
agctactccagtccattcatagaaaaagcgttcttttgacattttagtgatttttacaga
agggtcaggatcaccaataatcagatagtctttctttgtttgatagacaacatagtaatg
ttggagttttccttctttgttaacgtgaacgataaatggataggggacatcactcatgtc
aaagagcgttttatctgcttgaacaggtcttgtttcaaagcccatttcatcagcggcttt
tacaatgccaagagcagtcgtcccttctttattggtctttgcaagttctctcaagtgagc
tagagaaaaatctgaaccatagaatttagcaatcgaggctaaggcagcgacaccacagtc
tctcgcatctatttgaggaacaaatgtacgtttataagaagtcattggcaattcctttca
tatagtggataggtctattatgtcataaaactaagttcatattttatgaaatcttgaata
gtcattaaaacttcctgaatggtaaaaaagtgattagaaattattttttttaaacattta
gaggtggcttgaaataaaaaagctaattcaagacgtttcgatgacaattcaagatctgga
tgaaaaattttaaaaaacgatgatatactaaacttatcaaagttacaacaagacaaaaat
aaaaaaagaaaaaaggagtatttgtcatgaatacaaaaatgatggaacaattttctgtta
tggataatgaagaactcgaaatagttagtggaggaagaggcaatttaggatctgcaatcg
gtggttgtattggagcagtactattagctgctgcgactggtccgataactgggggagcag
caacacttatttgtgtaggttcaggaattatgtcctctttgtaagattatgattcttaaa
tatagtattattatcgctattaatttactgtcttatttacttacttacaaaatatcaaag
ttatctaagaatgatgagaataagatagttagcaaaattttaattatattatcaatcgtt
tatgtaatcgttgatgctttacttagttgatggattggtaggaataaaaaacttaactat
aaactattatttactaatattttttgctttctgcaagttaataaatagtatagtaaaact
ttttattgcaaggagaataacgaaattaagatattttagatactcaagattattgaaatc
ttagactaaaaaataggtactgctacctttaagaagatagtagacgtatatactttttta
agaaaatcaaaaagatactataaaaaatctatttgtttattgaatttaagactttggtaa
caaattgaaaataaaaaggaggtattcatcatgaatacaaaaatgttgtcacagttagag
gttatggatactgaaatgcttgcgaaagttgaaggggggtatagctccactgattgtcaa
aatgcactgattacaggagtcactacgggaattataactggtggaactggagcaggtttg
gccactttaggagtagctggacttgctggtgcatttgttggagcacacattggtgcaatt
gggggtggattaacatgcttaggaggtatggttggtgataaattgggactaagttggtaa
gacttatagtaaaattatgaggattctattctgatttattttagttttttaaaaaaggag
tatttgtcatggatacaaaaatgatgtcacaattttctgttatggatactgaaatgcttg
cttgcgttgaaggtggcggatgcaattggggagattttgccaaagcaggtgttggaggag
gagcagcaagaggtcttcaactaggcattaaaacaggaacatggcaaggtgcagcaactg
gtgctgcgggtggagctatacttggaggtgtagcctatgcagcaacatgttggtggtaat
tatggattttaaaagttttattattggtttagtagttggtatatttggtccttatatgga
tgacttaattagaaaaatattttcaaaatcttccaaaaaggatacggatagtactctcta
aaaaataaatttctcccctgtatttgctagcttaatttacaggggagtttctttaatatt
gtttcgcctgtcaaaatgatatgtgatagcaggatgaaaagtctacaaacaagttggtat
caatacaatataaagaggaaagtatgtttttcatgcttgcttttttaatttttacaattc
aagaggttttgatgactattcaaaatctggatgaaaaattttaaaaaacgatgatatact
aaacttgtcaaagttacaacaagacaaaaattaaaaataaaaaagagtatttgtcatgga
tacaaaaattatggaacaatttcatgaaatggatataactatgttatctagtattgaagg
aggcaagaataattggcaaactaatgtcttagaaggtggtggtgctgcttttggtggctg
ggggctagggacagctatttgtgctgcgagtggtgttggagcaccatttatgggagcatg
tggatacataggagctaaatttggtgtggatctttgggcaggagtaacaggggcaacggg
tggattttaataaaaggagacttgtatgaatacttattgtaatataaatgaaacaatgct
gagtgaggtttatggaggtaattccggaggagcagctgtagttgctgctttaggttgtgc
agcgggtggagtgaaatatgggagacttctaggaccatggggcgctgcaataggaggaat
tggaggagcagtggtttgtggatatttagcctataccgctacatcataaaaatgaaagct
aaattttatgaaggctatattctttattattctcttcgcttttcaaacctatcttattta
tctatccataagtatctccgataaaaaacaaaagactattgaattaacatcattgaattg
ttttgtcatattatttctaatctatgataaattaatttttctctttattgcctatgtttt
tttgataatttttatattaaacttgttccgtaactgaaaagtgatacactatatggatac
aaaaatgatgtcacaatttgcagttatggataatgaaatgcttgcttgcgttgaaggtgg
agatattgattggggaagaaaaattagttgtgcagcaggggttgcatatggcgcaattga
tgggtgtgcaacaacggtttgacatttctattgggaccatttgctataggaataggtgta
actggtgctgcaggtggagctatacttggaggtgtagcctatgcagcaatatgttggtgg
taattatggattttaaaagttttattattggtttagtagttggtatatttggtccttata
tggatgacttaattagaaaaatattttcaaaatcttccaaaaaggatacggatagtactc
tctaaaaaataaatttctcccctgtatttgctagcttaatttacaggggagtttctttaa
tattgtttcgcctgtcaaaatgatatgtgatagcaggatgaaaagtctacaaacaagttg
gtatcaatacaatataaagaggaaagtatgtttttaatgcttactttttaaattttttaa
caattcaagatgtttcgatgacaattcaagatttggatgaaaaattttaaaaaacaatga
tatactaaacttgtcaaagttgcaacgggtgctgctacattatgttaaaaatcgctcttg
attgataagctggatttgttaggaaaggagtaaataattatggataagaaaaagatagtt
tcgactataatatgtatagtatttcttgtagtgtcagtagataatttttttagagactta
accccgttactgttcattttaaatattattggcctgtcttgcttttcagtgctaacatac
attaaaataaaagagatactcttaaatataagtaaatgatgatttggttagtcctagaac
caatcaacttatgtttatcggcttggcagattttatgtttgtcatttgtttgtatagagg
tatttcagaaacagaattctatcaacaactaatcgcttatataggtgtattctctgcttg
tttatcacgcttctgctcatgtggggcttgaagtattataaaaagtagctttctatcctt
ttctgacaggatatttgagtagaaggctctattaaattgttagtgaaataaatgaatgga
ggtatttaatatgaaatacagattattttttgttattttcttgagtagtgtgttggatat
tcttttagggacatttttacaaatctctatcgtatctattgggtggcttgttctttacag
tggtttgtttgaagcaggagttttccttcttgctaataaaggggtggcggtaaaaatcaa
ggaagtagatattcgaaatcgctttaaatttatttttggaaaaaccttatggtttcaaat
tcttttgctcatctttttgataatcaaactttatcttggtttggatgcgaggttgatttt
attctatggacatattttcattgtctttaatgccttaatgtatctattatctagtagtca
ggttagccttaaaaaaaacaaactgtcttcttaatcttacagcagtagagcctgacaagg
tgaggtcatagtagggaggatttctatgaaaaagtatcaacttctattcaaaataagtgc
agtcttctcttacttatttttcgtatttagtctttctcagctgacgcttatcgtccaaaa
ctattggcaattttcttctcagataggcaatttattctggattcaaaatatcttgagttt
actttttattggagtcatgattgtggttcttgttaagacaggccatggttatctcttccg
cattccaagaaaaaaatggctttggtattcgattttgacagtattagtgctagtgttcca
gatctcttttaacgttcagacagctaaacatgttcagtcaactgcggaaggttgggctgt
attgattggttatagtgggactaactttgcagagctaggtatttatatagccctgttctt
tctggttccactgatggaagaattgatttatagaggattactgcaacatgctttctttaa
gcattcgcgatttggtcttgatttgcttcttccttctattttatttgctctccctcattt
ttcaagcctgcctagtctgttagatatcttcgtctttgcaacagttggaatcatctttgc
tggtttgacccgctataccaagagcatttatccatcctatgcggtgcatgtgatcaataa
tattgtagcgaccttcccgtttttgctcacttttctacatagggtcttggggtaaaaaaa
caaaaggcttgcttttcagccatagaggaggtcatcatgtataaacacttatttttccta
gattccaaaactttagatcggttgacaccctatattctagtcttggcttctgacaccatt
gcttttaatgtttttgtgctaacctttgtatctgcggtggtttttaatttcctaaattcc
atgctagctttaatggctatattcataggggctggctatgtggtcggattttggttacta
atactcaatgaaaatcaaagagcaaactaggaaactagccgcaggctgtacttgagtacg
gcaaggcgacgttgacgtggtttgaatttgattttcgaagagtataaaatggtttgtttt
ggaaaggctagaactaaagaatgacgtgtaggaagtctgtttgttgaggaggataatttt
atggagttttttgataaatttcatgccttgtgttttggatttttagtactaataattgtc
attacagttccttatacgattaaccatgggggtttttttcaaaatgaatctgcattgatt
cttgtaagtcttcttgtaacctcgctgagtgttgcttatgctagaaagtttgaaatgatt
tcttttgggatgttaagcaagaaacaacttttgcttttcattgcaatctttcttctaagt
gtacttgagacgctggtttatattcatttcttcgctgtttcttctggctcaggggtccaa
cacttggcggaagtcagcagaggaatttccctgtctttgattttgactacctcagttttt
ggccccatccaggaggaactcattttcagaggacttcttcaaggtgcggtttttgacaat
tcttggttagggcttgtgctaacttcctctctcttttctttcatgcatggaccttctaat
gtcccttcgtttattttttatctacttgggggtttgttgctgggctttgcttataaaaag
agtcaaaacctatgggtttctactctagtccatatgctttacaacagttggccactctta
tattatttataa
