# Supplementary material for: Genomic analyses of pneumococci reveal a wide diversity of bacteriocins – including pneumocyclicin, a novel circular bacteriocin
Source: BMC Genomics. 2015 Jul 28;16(1):554. doi: 10.1186/s12864-015-1729-4 (PMC4517551; doi:10.1186/s12864-015-1729-4)
Supplement: Additional file 9: — Sequence and annotation files for blp cassette prototypes. [file 12864_2015_1729_MOESM9_ESM.zip › blp_prototype18_PN2_annotation.embl]

FT   source          1..12792
FT                   /organism="Streptococcus pneumoniae"
FT                   /mol_type="genomic DNA"
FT                   /strain="PN2"
FT   CDS             complement(1..330)
FT                   /gene="blpT"
FT                   /inference="ab initio prediction:Prodigal:2.60"
FT                   /codon_start=1
FT                   /transl_table=11
FT                   /product="hypothetical protein"
FT                   /colour=10
FT   CDS             606..944
FT                   /gene="blpS"
FT                   /gene_synonym="spiR1"
FT                   /inference="ab initio prediction:Prodigal:2.60"
FT                   /codon_start=1
FT                   /transl_table=11
FT                   /product="LytTR DNA-binding domain protein"
FT                   /colour=9
FT   CDS             949..1686
FT                   /gene="blpR"
FT                   /gene_synonym="spiR2"
FT                   /inference="ab initio prediction:Prodigal:2.60"
FT                   /codon_start=1
FT                   /transl_table=11
FT                   /product="response regulator"
FT                   /colour=9
FT   CDS             1700..3040
FT                   /gene="blpH"
FT                   /gene_synonym="spiH"
FT                   /inference="ab initio prediction:Prodigal:2.60"
FT                   /codon_start=1
FT                   /transl_table=11
FT                   /product="histidine kinase"
FT                   /colour=9
FT   CDS             complement(3111..3239)
FT                   /gene="blpC"
FT                   /gene_synonym="spiP"
FT                   /inference="ab initio prediction:Prodigal:2.60"
FT                   /codon_start=1
FT                   /transl_table=11
FT                   /product="peptide pheromone"
FT                   /colour=9
FT   CDS             complement(3296..4657)
FT                   /gene="blpB"
FT                   /gene_synonym="spiD"
FT                   /inference="ab initio prediction:Prodigal:2.60"
FT                   /codon_start=1
FT                   /transl_table=11
FT                   /product="bacteriocin secretion accessory protein"
FT                   /colour=3
FT   CDS             complement(4668..5237)
FT                   /gene="blpA ORF3"
FT                   /gene_synonym="spiC"
FT                   /inference="ab initio prediction:Prodigal:2.60"
FT                   /codon_start=1
FT                   /transl_table=11
FT                   /product="ABC transporter; ATPase domain"
FT                   /colour=3
FT   CDS             complement(5331..6293)
FT                   /gene="blpA ORF2"
FT                   /gene_synonym="spiB"
FT                   /inference="ab initio prediction:Prodigal:2.60"
FT                   /codon_start=1
FT                   /transl_table=11
FT                   /product="ABC transporter; transmembrane region"
FT                   /colour=3
FT   CDS             complement(6238..6825)
FT                   /gene="blpA ORF1"
FT                   /gene_synonym="spiA"
FT                   /inference="ab initio prediction:Prodigal:2.60"
FT                   /codon_start=1
FT                   /transl_table=11
FT                   /product="ABC transporter; C39 protease domain"
FT                   /colour=3
FT   CDS             7107..7304
FT                   /gene="blpI"
FT                   /gene_synonym="pncA"
FT                   /inference="ab initio prediction:Prodigal:2.60"
FT                   /codon_start=1
FT                   /transl_table=11
FT                   /product="class II bacteriocin precursor"
FT                   /colour=7
FT   CDS             7771..8040
FT                   /gene="blpJ"
FT                   /gene_synonym="pncD"
FT                   /inference="ab initio prediction:Prodigal:2.60"
FT                   /codon_start=1
FT                   /transl_table=11
FT                   /product="class II bacteriocin precursor"
FT                   /colour=7
FT   CDS             8109..8339
FT                   /gene="blpK"
FT                   /gene_synonym="pncE"
FT                   /inference="ab initio prediction:Prodigal:2.60"
FT                   /codon_start=1
FT                   /transl_table=11
FT                   /product="class II bacteriocin precursor"
FT                   /colour=7
FT   CDS             8756..9010
FT                   /gene="blpM"
FT                   /gene_synonym="pncI"
FT                   /inference="ab initio prediction:Prodigal:2.60"
FT                   /codon_start=1
FT                   /transl_table=11
FT                   /product="class II bacteriocin precursor"
FT                   /colour=7
FT   CDS             9026..9229
FT                   /gene="blpN"
FT                   /gene_synonym="pncJ"
FT                   /inference="ab initio prediction:Prodigal:2.60"
FT                   /codon_start=1
FT                   /transl_table=11
FT                   /product="class II bacteriocin precursor"
FT                   /colour=7
FT   CDS             9248..9457
FT                   /gene="blpP"
FT                   /gene_synonym="pncK"
FT                   /inference="predicted by Prodigal with different settings"
FT                   /inference="indirect experimental evidence for function in
FT                   immunity (Dawid et al., 2007)"
FT                   /codon_start=1
FT                   /transl_table=11
FT                   /product="membrane protein with function in immunity"
FT                   /colour=4
FT   CDS             9473..9622
FT                   /gene="blpO"
FT                   /gene_synonym="pncV"
FT                   /inference="ab initio prediction:Prodigal:2.60"
FT                   /codon_start=1
FT                   /transl_table=11
FT                   /product="class II bacteriocin precursor"
FT                   /colour=7
FT   CDS             10180..10359
FT                   /gene="pncM"
FT                   /inference="predicted by Prodigal in other strains"
FT                   /codon_start=1
FT                   /transl_table=11
FT                   /product="membrane protein with putative function in
FT                   immunity"
FT                   /colour=4
FT   CDS             10631..11014
FT                   /gene="blpX"
FT                   /gene_synonym="pncN"
FT                   /inference="ab initio prediction:Prodigal:2.60"
FT                   /codon_start=1
FT                   /transl_table=11
FT                   /product="membrane protein with putative function in
FT                   immunity"
FT                   /colour=4
FT   CDS             11066..11755
FT                   /gene="blpY"
FT                   /gene_synonym="pncO"
FT                   /inference="ab initio prediction:Prodigal:2.60"
FT                   /codon_start=1
FT                   /transl_table=11
FT                   /product="CAAX amino terminal protease"
FT                   /colour=2
FT   CDS             11797..12030
FT                   /gene="blpZ"
FT                   /gene_synonym="pncQ"
FT                   /inference="ab initio prediction:Prodigal:2.60"
FT                   /codon_start=1
FT                   /transl_table=11
FT                   /product="membrane protein with putative function in
FT                   immunity"
FT                   /colour=4
FT   CDS             12181..12792
FT                   /gene="pncP"
FT                   /gene_synonym="SP0547"
FT                   /inference="ab initio prediction:Prodigal:2.60"
FT                   /codon_start=1
FT                   /transl_table=11
FT                   /product="CAAX amino terminal protease"
FT                   /colour=2
SQ   Sequence 12792 BP; 3805 A; 1945 C; 2649 G; 4393 T; 0 other;
     ctagtttgct ctttgatttt cattgagtat taacttggtc ttgacttggt caaagtggaa        60
     gcggtcatag gcccgccaag cggcgcgagt tggagcatct ggatcaagag cgctgagtcc       120
     catgagaaga ctggaagtct ggtaaaattt ttctagttca atcaagaatc gattatccac       180
     tgtttcagcc ttggctagaa aaccaagaat agagtttaat tgctcctgaa agcggacgtc       240
     gtcagcgctt gcctgtttgc atgcttggta ggctttgttt aagtcagtaa tcaaagtatg       300
     agctcttttg atggggtctg tatctgtcat gggaatgcct cctttaatct gggtgccagt       360
     cttacttctg gcaactgtgt tttgatactg ttagtttatc acttttaatt cttttttttt       420
     attcaaatct ttaattgtca ttgaaatgtc ttgaattgcg ctgagtgaat tttatgataa       480
     aatagttgta agctcatcat gatgttgtag aaaataatcc ttttaggagt tttcaaagac       540
     tgtttaggat tgggtgtgct tgggctagac cttttctgtt attcttttct taggaggaga       600
     atccaatgaa atatatgatt attcagacgc agaaaacagt ctataaagta aacatcgacg       660
     atatctacta tatccaaaca catccaacta aagcccatac cgtacagatt gttacagaag       720
     aagctagttt taatatgctt caaaatttaa gtaatcttga gaaccaatgt ggggaaacct       780
     tgatgagatg tcatcgaaat tgtttggtta atcttgataa attaaaatcg attgattttc       840
     aagaaagaat cctttttctc ggagaagaag gtcaatacgc tgtcaagtat gccagacgtc       900
     gctatagaga aattcgtcaa aaatggttga aagagggaga gtaagaagat gagaatattt       960
     gttttagagg atgatttttc ccaacagact agaattgaaa cgacgattga gaaacttttg      1020
     aaagcacatc atatcattcc tagctctttt gaggtatttg gcaagccgga ccaactgctg      1080
     gctgaagtgc atgagaaggg ggcccatcag ctattctttt tggatattga gattcgaaat      1140
     gaagagatga agggactgga agtggctaga aagattcggg atcgggatcc ttatgccctg      1200
     attgtctttg tgacgactca ctcggagttt atgcccctgt cttttcgcta ccaagtgtct      1260
     gctttggact acattgataa ggccttgtca gcagaggagt ttgaatctcg gatcgagaca      1320
     gccctcctct atgccaatag tcaagatagt aaaagtctgg cggaagattg cttttacttt      1380
     aaatcaaaat ttgcccaatt tcagtatcct tttaaagagg tttactatct cgaaacgtcg      1440
     cccagagccc atcgtgttat tctctatacc aagacagaca ggctggaatt tacagcgagt      1500
     ttagaggagg ttttcaagca ggagccccgt ctcttgcagt gccaccgctc ttttctcatc      1560
     aatcctgcaa atgtggtgca tttggataag aaagaaaaac tgcttttctt tcccaatggt      1620
     ggaagttgtc taatcgcccg ttataaggtc agggaagtgt ctgaggccat caataaatta      1680
     cactgagcta ggagaattta tgaacattgc ttggatattg ttgtatacac ttgttactaa      1740
     tggactagaa attgtcatct tctttaaggt ggatggaatt gatcttactt tcgagaggat      1800
     ttttaaggcc tttcttttga agatactgtt ggcctttgtt tttgtgatga ttagctatat      1860
     agtaggaaat gtttacctat cttattttat ggaacccttg tacggcatag gcttatcttt      1920
     cttattattg agagggcttc ctaaaaaact ccttttcttt tatggtctct ttccaatgat      1980
     attggtgaat ctcttttata gaggagtctc ctattttgtg cttccatttt tgggacaagg      2040
     gcaagtatat gatggctact catttactgg gttatgtata ataattttca atttcttcat      2100
     ttctctagct tttttgaaat ggttggacta cgattttact agcttgagaa aggagattct      2160
     cgataaagcc tttcaaaagt ccctgactca gattaactgg ataatgggtg gctactatct      2220
     agtcatggaa agtctgtctt tttttgaata tgaacaaagt attcaatcaa agactgttcg      2280
     ccatctcatc ctagtctttt acctactctt ttttatgggg gttatcaaga aattggatac      2340
     ctatttgaag gaaaaactct atgagagatt ggaacaagag caggccctgc gctatagaga      2400
     tatggaacgc tatagtcggc atatagagga gctttacaag gaagtacgga gctttcgtca      2460
     tgattatacc aacctcttga ctagcttacg tctgggcatt gaagaggagg atatggagca      2520
     gataaaagag gtctatggct ccgtcttaaa ggattccagt cagaaattgc agaacaataa      2580
     atatgacctg ggcagattgg taaatattcg tgataaagcc ctcaaaagtc ttctagcagg      2640
     gaaattttta aaagccagag ataagaacat tgtctttaat gtcgaagttc ctgaggagat      2700
     tcaggtcgag gggatgagtc tacttgattt tctaaccatt gtgtctatcc tttgtgacaa      2760
     tgctattgaa gccagtgtgg aagctagtca acctcatgtt tcaatcgcct ttttaaaaaa      2820
     tggagcacag gagaccttta tcatcgaaaa ctccatcaaa gaagagggca tcgatatttc      2880
     tgaaatcttc tcctttggag ccagttctaa aggggaggag agaggagttg gtctctatac      2940
     cgtcatgaag attgtggaaa gccatcctaa taccagtcta aataccacct gtcaaaatca      3000
     agtctttcgt caggtactta ctgtgataca tacagaatga tgaaaaataa gaccgagagt      3060
     acttgtttct cggtcttatt tttttatagt tgtattggat gatgaagttc ttatgtgatg      3120
     taatgagcat atctattaat gttatataat aaatcttccc acaatcctcc acctgtaatt      3180
     tgattgagtt cggtagttgt tagttcttga aatgaagtta ggttttgttt cttatccatg      3240
     ttatgattct cctttttgat aagataataa atagttatag agtgttatct gaaaattaat      3300
     cagaatgtgt taaaatttta tctttgaaat aatcaaaata tgttttcttt gtagttacac      3360
     tagtgacgcg accttgtaag ccatattgga tgagtttact atcctcgtta gatagttttg      3420
     caagagcggt taatttaaag agatttcctt gctctgttct ggtaggagtt tgatcaattg      3480
     tctgaagttg gccgatgatg gtggtgccgt gatttccaat cttctccagt tttaatctta      3540
     cagtttgtcc tttatctagt agaggtagat agtcagaaga tacgtagtaa gtgattagta      3600
     cttctcttgt atctgtgatg acagggaata tttgagcaat ttctgtacca gttggaattc      3660
     tatttttacc ttcaaattcg ctgttcagat gaacgatacc tttacttggg gaggttaagg      3720
     tattgttttc caaacgctgt gtggcttgat ctagttgtac ttttaattct gttaattgat      3780
     tctccacagt tagttgttgc tgtgaggctg tctgtaaaaa ctgagtgcgg agtacttcaa      3840
     ttttggttgc taaactgtta tcataagttg ctacacttcc gataccagct tgctgaattt      3900
     tgaggcttgc gatagatgat tcaagacctg caatactttg attaatttga gataaaaatg      3960
     gctcctctgc agttccttgt gtttgtcctt gtgaggctac aagataacga ttcaaaattg      4020
     actggtgcgg attgccagtt ggtaagcgtg ctctgttatt tatgatagca tctctcaact      4080
     cttgatattc tccaatttgt tgttgaactt ttgtaatttc ttgttcaata gctgatgaac      4140
     tgctattgga aagattagct tgatttgaaa cttcggtgtt agtctttgtg atacccagtt      4200
     caatatcatg ggattgttta gtaaaattca taaaggtatt atggtagcca aattcatcct      4260
     cgccagaaaa aagatcagtc gctttttcta agctttgttt caaaattcca agtccttctt      4320
     tttgcttctc aagtctttgt aattgagttg ctaaggcagt tttctgactt tcttccattg      4380
     tttcagagta tttgatgagt aagtcccctt tttcaactac ttgatttgcc actaaatgat      4440
     tagctaggat aggattatca ctggttgact gaatggaggc aatgacactt gtaggggcga      4500
     tttctccttg ggaagtaaca gtaatttctt ttgtggcaac aagggagaaa atcaagatga      4560
     aagtaaatag taatgaaaga ggtataatta acactgtcgc atagttatgg taacgtctct      4620
     gataaaactc gacgcttcta aaaagattag gattcatgac attctcctta tttattgaat      4680
     agatgatggt agaaaccttg cgcctgcatt aactcttggt gactaccaac ttcaatgatt      4740
     ttcccctggt caagaacaat gacacggttg gttcgttcgg ctatactgag acgatgggct      4800
     acaaagagaa tggttttatc agttagagac ataagattat ctataacctt tttctcagtc      4860
     aagacatcaa gaccgctagt agcttcatct agtattaaaa caggagattt agttaaaaga      4920
     gcacgagcga gagcgattcg ttgcttctgt cctcctgata gaccagctcc atcagagagc      4980
     tgagtttgat agcccatagg cattctttca atgtcttgac ggatttcagc tacttcacaa      5040
     gcttttagaa tatcttcttg actaatcata tgattaccgc ccaaggttaa gttttccaaa      5100
     atagagccat taaagatata ggcttgttgg ggtaggtaat taatatgacg gcgcaagact      5160
     tttttatcaa tgtttttaat atcctgatga ttgatggaaa tatgcccttt gtagggttca      5220
     aagaaattga caatcatttt ggctaaagtt gttttaccag aaccactaac tccaactagg      5280
     ctaaccttat ctccttgttt aatcgtgaga ttaatatctg ttaaggtatc tcatccaaaa      5340
     ccatacttat aagaaaggtc atcaaattca atatcgccca tcaaaaaatg tgaatgaaca      5400
     gggttttctt gaacttgaaa ttcagattcg actagataga cttcgttcaa acggttatta      5460
     gcgaccttcg cagattggag tttggtttgg aggttgataa tattttccat aggagttgta      5520
     aagtaagaaa aaagtgtgtt aaaggtaatc agctgaccga tagaaatttt acttgacatg      5580
     actaattgag cgccaaacca taggataagg atattcagaa ctaattttgt tccctgcttt      5640
     aaactcgttt gtaaaataga atatttactg agcttaaagg atttttccaa ataatctaca      5700
     aattcgctgt ctatattttg atagcgattt tcttcactcg tgagcgactt tatagtttca      5760
     atcccgttga tatcttcgat aatggcagag ctaaccatag aattactttg catgacatca      5820
     tggttcattt tttcgaaagg tttcataaaa gaaaagatga tgaacatgta tataggaatg      5880
     gaaataagag aaagaaggaa gagattaggg ttttgtgcca gtaagacgcc tcctacaaga      5940
     atcagaatag aaacatccag aaaaagagaa agaatggtag aagccaaggc atctataata      6000
     gagttagcat ctgtgaatcg tgaaatgatt tctcctgtac gacgtgtcgc aaagaaagac      6060
     atgggaagtt caaaaatatg gcgaatatag gataaaatca catcaatact taatctctga      6120
     ctcagaacgg ttaggagata atctctggag aagctcatga cttgttggag gatataggtg      6180
     ataaccagac caactgagat gattcctaaa gttgatttca tctgatttgg aatgtattca      6240
     tccaagattc cttggagata gtaagaacca cctatattga taatagtgac caataagctt      6300
     gagagaacaa tgtaagcaat gagagatttt tgtttgaaaa tcagaggaag gaagcttgct      6360
     tagtagacca ttctttttat ctttatgggg ttgatagctg ggtttggtag ctagaaaaat      6420
     agctactcca gtccattcat agaaaaagcg ttcttttgac attttagtga tttttacaga      6480
     agggtcagga tcaccaataa tcagatagtc tttctttgtt tgatagacaa catagtaatg      6540
     ttggagtttt ccttctttgt taacgtgaac gataaatgga taggggacat cactcatgtc      6600
     aaagagcgtt ttatctgctt gaacaggtct tgtttcaaag cccatttcat cagcggcttt      6660
     tacaatgcca agagcagtcg tcccttcttt attggtcttt gcaagttctc tcaagtgagc      6720
     tagagaaaaa tctgaaccat agaatttagc aatcgaggct aaggcagcga caccacagtc      6780
     tctcgcatct atttgaggaa caaatgtacg tttataagaa gtcattggca attcctttca      6840
     tatagtggat aggtctatta tgtcataaaa ctaagttcat attttatgaa atcttgaata      6900
     gtcattaaaa cttcctgaat ggtaaaaaag tgattagaaa ttattttttt taaacattta      6960
     gaggtggctt gaaataaaaa agctaattca agacgtttcg atgacaattc aagatctgga      7020
     tgaaaaattt taaaaaacga tgatatacta aacttatcaa agttacaaca agacaaaaat      7080
     aaaaaaagaa aaaaggagta tttgtcatga atacaaaaat gatggaacaa ttttctgtta      7140
     tggataatga agaactcgaa atagttagtg gaggaagagg caatttagga tctgcaatcg      7200
     gtggttgtat tggagcagta ctattagctg ctgcgactgg tccgataact gggggagcag      7260
     caacacttat ttgtgtaggt tcaggaatta tgtcctcttt gtaagattat gattcttaaa      7320
     tatagtatta ttatcgctat taatttactg tcttatttac ttacttacaa aatatcaaag      7380
     ttatctaaga atgatgagaa taagatagtt agcaaaattt taattatatt atcaatcgtt      7440
     tatgtaatcg ttgatgcttt acttagttga tggattggta ggaataaaaa acttaactat      7500
     aaactattat ttactaatat tttttgcttt ctgcaagtta ataaatagta tagtaaaact      7560
     ttttattgca aggagaataa cgaaattaag atattttaga tactcaagat tattgaaatc      7620
     ttagactaaa aaataggtac tgctaccttt aagaagatag tagacgtata tactttttta      7680
     agaaaatcaa aaagatacta taaaaaatct atttgtttat tgaatttaag actttggtaa      7740
     caaattgaaa ataaaaagga ggtattcatc atgaatacaa aaatgttgtc acagttagag      7800
     gttatggata ctgaaatgct tgcgaaagtt gaaggggggt atagctccac tgattgtcaa      7860
     aatgcactga ttacaggagt cactacggga attataactg gtggaactgg agcaggtttg      7920
     gccactttag gagtagctgg acttgctggt gcatttgttg gagcacacat tggtgcaatt      7980
     gggggtggat taacatgctt aggaggtatg gttggtgata aattgggact aagttggtaa      8040
     gacttatagt aaaattatga ggattctatt ctgatttatt ttagtttttt aaaaaaggag      8100
     tatttgtcat ggatacaaaa atgatgtcac aattttctgt tatggatact gaaatgcttg      8160
     cttgcgttga aggtggcgga tgcaattggg gagattttgc caaagcaggt gttggaggag      8220
     gagcagcaag aggtcttcaa ctaggcatta aaacaggaac atggcaaggt gcagcaactg      8280
     gtgctgcggg tggagctata cttggaggtg tagcctatgc agcaacatgt tggtggtaat      8340
     tatggatttt aaaagtttta ttattggttt agtagttggt atatttggtc cttatatgga      8400
     tgacttaatt agaaaaatat tttcaaaatc ttccaaaaag gatacggata gtactctcta      8460
     aaaaataaat ttctcccctg tatttgctag cttaatttac aggggagttt ctttaatatt      8520
     gtttcgcctg tcaaaatgat atgtgatagc aggatgaaaa gtctacaaac aagttggtat      8580
     caatacaata taaagaggaa agtatgtttt tcatgcttgc ttttttaatt tttacaattc      8640
     aagaggtttt gatgactatt caaaatctgg atgaaaaatt ttaaaaaacg atgatatact      8700
     aaacttgtca aagttacaac aagacaaaaa ttaaaaataa aaaagagtat ttgtcatgga      8760
     tacaaaaatt atggaacaat ttcatgaaat ggatataact atgttatcta gtattgaagg      8820
     aggcaagaat aattggcaaa ctaatgtctt agaaggtggt ggtgctgctt ttggtggctg      8880
     ggggctaggg acagctattt gtgctgcgag tggtgttgga gcaccattta tgggagcatg      8940
     tggatacata ggagctaaat ttggtgtgga tctttgggca ggagtaacag gggcaacggg      9000
     tggattttaa taaaaggaga cttgtatgaa tacttattgt aatataaatg aaacaatgct      9060
     gagtgaggtt tatggaggta attccggagg agcagctgta gttgctgctt taggttgtgc      9120
     agcgggtgga gtgaaatatg ggagacttct aggaccatgg ggcgctgcaa taggaggaat      9180
     tggaggagca gtggtttgtg gatatttagc ctataccgct acatcataaa aatgaaagct      9240
     aaattttatg aaggctatat tctttattat tctcttcgct tttcaaacct atcttattta      9300
     tctatccata agtatctccg ataaaaaaca aaagactatt gaattaacat cattgaattg      9360
     ttttgtcata ttatttctaa tctatgataa attaattttt ctctttattg cctatgtttt      9420
     tttgataatt tttatattaa acttgttccg taactgaaaa gtgatacact atatggatac      9480
     aaaaatgatg tcacaatttg cagttatgga taatgaaatg cttgcttgcg ttgaaggtgg      9540
     agatattgat tggggaagaa aaattagttg tgcagcaggg gttgcatatg gcgcaattga      9600
     tgggtgtgca acaacggttt gacatttcta ttgggaccat ttgctatagg aataggtgta      9660
     actggtgctg caggtggagc tatacttgga ggtgtagcct atgcagcaat atgttggtgg      9720
     taattatgga ttttaaaagt tttattattg gtttagtagt tggtatattt ggtccttata      9780
     tggatgactt aattagaaaa atattttcaa aatcttccaa aaaggatacg gatagtactc      9840
     tctaaaaaat aaatttctcc cctgtatttg ctagcttaat ttacagggga gtttctttaa      9900
     tattgtttcg cctgtcaaaa tgatatgtga tagcaggatg aaaagtctac aaacaagttg      9960
     gtatcaatac aatataaaga ggaaagtatg tttttaatgc ttacttttta aattttttaa     10020
     caattcaaga tgtttcgatg acaattcaag atttggatga aaaattttaa aaaacaatga     10080
     tatactaaac ttgtcaaagt tgcaacgggt gctgctacat tatgttaaaa atcgctcttg     10140
     attgataagc tggatttgtt aggaaaggag taaataatta tggataagaa aaagatagtt     10200
     tcgactataa tatgtatagt atttcttgta gtgtcagtag ataatttttt tagagactta     10260
     accccgttac tgttcatttt aaatattatt ggcctgtctt gcttttcagt gctaacatac     10320
     attaaaataa aagagatact cttaaatata agtaaatgat gatttggtta gtcctagaac     10380
     caatcaactt atgtttatcg gcttggcaga ttttatgttt gtcatttgtt tgtatagagg     10440
     tatttcagaa acagaattct atcaacaact aatcgcttat ataggtgtat tctctgcttg     10500
     tttatcacgc ttctgctcat gtggggcttg aagtattata aaaagtagct ttctatcctt     10560
     ttctgacagg atatttgagt agaaggctct attaaattgt tagtgaaata aatgaatgga     10620
     ggtatttaat atgaaataca gattattttt tgttattttc ttgagtagtg tgttggatat     10680
     tcttttaggg acatttttac aaatctctat cgtatctatt gggtggcttg ttctttacag     10740
     tggtttgttt gaagcaggag ttttccttct tgctaataaa ggggtggcgg taaaaatcaa     10800
     ggaagtagat attcgaaatc gctttaaatt tatttttgga aaaaccttat ggtttcaaat     10860
     tcttttgctc atctttttga taatcaaact ttatcttggt ttggatgcga ggttgatttt     10920
     attctatgga catattttca ttgtctttaa tgccttaatg tatctattat ctagtagtca     10980
     ggttagcctt aaaaaaaaca aactgtcttc ttaatcttac agcagtagag cctgacaagg     11040
     tgaggtcata gtagggagga tttctatgaa aaagtatcaa cttctattca aaataagtgc     11100
     agtcttctct tacttatttt tcgtatttag tctttctcag ctgacgctta tcgtccaaaa     11160
     ctattggcaa ttttcttctc agataggcaa tttattctgg attcaaaata tcttgagttt     11220
     actttttatt ggagtcatga ttgtggttct tgttaagaca ggccatggtt atctcttccg     11280
     cattccaaga aaaaaatggc tttggtattc gattttgaca gtattagtgc tagtgttcca     11340
     gatctctttt aacgttcaga cagctaaaca tgttcagtca actgcggaag gttgggctgt     11400
     attgattggt tatagtggga ctaactttgc agagctaggt atttatatag ccctgttctt     11460
     tctggttcca ctgatggaag aattgattta tagaggatta ctgcaacatg ctttctttaa     11520
     gcattcgcga tttggtcttg atttgcttct tccttctatt ttatttgctc tccctcattt     11580
     ttcaagcctg cctagtctgt tagatatctt cgtctttgca acagttggaa tcatctttgc     11640
     tggtttgacc cgctatacca agagcattta tccatcctat gcggtgcatg tgatcaataa     11700
     tattgtagcg accttcccgt ttttgctcac ttttctacat agggtcttgg ggtaaaaaaa     11760
     caaaaggctt gcttttcagc catagaggag gtcatcatgt ataaacactt atttttccta     11820
     gattccaaaa ctttagatcg gttgacaccc tatattctag tcttggcttc tgacaccatt     11880
     gcttttaatg tttttgtgct aacctttgta tctgcggtgg tttttaattt cctaaattcc     11940
     atgctagctt taatggctat attcataggg gctggctatg tggtcggatt ttggttacta     12000
     atactcaatg aaaatcaaag agcaaactag gaaactagcc gcaggctgta cttgagtacg     12060
     gcaaggcgac gttgacgtgg tttgaatttg attttcgaag agtataaaat ggtttgtttt     12120
     ggaaaggcta gaactaaaga atgacgtgta ggaagtctgt ttgttgagga ggataatttt     12180
     atggagtttt ttgataaatt tcatgccttg tgttttggat ttttagtact aataattgtc     12240
     attacagttc cttatacgat taaccatggg ggtttttttc aaaatgaatc tgcattgatt     12300
     cttgtaagtc ttcttgtaac ctcgctgagt gttgcttatg ctagaaagtt tgaaatgatt     12360
     tcttttggga tgttaagcaa gaaacaactt ttgcttttca ttgcaatctt tcttctaagt     12420
     gtacttgaga cgctggttta tattcatttc ttcgctgttt cttctggctc aggggtccaa     12480
     cacttggcgg aagtcagcag aggaatttcc ctgtctttga ttttgactac ctcagttttt     12540
     ggccccatcc aggaggaact cattttcaga ggacttcttc aaggtgcggt ttttgacaat     12600
     tcttggttag ggcttgtgct aacttcctct ctcttttctt tcatgcatgg accttctaat     12660
     gtcccttcgt ttatttttta tctacttggg ggtttgttgc tgggctttgc ttataaaaag     12720
     agtcaaaacc tatgggtttc tactctagtc catatgcttt acaacagttg gccactctta     12780
     tattatttat aa                                                         12792
//
