# Supplementary material for: Genomic analyses of pneumococci reveal a wide diversity of bacteriocins – including pneumocyclicin, a novel circular bacteriocin
Source: BMC Genomics. 2015 Jul 28;16(1):554. doi: 10.1186/s12864-015-1729-4 (PMC4517551; doi:10.1186/s12864-015-1729-4)
Supplement: Additional file 9: — Sequence and annotation files for blp cassette prototypes. [file 12864_2015_1729_MOESM9_ESM.zip › blp_prototype19a_TIGR4.fasta]

>blp_cassette_prototype19a_TIGR4
ctagtttgctctttgattttcattgagtattaacttggtcttgacttggtcaaagtggaa
gcggtcataggcccgccaagcggcgcgagttggagcatctggatcaagagcgctgagtcc
catgagaagactggaagtctggtaaaatttttctagttcaatcaagaatcgattatccac
tgtttcagccttggctagaaaaccaagaatagagtttaattgctcctgaaagcggacgtc
gtcagcgcttgcctgtttgcatgcttggtaggctttgtttaagtcagtaatcaaagtatg
agctcttttgatggggtctgtatctgtcatgggaatgcctcctttaatctgggtgccagt
cttacttctggcaactgtgttttgatactgttagtttatcacttttaattcttttttttt
attcaaatctttaattgtcattgaaatgtcttgaattgcgctgagtgaattttatgataa
aatagttgtaagctcatcatgatgttgtagaaaataatccttttaggagttttcaaagac
tgtttaggattgggtgtgcttgggctagaccttttctgttattcttttcttaggaggaga
atccaatgaaatatatgattattcagacgcagaaaacagtctataaagtaaacatcgacg
atatctactatatccaaacacatccaactaaagcccataccgtacagattgttacagaag
aagctagttttaatatgcttcaaaatttaagtaatcttgagaaccaatgtggggaaacct
tgatgagatgtcatcgaaattgtttggttaatcttgataaattaaaatcgattgattttc
aagaaagaatcctttttctcggagaagaaggtcaatacgctgtcaagtatgccagacgtc
gctatagagaaattcgtcaaaaatggttgaaagagggagagtaagaagatgagaatattt
gttttagaggatgatttttcccaacagactagaattgaaacgacgattgagaaacttttg
aaagcacatcatatcattcctagctcttttgaggtatttggcaagccggaccaactgctg
gctgaagtgcatgagaagggggcccatcagctattctttttggatattgagattcgaaat
gaagagatgaagggactggaagtggctagaaagattcgggatcgggatccttatgccctg
attgtctttgtgacgactcactcggagtttatgcccctgtcttttcgctaccaagtgtct
gctttggactacattgataaggccttgtcagcagaggagtttgaatctcggatcgagaca
gccctcctctatgccaatagtcaagatagtaaaagtctggcggaagattgcttttacttt
aaatcaaaatttgcccaatttcagtatccttttaaagaggtttactatctcgaaacgtcg
cccagagcccatcgtgttattctctataccaagacagacaggctggaatttacagcgagt
ttagaggaggttttcaagcaggagccccgtctcttgcagtgccaccgctcttttctcatc
aatcctgcaaatgtggtgcatttggataagaaagaaaaactgcttttctttcccaatggt
ggaagttgtctaatcgcccgttataaggtcagggaagtgtctgaggccatcaataaatta
cactgagctaggagaatttatgaacattgcttggatattgttgtatacacttgttactaa
tggactagaaattgtcatcttctttaaggtggatggaattgatcttactttcgagaggat
ttttaaggcctttcttttgaagatactgttggcctttgtttttgtgatgattagctatat
agtaggaaatgtttacctatcttattttatggaacccttgtacggcataggcttatcttt
cttattattgagagggcttcctaaaaaactccttttcttttatggtctctttccaatgat
attggtgaatctcttttatagaggagtctcctattttgtgcttccatttttgggacaagg
gcaagtatatgatggctactcatttactgggttatgtataataattttcaatttcttcat
ttctctagcttttttgaaatggttggactacgattttactagcttgagaaaggagattct
cgataaagcctttcaaaagtccctgactcagattaactggataatgggtggctactatct
agtcatggaaagtctgtctttttttgaatatgaacaaagtattcaatcaaagactgttcg
ccatctcatcctagtcttttacctactcttttttatgggggttatcaagaaattggatac
ctatttgaaggaaaaactctatgagagattggaacaagagcaggccctgcgctatagaga
tatggaacgctatagtcggcatatagaggagctttacaaggaagtacggagctttcgtca
tgattataccaacctcttgactagcttacgtctgggcattgaagaggaggatatggagca
gataaaagaggtctatggctccgtcttaaaggattccagtcagaaattgcagaacaataa
atatgacctgggcagattggtaaatattcgtgataaagccctcaaaagtcttctagcagg
gaaatttttaaaagccagagataagaacattgtctttaatgtcgaagttcctgaggagat
tcaggtcgaggggatgagtctacttgattttctaaccattgtgtctatcctttgtgacaa
tgctattgaagccagtgtggaagctagtcaacctcatgtttcaatcgcctttttaaaaaa
tggagcacaggagacctttatcatcgaaaactccatcaaagaagagggcatcgatatttc
tgaaatcttctcctttggagccagttctaaaggggaggagagaggagttggtctctatac
cgtcatgaagattgtggaaagccatcctaataccagtctaaataccacctgtcaaaatca
agtctttcgtcaggtacttactgtgatacatacagaatgatgaaaaataagaccgagagt
acttgtttctcggtcttatttttttatagttgtattggatgatgaagttcttatgtgatg
taatgagcatatctattaatgttatataataaatcttcccacaatcctccacctgtaatt
tgattgagttcggtagttgttagttcttgaaatgaagttaggttttgtttcttatccatg
ttatgattctcctttttgataagataataaatagttatagagtgttatctgaaaattaat
cagaatgtgttaaaattttatctttgaaataatcaaaatatgttttctttgtagttacac
tagtgacgcgaccttgtaagccatattggatgagtttactatcctcgttagatagttttg
caagagcggttaatttaaagagatttccttgctctgttctggtaggagtttgatcaattg
tctgaagttggccgatgatggtggtgccgtgatttccaatcttctccagttttaatctta
cagtttgtcctttatctagtagaggtagatagtcagaagatacgtagtaagtgattagta
cttctcttgtatctgtgatgacagggaatatttgagcaatttctgtaccagttggaattc
tatttttaccttcaaattcgctgttcagatgaacgatacctttacttggggaggttaagg
tattgttttccaaacgctgtgtggcttgatctagttgtacttttaattctgttaattgat
tctccacagttagttgttgctgtgaggctgtctgtaaaaactgagtgcggagtacttcaa
ttttggttgctaaactgttatcataagttgctacacttccgataccagcttgctgaattt
tgaggcttgcgatagatgattcaagacctgcaatactttgattaatttgagataaaaatg
gctcctctgcagttccttgtgtttgtccttgtgaggctacaagataacgattcaaaattg
actggtgcggattgccagttggtaagcgtgctctgttatttatgatagcatctctcaact
cttgatattctccaatttgttgttgaacttttgtaatttcttgttcaatagctgatgaac
tgctattggaaagattagcttgatttgaaacttcggtgttagtctttgtgatacccagtt
caatatcatgggattgtttagtaaaattcataaaggtattatggtagccaaattcatcct
cgccagaaaaaagatcagtcgctttttctaagctttgtttcaaaattccaagtccttctt
tttgcttctcaagtctttgtaattgagttgctaaggcagttttctgactttcttccattg
tttcagagtatttgatgagtaagtcccctttttcaactacttgatttgccactaaatgat
tagctaggataggattatcactggttgactgaatggaggcaatgacacttgtaggggcga
tttctccttgggaagtaacagtaatttcttttgtggcaacaagggagaaaatcaagatga
aagtaaatagtaatgaaagaggtataattaacactgtcgcatagttatggtaacgtctct
gataaaactcgacgcttctaaaaagattaggattcatgacattctccttatttattgaat
agatgatggtagaaaccttgcgcctgcattaactcttggtgactaccaacttcaatgatt
ttcccctggtcaagaacaatgacacggttggttcgttcggctatactgagacgatgggct
acaaagagaatggttttatcagttagagacataagattatctataacctttttctcagtc
aagacatcaagaccgctagtagcttcatctagtattaaaacaggagatttagttaaaaga
gcacgagcgagagcgattcgttgcttctgtcctcctgatagaccagctccatcagagagc
tgagtttgatagcccataggcattctttcaatgtcttgacggatttcagctacttcacaa
gcttttagaatatcttcttgactaatcatatgattaccgcccaaggttaagttttccaaa
atagagccattaaagatataggcttgttggggtaggtaattaatatgacggcgcaagact
tttttatcaatgtttttaatatcctgatgattgatggaaatatgccctttgtagggttca
aagaaattgacaatcattttggctaaagttgttttaccagaaccactaactccaactagg
ctaaccttatctccttgtttaatcgtgagattaatatctgttaaggtatctcatccaaaa
ccatacttataagaaaggtcatcaaattcaatatcgcccatcaaaaaatgtgaatgaaca
gggttttcttgaacttgaaattcagattcgactagatagacttcgttcaaacggttatta
gcgaccttcgcagattggagtttggtttggaggttgataatattttccataggagttgta
aagtaagaaaaaagtgtgttaaaggtaatcagctgaccgatagaaattttacttgacatg
actaattgagcgccaaaccataggataaggatattcagaactaattttgttccctgcttt
aaactcgtttgtaaaatagaatatttactgagcttaaaggatttttccaaataatctaca
aattcgctgtctatattttgatagcgattttcttcactcgtgagcgactttatagtttca
atcccgttgatatcttcgataatggcagagctaaccatagaattactttgcatgacatca
tggttcattttttcgaaaggtttcataaaagaaaagatgatgaacatgtatataggaatg
gaaataagagaaagaaggaagagattagggttttgtgccagtaagacgcctcctacaaga
atcagaatagaaacatccagaaaaagagaaagaatggtagaagccaaggcatctataata
gagttagcatctgtgaatcgtgaaatgatttctcctgtacgacgtgtcgcaaagaaagac
atgggaagttcaaaaatatggcgaatataggataaaatcacatcaatacttaatctctga
ctcagaacggttaggagataatctctggagaagctcatgacttgttggaggatataggtg
ataaccagaccaactgagatgattcctaaagttgatttcatctgatttggaatgtattca
tccaagattccttggagatagtaagaaccacctatattgataatagtgaccaataagctt
gagagaacaatgtaagcaatgagagatttttgtttgaaaatcagaggaaggaagcttgct
tagtagaccattctttttatctttatggggttgatagctgggtttggtagctagaaaaat
agctactccagtccattcatagaaaaagcgttcttttgacattttagtgatttttacaga
agggtcaggatcaccaataatcagatagtctttctttgtttgatagacaacatagtaatg
ttggagttttccttctttgttaacgtgaacgataaatggataggggacatcactcatgtc
aaagagcgttttatctgcttgaacaggtcttgtttcaaagcccatttcatcagcggcttt
tacaatgccaagagcagtcgtcccttctttattggtctttgcaagttctctcaagtgagc
tagagaaaaatctgaaccatagaatttagcaatcgaggctaaggcagcgacaccacagtc
tctcgcatctatttgaggaacaaatgtacgtttataagaagtcattggcaattcctttca
tatagtggataggtctattatgtcataaaactaagttcatattttatgaaatcttgaata
gtcattaaaacttcctgaatggtaaaaaagtgattagaaattattttttttaaacattta
gaggtggcttgaaataaaaaagctaattcaagacgtttcgatgacaattcaagatctgga
tgaaaaattttaaaaaacgatgatatactaaacttatcaaagttacaacaagacaaaaat
aaaaaaagaaaaaaggagtatttgtcatgaatacaaaaatgatggaacaattttctgtta
tggataatgaagaactcgaaatagttagtggaggaagaggcaatttaggatctgcaatcg
gtggttgtattggagcagtactattagctgctgcgactggtccgataactgggggagcag
caacacttatttgtgtaggttcaggaattatgtcctctttgtaagattatgattcttaaa
tatagtattattatcgctattaatttactgtcttatttacttacttacaaaatatcaaag
ttatctaagaatgatgagaataagatagttagcaaaattttaattatattatcaatcgtt
tatgtaatcgttgatgctttacttagttgatggattggtaggaataaaaaacttaactat
aaactattatttactaatattttttgctttctgcaagttaataaatagtatagtaaaact
ttttattgcaaggagaataacgaaattaagatattttagatactcaagattattgaaatc
ttagactaaaaaataggtactgctacctttaagaagatagtagacgtatatactttttta
agaaaatcaaaaagatactataaaaaatctatttgtttattgaatttaagactttggtaa
caaattgaaaataaaaaggaggtattcatcatgaatacaaaaatgttgtcacagttagag
gttatggatactgaaatgcttgcgaaagttgaaggggggtatagctccactgattgtcaa
aatgcactgattacaggagtcactacgggaattataactggtggaactggagcaggtttg
gccactttaggagtagctggacttgctggtgcatttgttggagcacacattggtgcaatt
gggggtggattaacatgcttaggaggtatggttggtgataaattgggactaagttggtaa
gacttatagtaaaattatgaggattctattctgatttattttagttttttaaaaaaggag
tatttgtcatggatacaaaaatgatgtcacaattttctgttatggatactgaaatgcttg
cttgcgttgaaggtggcggatgcaattggggagattttgccaaagcaggtgttggaggag
gagcagcaagaggtcttcaactaggcattaaaacaggaacatggcaaggtgcagcaactg
gtgctgcgggtggagctatacttggaggtgtagcctatgcagcaacatgttggtggtaat
tatggattttaaaagttttattattggtttagtagttggtatatttggtccttatatgga
tgacttaattagaaaaatattttcaaaatcttccaaaaaggatacggatagtactctcta
aaaaataaatttctcccctgtatttgctagcttaatttacaggggagtttctttaatatt
gtttcgcctgtcaaaatgatatgtgatagcaggatgaaaagtctacaaacaagttggtat
caatacaatataaagaggaaagtatgtttttcatgcttgcttttttaatttttacaattc
aagaggttttgatgaccatttatgatttgagtgatccaaggtcaaaataagtgctatact
agcagtgtaaatgttcttgctcaactaagataaatcgcacatttaggaggaaatcttatg
aagaaaaaaatactgattattttcgttctgtatctaatcatgtccatctttctatatccg
cttagggagagtgcttggtatcagctattttataccatagcctatgtgattgcagttatg
atctattttgctatcaataaaaagaaaggagaaaagaaatgaaaacttttcttgctaaaa
aacggaacatcttccttgcgagattgttcttaggtcagttgcccttgcttgtttctactt
atctatttctatctcgtcagtttttaaatttttccgtagttttccaatttcttttagtag
ttattaacttggcttctattttggttactgtttatctcactagggaaatgaggataagag
agtttgaagatgatgatttggttagtcctagaaccaatcaacttatgttcatcggcttga
caggttttatgtctattatttgtttgtatagaggtatcacagcaggagaatcctaccaac
aaataatcgcttatattggcgctgttctctgcttaatcatcatgcttctgctcatgtggg
gcttgaagtattataaaaagtagagcttaatgaagtataaaagaaaagggtaagtgtttt
tgcaatacttacccttttataatagattccctgcgaaacaaaatatggnnnnnnnnnnnn
nnnnnnnnnnnnnnnnnnnnnnnnnnnnnnnnnnnnnnnnnnnnnnnnnnnnnnnnnnnn
nnnnnnnnnnnnnnnnnnnnnnnnnnnnnnnnnnnnnnnnnnnnnnnnnnnnnnnnnnnn
nnnnnnnnnnnnnnnnnnnnnnnnnnnnnnnnnnnnnnnnnnnnnnnnnnnnnnnnnnnn
nnnnnnnnnnnnnnnnnnnnnnnnnnnnnnnnnnnnnnnnnnnnnnnnnnnnnnnnnnnn
nnnnnnnnnnnnnnnnnnnnnnnnnnnnnnnnnnnnnnnnnnnnnnnnnnnnnnnnnnnn
nnnnnnnnnnnnnnnnnnnnnnnnnnnnnnnnnnnnnnnnnnnnnnnnnnnnnnnnnnnn
nnnnnnnnnnnnnnnnnnnnnnnnnnnnnnnnnnnnnnnnnnnnnnnnnnnnnnnnnnnn
nnnnnnnnnnnnnnnnnnnnnnnnnnnnnnnnnnnnnnnnnnnnnnnnnnnnnnnnnnnn
nnnnnnnnnnnnnnnnnnnnnnnnnnnnnnnnnnnnnnnnnnnnnnnnnnnnnnnnnnnn
nnnnnnnnnnnnnnnnnnnnnnnnnnnnnnnnnnnnnnnnnnnnnnnnnnnnnnnnnnnn
nnnnnnnnnnnnnnnnnnnnnnnnnnnnnnnnnnnnnnnnnnnnnnnnnnnnnnnnnnnn
nnnnnnnnnnnnnnnnnnnnnnnnnnnnnnnnnnnnnnnnnnnnnnnnnnnnnnnnnnnn
nnnnnnnnnnnnnnnnnnnnnnnnnnnnnnnnnnnnnnnnnnnnnnnnnnnnnnnnnnnn
nnnnnnnnnnnnnnnnnnnnnnnnnnnnnnnnnnnnnnnnnnnnnnnnnnnnnnnnnnnn
nnnnnnnnnnnnnnnnnnnnnnnnnnnnnnnnnnnnnnnnnnnnnnnnnnnnnnnnnnnn
aggattctagttttgcaggaagtctaatgtaatttttgcaattcaagacgtttcgatgac
tattcaaaatctggatgaaaaattttaaaaaacgatgatatactaaacttgtcaaagtta
caacaagacaaaaattaaaaataaaaaagagtatttgtcatggatacaaaaattatggaa
caatttcatgaaatggatataactatgttatctagtattgaaggaggcaagaataattgg
caaactaatgtcttagaaggtggtggtgctgcttttggtggctgggggctagggacagct
atttgtgctgcgagtggtgttggagcaccatttatgggagcatgtggatacataggagct
aaatttggtgtggatctttgggcaggagtaacaggggcaacgggtggattttaataaaag
gagacttgtatgaatacttattgtaatataaatgaaacaatgctgagtgaggtttatgga
ggtaattccggaggagcagctgtagttgctgctttaggttgtgcagcgggtggagtgaaa
tatgggagacttctaggaccatggggcgctgcaataggaggaattggaggagcagtggtt
tgtggatatttagcctataccgctacatcataaaaatgaaagctaaattttatgaaggct
atattctttattattctcttcgcttttcaaacctatcttatttatctatccataagtatc
tccgataaaaaacaaaagactattgaattaacatcattgaattgttttgtcatattattt
ctaatctatgataaattaatttttctctttattgcctatgtttttttgataatttttata
ttaaacttgttccgtaactgaaaagtgatacactatatggatacaaaaatgatgtcacaa
tttgcagttatggataatgaaatgcttgcttgcgttgaaggtggagatattgattgggga
agaaaaattagttgtgcagcaggggttgcatatggcgcaattgatgggtgtgcaacaacg
gtttgacatttctattgggaccatttgctataggaataggtgtaactggtgctgcaggtg
gagctatacttggaggtgtagcctatgcagcaatatgttggtggtaattatggattttaa
aagttttattattggtttagtagttggtatatttggtccttatatggatgacttaattag
aaaaatattttcaaaatcttccaaaaaggatacggatagtactctctaaaaaataaattt
ctcccctgtatttgctagcttaatttacaggggagtttctttaatattgtttcgcctgtc
aaaatgatatgtgatagcaggatgaaaagtctacaaacaagttggtatcaatacaatata
aagaggaaagtatgtttttaatgcttactttttaaattttttaacaattcaagatgtttc
gatgacaattcaagatttggatgaaaaattttaaaaaacaatgatatactaaacttgtca
aagttgcaacgggtgctgctacattatgttaaaaatcgctcttgattgataagctggatt
tgttaggaaaggagtaaataattatggataagaaaaagatagtttcgactataatatgta
tagtatttcttgtagtgtcagtagataatttttttagagacttaaccccgttactgttca
ttttaaatattattggcctgtcttgcttttcagtgctaacatacattaaaataaaagaga
tactcttaaatataagtaaatgatgatttggttagtcctagaaccaatcaacttatgttt
atcggcttggcagattttatgtttgtcatttgtttgtatagaggtatttcagaaacagaa
ttctatcaacaactaatcgcttatataggtgtattctctgcttgtttatcacgcttctgc
tcatgtggggcttgaagtattataaaaagtagctttctatccttttctgacaggatattt
gagtagaaggctctattaaattgttagtgaaataaatgaatggaggtatttaatatgaaa
tacagattattttttgttattttcttgagtagtgtgttggatattcttttagggacattt
ttacaaatctctatcgtatctattgggtggcttgttctttacagtggtttgtttgaagca
ggagttttccttcttgctaataaaggggtggcggtaaaaatcaaggaagtagatattcga
aatcgctttaaatttatttttggaaaaaccttatggtttcaaattcttttgctcatcttt
ttgataatcaaactttatcttggtttggatgcgaggttgattttattctatggacatatt
ttcattgtctttaatgccttaatgtatctattatctagtagtcaggttagccttaaaaaa
aacaaactgtcttcttaatcttacagcagtagagcctgacaaggtgaggtcatagtaggg
aggatttctatgaaaaagtatcaacttctattcaaaataagtgcagtcttctcttactta
tttttcgtatttagtctttctcagctgacgcttatcgtccaaaactattggcaattttct
tctcagataggcaatttattctggattcaaaatatcttgagtttactttttattggagtc
atgattgtggttcttgttaagacaggccatggttatctcttccgcattccaagaaaaaaa
tggctttggtattcgattttgacagtattagtgctagtgttccagatctcttttaacgtt
cagacagctaaacatgttcagtcaactgcggaaggttgggctgtattgattggttatagt
gggactaactttgcagagctaggtatttatatagccctgttctttctggttccactgatg
gaagaattgatttatagaggattactgcaacatgctttctttaagcattcgcgatttggt
cttgatttgcttcttccttctattttatttgctctccctcatttttcaagcctgcctagt
ctgttagatatcttcgtctttgcaacagttggaatcatctttgctggtttgacccgctat
accaagagcatttatccatcctatgcggtgcatgtgatcaataatattgtagcgaccttc
ccgtttttgctcacttttctacatagggtcttggggtaaaaaaacaaaaggcttgctttt
cagccatagaggaggtcatcatgtataaacacttatttttcctagattccaaaactttag
atcggttgacaccctatattctagtcttggcttctgacaccattgcttttaatgtttttg
tgctaacctttgtatctgcggtggtttttaatttcctaaattccatgctagctttaatgg
ctatattcataggggctggctatgtggtcggattttggttactaatactcaatgaaaatc
aaagagcaaactaggaaactagccgcaggctgtacttgagtacggcaaggcgacgttgac
gtggtttgaatttgattttcgaagagtataaaatggtttgttttggaaaggctagaacta
aagaatgacgtgtaggaagtctgtttgttgaggaggataattttatggagttttttgata
aatttcatgccttgtgttttggatttttagtactaataattgtcattacagttccttata
cgattaaccatgggggtttttttcaaaatgaatctgcattgattcttgtaagtcttcttg
taacctcgctgagtgttgcttatgctagaaagtttgaaatgatttcttttgggatgttaa
gcaagaaacaacttttgcttttcattgcaatctttcttctaagtgtacttgagacgctgg
tttatattcatttcttcgctgtttcttctggctcaggggtccaacacttggcggaagtca
gcagaggaatttccctgtctttgattttgactacctcagtttttggccccatccaggagg
aactcattttcagaggacttcttcaaggtgcggtttttgacaattcttggttagggcttg
tgctaacttcctctctcttttctttcatgcatggaccttctaatgtcccttcgtttattt
tttatctacttgggggtttgttgctgggctttgcttataaaaagagtcaaaacctatggg
tttctactctagtccatatgctttacaacagttggccactcttatattatttataa
