# Supplementary material for: Genomic analyses of pneumococci reveal a wide diversity of bacteriocins – including pneumocyclicin, a novel circular bacteriocin
Source: BMC Genomics. 2015 Jul 28;16(1):554. doi: 10.1186/s12864-015-1729-4 (PMC4517551; doi:10.1186/s12864-015-1729-4)
Supplement: Additional file 9: — Sequence and annotation files for blp cassette prototypes. [file 12864_2015_1729_MOESM9_ESM.zip › blp_prototype19a_TIGR4_annotation.embl]

FT   source          1..14516
FT                   /organism="Streptococcus pneumoniae"
FT                   /mol_type="genomic DNA"
FT                   /strain="TIGR4"
FT   CDS             complement(1..330)
FT                   /gene="blpT"
FT                   /inference="ab initio prediction:Prodigal:2.60"
FT                   /codon_start=1
FT                   /transl_table=11
FT                   /product="hypothetical protein"
FT                   /colour=10
FT   CDS             606..944
FT                   /gene="blpS"
FT                   /gene_synonym="spiR1"
FT                   /inference="ab initio prediction:Prodigal:2.60"
FT                   /codon_start=1
FT                   /transl_table=11
FT                   /product="LytTR DNA-binding domain protein"
FT                   /colour=9
FT   CDS             949..1686
FT                   /gene="blpR"
FT                   /gene_synonym="spiR2"
FT                   /inference="ab initio prediction:Prodigal:2.60"
FT                   /codon_start=1
FT                   /transl_table=11
FT                   /product="response regulator"
FT                   /colour=9
FT   CDS             1700..3040
FT                   /gene="blpH"
FT                   /gene_synonym="spiH"
FT                   /inference="ab initio prediction:Prodigal:2.60"
FT                   /codon_start=1
FT                   /transl_table=11
FT                   /product="histidine kinase"
FT                   /colour=9
FT   CDS             complement(3111..3239)
FT                   /gene="blpC"
FT                   /gene_synonym="spiP"
FT                   /inference="ab initio prediction:Prodigal:2.60"
FT                   /codon_start=1
FT                   /transl_table=11
FT                   /product="peptide pheromone"
FT                   /colour=9
FT   CDS             complement(3296..4657)
FT                   /gene="blpB"
FT                   /gene_synonym="spiD"
FT                   /inference="ab initio prediction:Prodigal:2.60"
FT                   /codon_start=1
FT                   /transl_table=11
FT                   /product="bacteriocin secretion accessory protein"
FT                   /colour=3
FT   CDS             complement(4668..5237)
FT                   /gene="blpA ORF3"
FT                   /gene_synonym="spiC"
FT                   /inference="ab initio prediction:Prodigal:2.60"
FT                   /codon_start=1
FT                   /transl_table=11
FT                   /product="ABC transporter; ATPase domain"
FT                   /colour=3
FT   CDS             complement(5331..6293)
FT                   /gene="blpA ORF2"
FT                   /gene_synonym="spiB"
FT                   /inference="ab initio prediction:Prodigal:2.60"
FT                   /codon_start=1
FT                   /transl_table=11
FT                   /product="ABC transporter; transmembrane region"
FT                   /colour=3
FT   CDS             complement(6238..6825)
FT                   /gene="blpA ORF1"
FT                   /gene_synonym="spiA"
FT                   /inference="ab initio prediction:Prodigal:2.60"
FT                   /codon_start=1
FT                   /transl_table=11
FT                   /product="ABC transporter; C39 protease domain"
FT                   /colour=3
FT   CDS             7107..7304
FT                   /gene="blpI"
FT                   /gene_synonym="pncA"
FT                   /inference="ab initio prediction:Prodigal:2.60"
FT                   /codon_start=1
FT                   /transl_table=11
FT                   /product="class II bacteriocin precursor"
FT                   /colour=7
FT   CDS             7771..8040
FT                   /gene="blpJ"
FT                   /gene_synonym="pncD"
FT                   /inference="ab initio prediction:Prodigal:2.60"
FT                   /codon_start=1
FT                   /transl_table=11
FT                   /product="class II bacteriocin precursor"
FT                   /colour=7
FT   CDS             8109..8339
FT                   /gene="blpK"
FT                   /gene_synonym="pncE"
FT                   /inference="ab initio prediction:Prodigal:2.60"
FT                   /codon_start=1
FT                   /transl_table=11
FT                   /product="class II bacteriocin precursor"
FT                   /colour=7
FT   CDS             8758..8922
FT                   /gene="pncG"
FT                   /inference="ab initio prediction:Prodigal:2.60"
FT                   /codon_start=1
FT                   /transl_table=11
FT                   /product="membrane protein with putative function in
FT                   immunity"
FT                   /colour=4
FT   CDS             8919..9323
FT                   /gene="blpL"
FT                   /gene_synonym="pncH"
FT                   /inference="ab initio prediction:Prodigal:2.60"
FT                   /codon_start=1
FT                   /transl_table=11
FT                   /product="membrane protein with putative function in
FT                   immunity"
FT                   /colour=4
FT   mobile_element  9384..10345
FT                   /gene="ISSpn7"
FT                   /inference="identification by IS Finder
FT                   (https://www-is.biotoul.fr/)"
FT                   /colour=12
FT   CDS             10480..10734
FT                   /gene="blpM"
FT                   /gene_synonym="pncI"
FT                   /inference="ab initio prediction:Prodigal:2.60"
FT                   /codon_start=1
FT                   /transl_table=11
FT                   /product="class II bacteriocin precursor"
FT                   /colour=7
FT   CDS             10750..10953
FT                   /gene="blpN"
FT                   /gene_synonym="pncJ"
FT                   /inference="ab initio prediction:Prodigal:2.60"
FT                   /codon_start=1
FT                   /transl_table=11
FT                   /product="class II bacteriocin precursor"
FT                   /colour=7
FT   CDS             10972..11181
FT                   /gene="blpP"
FT                   /gene_synonym="pncK"
FT                   /inference="predicted by Prodigal with different settings"
FT                   /inference="indirect experimental evidence for function in
FT                   immunity (Dawid et al., 2007)"
FT                   /codon_start=1
FT                   /transl_table=11
FT                   /product="membrane protein with function in immunity"
FT                   /colour=4
FT   CDS             11197..11346
FT                   /gene="blpO"
FT                   /gene_synonym="pncV"
FT                   /inference="ab initio prediction:Prodigal:2.60"
FT                   /codon_start=1
FT                   /transl_table=11
FT                   /product="class II bacteriocin precursor"
FT                   /colour=7
FT   CDS             11904..12083
FT                   /gene="pncM"
FT                   /inference="predicted by Prodigal in other strains"
FT                   /codon_start=1
FT                   /transl_table=11
FT                   /product="membrane protein with putative function in
FT                   immunity"
FT                   /colour=4
FT   CDS             12355..12738
FT                   /gene="blpX"
FT                   /gene_synonym="pncN"
FT                   /inference="ab initio prediction:Prodigal:2.60"
FT                   /codon_start=1
FT                   /transl_table=11
FT                   /product="membrane protein with putative function in
FT                   immunity"
FT                   /colour=4
FT   CDS             12790..13479
FT                   /gene="blpY"
FT                   /gene_synonym="pncO"
FT                   /inference="ab initio prediction:Prodigal:2.60"
FT                   /codon_start=1
FT                   /transl_table=11
FT                   /product="CAAX amino terminal protease"
FT                   /colour=2
FT   CDS             13521..13754
FT                   /gene="blpZ"
FT                   /gene_synonym="pncQ"
FT                   /inference="ab initio prediction:Prodigal:2.60"
FT                   /codon_start=1
FT                   /transl_table=11
FT                   /product="membrane protein with putative function in
FT                   immunity"
FT                   /colour=4
FT   CDS             13905..14516
FT                   /gene="pncP"
FT                   /gene_synonym="SP0547"
FT                   /inference="ab initio prediction:Prodigal:2.60"
FT                   /codon_start=1
FT                   /transl_table=11
FT                   /product="CAAX amino terminal protease"
FT                   /colour=2
SQ   Sequence 14516 BP; 4047 A; 2069 C; 2799 G; 4689 T; 912 other;
     ctagtttgct ctttgatttt cattgagtat taacttggtc ttgacttggt caaagtggaa        60
     gcggtcatag gcccgccaag cggcgcgagt tggagcatct ggatcaagag cgctgagtcc       120
     catgagaaga ctggaagtct ggtaaaattt ttctagttca atcaagaatc gattatccac       180
     tgtttcagcc ttggctagaa aaccaagaat agagtttaat tgctcctgaa agcggacgtc       240
     gtcagcgctt gcctgtttgc atgcttggta ggctttgttt aagtcagtaa tcaaagtatg       300
     agctcttttg atggggtctg tatctgtcat gggaatgcct cctttaatct gggtgccagt       360
     cttacttctg gcaactgtgt tttgatactg ttagtttatc acttttaatt cttttttttt       420
     attcaaatct ttaattgtca ttgaaatgtc ttgaattgcg ctgagtgaat tttatgataa       480
     aatagttgta agctcatcat gatgttgtag aaaataatcc ttttaggagt tttcaaagac       540
     tgtttaggat tgggtgtgct tgggctagac cttttctgtt attcttttct taggaggaga       600
     atccaatgaa atatatgatt attcagacgc agaaaacagt ctataaagta aacatcgacg       660
     atatctacta tatccaaaca catccaacta aagcccatac cgtacagatt gttacagaag       720
     aagctagttt taatatgctt caaaatttaa gtaatcttga gaaccaatgt ggggaaacct       780
     tgatgagatg tcatcgaaat tgtttggtta atcttgataa attaaaatcg attgattttc       840
     aagaaagaat cctttttctc ggagaagaag gtcaatacgc tgtcaagtat gccagacgtc       900
     gctatagaga aattcgtcaa aaatggttga aagagggaga gtaagaagat gagaatattt       960
     gttttagagg atgatttttc ccaacagact agaattgaaa cgacgattga gaaacttttg      1020
     aaagcacatc atatcattcc tagctctttt gaggtatttg gcaagccgga ccaactgctg      1080
     gctgaagtgc atgagaaggg ggcccatcag ctattctttt tggatattga gattcgaaat      1140
     gaagagatga agggactgga agtggctaga aagattcggg atcgggatcc ttatgccctg      1200
     attgtctttg tgacgactca ctcggagttt atgcccctgt cttttcgcta ccaagtgtct      1260
     gctttggact acattgataa ggccttgtca gcagaggagt ttgaatctcg gatcgagaca      1320
     gccctcctct atgccaatag tcaagatagt aaaagtctgg cggaagattg cttttacttt      1380
     aaatcaaaat ttgcccaatt tcagtatcct tttaaagagg tttactatct cgaaacgtcg      1440
     cccagagccc atcgtgttat tctctatacc aagacagaca ggctggaatt tacagcgagt      1500
     ttagaggagg ttttcaagca ggagccccgt ctcttgcagt gccaccgctc ttttctcatc      1560
     aatcctgcaa atgtggtgca tttggataag aaagaaaaac tgcttttctt tcccaatggt      1620
     ggaagttgtc taatcgcccg ttataaggtc agggaagtgt ctgaggccat caataaatta      1680
     cactgagcta ggagaattta tgaacattgc ttggatattg ttgtatacac ttgttactaa      1740
     tggactagaa attgtcatct tctttaaggt ggatggaatt gatcttactt tcgagaggat      1800
     ttttaaggcc tttcttttga agatactgtt ggcctttgtt tttgtgatga ttagctatat      1860
     agtaggaaat gtttacctat cttattttat ggaacccttg tacggcatag gcttatcttt      1920
     cttattattg agagggcttc ctaaaaaact ccttttcttt tatggtctct ttccaatgat      1980
     attggtgaat ctcttttata gaggagtctc ctattttgtg cttccatttt tgggacaagg      2040
     gcaagtatat gatggctact catttactgg gttatgtata ataattttca atttcttcat      2100
     ttctctagct tttttgaaat ggttggacta cgattttact agcttgagaa aggagattct      2160
     cgataaagcc tttcaaaagt ccctgactca gattaactgg ataatgggtg gctactatct      2220
     agtcatggaa agtctgtctt tttttgaata tgaacaaagt attcaatcaa agactgttcg      2280
     ccatctcatc ctagtctttt acctactctt ttttatgggg gttatcaaga aattggatac      2340
     ctatttgaag gaaaaactct atgagagatt ggaacaagag caggccctgc gctatagaga      2400
     tatggaacgc tatagtcggc atatagagga gctttacaag gaagtacgga gctttcgtca      2460
     tgattatacc aacctcttga ctagcttacg tctgggcatt gaagaggagg atatggagca      2520
     gataaaagag gtctatggct ccgtcttaaa ggattccagt cagaaattgc agaacaataa      2580
     atatgacctg ggcagattgg taaatattcg tgataaagcc ctcaaaagtc ttctagcagg      2640
     gaaattttta aaagccagag ataagaacat tgtctttaat gtcgaagttc ctgaggagat      2700
     tcaggtcgag gggatgagtc tacttgattt tctaaccatt gtgtctatcc tttgtgacaa      2760
     tgctattgaa gccagtgtgg aagctagtca acctcatgtt tcaatcgcct ttttaaaaaa      2820
     tggagcacag gagaccttta tcatcgaaaa ctccatcaaa gaagagggca tcgatatttc      2880
     tgaaatcttc tcctttggag ccagttctaa aggggaggag agaggagttg gtctctatac      2940
     cgtcatgaag attgtggaaa gccatcctaa taccagtcta aataccacct gtcaaaatca      3000
     agtctttcgt caggtactta ctgtgataca tacagaatga tgaaaaataa gaccgagagt      3060
     acttgtttct cggtcttatt tttttatagt tgtattggat gatgaagttc ttatgtgatg      3120
     taatgagcat atctattaat gttatataat aaatcttccc acaatcctcc acctgtaatt      3180
     tgattgagtt cggtagttgt tagttcttga aatgaagtta ggttttgttt cttatccatg      3240
     ttatgattct cctttttgat aagataataa atagttatag agtgttatct gaaaattaat      3300
     cagaatgtgt taaaatttta tctttgaaat aatcaaaata tgttttcttt gtagttacac      3360
     tagtgacgcg accttgtaag ccatattgga tgagtttact atcctcgtta gatagttttg      3420
     caagagcggt taatttaaag agatttcctt gctctgttct ggtaggagtt tgatcaattg      3480
     tctgaagttg gccgatgatg gtggtgccgt gatttccaat cttctccagt tttaatctta      3540
     cagtttgtcc tttatctagt agaggtagat agtcagaaga tacgtagtaa gtgattagta      3600
     cttctcttgt atctgtgatg acagggaata tttgagcaat ttctgtacca gttggaattc      3660
     tatttttacc ttcaaattcg ctgttcagat gaacgatacc tttacttggg gaggttaagg      3720
     tattgttttc caaacgctgt gtggcttgat ctagttgtac ttttaattct gttaattgat      3780
     tctccacagt tagttgttgc tgtgaggctg tctgtaaaaa ctgagtgcgg agtacttcaa      3840
     ttttggttgc taaactgtta tcataagttg ctacacttcc gataccagct tgctgaattt      3900
     tgaggcttgc gatagatgat tcaagacctg caatactttg attaatttga gataaaaatg      3960
     gctcctctgc agttccttgt gtttgtcctt gtgaggctac aagataacga ttcaaaattg      4020
     actggtgcgg attgccagtt ggtaagcgtg ctctgttatt tatgatagca tctctcaact      4080
     cttgatattc tccaatttgt tgttgaactt ttgtaatttc ttgttcaata gctgatgaac      4140
     tgctattgga aagattagct tgatttgaaa cttcggtgtt agtctttgtg atacccagtt      4200
     caatatcatg ggattgttta gtaaaattca taaaggtatt atggtagcca aattcatcct      4260
     cgccagaaaa aagatcagtc gctttttcta agctttgttt caaaattcca agtccttctt      4320
     tttgcttctc aagtctttgt aattgagttg ctaaggcagt tttctgactt tcttccattg      4380
     tttcagagta tttgatgagt aagtcccctt tttcaactac ttgatttgcc actaaatgat      4440
     tagctaggat aggattatca ctggttgact gaatggaggc aatgacactt gtaggggcga      4500
     tttctccttg ggaagtaaca gtaatttctt ttgtggcaac aagggagaaa atcaagatga      4560
     aagtaaatag taatgaaaga ggtataatta acactgtcgc atagttatgg taacgtctct      4620
     gataaaactc gacgcttcta aaaagattag gattcatgac attctcctta tttattgaat      4680
     agatgatggt agaaaccttg cgcctgcatt aactcttggt gactaccaac ttcaatgatt      4740
     ttcccctggt caagaacaat gacacggttg gttcgttcgg ctatactgag acgatgggct      4800
     acaaagagaa tggttttatc agttagagac ataagattat ctataacctt tttctcagtc      4860
     aagacatcaa gaccgctagt agcttcatct agtattaaaa caggagattt agttaaaaga      4920
     gcacgagcga gagcgattcg ttgcttctgt cctcctgata gaccagctcc atcagagagc      4980
     tgagtttgat agcccatagg cattctttca atgtcttgac ggatttcagc tacttcacaa      5040
     gcttttagaa tatcttcttg actaatcata tgattaccgc ccaaggttaa gttttccaaa      5100
     atagagccat taaagatata ggcttgttgg ggtaggtaat taatatgacg gcgcaagact      5160
     tttttatcaa tgtttttaat atcctgatga ttgatggaaa tatgcccttt gtagggttca      5220
     aagaaattga caatcatttt ggctaaagtt gttttaccag aaccactaac tccaactagg      5280
     ctaaccttat ctccttgttt aatcgtgaga ttaatatctg ttaaggtatc tcatccaaaa      5340
     ccatacttat aagaaaggtc atcaaattca atatcgccca tcaaaaaatg tgaatgaaca      5400
     gggttttctt gaacttgaaa ttcagattcg actagataga cttcgttcaa acggttatta      5460
     gcgaccttcg cagattggag tttggtttgg aggttgataa tattttccat aggagttgta      5520
     aagtaagaaa aaagtgtgtt aaaggtaatc agctgaccga tagaaatttt acttgacatg      5580
     actaattgag cgccaaacca taggataagg atattcagaa ctaattttgt tccctgcttt      5640
     aaactcgttt gtaaaataga atatttactg agcttaaagg atttttccaa ataatctaca      5700
     aattcgctgt ctatattttg atagcgattt tcttcactcg tgagcgactt tatagtttca      5760
     atcccgttga tatcttcgat aatggcagag ctaaccatag aattactttg catgacatca      5820
     tggttcattt tttcgaaagg tttcataaaa gaaaagatga tgaacatgta tataggaatg      5880
     gaaataagag aaagaaggaa gagattaggg ttttgtgcca gtaagacgcc tcctacaaga      5940
     atcagaatag aaacatccag aaaaagagaa agaatggtag aagccaaggc atctataata      6000
     gagttagcat ctgtgaatcg tgaaatgatt tctcctgtac gacgtgtcgc aaagaaagac      6060
     atgggaagtt caaaaatatg gcgaatatag gataaaatca catcaatact taatctctga      6120
     ctcagaacgg ttaggagata atctctggag aagctcatga cttgttggag gatataggtg      6180
     ataaccagac caactgagat gattcctaaa gttgatttca tctgatttgg aatgtattca      6240
     tccaagattc cttggagata gtaagaacca cctatattga taatagtgac caataagctt      6300
     gagagaacaa tgtaagcaat gagagatttt tgtttgaaaa tcagaggaag gaagcttgct      6360
     tagtagacca ttctttttat ctttatgggg ttgatagctg ggtttggtag ctagaaaaat      6420
     agctactcca gtccattcat agaaaaagcg ttcttttgac attttagtga tttttacaga      6480
     agggtcagga tcaccaataa tcagatagtc tttctttgtt tgatagacaa catagtaatg      6540
     ttggagtttt ccttctttgt taacgtgaac gataaatgga taggggacat cactcatgtc      6600
     aaagagcgtt ttatctgctt gaacaggtct tgtttcaaag cccatttcat cagcggcttt      6660
     tacaatgcca agagcagtcg tcccttcttt attggtcttt gcaagttctc tcaagtgagc      6720
     tagagaaaaa tctgaaccat agaatttagc aatcgaggct aaggcagcga caccacagtc      6780
     tctcgcatct atttgaggaa caaatgtacg tttataagaa gtcattggca attcctttca      6840
     tatagtggat aggtctatta tgtcataaaa ctaagttcat attttatgaa atcttgaata      6900
     gtcattaaaa cttcctgaat ggtaaaaaag tgattagaaa ttattttttt taaacattta      6960
     gaggtggctt gaaataaaaa agctaattca agacgtttcg atgacaattc aagatctgga      7020
     tgaaaaattt taaaaaacga tgatatacta aacttatcaa agttacaaca agacaaaaat      7080
     aaaaaaagaa aaaaggagta tttgtcatga atacaaaaat gatggaacaa ttttctgtta      7140
     tggataatga agaactcgaa atagttagtg gaggaagagg caatttagga tctgcaatcg      7200
     gtggttgtat tggagcagta ctattagctg ctgcgactgg tccgataact gggggagcag      7260
     caacacttat ttgtgtaggt tcaggaatta tgtcctcttt gtaagattat gattcttaaa      7320
     tatagtatta ttatcgctat taatttactg tcttatttac ttacttacaa aatatcaaag      7380
     ttatctaaga atgatgagaa taagatagtt agcaaaattt taattatatt atcaatcgtt      7440
     tatgtaatcg ttgatgcttt acttagttga tggattggta ggaataaaaa acttaactat      7500
     aaactattat ttactaatat tttttgcttt ctgcaagtta ataaatagta tagtaaaact      7560
     ttttattgca aggagaataa cgaaattaag atattttaga tactcaagat tattgaaatc      7620
     ttagactaaa aaataggtac tgctaccttt aagaagatag tagacgtata tactttttta      7680
     agaaaatcaa aaagatacta taaaaaatct atttgtttat tgaatttaag actttggtaa      7740
     caaattgaaa ataaaaagga ggtattcatc atgaatacaa aaatgttgtc acagttagag      7800
     gttatggata ctgaaatgct tgcgaaagtt gaaggggggt atagctccac tgattgtcaa      7860
     aatgcactga ttacaggagt cactacggga attataactg gtggaactgg agcaggtttg      7920
     gccactttag gagtagctgg acttgctggt gcatttgttg gagcacacat tggtgcaatt      7980
     gggggtggat taacatgctt aggaggtatg gttggtgata aattgggact aagttggtaa      8040
     gacttatagt aaaattatga ggattctatt ctgatttatt ttagtttttt aaaaaaggag      8100
     tatttgtcat ggatacaaaa atgatgtcac aattttctgt tatggatact gaaatgcttg      8160
     cttgcgttga aggtggcgga tgcaattggg gagattttgc caaagcaggt gttggaggag      8220
     gagcagcaag aggtcttcaa ctaggcatta aaacaggaac atggcaaggt gcagcaactg      8280
     gtgctgcggg tggagctata cttggaggtg tagcctatgc agcaacatgt tggtggtaat      8340
     tatggatttt aaaagtttta ttattggttt agtagttggt atatttggtc cttatatgga      8400
     tgacttaatt agaaaaatat tttcaaaatc ttccaaaaag gatacggata gtactctcta      8460
     aaaaataaat ttctcccctg tatttgctag cttaatttac aggggagttt ctttaatatt      8520
     gtttcgcctg tcaaaatgat atgtgatagc aggatgaaaa gtctacaaac aagttggtat      8580
     caatacaata taaagaggaa agtatgtttt tcatgcttgc ttttttaatt tttacaattc      8640
     aagaggtttt gatgaccatt tatgatttga gtgatccaag gtcaaaataa gtgctatact      8700
     agcagtgtaa atgttcttgc tcaactaaga taaatcgcac atttaggagg aaatcttatg      8760
     aagaaaaaaa tactgattat tttcgttctg tatctaatca tgtccatctt tctatatccg      8820
     cttagggaga gtgcttggta tcagctattt tataccatag cctatgtgat tgcagttatg      8880
     atctattttg ctatcaataa aaagaaagga gaaaagaaat gaaaactttt cttgctaaaa      8940
     aacggaacat cttccttgcg agattgttct taggtcagtt gcccttgctt gtttctactt      9000
     atctatttct atctcgtcag tttttaaatt tttccgtagt tttccaattt cttttagtag      9060
     ttattaactt ggcttctatt ttggttactg tttatctcac tagggaaatg aggataagag      9120
     agtttgaaga tgatgatttg gttagtccta gaaccaatca acttatgttc atcggcttga      9180
     caggttttat gtctattatt tgtttgtata gaggtatcac agcaggagaa tcctaccaac      9240
     aaataatcgc ttatattggc gctgttctct gcttaatcat catgcttctg ctcatgtggg      9300
     gcttgaagta ttataaaaag tagagcttaa tgaagtataa aagaaaaggg taagtgtttt      9360
     tgcaatactt acccttttat aatagattcc ctgcgaaaca aaatatggnn nnnnnnnnnn      9420
     nnnnnnnnnn nnnnnnnnnn nnnnnnnnnn nnnnnnnnnn nnnnnnnnnn nnnnnnnnnn      9480
     nnnnnnnnnn nnnnnnnnnn nnnnnnnnnn nnnnnnnnnn nnnnnnnnnn nnnnnnnnnn      9540
     nnnnnnnnnn nnnnnnnnnn nnnnnnnnnn nnnnnnnnnn nnnnnnnnnn nnnnnnnnnn      9600
     nnnnnnnnnn nnnnnnnnnn nnnnnnnnnn nnnnnnnnnn nnnnnnnnnn nnnnnnnnnn      9660
     nnnnnnnnnn nnnnnnnnnn nnnnnnnnnn nnnnnnnnnn nnnnnnnnnn nnnnnnnnnn      9720
     nnnnnnnnnn nnnnnnnnnn nnnnnnnnnn nnnnnnnnnn nnnnnnnnnn nnnnnnnnnn      9780
     nnnnnnnnnn nnnnnnnnnn nnnnnnnnnn nnnnnnnnnn nnnnnnnnnn nnnnnnnnnn      9840
     nnnnnnnnnn nnnnnnnnnn nnnnnnnnnn nnnnnnnnnn nnnnnnnnnn nnnnnnnnnn      9900
     nnnnnnnnnn nnnnnnnnnn nnnnnnnnnn nnnnnnnnnn nnnnnnnnnn nnnnnnnnnn      9960
     nnnnnnnnnn nnnnnnnnnn nnnnnnnnnn nnnnnnnnnn nnnnnnnnnn nnnnnnnnnn     10020
     nnnnnnnnnn nnnnnnnnnn nnnnnnnnnn nnnnnnnnnn nnnnnnnnnn nnnnnnnnnn     10080
     nnnnnnnnnn nnnnnnnnnn nnnnnnnnnn nnnnnnnnnn nnnnnnnnnn nnnnnnnnnn     10140
     nnnnnnnnnn nnnnnnnnnn nnnnnnnnnn nnnnnnnnnn nnnnnnnnnn nnnnnnnnnn     10200
     nnnnnnnnnn nnnnnnnnnn nnnnnnnnnn nnnnnnnnnn nnnnnnnnnn nnnnnnnnnn     10260
     nnnnnnnnnn nnnnnnnnnn nnnnnnnnnn nnnnnnnnnn nnnnnnnnnn nnnnnnnnnn     10320
     aggattctag ttttgcagga agtctaatgt aatttttgca attcaagacg tttcgatgac     10380
     tattcaaaat ctggatgaaa aattttaaaa aacgatgata tactaaactt gtcaaagtta     10440
     caacaagaca aaaattaaaa ataaaaaaga gtatttgtca tggatacaaa aattatggaa     10500
     caatttcatg aaatggatat aactatgtta tctagtattg aaggaggcaa gaataattgg     10560
     caaactaatg tcttagaagg tggtggtgct gcttttggtg gctgggggct agggacagct     10620
     atttgtgctg cgagtggtgt tggagcacca tttatgggag catgtggata cataggagct     10680
     aaatttggtg tggatctttg ggcaggagta acaggggcaa cgggtggatt ttaataaaag     10740
     gagacttgta tgaatactta ttgtaatata aatgaaacaa tgctgagtga ggtttatgga     10800
     ggtaattccg gaggagcagc tgtagttgct gctttaggtt gtgcagcggg tggagtgaaa     10860
     tatgggagac ttctaggacc atggggcgct gcaataggag gaattggagg agcagtggtt     10920
     tgtggatatt tagcctatac cgctacatca taaaaatgaa agctaaattt tatgaaggct     10980
     atattcttta ttattctctt cgcttttcaa acctatctta tttatctatc cataagtatc     11040
     tccgataaaa aacaaaagac tattgaatta acatcattga attgttttgt catattattt     11100
     ctaatctatg ataaattaat ttttctcttt attgcctatg tttttttgat aatttttata     11160
     ttaaacttgt tccgtaactg aaaagtgata cactatatgg atacaaaaat gatgtcacaa     11220
     tttgcagtta tggataatga aatgcttgct tgcgttgaag gtggagatat tgattgggga     11280
     agaaaaatta gttgtgcagc aggggttgca tatggcgcaa ttgatgggtg tgcaacaacg     11340
     gtttgacatt tctattggga ccatttgcta taggaatagg tgtaactggt gctgcaggtg     11400
     gagctatact tggaggtgta gcctatgcag caatatgttg gtggtaatta tggattttaa     11460
     aagttttatt attggtttag tagttggtat atttggtcct tatatggatg acttaattag     11520
     aaaaatattt tcaaaatctt ccaaaaagga tacggatagt actctctaaa aaataaattt     11580
     ctcccctgta tttgctagct taatttacag gggagtttct ttaatattgt ttcgcctgtc     11640
     aaaatgatat gtgatagcag gatgaaaagt ctacaaacaa gttggtatca atacaatata     11700
     aagaggaaag tatgttttta atgcttactt tttaaatttt ttaacaattc aagatgtttc     11760
     gatgacaatt caagatttgg atgaaaaatt ttaaaaaaca atgatatact aaacttgtca     11820
     aagttgcaac gggtgctgct acattatgtt aaaaatcgct cttgattgat aagctggatt     11880
     tgttaggaaa ggagtaaata attatggata agaaaaagat agtttcgact ataatatgta     11940
     tagtatttct tgtagtgtca gtagataatt tttttagaga cttaaccccg ttactgttca     12000
     ttttaaatat tattggcctg tcttgctttt cagtgctaac atacattaaa ataaaagaga     12060
     tactcttaaa tataagtaaa tgatgatttg gttagtccta gaaccaatca acttatgttt     12120
     atcggcttgg cagattttat gtttgtcatt tgtttgtata gaggtatttc agaaacagaa     12180
     ttctatcaac aactaatcgc ttatataggt gtattctctg cttgtttatc acgcttctgc     12240
     tcatgtgggg cttgaagtat tataaaaagt agctttctat ccttttctga caggatattt     12300
     gagtagaagg ctctattaaa ttgttagtga aataaatgaa tggaggtatt taatatgaaa     12360
     tacagattat tttttgttat tttcttgagt agtgtgttgg atattctttt agggacattt     12420
     ttacaaatct ctatcgtatc tattgggtgg cttgttcttt acagtggttt gtttgaagca     12480
     ggagttttcc ttcttgctaa taaaggggtg gcggtaaaaa tcaaggaagt agatattcga     12540
     aatcgcttta aatttatttt tggaaaaacc ttatggtttc aaattctttt gctcatcttt     12600
     ttgataatca aactttatct tggtttggat gcgaggttga ttttattcta tggacatatt     12660
     ttcattgtct ttaatgcctt aatgtatcta ttatctagta gtcaggttag ccttaaaaaa     12720
     aacaaactgt cttcttaatc ttacagcagt agagcctgac aaggtgaggt catagtaggg     12780
     aggatttcta tgaaaaagta tcaacttcta ttcaaaataa gtgcagtctt ctcttactta     12840
     tttttcgtat ttagtctttc tcagctgacg cttatcgtcc aaaactattg gcaattttct     12900
     tctcagatag gcaatttatt ctggattcaa aatatcttga gtttactttt tattggagtc     12960
     atgattgtgg ttcttgttaa gacaggccat ggttatctct tccgcattcc aagaaaaaaa     13020
     tggctttggt attcgatttt gacagtatta gtgctagtgt tccagatctc ttttaacgtt     13080
     cagacagcta aacatgttca gtcaactgcg gaaggttggg ctgtattgat tggttatagt     13140
     gggactaact ttgcagagct aggtatttat atagccctgt tctttctggt tccactgatg     13200
     gaagaattga tttatagagg attactgcaa catgctttct ttaagcattc gcgatttggt     13260
     cttgatttgc ttcttccttc tattttattt gctctccctc atttttcaag cctgcctagt     13320
     ctgttagata tcttcgtctt tgcaacagtt ggaatcatct ttgctggttt gacccgctat     13380
     accaagagca tttatccatc ctatgcggtg catgtgatca ataatattgt agcgaccttc     13440
     ccgtttttgc tcacttttct acatagggtc ttggggtaaa aaaacaaaag gcttgctttt     13500
     cagccataga ggaggtcatc atgtataaac acttattttt cctagattcc aaaactttag     13560
     atcggttgac accctatatt ctagtcttgg cttctgacac cattgctttt aatgtttttg     13620
     tgctaacctt tgtatctgcg gtggttttta atttcctaaa ttccatgcta gctttaatgg     13680
     ctatattcat aggggctggc tatgtggtcg gattttggtt actaatactc aatgaaaatc     13740
     aaagagcaaa ctaggaaact agccgcaggc tgtacttgag tacggcaagg cgacgttgac     13800
     gtggtttgaa tttgattttc gaagagtata aaatggtttg ttttggaaag gctagaacta     13860
     aagaatgacg tgtaggaagt ctgtttgttg aggaggataa ttttatggag ttttttgata     13920
     aatttcatgc cttgtgtttt ggatttttag tactaataat tgtcattaca gttccttata     13980
     cgattaacca tgggggtttt tttcaaaatg aatctgcatt gattcttgta agtcttcttg     14040
     taacctcgct gagtgttgct tatgctagaa agtttgaaat gatttctttt gggatgttaa     14100
     gcaagaaaca acttttgctt ttcattgcaa tctttcttct aagtgtactt gagacgctgg     14160
     tttatattca tttcttcgct gtttcttctg gctcaggggt ccaacacttg gcggaagtca     14220
     gcagaggaat ttccctgtct ttgattttga ctacctcagt ttttggcccc atccaggagg     14280
     aactcatttt cagaggactt cttcaaggtg cggtttttga caattcttgg ttagggcttg     14340
     tgctaacttc ctctctcttt tctttcatgc atggaccttc taatgtccct tcgtttattt     14400
     tttatctact tgggggtttg ttgctgggct ttgcttataa aaagagtcaa aacctatggg     14460
     tttctactct agtccatatg ctttacaaca gttggccact cttatattat ttataa         14516
//
