# Supplementary material for: Genomic analyses of pneumococci reveal a wide diversity of bacteriocins – including pneumocyclicin, a novel circular bacteriocin
Source: BMC Genomics. 2015 Jul 28;16(1):554. doi: 10.1186/s12864-015-1729-4 (PMC4517551; doi:10.1186/s12864-015-1729-4)
Supplement: Additional file 9: — Sequence and annotation files for blp cassette prototypes. [file 12864_2015_1729_MOESM9_ESM.zip › blp_prototype19b_USA31.fasta]

>blp_cassette_prototype19b_USA31
ctagtttgctctttgattttcattgagtattaacttggtcttgacttggtcaaagtggaa
gcggtcataggcccgccaagcggcgcgagttggagcatctggatcaagagcgctgagtcc
catgagaagactggaagtctggtaaaatttttctagttcaatcaagaatcgattatccac
tgtttcagccttggctagaaaaccaagaatagagtttaattgctcctgaaagcggacgtc
gtcagcgcttgcctgtttgcatgcttggtaggctttgtttaagtcagtaatcaaagtatg
agctcttttgatggggtctgtatctgtcatgggaatgcctcctttaatctgggtgccagt
cttacttctggcaactgtgttttgatactgttagtttatcacttttaattctttttttta
ttcaaatctttaattgtcattgaaatgtcttgaattgcgctgagtgaattttatgataaa
atagttgtaagctcatcatgatgttgtagaaaaataatccttttaggagctttcaaagac
tgtttaggattgggtgggcttgggctagaacttttctgttattcttttcttaggaggaga
atccaatgaaacatatgattattcagacgcagaaaacagtctataaagtaaacgtcgacg
atatctactatatccaaacacatccaactaaagccataccgtacagattgttacagaaaa
agctagttttaatatgcttcaaaatttaagtaatcttgagaaccaatgtggggaaacctt
gatgagatgtcatcgaaattgtttggttaatcttgataaattaaaatcgattgattttca
agaaagaatcctttttctcggagaagaaggtcaatacgctgtcaagtatgccagacgtcg
ctatagagaaattcgtcaaaaatggttgaaagagggagagtaagaagatgagaatatttg
ttttagaagatgatttttcccaacagactagaattgaaacgacgattgagaaacttttga
aagcacatcatatcattcctagctcttttgaggtatttggcaagccggaccaactgctgg
ctgaagtgcatgagaagggggcccatcagctattctttttggatattgagattcgaaatg
aagagatgaagggactggaagtggctagaaagattcgggatcgggatccttatgccctga
ttgtctttgtgacgactcactcggagtttatgcccctgtcttttcgctaccaagtgtctg
ctttggactacattgataaggccttgtcagcagaggagtttgaatctcggatcgagacag
ccctcctctatgccaatagtcaagatagtaaaagtctggcggaagattgcttttacttta
aatcaaaatttgcccaatttcagtatccttttaaagaggtttactatctcgaaacgtcgc
ccagagcccatcgtgttattctctataccaagacagacaggctggaatttacagcgagtt
tagaggaggttttcaagcaggagccccgtctcttgcagtgccaccgctcttttctcatca
atcctgcaaatgtggtgcatttggataagaaagaaaaactgcttttctttcccaatggtg
gaagttgtctaatcgcccgttataaggtcagggaagtgtctgaggccatcaataaattac
actgagctaggagaatttatgaacattgcttggatattgttgtatacacttgttactaat
ggactagaaattgtcatcttctttaaggtggatggaattgatcttactttcgagaggatt
tttaaggcctttctttttaagatactgttggcctttgtttttgtgatgattagctatata
gtaggaaatgtttacctatcttattttatggaccccttgtacggcataggcttatctttc
ttattattgagagggcttcctaaaaaactccttttcttttatggtctctttccaatgata
ttggtgaatctcttttatagaggagtctcctattttgtgcttccatttttgggacaaggg
caagtatatgatggctactcatttactgggttatgtataataattttcaatttcttcatt
tctctagcttttttgaaatggttggactacgattttactagcttgagaaaggagattctc
gataaagcctttcaaaagtccctgactcagattaactggataatgggtggctactatcta
gtcatggaaagtctgtctttttttgaatatgaacaaagtattcaatcaaagactgttcgc
catctcatcctagtcttttacctactcttttttatgggggttatcaagaaattggatacc
tatttgaaggaaaaactctatgagagattggaacaagagcaggccctgcgctatagagat
atggaacgctatagtcggcatatagaggagctttacaaggaagtacggagctttcgtcat
gattataccaacctcttgactagcttacgtctgggcattgaagaggaggatatggagcag
ataaaagaggtctatggctccgtcttaaaggattccagtcagaaattgcagaacaataaa
tatgacctgggcagattggtaaatattcgtgataaagccctcaaaagtcttctagcaggg
aaatttttaaaagccagagataagaacattgtctttaatgtcgaagttcctgaggagatt
caggtcgaggggatgagtctacttgattttctaaccattgtgtctatcctttgtgacaat
gctattgaagccagtgtggaagctagtcaacctcatgtttcaatcgcctttttaaaaaat
ggagcacaggagacctttatcatcgaaaactccatcaaagaagagggcatcgatatttct
gaaatcttctcctttggagccagttctaaaggggaggagagaggagttggtctctatacc
gtcatgaagattgtggaaagccatcctaataccagtctaaataccacctgtcaaaatcaa
gtctttcgtcaggtacttactgtgatacatacagaatgatgaaaaataagaccgagagta
cttgtttctcggtcttatttttttatagttgtattggatgatgaagttcttgtgtgatgt
aatgagcatatctattaatgttatataataaatcttcccacaatcctccacctgtaattt
ggttgagttcggtagttgttagttcttgaaatgaagttaggttttgtttcttatccatgt
tatgattctcctttttgataagataataaatagttatagagtgttatctgaaaattaatc
agaatgtgttaaaattttatctttgaaataatcaaaatatgttttctttgtagttacact
agtgacgcgaccttgtaagccatattggatgagtttactatcctcgttagatagttttgc
aagagcggttaatttaccccaaatcattcatacctctctcaannnnnnnnnnnnnnnnnn
nnnnnnnnnnnnnnnnnnnnnnnnnnnnnnnnnnnnnnnnnnnnnnnnnnnnnnnnnnnn
nnnnnnnnnnnnnnnnnnnnnnnnnnnnnnnnnnnnnnnnnnnnnnnnnnnnnnnnnnnn
nnnnnnnnnnnnnnnnnnnnnnnnnnnnnnnnnnnnnnnnnnnnnnnnnnnnnnnnnnnn
nnnnnnnnnnnnnnnnnnnnnnnnnnnnnnnnnnnnnnnnnnnnnnnnnnnnnnnnnnnn
nnnnnnnnnnnnnnnnnnnnnnnnnnnnnnnnnnnnnnnnnnnnnnnnnnnnnnnnnnnn
nnnnnnnnnnnnnnnnnnnnnnnnnnnnnnnnnnnnnnnnnnnnnnnnnnnnnnnnnnnn
nnnnnnnnnnnnnnnnnnnnnnnnnnnnnnnnnnnnnnnnnnnnnnnnnnnnnnnnnnnn
nnnnnnnnnnnnnnnnnnnnnnnnnnnnnnnnnnnnnnnnnnnnnnnnnnnnnnnnnnnn
nnnnnnnnnnnnnnnnnnnnnnnnnnnnnnnnnnnnnnnnnnnnnnnnnnnnnnnnnnnn
nnnnnnnnnnnnnnnnnnnnnnnnnnnnnnnnnnnnnnnnnnnnnnnnnnnnnnnnnnnn
nnnnnnnnnnnnnnnnnnnnnnnnnnnnnnnnnnnnnnnnnnnnnnnnnnnnnnnnnnnn
nnnnnnnnnnnnnnnnnnnnnnnnnnnnnnnnnnnnnnnnnnnnnnnnnnnnnnnnnnnn
nnnnnnnnnnnnnnnnnnnnnnnnnnnnnnnnnnnnnnnnnnnnnnnnnnnnnnnnnnnn
nnnnnnnnnnnnnnnnnnnnnnnnnnnnnnnnnnnnnnnnnnnnnnnnnnnnnnnnnnnn
nnnnnnnnnnnnnnnnnnnnnnnnnnnnnnnnnnnnnnnnnnnnnnnnnnnnnnnnnnnn
nnnnnnnnnnnnnnnnnnnnnnnnnnnnnnnnnnnnnnnnnnnnnnnnnnnnnnnnnnnn
nnnnnnnnnnnnnnnnnnnnnnnnnnnnnnnnnnnnnnnnnnnnnnnnnnnnnnnnnnnn
nnnnnnnnnnnnnnnnnnnnnnnnnnnnnnnnnnnnnnnnnnnnnnnnnnnnnnnnnnnn
nnnnnnnnnnnnnnnnnnnnnnnnnnnnnnnnnnnnnnnnnnnnnnnnnnnnnnnnnnnn
nnnnnnnnnnnnnnnnnnnnnnnnnnnnnnnnnnnnnnnnnnnnnnnnnnnnnnnnnnnn
nnnnnnnnnnnnnnnnnnnnnnnnnnnnnnnnnnnnnnnnnnnnnnnnnnnnnnnnnnnn
nnnnnnnnnnnnnnnnnnnnnnnnnnnnnnnnnnnnnnnnnnnnnnnnnnnnnnnnnnnn
nnnnnnnnnnnnnnnnnnnnnnnnnnnnnnnnnnnnnnnnnnnnnnnnnnnnnnnnnnnn
nnnnnnnnnnnnnnnnnnnnnnnnnnnnnnnnnnnnnnnnnnnnnnnnnnnnnnnnnnnn
nnnnnnnnnnnnnnnnnnnnnnnnnnnnnnnnnnnnnnnnnnnnnnnnnnnnnnnnnnnn
nnnnnnnnnnnnnnnnnnnnnnnnnnnnnnnnnnnnnnnnnnnnnnnnnnnnnnnnnnnn
nnnnnnnnnnnnnnnnnnnnnnnnnnnnnnnnnnnnnnnnnnnnnnnnnnnnnnnnnnnn
nnnnnnnnnnnnnnnttagatttggggtgaataattggggtttaaagagatttccttgct
ctgttctggtaggagtttgatcaattgtctgaagttggccgatgatggtggtgccgtgat
ttccaatcttctccagttttaatcttacagtttgtcctttatctagtagaggtagatagt
cagaagatacgtagtaagtgattagtacttctcttgtatctgtgatgacagggaatattt
gagcaatttctgtaccagttggaattctatttttaccttcaaattcgctgttcagatgaa
cgatacctttacttggggaggttaaggtattgttttccaaacgctgtgtggcttgatcta
gttgtacttttaattctgttaattgattctccacagttagttgttgctgtgaggctgtct
gtaaaaactgagtgcggagtacttcaattttggttgctaaactgttatcataagttgcta
cacttccgataccagcttgctgaattttgaggcttgcgatagatgattcaagacctgcaa
tactttgattaatttgagataaaaatggctcctctgcagttccttgtgtttgtccttgtg
aggctacaagataacgattcaaaattgactggtgcggattgccagttggtaagcgtgctc
tgttatttatgatagcatctctcaactcttgatattctccaatttgttgttgaacttttg
taatttcttgttcaatagctgatgaactgctattggaaagattagcttgatttgaaactt
cggtgttagtctttgtgatacccagttcaatatcatgggattgtttagtaaaattcataa
aggtattatggtagccaaattcatcctcgccagaaaaaagatcagtcgttgtttctaagc
tttgtttcaaaattccaagtccttctttttgcttctcaagtctttgtaattgagttgcta
aggcagttttctgactttcttccattgtttcagagtatttgatgagtaagtccccttttt
caactacttgatttgccactaaatgattagctaggataggattatcactggttgactgaa
tggaggcaatgacacttgtaggggcgatttctccttgggaagtaacagtaatttcttttg
tggcaacaagggagaaaatcaagatgaaagtaaatagtaatgaaagaggtataattaaca
ctgtcgcatagttatggtaacgtctctgataaaactcgacgcttctaaaaagattaggat
tcatgacattctccttatttattgaatagatgatggtagaaaccttgcgcctgcattaac
tcttggtgactaccaacttcaatgattttcccctggtcaagaacaatgacacggttggtt
cgttcggctatactgagacgatgggctacaaagagaatggttttatcagttagagacata
agattatctataacctttttctcagtcaagacatcaagaccgctagtagcttcgtctagt
attaaaacaggagatttagttaaaagagcacgagcgagggctattcgttgcttttgtcct
cctgatagaccagctccatcagagagctgagtttgatagccttcaatgtcttgacggatt
tcagctacttcacaagcttttagaatatcttcttgactaatcatatgattaccgcccaag
gttaagttttccaaaatagagccattaaagatataggcttgttggggtaggtaattaata
tgacggcgcaagacttttttatcaatgtttttaatatcctgatgattgatggaaatatgc
cctttgtagggttcaaagaaattgacaatcattttggctaaagttgttttaccagaacca
ctaactccaactaggctaaccttatctccttgtttaatcgtgagattaatatctgttaag
gtatctcgtccaaaaccatacttataagaaaggtcatcaaattcaatatcgcccatcaaa
aaatgtgaatgaacagggttttcttgaacttgaaattcagattcgactagatagacttcg
ttcaaacggttattagcgaccttcgcagattggagtttggtttggaggttgataatattt
tccataggagttgtaaagtaagaaagaagtgtgttaaaggtaatcagctgaccgatagaa
attttactcgacatgactaattgagcgccaaaccataggataaggatattcagaactaat
tttgttcccctgctttaaactcgtttgtaaaatagaatatttactgagcttaaaggattt
ttccaaataatctacaaattcgctgtctatattttgatagcgattttcttcactcgtgag
cgactttatagtttcaatcccgttgatatcttcgataatggcagagctaaccatagaatt
actttgcatgacatcatggttcattttttcgaaaggcttcataaaagaaaagatgatgaa
catgtatataggaatggaaataagagaaagaaggaagagattagggttttgtgccagcaa
gactccctctacaagaatcagaatagaaacatccagaaaaagagaaagaatggtagaagc
caaggcatctataatagagttagcatctgtgaaccgtgaaatgatttctcctgtacgacg
tgtcgcaaagaaagacatgggaagttcaaaaatatggcgaatataggataaaatcccatc
aatacttaatctctgactcagaacggttaggagataatctctggagaagctcatgacttg
ttggaggatataggtgataaccagaccaactgagatgattcctaaagttgatttcatctg
atttggaatgtattcatccaagattccttggagatagtaagaaccacctatattgataat
agtgaccaataagcttgagagaacaatgtaagcaatgagagatttttgtttgaaaatcag
aggaaggaagcttgcttagtagaccattctttttatctttatggggttgatagctgggtt
tggtagctagaaaaatagctactccagtccattcatagaaaaagcgttcttttgacattt
tagtgatttttacagaagggtcaggatcaccaataatcagatagtctttctttgtttgat
agacaacatagtaatgttggagttttccttctttgttaacgtgaacgataaatggatagg
ggacatcactcatgtcaaagagcgttttatctgcttgaacaggtcttgtttcaaagccca
tttcatcagcggcttttacaatgccaagagcagtcgtcccttctttattggtctttgcaa
gttctctcaagtgagctagagaaaaatctgaaccatagaatttagcaatcgaggctaagg
cagcgccaccacagtctctcgcatctatttgaggaacaaatgtacgtttataagaagtca
ttggcaattcctttcatatagtggataggtctattatgtcataaaactaagttcatattt
tatgaaatcttgaatagtcattaaaacttcctgaatggtaaaaaagtgattagaaattat
tttttttaaacatttagaggtggcttgaaataaaaaagctaattcaagacgtttcgatga
caattcaagatctggatgaaaaattttaaaaaacgatgatatactaaacttatcaaagtt
acaacaagacaaaaataaaaaaagaaaaaaggagtatttgtcatgaatacaaaaatgatg
gaacaattttctgttatggataatgaagaactcgaaatagttagtggaggaagaggcaat
ttaggatctgcaatcggtggttgtattggagcagtactattagctgctgcgactggtccg
ataactgggggagcagcaacacttatttgtgtaggttcaggaattatgtcctctttgtaa
gattatgattcttaaatatagtattattatcgctattaatttactgtcttatttacttac
ttacaaaatatcaaagttatctaagaatgatgagaataagatagttagcaaaattttaat
tatattatcaatcgtttatgtaatcgttgatgctttacttagttgatggattggtaggaa
taaaaaacttaactataaactattatttactaatattttttgctttctgcaagttaataa
atagtatagtaaaactttttattgcaaggagaataacgaaattaagatattttagatact
caagattattgaaatcttagactaaaaaataggtactgctacctttaagaagatagtaga
cgtatatacttttttaagaaaatcaaaaagatactataaaaaatctatttgtttattgaa
tttaagactttggtaacaaattgaaaataaaaaggaggtattcatcatgaatacaaaaat
gttgtcacagttagaggttatggatactgaaatgcttgcgaaagttgaaggggggtatag
ctccactgattgtcaaaatgcactgattacaggagtcactacgggaattataactggtgg
aactggagcaggtttggccactttaggagtagctggacttgctggtgcatttgttggagc
acacattggtgcaattgggggtggattaacatgcttaggaggtatggttggtgataaatt
gggactaagttggtaaggcttatagtaaaattatgaggattctattctgatttattttag
ttttttaaaaaaggagtatttgtcatggatacaaaaatgatgtcacaattttctgttatg
gatactgaaatgcttgcttgcgttgaaggtggcggatgcaattggggagattttgccaaa
gcaggtgttggaggaggagcagcaagaggtcttcaactaggcattaaaacaggaacatgg
caaggtgcagcaactggtgctgcgggtggagctatacttggaggtgtagcctatgcagca
acatgttggtggtaattatggattttaaaagttttattattggtttagtagttggtatat
ttggtccttatatggataatttaattagaaaaatattttcaaaatttcccaaaaaggata
cagatagtaccccctaaaaaataaatttctcccctgtatttgctagcttaatttacaggg
gagtttctttaattttgtttcgcctgtcaaaatgatatgtgatagcaggatgaaaagtct
acaaacaagttggtatcaatacaatataaagaggaaagtatgtttttcatgcttgctttt
ttaatttttacaattcaagaggttttgatgaccatttatgatttgagtgatccaaggtca
aaataagtgctatactagcagtgtaaatgttcttgctcaactaagataaatcgcacattt
aggaggaaatcttatgaagaaaaaaatactgattattttcgttctgtatctaatcatgtc
catctttctatatccgcttagggagagtgcttggtatcagctattttataccatagccta
tgtgattgcagttatgatctattttgctatcaataaaaagaaaggagaaaagaaatgaaa
acttttcttgctaaaaaacggaacatcttccttgcgagattgttcttaggtcagttgccc
ttgcttgtttctacttatctatttctatctcgtcagtttttaaatttttccgtagttttc
caatttcttttagtagttattaacttggcttctattttggttactgtttatctcactagg
gaaatgaggataagagagtttgaagatgatgatttggttagtcctagaaccaatcaactt
atgttcatcggcttgacaggttttatgtctattatttgtttgtatagaggtatcacagca
ggagaatcctaccaacaaataatcgcttatattggcgctgttctctgcttaatcatcatg
cttctgctcatgtggggcttgaagtattataaaaagtagagcttaatgaagtataaaaga
aaagggtaagtgtttttgcaatacttacccttttataatagattccctgcgaaacaaaat
atggnnnnnnnnnnnnnnnnnnnnnnnnnnnnnnnnnnnnnnnnnnnnnnnnnnnnnnnn
nnnnnnnnnnnnnnnnnnnnnnnnnnnnnnnnnnnnnnnnnnnnnnnnnnnnnnnnnnnn
nnnnnnnnnnnnnnnnnnnnnnnnnnnnnnnnnnnnnnnnnnnnnnnnnnnnnnnnnnnn
nnnnnnnnnnnnnnnnnnnnnnnnnnnnnnnnnnnnnnnnnnnnnnnnnnnnnnnnnnnn
nnnnnnnnnnnnnnnnnnnnnnnnnnnnnnnnnnnnnnnnnnnnnnnnnnnnnnnnnnnn
nnnnnnnnnnnnnnnnnnnnnnnnnnnnnnnnnnnnnnnnnnnnnnnnnnnnnnnnnnnn
nnnnnnnnnnnnnnnnnnnnnnnnnnnnnnnnnnnnnnnnnnnnnnnnnnnnnnnnnnnn
nnnnnnnnnnnnnnnnnnnnnnnnnnnnnnnnnnnnnnnnnnnnnnnnnnnnnnnnnnnn
nnnnnnnnnnnnnnnnnnnnnnnnnnnnnnnnnnnnnnnnnnnnnnnnnnnnnnnnnnnn
nnnnnnnnnnnnnnnnnnnnnnnnnnnnnnnnnnnnnnnnnnnnnnnnnnnnnnnnnnnn
nnnnnnnnnnnnnnnnnnnnnnnnnnnnnnnnnnnnnnnnnnnnnnnnnnnnnnnnnnnn
nnnnnnnnnnnnnnnnnnnnnnnnnnnnnnnnnnnnnnnnnnnnnnnnnnnnnnnnnnnn
nnnnnnnnnnnnnnnnnnnnnnnnnnnnnnnnnnnnnnnnnnnnnnnnnnnnnnnnnnnn
nnnnnnnnnnnnnnnnnnnnnnnnnnnnnnnnnnnnnnnnnnnnnnnnnnnnnnnnnnnn
nnnnnnnnnnnnnnnnnnnnnnnnnnnnnnnnnnnnnnnnnnnnnnnnnnnnnnnnnnnn
nnnnnnnnnnnnnnnnaggattctagttttgcaggaagtctaatgtaatttttgcaattc
aagacgtttcgatgactattcaagatctggatgaaaaattttaaaaaacgatgatatact
aaacttgtcaaagttacaacaagacaaaaattaaaaataaaaaagagtatttgtcatgga
tacaaaaattatggaacaatttcatgaaatggatataactatgttatctagtattgaagg
aggcaagaataattggcaaactaatgtcttagaaggtggtggtgctgcttttggtggctg
ggggctagggacagctatttgtgctgcgagtggtgttggagcaccatttatgggagcatg
tggatacataggagctaaatttggtgtggatctttgggcaggagtaacaggggcaacggg
tggattttaataaaaggagacttgtatgaatacttattgtaatataaatgaaacaatgct
gagtgaggtttatggaggtaattccggaggagcagctgtagttgctgctttaggttgtgc
agcgggtggagtgaaatataggagacttctaggaccatggggcgctgcaataggaggaat
tggaggagcagtggtttgtggatatttagcctataccgctacatcataaaaatgaaagct
aaattttatgaaggctatattctttattattctcttcgcttttcaaacctatcttattta
tctatccataagtatctccgataaaaaacaaaagactattgaattaacatcattgaattg
ttttgtcatattatttctaatctatgataaattaatttttctctttattgcctatgtttt
tttgataatttttatattaaacttgttccgtaactgaaaagtgatatactatatggatac
aaaaatgatgtcacaatttgcagttatggataatgaaatgcttgcttgcgttgaaggtgg
agatattgattggggaagaaaaattagttgtgcagcaggggttgcatatggcgcaattga
tgggtgtgcaacaacggtttgacatttctattgggaccatttgctataggaataggtgta
actggtgctgcaggtggagctatacttggaggtgtagcctatgcagcaatatgttggtgg
taattatggattttaaaagttttattattggtttagtagttggtatatttggtccttata
tggatgacttaattagaaaaatattttcaaaatcttccaaaaaggatacggatagtactc
tctaaaaaataaatttctcccctgtatttgctagcttaatttacaggggagtttctttaa
tattgtttcgcctgtcaaaatgatatgtgatagcaggatgaaaagtctacaaacaagttg
gtatcaatacaatataaagaggaaagtatgtttttaatgcttactttttaaattttttaa
caattcaagatgtttcgatgacaattcaagatttggatgaaaaattttaaaaaacaatga
tatactaaacttgtcaaagttgcaacgggtgctgctacattatgttaaaaatcgctcttg
attgataagctggatttgttaggaaaggagtaaataattaaggataagaaaaagatagtt
tcgactataatatgtatagtatttcttgtagtgtcagtagataatttttttagagactta
accccgttattgttcattttaaatattattggcctaacttgttttttagtgttaacatac
actaacataaaagagatactcttaaatataagtaaatgatgatttggttagtcctagaac
caatcaacttatgtttatcggcttggcagattttatgtttgtcatttgtttgtatagagg
tatttcagaaacagaattctatcaacaactaatcgtttatataggtgtattctctgcttg
tttatcacgcttctgctcatgtggggcttgaagtattataaaaagtagctttctatcctt
ttctgacaggatatttgagtagaaggctctattaaattgttagtgaaataaatgaatgga
ggtatttaatatgaaatacagattattttttgttattttcttgagtagtgtgttggatat
tcttttagggacatttttacaaatctctatcgtatctattgggtggcttgttctttacag
tggtttgtttgaagcaggagttttccttcttgctaataaaggggtggcggtaaaaatcaa
ggaagtagatattcgaaatcgctttaaatttatttttggaaaaaccttatggtttcaaat
tcttttgctcatctttttgataatcaaactttatcttggtttggatgcgaggttgatttt
attctatggacatattttcattgtctttaatgccttaatgtatctattatctagtagtca
ggttagccttaaaaaaaacaaactgtcttcttaatcttacagcagtagagcctgacaagg
tgaggtcatagtagggaggatttctatgaaaaagtatcaacttctattcaaaataagtgc
agtcttctcttacttatttttcgtatttggtctttctcagctgacgcttatcgtccaaaa
ttattggcaattttcttcccagattggcaatttcgtctggattcaaaatatcttgagttt
actatttagcggagtcatgatttggattctggttaagacaggccatggctatctctttcg
cattccaagaaaaaaatggctttggtattcgattttgacagtattagtggtagtgctcca
tatctcttttaacgttcagacagctaaacatgttcagtcaactgctgagggttggaacgt
attgattggttatagtgggaccaactttgctgagctaggtatctatgtaaccctgttttt
cctgactccactaatggaagagttgatttataggggattacttcaacacgccttctttaa
gcattcgcgatttggccttgatttgcttcttccttccattttgtttgctcttcctcattt
tttgagtctgcctagtctgttagatatcttcgtctttgcaacagttggaatcatctttgc
cggtttgacccgctataccaagagtatttatccatcctatgcggtgcatgtgatcaataa
tattgtagcgaccttcccgtttttgctcacttttctacatagggtcttggggtaaaaaaa
caaaaggcttgcttttcagccatagaggaggtcatcatgtataaacacttatttttccta
gattccaaaactttagatcggttgacaccctatattctagtcttggcttctgacaccatt
gcttttaatgtttttgtgctaacctttgtatctgcggtggtttttaatttcctaaattcc
atgctagctttaatggctatattcataggggctggctatgtggtcggattttggttacta
atactcaatgaaaatcaaagagcaaactaggaaactagccgcaggctgtacttgagtacg
gcaaggcgacgttgacgtggtttgaatttgattttcgaagagtataaaatggtttgtttt
ggaaaggctagaactaaagaatgacgtgtaggaagtctgtttgttgaggaggataatttt
atggagttttttgataaatttcatgccttgtgttttggatttttagtactaataattgtc
attatagttccttatacgattaaccatggggatttttttcaaaatgaatctgcattgatt
cttgtaagtcttcttgtaacctcgctgagtgttgcttatgctagaaagtttgaaatgatt
tcttttgggatgttaagcaagaaacaacttttgcttttcattgcaatctttcttctaagt
gtacttgagacgctggtttatattcatttcttcgctgtttcttctggctcaggggtccaa
cacttggcggaagtcagcagaggaatttccctgtctttgattttgactacctcagttttt
ggccccatccaggaggaactcattttcagaggacttcttcaaggtgcggtttttgacaat
tcttggttagggcttgtgctaacttcctctctcttttctttcatgcatggaccttctaat
gtcccttcgtttattttttatctacttgggggcttgttgctgggccttgcttataaaaag
agccaaaacttatgggtttctactctagtccatatgctttacaacagttggccactctta
tattatttataa
