# Supplementary material for: Genomic analyses of pneumococci reveal a wide diversity of bacteriocins – including pneumocyclicin, a novel circular bacteriocin
Source: BMC Genomics. 2015 Jul 28;16(1):554. doi: 10.1186/s12864-015-1729-4 (PMC4517551; doi:10.1186/s12864-015-1729-4)
Supplement: Additional file 9: — Sequence and annotation files for blp cassette prototypes. [file 12864_2015_1729_MOESM9_ESM.zip › blp_prototype19b_USA31_annotation.embl]

FT   source          1..16212
FT                   /organism="Streptococcus pneumoniae"
FT                   /mol_type="genomic DNA"
FT                   /strain="USA31"
FT   CDS             complement(1..330)
FT                   /gene="blpT"
FT                   /inference="ab initio prediction:Prodigal:2.60"
FT                   /codon_start=1
FT                   /transl_table=11
FT                   /product="hypothetical protein"
FT                   /colour=10
FT   CDS             join(606..695,695..943)
FT                   /gene="blpS"
FT                   /gene_synonym="spiR1"
FT                   /inference="ab initio prediction:Prodigal:2.60; modified"
FT                   /codon_start=1
FT                   /transl_table=11
FT                   /product="LytTR DNA-binding domain protein"
FT                   /pseudo
FT                   /note="frameshift due to 1nt deletion"
FT                   /colour=11
FT   CDS             948..1685
FT                   /gene="blpR"
FT                   /gene_synonym="spiR2"
FT                   /inference="ab initio prediction:Prodigal:2.60"
FT                   /codon_start=1
FT                   /transl_table=11
FT                   /product="response regulator"
FT                   /colour=9
FT   CDS             1699..3039
FT                   /gene="blpH"
FT                   /gene_synonym="spiH"
FT                   /inference="ab initio prediction:Prodigal:2.60"
FT                   /codon_start=1
FT                   /transl_table=11
FT                   /product="histidine kinase"
FT                   /colour=9
FT   CDS             complement(3083..3238)
FT                   /gene="blpC"
FT                   /gene_synonym="spiP"
FT                   /inference="ab initio prediction:Prodigal:2.60"
FT                   /codon_start=1
FT                   /transl_table=11
FT                   /product="peptide pheromone"
FT                   /colour=9
FT   CDS             complement(join(3295..3435,5144..6364))
FT                   /gene="blpB"
FT                   /gene_synonym="spiD"
FT                   /inference="ab initio prediction:Prodigal:2.60; modified"
FT                   /codon_start=1
FT                   /transl_table=11
FT                   /product="bacteriocin secretion accessory protein"
FT                   /pseudo
FT                   /note="insertion of IS element"
FT                   /colour=11
FT   mobile_element  complement(3438..5140)
FT                   /gene="ISSpn5"
FT                   /inference="identification by IS Finder
FT                   (https://www-is.biotoul.fr/)"
FT                   /colour=12
FT   CDS             complement(6375..7274)
FT                   /gene="blpA ORF3"
FT                   /gene_synonym="spiBC"
FT                   /inference="ab initio prediction:Prodigal:2.60"
FT                   /codon_start=1
FT                   /transl_table=11
FT                   /product="ABC transporter; ATPase domain and partial
FT                   transmembrane region"
FT                   /colour=3
FT   CDS             complement(7264..7989)
FT                   /gene="blpA ORF2"
FT                   /gene_synonym="spiB"
FT                   /inference="ab initio prediction:Prodigal:2.60"
FT                   /codon_start=1
FT                   /transl_table=11
FT                   /product="ABC transporter; partial transmembrane region"
FT                   /colour=3
FT   CDS             complement(7934..8521)
FT                   /gene="blpA ORF1"
FT                   /gene_synonym="spiA"
FT                   /inference="ab initio prediction:Prodigal:2.60"
FT                   /codon_start=1
FT                   /transl_table=11
FT                   /product="ABC transporter; C39 protease domain"
FT                   /colour=3
FT   CDS             8803..9000
FT                   /gene="blpI"
FT                   /gene_synonym="pncA"
FT                   /inference="ab initio prediction:Prodigal:2.60"
FT                   /codon_start=1
FT                   /transl_table=11
FT                   /product="class II bacteriocin precursor"
FT                   /colour=7
FT   CDS             9467..9736
FT                   /gene="blpJ"
FT                   /gene_synonym="pncD"
FT                   /inference="ab initio prediction:Prodigal:2.60"
FT                   /codon_start=1
FT                   /transl_table=11
FT                   /product="class II bacteriocin precursor"
FT                   /colour=7
FT   CDS             9805..10035
FT                   /gene="blpK"
FT                   /gene_synonym="pncE"
FT                   /inference="ab initio prediction:Prodigal:2.60"
FT                   /codon_start=1
FT                   /transl_table=11
FT                   /product="class II bacteriocin precursor"
FT                   /colour=7
FT   CDS             10454..10618
FT                   /gene="pncG"
FT                   /inference="ab initio prediction:Prodigal:2.60"
FT                   /codon_start=1
FT                   /transl_table=11
FT                   /product="membrane protein with putative function in
FT                   immunity"
FT                   /colour=4
FT   CDS             10615..11019
FT                   /gene="blpL"
FT                   /gene_synonym="pncH"
FT                   /inference="ab initio prediction:Prodigal:2.60"
FT                   /codon_start=1
FT                   /transl_table=11
FT                   /product="membrane protein with putative function in
FT                   immunity"
FT                   /colour=4
FT   mobile_element  11080..12041
FT                   /gene="ISSpn7"
FT                   /inference="identification by IS Finder
FT                   (https://www-is.biotoul.fr/)"
FT                   /colour=12
FT   CDS             12176..12430
FT                   /gene="blpM"
FT                   /gene_synonym="pncI"
FT                   /inference="ab initio prediction:Prodigal:2.60"
FT                   /codon_start=1
FT                   /transl_table=11
FT                   /product="class II bacteriocin precursor"
FT                   /colour=7
FT   CDS             12446..12649
FT                   /gene="blpN"
FT                   /gene_synonym="pncJ"
FT                   /inference="ab initio prediction:Prodigal:2.60"
FT                   /codon_start=1
FT                   /transl_table=11
FT                   /product="class II bacteriocin precursor"
FT                   /colour=7
FT   CDS             12668..12877
FT                   /gene="blpP"
FT                   /gene_synonym="pncK"
FT                   /inference="predicted by Prodigal with different settings"
FT                   /inference="indirect experimental evidence for function in
FT                   immunity (Dawid et al., 2007)"
FT                   /codon_start=1
FT                   /transl_table=11
FT                   /product="membrane protein with function in immunity"
FT                   /colour=4
FT   CDS             12893..13042
FT                   /gene="blpO"
FT                   /gene_synonym="pncV"
FT                   /inference="ab initio prediction:Prodigal:2.60"
FT                   /codon_start=1
FT                   /transl_table=11
FT                   /product="class II bacteriocin precursor"
FT                   /colour=7
FT   CDS             13600..13779
FT                   /gene="pncM"
FT                   /inference="predicted by Prodigal in other strains"
FT                   /codon_start=1
FT                   /transl_table=11
FT                   /product="membrane protein with putative function in
FT                   immunity"
FT                   /pseudo
FT                   /note="start codon altered"
FT                   /colour=11
FT   CDS             14051..14434
FT                   /gene="blpX"
FT                   /gene_synonym="pncN"
FT                   /inference="ab initio prediction:Prodigal:2.60"
FT                   /codon_start=1
FT                   /transl_table=11
FT                   /product="membrane protein with putative function in
FT                   immunity"
FT                   /colour=4
FT   CDS             14486..15175
FT                   /gene="blpY"
FT                   /gene_synonym="pncO"
FT                   /inference="ab initio prediction:Prodigal:2.60"
FT                   /codon_start=1
FT                   /transl_table=11
FT                   /product="CAAX amino terminal protease"
FT                   /colour=2
FT   CDS             15217..15450
FT                   /gene="blpZ"
FT                   /gene_synonym="pncQ"
FT                   /inference="ab initio prediction:Prodigal:2.60"
FT                   /codon_start=1
FT                   /transl_table=11
FT                   /product="membrane protein with putative function in
FT                   immunity"
FT                   /colour=4
FT   CDS             15601..16212
FT                   /gene="pncP"
FT                   /gene_synonym="SP0547"
FT                   /inference="ab initio prediction:Prodigal:2.60"
FT                   /codon_start=1
FT                   /transl_table=11
FT                   /product="CAAX amino terminal protease"
FT                   /colour=2
SQ   Sequence 16212 BP; 4053 A; 2087 C; 2811 G; 4696 T; 2565 other;
     ctagtttgct ctttgatttt cattgagtat taacttggtc ttgacttggt caaagtggaa        60
     gcggtcatag gcccgccaag cggcgcgagt tggagcatct ggatcaagag cgctgagtcc       120
     catgagaaga ctggaagtct ggtaaaattt ttctagttca atcaagaatc gattatccac       180
     tgtttcagcc ttggctagaa aaccaagaat agagtttaat tgctcctgaa agcggacgtc       240
     gtcagcgctt gcctgtttgc atgcttggta ggctttgttt aagtcagtaa tcaaagtatg       300
     agctcttttg atggggtctg tatctgtcat gggaatgcct cctttaatct gggtgccagt       360
     cttacttctg gcaactgtgt tttgatactg ttagtttatc acttttaatt ctttttttta       420
     ttcaaatctt taattgtcat tgaaatgtct tgaattgcgc tgagtgaatt ttatgataaa       480
     atagttgtaa gctcatcatg atgttgtaga aaaataatcc ttttaggagc tttcaaagac       540
     tgtttaggat tgggtgggct tgggctagaa cttttctgtt attcttttct taggaggaga       600
     atccaatgaa acatatgatt attcagacgc agaaaacagt ctataaagta aacgtcgacg       660
     atatctacta tatccaaaca catccaacta aagccatacc gtacagattg ttacagaaaa       720
     agctagtttt aatatgcttc aaaatttaag taatcttgag aaccaatgtg gggaaacctt       780
     gatgagatgt catcgaaatt gtttggttaa tcttgataaa ttaaaatcga ttgattttca       840
     agaaagaatc ctttttctcg gagaagaagg tcaatacgct gtcaagtatg ccagacgtcg       900
     ctatagagaa attcgtcaaa aatggttgaa agagggagag taagaagatg agaatatttg       960
     ttttagaaga tgatttttcc caacagacta gaattgaaac gacgattgag aaacttttga      1020
     aagcacatca tatcattcct agctcttttg aggtatttgg caagccggac caactgctgg      1080
     ctgaagtgca tgagaagggg gcccatcagc tattcttttt ggatattgag attcgaaatg      1140
     aagagatgaa gggactggaa gtggctagaa agattcggga tcgggatcct tatgccctga      1200
     ttgtctttgt gacgactcac tcggagttta tgcccctgtc ttttcgctac caagtgtctg      1260
     ctttggacta cattgataag gccttgtcag cagaggagtt tgaatctcgg atcgagacag      1320
     ccctcctcta tgccaatagt caagatagta aaagtctggc ggaagattgc ttttacttta      1380
     aatcaaaatt tgcccaattt cagtatcctt ttaaagaggt ttactatctc gaaacgtcgc      1440
     ccagagccca tcgtgttatt ctctatacca agacagacag gctggaattt acagcgagtt      1500
     tagaggaggt tttcaagcag gagccccgtc tcttgcagtg ccaccgctct tttctcatca      1560
     atcctgcaaa tgtggtgcat ttggataaga aagaaaaact gcttttcttt cccaatggtg      1620
     gaagttgtct aatcgcccgt tataaggtca gggaagtgtc tgaggccatc aataaattac      1680
     actgagctag gagaatttat gaacattgct tggatattgt tgtatacact tgttactaat      1740
     ggactagaaa ttgtcatctt ctttaaggtg gatggaattg atcttacttt cgagaggatt      1800
     tttaaggcct ttctttttaa gatactgttg gcctttgttt ttgtgatgat tagctatata      1860
     gtaggaaatg tttacctatc ttattttatg gaccccttgt acggcatagg cttatctttc      1920
     ttattattga gagggcttcc taaaaaactc cttttctttt atggtctctt tccaatgata      1980
     ttggtgaatc tcttttatag aggagtctcc tattttgtgc ttccattttt gggacaaggg      2040
     caagtatatg atggctactc atttactggg ttatgtataa taattttcaa tttcttcatt      2100
     tctctagctt ttttgaaatg gttggactac gattttacta gcttgagaaa ggagattctc      2160
     gataaagcct ttcaaaagtc cctgactcag attaactgga taatgggtgg ctactatcta      2220
     gtcatggaaa gtctgtcttt ttttgaatat gaacaaagta ttcaatcaaa gactgttcgc      2280
     catctcatcc tagtctttta cctactcttt tttatggggg ttatcaagaa attggatacc      2340
     tatttgaagg aaaaactcta tgagagattg gaacaagagc aggccctgcg ctatagagat      2400
     atggaacgct atagtcggca tatagaggag ctttacaagg aagtacggag ctttcgtcat      2460
     gattatacca acctcttgac tagcttacgt ctgggcattg aagaggagga tatggagcag      2520
     ataaaagagg tctatggctc cgtcttaaag gattccagtc agaaattgca gaacaataaa      2580
     tatgacctgg gcagattggt aaatattcgt gataaagccc tcaaaagtct tctagcaggg      2640
     aaatttttaa aagccagaga taagaacatt gtctttaatg tcgaagttcc tgaggagatt      2700
     caggtcgagg ggatgagtct acttgatttt ctaaccattg tgtctatcct ttgtgacaat      2760
     gctattgaag ccagtgtgga agctagtcaa cctcatgttt caatcgcctt tttaaaaaat      2820
     ggagcacagg agacctttat catcgaaaac tccatcaaag aagagggcat cgatatttct      2880
     gaaatcttct cctttggagc cagttctaaa ggggaggaga gaggagttgg tctctatacc      2940
     gtcatgaaga ttgtggaaag ccatcctaat accagtctaa ataccacctg tcaaaatcaa      3000
     gtctttcgtc aggtacttac tgtgatacat acagaatgat gaaaaataag accgagagta      3060
     cttgtttctc ggtcttattt ttttatagtt gtattggatg atgaagttct tgtgtgatgt      3120
     aatgagcata tctattaatg ttatataata aatcttccca caatcctcca cctgtaattt      3180
     ggttgagttc ggtagttgtt agttcttgaa atgaagttag gttttgtttc ttatccatgt      3240
     tatgattctc ctttttgata agataataaa tagttataga gtgttatctg aaaattaatc      3300
     agaatgtgtt aaaattttat ctttgaaata atcaaaatat gttttctttg tagttacact      3360
     agtgacgcga ccttgtaagc catattggat gagtttacta tcctcgttag atagttttgc      3420
     aagagcggtt aatttacccc aaatcattca tacctctctc aannnnnnnn nnnnnnnnnn      3480
     nnnnnnnnnn nnnnnnnnnn nnnnnnnnnn nnnnnnnnnn nnnnnnnnnn nnnnnnnnnn      3540
     nnnnnnnnnn nnnnnnnnnn nnnnnnnnnn nnnnnnnnnn nnnnnnnnnn nnnnnnnnnn      3600
     nnnnnnnnnn nnnnnnnnnn nnnnnnnnnn nnnnnnnnnn nnnnnnnnnn nnnnnnnnnn      3660
     nnnnnnnnnn nnnnnnnnnn nnnnnnnnnn nnnnnnnnnn nnnnnnnnnn nnnnnnnnnn      3720
     nnnnnnnnnn nnnnnnnnnn nnnnnnnnnn nnnnnnnnnn nnnnnnnnnn nnnnnnnnnn      3780
     nnnnnnnnnn nnnnnnnnnn nnnnnnnnnn nnnnnnnnnn nnnnnnnnnn nnnnnnnnnn      3840
     nnnnnnnnnn nnnnnnnnnn nnnnnnnnnn nnnnnnnnnn nnnnnnnnnn nnnnnnnnnn      3900
     nnnnnnnnnn nnnnnnnnnn nnnnnnnnnn nnnnnnnnnn nnnnnnnnnn nnnnnnnnnn      3960
     nnnnnnnnnn nnnnnnnnnn nnnnnnnnnn nnnnnnnnnn nnnnnnnnnn nnnnnnnnnn      4020
     nnnnnnnnnn nnnnnnnnnn nnnnnnnnnn nnnnnnnnnn nnnnnnnnnn nnnnnnnnnn      4080
     nnnnnnnnnn nnnnnnnnnn nnnnnnnnnn nnnnnnnnnn nnnnnnnnnn nnnnnnnnnn      4140
     nnnnnnnnnn nnnnnnnnnn nnnnnnnnnn nnnnnnnnnn nnnnnnnnnn nnnnnnnnnn      4200
     nnnnnnnnnn nnnnnnnnnn nnnnnnnnnn nnnnnnnnnn nnnnnnnnnn nnnnnnnnnn      4260
     nnnnnnnnnn nnnnnnnnnn nnnnnnnnnn nnnnnnnnnn nnnnnnnnnn nnnnnnnnnn      4320
     nnnnnnnnnn nnnnnnnnnn nnnnnnnnnn nnnnnnnnnn nnnnnnnnnn nnnnnnnnnn      4380
     nnnnnnnnnn nnnnnnnnnn nnnnnnnnnn nnnnnnnnnn nnnnnnnnnn nnnnnnnnnn      4440
     nnnnnnnnnn nnnnnnnnnn nnnnnnnnnn nnnnnnnnnn nnnnnnnnnn nnnnnnnnnn      4500
     nnnnnnnnnn nnnnnnnnnn nnnnnnnnnn nnnnnnnnnn nnnnnnnnnn nnnnnnnnnn      4560
     nnnnnnnnnn nnnnnnnnnn nnnnnnnnnn nnnnnnnnnn nnnnnnnnnn nnnnnnnnnn      4620
     nnnnnnnnnn nnnnnnnnnn nnnnnnnnnn nnnnnnnnnn nnnnnnnnnn nnnnnnnnnn      4680
     nnnnnnnnnn nnnnnnnnnn nnnnnnnnnn nnnnnnnnnn nnnnnnnnnn nnnnnnnnnn      4740
     nnnnnnnnnn nnnnnnnnnn nnnnnnnnnn nnnnnnnnnn nnnnnnnnnn nnnnnnnnnn      4800
     nnnnnnnnnn nnnnnnnnnn nnnnnnnnnn nnnnnnnnnn nnnnnnnnnn nnnnnnnnnn      4860
     nnnnnnnnnn nnnnnnnnnn nnnnnnnnnn nnnnnnnnnn nnnnnnnnnn nnnnnnnnnn      4920
     nnnnnnnnnn nnnnnnnnnn nnnnnnnnnn nnnnnnnnnn nnnnnnnnnn nnnnnnnnnn      4980
     nnnnnnnnnn nnnnnnnnnn nnnnnnnnnn nnnnnnnnnn nnnnnnnnnn nnnnnnnnnn      5040
     nnnnnnnnnn nnnnnnnnnn nnnnnnnnnn nnnnnnnnnn nnnnnnnnnn nnnnnnnnnn      5100
     nnnnnnnnnn nnnnnttaga tttggggtga ataattgggg tttaaagaga tttccttgct      5160
     ctgttctggt aggagtttga tcaattgtct gaagttggcc gatgatggtg gtgccgtgat      5220
     ttccaatctt ctccagtttt aatcttacag tttgtccttt atctagtaga ggtagatagt      5280
     cagaagatac gtagtaagtg attagtactt ctcttgtatc tgtgatgaca gggaatattt      5340
     gagcaatttc tgtaccagtt ggaattctat ttttaccttc aaattcgctg ttcagatgaa      5400
     cgataccttt acttggggag gttaaggtat tgttttccaa acgctgtgtg gcttgatcta      5460
     gttgtacttt taattctgtt aattgattct ccacagttag ttgttgctgt gaggctgtct      5520
     gtaaaaactg agtgcggagt acttcaattt tggttgctaa actgttatca taagttgcta      5580
     cacttccgat accagcttgc tgaattttga ggcttgcgat agatgattca agacctgcaa      5640
     tactttgatt aatttgagat aaaaatggct cctctgcagt tccttgtgtt tgtccttgtg      5700
     aggctacaag ataacgattc aaaattgact ggtgcggatt gccagttggt aagcgtgctc      5760
     tgttatttat gatagcatct ctcaactctt gatattctcc aatttgttgt tgaacttttg      5820
     taatttcttg ttcaatagct gatgaactgc tattggaaag attagcttga tttgaaactt      5880
     cggtgttagt ctttgtgata cccagttcaa tatcatggga ttgtttagta aaattcataa      5940
     aggtattatg gtagccaaat tcatcctcgc cagaaaaaag atcagtcgtt gtttctaagc      6000
     tttgtttcaa aattccaagt ccttcttttt gcttctcaag tctttgtaat tgagttgcta      6060
     aggcagtttt ctgactttct tccattgttt cagagtattt gatgagtaag tccccttttt      6120
     caactacttg atttgccact aaatgattag ctaggatagg attatcactg gttgactgaa      6180
     tggaggcaat gacacttgta ggggcgattt ctccttggga agtaacagta atttcttttg      6240
     tggcaacaag ggagaaaatc aagatgaaag taaatagtaa tgaaagaggt ataattaaca      6300
     ctgtcgcata gttatggtaa cgtctctgat aaaactcgac gcttctaaaa agattaggat      6360
     tcatgacatt ctccttattt attgaataga tgatggtaga aaccttgcgc ctgcattaac      6420
     tcttggtgac taccaacttc aatgattttc ccctggtcaa gaacaatgac acggttggtt      6480
     cgttcggcta tactgagacg atgggctaca aagagaatgg ttttatcagt tagagacata      6540
     agattatcta taaccttttt ctcagtcaag acatcaagac cgctagtagc ttcgtctagt      6600
     attaaaacag gagatttagt taaaagagca cgagcgaggg ctattcgttg cttttgtcct      6660
     cctgatagac cagctccatc agagagctga gtttgatagc cttcaatgtc ttgacggatt      6720
     tcagctactt cacaagcttt tagaatatct tcttgactaa tcatatgatt accgcccaag      6780
     gttaagtttt ccaaaataga gccattaaag atataggctt gttggggtag gtaattaata      6840
     tgacggcgca agactttttt atcaatgttt ttaatatcct gatgattgat ggaaatatgc      6900
     cctttgtagg gttcaaagaa attgacaatc attttggcta aagttgtttt accagaacca      6960
     ctaactccaa ctaggctaac cttatctcct tgtttaatcg tgagattaat atctgttaag      7020
     gtatctcgtc caaaaccata cttataagaa aggtcatcaa attcaatatc gcccatcaaa      7080
     aaatgtgaat gaacagggtt ttcttgaact tgaaattcag attcgactag atagacttcg      7140
     ttcaaacggt tattagcgac cttcgcagat tggagtttgg tttggaggtt gataatattt      7200
     tccataggag ttgtaaagta agaaagaagt gtgttaaagg taatcagctg accgatagaa      7260
     attttactcg acatgactaa ttgagcgcca aaccatagga taaggatatt cagaactaat      7320
     tttgttcccc tgctttaaac tcgtttgtaa aatagaatat ttactgagct taaaggattt      7380
     ttccaaataa tctacaaatt cgctgtctat attttgatag cgattttctt cactcgtgag      7440
     cgactttata gtttcaatcc cgttgatatc ttcgataatg gcagagctaa ccatagaatt      7500
     actttgcatg acatcatggt tcattttttc gaaaggcttc ataaaagaaa agatgatgaa      7560
     catgtatata ggaatggaaa taagagaaag aaggaagaga ttagggtttt gtgccagcaa      7620
     gactccctct acaagaatca gaatagaaac atccagaaaa agagaaagaa tggtagaagc      7680
     caaggcatct ataatagagt tagcatctgt gaaccgtgaa atgatttctc ctgtacgacg      7740
     tgtcgcaaag aaagacatgg gaagttcaaa aatatggcga atataggata aaatcccatc      7800
     aatacttaat ctctgactca gaacggttag gagataatct ctggagaagc tcatgacttg      7860
     ttggaggata taggtgataa ccagaccaac tgagatgatt cctaaagttg atttcatctg      7920
     atttggaatg tattcatcca agattccttg gagatagtaa gaaccaccta tattgataat      7980
     agtgaccaat aagcttgaga gaacaatgta agcaatgaga gatttttgtt tgaaaatcag      8040
     aggaaggaag cttgcttagt agaccattct ttttatcttt atggggttga tagctgggtt      8100
     tggtagctag aaaaatagct actccagtcc attcatagaa aaagcgttct tttgacattt      8160
     tagtgatttt tacagaaggg tcaggatcac caataatcag atagtctttc tttgtttgat      8220
     agacaacata gtaatgttgg agttttcctt ctttgttaac gtgaacgata aatggatagg      8280
     ggacatcact catgtcaaag agcgttttat ctgcttgaac aggtcttgtt tcaaagccca      8340
     tttcatcagc ggcttttaca atgccaagag cagtcgtccc ttctttattg gtctttgcaa      8400
     gttctctcaa gtgagctaga gaaaaatctg aaccatagaa tttagcaatc gaggctaagg      8460
     cagcgccacc acagtctctc gcatctattt gaggaacaaa tgtacgttta taagaagtca      8520
     ttggcaattc ctttcatata gtggataggt ctattatgtc ataaaactaa gttcatattt      8580
     tatgaaatct tgaatagtca ttaaaacttc ctgaatggta aaaaagtgat tagaaattat      8640
     tttttttaaa catttagagg tggcttgaaa taaaaaagct aattcaagac gtttcgatga      8700
     caattcaaga tctggatgaa aaattttaaa aaacgatgat atactaaact tatcaaagtt      8760
     acaacaagac aaaaataaaa aaagaaaaaa ggagtatttg tcatgaatac aaaaatgatg      8820
     gaacaatttt ctgttatgga taatgaagaa ctcgaaatag ttagtggagg aagaggcaat      8880
     ttaggatctg caatcggtgg ttgtattgga gcagtactat tagctgctgc gactggtccg      8940
     ataactgggg gagcagcaac acttatttgt gtaggttcag gaattatgtc ctctttgtaa      9000
     gattatgatt cttaaatata gtattattat cgctattaat ttactgtctt atttacttac      9060
     ttacaaaata tcaaagttat ctaagaatga tgagaataag atagttagca aaattttaat      9120
     tatattatca atcgtttatg taatcgttga tgctttactt agttgatgga ttggtaggaa      9180
     taaaaaactt aactataaac tattatttac taatattttt tgctttctgc aagttaataa      9240
     atagtatagt aaaacttttt attgcaagga gaataacgaa attaagatat tttagatact      9300
     caagattatt gaaatcttag actaaaaaat aggtactgct acctttaaga agatagtaga      9360
     cgtatatact tttttaagaa aatcaaaaag atactataaa aaatctattt gtttattgaa      9420
     tttaagactt tggtaacaaa ttgaaaataa aaaggaggta ttcatcatga atacaaaaat      9480
     gttgtcacag ttagaggtta tggatactga aatgcttgcg aaagttgaag gggggtatag      9540
     ctccactgat tgtcaaaatg cactgattac aggagtcact acgggaatta taactggtgg      9600
     aactggagca ggtttggcca ctttaggagt agctggactt gctggtgcat ttgttggagc      9660
     acacattggt gcaattgggg gtggattaac atgcttagga ggtatggttg gtgataaatt      9720
     gggactaagt tggtaaggct tatagtaaaa ttatgaggat tctattctga tttattttag      9780
     ttttttaaaa aaggagtatt tgtcatggat acaaaaatga tgtcacaatt ttctgttatg      9840
     gatactgaaa tgcttgcttg cgttgaaggt ggcggatgca attggggaga ttttgccaaa      9900
     gcaggtgttg gaggaggagc agcaagaggt cttcaactag gcattaaaac aggaacatgg      9960
     caaggtgcag caactggtgc tgcgggtgga gctatacttg gaggtgtagc ctatgcagca     10020
     acatgttggt ggtaattatg gattttaaaa gttttattat tggtttagta gttggtatat     10080
     ttggtcctta tatggataat ttaattagaa aaatattttc aaaatttccc aaaaaggata     10140
     cagatagtac cccctaaaaa ataaatttct cccctgtatt tgctagctta atttacaggg     10200
     gagtttcttt aattttgttt cgcctgtcaa aatgatatgt gatagcagga tgaaaagtct     10260
     acaaacaagt tggtatcaat acaatataaa gaggaaagta tgtttttcat gcttgctttt     10320
     ttaattttta caattcaaga ggttttgatg accatttatg atttgagtga tccaaggtca     10380
     aaataagtgc tatactagca gtgtaaatgt tcttgctcaa ctaagataaa tcgcacattt     10440
     aggaggaaat cttatgaaga aaaaaatact gattattttc gttctgtatc taatcatgtc     10500
     catctttcta tatccgctta gggagagtgc ttggtatcag ctattttata ccatagccta     10560
     tgtgattgca gttatgatct attttgctat caataaaaag aaaggagaaa agaaatgaaa     10620
     acttttcttg ctaaaaaacg gaacatcttc cttgcgagat tgttcttagg tcagttgccc     10680
     ttgcttgttt ctacttatct atttctatct cgtcagtttt taaatttttc cgtagttttc     10740
     caatttcttt tagtagttat taacttggct tctattttgg ttactgttta tctcactagg     10800
     gaaatgagga taagagagtt tgaagatgat gatttggtta gtcctagaac caatcaactt     10860
     atgttcatcg gcttgacagg ttttatgtct attatttgtt tgtatagagg tatcacagca     10920
     ggagaatcct accaacaaat aatcgcttat attggcgctg ttctctgctt aatcatcatg     10980
     cttctgctca tgtggggctt gaagtattat aaaaagtaga gcttaatgaa gtataaaaga     11040
     aaagggtaag tgtttttgca atacttaccc ttttataata gattccctgc gaaacaaaat     11100
     atggnnnnnn nnnnnnnnnn nnnnnnnnnn nnnnnnnnnn nnnnnnnnnn nnnnnnnnnn     11160
     nnnnnnnnnn nnnnnnnnnn nnnnnnnnnn nnnnnnnnnn nnnnnnnnnn nnnnnnnnnn     11220
     nnnnnnnnnn nnnnnnnnnn nnnnnnnnnn nnnnnnnnnn nnnnnnnnnn nnnnnnnnnn     11280
     nnnnnnnnnn nnnnnnnnnn nnnnnnnnnn nnnnnnnnnn nnnnnnnnnn nnnnnnnnnn     11340
     nnnnnnnnnn nnnnnnnnnn nnnnnnnnnn nnnnnnnnnn nnnnnnnnnn nnnnnnnnnn     11400
     nnnnnnnnnn nnnnnnnnnn nnnnnnnnnn nnnnnnnnnn nnnnnnnnnn nnnnnnnnnn     11460
     nnnnnnnnnn nnnnnnnnnn nnnnnnnnnn nnnnnnnnnn nnnnnnnnnn nnnnnnnnnn     11520
     nnnnnnnnnn nnnnnnnnnn nnnnnnnnnn nnnnnnnnnn nnnnnnnnnn nnnnnnnnnn     11580
     nnnnnnnnnn nnnnnnnnnn nnnnnnnnnn nnnnnnnnnn nnnnnnnnnn nnnnnnnnnn     11640
     nnnnnnnnnn nnnnnnnnnn nnnnnnnnnn nnnnnnnnnn nnnnnnnnnn nnnnnnnnnn     11700
     nnnnnnnnnn nnnnnnnnnn nnnnnnnnnn nnnnnnnnnn nnnnnnnnnn nnnnnnnnnn     11760
     nnnnnnnnnn nnnnnnnnnn nnnnnnnnnn nnnnnnnnnn nnnnnnnnnn nnnnnnnnnn     11820
     nnnnnnnnnn nnnnnnnnnn nnnnnnnnnn nnnnnnnnnn nnnnnnnnnn nnnnnnnnnn     11880
     nnnnnnnnnn nnnnnnnnnn nnnnnnnnnn nnnnnnnnnn nnnnnnnnnn nnnnnnnnnn     11940
     nnnnnnnnnn nnnnnnnnnn nnnnnnnnnn nnnnnnnnnn nnnnnnnnnn nnnnnnnnnn     12000
     nnnnnnnnnn nnnnnnagga ttctagtttt gcaggaagtc taatgtaatt tttgcaattc     12060
     aagacgtttc gatgactatt caagatctgg atgaaaaatt ttaaaaaacg atgatatact     12120
     aaacttgtca aagttacaac aagacaaaaa ttaaaaataa aaaagagtat ttgtcatgga     12180
     tacaaaaatt atggaacaat ttcatgaaat ggatataact atgttatcta gtattgaagg     12240
     aggcaagaat aattggcaaa ctaatgtctt agaaggtggt ggtgctgctt ttggtggctg     12300
     ggggctaggg acagctattt gtgctgcgag tggtgttgga gcaccattta tgggagcatg     12360
     tggatacata ggagctaaat ttggtgtgga tctttgggca ggagtaacag gggcaacggg     12420
     tggattttaa taaaaggaga cttgtatgaa tacttattgt aatataaatg aaacaatgct     12480
     gagtgaggtt tatggaggta attccggagg agcagctgta gttgctgctt taggttgtgc     12540
     agcgggtgga gtgaaatata ggagacttct aggaccatgg ggcgctgcaa taggaggaat     12600
     tggaggagca gtggtttgtg gatatttagc ctataccgct acatcataaa aatgaaagct     12660
     aaattttatg aaggctatat tctttattat tctcttcgct tttcaaacct atcttattta     12720
     tctatccata agtatctccg ataaaaaaca aaagactatt gaattaacat cattgaattg     12780
     ttttgtcata ttatttctaa tctatgataa attaattttt ctctttattg cctatgtttt     12840
     tttgataatt tttatattaa acttgttccg taactgaaaa gtgatatact atatggatac     12900
     aaaaatgatg tcacaatttg cagttatgga taatgaaatg cttgcttgcg ttgaaggtgg     12960
     agatattgat tggggaagaa aaattagttg tgcagcaggg gttgcatatg gcgcaattga     13020
     tgggtgtgca acaacggttt gacatttcta ttgggaccat ttgctatagg aataggtgta     13080
     actggtgctg caggtggagc tatacttgga ggtgtagcct atgcagcaat atgttggtgg     13140
     taattatgga ttttaaaagt tttattattg gtttagtagt tggtatattt ggtccttata     13200
     tggatgactt aattagaaaa atattttcaa aatcttccaa aaaggatacg gatagtactc     13260
     tctaaaaaat aaatttctcc cctgtatttg ctagcttaat ttacagggga gtttctttaa     13320
     tattgtttcg cctgtcaaaa tgatatgtga tagcaggatg aaaagtctac aaacaagttg     13380
     gtatcaatac aatataaaga ggaaagtatg tttttaatgc ttacttttta aattttttaa     13440
     caattcaaga tgtttcgatg acaattcaag atttggatga aaaattttaa aaaacaatga     13500
     tatactaaac ttgtcaaagt tgcaacgggt gctgctacat tatgttaaaa atcgctcttg     13560
     attgataagc tggatttgtt aggaaaggag taaataatta aggataagaa aaagatagtt     13620
     tcgactataa tatgtatagt atttcttgta gtgtcagtag ataatttttt tagagactta     13680
     accccgttat tgttcatttt aaatattatt ggcctaactt gttttttagt gttaacatac     13740
     actaacataa aagagatact cttaaatata agtaaatgat gatttggtta gtcctagaac     13800
     caatcaactt atgtttatcg gcttggcaga ttttatgttt gtcatttgtt tgtatagagg     13860
     tatttcagaa acagaattct atcaacaact aatcgtttat ataggtgtat tctctgcttg     13920
     tttatcacgc ttctgctcat gtggggcttg aagtattata aaaagtagct ttctatcctt     13980
     ttctgacagg atatttgagt agaaggctct attaaattgt tagtgaaata aatgaatgga     14040
     ggtatttaat atgaaataca gattattttt tgttattttc ttgagtagtg tgttggatat     14100
     tcttttaggg acatttttac aaatctctat cgtatctatt gggtggcttg ttctttacag     14160
     tggtttgttt gaagcaggag ttttccttct tgctaataaa ggggtggcgg taaaaatcaa     14220
     ggaagtagat attcgaaatc gctttaaatt tatttttgga aaaaccttat ggtttcaaat     14280
     tcttttgctc atctttttga taatcaaact ttatcttggt ttggatgcga ggttgatttt     14340
     attctatgga catattttca ttgtctttaa tgccttaatg tatctattat ctagtagtca     14400
     ggttagcctt aaaaaaaaca aactgtcttc ttaatcttac agcagtagag cctgacaagg     14460
     tgaggtcata gtagggagga tttctatgaa aaagtatcaa cttctattca aaataagtgc     14520
     agtcttctct tacttatttt tcgtatttgg tctttctcag ctgacgctta tcgtccaaaa     14580
     ttattggcaa ttttcttccc agattggcaa tttcgtctgg attcaaaata tcttgagttt     14640
     actatttagc ggagtcatga tttggattct ggttaagaca ggccatggct atctctttcg     14700
     cattccaaga aaaaaatggc tttggtattc gattttgaca gtattagtgg tagtgctcca     14760
     tatctctttt aacgttcaga cagctaaaca tgttcagtca actgctgagg gttggaacgt     14820
     attgattggt tatagtggga ccaactttgc tgagctaggt atctatgtaa ccctgttttt     14880
     cctgactcca ctaatggaag agttgattta taggggatta cttcaacacg ccttctttaa     14940
     gcattcgcga tttggccttg atttgcttct tccttccatt ttgtttgctc ttcctcattt     15000
     tttgagtctg cctagtctgt tagatatctt cgtctttgca acagttggaa tcatctttgc     15060
     cggtttgacc cgctatacca agagtattta tccatcctat gcggtgcatg tgatcaataa     15120
     tattgtagcg accttcccgt ttttgctcac ttttctacat agggtcttgg ggtaaaaaaa     15180
     caaaaggctt gcttttcagc catagaggag gtcatcatgt ataaacactt atttttccta     15240
     gattccaaaa ctttagatcg gttgacaccc tatattctag tcttggcttc tgacaccatt     15300
     gcttttaatg tttttgtgct aacctttgta tctgcggtgg tttttaattt cctaaattcc     15360
     atgctagctt taatggctat attcataggg gctggctatg tggtcggatt ttggttacta     15420
     atactcaatg aaaatcaaag agcaaactag gaaactagcc gcaggctgta cttgagtacg     15480
     gcaaggcgac gttgacgtgg tttgaatttg attttcgaag agtataaaat ggtttgtttt     15540
     ggaaaggcta gaactaaaga atgacgtgta ggaagtctgt ttgttgagga ggataatttt     15600
     atggagtttt ttgataaatt tcatgccttg tgttttggat ttttagtact aataattgtc     15660
     attatagttc cttatacgat taaccatggg gatttttttc aaaatgaatc tgcattgatt     15720
     cttgtaagtc ttcttgtaac ctcgctgagt gttgcttatg ctagaaagtt tgaaatgatt     15780
     tcttttggga tgttaagcaa gaaacaactt ttgcttttca ttgcaatctt tcttctaagt     15840
     gtacttgaga cgctggttta tattcatttc ttcgctgttt cttctggctc aggggtccaa     15900
     cacttggcgg aagtcagcag aggaatttcc ctgtctttga ttttgactac ctcagttttt     15960
     ggccccatcc aggaggaact cattttcaga ggacttcttc aaggtgcggt ttttgacaat     16020
     tcttggttag ggcttgtgct aacttcctct ctcttttctt tcatgcatgg accttctaat     16080
     gtcccttcgt ttatttttta tctacttggg ggcttgttgc tgggccttgc ttataaaaag     16140
     agccaaaact tatgggtttc tactctagtc catatgcttt acaacagttg gccactctta     16200
     tattatttat aa                                                         16212
//
