# Supplementary material for: Genomic analyses of pneumococci reveal a wide diversity of bacteriocins – including pneumocyclicin, a novel circular bacteriocin
Source: BMC Genomics. 2015 Jul 28;16(1):554. doi: 10.1186/s12864-015-1729-4 (PMC4517551; doi:10.1186/s12864-015-1729-4)
Supplement: Additional file 9: — Sequence and annotation files for blp cassette prototypes. [file 12864_2015_1729_MOESM9_ESM.zip › blp_prototype19c_70585.fasta]

>blp_cassette_prototype19c_70585
ctagtttgctctttgattttcattgagtattaacttggtcttgacttggtcaaagtggaa
gcggtcataggcccgccaagcggcgcgagttggagcatctggatcaagagcgctgagtcc
catgagaagactggaagtctggtaaaatttttctagttcaatcaagaatcgattatccac
tgtttcagccttggctagaaaaccaagaatagagtttaattgctcctgaaagcggacgtc
gtcagcgcttgcctgtttgcatgcttggtaggctttgtttaagtcagtaatcaaagtatg
agctcttttgatggggtctgtatctgtcatgggaatgcctcctttaatctgggtgccagt
cttacttctggcaactgtgttttgatactgttagtttatcacttttaattcttttttttt
attcaaatctttaattgtcattgaaatgtcttgaattgcgctgagtgaattttatgataa
aatagttgtaagctcatcatgatgttgtagaaaataatccttttaggagttttcaaagac
tgtttaggattgggtgtgcttgggctagaccttttctgttattcttttcttaggaggaga
atccaatgaaatatatgattattcagacgcagaaaacagtctataaagtaaacatcgacg
atatttactatatccaaacacatccaactaaagcccataccgtacagattgttacagaag
aagctagttttaatatgcttcaaaatttaagtaatcttgagaaccaatgtggggaaacct
tgatgagatgtcatcgaaattgtttggttaatcttgataaattaaaatcgattgattttc
aagaaagaatcctttttctcggagaagaaggtcaatacgctgtcaagtatgccagacgtc
gctatagagaaattcgtcaaaaatggttaaaacaaggagagtaaaaagatgagaatattt
gttttagaggatgatttttcccaacagactaggattgaaacgacgattgagaaactcttg
aaggaacatcatatcactcccagctcttttgaggtatttggcaagccagaccaactgctg
gcagaggtgcatgagaagggggcccatcagctattctttttggatattgagattcgaaat
gaggagatgaaggggctggaagtggctagaaagattcgggaacaagacccctatgccctg
attgtctttgtgacgactcactcggagtttatgcccctgtcctttcgctaccaagtgtct
gctctggactatattgataaggccctttcgacagaggagtttgaatctcgaatcgagaca
gccctcctctatgccaatagtcaagatagtaaaagtctggcggaagattgcttttacttt
aaatcaaaatttgcccaatttcagtatccttttaaagaggtttactatctcgaaacatcc
ccaagaccccatcgtgttattctctataccaagacagacaggctggaatttacagcgagt
ttagaggaggttttcaagcaggaaccccgtctcttgcagtgccatcgctcttttctcatc
aatcctgcaaatgtggtgcatttggataagaaagaaaaactccttttctttcccaatggt
ggaagttgtctgatcgcgcgttataaggtcagggaagtgtctgaggctattaataactta
cactgagctaggagagtttatgaacattgcttggatattgttgtatgcacttgttattaa
tggactagaaattgtcattttctttaaagtagatggaattggtctcactttcgatagaat
ttttaaggcctttcttctgaaatttcttctagggatcatttttacgacttttcaattttt
ggctgtaagtaaatatttgtcctattttatagaacctttgttcggtataggtctatcttt
cttattgttaagagggcttcctaaaaaaatccttattttttatggtctcttcccaatgat
attagtagagctcttttacagaggtgtttcctattttgtgcttccatttttggggcaagg
aattgtagatggggatggcaatcctatctttttattgattatgatattcgtttgcttcat
agttttagtctttttgaaatggttagactatgatttcactagattgagaagggagtttct
agatacaggttttcaaaagtctcttactaagattaactgggcaatgggggcttattatct
agtgatgcaaagtctatcttaccttgaatatgaacaaggtattcaatcaacgactgttcg
ccatctcatcctagtgttttacctactcttttttatggggggtatcaagaaattggatac
ctatttgaaggaaaaacttcaggaggaactgaaccaagagcagaccttgcgctacagaga
tatggaacgctatagtcggcatatagaggaactttacaaggaaattcggagttttcgcca
tgactacactaacctcttaaccagcttacgtttgggcattgaagaggaggatatggagca
gataaaagagatctacgactcggtcttaagggattccagtcagaaattgcaggacaataa
atatgacctgggcagattggtgaatattcgtgaccgtgccctcaagagtctcctagctgg
aaaatttataaaagctagagaaaagaacattgtctttaatgttgaagttcctgaggagat
tcaggttgaggggatgagcctacttgattttctaaccattgtgtctatcctttgtgacaa
tgctattgaagctagtgcagaggccagtcaacctcatgtttcaatcgcctttttaaaaaa
tggagcacaggagacttttatcattgaaaactccatcaaagaagagggcatcgatatttc
tgaaatcttctcctttggagcaagttctaaaggggaggagagaggagttggtctctatac
cgttatgaaaattgtggaaagtcatcccaataccaatctaaatactacctgccaaaatca
agtctttcgtcaggtacttactgtgatacatgcagaatgataaaaaacaagaccgagagt
tcttgtttctcggtcttgtttttatagctgaataggtagctcaagtgcttttgtgatttt
aaatttacttaaaattgtttcatgtaagagttcttcccaccatcctccacctgtaatttg
gttgagttcggtagttgttagttcttgaaatgaagttaggttttgtttcttatccatgtt
atgattctcctttttgataagataataaatagttatagagtgttatctgaaaattaatca
gaatgggttaaaattttatctttgaaataatcaaaatatgttttctttgcagttacacta
gtgacgcgaccttgtaagccatattggatgagtttactatcctcattagatagttttgca
agagcggttaatttaaagagattgccttgctctgttctggtaggagtttgatcaattgtc
tgaagttggccgatgatggtaatgccgtgatttccaatcttctccagttttaatcttaca
gtttgtcctttatctagtagaggtagatagtcagaagctacgtagtaagtgattagtact
tctcttgtatctgtgatgatagggaatatttgagcaatttctgtaccagttggaattcta
tttttaccttcaaattcgctgttcagatgaacgatacctttacttggagcggttaaggta
ttgttttctaagcgctgtgtcgcttgatctagttgtacttttaattctgttaattggttc
tccacggttagttgttgctgagaagctgtttgtaaaaattgagtgcggagtacttcaatt
ttggttgctaaactattatcataagttgctacacttccgataccagcttgctgaattttg
aggcttgcgatagatgattcaagacctgcaatactttgattaatttgagataaaaatggc
tcctctgccgttccttgtgtttgtccttgtgaggctacaagataacgatttaaaattgac
tggtgcggattgccagttggtaagcgagctctgttatttatgatagcatctctcagctct
tgatattctccaatttgttgttgaacttttgtaatttcttgttcgatggctgatgaactg
ctattggcaagattggcttgatttgaaacttcagtgttagtctttgagataccgagttca
atatcatgggattgtttagtaaaattcataaaggtattatggtagctaaactcatcctcg
ccagaaaaaagatcagtcgctttttctaagctttgtttcaaaattccaagtccttctttt
tgcttctcaagtctttgtaattgagttgctaaggcagttttctgactctcttccattgtt
tcagagtatttgatgagtaagtcacctttctcaactacttgatttgccactaaatgatta
gctaggataggattatcactggttgactgaatggatgcaatgacacttgtaggggcgatt
tctccttgggaagtaacagtaatttcttttgtggcaacaagggagaaaatcaagatgaaa
gtaaacagtaatgaaagaggtataattaacactgtcgcatagttatggtaacgtctctga
taaaactcgacgcttctaaaaagattagaattcatgacattctccttatttattgaatag
atgatggtagaagccttgcgcctgcattaactcttggtggctaccaacttcaatgatttt
cccctggtcaagaacaatgacacggttggttcgttcggctatactgagacgatgggctac
aaagagaatggttttatcagttagggacataagattatctataacttttttctcagtcaa
gacatcaagaccgctagtagcttcatctagtattaaaacaggagatttagttaaaagagc
acgagcgagggctattcgttgcttctgtcctcctgatagaccagctccatcagagagctg
agtttgatagcccataggcattctttcaatgtcttgacggatttcagctaattcacaagc
tcttagaatatcttcttggctaatcatatgattaccgcccaaggttaaattttccaagat
agagccattaaagatataggcttgttggggtaggtaattaatatgacggcgcaagacttt
tttatcaatgtttttaatatcctgatgattgatggaaatatgccctttgtagggttcaaa
gaaattgacaatcattttggctaaagttgttttaccagaaccactaactccaactaggct
aaccttatctccttgtttaatcgtgagattaatatctgttaaggtatctcgtccaaaacc
atacttataagaaaggtcatcaaattcaatatcgcccatcaaaaaatgtgaatggacagg
gttttcttgaacttgaaattcagattcgactagatagacttcgttcaaacggttattagc
gaccttcgcagattggagtttggtttggaggttgataatattttccataggagttgtaaa
gtaagaaaaaagtgtgttaaaggtaatcagctgaccgatagaaattttactcgacatgac
taattgagcgccaaaccataggataaggatattcagaactaattttgttccctgctttaa
actcgtttgtaaaatagaatatttactgagcttaaaggatttttccaaataatctacaaa
ttcgctgtctatattttgatagcgattttcttcactcgtgagcgactttatagtttcaat
cccgttgatatcttcgataatggcagagctaaccatagaattactttgcatgacatcatg
gttcattttttcaaaaggtttcataaaagaaaagatgatgaacatgtatataggaatgga
aagaagagaaaggaggaagagattagggttttgtgccagtaagacgccccctacaagaat
cagaatagaaacatccagaaaaagagaaagaatggtagaagccaaggcatctataataga
gttagcatctgtgaaccgtgaaatgatttctcctgtacgacgtgtcgcaaagaaagacat
gggaagttcaaaaatatggcgaatataggataaaatcacatcaatgcttaatctctggct
cagaacggttaggagataatctctggaaaagctcatgacttgttggaggatataggtgat
aaccagaccaactgagatgattcctaaagttgatttcatctgatttggaatgtattcatc
caagattccttggagatagtaagaaccacctatattgataatagtgaccaataagcttga
gagaacaatgtaagcaatgagagatttttgtttgaaaatcagaggaaggaagcttgctta
gtagaccattctttttatctttatggggttgatagctgggtttggtagctagaaaaatag
ctactccagtccattcatagaaaaagcgttcttttgacattttagtgatttttacagaag
ggtcaggatcaccaataatcagatagtctttctttgtttgatagacaacatagtaatgtt
ggagttttccttctttgttaacgtgaacgataaatggataggggacatcactcatgtcaa
agagcgttttatctgcttgaacaggtcttgtttcaaagcccatttcatcagcggctttta
caatgccaagagcagtcgtcccttctttattggtctttgcaagttctctcaagtgagcta
gagaaaaatctgaaccatagaatttagcaatcgaggctaaggcagcgacaccacagtctc
tcgcatctatttgaggaacaaatgtacgtttataagaagtcattggcaattcctttcata
tagtggataggtctattatgtcataaaactaagttcatattttatgaaatcttgaatagt
cattaaaacttcctgaatggtaaaaaagtgattagaaattattttttttaaacatttaga
ggtggcttgaaataaaaaagctaattcaagacgtttcgatgacaattcaagatctggatg
aaaaattttaaaaaacgatgatatactaaacttatcaaagttacaacaagacaaaaataa
aaaaagaaaaaaggagtatttgtcatgaatacaaaaatgatggaacaattttctgttatg
gataatgaagaactcgaaatagttagtggaggaagaggcaatttaggatctgcaatcggt
ggttgtattggagcagtactattagctgctgcgactggtccgataactgggggagcagca
acacttatttgtgtaggttcaggaattatgtcctctttgtaagattatgattcttaaata
tagtattattatcgctattaatttactgtcttatttacttacttacaaaatatcaaagtt
atctaagaatgatgagaataagatagttagcaaaattttaattatattatcaatcgttta
tgtaatcgttgatgctttacttagttgatggattggtaggaataaaaaacttaactataa
actattatttactaatattttttgctttctgcaagttaataaatagtatagtaaaacttt
ttattgcaaggagaataacgaaattaagatattttagatactcaagattattgaaatctt
agactaaaaaataggtactgctacctttaagaagatagtagacgtgtatacttttttaag
aaaatcaaaaagatactataaaaaatctatttgtttattgaatttaagactttggtaaca
aattgaaaataaaaaggaggtattcatcatgaatacaaaaatgttgtcacagttagaggt
tatggatactgaaatgcttgcgaaagttgaaggggggtatagctccactgattgtcaaaa
tgcactgattacaggagtcactacgggaattataactggtggaactggagcaggtttggc
cactttaggagtagctggacttgctggtgcatttgttggagcacacattggtgcaattgg
gggtggattaacatgcttaggaggtatggttggtgataaattgggactaagttggtaaga
cttatagtaaaattatgaggattctattctgatttattttagttttttaaaaaaggagta
tttgtcatggatacaaaaatgatgtcacaattttctgttatggatactgaaatgcttgct
tgcgttgaaggtggcggatgcaattggggagattttgccaaagcaggtgttggaggagga
gcagcaagaggtcttcaactaggcattaaaacaggaacatggcaaggtgcagcaactggt
gctgcgggtggagctatacttggaggtgtagcctatgcagcaacatgttggtggtaatta
tggattttaaaagttttattattggtttagtagttggtatatttggtccttatatggata
atttaattagaaaaatattttcaaaatttcccaaaaaggatacagatagtaccccctaaa
aaataaatttctcccctgtatttgctagcttaatttacaggggagtttctttaattttgt
ttcgcctgtcaaaatgatatgtgatagcaggatgaaaagtctgcaaacaagttggtatca
atacaatataaagaggaaagtatgtttttcatgcttgcttttttaatttttacaattcaa
gaggttttgatgaccatttatgatttgagtgatccaaggtcaaaataagtgctatactag
cagtgtaaatgttcttgctcaactaagataaatcgcacatttaggaggaaatcttatgaa
gaaaaaaatactgattattttcgttctgtatctaatcatgtccatctttctatatccgct
tagggagagtgcttggtatcagctattttataccatagcctatgtgattgcagttatgat
ctattttgctatcaataaaaagaaaggagaaaagaaatgaaaacttttcttgctaaaaaa
cggaacatcttccttgcgagattgttcttaggtcagttgcccttgcttgtttctacttat
ctatttctatctcgtcagtttttaaatttttccgtagttttccaatttcttttagtagtt
attaacttggcttctattttggttactgtttatctcactagggaaatgaggataagagag
tttgaagatgatgatttggttagtcctagaaccaatcaacttatgtttatcggcttgaca
ggttttatgtctattatttgtttgtatagaggtatcacagcaggagaatcttatcaacaa
ctaatcgcttatattggcgctgttctctgcttaatcatcatgcttctgctcatgtggggc
ttgaagtattataaaaagtagagcttaatgaagtataaaagaaaagggtaagtgtttttg
caatacttacccttttataatagacttgttcggtaactgtaaaaagnnnnnnnnnnnnnn
nnnnnnnnnnnnnnnnnnnnnnnnnnnnnnnnnnnnnnnnnnnnnnnnnnnnnnnnnnnn
nnnnnnnnnnnnnnnnnnnnnnnnnnnnnnnnnnnnnnnnnnnnnnnnnnnnnnnnnnnn
nnnnnnnnnnnnnnnnnnnnnnnnnnnnnnnnnnnnnnnnnnnnnnnnnnnnnnnnnnnn
nnnnnnnnnnnnnnnnnnnnnnnnnnnnnnnnnnnnnnnnnnnnnnnnnnnnnnnnnnnn
nnnnnnnnnnnnnnnnnnnnnnnnnnnnnnnnnnnnnnnnnnnnnnnnnnnnnnnnnnnn
nnnnnnnnnnnnnnnnnnnnnnnnnnnnnnnnnnnnnnnnnnnnnnnnnnnnnnnnnnnn
nnnnnnnnnnnnnnnnnnnnnnnnnnnnnnnnnnnnnnnnnnnnnnnnnnnnnnnnnnnn
nnnnnnnnnnnnnnnnnnnnnnnnnnnnnnnnnnnnnnnnnnnnnnnnnnnnnnnnnnnn
nnnnnnnnnnnnnnnnnnnnnnnnnnnnnnnnnnnnnnnnnnnnnnnnnnnnnnnnnnnn
nnnnnnnnnnnnnnnnnnnnnnnnnnnnnnnnnnnnnnnnnnnnnnnnnnnnnnnnnnnn
nnnnnnnnnnnnnnnnnnnnnnnnnnnnnnnnnnnnnnnnnnnnnnnnnnnnnnnnnnnn
nnnnnnnnnnnnnnnnnnnnnnnnnnnnnnnnnnnnnnnnnnnnnnnnnnnnnnnnnnnn
nnnnnnnnnnnnnnnnnnnnnnnnnnnnnnnnnnnnnnnnnnnnnnnnnnnnnnnnnnnn
nnnnnnnnnnnnnnnnnnnnnnnnnnnagtgaactagattccgaacaagtctaatagatt
ccctgcgaaacaaaatatggnnnnnnnnnnnnnnnnnnnnnnnnnnnnnnnnnnnnnnnn
nnnnnnnnnnnnnnnnnnnnnnnnnnnnnnnnnnnnnnnnnnnnnnnnnnnnnnnnnnnn
nnnnnnnnnnnnnnnnnnnnnnnnnnnnnnnnnnnnnnnnnnnnnnnnnnnnnnnnnnnn
nnnnnnnnnnnnnnnnnnnnnnnnnnnnnnnnnnnnnnnnnnnnnnnnnnnnnnnnnnnn
nnnnnnnnnnnnnnnnnnnnnnnnnnnnnnnnnnnnnnnnnnnnnnnnnnnnnnnnnnnn
nnnnnnnnnnnnnnnnnnnnnnnnnnnnnnnnnnnnnnnnnnnnnnnnnnnnnnnnnnnn
nnnnnnnnnnnnnnnnnnnnnnnnnnnnnnnnnnnnnnnnnnnnnnnnnnnnnnnnnnnn
nnnnnnnnnnnnnnnnnnnnnnnnnnnnnnnnnnnnnnnnnnnnnnnnnnnnnnnnnnnn
nnnnnnnnnnnnnnnnnnnnnnnnnnnnnnnnnnnnnnnnnnnnnnnnnnnnnnnnnnnn
nnnnnnnnnnnnnnnnnnnnnnnnnnnnnnnnnnnnnnnnnnnnnnnnnnnnnnnnnnnn
nnnnnnnnnnnnnnnnnnnnnnnnnnnnnnnnnnnnnnnnnnnnnnnnnnnnnnnnnnnn
nnnnnnnnnnnnnnnnnnnnnnnnnnnnnnnnnnnnnnnnnnnnnnnnnnnnnnnnnnnn
nnnnnnnnnnnnnnnnnnnnnnnnnnnnnnnnnnnnnnnnnnnnnnnnnnnnnnnnnnnn
nnnnnnnnnnnnnnnnnnnnnnnnnnnnnnnnnnnnnnnnnnnnnnnnnnnnnnnnnnnn
nnnnnnnnnnnnnnnnnnnnnnnnnnnnnnnnnnnnnnnnnnnnnnnnnnnnnnnnnnnn
nnnnnnnnnnnnnnnnnnnnnnnnnnnnnnnnaggattctagttttgcaggaagtctaat
gtaatttttgcaattcaagacgtttcgatgactattcaagatctggatgaaaaattttaa
aaaacgatgatatactaaacttgtcaaagttacaacaagacaaaaattaaaaataaaaaa
gagtatttgtcatggatacaaaaattatggaacaatttcatgaaatggatataactatgt
tatctagtattgaaggaggcaagaataattggcaaactaatgtcttagaaggtggtggtg
ctgcttttggtggctgggggctagggacagctatttgtgctgcgagtggtgttggagcac
catttatgggagcatgtggatacataggagctaaatttggtgtggatctttgggcaggag
taacaggggcaacgggtggattttaataaaaggagacttgtatgaatacttattgtaata
taaatgaaacaatgctgagtgaggtttatggaggtaattccggaggagcagctgtagttg
ctgctttaggttgtgcagcgggtggagtgaaatatgggagacttctaggactatggggcg
ctgcaataggaggaattggaggagcagtggtttgtggatatttagcctataccgctacat
cataaaaatgaaagctaaattttatgaaggctatattctttattattctcttcgcttttc
aaacctatcttatttatctatccataagtatctccgataaaaaacaaaagactattgaat
taacatcattgaattgttttgtcatattatttctaatctatgataaattaatttttctct
ttattgcctatgtttttttgataatttttatattaaacttgttccgtaactgaaaagtga
tatactatatggatacaaaaatgatgtcacaatttgcagttatggataatgaaatgcttg
cttgcgttgaaggtggagatattgattggggaagaaaaattagttgtgcagcaggggttg
catatggcgcaattgatgggtgtgcaacaacggtttgacatttctattgggaccatttgc
tataggaataggtgtaactggtgctgcaggtggagctatacttggaggtgtagcctatgc
agcaatatgttggtggtaattatggattttaaaagttttattattggtttagtagttggt
atatttggtccttatatggatgacttaattagaaaaatattttcaaaatcttccaaaaag
gatacggatagtactctctaaaaaataaatttctcccctgtatttgctagcttaatttac
aggggagtttctttaatattgtttcgcctgtcaaaatgatatgtgatagcaggatgaaaa
gtctacaaacaagttggtatcaatacaatataaagaggaaagtatgtttttaatgcttac
tttttaaattttttaacaattcaagatgtttcgatgacaattcaagatttggatgaaaaa
ttttaaaaaacaatgatatactaaacttgtcaaagttgcaacgggtgctgctacattatg
ttaaaaatcgctcttgattgataagctggatttgttaggaaaggagtaaataattatgga
taagaaaaagatagtttcgactataatatgtatagtatttcttgtagtgtcagtagataa
tttttttagagacttaaccccgttactgttcattttaaatattattggcctgtcttgctt
ttcagtgctaacatacattaacataaaagagatactcttaaatataagtaaatgatgatt
tggttagtcctagaaccaatcaacttatgtttatcggcttggcagattttatgtttgtca
tttgtttgtatagaggtatttcagaaacagaattctatcaacaactaatcgcttatatag
gtgtattctctgcttgtttatcacgcttctgctcatgtggggcttgaagtattataaaaa
gtagctttctatccttttctgacaggatatttgagtagaaggctctattaaattgttagt
gaaataaatgaatggaggtatttaatatgaaatacagattattttttgttattttcttga
gtagtgtgttggatattcttttagggacatttttacaaatctctatcgtatctattgggt
ggcttgttctttacagtggtttgtttgaagcaggagttttccttcttgctaataaagggg
tggcggtaaaaatcaaggaagtagatattcgaaatcgctttaaatttatttttggaaaaa
ccttatggtttcaaattcttttgctcatctttttgataatcaaactttatcttggtttgg
atgcgaggttgattttattctatggacatattttcattgtctttaatgccttaatgtatc
tattatctagtagtcaggttagccttaaaaagaacaaactgtcttcttaatcttacagca
gtagagcctgacaaggtgaggtcatagtagggaggatttctatgaaaaagtatcaacttc
tattcaaaataagtgcagttttctcttacttatttttcgtatttggtctttctcagatga
cgcttattattcaaaattattggcaattttcttcccagattggcaatttcgtctggattc
aaaatttcttgagtttgctatttagcggagtcatgatttggattctggttaagacaggtc
atggttatctctttcacattccaagaaaaaaatggctttggtattcgattttgacagtat
tagtggtagtgctccagatctcttttaacgttcagacagctaaacatgttcagtcaactg
ctgaaggttgggctgtattgatcggttatagtgggaccaactttgctgagctaggtatct
atataactttgttctttctgactccacttatggaagagctaatctatagaggattactgc
aacacgccttttttaagcattcgagatttggccttgatttgcttcttccgtcaattttat
ttgctcttcctcatttttcaagcctgcctagtttgttagatatcttcatctttgcaacat
ctggcatcatctttgctagtttgacccgctataccaagagcatttatccttcctatgcgg
tgcatgtgatcaataatattttcgcaacattaccatttttgctgacttttttacataggg
tcttggggtaaaaaaacaaaaggcttgcttttcagccatagaggagattatcatgtataa
acacttatttttcctagattccaaaaccttagactggttgacgccctatattctagtctt
ggcttctgacaccattgcctttaatgtttttgtgctaacctttgtgtctgcggtgatctt
taatttcctgaatcccatgctatctttaatggctatcttcttaggggctggctatgtggt
tggattttggttactaaaatggtttgttttggaaaggttagagctaaaggatgacgtgta
ggaagtctgtttgttgaggaggataattttatggagttttttgataaatttcatgccttg
tgttttggatttttagtactaataattgtcattacagttccttatacgattaaccatggg
gatttttttcaaaatgaatctgcattgattcttgtaagtcttcttgtaacctcgctgagt
gttgcttatgctagaaagtttgaaatgatttcttttgggatgttaagcaagaaacaactt
ttgcttttcattgcaatctttcttctaagtgtacttgagacgctggtttatattcatttc
ttcgctgtttcttctggctcaggggtccaacacttggcggaagtcagcagaggaatttcc
ctgtctttgattttgactacctcagtttttggccccatccaggaggaactcattttcaga
ggacttcttcaaggtgcggtttttgacaattcttggttagggcttgtgctaacttcctct
ctcttttctttcatgcatggaccttctaatgtcccttcgtttattttttatctacttggg
ggcttgttgctgggccttgcttataaaaagagccaaaacttatgggtttctactctagtc
cacatgttttacaacagttggccactcctatattatttataa
