# Supplementary material for: Genomic analyses of pneumococci reveal a wide diversity of bacteriocins – including pneumocyclicin, a novel circular bacteriocin
Source: BMC Genomics. 2015 Jul 28;16(1):554. doi: 10.1186/s12864-015-1729-4 (PMC4517551; doi:10.1186/s12864-015-1729-4)
Supplement: Additional file 9: — Sequence and annotation files for blp cassette prototypes. [file 12864_2015_1729_MOESM9_ESM.zip › blp_prototype19d_SA13.fasta]

>blp_cassette_prototype19d_SA13
ctagtttgctctttgattttcattgagtattaacttggtcttgacttggtcaaagtggaa
gcggtcataggcccgccaagcggcgcgagttggagcatctggatcaagagcgctgagtcc
catgagaagactggaagtctggtaaaatttttctagttcaatcaagaatcgattatccac
tgtttcagccttggctagaaaaccaagaatagagtttaattgctcctgaaagcggacgtc
gtcagcacttgcctgtttgcatgcttggtaggctttgtttaagtcagtaatcaaagtatg
agctcttttgatggggtctgtatctgtcatgggaatgcctcctttaatctgggtgccagt
cttacttctggcaactgtgttttgatactgttagtttatcacttttaattcttttttttt
attcaaatctttaattgtcattgaaatgtcttgaattgcgctgagtgaattttatgataa
aatagttgtaagctcatcatgatgttgtagaaaaataatccttttaggagctttcaaaga
ctgtttaggattgggtgtgcttgggctagaccttttctgttattcttttcttaggaggag
aatccaatgaaatatatgattattcagacgcagaaaacagtctataaagtaaacgtcgac
gatatctactatatccaaacacatccaactaaagcccataccgtacagattgttacagaa
aaagctagttttaatatgcttcaaaatttaagtaatcttgagaaccaatgtggggaaacc
ttgatgagatgtcatcgaaattgtttggttaatcttgataaattaaaatcgattgatttt
caagaaagaatcctttttctcggagaagaaggtcaatacgctgtcaagtatgccagacgt
cgctatagagaaattcgtcaaaaatggttgaaagagggagagtaagaagatgagaatatt
tgttttagaggatgatttttcccaacagactagaattgaaacgacgattgagaaactttt
gaaagcacatcatatcattcctagctcttttgaggtatttggcaagccggaccaactgct
ggctgaagtgcatgagaagggggcccatcggctattctttttggatattgagattcgaaa
tgaagagatgaagggactggaagtggctagaaagattcgggatcgggatccttatgccct
gattgtctttgtgacgactcactcggagtttatgcccctgtcttttcgctaccaagtgtc
tgctttggactacattgataaggccttgtcagcagaggagtttgaatctcggatcgagac
agccctcctctatgccaatagtcaagatagtaaaagtctggcggaagattgcttttactt
taaatcaaaatttgcccaatttcagtatccttttaaagaggtttactatctcgaaacgtc
gcccagagcccatcgtgttattctctataccaagacagacaggctggaatttacagcgag
tttagaggaggttttcaagcaggagccccgtctcttgcagtgccaccgctcttttctcat
caatcctgtaaatgtggtgcatttggataagaaagaaaaactgcttttctttcccaatgg
tggaagttgtctaatcgcccgttataaggtcagggaagtgtctgaggccatcaataaatt
acactgagctaggagaatttatgaacattgcttggatattgttgtatacacttgttacta
atggactagaaattgtcatcttctttaaggtggatggaattgatcttactttcgagagga
tttttaaggcctttctttttaagatactgttggcctttgtttttgtgatgattagctata
tagtaggaaatgtttacctatcttattttatggaacccttgtacggcataggcttatctt
tcttattattgagagggcttcctaaaaaactccttttcttttatggtctctttccaatga
tattggtgaatctcttttatagaggagtctcctattttgtgcttccatttttgggacaag
ggcaagtatatgatggctactcatttactgggttatgtataataattttcaatttcttca
tttctctagcttttttgaaatggttggactacgattttactagcttgagaaaggagattc
tcgataaagcctttcaaaagtccctgactcagattaactggataatgggtggctactatc
tagtcatggaaagtctgtctttttttgaatatgaacaaagtattcaatcaaagactgttc
gccatctcatcctagtcttttacctactcttttttatgggggttatcaagaaattggata
cctatttgaaggaaaaactctatgagagattggaacaagagcaggccctgcgctatagag
atatggaacgctatagtcggcatatagaggagctttacaaggaagtacggagttttcgcc
atgattataccaacctcttgactagcttacgtctgggcattgaagaggaggatatggagc
agataaaagaggtctatggctccgtcttaaaggattccagtcagaaattgcagaacaata
aatatgacctgggcagattggtaaatattcgtgataaagccctcaaaagtcttctagcag
ggaaatttttaaaagccagagataagaacattgtctttaatgtcgaagttcctgaggaga
ttcaggtcgaggggatgagtctacttgattttctaaccattgtgtctatcctttgtgaca
atgctattgaagccagtgtggaagctagtcaacctcatgtttcaatcgcctttttaaaaa
atggagcacaggagacctttatcatcgaaaactccatcaaagaagagggcatcgatattt
ctgaaatcttctcctttggagccagttctaaaggggaggagagaggagttggtctctata
ccgtcatgaagattgtggaaagccatcctaataccagtctaaataccacctgtcaaaatc
aagtctttcgtcaggtacttactgtgatacatacagaatgatgaaaaataagaccgagag
tacttgtttctcggtcttatttttttatagttgtattggatgatgaagttcttatgtgat
gtaatgagcatatctattaatgttatataataaatcttcccacaatcctccacctgtaat
ttggttgagttcggtagttgttagttcttgaaatgaagttaggttttgtttcttatccat
gttatgattctcctttttgataagataataaatagttatagagtgttatctgaaaattaa
tcagaatgtgttaaaattttatctttgaaataatcaaaatatgttttctttgtagttaca
ctagtgacgcgaccttgtaagccatattggatgagtttactatcctcgttagatagtttt
gcaagagcggttaatttaaagagatttccttgctctgttctggtaggagtttgatcaatt
gtctgaagttggccgatgatggtggtgccgtgatttccaatcttctccagttttaatctt
acagtttgtcctttatctagtagaggtagatagtcagaagatacgtagtaagtgattagt
acttctcttgtatctgtgatgacagggaatatttgagcaatttctgtaccagttggaatt
ctatttttaccttcaaattcgctgttcagatgaacgatacctttacttggggaggttaag
gtattgttttccaaacgctgtgtggcttgatctagttgtacttttaattctgttaattga
ttctccacagttagttgttgctgtgaggctgtctgtaaaaactgagtgcggagtacttca
attttggttgctaaactgttatcataagttgctacacttccgataccagcttgctgaatt
ttgaggcttgcgatagatgattcaagacctgcaatactttgattaatttgagataaaaat
ggctcctctgcagttccttgtgtttgtccttgtgaggctacaagataacgattcaaaatt
gactggtgcggattgccagttggtaagcgtgctctgttatttatgatagcatctctcaac
tcttgatattctccaatttgttgttgaacttttgtaatttcttgttcaatagctgatgaa
ctgctattggaaagattagcttgatttgaaacttcggtgttagtctttgtgatacccagt
tcaatatcatgggattgtttagtaaaattcataaaggtattatggtagccaaattcatcc
tcgccagaaaaaagatcagtcgttgtttctaagctttgtttcaaaattccaagtccttct
ttttgcttctcaagtctttgtaattgagttgctaaggcagttttctgactttcttccatt
gtttcagagtatttgatgagtaagtcccctttttcaactacttgatttgccactaaatga
ttagctaggataggattatcactggttgactgaatggaggcaatgacacttgtaggggcg
atttctccttgggaagtaacagtaatttcttttgtggcaacaagggagaaaatcaagatg
aaagtaaatagtaatgaaagaggtataattaacactgtcgcatagttatggtaacgtctc
tgataaaactcgacgcttctaaaaagattaggattcatgacattctccttatttattgaa
tagatgatggtagaaaccttgcgcctgcattaactcttggtgactaccaacttcaatgat
tttcccctggtcaagaacaatgatacggttggttcgttcggctatactgagacgatgggc
tacaaagagaatggttttatcagttagggacataagattatctataacctttttctcagt
caagacatcaagaccgctagtagcttcgtctagtattaaaacaggagatttagttaaaag
agcacgagcgagggctattcgttgcttttgtcctcctgatagaccagctccatcagagag
ctgagtttgatagcccataggcattctttcaatgtcttgacgaatttcagctaattcaca
agctcttagaatatcttcttggctaatcatatgattaccgcccaaggttaagttttccaa
aatatagccattaaagatataggcttgttgtggtaggtaattaatatgacggcgcaagac
ttttttatcaatgtttttaatatcctgatgattgatggaaatatgtcctttgtagggttc
aaagaaattgacaatcattttggctaaagttgttttaccagaaccactaactccaactag
gctaaccttatctccttgtttaatcgtgagattaatatctgttaaggtatctcgtccaaa
accatacttataagaaaggtcatcaaattcaatatcgcccatcaaaaaatgtgaatgaac
agggttttcttgaacttgaaattcagattcgactagatagacttcgttcaaacggttatt
agcaaccttcgcagattggagtttggtttggaggttgataatattttccataggagttgt
aaagtaagaaagaagtgtgttaaaggtaatcagctgaccgatagaaattttactcgacat
gactaattgagcgccaaaccataggataaggatattcagaactaattttgttccctgctt
taaactcgtttgtaaaatagaatatttactgagcttaaaggatttttccaaataatctac
aaattcgctgtctatattttgatagcgattttcttcactcgtgagcgactttatagtttc
aatcccgttgatatcttcgataatggcagagctaaccatagaattactttgcatgacatc
atggttcattttttcaaaaggtttcataaaagaaaagatgatgaacatgtatataggaat
agaaataagagaaagaaggaagagattagggttttgtgccagtaagacgccccctacaag
aatcagaatagaaacatccaggaaaagagaaagaatggtagaagccaaggcatctataat
agagttagcatctgtgaaccgtgaaatgatttctcctgtacgacgtgtcgcaaagaaaga
catgggaagttcaaaaatatggcgaatataggataaaatcacatcaatgcttaatctctg
gctcagaacggttaggagataatctctggagaagctcatgacttgttggaggatataggt
gataaccagaccaactgagatgattcctaaagttgatttcatctgatttgggatgtattc
atctaagattccttggagataataagaaccacctatattgataatagtgaccaataagct
tgagagaacaatgtaagcaatgagagatttttgtttgaaaatcagaggaaggaagcttag
tagaccattctttttatctttatggggttgatagctgggtttgggagctagaaaaatagc
tactccagtccattcagagaaaaagcgttcttttgacattttagtgatttttacagaagg
gtcaggatcaccaataatcagatagtctttctttgtttgatagacaacatagtaatgttg
gagttttccttctttgttaacgtgaacgataaatggataggggacatcactcatgtcaaa
gagcgttttatctgcttgaacaggtcttgtttcaaagcccatttcatcagcggcttttac
aatgccaagagcagtcgtcccttctttattggtctttgcaagttctctcaagtgagctag
agaaaaatctgaaccatagaatttagtaatcgaggctaaggcagcgacactacagtctct
cgcatctatttgaggaacaaatgtacgtttataagaagtcattggcaattcttttcatat
agtggataggtctattatgtcataaaactaagttcatattttatgaaatcttgaatagtc
attaaaacttcctgaatggtaaaaaagtgattagaaattattttttttaaacatttagag
gtggcttgaaataaaaaagctaattcaagacgtttcgatgacaattcaagatctggatga
aaaattttaaaaaacgatgatatactaaacttatcaaagttacaacaagacaaaaataaa
aaaagaaaaaggagtatttgtcatgaatacaaaaatgatggaacaatttgagattatgga
taatgaagaactcgaaatagttagtggaggaagaggcaatttaggatctgcaatcggtgg
ttgtattggagcagtactattagctgctgcgactggtccgataactgggggagcagcaac
acttatttgtgtaggttcaggaattatgtcctctttgtaagattatgattcttaaatata
gtattattatcgctattaatttactgtcttatttacttacttacaaaatatcaaagttat
ctaagaatgatgagaataagatagttagcaaaattttaattatattatcaatcgtttatg
taatcgttgatgctttacttagttgatggattggtaggaataaaaaacttaactataaac
tattatttactaatattttttgctttctgcaagttaataaatagtatagtaaaacttttt
attgcaaggagaataacgaaattaagatattttagatactcaagattattgaaatcttag
actaaaaaataggtactgctacctttaagaagatagtagacgtgtatacttttttaagaa
aatcaaaaagatactataaaaaatctatttgtttattgaatttaagactttggtaacaaa
ttgaaaataaaaaggagatattcatcatgaatacaaaaatgttgtcacagttagaggtta
tggatactgaaatgcttgcgaaagttgaaggggggtatagctccactgattgtcaaaatg
cactgattacaggagtcactacgggaattataactggtggaacgggagcaggtttggcca
ctttaggagtagctggacttgctggtgcatttgttggagcacacattggtgcaattgggg
gtggattaacatgcttaggaggtatggttggtgataaattgggactaagttggtaagact
tatagtaaaattatgaggattctattctgatttattttagttttttaaaaaaggagtatt
tgtcatggatacaaaaatgatgtcacaattttctgttatggatactgaaatgcttgcttg
cgttgaaggtggcggatgcaattggggagattttgccaaagcaggtgttggaggagcagc
agcaagaggtcttcaactaggcattaaaacaggaacatggcaaggtgcagcaactggtgc
tgcgggtggagctatacttggaggtgtagcctatgcagcaacatgttggtggtaattatg
gattttaaaagttttattattggtttagtagttggtatatttggtccttatatggataat
ttaattagaaaaatattttcaaaatttcccaaaaaggatacagatagtaccccctaaaaa
ataaatttctcccctgtatttgctagcttaatttacaggggagtttctttaattttgttt
cgcctgtcaaaatgatatgtgatagcaggatgaaaagtctacaaacaagttggtatcaat
acaatataaagaggaaagtatgtttttcatgcttgcttttttaatttttacaattcaaga
ggttttgatgaccatttatgatttgagtgatccaaggtcaaaataagtgctatactagca
gtgtaaatgttcttgctcaactaagataaatcgcacatttaggaggaaatcttatgaaga
aaaaaatactgattattttcgttctgtatctaatcatgtccatctttctatatccgctta
gggagagtgcttggtatcagctattttataccatagcctatgtgattgcagttatgatct
attttgctatcaataaaaagaaaggagaaaagaaatgaaaacttttcttgctaaaaaacg
gaacatcttccttgcgagattgttcttaggtcagttgcccttgcttgtttctacttatct
atttctatctcgtcagtttttaaatttttccgtagttttccaatttcttttagtagttat
taacttggcttctattttggttactgtttatctcactagggaaatgaggataagagagtt
tgaagatgatgatttggttagtcctagaaccaatcaacttatgttcatcggcttgacagg
ttttatgtctattatttgtttgtatagaggtatcacagcaggagaatcctaccaacaaat
aatcgcttatattggcgctgttctctgcttaatcatcatgcttctgctcatgtggggctt
gaagtattataaaaagtagagcttaatgaagtataaaagaaaagggtaagtgtttttgca
atacttacccttttataatagattccctgcgaaacaaaatatggnnnnnnnnnnnnnnnn
nnnnnnnnnnnnnnnnnnnnnnnnnnnnnnnnnnnnnnnnnnnnnnnnnnnnnnnnnnnn
nnnnnnnnnnnnnnnnnnnnnnnnnnnnnnnnnnnnnnnnnnnnnnnnnnnnnnnnnnnn
nnnnnnnnnnnnnnnnnnnnnnnnnnnnnnnnnnnnnnnnnnnnnnnnnnnnnnnnnnnn
nnnnnnnnnnnnnnnnnnnnnnnnnnnnnnnnnnnnnnnnnnnnnnnnnnnnnnnnnnnn
nnnnnnnnnnnnnnnnnnnnnnnnnnnnnnnnnnnnnnnnnnnnnnnnnnnnnnnnnnnn
nnnnnnnnnnnnnnnnnnnnnnnnnnnnnnnnnnnnnnnnnnnnnnnnnnnnnnnnnnnn
nnnnnnnnnnnnnnnnnnnnnnnnnnnnnnnnnnnnnnnnnnnnnnnnnnnnnnnnnnnn
nnnnnnnnnnnnnnnnnnnnnnnnnnnnnnnnnnnnnnnnnnnnnnnnnnnnnnnnnnnn
nnnnnnnnnnnnnnnnnnnnnnnnnnnnnnnnnnnnnnnnnnnnnnnnnnnnnnnnnnnn
nnnnnnnnnnnnnnnnnnnnnnnnnnnnnnnnnnnnnnnnnnnnnnnnnnnnnnnnnnnn
nnnnnnnnnnnnnnnnnnnnnnnnnnnnnnnnnnnnnnnnnnnnnnnnnnnnnnnnnnnn
nnnnnnnnnnnnnnnnnnnnnnnnnnnnnnnnnnnnnnnnnnnnnnnnnnnnnnnnnnnn
nnnnnnnnnnnnnnnnnnnnnnnnnnnnnnnnnnnnnnnnnnnnnnnnnnnnnnnnnnnn
nnnnnnnnnnnnnnnnnnnnnnnnnnnnnnnnnnnnnnnnnnnnnnnnnnnnnnnnnnnn
nnnnnnnnnnnnnnnnnnnnnnnnnnnnnnnnnnnnnnnnnnnnnnnnnnnnnnnnagga
ttctagttttgcaggaagtctaatgtaatttttgcaattcaagacgtttcgatgactatt
caagatctggatgaaaaattttaaaaaacgatgatatactaaacttgtcaaagttacaac
aagacaaaaattaaaaataaaaaagagtatttgtcatggatacaaaaattatggaacaat
ttcatgaaatggatataactatgttatctagtattgaaggaggcaagaataattggcaaa
ctaatgtcttagaaggtggtggtgctgcttttggtggctgggggctagggacagctattt
gtgctgcgagtggtgttggagcaccatttatgggagcatgtggatacataggagctaaat
ttggtgtggatctttgggcaggagtaacaggggcaacgggtggattttaataaaaggaga
cttgtatgaatacttattgtaatataaatgaaacaatgctgagtgaggtttatggaggta
attccggaggagcagctgtagttgctgctttaggttgtgcagcgggtggagtgaaatatg
ggagacttctaggaccatggggcgctgcaataggaggaattggaggagcagtggtttgtg
gatatttagcctataccgctacatcataaaaatgaaagctaaattttatgaaggctatat
tctttattattctcttcgcttttcaaacctatcttatttatctatccataagtatctccg
ataaaaaacaaaagactattgaattaacatcattgaattgttttgtcatattatttctaa
tctatgataaattaatttttctctttattgcctatgtttttttgataatttttatattaa
acttgttccgtaactgaaaagtgatatactatatggatacaaaaatgatgtcacaatttg
cagttatggataatgaaatgcttgcttgcgttgaaggtggagatattgattggggaagaa
aaattagttgtgcagcaggggttgcatatggcgcaattgatgggtgtgcaacaacggttt
gacatttctattgggaccatttgctataggaataggtgtaactggtgctgcaggtggagc
tatacttggaggtgtagcctatgcagcaatatgttggtggtaattatggattttaaaagt
tttattattggtttagtagttggtatatttggtccttatatggatgacttaattagaaaa
atattttcaaaatcttccaaaaaggatacggatagtactctctaaaaaataaatttctcc
cctgtatttgctagcttaatttacaggggagtttctttaatattgtttcgcctgtcaaaa
tgatatgtgatagcaggatgaaaagtctacaaacaagttggtatcaatacaatataaaga
ggaaagtatgtttttaatgcttactttttaaattttttaacaattcaagatgtttcgatg
acaattcaagatttggatgaaaaattttaaaaaacaatgatatactaaacttgtcaaagt
tgcaacgggtgctgctacattatgttaaaaatcgctcttgattgataagctggatttgtt
aggaaaggagtaaataattatggataagaaaaagatagtttcgactataatatgtatagt
atttcttgtagtgtcagtagataatttttttagagacttaaccccgttactgttcatttt
aaatattattggcctgtcttgcttttcagtgctaacatacattaacataaaagagatact
cttaaatataagtaaatgatgatttggttagtcctagaaccaatcaacttatgtttatcg
gcttggcagattttatgtttgtcatttgtttgtatagaggtatttcagaaacagaattct
atcaacaactaatcgcttatataggtgtattctctgcttgtttatcacgcttctgctcat
gtggggcttgaagtattataaaaagtagctttctatccttttctgacaggatatttgagt
agaaggctctattaaattgttagtgaaataaatgaatggaggtatttaatatgaaataca
gattattttttgttattttcttgagtagtgtgttggatattcttttagggacatttttac
aaatctctatcgtatctattgggtggcttgttctttacagtggtttgtttgaagtaggag
ttttccttcttgctaataaaggggtggcggtaaaaatcaaggaagtagatattcgaaatc
gctttaaatttatttttggaaaaaccttatggtttcaaattcttttgctcatctttttga
taatcaaactttatcttggtttggatgcgaggttgattttattctatggacatattttca
ttgtctttaatgccttaatgtatctattatctagtagtcaggttagccttaaaaaaaaca
aactgtcttcttaatcttacagcagtagagtctgacaaggtgaggtcatagtagggagga
tttctatgaaaaagtatcaacttctattcaaaataagtgcagtcttctcttacttatttt
tcgtatttggtctttctcagctgacgcttatcgtccaaaattattggcaattttcttccc
agattggtaatttcgtctggattcaaaatatcttgagtttactttttattggagtcatga
ttgtggttcttgttaagacaggccatggttatctcttccgcattccaagaaaaaaatggc
tttggtattcgattttgacagtattagtggtagtgttccagatctcttttaacgttcaga
cagctaaacatgttcagtcaactgcggaaggttgggctgtattgattggttatagtggga
ctaactttgcagagctaggtatttatatagccctgttctttctggttccactgatggaag
aattgatttatagaggattactgcaacatgctttctttaagcattcgcgatttggtcttg
atttgcttcttccttctattttatttgctctccctcatttttcaagcctgcctagtctgt
tagatatcttcgtctttgcaacagttggaatcatctttgctggtttgacccgctatacca
agagcatttatccatcctatgcggtgcatgtgatcaataatattgtagcgaccttcccgt
ttttgctcacttttctacatagggtcttggggtaaaaaaacaaaaggcttgcttttcagc
catagaggaggtcatcatgtataaacacttatttttcctagattccaaaactttagatcg
gttgacaccctatattctagtcttggcttctgacaccattgcttttaatgtttttgtgct
cacctttgtatctgcggtggtttttaatttcctaaattccatgctagctttaatggctat
cttcttatgagctggctatgtggtcggattttggttactaatactcaatgaaaatcaaag
agcaaactaggaaactagccgcaggctgtacttgagtacggcaaggcgacgttgacgtgg
tttgaatttgattttcgaagagtataaaatggtttgttttggaaaggctagaactaaagg
atgacttgtagggaagtctgtttgttgaggaggataattttatggagttttttgataaat
ttcatgccttgtgttttggatttttagtactactaatcgtcattacagttccttatacga
ttaaccatggggatttttttcaaaatgaatctgaattgattattgtaagtcttcttgtaa
cctcgttgagtgttgtttatgctagacagtttgaaatgatttcttttgggatgttaagca
agaaacaactcttgctcttcattgaaatctttcttctaagtgtccttgagacgctggttt
atattcatttcttcgctatttcttctggcgcaggagttcaacacttggcggaagtcagca
gaggaatttctctgtctttgattttgactacctcagtttttggccccatccaggaggaac
tcattttcagaggacttcttcaaggtgcggtttttgacaattcttggttagggcttgtgc
taacttcctctctcttttctttcatgcatggaccttctaatgtcccttcgtttatttttt
atctacttgggggcttgttgctgggccttgcttataaaaagagccaaaacttatgggttt
ctactctagtccacatgttttacaacagttggccactcctatattatttataa
