# Supplementary material for: Genomic analyses of pneumococci reveal a wide diversity of bacteriocins – including pneumocyclicin, a novel circular bacteriocin
Source: BMC Genomics. 2015 Jul 28;16(1):554. doi: 10.1186/s12864-015-1729-4 (PMC4517551; doi:10.1186/s12864-015-1729-4)
Supplement: Additional file 9: — Sequence and annotation files for blp cassette prototypes. [file 12864_2015_1729_MOESM9_ESM.zip › blp_prototype19d_SA13_annotation.embl]

FT   source          1..14513
FT                   /organism="Streptococcus pneumoniae"
FT                   /mol_type="genomic DNA"
FT                   /strain="SA13"
FT   CDS             complement(1..330)
FT                   /gene="blpT"
FT                   /inference="ab initio prediction:Prodigal:2.60"
FT                   /codon_start=1
FT                   /transl_table=11
FT                   /product="hypothetical protein"
FT                   /colour=10
FT   CDS             607..945
FT                   /gene="blpS"
FT                   /gene_synonym="spiR1"
FT                   /inference="ab initio prediction:Prodigal:2.60"
FT                   /codon_start=1
FT                   /transl_table=11
FT                   /product="LytTR DNA-binding domain protein"
FT                   /colour=9
FT   CDS             950..1687
FT                   /gene="blpR"
FT                   /gene_synonym="spiR2"
FT                   /inference="ab initio prediction:Prodigal:2.60"
FT                   /codon_start=1
FT                   /transl_table=11
FT                   /product="response regulator"
FT                   /colour=9
FT   CDS             1701..3041
FT                   /gene="blpH"
FT                   /gene_synonym="spiH"
FT                   /inference="ab initio prediction:Prodigal:2.60"
FT                   /codon_start=1
FT                   /transl_table=11
FT                   /product="histidine kinase"
FT                   /colour=9
FT   CDS             complement(3112..3240)
FT                   /gene="blpC"
FT                   /gene_synonym="spiP"
FT                   /inference="ab initio prediction:Prodigal:2.60"
FT                   /codon_start=1
FT                   /transl_table=11
FT                   /product="peptide pheromone"
FT                   /colour=9
FT   CDS             complement(3297..4658)
FT                   /gene="blpB"
FT                   /gene_synonym="spiD"
FT                   /inference="ab initio prediction:Prodigal:2.60"
FT                   /codon_start=1
FT                   /transl_table=11
FT                   /product="bacteriocin secretion accessory protein"
FT                   /colour=3
FT   CDS             complement(4669..6822)
FT                   /gene="blpA"
FT                   /gene_synonym="spiABC"
FT                   /inference="ab initio prediction:Prodigal:2.60"
FT                   /codon_start=1
FT                   /transl_table=11
FT                   /product="ABC transporter; ATPase domain, transmembrane
FT                   region and C39 protease domain"
FT                   /colour=3
FT   CDS             7103..7300
FT                   /gene="blpI"
FT                   /gene_synonym="pncA"
FT                   /inference="ab initio prediction:Prodigal:2.60"
FT                   /codon_start=1
FT                   /transl_table=11
FT                   /product="class II bacteriocin precursor"
FT                   /colour=7
FT   CDS             7767..8036
FT                   /gene="blpJ"
FT                   /gene_synonym="pncD"
FT                   /inference="ab initio prediction:Prodigal:2.60"
FT                   /codon_start=1
FT                   /transl_table=11
FT                   /product="class II bacteriocin precursor"
FT                   /colour=7
FT   CDS             8105..8335
FT                   /gene="blpK"
FT                   /gene_synonym="pncE"
FT                   /inference="ab initio prediction:Prodigal:2.60"
FT                   /codon_start=1
FT                   /transl_table=11
FT                   /product="class II bacteriocin precursor"
FT                   /colour=7
FT   CDS             8754..8918
FT                   /gene="pncG"
FT                   /inference="ab initio prediction:Prodigal:2.60"
FT                   /codon_start=1
FT                   /transl_table=11
FT                   /product="membrane protein with putative function in
FT                   immunity"
FT                   /colour=4
FT   CDS             8915..9319
FT                   /gene="blpL"
FT                   /gene_synonym="pncH"
FT                   /inference="ab initio prediction:Prodigal:2.60"
FT                   /codon_start=1
FT                   /transl_table=11
FT                   /product="membrane protein with putative function in
FT                   immunity"
FT                   /colour=4
FT   mobile_element  9380..10341
FT                   /gene="ISSpn7"
FT                   /inference="identification by IS Finder
FT                   (https://www-is.biotoul.fr/)"
FT                   /colour=12
FT   CDS             10476..10730
FT                   /gene="blpM"
FT                   /gene_synonym="pncI"
FT                   /inference="ab initio prediction:Prodigal:2.60"
FT                   /codon_start=1
FT                   /transl_table=11
FT                   /product="class II bacteriocin precursor"
FT                   /colour=7
FT   CDS             10746..10949
FT                   /gene="blpN"
FT                   /gene_synonym="pncJ"
FT                   /inference="ab initio prediction:Prodigal:2.60"
FT                   /codon_start=1
FT                   /transl_table=11
FT                   /product="class II bacteriocin precursor"
FT                   /colour=7
FT   CDS             10968..11177
FT                   /gene="blpP"
FT                   /gene_synonym="pncK"
FT                   /inference="predicted by Prodigal with different settings"
FT                   /inference="indirect experimental evidence for function in
FT                   immunity (Dawid et al., 2007)"
FT                   /codon_start=1
FT                   /transl_table=11
FT                   /product="membrane protein with function in immunity"
FT                   /colour=4
FT   CDS             11193..11342
FT                   /gene="blpO"
FT                   /gene_synonym="pncV"
FT                   /inference="ab initio prediction:Prodigal:2.60"
FT                   /codon_start=1
FT                   /transl_table=11
FT                   /product="class II bacteriocin precursor"
FT                   /colour=7
FT   CDS             11900..12079
FT                   /gene="pncM"
FT                   /inference="predicted by Prodigal in other strains"
FT                   /codon_start=1
FT                   /transl_table=11
FT                   /product="membrane protein with putative function in
FT                   immunity"
FT                   /colour=4
FT   CDS             12351..12734
FT                   /gene="blpX"
FT                   /gene_synonym="pncN"
FT                   /inference="ab initio prediction:Prodigal:2.60"
FT                   /codon_start=1
FT                   /transl_table=11
FT                   /product="membrane protein with putative function in
FT                   immunity"
FT                   /colour=4
FT   CDS             12786..13475
FT                   /gene="blpY"
FT                   /gene_synonym="pncO"
FT                   /inference="ab initio prediction:Prodigal:2.60"
FT                   /codon_start=1
FT                   /transl_table=11
FT                   /product="CAAX amino terminal protease"
FT                   /colour=2
FT   CDS             13517..13690
FT                   /gene="blpZ"
FT                   /gene_synonym="pncQ"
FT                   /inference="ab initio prediction:Prodigal:2.60"
FT                   /codon_start=1
FT                   /transl_table=11
FT                   /product="membrane protein with putative function in
FT                   immunity"
FT                   /colour=4
FT   CDS             13902..14513
FT                   /gene="pncP"
FT                   /gene_synonym="SP0547"
FT                   /inference="ab initio prediction:Prodigal:2.60"
FT                   /codon_start=1
FT                   /transl_table=11
FT                   /product="CAAX amino terminal protease"
FT                   /colour=2
SQ   Sequence 14513 BP; 4040 A; 2065 C; 2803 G; 4693 T; 912 other;
     ctagtttgct ctttgatttt cattgagtat taacttggtc ttgacttggt caaagtggaa        60
     gcggtcatag gcccgccaag cggcgcgagt tggagcatct ggatcaagag cgctgagtcc       120
     catgagaaga ctggaagtct ggtaaaattt ttctagttca atcaagaatc gattatccac       180
     tgtttcagcc ttggctagaa aaccaagaat agagtttaat tgctcctgaa agcggacgtc       240
     gtcagcactt gcctgtttgc atgcttggta ggctttgttt aagtcagtaa tcaaagtatg       300
     agctcttttg atggggtctg tatctgtcat gggaatgcct cctttaatct gggtgccagt       360
     cttacttctg gcaactgtgt tttgatactg ttagtttatc acttttaatt cttttttttt       420
     attcaaatct ttaattgtca ttgaaatgtc ttgaattgcg ctgagtgaat tttatgataa       480
     aatagttgta agctcatcat gatgttgtag aaaaataatc cttttaggag ctttcaaaga       540
     ctgtttagga ttgggtgtgc ttgggctaga ccttttctgt tattcttttc ttaggaggag       600
     aatccaatga aatatatgat tattcagacg cagaaaacag tctataaagt aaacgtcgac       660
     gatatctact atatccaaac acatccaact aaagcccata ccgtacagat tgttacagaa       720
     aaagctagtt ttaatatgct tcaaaattta agtaatcttg agaaccaatg tggggaaacc       780
     ttgatgagat gtcatcgaaa ttgtttggtt aatcttgata aattaaaatc gattgatttt       840
     caagaaagaa tcctttttct cggagaagaa ggtcaatacg ctgtcaagta tgccagacgt       900
     cgctatagag aaattcgtca aaaatggttg aaagagggag agtaagaaga tgagaatatt       960
     tgttttagag gatgattttt cccaacagac tagaattgaa acgacgattg agaaactttt      1020
     gaaagcacat catatcattc ctagctcttt tgaggtattt ggcaagccgg accaactgct      1080
     ggctgaagtg catgagaagg gggcccatcg gctattcttt ttggatattg agattcgaaa      1140
     tgaagagatg aagggactgg aagtggctag aaagattcgg gatcgggatc cttatgccct      1200
     gattgtcttt gtgacgactc actcggagtt tatgcccctg tcttttcgct accaagtgtc      1260
     tgctttggac tacattgata aggccttgtc agcagaggag tttgaatctc ggatcgagac      1320
     agccctcctc tatgccaata gtcaagatag taaaagtctg gcggaagatt gcttttactt      1380
     taaatcaaaa tttgcccaat ttcagtatcc ttttaaagag gtttactatc tcgaaacgtc      1440
     gcccagagcc catcgtgtta ttctctatac caagacagac aggctggaat ttacagcgag      1500
     tttagaggag gttttcaagc aggagccccg tctcttgcag tgccaccgct cttttctcat      1560
     caatcctgta aatgtggtgc atttggataa gaaagaaaaa ctgcttttct ttcccaatgg      1620
     tggaagttgt ctaatcgccc gttataaggt cagggaagtg tctgaggcca tcaataaatt      1680
     acactgagct aggagaattt atgaacattg cttggatatt gttgtataca cttgttacta      1740
     atggactaga aattgtcatc ttctttaagg tggatggaat tgatcttact ttcgagagga      1800
     tttttaaggc ctttcttttt aagatactgt tggcctttgt ttttgtgatg attagctata      1860
     tagtaggaaa tgtttaccta tcttatttta tggaaccctt gtacggcata ggcttatctt      1920
     tcttattatt gagagggctt cctaaaaaac tccttttctt ttatggtctc tttccaatga      1980
     tattggtgaa tctcttttat agaggagtct cctattttgt gcttccattt ttgggacaag      2040
     ggcaagtata tgatggctac tcatttactg ggttatgtat aataattttc aatttcttca      2100
     tttctctagc ttttttgaaa tggttggact acgattttac tagcttgaga aaggagattc      2160
     tcgataaagc ctttcaaaag tccctgactc agattaactg gataatgggt ggctactatc      2220
     tagtcatgga aagtctgtct ttttttgaat atgaacaaag tattcaatca aagactgttc      2280
     gccatctcat cctagtcttt tacctactct tttttatggg ggttatcaag aaattggata      2340
     cctatttgaa ggaaaaactc tatgagagat tggaacaaga gcaggccctg cgctatagag      2400
     atatggaacg ctatagtcgg catatagagg agctttacaa ggaagtacgg agttttcgcc      2460
     atgattatac caacctcttg actagcttac gtctgggcat tgaagaggag gatatggagc      2520
     agataaaaga ggtctatggc tccgtcttaa aggattccag tcagaaattg cagaacaata      2580
     aatatgacct gggcagattg gtaaatattc gtgataaagc cctcaaaagt cttctagcag      2640
     ggaaattttt aaaagccaga gataagaaca ttgtctttaa tgtcgaagtt cctgaggaga      2700
     ttcaggtcga ggggatgagt ctacttgatt ttctaaccat tgtgtctatc ctttgtgaca      2760
     atgctattga agccagtgtg gaagctagtc aacctcatgt ttcaatcgcc tttttaaaaa      2820
     atggagcaca ggagaccttt atcatcgaaa actccatcaa agaagagggc atcgatattt      2880
     ctgaaatctt ctcctttgga gccagttcta aaggggagga gagaggagtt ggtctctata      2940
     ccgtcatgaa gattgtggaa agccatccta ataccagtct aaataccacc tgtcaaaatc      3000
     aagtctttcg tcaggtactt actgtgatac atacagaatg atgaaaaata agaccgagag      3060
     tacttgtttc tcggtcttat ttttttatag ttgtattgga tgatgaagtt cttatgtgat      3120
     gtaatgagca tatctattaa tgttatataa taaatcttcc cacaatcctc cacctgtaat      3180
     ttggttgagt tcggtagttg ttagttcttg aaatgaagtt aggttttgtt tcttatccat      3240
     gttatgattc tcctttttga taagataata aatagttata gagtgttatc tgaaaattaa      3300
     tcagaatgtg ttaaaatttt atctttgaaa taatcaaaat atgttttctt tgtagttaca      3360
     ctagtgacgc gaccttgtaa gccatattgg atgagtttac tatcctcgtt agatagtttt      3420
     gcaagagcgg ttaatttaaa gagatttcct tgctctgttc tggtaggagt ttgatcaatt      3480
     gtctgaagtt ggccgatgat ggtggtgccg tgatttccaa tcttctccag ttttaatctt      3540
     acagtttgtc ctttatctag tagaggtaga tagtcagaag atacgtagta agtgattagt      3600
     acttctcttg tatctgtgat gacagggaat atttgagcaa tttctgtacc agttggaatt      3660
     ctatttttac cttcaaattc gctgttcaga tgaacgatac ctttacttgg ggaggttaag      3720
     gtattgtttt ccaaacgctg tgtggcttga tctagttgta cttttaattc tgttaattga      3780
     ttctccacag ttagttgttg ctgtgaggct gtctgtaaaa actgagtgcg gagtacttca      3840
     attttggttg ctaaactgtt atcataagtt gctacacttc cgataccagc ttgctgaatt      3900
     ttgaggcttg cgatagatga ttcaagacct gcaatacttt gattaatttg agataaaaat      3960
     ggctcctctg cagttccttg tgtttgtcct tgtgaggcta caagataacg attcaaaatt      4020
     gactggtgcg gattgccagt tggtaagcgt gctctgttat ttatgatagc atctctcaac      4080
     tcttgatatt ctccaatttg ttgttgaact tttgtaattt cttgttcaat agctgatgaa      4140
     ctgctattgg aaagattagc ttgatttgaa acttcggtgt tagtctttgt gatacccagt      4200
     tcaatatcat gggattgttt agtaaaattc ataaaggtat tatggtagcc aaattcatcc      4260
     tcgccagaaa aaagatcagt cgttgtttct aagctttgtt tcaaaattcc aagtccttct      4320
     ttttgcttct caagtctttg taattgagtt gctaaggcag ttttctgact ttcttccatt      4380
     gtttcagagt atttgatgag taagtcccct ttttcaacta cttgatttgc cactaaatga      4440
     ttagctagga taggattatc actggttgac tgaatggagg caatgacact tgtaggggcg      4500
     atttctcctt gggaagtaac agtaatttct tttgtggcaa caagggagaa aatcaagatg      4560
     aaagtaaata gtaatgaaag aggtataatt aacactgtcg catagttatg gtaacgtctc      4620
     tgataaaact cgacgcttct aaaaagatta ggattcatga cattctcctt atttattgaa      4680
     tagatgatgg tagaaacctt gcgcctgcat taactcttgg tgactaccaa cttcaatgat      4740
     tttcccctgg tcaagaacaa tgatacggtt ggttcgttcg gctatactga gacgatgggc      4800
     tacaaagaga atggttttat cagttaggga cataagatta tctataacct ttttctcagt      4860
     caagacatca agaccgctag tagcttcgtc tagtattaaa acaggagatt tagttaaaag      4920
     agcacgagcg agggctattc gttgcttttg tcctcctgat agaccagctc catcagagag      4980
     ctgagtttga tagcccatag gcattctttc aatgtcttga cgaatttcag ctaattcaca      5040
     agctcttaga atatcttctt ggctaatcat atgattaccg cccaaggtta agttttccaa      5100
     aatatagcca ttaaagatat aggcttgttg tggtaggtaa ttaatatgac ggcgcaagac      5160
     ttttttatca atgtttttaa tatcctgatg attgatggaa atatgtcctt tgtagggttc      5220
     aaagaaattg acaatcattt tggctaaagt tgttttacca gaaccactaa ctccaactag      5280
     gctaacctta tctccttgtt taatcgtgag attaatatct gttaaggtat ctcgtccaaa      5340
     accatactta taagaaaggt catcaaattc aatatcgccc atcaaaaaat gtgaatgaac      5400
     agggttttct tgaacttgaa attcagattc gactagatag acttcgttca aacggttatt      5460
     agcaaccttc gcagattgga gtttggtttg gaggttgata atattttcca taggagttgt      5520
     aaagtaagaa agaagtgtgt taaaggtaat cagctgaccg atagaaattt tactcgacat      5580
     gactaattga gcgccaaacc ataggataag gatattcaga actaattttg ttccctgctt      5640
     taaactcgtt tgtaaaatag aatatttact gagcttaaag gatttttcca aataatctac      5700
     aaattcgctg tctatatttt gatagcgatt ttcttcactc gtgagcgact ttatagtttc      5760
     aatcccgttg atatcttcga taatggcaga gctaaccata gaattacttt gcatgacatc      5820
     atggttcatt ttttcaaaag gtttcataaa agaaaagatg atgaacatgt atataggaat      5880
     agaaataaga gaaagaagga agagattagg gttttgtgcc agtaagacgc cccctacaag      5940
     aatcagaata gaaacatcca ggaaaagaga aagaatggta gaagccaagg catctataat      6000
     agagttagca tctgtgaacc gtgaaatgat ttctcctgta cgacgtgtcg caaagaaaga      6060
     catgggaagt tcaaaaatat ggcgaatata ggataaaatc acatcaatgc ttaatctctg      6120
     gctcagaacg gttaggagat aatctctgga gaagctcatg acttgttgga ggatataggt      6180
     gataaccaga ccaactgaga tgattcctaa agttgatttc atctgatttg ggatgtattc      6240
     atctaagatt ccttggagat aataagaacc acctatattg ataatagtga ccaataagct      6300
     tgagagaaca atgtaagcaa tgagagattt ttgtttgaaa atcagaggaa ggaagcttag      6360
     tagaccattc tttttatctt tatggggttg atagctgggt ttgggagcta gaaaaatagc      6420
     tactccagtc cattcagaga aaaagcgttc ttttgacatt ttagtgattt ttacagaagg      6480
     gtcaggatca ccaataatca gatagtcttt ctttgtttga tagacaacat agtaatgttg      6540
     gagttttcct tctttgttaa cgtgaacgat aaatggatag gggacatcac tcatgtcaaa      6600
     gagcgtttta tctgcttgaa caggtcttgt ttcaaagccc atttcatcag cggcttttac      6660
     aatgccaaga gcagtcgtcc cttctttatt ggtctttgca agttctctca agtgagctag      6720
     agaaaaatct gaaccataga atttagtaat cgaggctaag gcagcgacac tacagtctct      6780
     cgcatctatt tgaggaacaa atgtacgttt ataagaagtc attggcaatt cttttcatat      6840
     agtggatagg tctattatgt cataaaacta agttcatatt ttatgaaatc ttgaatagtc      6900
     attaaaactt cctgaatggt aaaaaagtga ttagaaatta ttttttttaa acatttagag      6960
     gtggcttgaa ataaaaaagc taattcaaga cgtttcgatg acaattcaag atctggatga      7020
     aaaattttaa aaaacgatga tatactaaac ttatcaaagt tacaacaaga caaaaataaa      7080
     aaaagaaaaa ggagtatttg tcatgaatac aaaaatgatg gaacaatttg agattatgga      7140
     taatgaagaa ctcgaaatag ttagtggagg aagaggcaat ttaggatctg caatcggtgg      7200
     ttgtattgga gcagtactat tagctgctgc gactggtccg ataactgggg gagcagcaac      7260
     acttatttgt gtaggttcag gaattatgtc ctctttgtaa gattatgatt cttaaatata      7320
     gtattattat cgctattaat ttactgtctt atttacttac ttacaaaata tcaaagttat      7380
     ctaagaatga tgagaataag atagttagca aaattttaat tatattatca atcgtttatg      7440
     taatcgttga tgctttactt agttgatgga ttggtaggaa taaaaaactt aactataaac      7500
     tattatttac taatattttt tgctttctgc aagttaataa atagtatagt aaaacttttt      7560
     attgcaagga gaataacgaa attaagatat tttagatact caagattatt gaaatcttag      7620
     actaaaaaat aggtactgct acctttaaga agatagtaga cgtgtatact tttttaagaa      7680
     aatcaaaaag atactataaa aaatctattt gtttattgaa tttaagactt tggtaacaaa      7740
     ttgaaaataa aaaggagata ttcatcatga atacaaaaat gttgtcacag ttagaggtta      7800
     tggatactga aatgcttgcg aaagttgaag gggggtatag ctccactgat tgtcaaaatg      7860
     cactgattac aggagtcact acgggaatta taactggtgg aacgggagca ggtttggcca      7920
     ctttaggagt agctggactt gctggtgcat ttgttggagc acacattggt gcaattgggg      7980
     gtggattaac atgcttagga ggtatggttg gtgataaatt gggactaagt tggtaagact      8040
     tatagtaaaa ttatgaggat tctattctga tttattttag ttttttaaaa aaggagtatt      8100
     tgtcatggat acaaaaatga tgtcacaatt ttctgttatg gatactgaaa tgcttgcttg      8160
     cgttgaaggt ggcggatgca attggggaga ttttgccaaa gcaggtgttg gaggagcagc      8220
     agcaagaggt cttcaactag gcattaaaac aggaacatgg caaggtgcag caactggtgc      8280
     tgcgggtgga gctatacttg gaggtgtagc ctatgcagca acatgttggt ggtaattatg      8340
     gattttaaaa gttttattat tggtttagta gttggtatat ttggtcctta tatggataat      8400
     ttaattagaa aaatattttc aaaatttccc aaaaaggata cagatagtac cccctaaaaa      8460
     ataaatttct cccctgtatt tgctagctta atttacaggg gagtttcttt aattttgttt      8520
     cgcctgtcaa aatgatatgt gatagcagga tgaaaagtct acaaacaagt tggtatcaat      8580
     acaatataaa gaggaaagta tgtttttcat gcttgctttt ttaattttta caattcaaga      8640
     ggttttgatg accatttatg atttgagtga tccaaggtca aaataagtgc tatactagca      8700
     gtgtaaatgt tcttgctcaa ctaagataaa tcgcacattt aggaggaaat cttatgaaga      8760
     aaaaaatact gattattttc gttctgtatc taatcatgtc catctttcta tatccgctta      8820
     gggagagtgc ttggtatcag ctattttata ccatagccta tgtgattgca gttatgatct      8880
     attttgctat caataaaaag aaaggagaaa agaaatgaaa acttttcttg ctaaaaaacg      8940
     gaacatcttc cttgcgagat tgttcttagg tcagttgccc ttgcttgttt ctacttatct      9000
     atttctatct cgtcagtttt taaatttttc cgtagttttc caatttcttt tagtagttat      9060
     taacttggct tctattttgg ttactgttta tctcactagg gaaatgagga taagagagtt      9120
     tgaagatgat gatttggtta gtcctagaac caatcaactt atgttcatcg gcttgacagg      9180
     ttttatgtct attatttgtt tgtatagagg tatcacagca ggagaatcct accaacaaat      9240
     aatcgcttat attggcgctg ttctctgctt aatcatcatg cttctgctca tgtggggctt      9300
     gaagtattat aaaaagtaga gcttaatgaa gtataaaaga aaagggtaag tgtttttgca      9360
     atacttaccc ttttataata gattccctgc gaaacaaaat atggnnnnnn nnnnnnnnnn      9420
     nnnnnnnnnn nnnnnnnnnn nnnnnnnnnn nnnnnnnnnn nnnnnnnnnn nnnnnnnnnn      9480
     nnnnnnnnnn nnnnnnnnnn nnnnnnnnnn nnnnnnnnnn nnnnnnnnnn nnnnnnnnnn      9540
     nnnnnnnnnn nnnnnnnnnn nnnnnnnnnn nnnnnnnnnn nnnnnnnnnn nnnnnnnnnn      9600
     nnnnnnnnnn nnnnnnnnnn nnnnnnnnnn nnnnnnnnnn nnnnnnnnnn nnnnnnnnnn      9660
     nnnnnnnnnn nnnnnnnnnn nnnnnnnnnn nnnnnnnnnn nnnnnnnnnn nnnnnnnnnn      9720
     nnnnnnnnnn nnnnnnnnnn nnnnnnnnnn nnnnnnnnnn nnnnnnnnnn nnnnnnnnnn      9780
     nnnnnnnnnn nnnnnnnnnn nnnnnnnnnn nnnnnnnnnn nnnnnnnnnn nnnnnnnnnn      9840
     nnnnnnnnnn nnnnnnnnnn nnnnnnnnnn nnnnnnnnnn nnnnnnnnnn nnnnnnnnnn      9900
     nnnnnnnnnn nnnnnnnnnn nnnnnnnnnn nnnnnnnnnn nnnnnnnnnn nnnnnnnnnn      9960
     nnnnnnnnnn nnnnnnnnnn nnnnnnnnnn nnnnnnnnnn nnnnnnnnnn nnnnnnnnnn     10020
     nnnnnnnnnn nnnnnnnnnn nnnnnnnnnn nnnnnnnnnn nnnnnnnnnn nnnnnnnnnn     10080
     nnnnnnnnnn nnnnnnnnnn nnnnnnnnnn nnnnnnnnnn nnnnnnnnnn nnnnnnnnnn     10140
     nnnnnnnnnn nnnnnnnnnn nnnnnnnnnn nnnnnnnnnn nnnnnnnnnn nnnnnnnnnn     10200
     nnnnnnnnnn nnnnnnnnnn nnnnnnnnnn nnnnnnnnnn nnnnnnnnnn nnnnnnnnnn     10260
     nnnnnnnnnn nnnnnnnnnn nnnnnnnnnn nnnnnnnnnn nnnnnnnnnn nnnnnnagga     10320
     ttctagtttt gcaggaagtc taatgtaatt tttgcaattc aagacgtttc gatgactatt     10380
     caagatctgg atgaaaaatt ttaaaaaacg atgatatact aaacttgtca aagttacaac     10440
     aagacaaaaa ttaaaaataa aaaagagtat ttgtcatgga tacaaaaatt atggaacaat     10500
     ttcatgaaat ggatataact atgttatcta gtattgaagg aggcaagaat aattggcaaa     10560
     ctaatgtctt agaaggtggt ggtgctgctt ttggtggctg ggggctaggg acagctattt     10620
     gtgctgcgag tggtgttgga gcaccattta tgggagcatg tggatacata ggagctaaat     10680
     ttggtgtgga tctttgggca ggagtaacag gggcaacggg tggattttaa taaaaggaga     10740
     cttgtatgaa tacttattgt aatataaatg aaacaatgct gagtgaggtt tatggaggta     10800
     attccggagg agcagctgta gttgctgctt taggttgtgc agcgggtgga gtgaaatatg     10860
     ggagacttct aggaccatgg ggcgctgcaa taggaggaat tggaggagca gtggtttgtg     10920
     gatatttagc ctataccgct acatcataaa aatgaaagct aaattttatg aaggctatat     10980
     tctttattat tctcttcgct tttcaaacct atcttattta tctatccata agtatctccg     11040
     ataaaaaaca aaagactatt gaattaacat cattgaattg ttttgtcata ttatttctaa     11100
     tctatgataa attaattttt ctctttattg cctatgtttt tttgataatt tttatattaa     11160
     acttgttccg taactgaaaa gtgatatact atatggatac aaaaatgatg tcacaatttg     11220
     cagttatgga taatgaaatg cttgcttgcg ttgaaggtgg agatattgat tggggaagaa     11280
     aaattagttg tgcagcaggg gttgcatatg gcgcaattga tgggtgtgca acaacggttt     11340
     gacatttcta ttgggaccat ttgctatagg aataggtgta actggtgctg caggtggagc     11400
     tatacttgga ggtgtagcct atgcagcaat atgttggtgg taattatgga ttttaaaagt     11460
     tttattattg gtttagtagt tggtatattt ggtccttata tggatgactt aattagaaaa     11520
     atattttcaa aatcttccaa aaaggatacg gatagtactc tctaaaaaat aaatttctcc     11580
     cctgtatttg ctagcttaat ttacagggga gtttctttaa tattgtttcg cctgtcaaaa     11640
     tgatatgtga tagcaggatg aaaagtctac aaacaagttg gtatcaatac aatataaaga     11700
     ggaaagtatg tttttaatgc ttacttttta aattttttaa caattcaaga tgtttcgatg     11760
     acaattcaag atttggatga aaaattttaa aaaacaatga tatactaaac ttgtcaaagt     11820
     tgcaacgggt gctgctacat tatgttaaaa atcgctcttg attgataagc tggatttgtt     11880
     aggaaaggag taaataatta tggataagaa aaagatagtt tcgactataa tatgtatagt     11940
     atttcttgta gtgtcagtag ataatttttt tagagactta accccgttac tgttcatttt     12000
     aaatattatt ggcctgtctt gcttttcagt gctaacatac attaacataa aagagatact     12060
     cttaaatata agtaaatgat gatttggtta gtcctagaac caatcaactt atgtttatcg     12120
     gcttggcaga ttttatgttt gtcatttgtt tgtatagagg tatttcagaa acagaattct     12180
     atcaacaact aatcgcttat ataggtgtat tctctgcttg tttatcacgc ttctgctcat     12240
     gtggggcttg aagtattata aaaagtagct ttctatcctt ttctgacagg atatttgagt     12300
     agaaggctct attaaattgt tagtgaaata aatgaatgga ggtatttaat atgaaataca     12360
     gattattttt tgttattttc ttgagtagtg tgttggatat tcttttaggg acatttttac     12420
     aaatctctat cgtatctatt gggtggcttg ttctttacag tggtttgttt gaagtaggag     12480
     ttttccttct tgctaataaa ggggtggcgg taaaaatcaa ggaagtagat attcgaaatc     12540
     gctttaaatt tatttttgga aaaaccttat ggtttcaaat tcttttgctc atctttttga     12600
     taatcaaact ttatcttggt ttggatgcga ggttgatttt attctatgga catattttca     12660
     ttgtctttaa tgccttaatg tatctattat ctagtagtca ggttagcctt aaaaaaaaca     12720
     aactgtcttc ttaatcttac agcagtagag tctgacaagg tgaggtcata gtagggagga     12780
     tttctatgaa aaagtatcaa cttctattca aaataagtgc agtcttctct tacttatttt     12840
     tcgtatttgg tctttctcag ctgacgctta tcgtccaaaa ttattggcaa ttttcttccc     12900
     agattggtaa tttcgtctgg attcaaaata tcttgagttt actttttatt ggagtcatga     12960
     ttgtggttct tgttaagaca ggccatggtt atctcttccg cattccaaga aaaaaatggc     13020
     tttggtattc gattttgaca gtattagtgg tagtgttcca gatctctttt aacgttcaga     13080
     cagctaaaca tgttcagtca actgcggaag gttgggctgt attgattggt tatagtggga     13140
     ctaactttgc agagctaggt atttatatag ccctgttctt tctggttcca ctgatggaag     13200
     aattgattta tagaggatta ctgcaacatg ctttctttaa gcattcgcga tttggtcttg     13260
     atttgcttct tccttctatt ttatttgctc tccctcattt ttcaagcctg cctagtctgt     13320
     tagatatctt cgtctttgca acagttggaa tcatctttgc tggtttgacc cgctatacca     13380
     agagcattta tccatcctat gcggtgcatg tgatcaataa tattgtagcg accttcccgt     13440
     ttttgctcac ttttctacat agggtcttgg ggtaaaaaaa caaaaggctt gcttttcagc     13500
     catagaggag gtcatcatgt ataaacactt atttttccta gattccaaaa ctttagatcg     13560
     gttgacaccc tatattctag tcttggcttc tgacaccatt gcttttaatg tttttgtgct     13620
     cacctttgta tctgcggtgg tttttaattt cctaaattcc atgctagctt taatggctat     13680
     cttcttatga gctggctatg tggtcggatt ttggttacta atactcaatg aaaatcaaag     13740
     agcaaactag gaaactagcc gcaggctgta cttgagtacg gcaaggcgac gttgacgtgg     13800
     tttgaatttg attttcgaag agtataaaat ggtttgtttt ggaaaggcta gaactaaagg     13860
     atgacttgta gggaagtctg tttgttgagg aggataattt tatggagttt tttgataaat     13920
     ttcatgcctt gtgttttgga tttttagtac tactaatcgt cattacagtt ccttatacga     13980
     ttaaccatgg ggattttttt caaaatgaat ctgaattgat tattgtaagt cttcttgtaa     14040
     cctcgttgag tgttgtttat gctagacagt ttgaaatgat ttcttttggg atgttaagca     14100
     agaaacaact cttgctcttc attgaaatct ttcttctaag tgtccttgag acgctggttt     14160
     atattcattt cttcgctatt tcttctggcg caggagttca acacttggcg gaagtcagca     14220
     gaggaatttc tctgtctttg attttgacta cctcagtttt tggccccatc caggaggaac     14280
     tcattttcag aggacttctt caaggtgcgg tttttgacaa ttcttggtta gggcttgtgc     14340
     taacttcctc tctcttttct ttcatgcatg gaccttctaa tgtcccttcg tttatttttt     14400
     atctacttgg gggcttgttg ctgggccttg cttataaaaa gagccaaaac ttatgggttt     14460
     ctactctagt ccacatgttt tacaacagtt ggccactcct atattattta taa            14513
//
