# Supplementary material for: Genomic analyses of pneumococci reveal a wide diversity of bacteriocins – including pneumocyclicin, a novel circular bacteriocin
Source: BMC Genomics. 2015 Jul 28;16(1):554. doi: 10.1186/s12864-015-1729-4 (PMC4517551; doi:10.1186/s12864-015-1729-4)
Supplement: Additional file 9: — Sequence and annotation files for blp cassette prototypes. [file 12864_2015_1729_MOESM9_ESM.zip › blp_prototype19e_SA56.fasta]

>blp_cassette_prototype19e_SA56
ctagtttgctctttgattttcattgagtattaacttggtcttgacttggtcaaagtggaa
gcggtcataggcccgccaagcggcgcgagttggagcatctggatcaagagcgctgagtcc
catgagaagactggaagtctggtaaaatttttctagttcaatcaagaatcgattatccac
tgtttcagccttggctagaaaaccaagaatagagtttaattgctcctgaaagcggacgtc
gtcagcacttgcctgtttgcatgcttggtaggctttgtttaagtcagtaatcaaagtatg
agctcttttgatggggtctgtatctgtcatgggaatgcctcctttaatctgggtgccagt
cttacttctggcaactgtgttttgatactgttagtttatcacttttaattcttttttttt
tattcaaatctttaattgtcattgaaatgtcttgaattgcgctgagtgaattttatgata
aaatagttgtaagctcatcatgatgttgtagaaaaataatccttttaggagctttcaaag
actgtttaggattgggtgtgcttgggctagaccttttctgttattcttttcttaggagga
gaatccaatgaaatatatgattattcagacgcagaaaacagtctataaagtaaacgtcga
cgatatctactatatccaaacacatccaactaaagcccataccgtacagattgttacaga
aaaagctagttttaatatgcttcaaaatttaagtaatcttgagaaccaatgtggggaaac
cttgatgagatgtcatcgaaattgtttggttaatcttgataaagtaaaatcgattgattt
tcaagaaagaatcctttttcttggagaagaaggtcaatacgctgtcaagtatgccagacg
tcgctatagagaaattcgtcaaaaatggttgaaagaaggagagtaagaagatgagaatat
ttgttttagaagatgatttttcccaacagactagaattgaaacgacgattgagaaactct
tgaaggaacatcatatcactctgagttcttttgaagtttttggtaagccagatcaattgc
tggcagaggtgcatgagaagggggcccatcagctattctttttggatattgagattcgaa
atgaggagatgaagggtctggaagtggctagaaagattcgggatcgggatccgtatgccc
tgattgtctttgtgacgactcactcggagtttatgcccctgtcctttcgctaccaagtgt
ctgctctggattatattgataaggccctttcggcagaggagtttgaatctcgtatcgaga
cagccctcctctatgccaatggtcaagacagtaaaagtctagcggaagattgcttttact
ttaaatcaaaatttgctcaattccagtatccttttaaagaggtttactatctcgaaacgt
ccacaagaccccatcgtgttattctctataccaagacagacaggctggaatttacagcga
gtctagaggaggttctcaagcaggagcctcgtttcttgcagtgccatcgctcttttctca
tcaatcctgccaatgtggtgcatttagataagaaagaaaaactgcttttctttcccaatg
gtggaagttgtctaatcgcgcgttataaggtcagggaagtgtctgaggctattaataact
tacactgagctaggagagtttatgaatgttgcttggatattgttgtatacacttgttact
cacggattaaaaattgtcatattctttaaggtagatggaattagtctcacttttgagagg
atttttaaggcctttctttttaagatactgttggccgttgtttttggaatgcttggctat
atggtaggaaatgtttacctatcttattttatggaacccttgtacggcataggcttatct
ttcttattgttaagagaacttcctaaaaaactccttctcttttatggtctctttccaatg
atattagtgaatctcttttatagaggtgtttcctattttgtgcttccatttttgggacaa
gggcaagtatatgatgactactcatttatttggttatgtataataattttcaatttcttc
atttctctagcttttttgaaatggttggactatgatttcactagcttgagaaaggggatt
ctcgataaagattttcaaaagtccctgactcagattaactggataatgggggcttactat
ttggtgatacaaaatctgtcttactttgaatatgaacaggggattcaatcaacgactgtt
cgccatctcatcctagtgttttacctactcttttttatggggggtatcaagaaattggat
acctatttgaaggacaaactccatgagagactgaaccaagagcaggacttgcgctacaga
gagatggagcggtatagtcggcatatagaggagctttataaggaagtacggagttttcgc
catgactacaccaacctcttgactagcttacgtctgggcattgaagaggaggatatggag
cagataaaagagatctacgactcggtcttaaaggattctagtgaaaaattgcaggacaat
aaatatgaccttggccgattggtgaatgttcgggatcgtgccctcaaaagtctcctagct
ggaaaatttataaaagctagagataagaacattgtctttaatgtcgaagttccagaggag
attcaggtagagggggtgagtctacttgattttctaaccgttgtgtctatcctttgtgac
aacgctattgaagctagtgtagaagcctgtcaacctcatgtttcaattgccttttttaaa
aatggagcacaggagacctttatcattgaaaattccatcaaagaagagggaatcgatatt
tctgaaatcttctcctttggagcaagttctaaaggggaggagagaggagttggtctctat
accgttatgaaaattgtggaaagtcatcccaataccagtctcaataccacctgccaagat
cacgtttttcgtcaggtacttactgtaatacatatagaatgaagaaaaaataagaccgag
agtgcgttctcttggtcttgtttttttatagttgtattggctgataaaatccttttgtat
ttttttgttcaattatattaaatctatataagaaatcttcccaccatcctccacctataa
tttggttgagttcggtagttgttagttcttgaaatgaagttaggttttgtttcttatcca
tgttatgattctcctttttgataagataataaatagttatagagtgttatctgaaaatta
atcagaatgggttaaaattttatctttgaaataatcaaaatatgttttctttgtagttac
actagtgacgcgaccttgtaagccatattggatgagtttactatcctcgttagatagttt
tgcaagagcggttaatttaaagagattgccttgctctgttctggtaggagtttgatcaat
actctgaagttggccgatgatggtggtgccgtgatttccaatcttctccagttttaatct
tacagtttgtcctttatctagtaaggggagatagtcagatgatacgtagtaagtgattag
tacttctcttgtatctgtgatgacagggaatatttgagcaatttctgtaccagttggaat
tctatttttaccttcaaattcgctgttcagatgaacgatacctttacttggagcggttaa
ggtattattttctaagcgctgtgtcgcttgatctagttgtacttttaattctgttaattg
attctccacggttagttgttgctgtgaggctgtttgtaaaaactgagtgcggagtacttc
aattttggttgctaaactattatcataagttgctacacttccgataccagcttgctgaat
tttgaggcttgcgatagatgattccagacctgcaatactttgattaatttgagataaaaa
tggctcctctgccgttccttgtgtttgtccttgagaggctataagataacgatttaaaat
tgactggtgcggattgccagttggtaagcgtgctctgttatttatgatagcatctctcaa
ctcttgatattctccaatttgttgttgaacttttgtaatttcttgttcgatggctgatga
actgctattggtaagattagcttgatttgaaacttcagtgttagtctttgagatacccag
ttcaatatcatgggattgtttagtaaaattcataaaggtattatggtagccaaactcatc
ctcgctagaaaaaagatcagtcgctttttctaagctttgtttcaagattccaagtccttc
tttttgcttctcaagtctttgtaattgagttgctaaggcagttttctgactttcttccat
tgtttcagagtatttgatgagtaagtcacctttctcaactacttgatttgccactaaatg
attagcaaggataggattatcactggtcgactgaatagatgcaatgacacttgtaggggc
gatttctccttgggaagtaacagtaatttcttttgtggcaacaagggagaaaatcaagat
gaaagtaaatagtaatgaaagaggtataatgaacactgtcgcatagttatggtaacgtct
ctgataaaactcgacacttctaaaaagattaggattcatgacattctccttatttattga
atagatgatggtagaagccttgcgcctgcattaactcttggtgactaccaacttcaatga
ttttcccctggtcaagaacaatgacacggttagttcgttcggctatactgagacgatggg
ctacaaagagaatggttttatcagttagggatataagattatctataacctttttctcag
tcaagacatcaagaccgctagtagcttcatctagtattaaaacaggagctttagttaaaa
gagcacgagcgagagcgattcgttgcttttgtcctcctgatagaccagctccatcagaga
gctgagtttgatagcccataggcattctttcaatgtcttgacggatttcagctaattcac
aagctcttagaatatcttcttggctaatcatatgattaccgcccaaggttaaattttcca
agatagagccattaaagatataggcttgttggggtaggtaattaatatgacggcgcaaga
cttttttatcaatgtttttaatatcctgataattgatggaaatatgccctttgtagggtt
caaagaaattgacaatcattttggctaaagttgttttaccagaaccactaactccaacta
ggctaaccttatctccttgtttaatcgtgagattaatatctgttaaggtatctcgtccaa
aaccatacttataagaaaggttatcaaattcaatatcgcccatcaaaaaatgtgaatgaa
cagggttttctggggcttggaactcagattcgactaaatagacctcgtttaaacggttat
tagcgaccttcgcagattggagtttggtttggaggttgataatattttccataggagttg
taaagtaagaaagaagtgtattaaaggtaatcagctgaccgatagaaattttactcgaca
tgactaattgagcgccaaaccataggataaggatattcagaactaattttgttccctgct
ttaaactcgtttgtaaaatagaatatttactgagcttaaaggatttttccaaataatcta
caaattcgctgtctatattttgatagcgattttcttcactcgtgagcgactttatagttt
caatcccgttgatatcttcgataatggcagagctaaccatagaattactttgcatgacat
catggttcattttttcaaaaggtttcataaaagaaaagatgatgaacatgtatataggaa
tagaaataagagaaagaaggaagagattagggttttgtgccagtaagacgccccctacaa
gaatcagaatagaaacatccaggaaaagagaaagaatggtagaagccaaggcatctataa
tagagttagcatctgtgaaccgtgaaatgatttctcctgtacgacgtgtcgcaaagaaag
acatgggaagttcaaaaatatggcgaatataggataaaatcacatcaatgcttaatctct
ggctcagaacggttaggagataatctctggagaagctcatgacttgttggaggatatagg
tgataaccagaccaactgagatgattcctaaagttgatttcatctgatttgggatgtatt
catctaagattccttggagataataagaaccacctatattgataatagtgaccaataagc
ttgagagaacaatgtaagcaatgagagatttttgtttgaaaatcagaggaaggaagctta
gtagaccattctttttatctttatggggttgatagctgggtttgggagctagaaaaatag
ctactccagtccattcagagaaaaagcgttcttttgacattttagtgatttttacagaag
ggtcaggatcaccaataatcagatagtctttctttgtttgatagacaacatagtaatgtt
ggagttttccttctttgttaacgtgaacgataaatggataggggacatcactcatgtcaa
agagcgttttatctgcttgaacaggtcttgtttcaaagcccatttcatcagcggctttta
caatgccaagagcagtcgtcccttctttattggtctttgcaagttctctcaagtgagcta
gagaaaaatctgaaccatagaatttagtaatcgaggctaaggcagcgacactacagtctc
tcgcatctatttgaggaacaaatgtacgtttataagaagtcattggcaattcttttcata
tagtggataggtctattatgtcataaaactaagttcatattttatgaaatcttgaatagt
cattaaaacttcctgaatggtaaaaaagtgattagaaattattttttttaaacatttaga
ggtggcttgaaataaaaaagctaattcaagacgtttcgatgacaattcaagatctggatg
aaaaattttaaaaaacgatgatatactaaacttatcaaagttacaacaagacaaaaataa
aaaaagaaaaaggagtatttgtcatgaatacaaaaatgatggaacaatttgagattatgg
ataatgaagaactcgaaatagttagtggaggaagaggcaatttaggatctgcaatcggtg
gttgtattggagcagtactattagctgctgcgactggtccgataactgggggagcagcaa
cacttatttgtgtaggttcaggaattatgtcctctttgtaagattatgattcttaaatat
agtattattatcgctattaatttactgtcttatttacttacttacaaaatatcaaagtta
tctaagaatgatgagaataagatagttagcaaaattttaattatattatcaatcgtttat
gtaatcgttgatgctttacttagttgatggattggtaggaataaaaaacttaactataaa
ctattatttactaatattttttgctttctgcaagttaataaatagtatagtaaaactttt
tattgcaaggagaataacgaaattaagatattttagatactcaagattattgaaatctta
gactaaaaaataggtactgctacctttaagaagatagtagacgtgtatacttttttaaga
aaatcaaaaagatactataaaaaatctatttgtttattgaatttaagactttggtaacaa
attgaaaataaaaaggagatattcatcatgaatacaaaaatgttgtcacagttagaggtt
atggatactgaaatgcttgcgaaagttgaaggggggtatagctccactgattgtcaaaat
gcactgattacaggagtcactacgggaattataactggtggaacgggagcaggtttggcc
actttaggagtagctggacttgctggtgcatttgttggagcacacattggtgcaattggg
ggtggattaacatgcttaggaggtatggttggtgataaattgggactaagttggtaagac
ttatagtaaaattatgaggattctattctgatttattttagttttttaaaaaaggagtat
ttgtcatggatacaaaaatgatgtcacaattttctgttatggatactgaaatgcttgctt
gcgttgaaggtggcggatgcaattggggagattttgccaaagcaggtgttggaggagcag
cagcaagaggtcttcaactaggcattaaaacaggaacatggcaaggtgcagcaactggtg
ctgcgggtggagctatacttggaggtgtagcctatgcagcaacatgttggtggtaattat
ggattttaaaagttttattattggtttagtagttggtatatttggtccttatatggataa
tttaattagaaaaatattttcaaaatttcccaaaaaggatacagatagtaccccctaaaa
aataaatttctcccctgtatttgctagcttaatttacaggggagtttctttaattttgtt
tcgcctgtcaaaatgatatgtgatagcaggatgaaaagtctacaaacaagttggtatcaa
tacaatataaagaggaaagtatgtttttcatgcttgcttttttaatttttacaattcaag
aggttttgatgaccatttatgatttgagtgatccaaggtcaaaataagtgctatactagc
agtgtaaatgttcttgctcaactaagataaatcgcacatttaggaggaaatcttatgaag
aaaaaaatactgattattttcgttctgtatctaatcatgtccatctttctatatccgctt
agggagagtgcttggtatcagctattttataccatagcctatgtgattgcagttatgatc
tattttgctatcaataaaaagaaaggagaaaagaaatgaaaacttttcttgctaaaaaac
ggaacatcttccttgcgagattgttcttaggtcagttgcccttgcttgtttctacttatc
tatttctatctcgtcagtttttaaatttttccgtagttttccaatttcttttagtagtta
ttaacttggcttctattttggttactgtttatctcactagggaaatgaggataagagagt
ttgaagatgatgatttggttagtcctagaaccaatcaacttatgttcatcggcttgacag
gttttatgtctattatttgtttgtatagaggtatcacagcaggagaatcctaccaacaaa
taatcgcttatattggcgctgttctctgcttaatcatcatgcttctgctcatgtggggct
tgaagtattataaaaagtagagcttaatgaagtataaaagaaaagggtaagtgtttttgc
aatacttacccttttataatagattccctgcgaaacaaaatatggnnnnnnnnnnnnnnn
nnnnnnnnnnnnnnnnnnnnnnnnnnnnnnnnnnnnnnnnnnnnnnnnnnnnnnnnnnnn
nnnnnnnnnnnnnnnnnnnnnnnnnnnnnnnnnnnnnnnnnnnnnnnnnnnnnnnnnnnn
nnnnnnnnnnnnnnnnnnnnnnnnnnnnnnnnnnnnnnnnnnnnnnnnnnnnnnnnnnnn
nnnnnnnnnnnnnnnnnnnnnnnnnnnnnnnnnnnnnnnnnnnnnnnnnnnnnnnnnnnn
nnnnnnnnnnnnnnnnnnnnnnnnnnnnnnnnnnnnnnnnnnnnnnnnnnnnnnnnnnnn
nnnnnnnnnnnnnnnnnnnnnnnnnnnnnnnnnnnnnnnnnnnnnnnnnnnnnnnnnnnn
nnnnnnnnnnnnnnnnnnnnnnnnnnnnnnnnnnnnnnnnnnnnnnnnnnnnnnnnnnnn
nnnnnnnnnnnnnnnnnnnnnnnnnnnnnnnnnnnnnnnnnnnnnnnnnnnnnnnnnnnn
nnnnnnnnnnnnnnnnnnnnnnnnnnnnnnnnnnnnnnnnnnnnnnnnnnnnnnnnnnnn
nnnnnnnnnnnnnnnnnnnnnnnnnnnnnnnnnnnnnnnnnnnnnnnnnnnnnnnnnnnn
nnnnnnnnnnnnnnnnnnnnnnnnnnnnnnnnnnnnnnnnnnnnnnnnnnnnnnnnnnnn
nnnnnnnnnnnnnnnnnnnnnnnnnnnnnnnnnnnnnnnnnnnnnnnnnnnnnnnnnnnn
nnnnnnnnnnnnnnnnnnnnnnnnnnnnnnnnnnnnnnnnnnnnnnnnnnnnnnnnnnnn
nnnnnnnnnnnnnnnnnnnnnnnnnnnnnnnnnnnnnnnnnnnnnnnnnnnnnnnnnnnn
nnnnnnnnnnnnnnnnnnnnnnnnnnnnnnnnnnnnnnnnnnnnnnnnnnnnnnnnnagg
attctagttttgcaggaagtctaatgtaatttttgcaattcaagacgtttcgatgactat
tcaagatctggatgaaaaattttaaaaaacgatgatatactaaacttgtcaaagttacaa
caagacaaaaattaaaaataaaaaagagtatttgtcatggatacaaaaattatggaacaa
tttcatgaaatggatataactatgttatctagtattgaaggaggcaagaataattggcaa
actaatgtcttagaaggtggtggtgctgcttttggtggctgggggctagggacagctatt
tgtgctgcgagtggtgttggagcaccatttatgggagcatgtggatacataggagctaaa
tttggtgtggatctttgggcaggagtaacaggggcaacgggtggattttaataaaaggag
acttgtatgaatacttattgtaatataaatgaaacaatgctgagtgaggtttatggaggt
aattccggaggagcagctgtagttgctgctttaggttgtgcagcgggtggagtgaaatat
gggagacttctaggaccatggggcgctgcaataggaggaattggaggagcagtggtttgt
ggatatttagcctataccgctacatcataaaaatgaaagctaaattttatgaaggctata
ttctttattattctcttcgcttttcaaacctatcttatttatctatccataagtatctcc
gataaaaaacaaaagactattgaattaacatcattgaattgttttgtcatattatttcta
atctatgataaattaatttttctctttattgcctatgtttttttgataatttttatatta
aacttgttccgtaactgaaaagtgatatactatatggatacaaaaatgatgtcacaattt
gcagttatggataatgaaatgcttgcttgcgttgaaggtggagatattgattggggaaga
aaaattagttgtgcagcaggggttgcatatggcgcaattgatgggtgtgcaacaacggtt
tgacatttctattgggaccatttgctataggaataggtgtaactggtgctgcaggtggag
ctatacttggaggtgtagcctatgcagcaatatgttggtggtaattatggattttaaaag
ttttattattggtttagtagttggtatatttggtccttatatggatgacttaattagaaa
aatattttcaaaatcttccaaaaaggatacggatagtactctctaaaaaataaatttctc
ccctgtatttgctagcttaatttacaggggagtttctttaatattgtttcgcctgtcaaa
atgatatgtgatagcaggatgaaaagtctacaaacaagttggtatcaatacaatataaag
aggaaagtatgtttttaatgcttactttttaaattttttaacaattcaagatgtttcgat
gacaattcaagatttggatgaaaaattttaaaaaacaatgatatactaaacttgtcaaag
ttgcaacgggtgctgctacattatgttaaaaatcgctcttgattgataagctggatttgt
taggaaaggagtaaataattatggataagaaaaagatagtttcgactataatatgtatag
tatttcttgtagtgtcagtagataatttttttagagacttaaccccgttactgttcattt
taaatattattggcctgtcttgcttttcagtgctaacatacattaacataaaagagatac
tcttaaatataagtaaatgatgatttggttagtcctagaaccaatcaacttatgtttatc
ggcttggcagattttatgtttgtcatttgtttgtatagaggtatttcagaaacagaattc
tatcaacaactaatcgcttatataggtgtattctctgcttgtttatcacgcttctgctca
tgtggggcttgaagtattataaaaagtagctttctatccttttctgacaggatatttgag
tagaaggctctattaaattgttagtgaaataaatgaatggaggtatttaatatgaaatac
agattattttttgttattttcttgagtagtgtgttggatattcttttagggacattttta
caaatctctatcgtatctattgggtggcttgttctttacagtggtttgtttgaagtagga
gttttccttcttgctaataaaggggtggcggtaaaaatcaaggaagtagatattcgaaat
cgctttaaatttatttttggaaaaaccttatggtttcaaattcttttgctcatctttttg
ataatcaaactttatcttggtttggatgcgaggttgattttattctatggacatattttc
attgtctttaatgccttaatgtatctattatctagtagtcaggttagccttaaaaaaaac
aaactgtcttcttaatcttacagcagtagagtctgacaaggtgaggtcatagtagggagg
atttctatgaaaaagtatcaacttctattcaaaataagtgcagtcttctcttacttattt
ttcgtatttggtctttctcagctgacgcttatcgtccaaaattattggcaattttcttcc
cagattggtaatttcgtctggattcaaaatatcttgagtttactttttattggagtcatg
attgtggttcttgttaagacaggccatggttatctcttccgcattccaagaaaaaaatgg
ctttggtattcgattttgacagtattagtggtagtgttccagatctcttttaacgttcag
acagctaaacatgttcagtcaactgcggaaggttgggctgtattgattggttatagtggg
actaactttgcagagctaggtatttatatagccctgttctttctggttccactgatggaa
gaattgatttatagaggattactgcaacatgctttctttaagcattcgcgatttggtctt
gatttgcttcttccttctattttatttgctctccctcatttttcaagcctgcctagtctg
ttagatatcttcgtctttgcaacagttggaatcatctttgctggtttgacccgctatacc
aagagcatttatccatcctatgcggtgcatgtgatcaataatattgtagcgaccttcccg
tttttgctcacttttctacatagggtcttggggtaaaaaaacaaaaggcttgcttttcag
ccatagaggaggtcatcatgtataaacacttatttttcctagattccaaaactttagatc
ggttgacaccctatattctagtcttggcttctgacaccattgcttttaatgtttttgtgc
tcacctttgtatctgcggtggtttttaatttcctaaattccatgctagctttaatggcta
tcttcttatgagctggctatgtggtcggattttggttactaatactcaatgaaaatcaaa
gagcaaactaggaaactagccgcaggctgtacttgagtacggcaaggcgacgttgacgtg
gtttgaatttgattttcgaagagtataaaatggtttgttttggaaaggctagaactaaag
gatgacttgtagggaagtctgtttgttgaggaggataattttatggagttttttgataaa
tttcatgccttgtgttttggatttttagtactactaatcgtcattacagttccttatacg
attaaccatggggatttttttcaaaatgaatctgaattgattattgtaagtcttcttgta
acctcgttgagtgttgtttatgctagacagtttgaaatgatttcttttgggatgttaagc
aagaaacaactcttgctcttcattgaaatctttcttctaagtgtccttgagacgctggtt
tatattcatttcttcgctatttcttctggcgcaggagttcaacacttggcggaagtcagc
agaggaatttctctgtctttgattttgactacctcagtttttggccccatccaggaggaa
ctcattttcagaggacttcttcaaggtgcggtttttgacaattcttggttagggcttgtg
ctaacttcctctctcttttctttcatgcatggaccttctaatgtcccttcgtttattttt
tatctacttgggggcttgttgctgggccttgcttataaaaagagccaaaacttatgggtt
tctactctagtccacatgttttacaacagttggccactcctatattatttataa
