# Supplementary material for: Genomic analyses of pneumococci reveal a wide diversity of bacteriocins – including pneumocyclicin, a novel circular bacteriocin
Source: BMC Genomics. 2015 Jul 28;16(1):554. doi: 10.1186/s12864-015-1729-4 (PMC4517551; doi:10.1186/s12864-015-1729-4)
Supplement: Additional file 9: — Sequence and annotation files for blp cassette prototypes. [file 12864_2015_1729_MOESM9_ESM.zip › blp_prototype19e_SA56_annotation.embl]

FT   source          1..14514
FT                   /organism="Streptococcus pneumoniae"
FT                   /mol_type="genomic DNA"
FT                   /strain="SA56"
FT   CDS             complement(1..330)
FT                   /gene="blpT"
FT                   /inference="ab initio prediction:Prodigal:2.60"
FT                   /codon_start=1
FT                   /transl_table=11
FT                   /product="hypothetical protein"
FT                   /colour=10
FT   CDS             608..946
FT                   /gene="blpS"
FT                   /gene_synonym="spiR1"
FT                   /inference="ab initio prediction:Prodigal:2.60"
FT                   /codon_start=1
FT                   /transl_table=11
FT                   /product="LytTR DNA-binding domain protein"
FT                   /colour=9
FT   CDS             951..1688
FT                   /gene="blpR"
FT                   /gene_synonym="spiR2"
FT                   /inference="ab initio prediction:Prodigal:2.60"
FT                   /codon_start=1
FT                   /transl_table=11
FT                   /product="response regulator"
FT                   /colour=9
FT   CDS             1702..3042
FT                   /gene="blpH"
FT                   /gene_synonym="spiH"
FT                   /inference="ab initio prediction:Prodigal:2.60"
FT                   /codon_start=1
FT                   /transl_table=11
FT                   /product="histidine kinase"
FT                   /colour=9
FT   CDS             complement(3086..3241)
FT                   /gene="blpC"
FT                   /gene_synonym="spiP"
FT                   /inference="ab initio prediction:Prodigal:2.60"
FT                   /codon_start=1
FT                   /transl_table=11
FT                   /product="peptide pheromone"
FT                   /colour=9
FT   CDS             complement(3298..4659)
FT                   /gene="blpB"
FT                   /gene_synonym="spiD"
FT                   /inference="ab initio prediction:Prodigal:2.60"
FT                   /codon_start=1
FT                   /transl_table=11
FT                   /product="bacteriocin secretion accessory protein"
FT                   /colour=3
FT   CDS             complement(4670..6823)
FT                   /gene="blpA"
FT                   /gene_synonym="spiABC"
FT                   /inference="ab initio prediction:Prodigal:2.60"
FT                   /codon_start=1
FT                   /transl_table=11
FT                   /product="ABC transporter; ATPase domain, transmembrane
FT                   region and C39 protease domain"
FT                   /colour=3
FT   CDS             7104..7301
FT                   /gene="blpI"
FT                   /gene_synonym="pncA"
FT                   /inference="ab initio prediction:Prodigal:2.60"
FT                   /codon_start=1
FT                   /transl_table=11
FT                   /product="class II bacteriocin precursor"
FT                   /colour=7
FT   CDS             7768..8037
FT                   /gene="blpJ"
FT                   /gene_synonym="pncD"
FT                   /inference="ab initio prediction:Prodigal:2.60"
FT                   /codon_start=1
FT                   /transl_table=11
FT                   /product="class II bacteriocin precursor"
FT                   /colour=7
FT   CDS             8106..8336
FT                   /gene="blpK"
FT                   /gene_synonym="pncE"
FT                   /inference="ab initio prediction:Prodigal:2.60"
FT                   /codon_start=1
FT                   /transl_table=11
FT                   /product="class II bacteriocin precursor"
FT                   /colour=7
FT   CDS             8755..8919
FT                   /gene="pncG"
FT                   /inference="ab initio prediction:Prodigal:2.60"
FT                   /codon_start=1
FT                   /transl_table=11
FT                   /product="membrane protein with putative function in
FT                   immunity"
FT                   /colour=4
FT   CDS             8916..9320
FT                   /gene="blpL"
FT                   /gene_synonym="pncH"
FT                   /inference="ab initio prediction:Prodigal:2.60"
FT                   /codon_start=1
FT                   /transl_table=11
FT                   /product="membrane protein with putative function in
FT                   immunity"
FT                   /colour=4
FT   mobile_element  9381..10342
FT                   /gene="ISSpn7"
FT                   /inference="identification by IS Finder
FT                   (https://www-is.biotoul.fr/)"
FT                   /colour=12
FT   CDS             10477..10731
FT                   /gene="blpM"
FT                   /gene_synonym="pncI"
FT                   /inference="ab initio prediction:Prodigal:2.60"
FT                   /codon_start=1
FT                   /transl_table=11
FT                   /product="class II bacteriocin precursor"
FT                   /colour=7
FT   CDS             10747..10950
FT                   /gene="blpN"
FT                   /gene_synonym="pncJ"
FT                   /inference="ab initio prediction:Prodigal:2.60"
FT                   /codon_start=1
FT                   /transl_table=11
FT                   /product="class II bacteriocin precursor"
FT                   /colour=7
FT   CDS             10969..11178
FT                   /gene="blpP"
FT                   /gene_synonym="pncK"
FT                   /inference="predicted by Prodigal with different settings"
FT                   /inference="indirect experimental evidence for function in
FT                   immunity (Dawid et al., 2007)"
FT                   /codon_start=1
FT                   /transl_table=11
FT                   /product="membrane protein with function in immunity"
FT                   /colour=4
FT   CDS             11194..11343
FT                   /gene="blpO"
FT                   /gene_synonym="pncV"
FT                   /inference="ab initio prediction:Prodigal:2.60"
FT                   /codon_start=1
FT                   /transl_table=11
FT                   /product="class II bacteriocin precursor"
FT                   /colour=7
FT   CDS             11901..12080
FT                   /gene="pncM"
FT                   /inference="predicted by Prodigal in other strains"
FT                   /codon_start=1
FT                   /transl_table=11
FT                   /product="membrane protein with putative function in
FT                   immunity"
FT                   /colour=4
FT   CDS             12352..12735
FT                   /gene="blpX"
FT                   /gene_synonym="pncN"
FT                   /inference="ab initio prediction:Prodigal:2.60"
FT                   /codon_start=1
FT                   /transl_table=11
FT                   /product="membrane protein with putative function in
FT                   immunity"
FT                   /colour=4
FT   CDS             12787..13476
FT                   /gene="blpY"
FT                   /gene_synonym="pncO"
FT                   /inference="ab initio prediction:Prodigal:2.60"
FT                   /codon_start=1
FT                   /transl_table=11
FT                   /product="CAAX amino terminal protease"
FT                   /colour=2
FT   CDS             13518..13751
FT                   /gene="blpZ"
FT                   /gene_synonym="pncQ"
FT                   /inference="ab initio prediction:Prodigal:2.60; modified"
FT                   /codon_start=1
FT                   /transl_table=11
FT                   /product="membrane protein with putative function in
FT                   immunity"
FT                   /pseudo
FT                   /note="truncated due to nonsense mutation"
FT                   /colour=11
FT   CDS             13903..14514
FT                   /gene="pncP"
FT                   /gene_synonym="SP0547"
FT                   /inference="ab initio prediction:Prodigal:2.60"
FT                   /codon_start=1
FT                   /transl_table=11
FT                   /product="CAAX amino terminal protease"
FT                   /colour=2
SQ   Sequence 14514 BP; 4037 A; 2064 C; 2807 G; 4694 T; 912 other;
     ctagtttgct ctttgatttt cattgagtat taacttggtc ttgacttggt caaagtggaa        60
     gcggtcatag gcccgccaag cggcgcgagt tggagcatct ggatcaagag cgctgagtcc       120
     catgagaaga ctggaagtct ggtaaaattt ttctagttca atcaagaatc gattatccac       180
     tgtttcagcc ttggctagaa aaccaagaat agagtttaat tgctcctgaa agcggacgtc       240
     gtcagcactt gcctgtttgc atgcttggta ggctttgttt aagtcagtaa tcaaagtatg       300
     agctcttttg atggggtctg tatctgtcat gggaatgcct cctttaatct gggtgccagt       360
     cttacttctg gcaactgtgt tttgatactg ttagtttatc acttttaatt cttttttttt       420
     tattcaaatc tttaattgtc attgaaatgt cttgaattgc gctgagtgaa ttttatgata       480
     aaatagttgt aagctcatca tgatgttgta gaaaaataat ccttttagga gctttcaaag       540
     actgtttagg attgggtgtg cttgggctag accttttctg ttattctttt cttaggagga       600
     gaatccaatg aaatatatga ttattcagac gcagaaaaca gtctataaag taaacgtcga       660
     cgatatctac tatatccaaa cacatccaac taaagcccat accgtacaga ttgttacaga       720
     aaaagctagt tttaatatgc ttcaaaattt aagtaatctt gagaaccaat gtggggaaac       780
     cttgatgaga tgtcatcgaa attgtttggt taatcttgat aaagtaaaat cgattgattt       840
     tcaagaaaga atcctttttc ttggagaaga aggtcaatac gctgtcaagt atgccagacg       900
     tcgctataga gaaattcgtc aaaaatggtt gaaagaagga gagtaagaag atgagaatat       960
     ttgttttaga agatgatttt tcccaacaga ctagaattga aacgacgatt gagaaactct      1020
     tgaaggaaca tcatatcact ctgagttctt ttgaagtttt tggtaagcca gatcaattgc      1080
     tggcagaggt gcatgagaag ggggcccatc agctattctt tttggatatt gagattcgaa      1140
     atgaggagat gaagggtctg gaagtggcta gaaagattcg ggatcgggat ccgtatgccc      1200
     tgattgtctt tgtgacgact cactcggagt ttatgcccct gtcctttcgc taccaagtgt      1260
     ctgctctgga ttatattgat aaggcccttt cggcagagga gtttgaatct cgtatcgaga      1320
     cagccctcct ctatgccaat ggtcaagaca gtaaaagtct agcggaagat tgcttttact      1380
     ttaaatcaaa atttgctcaa ttccagtatc cttttaaaga ggtttactat ctcgaaacgt      1440
     ccacaagacc ccatcgtgtt attctctata ccaagacaga caggctggaa tttacagcga      1500
     gtctagagga ggttctcaag caggagcctc gtttcttgca gtgccatcgc tcttttctca      1560
     tcaatcctgc caatgtggtg catttagata agaaagaaaa actgcttttc tttcccaatg      1620
     gtggaagttg tctaatcgcg cgttataagg tcagggaagt gtctgaggct attaataact      1680
     tacactgagc taggagagtt tatgaatgtt gcttggatat tgttgtatac acttgttact      1740
     cacggattaa aaattgtcat attctttaag gtagatggaa ttagtctcac ttttgagagg      1800
     atttttaagg cctttctttt taagatactg ttggccgttg tttttggaat gcttggctat      1860
     atggtaggaa atgtttacct atcttatttt atggaaccct tgtacggcat aggcttatct      1920
     ttcttattgt taagagaact tcctaaaaaa ctccttctct tttatggtct ctttccaatg      1980
     atattagtga atctctttta tagaggtgtt tcctattttg tgcttccatt tttgggacaa      2040
     gggcaagtat atgatgacta ctcatttatt tggttatgta taataatttt caatttcttc      2100
     atttctctag cttttttgaa atggttggac tatgatttca ctagcttgag aaaggggatt      2160
     ctcgataaag attttcaaaa gtccctgact cagattaact ggataatggg ggcttactat      2220
     ttggtgatac aaaatctgtc ttactttgaa tatgaacagg ggattcaatc aacgactgtt      2280
     cgccatctca tcctagtgtt ttacctactc ttttttatgg ggggtatcaa gaaattggat      2340
     acctatttga aggacaaact ccatgagaga ctgaaccaag agcaggactt gcgctacaga      2400
     gagatggagc ggtatagtcg gcatatagag gagctttata aggaagtacg gagttttcgc      2460
     catgactaca ccaacctctt gactagctta cgtctgggca ttgaagagga ggatatggag      2520
     cagataaaag agatctacga ctcggtctta aaggattcta gtgaaaaatt gcaggacaat      2580
     aaatatgacc ttggccgatt ggtgaatgtt cgggatcgtg ccctcaaaag tctcctagct      2640
     ggaaaattta taaaagctag agataagaac attgtcttta atgtcgaagt tccagaggag      2700
     attcaggtag agggggtgag tctacttgat tttctaaccg ttgtgtctat cctttgtgac      2760
     aacgctattg aagctagtgt agaagcctgt caacctcatg tttcaattgc cttttttaaa      2820
     aatggagcac aggagacctt tatcattgaa aattccatca aagaagaggg aatcgatatt      2880
     tctgaaatct tctcctttgg agcaagttct aaaggggagg agagaggagt tggtctctat      2940
     accgttatga aaattgtgga aagtcatccc aataccagtc tcaataccac ctgccaagat      3000
     cacgtttttc gtcaggtact tactgtaata catatagaat gaagaaaaaa taagaccgag      3060
     agtgcgttct cttggtcttg tttttttata gttgtattgg ctgataaaat ccttttgtat      3120
     ttttttgttc aattatatta aatctatata agaaatcttc ccaccatcct ccacctataa      3180
     tttggttgag ttcggtagtt gttagttctt gaaatgaagt taggttttgt ttcttatcca      3240
     tgttatgatt ctcctttttg ataagataat aaatagttat agagtgttat ctgaaaatta      3300
     atcagaatgg gttaaaattt tatctttgaa ataatcaaaa tatgttttct ttgtagttac      3360
     actagtgacg cgaccttgta agccatattg gatgagttta ctatcctcgt tagatagttt      3420
     tgcaagagcg gttaatttaa agagattgcc ttgctctgtt ctggtaggag tttgatcaat      3480
     actctgaagt tggccgatga tggtggtgcc gtgatttcca atcttctcca gttttaatct      3540
     tacagtttgt cctttatcta gtaaggggag atagtcagat gatacgtagt aagtgattag      3600
     tacttctctt gtatctgtga tgacagggaa tatttgagca atttctgtac cagttggaat      3660
     tctattttta ccttcaaatt cgctgttcag atgaacgata cctttacttg gagcggttaa      3720
     ggtattattt tctaagcgct gtgtcgcttg atctagttgt acttttaatt ctgttaattg      3780
     attctccacg gttagttgtt gctgtgaggc tgtttgtaaa aactgagtgc ggagtacttc      3840
     aattttggtt gctaaactat tatcataagt tgctacactt ccgataccag cttgctgaat      3900
     tttgaggctt gcgatagatg attccagacc tgcaatactt tgattaattt gagataaaaa      3960
     tggctcctct gccgttcctt gtgtttgtcc ttgagaggct ataagataac gatttaaaat      4020
     tgactggtgc ggattgccag ttggtaagcg tgctctgtta tttatgatag catctctcaa      4080
     ctcttgatat tctccaattt gttgttgaac ttttgtaatt tcttgttcga tggctgatga      4140
     actgctattg gtaagattag cttgatttga aacttcagtg ttagtctttg agatacccag      4200
     ttcaatatca tgggattgtt tagtaaaatt cataaaggta ttatggtagc caaactcatc      4260
     ctcgctagaa aaaagatcag tcgctttttc taagctttgt ttcaagattc caagtccttc      4320
     tttttgcttc tcaagtcttt gtaattgagt tgctaaggca gttttctgac tttcttccat      4380
     tgtttcagag tatttgatga gtaagtcacc tttctcaact acttgatttg ccactaaatg      4440
     attagcaagg ataggattat cactggtcga ctgaatagat gcaatgacac ttgtaggggc      4500
     gatttctcct tgggaagtaa cagtaatttc ttttgtggca acaagggaga aaatcaagat      4560
     gaaagtaaat agtaatgaaa gaggtataat gaacactgtc gcatagttat ggtaacgtct      4620
     ctgataaaac tcgacacttc taaaaagatt aggattcatg acattctcct tatttattga      4680
     atagatgatg gtagaagcct tgcgcctgca ttaactcttg gtgactacca acttcaatga      4740
     ttttcccctg gtcaagaaca atgacacggt tagttcgttc ggctatactg agacgatggg      4800
     ctacaaagag aatggtttta tcagttaggg atataagatt atctataacc tttttctcag      4860
     tcaagacatc aagaccgcta gtagcttcat ctagtattaa aacaggagct ttagttaaaa      4920
     gagcacgagc gagagcgatt cgttgctttt gtcctcctga tagaccagct ccatcagaga      4980
     gctgagtttg atagcccata ggcattcttt caatgtcttg acggatttca gctaattcac      5040
     aagctcttag aatatcttct tggctaatca tatgattacc gcccaaggtt aaattttcca      5100
     agatagagcc attaaagata taggcttgtt ggggtaggta attaatatga cggcgcaaga      5160
     cttttttatc aatgttttta atatcctgat aattgatgga aatatgccct ttgtagggtt      5220
     caaagaaatt gacaatcatt ttggctaaag ttgttttacc agaaccacta actccaacta      5280
     ggctaacctt atctccttgt ttaatcgtga gattaatatc tgttaaggta tctcgtccaa      5340
     aaccatactt ataagaaagg ttatcaaatt caatatcgcc catcaaaaaa tgtgaatgaa      5400
     cagggttttc tggggcttgg aactcagatt cgactaaata gacctcgttt aaacggttat      5460
     tagcgacctt cgcagattgg agtttggttt ggaggttgat aatattttcc ataggagttg      5520
     taaagtaaga aagaagtgta ttaaaggtaa tcagctgacc gatagaaatt ttactcgaca      5580
     tgactaattg agcgccaaac cataggataa ggatattcag aactaatttt gttccctgct      5640
     ttaaactcgt ttgtaaaata gaatatttac tgagcttaaa ggatttttcc aaataatcta      5700
     caaattcgct gtctatattt tgatagcgat tttcttcact cgtgagcgac tttatagttt      5760
     caatcccgtt gatatcttcg ataatggcag agctaaccat agaattactt tgcatgacat      5820
     catggttcat tttttcaaaa ggtttcataa aagaaaagat gatgaacatg tatataggaa      5880
     tagaaataag agaaagaagg aagagattag ggttttgtgc cagtaagacg ccccctacaa      5940
     gaatcagaat agaaacatcc aggaaaagag aaagaatggt agaagccaag gcatctataa      6000
     tagagttagc atctgtgaac cgtgaaatga tttctcctgt acgacgtgtc gcaaagaaag      6060
     acatgggaag ttcaaaaata tggcgaatat aggataaaat cacatcaatg cttaatctct      6120
     ggctcagaac ggttaggaga taatctctgg agaagctcat gacttgttgg aggatatagg      6180
     tgataaccag accaactgag atgattccta aagttgattt catctgattt gggatgtatt      6240
     catctaagat tccttggaga taataagaac cacctatatt gataatagtg accaataagc      6300
     ttgagagaac aatgtaagca atgagagatt tttgtttgaa aatcagagga aggaagctta      6360
     gtagaccatt ctttttatct ttatggggtt gatagctggg tttgggagct agaaaaatag      6420
     ctactccagt ccattcagag aaaaagcgtt cttttgacat tttagtgatt tttacagaag      6480
     ggtcaggatc accaataatc agatagtctt tctttgtttg atagacaaca tagtaatgtt      6540
     ggagttttcc ttctttgtta acgtgaacga taaatggata ggggacatca ctcatgtcaa      6600
     agagcgtttt atctgcttga acaggtcttg tttcaaagcc catttcatca gcggctttta      6660
     caatgccaag agcagtcgtc ccttctttat tggtctttgc aagttctctc aagtgagcta      6720
     gagaaaaatc tgaaccatag aatttagtaa tcgaggctaa ggcagcgaca ctacagtctc      6780
     tcgcatctat ttgaggaaca aatgtacgtt tataagaagt cattggcaat tcttttcata      6840
     tagtggatag gtctattatg tcataaaact aagttcatat tttatgaaat cttgaatagt      6900
     cattaaaact tcctgaatgg taaaaaagtg attagaaatt atttttttta aacatttaga      6960
     ggtggcttga aataaaaaag ctaattcaag acgtttcgat gacaattcaa gatctggatg      7020
     aaaaatttta aaaaacgatg atatactaaa cttatcaaag ttacaacaag acaaaaataa      7080
     aaaaagaaaa aggagtattt gtcatgaata caaaaatgat ggaacaattt gagattatgg      7140
     ataatgaaga actcgaaata gttagtggag gaagaggcaa tttaggatct gcaatcggtg      7200
     gttgtattgg agcagtacta ttagctgctg cgactggtcc gataactggg ggagcagcaa      7260
     cacttatttg tgtaggttca ggaattatgt cctctttgta agattatgat tcttaaatat      7320
     agtattatta tcgctattaa tttactgtct tatttactta cttacaaaat atcaaagtta      7380
     tctaagaatg atgagaataa gatagttagc aaaattttaa ttatattatc aatcgtttat      7440
     gtaatcgttg atgctttact tagttgatgg attggtagga ataaaaaact taactataaa      7500
     ctattattta ctaatatttt ttgctttctg caagttaata aatagtatag taaaactttt      7560
     tattgcaagg agaataacga aattaagata ttttagatac tcaagattat tgaaatctta      7620
     gactaaaaaa taggtactgc tacctttaag aagatagtag acgtgtatac ttttttaaga      7680
     aaatcaaaaa gatactataa aaaatctatt tgtttattga atttaagact ttggtaacaa      7740
     attgaaaata aaaaggagat attcatcatg aatacaaaaa tgttgtcaca gttagaggtt      7800
     atggatactg aaatgcttgc gaaagttgaa ggggggtata gctccactga ttgtcaaaat      7860
     gcactgatta caggagtcac tacgggaatt ataactggtg gaacgggagc aggtttggcc      7920
     actttaggag tagctggact tgctggtgca tttgttggag cacacattgg tgcaattggg      7980
     ggtggattaa catgcttagg aggtatggtt ggtgataaat tgggactaag ttggtaagac      8040
     ttatagtaaa attatgagga ttctattctg atttatttta gttttttaaa aaaggagtat      8100
     ttgtcatgga tacaaaaatg atgtcacaat tttctgttat ggatactgaa atgcttgctt      8160
     gcgttgaagg tggcggatgc aattggggag attttgccaa agcaggtgtt ggaggagcag      8220
     cagcaagagg tcttcaacta ggcattaaaa caggaacatg gcaaggtgca gcaactggtg      8280
     ctgcgggtgg agctatactt ggaggtgtag cctatgcagc aacatgttgg tggtaattat      8340
     ggattttaaa agttttatta ttggtttagt agttggtata tttggtcctt atatggataa      8400
     tttaattaga aaaatatttt caaaatttcc caaaaaggat acagatagta ccccctaaaa      8460
     aataaatttc tcccctgtat ttgctagctt aatttacagg ggagtttctt taattttgtt      8520
     tcgcctgtca aaatgatatg tgatagcagg atgaaaagtc tacaaacaag ttggtatcaa      8580
     tacaatataa agaggaaagt atgtttttca tgcttgcttt tttaattttt acaattcaag      8640
     aggttttgat gaccatttat gatttgagtg atccaaggtc aaaataagtg ctatactagc      8700
     agtgtaaatg ttcttgctca actaagataa atcgcacatt taggaggaaa tcttatgaag      8760
     aaaaaaatac tgattatttt cgttctgtat ctaatcatgt ccatctttct atatccgctt      8820
     agggagagtg cttggtatca gctattttat accatagcct atgtgattgc agttatgatc      8880
     tattttgcta tcaataaaaa gaaaggagaa aagaaatgaa aacttttctt gctaaaaaac      8940
     ggaacatctt ccttgcgaga ttgttcttag gtcagttgcc cttgcttgtt tctacttatc      9000
     tatttctatc tcgtcagttt ttaaattttt ccgtagtttt ccaatttctt ttagtagtta      9060
     ttaacttggc ttctattttg gttactgttt atctcactag ggaaatgagg ataagagagt      9120
     ttgaagatga tgatttggtt agtcctagaa ccaatcaact tatgttcatc ggcttgacag      9180
     gttttatgtc tattatttgt ttgtatagag gtatcacagc aggagaatcc taccaacaaa      9240
     taatcgctta tattggcgct gttctctgct taatcatcat gcttctgctc atgtggggct      9300
     tgaagtatta taaaaagtag agcttaatga agtataaaag aaaagggtaa gtgtttttgc      9360
     aatacttacc cttttataat agattccctg cgaaacaaaa tatggnnnnn nnnnnnnnnn      9420
     nnnnnnnnnn nnnnnnnnnn nnnnnnnnnn nnnnnnnnnn nnnnnnnnnn nnnnnnnnnn      9480
     nnnnnnnnnn nnnnnnnnnn nnnnnnnnnn nnnnnnnnnn nnnnnnnnnn nnnnnnnnnn      9540
     nnnnnnnnnn nnnnnnnnnn nnnnnnnnnn nnnnnnnnnn nnnnnnnnnn nnnnnnnnnn      9600
     nnnnnnnnnn nnnnnnnnnn nnnnnnnnnn nnnnnnnnnn nnnnnnnnnn nnnnnnnnnn      9660
     nnnnnnnnnn nnnnnnnnnn nnnnnnnnnn nnnnnnnnnn nnnnnnnnnn nnnnnnnnnn      9720
     nnnnnnnnnn nnnnnnnnnn nnnnnnnnnn nnnnnnnnnn nnnnnnnnnn nnnnnnnnnn      9780
     nnnnnnnnnn nnnnnnnnnn nnnnnnnnnn nnnnnnnnnn nnnnnnnnnn nnnnnnnnnn      9840
     nnnnnnnnnn nnnnnnnnnn nnnnnnnnnn nnnnnnnnnn nnnnnnnnnn nnnnnnnnnn      9900
     nnnnnnnnnn nnnnnnnnnn nnnnnnnnnn nnnnnnnnnn nnnnnnnnnn nnnnnnnnnn      9960
     nnnnnnnnnn nnnnnnnnnn nnnnnnnnnn nnnnnnnnnn nnnnnnnnnn nnnnnnnnnn     10020
     nnnnnnnnnn nnnnnnnnnn nnnnnnnnnn nnnnnnnnnn nnnnnnnnnn nnnnnnnnnn     10080
     nnnnnnnnnn nnnnnnnnnn nnnnnnnnnn nnnnnnnnnn nnnnnnnnnn nnnnnnnnnn     10140
     nnnnnnnnnn nnnnnnnnnn nnnnnnnnnn nnnnnnnnnn nnnnnnnnnn nnnnnnnnnn     10200
     nnnnnnnnnn nnnnnnnnnn nnnnnnnnnn nnnnnnnnnn nnnnnnnnnn nnnnnnnnnn     10260
     nnnnnnnnnn nnnnnnnnnn nnnnnnnnnn nnnnnnnnnn nnnnnnnnnn nnnnnnnagg     10320
     attctagttt tgcaggaagt ctaatgtaat ttttgcaatt caagacgttt cgatgactat     10380
     tcaagatctg gatgaaaaat tttaaaaaac gatgatatac taaacttgtc aaagttacaa     10440
     caagacaaaa attaaaaata aaaaagagta tttgtcatgg atacaaaaat tatggaacaa     10500
     tttcatgaaa tggatataac tatgttatct agtattgaag gaggcaagaa taattggcaa     10560
     actaatgtct tagaaggtgg tggtgctgct tttggtggct gggggctagg gacagctatt     10620
     tgtgctgcga gtggtgttgg agcaccattt atgggagcat gtggatacat aggagctaaa     10680
     tttggtgtgg atctttgggc aggagtaaca ggggcaacgg gtggatttta ataaaaggag     10740
     acttgtatga atacttattg taatataaat gaaacaatgc tgagtgaggt ttatggaggt     10800
     aattccggag gagcagctgt agttgctgct ttaggttgtg cagcgggtgg agtgaaatat     10860
     gggagacttc taggaccatg gggcgctgca ataggaggaa ttggaggagc agtggtttgt     10920
     ggatatttag cctataccgc tacatcataa aaatgaaagc taaattttat gaaggctata     10980
     ttctttatta ttctcttcgc ttttcaaacc tatcttattt atctatccat aagtatctcc     11040
     gataaaaaac aaaagactat tgaattaaca tcattgaatt gttttgtcat attatttcta     11100
     atctatgata aattaatttt tctctttatt gcctatgttt ttttgataat ttttatatta     11160
     aacttgttcc gtaactgaaa agtgatatac tatatggata caaaaatgat gtcacaattt     11220
     gcagttatgg ataatgaaat gcttgcttgc gttgaaggtg gagatattga ttggggaaga     11280
     aaaattagtt gtgcagcagg ggttgcatat ggcgcaattg atgggtgtgc aacaacggtt     11340
     tgacatttct attgggacca tttgctatag gaataggtgt aactggtgct gcaggtggag     11400
     ctatacttgg aggtgtagcc tatgcagcaa tatgttggtg gtaattatgg attttaaaag     11460
     ttttattatt ggtttagtag ttggtatatt tggtccttat atggatgact taattagaaa     11520
     aatattttca aaatcttcca aaaaggatac ggatagtact ctctaaaaaa taaatttctc     11580
     ccctgtattt gctagcttaa tttacagggg agtttcttta atattgtttc gcctgtcaaa     11640
     atgatatgtg atagcaggat gaaaagtcta caaacaagtt ggtatcaata caatataaag     11700
     aggaaagtat gtttttaatg cttacttttt aaatttttta acaattcaag atgtttcgat     11760
     gacaattcaa gatttggatg aaaaatttta aaaaacaatg atatactaaa cttgtcaaag     11820
     ttgcaacggg tgctgctaca ttatgttaaa aatcgctctt gattgataag ctggatttgt     11880
     taggaaagga gtaaataatt atggataaga aaaagatagt ttcgactata atatgtatag     11940
     tatttcttgt agtgtcagta gataattttt ttagagactt aaccccgtta ctgttcattt     12000
     taaatattat tggcctgtct tgcttttcag tgctaacata cattaacata aaagagatac     12060
     tcttaaatat aagtaaatga tgatttggtt agtcctagaa ccaatcaact tatgtttatc     12120
     ggcttggcag attttatgtt tgtcatttgt ttgtatagag gtatttcaga aacagaattc     12180
     tatcaacaac taatcgctta tataggtgta ttctctgctt gtttatcacg cttctgctca     12240
     tgtggggctt gaagtattat aaaaagtagc tttctatcct tttctgacag gatatttgag     12300
     tagaaggctc tattaaattg ttagtgaaat aaatgaatgg aggtatttaa tatgaaatac     12360
     agattatttt ttgttatttt cttgagtagt gtgttggata ttcttttagg gacattttta     12420
     caaatctcta tcgtatctat tgggtggctt gttctttaca gtggtttgtt tgaagtagga     12480
     gttttccttc ttgctaataa aggggtggcg gtaaaaatca aggaagtaga tattcgaaat     12540
     cgctttaaat ttatttttgg aaaaacctta tggtttcaaa ttcttttgct catctttttg     12600
     ataatcaaac tttatcttgg tttggatgcg aggttgattt tattctatgg acatattttc     12660
     attgtcttta atgccttaat gtatctatta tctagtagtc aggttagcct taaaaaaaac     12720
     aaactgtctt cttaatctta cagcagtaga gtctgacaag gtgaggtcat agtagggagg     12780
     atttctatga aaaagtatca acttctattc aaaataagtg cagtcttctc ttacttattt     12840
     ttcgtatttg gtctttctca gctgacgctt atcgtccaaa attattggca attttcttcc     12900
     cagattggta atttcgtctg gattcaaaat atcttgagtt tactttttat tggagtcatg     12960
     attgtggttc ttgttaagac aggccatggt tatctcttcc gcattccaag aaaaaaatgg     13020
     ctttggtatt cgattttgac agtattagtg gtagtgttcc agatctcttt taacgttcag     13080
     acagctaaac atgttcagtc aactgcggaa ggttgggctg tattgattgg ttatagtggg     13140
     actaactttg cagagctagg tatttatata gccctgttct ttctggttcc actgatggaa     13200
     gaattgattt atagaggatt actgcaacat gctttcttta agcattcgcg atttggtctt     13260
     gatttgcttc ttccttctat tttatttgct ctccctcatt tttcaagcct gcctagtctg     13320
     ttagatatct tcgtctttgc aacagttgga atcatctttg ctggtttgac ccgctatacc     13380
     aagagcattt atccatccta tgcggtgcat gtgatcaata atattgtagc gaccttcccg     13440
     tttttgctca cttttctaca tagggtcttg gggtaaaaaa acaaaaggct tgcttttcag     13500
     ccatagagga ggtcatcatg tataaacact tatttttcct agattccaaa actttagatc     13560
     ggttgacacc ctatattcta gtcttggctt ctgacaccat tgcttttaat gtttttgtgc     13620
     tcacctttgt atctgcggtg gtttttaatt tcctaaattc catgctagct ttaatggcta     13680
     tcttcttatg agctggctat gtggtcggat tttggttact aatactcaat gaaaatcaaa     13740
     gagcaaacta ggaaactagc cgcaggctgt acttgagtac ggcaaggcga cgttgacgtg     13800
     gtttgaattt gattttcgaa gagtataaaa tggtttgttt tggaaaggct agaactaaag     13860
     gatgacttgt agggaagtct gtttgttgag gaggataatt ttatggagtt ttttgataaa     13920
     tttcatgcct tgtgttttgg atttttagta ctactaatcg tcattacagt tccttatacg     13980
     attaaccatg gggatttttt tcaaaatgaa tctgaattga ttattgtaag tcttcttgta     14040
     acctcgttga gtgttgttta tgctagacag tttgaaatga tttcttttgg gatgttaagc     14100
     aagaaacaac tcttgctctt cattgaaatc tttcttctaa gtgtccttga gacgctggtt     14160
     tatattcatt tcttcgctat ttcttctggc gcaggagttc aacacttggc ggaagtcagc     14220
     agaggaattt ctctgtcttt gattttgact acctcagttt ttggccccat ccaggaggaa     14280
     ctcattttca gaggacttct tcaaggtgcg gtttttgaca attcttggtt agggcttgtg     14340
     ctaacttcct ctctcttttc tttcatgcat ggaccttcta atgtcccttc gtttattttt     14400
     tatctacttg ggggcttgtt gctgggcctt gcttataaaa agagccaaaa cttatgggtt     14460
     tctactctag tccacatgtt ttacaacagt tggccactcc tatattattt ataa           14514
//
