# Supplementary material for: Genomic analyses of pneumococci reveal a wide diversity of bacteriocins – including pneumocyclicin, a novel circular bacteriocin
Source: BMC Genomics. 2015 Jul 28;16(1):554. doi: 10.1186/s12864-015-1729-4 (PMC4517551; doi:10.1186/s12864-015-1729-4)
Supplement: Additional file 9: — Sequence and annotation files for blp cassette prototypes. [file 12864_2015_1729_MOESM9_ESM.zip › blp_prototype19f_Sp03-2672.fasta]

>blp_cassette_prototype19f_Sp03-2672
ctagtttgctctttgattttcattgagtattaacttggtcttgacttggtcaaagtggaa
gcggtcataggcccgccaagcggcgcgagttggagcatctggatcaagagcgctgagtcc
catgagaagactggaagtctggtaaaatttttctagttcaatcaagaatcgattatccac
tgtttcagccttggctaaaaaaccaagaatagagtttaattgctcctgaaagcggacgtc
gtcagcgcttgcctgtttgcatgcttggtaggctttgtttaagtcagtaatcaaagtatg
agctcttttgatggggtctgtatctgtcatgggaatgcctcctttaatctgggtgccagt
cttacttctggcaactgtgttttgatactgttagtttatcatttttaattcttttttttt
attcaaatctttaattgtcattgaaatgtcttgaattgcgctgagtgaattttatgataa
aatagttgtaagctcatcatgatgttgtagaaaaataatccttttaggagctttcaaaga
ctgtttaggattgggtgggcttgggctagaacttttctgttattcttttcttaggaggag
aatccaatgaaacatatgattattcagacgcagaaaacagtctataaagtaaacgtcgac
gatatctactatatccaaacacatccaactaaagcccataccgtacagattgttacagaa
gaagctagttttaatatgcttcaaaatttaagtaatcttgagaaccaatatggggaaacc
ttgatgagatgtcatcgaaattgtttggttaatcttgataaattaaaatcgattgatttt
caagaaagaatcctttttctcggagaagaaggtcaatacgctgtcaagtatgccagacgt
cgctatagagaaattcgtcaaaaatggttgaaagagggagagtaagaagatgagaatatt
tgttttagaggatgatttttcccaacagactaggattgaaacgacgattgagaaactctt
gaaggaacatcatatcactcccagctcttttgaggtatttggcaagccagaccaactgct
ggcagaggtgcatgagaagggggcccatcagctattctttttggatattgagattcgaaa
tgaggagatgaagggtctggaagtggctagaaagattcgggatcgggatccgtatgccct
gattgtctttgtgacgactcactcggagtttatgcccctgtcctttcgctaccaagtgtc
tgctctggactatattgataaggccctttcggcagaggagtttgaatctcgtatcgagac
agccctcctctatgccaatggtcaagacagtaaaagtctagcggaagattgcttttactt
taaatcaaaatttgctcaattccagtatccttttaaagaggtttactatctcgaaacgtc
cacaagaccccatcgtgttattctctataccaagacagacaggctggaatttacagcgag
tctagaggaggttctcaagcaggagcctcgtctcttgcagtgccatcgctcttttctcat
caatcctgccaatgtggtgcatttagataagaaagaaaaactgcttttctttcccaatgg
tggaagttgtctaatcgcgcgttataaggtcagggaagtgtctgaggctattaataactt
acactgagctaggagagtttatgaatgttgcttggatattgttgtatacacttgttactc
acggattaaaaattgtcatattctttaaggtagatggaattagtctcacttttgagagga
tttttaaggcctttctttttaagatactgttggccgttgtttttggaatgcttggctata
tggtaggaaatacttatctatcttattttatggaacccttgtacggcataggcttatctt
tcttattgttaagagaacttcctaaaaaactccttctcttttatggtctctttccaatga
tattagtgaatctcttttatagaggtgtttcctattttgtgcttccatttttgggacaag
ggcaagtatatgatgactactcatttatttggttatgtataataattttcaatttcttca
tttctctagcttttttgaaatggttggactatgatttcactagcttgagaaaggggattc
tcgataaagattttcaaaagtccctgactcagattaactggataatgggggcttactatt
tggtgatacaaaatctgtcttactttgaatatgaacaggggattcaatcaacgactgttc
gccatctcatcctagtcttttacctgctcttttttatggggattatcaagaaattggata
cctatttgaaggacaaactccatgagagactgaaccaagagcaggacttgcgctacagag
agatggagcggtatagtcggcatatagaggagctttataaggaagtacggagttttcgcc
atgactacaccaacctcttgactagcttacgtctgggcattgaagaggaggatatggagc
agataaaagagatctacgactcggtcttaaaggattctagtgaaaaattgcaggacaata
aatatgaccttggtcgattggtgaatattcgtgataaagccctcaaaagtctcctagcag
ggaaatttctaaaagctagagataagaacattgtctttaatgtcgaagttccagaggaga
ttcaggtagaggggatgagtctacttgattttctaaccgttgtgtctatcctttgtgaca
acgctattgaagctagtgtagaagcctgtcaacctcatgtttcaattgcctttttaaaaa
atggagcacaggagacctttatcattgaaaattccatcaaagaagagggaatcgatattt
ctgaaatcttctcctttggagcaagttctaaaggggaggagagaggagttggtctctata
ccgttatgaaaattgtggaaagtcatcccaataccagtctcaataccacctgccaagatc
acgtttttcgtcaggtacttactgtaatacatatagaatgaagaaaaaataagaccgaga
gtgcgttctcttggtcttgtttttttatagttgtattggctgatgaaatccttttgtatt
tttttgttcaattatattaaatctatataagaaatcttcccaccatcctccacctataat
ttggttgagttcggtagttgttagttcttgaaatgaagttaggttttgtttcttatccat
gttatgattctcctttttgataagataataaatagttatagagtgttatctgaaaattaa
tcagaatgtgttaaaattttatctttgaaataatcaaaatatgttttctttgtagttaca
ctagtgacgcgaccttgtaagccatattggatgagtttactatcctcgttagatagtttt
gcaagagcggttaatttaaagagattgccttgctctgttctggtaggagtttgatcaata
ctctgaagttggccgatgatggtggtgccgtgatttccaatcttctccagttttaatctt
acagtttgtcctttatctagtaagaggagatagtcagatgatacgtagtaagtgattagt
acttctcttgtatctgtgatgacagggaatatttgagcaatttctgtaccagttggaatt
ctatttttaccttcaaattcgctgttcagatgaacgatacctttacttggagcggttaag
gtattattttctaagcgctgtgtcgcttgatctagttgtacttttaattctgttaattga
ttctccacggttagttgttgctgtgaggctgtttgtaaaaactgagtgcggagtacttca
attttggttgctaaactattatcataagttgctacacttccgataccagcttgctgaatt
ttgaggcttgcgatagatgattcaagacttgcaatactttgattaatttgagataaaaat
ggctcctctgccgttccttgtgtttgtccttgagaggctataagataacgatttaaaatt
gactggtgcggattgccagttggtaagcgtgctctgttatttatgatagcatctctcaac
tcttgatattctccaatttgttgttgaacttttgtaatttcttgttcgatggctgatgaa
ctgctattggcaagattagcttgatttgaaacttcggtgttagtctttgtgatacccagt
tcaatatcatgggattgtttagtaaaattcataaaggtattatggtagccaaactcatcc
tcgccagaaaaaagatcagtcgctttttctaaactttgtttcaaaattccaagtccttct
ttttgcttctcaagtctttgtaattgagtttctaaggcagttttctgactctcatccatt
gtttcagagtatttgatgagtaagtcacctttttcaactacttgatttgccactaaatga
ttagcaaggataggattatcactggttgactgaatggatgcaatgacacttgtaggggcg
atttctccttgggaagtaacagtaatttcttttgtggcaacaagggagaaaatcaagatg
aaagtaaacagtaatgaaagaggtataattaacactgtcgcatagttatggtaacgtctc
tgataaaactcgacgcttctaaaaagattaggattcatgacattctccttatttattgaa
cagatgatggtagaagccttgcgcctgcattaactcttggtgactaccaacttcaatgat
tttcccctggtcaagaacaatgacacggttagttcgttcggctatactgagacgatgggc
tacaaagagaatggttttatcagttagggacataagattatctataacttttttctcagt
caagacatcaagaccgctagtagcttcgtctagtattaaaacaggagatttagttaaaag
agcacgagcgagggctattcgttgcttctgtcctcctgatagaccagctccatcagagag
ctgagtttgatagcccataggcattctttcaatgtcttgacggatttcagctaattcaca
agctcttagaatatcttcttggctaatcatatgattaccgcccaaggttaaattttccaa
gatagagccattaaagatataggcttgttggggtaggtaattaatatgacggcgcaagac
ttttttatcaatgtttttaatatcctgatgattgatggaaatatgccctttgtagggttc
aaagaaattgacaatcattttggctaaagttgttttaccagaaccactaactccaactag
gctaaccttatctccttgtttaatcgtgagattaatatctgttaaggtatctcgtccaaa
accatacttataagaaaggtcatcaaattcaatatcgcccatcaaaaaatgtgaatggac
agggttttcttgaacttgaaattcagattcgactagatagacttcgttcaaacggttatt
agcgaccttcgcagatgggagtttggtttggaggttgataatattttccataggagttgt
aaagtaagaaaaaagtgtgttaaaggtaatcagctgaccgatagaaattttactcgacat
gactaattgagcgccaaaccataggataaggatattcagaactaattttgttccctgctt
taaactcgtttgtaaaatagaatatttactgagcttaaaggatttttccaaataatctac
aaattcgctgtctatattttgatagcgattttcttcactcgtgagcgactttatagtttc
aatcccgttgatatcttcgataatggcagagctaaccatagaattactttgcatgacatc
atggttcattttttcaaaaggtttcataaaagaaaagatgatgaacatgtatataggaat
ggaaagaagagaaaggaggaagagattagggttttgtgccagcaagactccccctacaag
aatcagaatagaaacatccagaaaaagagaaagaatggtagaagccaaggcatctataat
agagttagcatctgtgaaccgtgaaatgatttctcctgtacgacgtgtcgcaaagaaaga
catgggaagttcaaaaatatggcgaatataggataaaatcacatcaatgcttaatctctg
gctcagaacggttaggagataatctctggagaagctcatgacttgttggaggatataggt
gataacctaggtgataaccagaccaactgagatgattcctaaagttgatttcatctgatt
tggaatgtattcatccaagattccttggagatagtaagaaccacctatattgataatagt
gaccaataagcttgagagaacaatgtaagcaatgagagatttttgtttgaaaatcagagg
aaggaagcttgcttagtagaccattctttttatctttatggggttgatagctgggtttgg
tagctagaaaaatagctactccagtccattcatagaaaaagcgttcttttgacattttag
tgatttttacagaagggtcaggatcaccaataatcagatagtctttctttgtttgataga
caacatagtaatgttggagttttccttctttgttaacgtgaacgataaatggatagggga
catcactcatgtcaaagagcgttttatctgcttgaacaggtcttgtttcaaagcccattt
catcagcggcttttacaatgccaagagcagtcgtcccttctttattggtctttgcaagtt
ctctcaagtgagctagagaaaaatctgaaccatagaatttagcaatcgaggctaaggcag
cgacaccacagtctctcgcatctatttgaggaacaaatgtacgtttataagaagtcattg
gcaattcttttcatatagtggataggtctattatgtcataaaactaagttcatattttat
gaaatcttgaatagtcattaaaacttcctgaatggtaaaaaagtgattagaaattatttt
ttttaaacatttagaggtggcttgaaataaaaaagctaattcaagacgtttcgatgacaa
ttcaagatctggatgaaaaattttaaaaaacgatgatatactaaacttatcaaagttaca
acaagacaaaaataaaaaaagaaaaaaggagtatttgtcatgaatacaaaaatgatggaa
caattttctgttatggataatgaagaactcgaaatagttagtggaggaagaggcaattta
ggatctgcaatcggtggttgtattggagcagtactattagctgctgcgactggtccgata
actgggggagcagcaacacttatttgtgtaggttcaggaattatgtcctctttgtaagat
tatgattcttaaatatagtattattatcgctattaatttactgtcttatttacttactta
caaaatatcaaagttatctaagaatgatgagaataagatagttagcaaaattttaattat
attatcaatcgtttatgtaatcgttgatgctttacttagttgatggattggtaggaataa
aaaacttaactataaactattatttactaatattttttgctttctgcaagttaataaata
gtatagtaaaactttttattgcaaggagaataacgaaattaagatattttagatactcaa
gattattgaaatcttagactaaaaaataggtactgctacctttaagaagatagtagacgt
atatacttttttaagaaaatcaaaaagatactataaaaaatctatttgtttattgaattt
aagactttggtaacaaattgaaaataaaaaggaggtattcatcatgaatacaaaaatgtt
gtcacagttagaggttatggatactgaaatgcttgcgaaagttgaaggggggtatagctc
cactgattgtcaaaatgcactgattacaggagtcactacgggaattataactggtggaac
tggagcaggtttggccactttaggagtagctggacttgctggtgcatttgttggagcaca
cattggtgcaattgggggtggattaacatgcttaggaggtatggttggtgataaattggg
actaagttggtaagacttatagtaaaattatgaggattctattctgatttattttagttt
tttaaaaaaggagtatttgtcatggatacaaaaatgatgtcacaattttctgttatggat
actgaaatgcttgcttgcgttgaaggtggcggatgcaattggggagattttgccaaagca
ggtgttggaggagcagcagcaagaggtcttcaactaggcattaaaacaggaacatggcaa
ggtgcagcaactggtgctgcgggtggagctatacttggaggtgtagcctatgcagcaaca
tgttggtggtaattatggattttaaaagttttattattggtttagtagttggtatatttg
gtccttatatgtataatttaattagaaaaatattttcaaaatttcccaaaaaggatacag
atagtaccccctaaaaaataaatttctcccctgtatttgctagcttaatttacaggggag
tttctttaattttgtttcgcctgtcaaaatgatatgtgatagcaggatgaaaagtctaca
aacaagttggtatcaatacaatataaagaggaaagtatgtttttaatgcttactttttaa
attttttaacaattcaagatgtttcgatgaccatttatgatttgagtgatccaaggtcaa
aataagtgctatactagcagtgtaaatgttcttgctcaactaagataaatcgcacattta
ggaggaaatcttatgaagaaaaaaatactgattattttcgttctgtatctaatcatgtcc
atctttctatatccgcttagggagagtgcttggtatcagctattttataccatagcctat
gtgattgcagttatgatctattttgctatcaataaaaagaaaggagaaaagaaatgaaaa
ctttttttgctaaaaaacggaacatcttccttgcgagattgttcttaggtcagttgccct
tgcttgtttctacttatctatttctatctcgtcagtttttaaatttttccgtagttttcc
aatttcttttagtagttattaacttggcttctattttggttactgtttatctcactaggg
aaatgaggataagagagtttgaagatgatgatttggttagtcctagaaccaatcaactta
tgttcatcggcttgacaggttttatgtctattatttgtttgtatagaggtatcacagcag
gagaatcctaccaacaaataatcgcttatattggcgctgttctctgcttaatcatcatgc
ttctgctcatgtggggcttgaagtattagacttgttcggaatctagttcactnnnnnnnn
nnnnnnnnnnnnnnnnnnnnnnnnnnnnnnnnnnnnnnnnnnnnnnnnnnnnnnnnnnnn
nnnnnnnnnnnnnnnnnnnnnnnnnnnnnnnnnnnnnnnnnnnnnnnnnnnnnnnnnnnn
nnnnnnnnnnnnnnnnnnnnnnnnnnnnnnnnnnnnnnnnnnnnnnnnnnnnnnnnnnnn
nnnnnnnnnnnnnnnnnnnnnnnnnnnnnnnnnnnnnnnnnnnnnnnnnnnnnnnnnnnn
nnnnnnnnnnnnnnnnnnnnnnnnnnnnnnnnnnnnnnnnnnnnnnnnnnnnnnnnnnnn
nnnnnnnnnnnnnnnnnnnnnnnnnnnnnnnnnnnnnnnnnnnnnnnnnnnnnnnnnnnn
nnnnnnnnnnnnnnnnnnnnnnnnnnnnnnnnnnnnnnnnnnnnnnnnnnnnnnnnnnnn
nnnnnnnnnnnnnnnnnnnnnnnnnnnnnnnnnnnnnnnnnnnnnnnnnnnnnnnnnnnn
nnnnnnnnnnnnnnnnnnnnnnnnnnnnnnnnnnnnnnnnnnnnnnnnnnnnnnnnnnnn
nnnnnnnnnnnnnnnnnnnnnnnnnnnnnnnnnnnnnnnnnnnnnnnnnnnnnnnnnnnn
nnnnnnnnnnnnnnnnnnnnnnnnnnnnnnnnnnnnnnnnnnnnnnnnnnnnnnnnnnnn
nnnnnnnnnnnnnnnnnnnnnnnnnnnnnnnnnnnnnnnnnnnnnnnnnnnnnnnnnnnn
nnnnnnnnnnnnnnnnnnnnnnnnnnnnnnnnnnnnnnnnnnnnnnnnnnnnnnnnnnnn
nnnnnnnnnnnnnnnnnnnnnnnnnnnnnnnnnctttttacagttaccgaacaagtctat
tataaaaagtagagcttaatgaagtataaaagaaaagggtaagtgtttttgcaatactta
cccttttataatagattccctgcgaaacaaaatatggnnnnnnnnnnnnnnnnnnnnnnn
nnnnnnnnnnnnnnnnnnnnnnnnnnnnnnnnnnnnnnnnnnnnnnnnnnnnnnnnnnnn
nnnnnnnnnnnnnnnnnnnnnnnnnnnnnnnnnnnnnnnnnnnnnnnnnnnnnnnnnnnn
nnnnnnnnnnnnnnnnnnnnnnnnnnnnnnnnnnnnnnnnnnnnnnnnnnnnnnnnnnnn
nnnnnnnnnnnnnnnnnnnnnnnnnnnnnnnnnnnnnnnnnnnnnnnnnnnnnnnnnnnn
nnnnnnnnnnnnnnnnnnnnnnnnnnnnnnnnnnnnnnnnnnnnnnnnnnnnnnnnnnnn
nnnnnnnnnnnnnnnnnnnnnnnnnnnnnnnnnnnnnnnnnnnnnnnnnnnnnnnnnnnn
nnnnnnnnnnnnnnnnnnnnnnnnnnnnnnnnnnnnnnnnnnnnnnnnnnnnnnnnnnnn
nnnnnnnnnnnnnnnnnnnnnnnnnnnnnnnnnnnnnnnnnnnnnnnnnnnnnnnnnnnn
nnnnnnnnnnnnnnnnnnnnnnnnnnnnnnnnnnnnnnnnnnnnnnnnnnnnnnnnnnnn
nnnnnnnnnnnnnnnnnnnnnnnnnnnnnnnnnnnnnnnnnnnnnnnnnnnnnnnnnnnn
nnnnnnnnnnnnnnnnnnnnnnnnnnnnnnnnnnnnnnnnnnnnnnnnnnnnnnnnnnnn
nnnnnnnnnnnnnnnnnnnnnnnnnnnnnnnnnnnnnnnnnnnnnnnnnnnnnnnnnnnn
nnnnnnnnnnnnnnnnnnnnnnnnnnnnnnnnnnnnnnnnnnnnnnnnnnnnnnnnnnnn
nnnnnnnnnnnnnnnnnnnnnnnnnnnnnnnnnnnnnnnnnnnnnnnnnnnnnnnnnnnn
nnnnnnnnnnnnnnnnnnnnnnnnnnnnnnnnnnnnnnnnnnnnnnnnnaggattctagt
tttgcaggaagtctaatgtaatttttgcaattcaagacgtttcgatgactattcaagatc
tggatgaaaaattttaaaaaacgatgatatactaaacttgtcaaagttacaacaagacaa
aaattaaaaataaaaaagagtatttgtcatggatacaaaaattatggaacaatttcatga
aatggatataactatgttatctagtattgaaggaggcaagaataattggcaaactaatgt
cttggaaggtggtggtgctgcttttggtggctgggggctagggacagctatttgtgctgc
gagtggtgttggagcaccatttatgggagcatgtggatacataggagctaaatttggtgt
ggatctttgggcaggagtaacaggggcaacgggtggattttaataaaaggagacttgtat
gaatacttattgtaatataaatgaaacaatgctgagtgaggtttatggaggtaattccgg
aggagcagctgtagttgctgctttaggttgtgcagcgggtggagtgaaatatgggagact
tctaggaccatggggcgctgcaataggaggaattggaggagcagtggtttgtggatattt
agcctataccgctacatcataaaaatgaaagctaaattttatgaaggctatattctttat
tattctcttcgcttttcaaacctatcttatttatctatccataagtatctccgataaaaa
acaaaagactattgaattaacatcattgaattgttttgtcatattatttctaatctatga
taaattaatttttctctttattgcctatgtttttttgataatttttatattaaacttgtt
ccgtaactgaaaagtgatatactatatggatacaaaaatgatgtcacaatttgcagttat
ggataatgaaatgcttgcttgcgttgaaggtggagatattgattggggaagaaaaattag
ttgtgcagcaggggttgcatatggcgcaattgatgggtgtgcaacaacggtttgacattt
ctattgggaccatttgctataggaataggtgtaactggtgctgcaggtggagctatactt
ggaggtgtagcctatgcagcaatatgttggtggtaattatggattttaaaagttttatta
ttggtttagtagttggtatatttggtccttatatggatgacttaattagaaaaatatttt
caaaatcttccaaaaaggatacggatagtactctctaaaaaataaatttctcccctgtat
ttgctagcttaatttacaggggagtttctttaatattgtttcgcctgtcaaaatgatatg
tgatagcaggatgaaaagtctacaaacaagttggtatcaatacaatataaagaggaaagt
atgtttttaatgcttactttttaaattttttaacaattcaagatgtttcgatgacaattc
aagatttggatgaaaaattttaaaaaacaatgatatactaaacttgtcaaagttgcaacg
ggtgctgctacattatgttaaaaatcgctcttgattgataagctggatttgttaggaaag
gagtaaataattatggataagaaaaagatagtttcgactataatatgtatagtatttctt
gtagtgtcagtagataatttttttagagacttaaccccgttactgttcattttaaatatt
attggcctgtcttgcttttcagtgctaacatacattaacataaaagagatactcttaaat
ataagtaaatgatgatttggttagtcctagaaccaatcaacttatgtttatcggcttggc
agattttatgtttgtcatttgtttgtatagaggtatttcagaaacagaattctatcaaca
actaatcgcttatataggtgtattctctgcttgtttatcacgcttctgctcatgtggggc
ttgaagtattataaaaagtagctttctatccttttctgacaggatatttgagtagaaggc
tctattaaattgttagtgaaataaatgaatggaggtatttaatatgaaatacagattatt
ttttgttattttcttgagtagtgtgttggatattcttttagggacatttttacaaatctc
tatcgtatctattgggtggcttgttctttacagtggtttgtttgaagtaggagttttcct
tcttgctaataaaggggtggcggtaaaaatcaaggaagtagatattcgaaatcgctttaa
atttatttttggaaaaaccttatggtttcaaattcttttgctcatctttttgataatcaa
actttatcttggtttggatgcgaggttgattttattctatggacatattttcattgtctt
taatgccttaatgtatctattatctagtagtcaggttagccttaaaaaaaaacaaactgt
cttcttaatcttacagcagtagagtctgacaaggtgaggtcatagtagggaggatttcta
tgaaaaagtatcaacttctattcaaaataagtgcagtcttctcttacttatttttcgtat
ttggtctttctcagctgacgcttatcgtccaaaattattggcaattttcttcccagattg
gtaatttcgtctggattcaaaatatcttgagtttactttttattggagtcatgattgtgg
ttcttgttaagacaggccatggttatctcttccgcattccaagaaaaaaatggctttggt
attcgattttgacagtattagtggtagtgttccagatctcttttaacgttcagacagcta
aacatgttcagtcaactgcggaaggttgggctgtattgattggttatagtgggactaact
ttgcagagctaggtatttatatagccctgttctttctggttccactgatggaagaattga
tttatagaggattactgcaacatgctttctttaagcattcgcgatttggtcttgatttgc
ttcttccttctattttatttgctctccctcatttttcaagcctgcctagtctgttagata
tcttcgtctttgcaacagttggaatcatctttgctggtttgacccgctataccaagagca
tttatccatcctatgcggtgcatgtgatcaataatattgtagcgaccttcccgtttttgc
tcacttttctacatagggtcttggggtaaaaaaacaaaaggcttgcttttcagccataga
ggaggtcatcatgtataaacacttatttttcctagattccaaaactttagatcggttgac
accctatattctagtcttggcttctgacaccattgcttttaatgtttttgtgctaacctt
tgtatctgcggtggtttttaatttcctaaattccatgctagctttaatggctatattcat
aggggctggctatgtggtcggattttggttgctaaaatggtttgttttggaaaggttaga
gctaaaggatgacgcgtaggaagtctgtttggtgaggaggatagttttatggagtttttt
gataaatttcatgccttgtgttttggatttttagtactaataattgtcattacagttcct
tatacgattaaccatgggggtttttttcaaaatgaatctgcattgattcttgtaagtctt
cttgtaacctcgctgagtgttgcttatgctagaaagtttgaaatgatttcttttgggatg
ttaagcaagaaacaacttttgcttttcattgcaatctttcttctaagtgtacttgagacg
ctggtttatattcatttcttcgctgtttcttctggctcaggggtccaacacttggcggaa
gtcagcagaggaatttccctgtctttgattttgactacctcagtttttggccccatccag
gaggaactcattttcagaggacttcttcaaggtgcggtttttgacaattcttggttaggg
cttgtgctaacttcctctctcttttctttcatgcatggaccttctaatgtcccttcgttt
attttttatctacttgggggtttgttgctgggctttgcttataaaaagagtcaaaaccta
tgggtttctactctagtacacatgttttacaacagttggccactcctatattatttataa
