# Supplementary material for: Genomic analyses of pneumococci reveal a wide diversity of bacteriocins – including pneumocyclicin, a novel circular bacteriocin
Source: BMC Genomics. 2015 Jul 28;16(1):554. doi: 10.1186/s12864-015-1729-4 (PMC4517551; doi:10.1186/s12864-015-1729-4)
Supplement: Additional file 9: — Sequence and annotation files for blp cassette prototypes. [file 12864_2015_1729_MOESM9_ESM.zip › blp_prototype19f_Sp03-2672_annotation.embl]

FT   source          1..15300
FT                   /organism="Streptococcus pneumoniae"
FT                   /mol_type="genomic DNA"
FT                   /strain="Sp03_2672"
FT   CDS             complement(1..330)
FT                   /gene="blpT"
FT                   /inference="ab initio prediction:Prodigal:2.60"
FT                   /codon_start=1
FT                   /transl_table=11
FT                   /product="hypothetical protein"
FT                   /colour=10
FT   CDS             607..945
FT                   /gene="blpS"
FT                   /gene_synonym="spiR1"
FT                   /inference="ab initio prediction:Prodigal:2.60"
FT                   /codon_start=1
FT                   /transl_table=11
FT                   /product="LytTR DNA-binding domain protein"
FT                   /colour=9
FT   CDS             950..1687
FT                   /gene="blpR"
FT                   /gene_synonym="spiR2"
FT                   /inference="ab initio prediction:Prodigal:2.60"
FT                   /codon_start=1
FT                   /transl_table=11
FT                   /product="response regulator"
FT                   /colour=9
FT   CDS             1701..3041
FT                   /gene="blpH"
FT                   /gene_synonym="spiH"
FT                   /inference="ab initio prediction:Prodigal:2.60"
FT                   /codon_start=1
FT                   /transl_table=11
FT                   /product="histidine kinase"
FT                   /colour=9
FT   CDS             complement(3085..3240)
FT                   /gene="blpC"
FT                   /gene_synonym="spiP"
FT                   /inference="ab initio prediction:Prodigal:2.60"
FT                   /codon_start=1
FT                   /transl_table=11
FT                   /product="peptide pheromone"
FT                   /colour=9
FT   CDS             complement(3297..4658)
FT                   /gene="blpB"
FT                   /gene_synonym="spiD"
FT                   /inference="ab initio prediction:Prodigal:2.60"
FT                   /codon_start=1
FT                   /transl_table=11
FT                   /product="bacteriocin secretion accessory protein"
FT                   /colour=3
FT   CDS             complement(4669..6159)
FT                   /gene="blpA ORF2"
FT                   /gene_synonym="spiBC"
FT                   /inference="ab initio prediction:Prodigal:2.60"
FT                   /codon_start=1
FT                   /transl_table=11
FT                   /product="ABC transporter; ATPase domain and partial
FT                   transmembrane region"
FT                   /colour=3
FT   CDS             complement(6251..6838)
FT                   /gene="blpA ORF1"
FT                   /gene_synonym="spiA"
FT                   /inference="ab initio prediction:Prodigal:2.60"
FT                   /codon_start=1
FT                   /transl_table=11
FT                   /product="ABC transporter; C39 protease domain"
FT                   /colour=3
FT   CDS             7120..7317
FT                   /gene="blpI"
FT                   /gene_synonym="pncA"
FT                   /inference="ab initio prediction:Prodigal:2.60"
FT                   /codon_start=1
FT                   /transl_table=11
FT                   /product="class II bacteriocin precursor"
FT                   /colour=7
FT   CDS             7784..8053
FT                   /gene="blpJ"
FT                   /gene_synonym="pncD"
FT                   /inference="ab initio prediction:Prodigal:2.60"
FT                   /codon_start=1
FT                   /transl_table=11
FT                   /product="class II bacteriocin precursor"
FT                   /colour=7
FT   CDS             8122..8352
FT                   /gene="blpK"
FT                   /gene_synonym="pncE"
FT                   /inference="ab initio prediction:Prodigal:2.60"
FT                   /codon_start=1
FT                   /transl_table=11
FT                   /product="class II bacteriocin precursor"
FT                   /colour=7
FT   CDS             8773..8937
FT                   /gene="pncG"
FT                   /inference="ab initio prediction:Prodigal:2.60"
FT                   /codon_start=1
FT                   /transl_table=11
FT                   /product="membrane protein with putative function in
FT                   immunity"
FT                   /colour=4
FT   CDS             8934..9329
FT                   /gene="blpL"
FT                   /gene_synonym="pncH"
FT                   /inference="ab initio prediction:Prodigal:2.60"
FT                   /codon_start=1
FT                   /transl_table=11
FT                   /product="membrane protein with putative function in
FT                   immunity"
FT                   /note="lacks last 2 amino acid residues due to insertion
FT                   of IS element"
FT                   /colour=4
FT   mobile_element  complement(9328..10198)
FT                   /gene="IS1515"
FT                   /inference="identification by IS Finder
FT                   (https://www-is.biotoul.fr/)"
FT                   /colour=12
FT   mobile_element  10273..11234
FT                   /gene="ISSpn7"
FT                   /inference="identification by IS Finder
FT                   (https://www-is.biotoul.fr/)"
FT                   /colour=12
FT   CDS             11369..11623
FT                   /gene="blpM"
FT                   /gene_synonym="pncI"
FT                   /inference="ab initio prediction:Prodigal:2.60"
FT                   /codon_start=1
FT                   /transl_table=11
FT                   /product="class II bacteriocin precursor"
FT                   /colour=7
FT   CDS             11639..11842
FT                   /gene="blpN"
FT                   /gene_synonym="pncJ"
FT                   /inference="ab initio prediction:Prodigal:2.60"
FT                   /codon_start=1
FT                   /transl_table=11
FT                   /product="class II bacteriocin precursor"
FT                   /colour=7
FT   CDS             11861..12070
FT                   /gene="blpP"
FT                   /gene_synonym="pncK"
FT                   /inference="predicted by Prodigal with different settings"
FT                   /inference="indirect experimental evidence for function in
FT                   immunity (Dawid et al., 2007)"
FT                   /codon_start=1
FT                   /transl_table=11
FT                   /product="membrane protein with function in immunity"
FT                   /colour=4
FT   CDS             12086..12235
FT                   /gene="blpO"
FT                   /gene_synonym="pncV"
FT                   /inference="ab initio prediction:Prodigal:2.60"
FT                   /codon_start=1
FT                   /transl_table=11
FT                   /product="class II bacteriocin precursor"
FT                   /colour=7
FT   CDS             12793..12972
FT                   /gene="pncM"
FT                   /inference="predicted by Prodigal in other strains"
FT                   /codon_start=1
FT                   /transl_table=11
FT                   /product="membrane protein with putative function in
FT                   immunity"
FT                   /colour=4
FT   CDS             13244..13642
FT                   /gene="blpX"
FT                   /gene_synonym="pncN"
FT                   /inference="ab initio prediction:Prodigal:2.60"
FT                   /codon_start=1
FT                   /transl_table=11
FT                   /product="membrane protein with putative function in
FT                   immunity"
FT                   /colour=4
FT   CDS             13680..14369
FT                   /gene="blpY"
FT                   /gene_synonym="pncO"
FT                   /inference="ab initio prediction:Prodigal:2.60"
FT                   /codon_start=1
FT                   /transl_table=11
FT                   /product="CAAX amino terminal protease"
FT                   /colour=2
FT   CDS             14411..14659
FT                   /gene="blpZ"
FT                   /gene_synonym="pncQ"
FT                   /inference="ab initio prediction:Prodigal:2.60"
FT                   /codon_start=1
FT                   /transl_table=11
FT                   /product="membrane protein with putative function in
FT                   immunity"
FT                   /colour=4
FT   CDS             14689..15300
FT                   /gene="pncP"
FT                   /gene_synonym="SP0547"
FT                   /inference="ab initio prediction:Prodigal:2.60"
FT                   /codon_start=1
FT                   /transl_table=11
FT                   /product="CAAX amino terminal protease"
FT                   /colour=2
SQ   Sequence 15300 BP; 4021 A; 2070 C; 2791 G; 4685 T; 1733 other;
     ctagtttgct ctttgatttt cattgagtat taacttggtc ttgacttggt caaagtggaa        60
     gcggtcatag gcccgccaag cggcgcgagt tggagcatct ggatcaagag cgctgagtcc       120
     catgagaaga ctggaagtct ggtaaaattt ttctagttca atcaagaatc gattatccac       180
     tgtttcagcc ttggctaaaa aaccaagaat agagtttaat tgctcctgaa agcggacgtc       240
     gtcagcgctt gcctgtttgc atgcttggta ggctttgttt aagtcagtaa tcaaagtatg       300
     agctcttttg atggggtctg tatctgtcat gggaatgcct cctttaatct gggtgccagt       360
     cttacttctg gcaactgtgt tttgatactg ttagtttatc atttttaatt cttttttttt       420
     attcaaatct ttaattgtca ttgaaatgtc ttgaattgcg ctgagtgaat tttatgataa       480
     aatagttgta agctcatcat gatgttgtag aaaaataatc cttttaggag ctttcaaaga       540
     ctgtttagga ttgggtgggc ttgggctaga acttttctgt tattcttttc ttaggaggag       600
     aatccaatga aacatatgat tattcagacg cagaaaacag tctataaagt aaacgtcgac       660
     gatatctact atatccaaac acatccaact aaagcccata ccgtacagat tgttacagaa       720
     gaagctagtt ttaatatgct tcaaaattta agtaatcttg agaaccaata tggggaaacc       780
     ttgatgagat gtcatcgaaa ttgtttggtt aatcttgata aattaaaatc gattgatttt       840
     caagaaagaa tcctttttct cggagaagaa ggtcaatacg ctgtcaagta tgccagacgt       900
     cgctatagag aaattcgtca aaaatggttg aaagagggag agtaagaaga tgagaatatt       960
     tgttttagag gatgattttt cccaacagac taggattgaa acgacgattg agaaactctt      1020
     gaaggaacat catatcactc ccagctcttt tgaggtattt ggcaagccag accaactgct      1080
     ggcagaggtg catgagaagg gggcccatca gctattcttt ttggatattg agattcgaaa      1140
     tgaggagatg aagggtctgg aagtggctag aaagattcgg gatcgggatc cgtatgccct      1200
     gattgtcttt gtgacgactc actcggagtt tatgcccctg tcctttcgct accaagtgtc      1260
     tgctctggac tatattgata aggccctttc ggcagaggag tttgaatctc gtatcgagac      1320
     agccctcctc tatgccaatg gtcaagacag taaaagtcta gcggaagatt gcttttactt      1380
     taaatcaaaa tttgctcaat tccagtatcc ttttaaagag gtttactatc tcgaaacgtc      1440
     cacaagaccc catcgtgtta ttctctatac caagacagac aggctggaat ttacagcgag      1500
     tctagaggag gttctcaagc aggagcctcg tctcttgcag tgccatcgct cttttctcat      1560
     caatcctgcc aatgtggtgc atttagataa gaaagaaaaa ctgcttttct ttcccaatgg      1620
     tggaagttgt ctaatcgcgc gttataaggt cagggaagtg tctgaggcta ttaataactt      1680
     acactgagct aggagagttt atgaatgttg cttggatatt gttgtataca cttgttactc      1740
     acggattaaa aattgtcata ttctttaagg tagatggaat tagtctcact tttgagagga      1800
     tttttaaggc ctttcttttt aagatactgt tggccgttgt ttttggaatg cttggctata      1860
     tggtaggaaa tacttatcta tcttatttta tggaaccctt gtacggcata ggcttatctt      1920
     tcttattgtt aagagaactt cctaaaaaac tccttctctt ttatggtctc tttccaatga      1980
     tattagtgaa tctcttttat agaggtgttt cctattttgt gcttccattt ttgggacaag      2040
     ggcaagtata tgatgactac tcatttattt ggttatgtat aataattttc aatttcttca      2100
     tttctctagc ttttttgaaa tggttggact atgatttcac tagcttgaga aaggggattc      2160
     tcgataaaga ttttcaaaag tccctgactc agattaactg gataatgggg gcttactatt      2220
     tggtgataca aaatctgtct tactttgaat atgaacaggg gattcaatca acgactgttc      2280
     gccatctcat cctagtcttt tacctgctct tttttatggg gattatcaag aaattggata      2340
     cctatttgaa ggacaaactc catgagagac tgaaccaaga gcaggacttg cgctacagag      2400
     agatggagcg gtatagtcgg catatagagg agctttataa ggaagtacgg agttttcgcc      2460
     atgactacac caacctcttg actagcttac gtctgggcat tgaagaggag gatatggagc      2520
     agataaaaga gatctacgac tcggtcttaa aggattctag tgaaaaattg caggacaata      2580
     aatatgacct tggtcgattg gtgaatattc gtgataaagc cctcaaaagt ctcctagcag      2640
     ggaaatttct aaaagctaga gataagaaca ttgtctttaa tgtcgaagtt ccagaggaga      2700
     ttcaggtaga ggggatgagt ctacttgatt ttctaaccgt tgtgtctatc ctttgtgaca      2760
     acgctattga agctagtgta gaagcctgtc aacctcatgt ttcaattgcc tttttaaaaa      2820
     atggagcaca ggagaccttt atcattgaaa attccatcaa agaagaggga atcgatattt      2880
     ctgaaatctt ctcctttgga gcaagttcta aaggggagga gagaggagtt ggtctctata      2940
     ccgttatgaa aattgtggaa agtcatccca ataccagtct caataccacc tgccaagatc      3000
     acgtttttcg tcaggtactt actgtaatac atatagaatg aagaaaaaat aagaccgaga      3060
     gtgcgttctc ttggtcttgt ttttttatag ttgtattggc tgatgaaatc cttttgtatt      3120
     tttttgttca attatattaa atctatataa gaaatcttcc caccatcctc cacctataat      3180
     ttggttgagt tcggtagttg ttagttcttg aaatgaagtt aggttttgtt tcttatccat      3240
     gttatgattc tcctttttga taagataata aatagttata gagtgttatc tgaaaattaa      3300
     tcagaatgtg ttaaaatttt atctttgaaa taatcaaaat atgttttctt tgtagttaca      3360
     ctagtgacgc gaccttgtaa gccatattgg atgagtttac tatcctcgtt agatagtttt      3420
     gcaagagcgg ttaatttaaa gagattgcct tgctctgttc tggtaggagt ttgatcaata      3480
     ctctgaagtt ggccgatgat ggtggtgccg tgatttccaa tcttctccag ttttaatctt      3540
     acagtttgtc ctttatctag taagaggaga tagtcagatg atacgtagta agtgattagt      3600
     acttctcttg tatctgtgat gacagggaat atttgagcaa tttctgtacc agttggaatt      3660
     ctatttttac cttcaaattc gctgttcaga tgaacgatac ctttacttgg agcggttaag      3720
     gtattatttt ctaagcgctg tgtcgcttga tctagttgta cttttaattc tgttaattga      3780
     ttctccacgg ttagttgttg ctgtgaggct gtttgtaaaa actgagtgcg gagtacttca      3840
     attttggttg ctaaactatt atcataagtt gctacacttc cgataccagc ttgctgaatt      3900
     ttgaggcttg cgatagatga ttcaagactt gcaatacttt gattaatttg agataaaaat      3960
     ggctcctctg ccgttccttg tgtttgtcct tgagaggcta taagataacg atttaaaatt      4020
     gactggtgcg gattgccagt tggtaagcgt gctctgttat ttatgatagc atctctcaac      4080
     tcttgatatt ctccaatttg ttgttgaact tttgtaattt cttgttcgat ggctgatgaa      4140
     ctgctattgg caagattagc ttgatttgaa acttcggtgt tagtctttgt gatacccagt      4200
     tcaatatcat gggattgttt agtaaaattc ataaaggtat tatggtagcc aaactcatcc      4260
     tcgccagaaa aaagatcagt cgctttttct aaactttgtt tcaaaattcc aagtccttct      4320
     ttttgcttct caagtctttg taattgagtt tctaaggcag ttttctgact ctcatccatt      4380
     gtttcagagt atttgatgag taagtcacct ttttcaacta cttgatttgc cactaaatga      4440
     ttagcaagga taggattatc actggttgac tgaatggatg caatgacact tgtaggggcg      4500
     atttctcctt gggaagtaac agtaatttct tttgtggcaa caagggagaa aatcaagatg      4560
     aaagtaaaca gtaatgaaag aggtataatt aacactgtcg catagttatg gtaacgtctc      4620
     tgataaaact cgacgcttct aaaaagatta ggattcatga cattctcctt atttattgaa      4680
     cagatgatgg tagaagcctt gcgcctgcat taactcttgg tgactaccaa cttcaatgat      4740
     tttcccctgg tcaagaacaa tgacacggtt agttcgttcg gctatactga gacgatgggc      4800
     tacaaagaga atggttttat cagttaggga cataagatta tctataactt ttttctcagt      4860
     caagacatca agaccgctag tagcttcgtc tagtattaaa acaggagatt tagttaaaag      4920
     agcacgagcg agggctattc gttgcttctg tcctcctgat agaccagctc catcagagag      4980
     ctgagtttga tagcccatag gcattctttc aatgtcttga cggatttcag ctaattcaca      5040
     agctcttaga atatcttctt ggctaatcat atgattaccg cccaaggtta aattttccaa      5100
     gatagagcca ttaaagatat aggcttgttg gggtaggtaa ttaatatgac ggcgcaagac      5160
     ttttttatca atgtttttaa tatcctgatg attgatggaa atatgccctt tgtagggttc      5220
     aaagaaattg acaatcattt tggctaaagt tgttttacca gaaccactaa ctccaactag      5280
     gctaacctta tctccttgtt taatcgtgag attaatatct gttaaggtat ctcgtccaaa      5340
     accatactta taagaaaggt catcaaattc aatatcgccc atcaaaaaat gtgaatggac      5400
     agggttttct tgaacttgaa attcagattc gactagatag acttcgttca aacggttatt      5460
     agcgaccttc gcagatggga gtttggtttg gaggttgata atattttcca taggagttgt      5520
     aaagtaagaa aaaagtgtgt taaaggtaat cagctgaccg atagaaattt tactcgacat      5580
     gactaattga gcgccaaacc ataggataag gatattcaga actaattttg ttccctgctt      5640
     taaactcgtt tgtaaaatag aatatttact gagcttaaag gatttttcca aataatctac      5700
     aaattcgctg tctatatttt gatagcgatt ttcttcactc gtgagcgact ttatagtttc      5760
     aatcccgttg atatcttcga taatggcaga gctaaccata gaattacttt gcatgacatc      5820
     atggttcatt ttttcaaaag gtttcataaa agaaaagatg atgaacatgt atataggaat      5880
     ggaaagaaga gaaaggagga agagattagg gttttgtgcc agcaagactc cccctacaag      5940
     aatcagaata gaaacatcca gaaaaagaga aagaatggta gaagccaagg catctataat      6000
     agagttagca tctgtgaacc gtgaaatgat ttctcctgta cgacgtgtcg caaagaaaga      6060
     catgggaagt tcaaaaatat ggcgaatata ggataaaatc acatcaatgc ttaatctctg      6120
     gctcagaacg gttaggagat aatctctgga gaagctcatg acttgttgga ggatataggt      6180
     gataacctag gtgataacca gaccaactga gatgattcct aaagttgatt tcatctgatt      6240
     tggaatgtat tcatccaaga ttccttggag atagtaagaa ccacctatat tgataatagt      6300
     gaccaataag cttgagagaa caatgtaagc aatgagagat ttttgtttga aaatcagagg      6360
     aaggaagctt gcttagtaga ccattctttt tatctttatg gggttgatag ctgggtttgg      6420
     tagctagaaa aatagctact ccagtccatt catagaaaaa gcgttctttt gacattttag      6480
     tgatttttac agaagggtca ggatcaccaa taatcagata gtctttcttt gtttgataga      6540
     caacatagta atgttggagt tttccttctt tgttaacgtg aacgataaat ggatagggga      6600
     catcactcat gtcaaagagc gttttatctg cttgaacagg tcttgtttca aagcccattt      6660
     catcagcggc ttttacaatg ccaagagcag tcgtcccttc tttattggtc tttgcaagtt      6720
     ctctcaagtg agctagagaa aaatctgaac catagaattt agcaatcgag gctaaggcag      6780
     cgacaccaca gtctctcgca tctatttgag gaacaaatgt acgtttataa gaagtcattg      6840
     gcaattcttt tcatatagtg gataggtcta ttatgtcata aaactaagtt catattttat      6900
     gaaatcttga atagtcatta aaacttcctg aatggtaaaa aagtgattag aaattatttt      6960
     ttttaaacat ttagaggtgg cttgaaataa aaaagctaat tcaagacgtt tcgatgacaa      7020
     ttcaagatct ggatgaaaaa ttttaaaaaa cgatgatata ctaaacttat caaagttaca      7080
     acaagacaaa aataaaaaaa gaaaaaagga gtatttgtca tgaatacaaa aatgatggaa      7140
     caattttctg ttatggataa tgaagaactc gaaatagtta gtggaggaag aggcaattta      7200
     ggatctgcaa tcggtggttg tattggagca gtactattag ctgctgcgac tggtccgata      7260
     actgggggag cagcaacact tatttgtgta ggttcaggaa ttatgtcctc tttgtaagat      7320
     tatgattctt aaatatagta ttattatcgc tattaattta ctgtcttatt tacttactta      7380
     caaaatatca aagttatcta agaatgatga gaataagata gttagcaaaa ttttaattat      7440
     attatcaatc gtttatgtaa tcgttgatgc tttacttagt tgatggattg gtaggaataa      7500
     aaaacttaac tataaactat tatttactaa tattttttgc tttctgcaag ttaataaata      7560
     gtatagtaaa actttttatt gcaaggagaa taacgaaatt aagatatttt agatactcaa      7620
     gattattgaa atcttagact aaaaaatagg tactgctacc tttaagaaga tagtagacgt      7680
     atatactttt ttaagaaaat caaaaagata ctataaaaaa tctatttgtt tattgaattt      7740
     aagactttgg taacaaattg aaaataaaaa ggaggtattc atcatgaata caaaaatgtt      7800
     gtcacagtta gaggttatgg atactgaaat gcttgcgaaa gttgaagggg ggtatagctc      7860
     cactgattgt caaaatgcac tgattacagg agtcactacg ggaattataa ctggtggaac      7920
     tggagcaggt ttggccactt taggagtagc tggacttgct ggtgcatttg ttggagcaca      7980
     cattggtgca attgggggtg gattaacatg cttaggaggt atggttggtg ataaattggg      8040
     actaagttgg taagacttat agtaaaatta tgaggattct attctgattt attttagttt      8100
     tttaaaaaag gagtatttgt catggataca aaaatgatgt cacaattttc tgttatggat      8160
     actgaaatgc ttgcttgcgt tgaaggtggc ggatgcaatt ggggagattt tgccaaagca      8220
     ggtgttggag gagcagcagc aagaggtctt caactaggca ttaaaacagg aacatggcaa      8280
     ggtgcagcaa ctggtgctgc gggtggagct atacttggag gtgtagccta tgcagcaaca      8340
     tgttggtggt aattatggat tttaaaagtt ttattattgg tttagtagtt ggtatatttg      8400
     gtccttatat gtataattta attagaaaaa tattttcaaa atttcccaaa aaggatacag      8460
     atagtacccc ctaaaaaata aatttctccc ctgtatttgc tagcttaatt tacaggggag      8520
     tttctttaat tttgtttcgc ctgtcaaaat gatatgtgat agcaggatga aaagtctaca      8580
     aacaagttgg tatcaataca atataaagag gaaagtatgt ttttaatgct tactttttaa      8640
     attttttaac aattcaagat gtttcgatga ccatttatga tttgagtgat ccaaggtcaa      8700
     aataagtgct atactagcag tgtaaatgtt cttgctcaac taagataaat cgcacattta      8760
     ggaggaaatc ttatgaagaa aaaaatactg attattttcg ttctgtatct aatcatgtcc      8820
     atctttctat atccgcttag ggagagtgct tggtatcagc tattttatac catagcctat      8880
     gtgattgcag ttatgatcta ttttgctatc aataaaaaga aaggagaaaa gaaatgaaaa      8940
     ctttttttgc taaaaaacgg aacatcttcc ttgcgagatt gttcttaggt cagttgccct      9000
     tgcttgtttc tacttatcta tttctatctc gtcagttttt aaatttttcc gtagttttcc      9060
     aatttctttt agtagttatt aacttggctt ctattttggt tactgtttat ctcactaggg      9120
     aaatgaggat aagagagttt gaagatgatg atttggttag tcctagaacc aatcaactta      9180
     tgttcatcgg cttgacaggt tttatgtcta ttatttgttt gtatagaggt atcacagcag      9240
     gagaatccta ccaacaaata atcgcttata ttggcgctgt tctctgctta atcatcatgc      9300
     ttctgctcat gtggggcttg aagtattaga cttgttcgga atctagttca ctnnnnnnnn      9360
     nnnnnnnnnn nnnnnnnnnn nnnnnnnnnn nnnnnnnnnn nnnnnnnnnn nnnnnnnnnn      9420
     nnnnnnnnnn nnnnnnnnnn nnnnnnnnnn nnnnnnnnnn nnnnnnnnnn nnnnnnnnnn      9480
     nnnnnnnnnn nnnnnnnnnn nnnnnnnnnn nnnnnnnnnn nnnnnnnnnn nnnnnnnnnn      9540
     nnnnnnnnnn nnnnnnnnnn nnnnnnnnnn nnnnnnnnnn nnnnnnnnnn nnnnnnnnnn      9600
     nnnnnnnnnn nnnnnnnnnn nnnnnnnnnn nnnnnnnnnn nnnnnnnnnn nnnnnnnnnn      9660
     nnnnnnnnnn nnnnnnnnnn nnnnnnnnnn nnnnnnnnnn nnnnnnnnnn nnnnnnnnnn      9720
     nnnnnnnnnn nnnnnnnnnn nnnnnnnnnn nnnnnnnnnn nnnnnnnnnn nnnnnnnnnn      9780
     nnnnnnnnnn nnnnnnnnnn nnnnnnnnnn nnnnnnnnnn nnnnnnnnnn nnnnnnnnnn      9840
     nnnnnnnnnn nnnnnnnnnn nnnnnnnnnn nnnnnnnnnn nnnnnnnnnn nnnnnnnnnn      9900
     nnnnnnnnnn nnnnnnnnnn nnnnnnnnnn nnnnnnnnnn nnnnnnnnnn nnnnnnnnnn      9960
     nnnnnnnnnn nnnnnnnnnn nnnnnnnnnn nnnnnnnnnn nnnnnnnnnn nnnnnnnnnn     10020
     nnnnnnnnnn nnnnnnnnnn nnnnnnnnnn nnnnnnnnnn nnnnnnnnnn nnnnnnnnnn     10080
     nnnnnnnnnn nnnnnnnnnn nnnnnnnnnn nnnnnnnnnn nnnnnnnnnn nnnnnnnnnn     10140
     nnnnnnnnnn nnnnnnnnnn nnnnnnnnnn nnncttttta cagttaccga acaagtctat     10200
     tataaaaagt agagcttaat gaagtataaa agaaaagggt aagtgttttt gcaatactta     10260
     cccttttata atagattccc tgcgaaacaa aatatggnnn nnnnnnnnnn nnnnnnnnnn     10320
     nnnnnnnnnn nnnnnnnnnn nnnnnnnnnn nnnnnnnnnn nnnnnnnnnn nnnnnnnnnn     10380
     nnnnnnnnnn nnnnnnnnnn nnnnnnnnnn nnnnnnnnnn nnnnnnnnnn nnnnnnnnnn     10440
     nnnnnnnnnn nnnnnnnnnn nnnnnnnnnn nnnnnnnnnn nnnnnnnnnn nnnnnnnnnn     10500
     nnnnnnnnnn nnnnnnnnnn nnnnnnnnnn nnnnnnnnnn nnnnnnnnnn nnnnnnnnnn     10560
     nnnnnnnnnn nnnnnnnnnn nnnnnnnnnn nnnnnnnnnn nnnnnnnnnn nnnnnnnnnn     10620
     nnnnnnnnnn nnnnnnnnnn nnnnnnnnnn nnnnnnnnnn nnnnnnnnnn nnnnnnnnnn     10680
     nnnnnnnnnn nnnnnnnnnn nnnnnnnnnn nnnnnnnnnn nnnnnnnnnn nnnnnnnnnn     10740
     nnnnnnnnnn nnnnnnnnnn nnnnnnnnnn nnnnnnnnnn nnnnnnnnnn nnnnnnnnnn     10800
     nnnnnnnnnn nnnnnnnnnn nnnnnnnnnn nnnnnnnnnn nnnnnnnnnn nnnnnnnnnn     10860
     nnnnnnnnnn nnnnnnnnnn nnnnnnnnnn nnnnnnnnnn nnnnnnnnnn nnnnnnnnnn     10920
     nnnnnnnnnn nnnnnnnnnn nnnnnnnnnn nnnnnnnnnn nnnnnnnnnn nnnnnnnnnn     10980
     nnnnnnnnnn nnnnnnnnnn nnnnnnnnnn nnnnnnnnnn nnnnnnnnnn nnnnnnnnnn     11040
     nnnnnnnnnn nnnnnnnnnn nnnnnnnnnn nnnnnnnnnn nnnnnnnnnn nnnnnnnnnn     11100
     nnnnnnnnnn nnnnnnnnnn nnnnnnnnnn nnnnnnnnnn nnnnnnnnnn nnnnnnnnnn     11160
     nnnnnnnnnn nnnnnnnnnn nnnnnnnnnn nnnnnnnnnn nnnnnnnnna ggattctagt     11220
     tttgcaggaa gtctaatgta atttttgcaa ttcaagacgt ttcgatgact attcaagatc     11280
     tggatgaaaa attttaaaaa acgatgatat actaaacttg tcaaagttac aacaagacaa     11340
     aaattaaaaa taaaaaagag tatttgtcat ggatacaaaa attatggaac aatttcatga     11400
     aatggatata actatgttat ctagtattga aggaggcaag aataattggc aaactaatgt     11460
     cttggaaggt ggtggtgctg cttttggtgg ctgggggcta gggacagcta tttgtgctgc     11520
     gagtggtgtt ggagcaccat ttatgggagc atgtggatac ataggagcta aatttggtgt     11580
     ggatctttgg gcaggagtaa caggggcaac gggtggattt taataaaagg agacttgtat     11640
     gaatacttat tgtaatataa atgaaacaat gctgagtgag gtttatggag gtaattccgg     11700
     aggagcagct gtagttgctg ctttaggttg tgcagcgggt ggagtgaaat atgggagact     11760
     tctaggacca tggggcgctg caataggagg aattggagga gcagtggttt gtggatattt     11820
     agcctatacc gctacatcat aaaaatgaaa gctaaatttt atgaaggcta tattctttat     11880
     tattctcttc gcttttcaaa cctatcttat ttatctatcc ataagtatct ccgataaaaa     11940
     acaaaagact attgaattaa catcattgaa ttgttttgtc atattatttc taatctatga     12000
     taaattaatt tttctcttta ttgcctatgt ttttttgata atttttatat taaacttgtt     12060
     ccgtaactga aaagtgatat actatatgga tacaaaaatg atgtcacaat ttgcagttat     12120
     ggataatgaa atgcttgctt gcgttgaagg tggagatatt gattggggaa gaaaaattag     12180
     ttgtgcagca ggggttgcat atggcgcaat tgatgggtgt gcaacaacgg tttgacattt     12240
     ctattgggac catttgctat aggaataggt gtaactggtg ctgcaggtgg agctatactt     12300
     ggaggtgtag cctatgcagc aatatgttgg tggtaattat ggattttaaa agttttatta     12360
     ttggtttagt agttggtata tttggtcctt atatggatga cttaattaga aaaatatttt     12420
     caaaatcttc caaaaaggat acggatagta ctctctaaaa aataaatttc tcccctgtat     12480
     ttgctagctt aatttacagg ggagtttctt taatattgtt tcgcctgtca aaatgatatg     12540
     tgatagcagg atgaaaagtc tacaaacaag ttggtatcaa tacaatataa agaggaaagt     12600
     atgtttttaa tgcttacttt ttaaattttt taacaattca agatgtttcg atgacaattc     12660
     aagatttgga tgaaaaattt taaaaaacaa tgatatacta aacttgtcaa agttgcaacg     12720
     ggtgctgcta cattatgtta aaaatcgctc ttgattgata agctggattt gttaggaaag     12780
     gagtaaataa ttatggataa gaaaaagata gtttcgacta taatatgtat agtatttctt     12840
     gtagtgtcag tagataattt ttttagagac ttaaccccgt tactgttcat tttaaatatt     12900
     attggcctgt cttgcttttc agtgctaaca tacattaaca taaaagagat actcttaaat     12960
     ataagtaaat gatgatttgg ttagtcctag aaccaatcaa cttatgttta tcggcttggc     13020
     agattttatg tttgtcattt gtttgtatag aggtatttca gaaacagaat tctatcaaca     13080
     actaatcgct tatataggtg tattctctgc ttgtttatca cgcttctgct catgtggggc     13140
     ttgaagtatt ataaaaagta gctttctatc cttttctgac aggatatttg agtagaaggc     13200
     tctattaaat tgttagtgaa ataaatgaat ggaggtattt aatatgaaat acagattatt     13260
     ttttgttatt ttcttgagta gtgtgttgga tattctttta gggacatttt tacaaatctc     13320
     tatcgtatct attgggtggc ttgttcttta cagtggtttg tttgaagtag gagttttcct     13380
     tcttgctaat aaaggggtgg cggtaaaaat caaggaagta gatattcgaa atcgctttaa     13440
     atttattttt ggaaaaacct tatggtttca aattcttttg ctcatctttt tgataatcaa     13500
     actttatctt ggtttggatg cgaggttgat tttattctat ggacatattt tcattgtctt     13560
     taatgcctta atgtatctat tatctagtag tcaggttagc cttaaaaaaa aacaaactgt     13620
     cttcttaatc ttacagcagt agagtctgac aaggtgaggt catagtaggg aggatttcta     13680
     tgaaaaagta tcaacttcta ttcaaaataa gtgcagtctt ctcttactta tttttcgtat     13740
     ttggtctttc tcagctgacg cttatcgtcc aaaattattg gcaattttct tcccagattg     13800
     gtaatttcgt ctggattcaa aatatcttga gtttactttt tattggagtc atgattgtgg     13860
     ttcttgttaa gacaggccat ggttatctct tccgcattcc aagaaaaaaa tggctttggt     13920
     attcgatttt gacagtatta gtggtagtgt tccagatctc ttttaacgtt cagacagcta     13980
     aacatgttca gtcaactgcg gaaggttggg ctgtattgat tggttatagt gggactaact     14040
     ttgcagagct aggtatttat atagccctgt tctttctggt tccactgatg gaagaattga     14100
     tttatagagg attactgcaa catgctttct ttaagcattc gcgatttggt cttgatttgc     14160
     ttcttccttc tattttattt gctctccctc atttttcaag cctgcctagt ctgttagata     14220
     tcttcgtctt tgcaacagtt ggaatcatct ttgctggttt gacccgctat accaagagca     14280
     tttatccatc ctatgcggtg catgtgatca ataatattgt agcgaccttc ccgtttttgc     14340
     tcacttttct acatagggtc ttggggtaaa aaaacaaaag gcttgctttt cagccataga     14400
     ggaggtcatc atgtataaac acttattttt cctagattcc aaaactttag atcggttgac     14460
     accctatatt ctagtcttgg cttctgacac cattgctttt aatgtttttg tgctaacctt     14520
     tgtatctgcg gtggttttta atttcctaaa ttccatgcta gctttaatgg ctatattcat     14580
     aggggctggc tatgtggtcg gattttggtt gctaaaatgg tttgttttgg aaaggttaga     14640
     gctaaaggat gacgcgtagg aagtctgttt ggtgaggagg atagttttat ggagtttttt     14700
     gataaatttc atgccttgtg ttttggattt ttagtactaa taattgtcat tacagttcct     14760
     tatacgatta accatggggg tttttttcaa aatgaatctg cattgattct tgtaagtctt     14820
     cttgtaacct cgctgagtgt tgcttatgct agaaagtttg aaatgatttc ttttgggatg     14880
     ttaagcaaga aacaactttt gcttttcatt gcaatctttc ttctaagtgt acttgagacg     14940
     ctggtttata ttcatttctt cgctgtttct tctggctcag gggtccaaca cttggcggaa     15000
     gtcagcagag gaatttccct gtctttgatt ttgactacct cagtttttgg ccccatccag     15060
     gaggaactca ttttcagagg acttcttcaa ggtgcggttt ttgacaattc ttggttaggg     15120
     cttgtgctaa cttcctctct cttttctttc atgcatggac cttctaatgt cccttcgttt     15180
     attttttatc tacttggggg tttgttgctg ggctttgctt ataaaaagag tcaaaaccta     15240
     tgggtttcta ctctagtaca catgttttac aacagttggc cactcctata ttatttataa     15300
//
