# Supplementary material for: Genomic analyses of pneumococci reveal a wide diversity of bacteriocins – including pneumocyclicin, a novel circular bacteriocin
Source: BMC Genomics. 2015 Jul 28;16(1):554. doi: 10.1186/s12864-015-1729-4 (PMC4517551; doi:10.1186/s12864-015-1729-4)
Supplement: Additional file 9: — Sequence and annotation files for blp cassette prototypes. [file 12864_2015_1729_MOESM9_ESM.zip › blp_prototype19g_SPnINV104B.fasta]

>blp_cassette_prototype19g_SPnINV104B
ctagtttgctctttgattttcattgagtattaacttggtcttgacttggtcaaagtggaa
gcggtcataggcccgccaagcggcgcgagttggagcatctggatcaagagcgctgagtcc
catgagaagactggaagtctggtaaaatttttctagttcaatcaagaatcgattatccac
tgtttcagccttggctaaaaaaccaagaatagagtttaattgctcctgaaagcggacgtc
gtcagcgcttgcctgtttgcatgcttggtaggctttgtttaagtcagtaatcaaagtatg
agctcttttgatggggtctgtatctgtcatgggaatgcctcctttaatctgggtgccagt
cttacttctggcaactgtgttttgatactgttagtttatcatttttaattcttttttttt
attcaaatctttaattgtcattgaaatgtcttgaattgcgctgagtgaattttatgataa
aatagttgtaagctcatcatgatgttgtagaaaaataatccttttaggagctttcaaaga
ctgtttaggattgggtgggcttgggctagaacttttctgttattcttttcttaggaggag
aatccaatgaaacatatgattattcagacgcagaaaacagtctataaagtaaacgtcgac
gatatctactatatccaaacacatccaactaaagcccataccgtacagattgttacagaa
gaagctagttttaatatgcttcaaaatttaagtaatcttgagaaccaatatggggaaacc
ttgatgagatgtcatcgaaattgtttggttaatcttgataaattaaaatcgattgatttt
caagaaagaatcctttttctcggagaagaaggtcaatacgctgtcaagtatgccagacgt
cgctatagagaaattcgtcaaaaatggttgaaagagggagagtaagaagatgagaatatt
tgttttagaggatgatttttcccaacagactaggattgaaacgacgattgagaaactctt
gaaggaacatcatatcactcccagctcttttgaggtatttggcaagccagaccaactgct
ggcagaggtgcatgagaagggggcccatcagctattctttttggatattgagattcgaaa
tgaggagatgaagggtctggaagtggctagaaagattcgggatcgggatccgtatgccct
gattgtctttgtgacgactcactcggagtttatgcccctgtcctttcgctaccaagtgtc
tgctctggactatattgataaggccctttcggcagaggagtttgaatctcgtatcgagac
agccctcctctatgccaatggtcaagacagtaaaagtctagcggaagattgcttttactt
taaatcaaaatttgctcaattccagtatccttttaaagaggtttactatctcgaaacgtc
cacaagaccccatcgtgttattctctataccaagacagacaggctggaatttacagcgag
tctagaggaggttctcaagcaggagcctcgtctcttgcagtgccatcgctcttttctcat
caatcctgccaatgtggtgcatttagataagaaagaaaaactgcttttctttcccaatgg
tggaagttgtctaatcgcgcgttataaggtcagggaagtgtctgaggctattaataactt
acactgagctaggagagtttatgaatgttgcttggatattgttgtatacacttgttactc
acggattaaaaattgtcatattctttaaggtagatggaattagtctcacttttgagagga
tttttaaggcctttctttttaagatactgttggccgttgtttttggaatgcttggctata
tggtaggaaatacttatctatcttattttatggaacccttgtacggcataggcttatctt
tcttattgttaagagaacttcctaaaaaactccttctcttttatggtctctttccaatga
tattagtgaatctcttttatagaggtgtttcctattttgtgcttccatttttgggacaag
ggcaagtatatgatgactactcatttatttggttatgtataataattttcaatttcttca
tttctctagcttttttgaaatggttggactatgatttcactagcttgagaaaggggattc
tcgataaagattttcaaaagtccctgactcagattaactggataatgggggcttactatt
tggtgatacaaaatctgtcttactttgaatatgaacaggggattcaatcaacgactgttc
gccatctcatcctagtcttttacctgctcttttttatggggattatcaagaaattggata
cctatttgaaggacaaactccatgagagactgaaccaagagcaggacttgcgctacagag
agatggagcggtatagtcggcatatagaggagctttataaggaagtacggagttttcgcc
atgactacaccaacctcttgactagcttacgtctgggcattgaagaggaggatatggagc
agataaaagagatctacgactcggtcttaaaggattctagtgaaaaattgcaggacaata
aatatgaccttggtcgattggtgaatattcgtgataaagccctcaaaagtctcctagcag
ggaaatttctaaaagctagagataagaacattgtctttaatgtcgaagttcctgaggaga
ttcaggtcgaggggatgagtctacttgattttctaaccattgtgtctatcctttgtgaca
atgctattgaagccagtgtggaaggtagtcaacctcatgtttcaatcgcctttttaaaaa
atggagcacaggagacctttatcatcgaaaactccatcaaagaagagggcatcgatattt
ctgaaatcttctcctttggagccagttctaaaggggaggagagaggagttggtctctata
ccgtcatgaagattgtggaaagccatcctaataccagtctaaataccacctgtcaaaatc
aagtctttcgtcaggtacttactgtgatacatacagaatgatgaaaaataagaccgagag
tacttgtttctcggtcttatttttttatagttgtattggatgatgaagttcttatgtgat
gtaatgagcatatctattaatgttatataataaatcttcccacaatcctccacctgtaat
ttggttgagttcggtagttgttagttcttgaaatgaagttaggttttgtttcttatccat
gttatgattctcctttttgataagataataaatagttatagagtgttatctgaaaattaa
tcagaatgtgttaaaattttatctttgaaataatcaaaatatgttttctttgtagttaca
ctagtgacgcgaccttgtaagccatattggatgagtttactatcctcgttagatagtttt
gcaagagcggttaatttaaagagatttccttgctctgttctggtaggagtttgatcaatt
gtctgaagttggccgatgatggtggtgccgtgatttccaatcttctccagttttaatctt
acagtttgtcctttatctagtagaggtagatagtcagaagatacgtagtaagtgattagt
acttctcttgtatctgtgatgacagggaatatttgagcaatttctgtaccagttggaatt
ctatttttaccttcaaattcgctgttcagatgaacgatacctttacttggggaggttaag
gtattgttttccaaacgctgtgtggcttgatttagttgtacttttaattctgttaattga
ttctccacagttagttgttgctgtgaggctgtctgtaaaaactgagtgcggagtacttca
attttggttgctaaactgttatcataagttgctacacttccgataccagcttgctgaatt
ttgaggcttgcgatagatgattcaagacctgcaatactttgattaatttgagataaaaat
ggctcctctgcagttccttgtgtttgtccttgtgaggctacaagataacgattcaaaatt
gactggtgcggattgccagttggtaagcgtgctctgttatttatgatagcatctctcaac
tcttgatattctccaatttgttgttgaacttttgtaatttcttgttcaatagctgatgaa
ctgctattggaaagattagcttgatttgaaacttcggtgttagtctttgtgatacccagt
tcaatatcatgggattgtttagtaaaattcataaaggtattatggtagccaaattcatcc
tcgccagaaaaaagatcagtcgctttttctaagctttgtttcaaaattccaagtccttct
ttttgcttctcaagtctttgtaattgagttgctaaggcagttttctgactttcttccatt
gtttcagagtatttgatgagtaagtcccctttttcaactacttgatttgccactaaatga
ttagctaggataggattatcactggttgactgaatggaggcaatgacacttgtaggggcg
atttctccttgggaagtaacagtaatttcttttgtggcaacaagggagaaaatcaagatg
aaagtaaatagtaatgaaagaggtataattaacactgtcgcatagttatggtaacgtctc
tgataaaactcgacgcttctaaaaagattaggattcatgacattctccttatttattgaa
tagatgatggtagaaaccttgcgcctgcattaactcttggtgactaccaacttcaatgat
tttcccctggtcaagaacaatgacacggttggttcgttcggctatactgagacgatgggc
tacaaagagaatggttttatcagttagagacataagattatctataacctttttctcagt
caagacatcaagaccgctagtagcttcgtctagtattaaaacaggagatttagttaaaag
agcacgagcgagggctattcgttgcttttgtcctcctgatagaccagctccatcagagag
ctgagtttgatagcccataggcattctttcaatgtcttgacgaatttcagctaattcaca
agctcttagaatatcttcttggctaatcatatgattaccgcccaaagttaagttttccaa
gatagagccattaaagatataggcttgttgtggtaggtaattaatatgacggcgcaagac
ttttttatcaatgtttttaatatcctgatgattgatggaaatatgtcctttgtagggttc
aaagaaattgacaatcattttggctaaagttgttttaccagaaccactaactccaactag
gctaaccttatctccttgtttaatcgtgagattaatatctgttaaggtatctcgtccaaa
accatacttataagaaaggtcatcaaattcaatatcgcccatcaaaaaatgtgaatgaac
agggttttcttgaacttgaaattcagattcgactagatagacttcgttcaaacggttatt
agcaaccttcgcagattggagtttggtttggaggttgataatattttccataggagttgt
aaagtaagaaagaagtgtgttaaaggtaatcagctgaccgatagaaattttactcgacat
gactaattgagcgccaaaccataggataaggatattcagaactaattttgttccctgctt
taaacttgtttgtaaaatagaatatttactgagcttaaaggatttttccaaataatctac
aaattcgctgtctatattttgatagcgattttcttcactcgtgagcgactttatagtttc
aatcccgttgatatcttcgataatggcagagctaaccatagaattactttgcatgacatc
atggttcattttttcgaaaggcttcataaaagaaaagatgatgaacatgtatataggaat
agaaataagagaaagaaggaagagattagggttttgtgccagtaagacgccccctacaag
aatcagaatagaaacatccaggaaaagagaaagaatggtagaagccaaggcatctataat
agagttagcatctgtgaaccgtgaaatgatttctcctgtacgacgtgtcgcaaagaaaga
catgggaagttcaaaaatatggcgaatataggataaaatcacatcaatgcttaatctctg
gctcagaacggttaggagataatctctggagaagctcatgacttgttggaggatataggt
gataaccagaccaactgagatgattcctaaagttgatttcatctgatttgggatgtattc
atctaagattccttggagataataagaaccacctatattgataatagtgaccaataagct
tgagagaacaatgtaagcaatgagagatttttgtttgaaaatcagaggaaggaagcttag
tagaccattctttttatctttatggggttgatagctgggtttgggagctagaaaaatagc
tactccagtccattcagagaaaaagcgttcttttgacattttagtgatttttacagaagg
gtcaggatcaccaataaccagatagtctttctttgtttgatagacaacatagtaatgttg
gagttttccttctttgttaacgtgaacgataaatggataggggacatcactcatgtcaaa
gagagttttatctgcttgaacaggccttgtttcaaagcccatttcatcagcggcttttac
aatgccaagagcagtcgtcccttctttattggtctttgcaagttctctcaagtgagctag
agaaaaatctgaaccatagaatttagcaatcgaggctaaggcagcgacaccacagtctct
cgcatctatttgaggaacaaatgtacgtttataagaagtcattggcaattcttttcatat
agtggataggtctattatgtcataaaactaagttcatattttatgaaatcttgaatagtc
attaaaacttcctgaatggtaaaaaagtgattagaaattattttttttaaacatttagag
gtggcttgaaataaaaaagctaattcaagacgtttcgatgacaattcaagatctggatga
aaaattttaaaaaacgatgatatactaaacttatcaaagttacaacaagacaaaaataaa
aaaagaaaaaaggagtatttgtcatgaatacaaaaatgatggaacaattttctgttatgg
ataatgaagaactcgaaatagttagtggaggaagaggcaatttaggatctgcaatcggtg
gttgtattggagcagtactattagctgctgcgactggtccgataactgggggagcagcaa
cacttatttgtgtaggttcaggaattatgtcctctttgtaagattatgattcttaaatat
agtattattatcgctattaatttactgtcttatttacttacttacaaaatatcaaagtta
tctaagaatgatgagaataagatagttagcaaaattttaattatattatcaatcgtttat
gtaatcgttgatgttttacttagttgatggattggtaggaataaaaaacttaactataaa
ctattatttactaatattttttgctttctgcaagttaataaatagtatagtaaaactttt
tattgcaaggagaataacgaaattaagatattttagatactcaagattattgaaatctta
gactaaaaaataggtactgctacctttaagaagatagtagacgtatatacttttttaaga
aaatcaaaaagatactataaaaaatctatttgtttattgaatttaagactttggtaacaa
attgaaaataaaaaggaggtattcatcatgaatacaaaaatgttgtcacagttagaggtt
atggatactgaaatgcttgcgaaagttgaaggggggtatagctccactgattgtcaaaat
gcactgattacaggagtcactacgggaattataactggtggaactggagcaggtttggcc
actttaggagtagctggacttgctggtgcatttgttggagcacacattggtgcaattggg
ggtggattaacatgcttaggaggtatggttggtgataaattgggactaagttggtaagac
ttatagtaaaattatgaggattctattctgatttattttagttttttaaaaaaggagtat
ttgtcatggatacaaaaatgatgtcacaattttctgttatggatactgaaatgcttgctt
gcgttgaaggtggcggatgcaattggggagattttgccaaagcaggtgttggaggagcag
cagcaagaggtcttcaactaggcattaaaacaggaacatggcaaggtgcagcaactggtg
ctgcgggtggagctatacttggaggtgtagcctatgcagcaacatgttggtggtaattat
ggattttaaaagttttattattggtttagtagttggtatatttggtccttatatgtataa
tttaattagaaaaatattttcaaaatttcccaaaaaggatacagatagtaccccctaaaa
aataaatttctcccctgtatttgctagcttaatttacaggggagtttctttaattttgtt
tcgcctgtcaaaatgatatgtgatagcaggatgaaaagtctacaaacaagttggtatcaa
tacaatataaagaggaaagtatgtttttaatgcttactttttaaattttttaacaattca
agatgtttcgatgaccatttatgatttgagtgatccaaggtcaaaataagtgctatacta
gcagtgtaaatgttcttgctcaactaagataaatcgcacatttaggaggaaatcttatga
agaaaaaaatactgattattttcgttctgtatctaatcatgtccatctttctatatccgc
ttagggagagtgcttggtatcagctattttataccatagcctatgtgattgcagttatga
tctattttgctatcaataaaaagaaaggagaaaagaaatgaaaactttttttgctaaaaa
acggaacatcttccttgcgagattgttcttaggtcagttgcccttgcttgtttctactta
tctatttctatctcgtcagtttttaaatttttccgtagttttccaatttcttttagtagt
tattaacttggcttctattttggttactgtttatctcactagggaaatgaggataagaga
gtttgaagatgatgatttggttagtcctagaaccaatcaacttatgttcatcggcttgac
aggttttatgtctattatttgtttgtatagaggtatcacagcaggagaatcctaccaaca
aataatcgcttatattggcgctgttctctgcttaatcatcatgcttctgctcatgtgggg
cttgaagtattataaaaagtagagcttaatgaagtataaaagaaaagggtaagtgttttt
gcaatacttacccttttataatagattccctgcgaaacaaaatatggnnnnnnnnnnnnn
nnnnnnnnnnnnnnnnnnnnnnnnnnnnnnnnnnnnnnnnnnnnnnnnnnnnnnnnnnnn
nnnnnnnnnnnnnnnnnnnnnnnnnnnnnnnnnnnnnnnnnnnnnnnnnnnnnnnnnnnn
nnnnnnnnnnnnnnnnnnnnnnnnnnnnnnnnnnnnnnnnnnnnnnnnnnnnnnnnnnnn
nnnnnnnnnnnnnnnnnnnnnnnnnnnnnnnnnnnnnnnnnnnnnnnnnnnnnnnnnnnn
nnnnnnnnnnnnnnnnnnnnnnnnnnnnnnnnnnnnnnnnnnnnnnnnnnnnnnnnnnnn
nnnnnnnnnnnnnnnnnnnnnnnnnnnnnnnnnnnnnnnnnnnnnnnnnnnnnnnnnnnn
nnnnnnnnnnnnnnnnnnnnnnnnnnnnnnnnnnnnnnnnnnnnnnnnnnnnnnnnnnnn
nnnnnnnnnnnnnnnnnnnnnnnnnnnnnnnnnnnnnnnnnnnnnnnnnnnnnnnnnnnn
nnnnnnnnnnnnnnnnnnnnnnnnnnnnnnnnnnnnnnnnnnnnnnnnnnnnnnnnnnnn
nnnnnnnnnnnnnnnnnnnnnnnnnnnnnnnnnnnnnnnnnnnnnnnnnnnnnnnnnnnn
nnnnnnnnnnnnnnnnnnnnnnnnnnnnnnnnnnnnnnnnnnnnnnnnnnnnnnnnnnnn
nnnnnnnnnnnnnnnnnnnnnnnnnnnnnnnnnnnnnnnnnnnnnnnnnnnnnnnnnnnn
nnnnnnnnnnnnnnnnnnnnnnnnnnnnnnnnnnnnnnnnnnnnnnnnnnnnnnnnnnnn
nnnnnnnnnnnnnnnnnnnnnnnnnnnnnnnnnnnnnnnnnnnnnnnnnnnnnnnnnnnn
nnnnnnnnnnnnnnnnnnnnnnnnnnnnnnnnnnnnnnnnnnnnnnnnnnnnnnnnnnna
ggattctagttttgcaggaagtctaatgtaatttttgcaattcaagacgtttcgatgact
attcaagatctggatgaaaaattttaaaaaacgatgatatactaaacttgtcaaagttac
aacaagacaaaaattaaaaataaaaaagagtatttgtcatggatacaaaaattatggaac
aatttcatgaaatggatataactatgttatctagtattgaaggaggcaagaataattggc
aaactaatgtcttggaaggtggtggtgctgcttttggtggctgggggctagggacagcta
tttgtgctgcgagtggtgttggagcaccatttatgggagcatgtggatacataggagcta
aatttggtgtggatctttgggcaggagtaacaggggcaacgggtggattttaataaaagg
agacttgtatgaatacttattgtaatataaatgaaacaatgctgagtgaggtttatggag
gtaattccggaggagcagctgtagttgctgctttaggttgtgcagcgggtggagtgaaat
atgggagacttctaggaccatggggcgctgcaataggaggaattggaggagcagtggttt
gtggatatttagcctataccgctacatcataaaaatgaaagctaaattttatgaaggcta
tattctttattattctcttcgcttttcaaacctatcttatttatctatccataagtatct
ccgataaaaaacaaaagactattgaattaacatcattgaattgttttgtcatattatttc
taatctatgataaattaatttttctctttattgcctatgtttttttgataatttttatat
taaacttgttccgtaactgaaaagtgatatactatatggatacaaaaatgatgtcacaat
ttgcagttatggataatgaaatgcttgcttgcgttgaaggtggagatattgattggggaa
gaaaaattagttgtgcagcaggggttgcatatggcgcaattgatgggtgtgcaacaacgg
tttgacatttctattgggaccatttgctataggaataggtgtaactggtgctgcaggtgg
agctatacttggaggtgtagcctatgcagcaatatgttggtggtaattatggattttaaa
agttttattattggtttagtagttggtatatttggtccttatatggatgacttaattaga
aaaatattttcaaaatcttccaaaaaggatacggatagtactctctaaaaaataaatttc
tcccctgtatttgctagcttaatttacaggggagtttctttaatattgtttcgcctgtca
aaatgatatgtgatagcaggatgaaaagtctacaaacaagttggtatcaatacaatataa
agaggaaagtatgtttttaatgcttactttttaaattttttaacaattcaagatgtttcg
atgacaattcaagatttggatgaaaaattttaaaaaacaatgatatactaaacttgtcaa
agttgcaacgggtgctgctacattatgttaaaaatcgctcttgattgataagctggattt
gttaggaaaggagtaaataattatggataagaaaaagatagtttcgactataatatgtat
agtatttcttgtagtgtcagtagataatttttttagagacttaaccccgttactgttcat
tttaaatattattggcctgtcttgcttttcagtgctaacatacattaacataaaagagat
actcttaaatataagtaaatgatgatttggttagtcctagaaccaatcaacttatgttta
tcggcttggcagattttatgtttgtcatttgtttgtatagaggtatttcagaaacagaat
tctatcaacaactaatcgcttatataggtgtattctctgcttgtttatcacgcttctgct
catgtggggcttgaagtattataaaaagtagctttctatccttttctgacaggatatttg
agtagaaggctctattaaattgttagtgaaataaatgaatggaggtatttaatatgaaat
acagattattttttgttattttcttgagtagtgtgttggatattcttttagggacatttt
tacaaatctctatcgtatctattgggtggcttgttctttacagtggtttgtttgaagtag
gagttttccttcttgctaataaaggggtggcggtaaaaatcaaggaagtagatattcgaa
atcgctttaaatttatttttggaaaaaccttatggtttcaaattcttttgctcatctttt
tgataatcaaactttatcttggtttggatgcgaggttgattttattctatggacatattt
tcattgtctttaatgccttaatgtatctattatctagtagtcaggttagccttaaaaaaa
aacaaactgtcttcttaatcttacagcagtagagtctgacaaggtgaggtcatagtaggg
aggatttctatgaaaaagtatcaacttctattcaaaataagtgcagtcttctcttactta
tttttcgtatttggtctttctcagctgacgcttatcgtccaaaattattggcaattttct
tcccagattggtaatttcgtctggattcaaaatatcttgagtttactttttattggagtc
atgattgtggttcttgttaagacaggccatggttatctcttccgcattccaagaaaaaaa
tggctttggtattcgattttgacagtattagtggtagtgttccagatctcttttaacgtt
cagacagctaaacatgttcagtcaactgcggaaggttgggctgtattgattggttatagt
gggactaactttgcagagctaggtatttatatagccctgttctttctggttccactgatg
gaagaattgatttatagaggattactgcaacatgctttctttaagcattcgcgatttggt
cttgatttgcttcttccttctattttatttgctctccctcatttttcaagcctgcctagt
ctgttagatatcttcgtctttgcaacagttggaatcatctttgctggtttgacccgctat
accaagagcatttatccatcctatgcggtgcatgtgatcaataatattgtagcgaccttc
ccgtttttgctcacttttctacatagggtcttggggtaaaaaaacaaaaggcttgctttt
cagccatagaggaggtcatcatgtataaacacttatttttcctagattccaaaactttag
atcggttgacaccctatattctagtcttggcttctgacaccattgcttttaatgtttttg
tgctaacctttgtatctgcggtggtttttaatttcctaaattccatgctagctttaatgg
ctatattcataggggctggctatgtggtcggattttggttgctaaaatggtttgttttgg
aaaggttagagctaaaggatgacgcgtaggaagtctgtttggtgaggaggatagttttat
ggagttttttgataaatttcatgccttgtgttttggatttttagtactaataattgtcat
tacagttccttatacgattaaccatgggggtttttttcaaaatgaatctgcattgattct
tgtaagtcttcttgtaacctcgctgagtgttgcttatgctagaaagtttgaaatgatttc
ttttgggatgttaagcaagaaacaacttttgcttttcattgcaatctttcttctaagtgt
acttgagacgctggtttatattcatttcttcgctgtttcttctggctcaggggtccaaca
cttggcggaagtcagcagaggaatttccctgtctttgattttgactacctcagtttttgg
ccccatccaggaggaactcattttcagaggacttcttcaaggtgcggtttttgacaattc
ttggttagggcttgtgctaacttcctctctcttttctttcatgcatggaccttctaatgt
cccttcgtttattttttatctacttgggggtttgttgctgggctttgcttataaaaagag
tcaaaacctatgggtttctactctagtacacatgttttacaacagttggccactcctata
ttatttataa
