# Supplementary material for: Genomic analyses of pneumococci reveal a wide diversity of bacteriocins – including pneumocyclicin, a novel circular bacteriocin
Source: BMC Genomics. 2015 Jul 28;16(1):554. doi: 10.1186/s12864-015-1729-4 (PMC4517551; doi:10.1186/s12864-015-1729-4)
Supplement: Additional file 9: — Sequence and annotation files for blp cassette prototypes. [file 12864_2015_1729_MOESM9_ESM.zip › blp_prototype19g_SPnINV104B_annotation.embl]

FT   source          1..14410
FT                   /organism="Streptococcus pneumoniae"
FT                   /mol_type="genomic DNA"
FT                   /strain="SPnINV104B"
FT   CDS             complement(1..330)
FT                   /gene="blpT"
FT                   /inference="ab initio prediction:Prodigal:2.60"
FT                   /codon_start=1
FT                   /transl_table=11
FT                   /product="hypothetical protein"
FT                   /colour=10
FT   CDS             607..945
FT                   /gene="blpS"
FT                   /gene_synonym="spiR1"
FT                   /inference="ab initio prediction:Prodigal:2.60"
FT                   /codon_start=1
FT                   /transl_table=11
FT                   /product="LytTR DNA-binding domain protein"
FT                   /colour=9
FT   CDS             950..1687
FT                   /gene="blpR"
FT                   /gene_synonym="spiR2"
FT                   /inference="ab initio prediction:Prodigal:2.60"
FT                   /codon_start=1
FT                   /transl_table=11
FT                   /product="response regulator"
FT                   /colour=9
FT   CDS             1701..3041
FT                   /gene="blpH"
FT                   /gene_synonym="spiH"
FT                   /inference="ab initio prediction:Prodigal:2.60"
FT                   /codon_start=1
FT                   /transl_table=11
FT                   /product="histidine kinase"
FT                   /colour=9
FT   CDS             complement(3112..3240)
FT                   /gene="blpC"
FT                   /gene_synonym="spiP"
FT                   /inference="ab initio prediction:Prodigal:2.60"
FT                   /codon_start=1
FT                   /transl_table=11
FT                   /product="peptide pheromone"
FT                   /colour=9
FT   CDS             complement(3297..4658)
FT                   /gene="blpB"
FT                   /gene_synonym="spiD"
FT                   /inference="ab initio prediction:Prodigal:2.60"
FT                   /codon_start=1
FT                   /transl_table=11
FT                   /product="bacteriocin secretion accessory protein"
FT                   /colour=3
FT   CDS             complement(4669..6822)
FT                   /gene="blpA"
FT                   /gene_synonym="spiABC"
FT                   /inference="ab initio prediction:Prodigal:2.60"
FT                   /codon_start=1
FT                   /transl_table=11
FT                   /product="ABC transporter; ATPase domain, transmembrane
FT                   region and C39 protease domain"
FT                   /colour=3
FT   CDS             7104..7301
FT                   /gene="blpI"
FT                   /gene_synonym="pncA"
FT                   /inference="ab initio prediction:Prodigal:2.60"
FT                   /codon_start=1
FT                   /transl_table=11
FT                   /product="class II bacteriocin precursor"
FT                   /colour=7
FT   CDS             7768..8037
FT                   /gene="blpJ"
FT                   /gene_synonym="pncD"
FT                   /inference="ab initio prediction:Prodigal:2.60"
FT                   /codon_start=1
FT                   /transl_table=11
FT                   /product="class II bacteriocin precursor"
FT                   /colour=7
FT   CDS             8106..8336
FT                   /gene="blpK"
FT                   /gene_synonym="pncE"
FT                   /inference="ab initio prediction:Prodigal:2.60"
FT                   /codon_start=1
FT                   /transl_table=11
FT                   /product="class II bacteriocin precursor"
FT                   /colour=7
FT   CDS             8757..8921
FT                   /gene="pncG"
FT                   /inference="ab initio prediction:Prodigal:2.60"
FT                   /codon_start=1
FT                   /transl_table=11
FT                   /product="membrane protein with putative function in
FT                   immunity"
FT                   /colour=4
FT   CDS             8918..9322
FT                   /gene="blpL"
FT                   /gene_synonym="pncH"
FT                   /inference="ab initio prediction:Prodigal:2.60"
FT                   /codon_start=1
FT                   /transl_table=11
FT                   /product="membrane protein with putative function in
FT                   immunity"
FT                   /colour=4
FT   mobile_element  9383..10344
FT                   /gene="ISSpn7"
FT                   /inference="identification by IS Finder
FT                   (https://www-is.biotoul.fr/)"
FT                   /colour=12
FT   CDS             10479..10733
FT                   /gene="blpM"
FT                   /gene_synonym="pncI"
FT                   /inference="ab initio prediction:Prodigal:2.60"
FT                   /codon_start=1
FT                   /transl_table=11
FT                   /product="class II bacteriocin precursor"
FT                   /colour=7
FT   CDS             10749..10952
FT                   /gene="blpN"
FT                   /gene_synonym="pncJ"
FT                   /inference="ab initio prediction:Prodigal:2.60"
FT                   /codon_start=1
FT                   /transl_table=11
FT                   /product="class II bacteriocin precursor"
FT                   /colour=7
FT   CDS             10971..11180
FT                   /gene="blpP"
FT                   /gene_synonym="pncK"
FT                   /inference="predicted by Prodigal with different settings"
FT                   /inference="indirect experimental evidence for function in
FT                   immunity (Dawid et al., 2007)"
FT                   /codon_start=1
FT                   /transl_table=11
FT                   /product="membrane protein with function in immunity"
FT                   /colour=4
FT   CDS             11196..11345
FT                   /gene="blpO"
FT                   /gene_synonym="pncV"
FT                   /inference="ab initio prediction:Prodigal:2.60"
FT                   /codon_start=1
FT                   /transl_table=11
FT                   /product="class II bacteriocin precursor"
FT                   /colour=7
FT   CDS             11903..12082
FT                   /gene="pncM"
FT                   /inference="predicted by Prodigal in other strains"
FT                   /codon_start=1
FT                   /transl_table=11
FT                   /product="membrane protein with putative function in
FT                   immunity"
FT                   /colour=4
FT   CDS             12354..12752
FT                   /gene="blpX"
FT                   /gene_synonym="pncN"
FT                   /inference="ab initio prediction:Prodigal:2.60"
FT                   /codon_start=1
FT                   /transl_table=11
FT                   /product="membrane protein with putative function in
FT                   immunity"
FT                   /colour=4
FT   CDS             12790..13479
FT                   /gene="blpY"
FT                   /gene_synonym="pncO"
FT                   /inference="ab initio prediction:Prodigal:2.60"
FT                   /codon_start=1
FT                   /transl_table=11
FT                   /product="CAAX amino terminal protease"
FT                   /colour=2
FT   CDS             13521..13769
FT                   /gene="blpZ"
FT                   /gene_synonym="pncQ"
FT                   /inference="ab initio prediction:Prodigal:2.60"
FT                   /codon_start=1
FT                   /transl_table=11
FT                   /product="membrane protein with putative function in
FT                   immunity"
FT                   /colour=4
FT   CDS             13799..14410
FT                   /gene="pncP"
FT                   /gene_synonym="SP0547"
FT                   /inference="ab initio prediction:Prodigal:2.60"
FT                   /codon_start=1
FT                   /transl_table=11
FT                   /product="CAAX amino terminal protease"
FT                   /colour=2
SQ   Sequence 14410 BP; 4005 A; 2050 C; 2784 G; 4659 T; 912 other;
     ctagtttgct ctttgatttt cattgagtat taacttggtc ttgacttggt caaagtggaa        60
     gcggtcatag gcccgccaag cggcgcgagt tggagcatct ggatcaagag cgctgagtcc       120
     catgagaaga ctggaagtct ggtaaaattt ttctagttca atcaagaatc gattatccac       180
     tgtttcagcc ttggctaaaa aaccaagaat agagtttaat tgctcctgaa agcggacgtc       240
     gtcagcgctt gcctgtttgc atgcttggta ggctttgttt aagtcagtaa tcaaagtatg       300
     agctcttttg atggggtctg tatctgtcat gggaatgcct cctttaatct gggtgccagt       360
     cttacttctg gcaactgtgt tttgatactg ttagtttatc atttttaatt cttttttttt       420
     attcaaatct ttaattgtca ttgaaatgtc ttgaattgcg ctgagtgaat tttatgataa       480
     aatagttgta agctcatcat gatgttgtag aaaaataatc cttttaggag ctttcaaaga       540
     ctgtttagga ttgggtgggc ttgggctaga acttttctgt tattcttttc ttaggaggag       600
     aatccaatga aacatatgat tattcagacg cagaaaacag tctataaagt aaacgtcgac       660
     gatatctact atatccaaac acatccaact aaagcccata ccgtacagat tgttacagaa       720
     gaagctagtt ttaatatgct tcaaaattta agtaatcttg agaaccaata tggggaaacc       780
     ttgatgagat gtcatcgaaa ttgtttggtt aatcttgata aattaaaatc gattgatttt       840
     caagaaagaa tcctttttct cggagaagaa ggtcaatacg ctgtcaagta tgccagacgt       900
     cgctatagag aaattcgtca aaaatggttg aaagagggag agtaagaaga tgagaatatt       960
     tgttttagag gatgattttt cccaacagac taggattgaa acgacgattg agaaactctt      1020
     gaaggaacat catatcactc ccagctcttt tgaggtattt ggcaagccag accaactgct      1080
     ggcagaggtg catgagaagg gggcccatca gctattcttt ttggatattg agattcgaaa      1140
     tgaggagatg aagggtctgg aagtggctag aaagattcgg gatcgggatc cgtatgccct      1200
     gattgtcttt gtgacgactc actcggagtt tatgcccctg tcctttcgct accaagtgtc      1260
     tgctctggac tatattgata aggccctttc ggcagaggag tttgaatctc gtatcgagac      1320
     agccctcctc tatgccaatg gtcaagacag taaaagtcta gcggaagatt gcttttactt      1380
     taaatcaaaa tttgctcaat tccagtatcc ttttaaagag gtttactatc tcgaaacgtc      1440
     cacaagaccc catcgtgtta ttctctatac caagacagac aggctggaat ttacagcgag      1500
     tctagaggag gttctcaagc aggagcctcg tctcttgcag tgccatcgct cttttctcat      1560
     caatcctgcc aatgtggtgc atttagataa gaaagaaaaa ctgcttttct ttcccaatgg      1620
     tggaagttgt ctaatcgcgc gttataaggt cagggaagtg tctgaggcta ttaataactt      1680
     acactgagct aggagagttt atgaatgttg cttggatatt gttgtataca cttgttactc      1740
     acggattaaa aattgtcata ttctttaagg tagatggaat tagtctcact tttgagagga      1800
     tttttaaggc ctttcttttt aagatactgt tggccgttgt ttttggaatg cttggctata      1860
     tggtaggaaa tacttatcta tcttatttta tggaaccctt gtacggcata ggcttatctt      1920
     tcttattgtt aagagaactt cctaaaaaac tccttctctt ttatggtctc tttccaatga      1980
     tattagtgaa tctcttttat agaggtgttt cctattttgt gcttccattt ttgggacaag      2040
     ggcaagtata tgatgactac tcatttattt ggttatgtat aataattttc aatttcttca      2100
     tttctctagc ttttttgaaa tggttggact atgatttcac tagcttgaga aaggggattc      2160
     tcgataaaga ttttcaaaag tccctgactc agattaactg gataatgggg gcttactatt      2220
     tggtgataca aaatctgtct tactttgaat atgaacaggg gattcaatca acgactgttc      2280
     gccatctcat cctagtcttt tacctgctct tttttatggg gattatcaag aaattggata      2340
     cctatttgaa ggacaaactc catgagagac tgaaccaaga gcaggacttg cgctacagag      2400
     agatggagcg gtatagtcgg catatagagg agctttataa ggaagtacgg agttttcgcc      2460
     atgactacac caacctcttg actagcttac gtctgggcat tgaagaggag gatatggagc      2520
     agataaaaga gatctacgac tcggtcttaa aggattctag tgaaaaattg caggacaata      2580
     aatatgacct tggtcgattg gtgaatattc gtgataaagc cctcaaaagt ctcctagcag      2640
     ggaaatttct aaaagctaga gataagaaca ttgtctttaa tgtcgaagtt cctgaggaga      2700
     ttcaggtcga ggggatgagt ctacttgatt ttctaaccat tgtgtctatc ctttgtgaca      2760
     atgctattga agccagtgtg gaaggtagtc aacctcatgt ttcaatcgcc tttttaaaaa      2820
     atggagcaca ggagaccttt atcatcgaaa actccatcaa agaagagggc atcgatattt      2880
     ctgaaatctt ctcctttgga gccagttcta aaggggagga gagaggagtt ggtctctata      2940
     ccgtcatgaa gattgtggaa agccatccta ataccagtct aaataccacc tgtcaaaatc      3000
     aagtctttcg tcaggtactt actgtgatac atacagaatg atgaaaaata agaccgagag      3060
     tacttgtttc tcggtcttat ttttttatag ttgtattgga tgatgaagtt cttatgtgat      3120
     gtaatgagca tatctattaa tgttatataa taaatcttcc cacaatcctc cacctgtaat      3180
     ttggttgagt tcggtagttg ttagttcttg aaatgaagtt aggttttgtt tcttatccat      3240
     gttatgattc tcctttttga taagataata aatagttata gagtgttatc tgaaaattaa      3300
     tcagaatgtg ttaaaatttt atctttgaaa taatcaaaat atgttttctt tgtagttaca      3360
     ctagtgacgc gaccttgtaa gccatattgg atgagtttac tatcctcgtt agatagtttt      3420
     gcaagagcgg ttaatttaaa gagatttcct tgctctgttc tggtaggagt ttgatcaatt      3480
     gtctgaagtt ggccgatgat ggtggtgccg tgatttccaa tcttctccag ttttaatctt      3540
     acagtttgtc ctttatctag tagaggtaga tagtcagaag atacgtagta agtgattagt      3600
     acttctcttg tatctgtgat gacagggaat atttgagcaa tttctgtacc agttggaatt      3660
     ctatttttac cttcaaattc gctgttcaga tgaacgatac ctttacttgg ggaggttaag      3720
     gtattgtttt ccaaacgctg tgtggcttga tttagttgta cttttaattc tgttaattga      3780
     ttctccacag ttagttgttg ctgtgaggct gtctgtaaaa actgagtgcg gagtacttca      3840
     attttggttg ctaaactgtt atcataagtt gctacacttc cgataccagc ttgctgaatt      3900
     ttgaggcttg cgatagatga ttcaagacct gcaatacttt gattaatttg agataaaaat      3960
     ggctcctctg cagttccttg tgtttgtcct tgtgaggcta caagataacg attcaaaatt      4020
     gactggtgcg gattgccagt tggtaagcgt gctctgttat ttatgatagc atctctcaac      4080
     tcttgatatt ctccaatttg ttgttgaact tttgtaattt cttgttcaat agctgatgaa      4140
     ctgctattgg aaagattagc ttgatttgaa acttcggtgt tagtctttgt gatacccagt      4200
     tcaatatcat gggattgttt agtaaaattc ataaaggtat tatggtagcc aaattcatcc      4260
     tcgccagaaa aaagatcagt cgctttttct aagctttgtt tcaaaattcc aagtccttct      4320
     ttttgcttct caagtctttg taattgagtt gctaaggcag ttttctgact ttcttccatt      4380
     gtttcagagt atttgatgag taagtcccct ttttcaacta cttgatttgc cactaaatga      4440
     ttagctagga taggattatc actggttgac tgaatggagg caatgacact tgtaggggcg      4500
     atttctcctt gggaagtaac agtaatttct tttgtggcaa caagggagaa aatcaagatg      4560
     aaagtaaata gtaatgaaag aggtataatt aacactgtcg catagttatg gtaacgtctc      4620
     tgataaaact cgacgcttct aaaaagatta ggattcatga cattctcctt atttattgaa      4680
     tagatgatgg tagaaacctt gcgcctgcat taactcttgg tgactaccaa cttcaatgat      4740
     tttcccctgg tcaagaacaa tgacacggtt ggttcgttcg gctatactga gacgatgggc      4800
     tacaaagaga atggttttat cagttagaga cataagatta tctataacct ttttctcagt      4860
     caagacatca agaccgctag tagcttcgtc tagtattaaa acaggagatt tagttaaaag      4920
     agcacgagcg agggctattc gttgcttttg tcctcctgat agaccagctc catcagagag      4980
     ctgagtttga tagcccatag gcattctttc aatgtcttga cgaatttcag ctaattcaca      5040
     agctcttaga atatcttctt ggctaatcat atgattaccg cccaaagtta agttttccaa      5100
     gatagagcca ttaaagatat aggcttgttg tggtaggtaa ttaatatgac ggcgcaagac      5160
     ttttttatca atgtttttaa tatcctgatg attgatggaa atatgtcctt tgtagggttc      5220
     aaagaaattg acaatcattt tggctaaagt tgttttacca gaaccactaa ctccaactag      5280
     gctaacctta tctccttgtt taatcgtgag attaatatct gttaaggtat ctcgtccaaa      5340
     accatactta taagaaaggt catcaaattc aatatcgccc atcaaaaaat gtgaatgaac      5400
     agggttttct tgaacttgaa attcagattc gactagatag acttcgttca aacggttatt      5460
     agcaaccttc gcagattgga gtttggtttg gaggttgata atattttcca taggagttgt      5520
     aaagtaagaa agaagtgtgt taaaggtaat cagctgaccg atagaaattt tactcgacat      5580
     gactaattga gcgccaaacc ataggataag gatattcaga actaattttg ttccctgctt      5640
     taaacttgtt tgtaaaatag aatatttact gagcttaaag gatttttcca aataatctac      5700
     aaattcgctg tctatatttt gatagcgatt ttcttcactc gtgagcgact ttatagtttc      5760
     aatcccgttg atatcttcga taatggcaga gctaaccata gaattacttt gcatgacatc      5820
     atggttcatt ttttcgaaag gcttcataaa agaaaagatg atgaacatgt atataggaat      5880
     agaaataaga gaaagaagga agagattagg gttttgtgcc agtaagacgc cccctacaag      5940
     aatcagaata gaaacatcca ggaaaagaga aagaatggta gaagccaagg catctataat      6000
     agagttagca tctgtgaacc gtgaaatgat ttctcctgta cgacgtgtcg caaagaaaga      6060
     catgggaagt tcaaaaatat ggcgaatata ggataaaatc acatcaatgc ttaatctctg      6120
     gctcagaacg gttaggagat aatctctgga gaagctcatg acttgttgga ggatataggt      6180
     gataaccaga ccaactgaga tgattcctaa agttgatttc atctgatttg ggatgtattc      6240
     atctaagatt ccttggagat aataagaacc acctatattg ataatagtga ccaataagct      6300
     tgagagaaca atgtaagcaa tgagagattt ttgtttgaaa atcagaggaa ggaagcttag      6360
     tagaccattc tttttatctt tatggggttg atagctgggt ttgggagcta gaaaaatagc      6420
     tactccagtc cattcagaga aaaagcgttc ttttgacatt ttagtgattt ttacagaagg      6480
     gtcaggatca ccaataacca gatagtcttt ctttgtttga tagacaacat agtaatgttg      6540
     gagttttcct tctttgttaa cgtgaacgat aaatggatag gggacatcac tcatgtcaaa      6600
     gagagtttta tctgcttgaa caggccttgt ttcaaagccc atttcatcag cggcttttac      6660
     aatgccaaga gcagtcgtcc cttctttatt ggtctttgca agttctctca agtgagctag      6720
     agaaaaatct gaaccataga atttagcaat cgaggctaag gcagcgacac cacagtctct      6780
     cgcatctatt tgaggaacaa atgtacgttt ataagaagtc attggcaatt cttttcatat      6840
     agtggatagg tctattatgt cataaaacta agttcatatt ttatgaaatc ttgaatagtc      6900
     attaaaactt cctgaatggt aaaaaagtga ttagaaatta ttttttttaa acatttagag      6960
     gtggcttgaa ataaaaaagc taattcaaga cgtttcgatg acaattcaag atctggatga      7020
     aaaattttaa aaaacgatga tatactaaac ttatcaaagt tacaacaaga caaaaataaa      7080
     aaaagaaaaa aggagtattt gtcatgaata caaaaatgat ggaacaattt tctgttatgg      7140
     ataatgaaga actcgaaata gttagtggag gaagaggcaa tttaggatct gcaatcggtg      7200
     gttgtattgg agcagtacta ttagctgctg cgactggtcc gataactggg ggagcagcaa      7260
     cacttatttg tgtaggttca ggaattatgt cctctttgta agattatgat tcttaaatat      7320
     agtattatta tcgctattaa tttactgtct tatttactta cttacaaaat atcaaagtta      7380
     tctaagaatg atgagaataa gatagttagc aaaattttaa ttatattatc aatcgtttat      7440
     gtaatcgttg atgttttact tagttgatgg attggtagga ataaaaaact taactataaa      7500
     ctattattta ctaatatttt ttgctttctg caagttaata aatagtatag taaaactttt      7560
     tattgcaagg agaataacga aattaagata ttttagatac tcaagattat tgaaatctta      7620
     gactaaaaaa taggtactgc tacctttaag aagatagtag acgtatatac ttttttaaga      7680
     aaatcaaaaa gatactataa aaaatctatt tgtttattga atttaagact ttggtaacaa      7740
     attgaaaata aaaaggaggt attcatcatg aatacaaaaa tgttgtcaca gttagaggtt      7800
     atggatactg aaatgcttgc gaaagttgaa ggggggtata gctccactga ttgtcaaaat      7860
     gcactgatta caggagtcac tacgggaatt ataactggtg gaactggagc aggtttggcc      7920
     actttaggag tagctggact tgctggtgca tttgttggag cacacattgg tgcaattggg      7980
     ggtggattaa catgcttagg aggtatggtt ggtgataaat tgggactaag ttggtaagac      8040
     ttatagtaaa attatgagga ttctattctg atttatttta gttttttaaa aaaggagtat      8100
     ttgtcatgga tacaaaaatg atgtcacaat tttctgttat ggatactgaa atgcttgctt      8160
     gcgttgaagg tggcggatgc aattggggag attttgccaa agcaggtgtt ggaggagcag      8220
     cagcaagagg tcttcaacta ggcattaaaa caggaacatg gcaaggtgca gcaactggtg      8280
     ctgcgggtgg agctatactt ggaggtgtag cctatgcagc aacatgttgg tggtaattat      8340
     ggattttaaa agttttatta ttggtttagt agttggtata tttggtcctt atatgtataa      8400
     tttaattaga aaaatatttt caaaatttcc caaaaaggat acagatagta ccccctaaaa      8460
     aataaatttc tcccctgtat ttgctagctt aatttacagg ggagtttctt taattttgtt      8520
     tcgcctgtca aaatgatatg tgatagcagg atgaaaagtc tacaaacaag ttggtatcaa      8580
     tacaatataa agaggaaagt atgtttttaa tgcttacttt ttaaattttt taacaattca      8640
     agatgtttcg atgaccattt atgatttgag tgatccaagg tcaaaataag tgctatacta      8700
     gcagtgtaaa tgttcttgct caactaagat aaatcgcaca tttaggagga aatcttatga      8760
     agaaaaaaat actgattatt ttcgttctgt atctaatcat gtccatcttt ctatatccgc      8820
     ttagggagag tgcttggtat cagctatttt ataccatagc ctatgtgatt gcagttatga      8880
     tctattttgc tatcaataaa aagaaaggag aaaagaaatg aaaacttttt ttgctaaaaa      8940
     acggaacatc ttccttgcga gattgttctt aggtcagttg cccttgcttg tttctactta      9000
     tctatttcta tctcgtcagt ttttaaattt ttccgtagtt ttccaatttc ttttagtagt      9060
     tattaacttg gcttctattt tggttactgt ttatctcact agggaaatga ggataagaga      9120
     gtttgaagat gatgatttgg ttagtcctag aaccaatcaa cttatgttca tcggcttgac      9180
     aggttttatg tctattattt gtttgtatag aggtatcaca gcaggagaat cctaccaaca      9240
     aataatcgct tatattggcg ctgttctctg cttaatcatc atgcttctgc tcatgtgggg      9300
     cttgaagtat tataaaaagt agagcttaat gaagtataaa agaaaagggt aagtgttttt      9360
     gcaatactta cccttttata atagattccc tgcgaaacaa aatatggnnn nnnnnnnnnn      9420
     nnnnnnnnnn nnnnnnnnnn nnnnnnnnnn nnnnnnnnnn nnnnnnnnnn nnnnnnnnnn      9480
     nnnnnnnnnn nnnnnnnnnn nnnnnnnnnn nnnnnnnnnn nnnnnnnnnn nnnnnnnnnn      9540
     nnnnnnnnnn nnnnnnnnnn nnnnnnnnnn nnnnnnnnnn nnnnnnnnnn nnnnnnnnnn      9600
     nnnnnnnnnn nnnnnnnnnn nnnnnnnnnn nnnnnnnnnn nnnnnnnnnn nnnnnnnnnn      9660
     nnnnnnnnnn nnnnnnnnnn nnnnnnnnnn nnnnnnnnnn nnnnnnnnnn nnnnnnnnnn      9720
     nnnnnnnnnn nnnnnnnnnn nnnnnnnnnn nnnnnnnnnn nnnnnnnnnn nnnnnnnnnn      9780
     nnnnnnnnnn nnnnnnnnnn nnnnnnnnnn nnnnnnnnnn nnnnnnnnnn nnnnnnnnnn      9840
     nnnnnnnnnn nnnnnnnnnn nnnnnnnnnn nnnnnnnnnn nnnnnnnnnn nnnnnnnnnn      9900
     nnnnnnnnnn nnnnnnnnnn nnnnnnnnnn nnnnnnnnnn nnnnnnnnnn nnnnnnnnnn      9960
     nnnnnnnnnn nnnnnnnnnn nnnnnnnnnn nnnnnnnnnn nnnnnnnnnn nnnnnnnnnn     10020
     nnnnnnnnnn nnnnnnnnnn nnnnnnnnnn nnnnnnnnnn nnnnnnnnnn nnnnnnnnnn     10080
     nnnnnnnnnn nnnnnnnnnn nnnnnnnnnn nnnnnnnnnn nnnnnnnnnn nnnnnnnnnn     10140
     nnnnnnnnnn nnnnnnnnnn nnnnnnnnnn nnnnnnnnnn nnnnnnnnnn nnnnnnnnnn     10200
     nnnnnnnnnn nnnnnnnnnn nnnnnnnnnn nnnnnnnnnn nnnnnnnnnn nnnnnnnnnn     10260
     nnnnnnnnnn nnnnnnnnnn nnnnnnnnnn nnnnnnnnnn nnnnnnnnnn nnnnnnnnna     10320
     ggattctagt tttgcaggaa gtctaatgta atttttgcaa ttcaagacgt ttcgatgact     10380
     attcaagatc tggatgaaaa attttaaaaa acgatgatat actaaacttg tcaaagttac     10440
     aacaagacaa aaattaaaaa taaaaaagag tatttgtcat ggatacaaaa attatggaac     10500
     aatttcatga aatggatata actatgttat ctagtattga aggaggcaag aataattggc     10560
     aaactaatgt cttggaaggt ggtggtgctg cttttggtgg ctgggggcta gggacagcta     10620
     tttgtgctgc gagtggtgtt ggagcaccat ttatgggagc atgtggatac ataggagcta     10680
     aatttggtgt ggatctttgg gcaggagtaa caggggcaac gggtggattt taataaaagg     10740
     agacttgtat gaatacttat tgtaatataa atgaaacaat gctgagtgag gtttatggag     10800
     gtaattccgg aggagcagct gtagttgctg ctttaggttg tgcagcgggt ggagtgaaat     10860
     atgggagact tctaggacca tggggcgctg caataggagg aattggagga gcagtggttt     10920
     gtggatattt agcctatacc gctacatcat aaaaatgaaa gctaaatttt atgaaggcta     10980
     tattctttat tattctcttc gcttttcaaa cctatcttat ttatctatcc ataagtatct     11040
     ccgataaaaa acaaaagact attgaattaa catcattgaa ttgttttgtc atattatttc     11100
     taatctatga taaattaatt tttctcttta ttgcctatgt ttttttgata atttttatat     11160
     taaacttgtt ccgtaactga aaagtgatat actatatgga tacaaaaatg atgtcacaat     11220
     ttgcagttat ggataatgaa atgcttgctt gcgttgaagg tggagatatt gattggggaa     11280
     gaaaaattag ttgtgcagca ggggttgcat atggcgcaat tgatgggtgt gcaacaacgg     11340
     tttgacattt ctattgggac catttgctat aggaataggt gtaactggtg ctgcaggtgg     11400
     agctatactt ggaggtgtag cctatgcagc aatatgttgg tggtaattat ggattttaaa     11460
     agttttatta ttggtttagt agttggtata tttggtcctt atatggatga cttaattaga     11520
     aaaatatttt caaaatcttc caaaaaggat acggatagta ctctctaaaa aataaatttc     11580
     tcccctgtat ttgctagctt aatttacagg ggagtttctt taatattgtt tcgcctgtca     11640
     aaatgatatg tgatagcagg atgaaaagtc tacaaacaag ttggtatcaa tacaatataa     11700
     agaggaaagt atgtttttaa tgcttacttt ttaaattttt taacaattca agatgtttcg     11760
     atgacaattc aagatttgga tgaaaaattt taaaaaacaa tgatatacta aacttgtcaa     11820
     agttgcaacg ggtgctgcta cattatgtta aaaatcgctc ttgattgata agctggattt     11880
     gttaggaaag gagtaaataa ttatggataa gaaaaagata gtttcgacta taatatgtat     11940
     agtatttctt gtagtgtcag tagataattt ttttagagac ttaaccccgt tactgttcat     12000
     tttaaatatt attggcctgt cttgcttttc agtgctaaca tacattaaca taaaagagat     12060
     actcttaaat ataagtaaat gatgatttgg ttagtcctag aaccaatcaa cttatgttta     12120
     tcggcttggc agattttatg tttgtcattt gtttgtatag aggtatttca gaaacagaat     12180
     tctatcaaca actaatcgct tatataggtg tattctctgc ttgtttatca cgcttctgct     12240
     catgtggggc ttgaagtatt ataaaaagta gctttctatc cttttctgac aggatatttg     12300
     agtagaaggc tctattaaat tgttagtgaa ataaatgaat ggaggtattt aatatgaaat     12360
     acagattatt ttttgttatt ttcttgagta gtgtgttgga tattctttta gggacatttt     12420
     tacaaatctc tatcgtatct attgggtggc ttgttcttta cagtggtttg tttgaagtag     12480
     gagttttcct tcttgctaat aaaggggtgg cggtaaaaat caaggaagta gatattcgaa     12540
     atcgctttaa atttattttt ggaaaaacct tatggtttca aattcttttg ctcatctttt     12600
     tgataatcaa actttatctt ggtttggatg cgaggttgat tttattctat ggacatattt     12660
     tcattgtctt taatgcctta atgtatctat tatctagtag tcaggttagc cttaaaaaaa     12720
     aacaaactgt cttcttaatc ttacagcagt agagtctgac aaggtgaggt catagtaggg     12780
     aggatttcta tgaaaaagta tcaacttcta ttcaaaataa gtgcagtctt ctcttactta     12840
     tttttcgtat ttggtctttc tcagctgacg cttatcgtcc aaaattattg gcaattttct     12900
     tcccagattg gtaatttcgt ctggattcaa aatatcttga gtttactttt tattggagtc     12960
     atgattgtgg ttcttgttaa gacaggccat ggttatctct tccgcattcc aagaaaaaaa     13020
     tggctttggt attcgatttt gacagtatta gtggtagtgt tccagatctc ttttaacgtt     13080
     cagacagcta aacatgttca gtcaactgcg gaaggttggg ctgtattgat tggttatagt     13140
     gggactaact ttgcagagct aggtatttat atagccctgt tctttctggt tccactgatg     13200
     gaagaattga tttatagagg attactgcaa catgctttct ttaagcattc gcgatttggt     13260
     cttgatttgc ttcttccttc tattttattt gctctccctc atttttcaag cctgcctagt     13320
     ctgttagata tcttcgtctt tgcaacagtt ggaatcatct ttgctggttt gacccgctat     13380
     accaagagca tttatccatc ctatgcggtg catgtgatca ataatattgt agcgaccttc     13440
     ccgtttttgc tcacttttct acatagggtc ttggggtaaa aaaacaaaag gcttgctttt     13500
     cagccataga ggaggtcatc atgtataaac acttattttt cctagattcc aaaactttag     13560
     atcggttgac accctatatt ctagtcttgg cttctgacac cattgctttt aatgtttttg     13620
     tgctaacctt tgtatctgcg gtggttttta atttcctaaa ttccatgcta gctttaatgg     13680
     ctatattcat aggggctggc tatgtggtcg gattttggtt gctaaaatgg tttgttttgg     13740
     aaaggttaga gctaaaggat gacgcgtagg aagtctgttt ggtgaggagg atagttttat     13800
     ggagtttttt gataaatttc atgccttgtg ttttggattt ttagtactaa taattgtcat     13860
     tacagttcct tatacgatta accatggggg tttttttcaa aatgaatctg cattgattct     13920
     tgtaagtctt cttgtaacct cgctgagtgt tgcttatgct agaaagtttg aaatgatttc     13980
     ttttgggatg ttaagcaaga aacaactttt gcttttcatt gcaatctttc ttctaagtgt     14040
     acttgagacg ctggtttata ttcatttctt cgctgtttct tctggctcag gggtccaaca     14100
     cttggcggaa gtcagcagag gaatttccct gtctttgatt ttgactacct cagtttttgg     14160
     ccccatccag gaggaactca ttttcagagg acttcttcaa ggtgcggttt ttgacaattc     14220
     ttggttaggg cttgtgctaa cttcctctct cttttctttc atgcatggac cttctaatgt     14280
     cccttcgttt attttttatc tacttggggg tttgttgctg ggctttgctt ataaaaagag     14340
     tcaaaaccta tgggtttcta ctctagtaca catgttttac aacagttggc cactcctata     14400
     ttatttataa                                                            14410
//
