# Supplementary material for: Genomic analyses of pneumococci reveal a wide diversity of bacteriocins – including pneumocyclicin, a novel circular bacteriocin
Source: BMC Genomics. 2015 Jul 28;16(1):554. doi: 10.1186/s12864-015-1729-4 (PMC4517551; doi:10.1186/s12864-015-1729-4)
Supplement: Additional file 9: — Sequence and annotation files for blp cassette prototypes. [file 12864_2015_1729_MOESM9_ESM.zip › blp_prototype19h_Spain9V-3.fasta]

>blp_cassette_prototype19h_Spain9V-3
ctagtttgctctttgattttcattgagtattaacttggtcttgacttggtcaaagtggaa
gcggtcataggcccgccaagcggcgcgagttggagcatctggatcaagagcgctgagtcc
catgagaagactggaagtctggtaaaatttttctagttcaatcaagaatcgattatccac
tgtttcagccttggctagaaaaccaagaatagagtttaattgctcctgaaagcggacgtc
gtcagcacttgcctgtttgcatgcttggtaggctttgtttaagtcagtaatcaaagtatg
agctcttttgatggggtctgtatctgtcatgggaatgcctcctttaatctgggtgccagt
cttacttctggcaactgtgttttgatactgttagtttatcacttttaattcttttttttt
attcaaatctttaattgtcattgaaatgtcttgaattgcgctgagtgaattttatgataa
aatagttgtaagctcatcatgatgttgtagaaaaataatccttttaggagctttcaaaga
ctgtttaggattgggtgggcttgggctagaacttttctgttattcttttcttaggaggag
aatccaatgaaacatatgattattcagacgcagaaaacagtctataaagtaaacgtcgac
gatatctactatatccaaacacatccaactaaagcccataccgtacagattgttacagaa
aaagctagttttaatatgcttcaaaatttaagtaatcttgagaaccaatgtggggaaacc
ttgatgagatgtcatcgaaattgtttggttaatcttgataaattaaaatcgattgatttt
caagaaagaatcctttttctcggagaagaaggtcaatacgctgtcaagtatgccagacgt
cgctatagagaaattcgtcaaaaatggttgaaagagggagagtaagaagatgagaatatt
tgttttagaggatgatttttcccaacagactagaattgaaacgacgattgagaaactttt
gaaagcacatcatatcattcctagctcttttgaggtatttggcaagccggaccaactgct
ggctgaagtgcatgagaagggggcccatcagctattctttttggatattgagattcgaaa
tgaagagatgaagggactggaagtggctagaaagattcgggatcgggatccttatgccct
gattgtctttgtgacgactcactcggagtttatgcccctgtcttttcgctaccaagtgtc
tgctttggactacattgataaggccttgtcagcagaggagtttgaatctcggatcgagac
agccctcctctatgccaatagtcaagatagtaaaagtctggcggaagattgcttttactt
taaatcaaaatttgcccaatttcagtatccttttaaagaggtttactatctcgaaacgtc
gcccagagcccatcgtgttattctctataccaagacagacaggctggaatttacagcgag
tttagaggaggttttcaagcaggagccccgtctcttgcagtgccaccgctcttttctcat
caatcctgcaaatgtggtgcatttggataagaaagaaaaactgcttttctttcccaatgg
tggaagttgtctaatcgcccgttataaggtcagggaagtgtctgaggccatcaataaatt
acactgagctaggagaatttatgaacattgcttggatattgttgtatacacttgttacta
atggactagaaattgtcatcttctttaaggtggatggaattgatcttactttcgagagga
tttttaaggcctttctttttaagatactgttggcctttgtttttgtgatgattagctata
tagtaggaaatgtttacctatcttattttatggaacccttgtacggcataggcttatctt
tcttattattgagagggcttcctaaaaaactccttttcttttatggtctctttccaatga
tattggtgaatctcttttatagaggagtctcctattttgtgcttccatttttgggacaag
ggcaagtatatgatggctactcatttactgggttatgtataataattttcaatttcttca
tttctctagcttttttgaaatggttggactacgattttactagcttgagaaaggagattc
tcgataaagcctttcaaaagtccctggctcagattaactggataatgggtggctactatc
tagtcatggaaagtctgtctttttttgaatatgaacaaagtattcaatcaaagactgttc
gccatctcatcctagtcttttacctactcttttttatgggggttatcaagaaattggata
cctatttgaaggaaaaactctatgagagattggaacaagagcaggccctgcgctatagag
atatggaacgctatagtcggcatatagaggagctttacaaggaagtacggagttttcgcc
atgattataccaacctcttgactagcttacgtctgggcattgaagaggaggatatggagc
agataaaagaggtctatggctccgtcttaaaggattccagtcagaaattgcagaacaata
aatatgacctgggcagattggtaaatattcgtgataaagccttcaaaagtcttctagcag
ggaaatttttaaaagccagagataagaacattgtctttaatgtcgaagttcctgaggaga
ttcaggtcgaggggatgagtctacttgattttctaaccattgtgtctatcctttgtgaca
atgctattgaagccagtgtggaagctagtcaacctcatgtttcaatcgcctttttaaaaa
atggagcacaggagacctttatcatcgaaaactccatcaaagaagagggcatcgatattt
ctgaaatcttctcctttggagccagttctaaaggggaggagagaggagttggtctctata
ccgtcatgaagattgtggaaagccatcctaataccagtctaaataccacctgtcaaaatc
aagtctttcgtcaggtacttactgtgatacatacagaatgatgaaaaataagaccgagag
tacttgtttctcggtcttgtttttatagctgaataggtagttcaagtgcttttgtgattt
taaatttacttaaaattgtttcatgtaagagttcttcccaccatcctccacctgtaattt
ggttgagttcggtagttgttagttcttgaaatgaagttaggttttgtttcttatccatgt
tatgattctcctttttgataagataataaatagttatagagtgttatctgaaaattaatc
agaatgggttaaaattttatctttgaaataatcaaaatatgttttctttgcagttacact
agtgacgcgaccttgtaagccatattggatgagtttactatcctcattagatagttttgc
aagagcggttaatttaaagagattgccttgctctgttctggtaggagtttgatcaattgt
ctgaagttggccgatgatggtaatgccgtgatttccaatcttctccagttttaatcttac
agtttgtcctttatctagtagaggtagatagtcagaagctacgtagtaagtgattagtac
ttctcttgtatctgtgatgatagggaatacttgagcaatttctgtaccagttggaattct
attttcaccttcaaattcgctgttcagatgaacgatacctttacttggagcggttaaggt
attgttttctaagcgctgtgtcgcttgatctagttgtacttttaattctgttaattggtt
ctccacggttagttgttgctgtgaggctgtttgtaaaaactgagtgcggagtacttcaat
tttggttgctaaactattatcataagttgctacacttccgataccagcttgctgaatttt
gaggcttgcgatagatgattcaagacctgcaatactttgattaatttgagataaaaatgg
ctcctctgccgttccttgtgtttgtccttgtgaggctacaagataacgattcaaaattga
ctggtgtggattgctagttggtaagcgtgctctgttatttatgatagcatctctcagctc
ttgatattctccaatttgttgttgaacttttgtaatttcttgttcaatagctgatgaact
gctattggcaagattagcttgatttgaaacctcagtgttagtctttgtgatacccagttc
aatatcatgggattgtttagtaaaattcataaaggtattatggtagccaaattcatcctc
gccagaaaaaagatcagtcgctttttctaagctttgtttcaaaattccaagtccttcttt
ttgcttctcaagtctttgtaattgagttgctaaggcagttttctgactttcttccattgt
ttcagagtatttgatgagtaagtcccctttttcaactacttgatttgccactaaatgatt
agcaaggataggattatcactggttgactgaatagatgaaatgacacttgtaggggcgat
ttctccttgggaagtgacagtaatttcttttgtggcaacaagggagaaaatcaagatgaa
agtaaatagtaatgaaagaggtataattaacactgtcgcatagttatggtaacgtctctg
ataaaactcgacgcttctaaaaagattaggattcatgacattctccttatttattgaata
gatgatggtagaaaccttgcgcctgcattaactcttggtggctaccaacttcaatgattt
tcccctggtcaagaacaatgacacggttggttcgttcggctatactgagacgatgggcta
caaagagaatggttttatcagttagggacataagattatctataacttttttctcagtca
agacatcaagaccgctagtagcttcatctagtattaaaacaggagatttagttaaaagag
cacgagcgagagcgattcgttgcttctgtcctcctgatagaccagctccatcagagagct
gagtttgatagcccataggcattctttcaatgtcttgacggatttcagctacttcacaag
cttttagaatatcttcttgactaatcatatgattaccgcccaaggttaagttttccaaaa
tagagccattaaagatataggcttgttggggtaggtaattaatatgacggcgcaagactt
ttttatcaatgtttttaatatcctgatgattgatggaaatatgccctttgtagggttcaa
agaaattgacaatcattttggctaaagttgttttaccagaaccactaactccaactaggc
taaccttatctccttgtttaatcgtgagattaatatctgttaaggtatctcgtccaaaac
catacttataagaaaggtcatcaaattcaatatcgcccatcaaaaaatgtgaatgaacag
ggttttcttgaacttgaaattcagattcgactagatagacttcgttcaaacggttattag
cgaccttcgcagattggagtttggtttggaggttgataatattttccataggagttgtaa
agtaagaaaaaagtgtgttaaaggtaatcagctgaccgatagaaattttacttgacatga
ctaattgagcgccaaaccataggataaggatattcagaactaattttgttccctgcttta
aactcgtttgtaaaatagaatatttactgagcttaaaggatttttccaaataatctacaa
attcgctgtctatattttgatagcgattttcttcactcgtgagcgactttatagtttcaa
tcccgttgatatcttcgataatggcagagctaaccatagaattactttgcatgacatcat
ggttcattttttcgaaaggtttcataaaagaaaagatgatgaacatgtatataggaatgg
aaagaagagaaaggaggaagagattagggttttgtgccagcaagactccccctacaagaa
tcagaatagaaacatccagaaaaagagaaagaatggtagaagccaaggcatctataatag
agttagcatctgtgaaccgtgaaatgatttctcctgtacgacgtgtcgcaaagaaagaca
tgggaagttcaaaaatatggcgaatataggataaaatcacatcaatgcttaatctctggc
tcagaacggttaggagataatctctggagaagctcatgacttgttggaggatataggtga
taaccagaccaactgagatgattcctaaagttgatttcatctgatttgggatgtattcat
ctaagattccttggagatagtaagaaccacctatattgataatagtgaccaataagcttg
agagaacaatgtaagcaatgagagatttttgtttgaaaatcagaggaaggaagcttgctt
agtagaccattctttttatctttatggggttgatagctgggtttggtagctagaaaaata
gctactccagtccattcatagaaaaagcgttcttttgacattttagtgatttttacagaa
gggtcaggatcaccaataatcagatagtctttctttgtttgatagacaacatagtaatgt
tggagttttccttctttgttaacgtgaacgataaatggataggggacatcactcatgtca
aagagcgttttatctgcttgaacaggtcttgtttcaaagcccatttcatcagcggctttt
acaatgccaagagcagtcgtcccttctttattggtctttgcaagttctctcaagtgagct
agagaaaaatctgaaccatagaatttagcaatcgaggctaaggcagcgacaccacagtct
ctcgcatctatttgaggaacaaatgtacgtttataagaagtcattggcaattcctttcat
atagtggataggtctattatgtcataaaactaagttcatattttatgaaatcttgaatag
tcattaaaacttcctgaatggtaaaaaagtgattagaaattattttttttaaacatttag
aggtggcttgaaataaaaaagctaattcaagacgtttcgatgacaattcaagatctggat
gaaaaattttaaaaaacgatgatatactaaacttatcaaagttacaacaagacaaaaata
aaaaaagaaaaaaggagtatttgtcatgaatacaaaaatgatggaacaattttctgttat
ggataatgaagaactcgaaatagttagtggaggaagaggcaatttaggatctgcaatcgg
tggttgtattggagcagtactattagctgctgcgactggtccgataactgggggagcagc
aacacttatttgtgtaggttcaggaattatgtcctctttgtaagattatgattcttaaat
atagtattattatcgctattaatttactgtcttatttacttacttacaaaatatcaaagt
tatctaagaatgatgagaataagatagttagcaaaattttaattatattatcaatcgttt
atgtaatcgttgatgctttacttagttgatggattggtaggaataaaaaacttaactata
aactattatttactaatattttttgctttctgcaagttaataaatagtatagtaaaactt
tttattgcaaggagaataacgaaattaagatattttagatactcaagattattgaaatct
tagactaaaaaataggtactgctacctttaagaagatagtagacgtgtatacttttttaa
gaaaatcaaaaagatactataaaaaatctatttgtttattgaatttaagactttggtaac
aaattgaaaataaaaaggaggtattcatcatgaatacaaaaatgttgtcacagttagagg
ttatggatactgaaatgcttgcgaaagttgaaggggggtatagctccactgattgtcaaa
atgcactgattacaggagtcactacgggaattataactggtggaactggagcaggtttgg
ccactttaggagtagctggacttgctggtgcatttgttggagcacacattggtgcaattg
ggggtggattaacatgcttaggaggtatggttggtgataaattgggactaagttggtaag
acttatagtaaaattatgaggattctattctgatttattttagttttttaaaaaaggagt
atttgtcatggatacaaaaatgatgtcacaattttctgttatggatactgaaatgcttgc
ttgcgttgaaggtggcggatgcaattggggagattttgccaaagcaggtgttggaggagc
agcagcaagaggtcttcaactaggcattaaaacaggaacatggcaaggtgcagcaactgg
tgctgcgggtggagctatacttggaggtgtagcctatgcagcaacatgttggtggtaatt
atggattttaaaagttttattattggtttagtagttggtatatttggtccttatatggat
aatttaattagaaaaatattttcaaaatttcccaaaaaggatacagatagtaccccctaa
aaaataaatttctcccctgtatttgctagcttaatttacaggggagtttctttaattttg
tttcgcctgtcaaaatgatatgtgatagcaggatgaaaagtctgcaaacaagttggtatc
aatacaatataaagaggaaagtatgtttttcatgcttgcttttttaatttttacaattca
agaggttttgatgaccatttatgatttgagtgatccaaggtcaaaataagtgctatacta
gcagtgtaaatgttcttgctcaactaagataaatcgcacatttaggaggaaatcttatga
agaaaaaaatactgattattttcgttctgtatctaatcatgtccatctttctatatccgc
ttagggagagtgcttggtatcagctattttataccatagcctatgtgattgcagttatga
tctattttgctatcaataaaaagaaaggagaaaagaaatgaaaacttttcttgctaaaaa
acggaacatcttccttgcgagattgttcttaggtcagttgcccttgcttgtttctactta
tctatttctatctcgtcagtttttaaatttttccgtagttttccaatttcttttagtagt
tattaacttggcttctattttggttactgtttatctcactagggaaatgaggataagaga
gtttgaagatgatgatttggttagtcctagaaccaatcaacttatgtttatcggcttgac
aggttttatgtctattatttgtttgtatagaggtatcacagcaggagaatcttatcaaca
actaatcgcttatattggcgctgttctctgcttaatcatcatgcttctgctcatgtgggg
cttgaagtattataaaaagtagagcttaatgaagtataaaagaaaagggtaagtgttttt
gcaatacttacccttttataatagattccctgcgaaacaaaatatggnnnnnnnnnnnnn
nnnnnnnnnnnnnnnnnnnnnnnnnnnnnnnnnnnnnnnnnnnnnnnnnnnnnnnnnnnn
nnnnnnnnnnnnnnnnnnnnnnnnnnnnnnnnnnnnnnnnnnnnnnnnnnnnnnnnnnnn
nnnnnnnnnnnnnnnnnnnnnnnnnnnnnnnnnnnnnnnnnnnnnnnnnnnnnnnnnnnn
nnnnnnnnnnnnnnnnnnnnnnnnnnnnnnnnnnnnnnnnnnnnnnnnnnnnnnnnnnnn
nnnnnnnnnnnnnnnnnnnnnnnnnnnnnnnnnnnnnnnnnnnnnnnnnnnnnnnnnnnn
nnnnnnnnnnnnnnnnnnnnnnnnnnnnnnnnnnnnnnnnnnnnnnnnnnnnnnnnnnnn
nnnnnnnnnnnnnnnnnnnnnnnnnnnnnnnnnnnnnnnnnnnnnnnnnnnnnnnnnnnn
nnnnnnnnnnnnnnnnnnnnnnnnnnnnnnnnnnnnnnnnnnnnnnnnnnnnnnnnnnnn
nnnnnnnnnnnnnnnnnnnnnnnnnnnnnnnnnnnnnnnnnnnnnnnnnnnnnnnnnnnn
nnnnnnnnnnnnnnnnnnnnnnnnnnnnnnnnnnnnnnnnnnnnnnnnnnnnnnnnnnnn
nnnnnnnnnnnnnnnnnnnnnnnnnnnnnnnnnnnnnnnnnnnnnnnnnnnnnnnnnnnn
nnnnnnnnnnnnnnnnnnnnnnnnnnnnnnnnnnnnnnnnnnnnnnnnnnnnnnnnnnnn
nnnnnnnnnnnnnnnnnnnnnnnnnnnnnnnnnnnnnnnnnnnnnnnnnnnnnnnnnnnn
nnnnnnnnnnnnnnnnnnnnnnnnnnnnnnnnnnnnnnnnnnnnnnnnnnnnnnnnnnnn
nnnnnnnnnnnnnnnnnnnnnnnnnnnnnnnnnnnnnnnnnnnnnnnnnnnnnnnnnnna
ggattctagttttgcaggaagtctaatgtaatttttgcaattcaagacgtttcgatgact
attcaagatctggatgaaaaattttaaaaaacgatgatatactaaacttgtcaaagttac
aacaagacaaaaattaaaaataaaaaagagtatttgtcatggatacaaaaattatggaac
aatttcatgaaatggatataactatgttatctagtattgaaggaggcaagaataattggc
aaactaatgtcttagaaggtggtggtgctgcttttggtggctgggggctaggaacagcta
tttgtgctgcgagtggtgttggagcaccatttatgggagcatgtggatacataggagcta
aatttggtgtggatctttgggcaggagtaacaggggcaacgggtggattttaataaaagg
agacttgtatgaatacttattgtaatataaatgaaacaatgctgagtgaggtttatggag
gtaattccggaggagcagctgtagttgctgctttaggttgtgcagcgggtggagtgaaat
atgggagacttctaggaccatggggcgctgcaataggaggaattggaggagcagtggttt
gtggatatttagcctataccgctacatcataaaaatgaaagctaaattttatgaaggcta
tattctttattattctcttcgcttttcaaacctatcttatttatctatccataagtatct
ctgataaaaaacaaaagactattgaattaacatcattgaattgttttgtcatattatttc
taatctacgataaattaatttttctctttattgcctatgtttttttgataatttttatat
taaacttgttccgtaactgaaaagtgacatactatatgaatacaaaaatgatgtcacaat
tttctgttatggataatgaaatgcttgcttgcgttgaaggtggagatattgattggggaa
gaaaaattagttgtgcagcaggggttgcatatggcgcaattgatgggtgtgcaacaacgg
tttgacatttctattgggaccatttgctataggaataggtgtaactggtgctgcaggtgg
agctatacttggaggtgtagcctatgtagcaacatgttggtggtaattatggattttaaa
agttttattattggtttagtagttggtatatttggtccttatatggatgacttaattaga
aaaatattttcaaaatcttccaaaaaggatacggatagtactctctaaaaaataaatttc
tcccctgtatttgctagcttaatttacaggggagtttctttaatattgtttcgcctgtca
aaatgatatgtgatagcaggatgaaaagtctacaaacaagttggtatcaatacaatataa
agaggaaagtatgtttttaatgcttactttttaaattttttaacaattcaagatgtttcg
atgacaattcaagatttggatgaaaaattttaaaaaacaatgatatactaaacttgtcaa
agttgcaacgggtgctgctacattatgttaaaaatcgctcttgattgataagctggattt
gttaggaaaggagtaaataattatggataagaaaaagatagtttcgactataatatgtat
agtatttcttgtagtgtcagtagataatttttttagagacttaaccccgttactgttcat
tttaaatattattggcctgtcttgcttttcagtgctaacatacattaacataaaagagat
actcttaaatataagtaaatgatgatttggttagtcctagaaccaatcaacttatgttta
tcggcttggcagattttatgtttgtcatttgtttgtatagaggtatttcagaaacagaat
tctatcaacaactaatcgcttatataggtgtattctctgcttgtttatcacgcttctgct
catgtggggcttgaagtattataaaaagtagctttctatccttttctgacaggatatttg
agtagaaggctctattaaattgttagtgaaataaatgaatggaggtatttaatatgaaat
acagattattttttgttattttcttgagtagtgtgttggatattcttttagggacatttt
tacaaatctctatcgtatctattgggtggcttgttctttacagtggtttgtttgaagtag
gagttttccttcttgctaataaaggggtggcggtaaaaatcaaggaagtagatattcgaa
atcgctttaaatttatttttggaaaaaccttatggtttcaaattcttttgctcatctttt
tgataatcaaactttatcttggtttggatgcgaggttgattttattctatggacatattt
tcattgtctttaatgccttaatgtatctattatctagtagtcaggttagccttaaaaaaa
caaactgtcttcttaatcttacagcagtagagtctgacaaggtgagatcatagtagggag
gatttctatgaaaaagtatcaacttctattcaaaataagtgcagtcttctcttacttatt
tttcgtatttggtctttctcagctgacgcttatcgtccaaaattattggcaattttcttc
ccagattggtaatttcgtctggattcaaaatatcttgagtttactatttagcggagtcat
gatttggattctggttaagacaggccatggttatctctttcgcattccaagaaaaaaatg
gctttggtattcgattttgacagtattagtgctagtgctccagatctcttttaacgttca
gacagctaaacatgttcagtcaactgctgaaggttgggctgtattgatcggttatagtgg
gaccaactttgctgagctaggtatctatataactttgttctttctgactccacttatgga
agagctaatctatagaggattactgcaacacgccttttttaagcattcgagatttggcct
tgatttgcttcttccgtcaattttatttgctcttcctcatttttcaagcctgcctagttt
gttagatatcttcatctttgcaacatctggcatcatctttgctagtttgacccgctatac
caagagcatttatccttcctatgcggtgcatgtgatcaataatattttcgcaacattacc
atttttgctgacttttttacatagggtcttggggtaaaaaaacaaaaggcttgcttttca
gccatagaggagattatcatgtataaacacttatttttcctagattccaaaactttagat
cggttgacaccctatattctagtcttggcttctgacaccattgcttttaatgtttttgtg
ctaacctttgtatctgcggtggtttttaatttcctaaattccatgctagctttaatggct
atattcataggggctggctatgtggtcggattttggttactaatactcaatgaaaatcaa
agagcaaactaggaaactagccgcaggctgtacttgagtacggcaaggcgacgttgacgt
ggtttgaatttgattttcgaagagtataaaatggtttgttttggaaaggctagaactaaa
gaatgacgcgtaggaagtctgtttggtgaggaggatagttttatggagttttttgatccc
caattattcaccccaaatctaannnnnnnnnnnnnnnnnnnnnnnnnnnnnnnnnnnnnn
nnnnnnnnnnnnnnnnnnnnnnnnnnnnnnnnnnnnnnnnnnnnnnnnnnnnnnnnnnnn
nnnnnnnnnnnnnnnnnnnnnnnnnnnnnnnnnnnnnnnnnnnnnnnnnnnnnnnnnnnn
nnnnnnnnnnnnnnnnnnnnnnnnnnnnnnnnnnnnnnnnnnnnnnnnnnnnnnnnnnnn
nnnnnnnnnnnnnnnnnnnnnnnnnnnnnnnnnnnnnnnnnnnnnnnnnnnnnnnnnnnn
nnnnnnnnnnnnnnnnnnnnnnnnnnnnnnnnnnnnnnnnnnnnnnnnnnnnnnnnnnnn
nnnnnnnnnnnnnnnnnnnnnnnnnnnnnnnnnnnnnnnnnnnnnnnnnnnnnnnnnnnn
nnnnnnnnnnnnnnnnnnnnnnnnnnnnnnnnnnnnnnnnnnnnnnnnnnnnnnnnnnnn
nnnnnnnnnnnnnnnnnnnnnnnnnnnnnnnnnnnnnnnnnnnnnnnnnnnnnnnnnnnn
nnnnnnnnnnnnnnnnnnnnnnnnnnnnnnnnnnnnnnnnnnnnnnnnnnnnnnnnnnnn
nnnnnnnnnnnnnnnnnnnnnnnnnnnnnnnnnnnnnnnnnnnnnnnnnnnnnnnnnnnn
nnnnnnnnnnnnnnnnnnnnnnnnnnnnnnnnnnnnnnnnnnnnnnnnnnnnnnnnnnnn
nnnnnnnnnnnnnnnnnnnnnnnnnnnnnnnnnnnnnnnnnnnnnnnnnnnnnnnnnnnn
nnnnnnnnnnnnnnnnnnnnnnnnnnnnnnnnnnnnnnnnnnnnnnnnnnnnnnnnnnnn
nnnnnnnnnnnnnnnnnnnnnnnnnnnnnnnnnnnnnnnnnnnnnnnnnnnnnnnnnnnn
nnnnnnnnnnnnnnnnnnnnnnnnnnnnnnnnnnnnnnnnnnnnnnnnnnnnnnnnnnnn
nnnnnnnnnnnnnnnnnnnnnnnnnnnnnnnnnnnnnnnnnnnnnnnnnnnnnnnnnnnn
nnnnnnnnnnnnnnnnnnnnnnnnnnnnnnnnnnnnnnnnnnnnnnnnnnnnnnnnnnnn
nnnnnnnnnnnnnnnnnnnnnnnnnnnnnnnnnnnnnnnnnnnnnnnnnnnnnnnnnnnn
nnnnnnnnnnnnnnnnnnnnnnnnnnnnnnnnnnnnnnnnnnnnnnnnnnnnnnnnnnnn
nnnnnnnnnnnnnnnnnnnnnnnnnnnnnnnnnnnnnnnnnnnnnnnnnnnnnnnnnnnn
nnnnnnnnnnnnnnnnnnnnnnnnnnnnnnnnnnnnnnnnnnnnnnnnnnnnnnnnnnnn
nnnnnnnnnnnnnnnnnnnnnnnnnnnnnnnnnnnnnnnnnnnnnnnnnnnnnnnnnnnn
nnnnnnnnnnnnnnnnnnnnnnnnnnnnnnnnnnnnnnnnnnnnnnnnnnnnnnnnnnnn
nnnnnnnnnnnnnnnnnnnnnnnnnnnnnnnnnnnnnnnnnnnnnnnnnnnnnnnnnnnn
nnnnnnnnnnnnnnnnnnnnnnnnnnnnnnnnnnnnnnnnnnnnnnnnnnnnnnnnnnnn
nnnnnnnnnnnnnnnnnnnnnnnnnnnnnnnnnnnnnnnnnnnnnnnnnnnnnnnnnnnn
nnnnnnnnnnnnnnnnnnnnnnnnnnnnnnnnnnnnnnnnnnnnnnnnnnnnnnnttgag
agaggtatgaatgatttgggttgataaatttcatgccttgtgttttggatttttagtact
aataattgtcattacagttccttatacgattaaccatgggggtttttttcaaaatgaatc
tgcattgattcttgtaagtcttcttgtaacctcgctgagtgttgcttatgctagaaagtt
tgaaatgatttcttttgggatgttaagcaagaaacaacttttgcttttcattgcaatctt
tcttctaagtgtacttgagacgctggtttatattcatttcttcgctgtttcttctggctc
aggggtccaacacttggcggaagtcagcagaggaatttccctgtctttgattttgactac
ctcagtttttggccccatccaggaggaactcattttcagaggacttcttcaaggtgcggt
ttttgacaattcttggttagggcttgtgctaacttcctctctcttttctttcatgcatgg
accttctaatgtcccttcgtttattttttatctacttgggggtttgttgctgggctttgc
ttataaaaagagtcaaaacctatgggtttctactctagtccacatgttttacaacagttg
gccactcctatattatttataa
