# Supplementary material for: Genomic analyses of pneumococci reveal a wide diversity of bacteriocins – including pneumocyclicin, a novel circular bacteriocin
Source: BMC Genomics. 2015 Jul 28;16(1):554. doi: 10.1186/s12864-015-1729-4 (PMC4517551; doi:10.1186/s12864-015-1729-4)
Supplement: Additional file 9: — Sequence and annotation files for blp cassette prototypes. [file 12864_2015_1729_MOESM9_ESM.zip › blp_prototype19i_14-2_annotation.embl]

FT   source          1..14514
FT                   /organism="Streptococcus pneumoniae"
FT                   /mol_type="genomic DNA"
FT                   /strain="14/2"
FT   CDS             complement(1..330)
FT                   /gene="blpT"
FT                   /inference="ab initio prediction:Prodigal:2.60"
FT                   /codon_start=1
FT                   /transl_table=11
FT                   /product="hypothetical protein"
FT                   /colour=10
FT   CDS             607..945
FT                   /gene="blpS"
FT                   /gene_synonym="spiR1"
FT                   /inference="ab initio prediction:Prodigal:2.60"
FT                   /codon_start=1
FT                   /transl_table=11
FT                   /product="LytTR DNA-binding domain protein"
FT                   /colour=9
FT   CDS             950..1687
FT                   /gene="blpR"
FT                   /gene_synonym="spiR2"
FT                   /inference="ab initio prediction:Prodigal:2.60"
FT                   /codon_start=1
FT                   /transl_table=11
FT                   /product="response regulator"
FT                   /colour=9
FT   CDS             1701..3041
FT                   /gene="blpH"
FT                   /gene_synonym="spiH"
FT                   /inference="ab initio prediction:Prodigal:2.60"
FT                   /codon_start=1
FT                   /transl_table=11
FT                   /product="histidine kinase"
FT                   /colour=9
FT   CDS             complement(3083..3238)
FT                   /gene="blpC"
FT                   /gene_synonym="spiP"
FT                   /inference="ab initio prediction:Prodigal:2.60"
FT                   /codon_start=1
FT                   /transl_table=11
FT                   /product="peptide pheromone"
FT                   /colour=9
FT   CDS             complement(3295..4656)
FT                   /gene="blpB"
FT                   /gene_synonym="spiD"
FT                   /inference="ab initio prediction:Prodigal:2.60"
FT                   /codon_start=1
FT                   /transl_table=11
FT                   /product="bacteriocin secretion accessory protein"
FT                   /colour=3
FT   CDS             complement(4667..6292)
FT                   /gene="blpA ORF2"
FT                   /gene_synonym="spiBC"
FT                   /inference="ab initio prediction:Prodigal:2.60"
FT                   /codon_start=1
FT                   /transl_table=11
FT                   /product="ABC transporter; ATPase domain and transmembrane
FT                   region"
FT                   /colour=3
FT   CDS             complement(6237..6824)
FT                   /gene="blpA ORF1"
FT                   /gene_synonym="spiA"
FT                   /inference="ab initio prediction:Prodigal:2.60"
FT                   /codon_start=1
FT                   /transl_table=11
FT                   /product="ABC transporter; C39 protease domain"
FT                   /colour=3
FT   CDS             7106..7303
FT                   /gene="blpI"
FT                   /gene_synonym="pncA"
FT                   /inference="ab initio prediction:Prodigal:2.60"
FT                   /codon_start=1
FT                   /transl_table=11
FT                   /product="class II bacteriocin precursor"
FT                   /colour=7
FT   CDS             7770..8039
FT                   /gene="blpJ"
FT                   /gene_synonym="pncD"
FT                   /inference="ab initio prediction:Prodigal:2.60"
FT                   /codon_start=1
FT                   /transl_table=11
FT                   /product="class II bacteriocin precursor"
FT                   /colour=7
FT   CDS             8108..8338
FT                   /gene="blpK"
FT                   /gene_synonym="pncE"
FT                   /inference="ab initio prediction:Prodigal:2.60"
FT                   /codon_start=1
FT                   /transl_table=11
FT                   /product="class II bacteriocin precursor"
FT                   /colour=7
FT   CDS             8757..8921
FT                   /gene="pncG"
FT                   /inference="ab initio prediction:Prodigal:2.60"
FT                   /codon_start=1
FT                   /transl_table=11
FT                   /product="membrane protein with putative function in
FT                   immunity"
FT                   /colour=4
FT   CDS             8918..9322
FT                   /gene="blpL"
FT                   /gene_synonym="pncH"
FT                   /inference="ab initio prediction:Prodigal:2.60"
FT                   /codon_start=1
FT                   /transl_table=11
FT                   /product="membrane protein with putative function in
FT                   immunity"
FT                   /colour=4
FT   mobile_element  9383..10344
FT                   /gene="ISSpn7"
FT                   /inference="identification by IS Finder
FT                   (https://www-is.biotoul.fr/)"
FT                   /colour=12
FT   CDS             10479..10733
FT                   /gene="blpM"
FT                   /gene_synonym="pncI"
FT                   /inference="ab initio prediction:Prodigal:2.60"
FT                   /codon_start=1
FT                   /transl_table=11
FT                   /product="class II bacteriocin precursor"
FT                   /colour=7
FT   CDS             10749..10952
FT                   /gene="blpN"
FT                   /gene_synonym="pncJ"
FT                   /inference="ab initio prediction:Prodigal:2.60"
FT                   /codon_start=1
FT                   /transl_table=11
FT                   /product="class II bacteriocin precursor"
FT                   /colour=7
FT   CDS             10971..11180
FT                   /gene="blpP"
FT                   /gene_synonym="pncK"
FT                   /inference="predicted by Prodigal with different settings"
FT                   /inference="indirect experimental evidence for function in
FT                   immunity (Dawid et al., 2007)"
FT                   /codon_start=1
FT                   /transl_table=11
FT                   /product="membrane protein with function in immunity"
FT                   /colour=4
FT   CDS             11196..11345
FT                   /gene="blpO"
FT                   /gene_synonym="pncV"
FT                   /inference="predicted by Prodigal in other strains"
FT                   /codon_start=1
FT                   /transl_table=11
FT                   /product="class II bacteriocin precursor"
FT                   /colour=7
FT   CDS             11903..12082
FT                   /gene="pncM"
FT                   /inference="predicted by Prodigal in other strains"
FT                   /codon_start=1
FT                   /transl_table=11
FT                   /product="membrane protein with putative function in
FT                   immunity"
FT                   /colour=4
FT   CDS             12354..12773
FT                   /gene="blpX"
FT                   /gene_synonym="pncN"
FT                   /inference="ab initio prediction:Prodigal:2.60"
FT                   /codon_start=1
FT                   /transl_table=11
FT                   /product="membrane protein with putative function in
FT                   immunity"
FT                   /colour=4
FT   CDS             12788..13477
FT                   /gene="blpY"
FT                   /gene_synonym="pncO"
FT                   /inference="ab initio prediction:Prodigal:2.60"
FT                   /codon_start=1
FT                   /transl_table=11
FT                   /product="CAAX amino terminal protease"
FT                   /colour=2
FT   CDS             13519..13752
FT                   /gene="blpZ"
FT                   /gene_synonym="pncQ"
FT                   /inference="ab initio prediction:Prodigal:2.60"
FT                   /codon_start=1
FT                   /transl_table=11
FT                   /product="membrane protein with putative function in
FT                   immunity"
FT                   /colour=4
FT   CDS             13903..14514
FT                   /gene="pncP"
FT                   /gene_synonym="SP0547"
FT                   /inference="ab initio prediction:Prodigal:2.60"
FT                   /codon_start=1
FT                   /transl_table=11
FT                   /product="CAAX amino terminal protease"
FT                   /colour=2
SQ   Sequence 14514 BP; 4036 A; 2077 C; 2795 G; 4694 T; 912 other;
     ctagtttgct ctttgatttt cattgagtat taacttggtc ttgacttggt caaagtggaa        60
     gcggtcatag gcccgccaag cggcgcgagt tggagcatct ggatcaagag cgctgagtcc       120
     catgagaaga ctggaagtct ggtaaaattt ttctagttca atcaagaatc gattatccac       180
     tgtttcagcc ttggctagaa aaccaagaat agagtttaat tgctcctgaa agcggacgtc       240
     gtcagcactt gcctgtttgc atgcttggta ggctttgttt aagtcagtaa tcaaagtatg       300
     agctcttttg atggggtctg tatctgtcat gggaatgcct cctttaatct gggtgccagt       360
     cttacttctg gcaactgtgt tttgatactg ttagtttatc acttttaatt cttttttttt       420
     attcaaatct ttaattgtca ttgaaatgtc ttgaattgcg ctgagtgaat tttatgataa       480
     aatagttgta agctcatcat gatgttgtag aaaaataatc cttttaggag ctttcaaaga       540
     ctgtttagga ttgggtgggc ttgggctaga acttttctgt tattcttttc ttaggaggag       600
     aatccaatga aacatatgat tattcagacg cagaaaacag tctataaagt aaacgtcgac       660
     gatatctact atatccaaac acatccaact aaagcccata ccgtacagat tgttacagaa       720
     aaagctagtt ttaatatgct tcaaaattta agtaatcttg agaaccaatg tggggaaacc       780
     ttgatgagat gtcatcgaaa ttgtttggtt aatcttgata aattaaaatc gattgatttt       840
     caagaaagaa tcctttttct cggagaagaa ggtcaatacg ctgtcaagta tgccagacgt       900
     cgctatagag aaattcgtca aaaatggttg aaagagggag agtaagaaga tgagaatatt       960
     tgttttagag gatgattttt cccaacagac tagaattgaa acgacgattg agaaactttt      1020
     gaaagcacat catatcattc ctagctcttt tgaggtattt ggcaagccgg accaactgct      1080
     ggctgaagtg catgagaagg gggcccatca gctattcttt ttggatattg agattcgaaa      1140
     tgaagagatg aagggactgg aagtggctag aaagattcgg gatcgggatc cttatgccct      1200
     gattgtcttt gtgacgactc actcggagtt tatgcccctg tcctttcgct accaagtgtc      1260
     tgctctggac tatattgata aggccctttc ggcagaggag tttgaatctc gaatcgagac      1320
     agctctcctc tatgccaata gtcaagatag taaaagtctg gcggaagatt gcttttactt      1380
     taaatcaaaa tttgcccaat ttcagtatcc ttttaaagag gtttactatc tcgaaacatc      1440
     cccaagaccc catcgtgtta ttctctatac caagacagac aggctggaat ttacagcgag      1500
     tttagaggag gttttcaagc aggaaccccg tctcttgcag tgccatcgct cttttctcat      1560
     caatcctgca aatgtggtgc atttggataa gaaagaaaaa ctccttttct ttcccaatgg      1620
     tggaagttgt ctgatcgcgc gttataaggt cagggaagtg tctgaggcta ttaataactt      1680
     acactgagct aggagagttt atgaacattg cttggatatt gttgtatgca cttgttatta      1740
     atggactaga aattgtcatt ttctttaaag tagatggaat tggtctcact ttcgatagaa      1800
     tttttaaggc ctttcttctg aaatttcttc tagggatcat ttttacgact tttcaatttt      1860
     tggctgtaag taaatatttg tcctatttta tagaaccttt gttcggtata ggtctatctt      1920
     tcttattgtt aagagggctt cctaaaaaaa tccttatttt ttatggtctc ttcccaatga      1980
     tattagtaga gctcttttac agaggtgttt cctattttgt gcttccattt ttggggcaag      2040
     gaattgtaga tggggatggc aatcctatct ttttattgat tatgatattc gtttgcttca      2100
     tagttttagt ctttttgaaa tggttagact atgatttcac tagcttgaga aaggagattc      2160
     tcgataaagc ctttcaaaag tccctgactc agattaactg gataatgggt ggctactatc      2220
     tagtcatgga aagtctgtct ttttttgaat atgaacaaag tattcaatca aagactgttc      2280
     gccatctcat cctagtcttt tacctactct tttttatggg ggttatcaag aaattggata      2340
     cctatttgaa ggaaaaactc tatgagagat tggaacaaga gcaggccctg cgctatagag      2400
     atatggaacg ctatagtcgg catatagagg agctttacaa ggaagtacgg agttttcgcc      2460
     atgattatac caacctcttg actagcttac gtctgggcat tgaagaggag gatatggagc      2520
     agataaaaga ggtctatggc tccgtcttaa aggattccag tcagaaattg cagaacaata      2580
     aatatgacct gggcagattg gtaaatattc gtgataaagc cttcaaaagt cttctagcag      2640
     ggaaattttt aaaagccaga gataagaaca ttgtctttaa tgtcgaagtt cctgaggaga      2700
     ttcaggtcga ggggatgagt ctacttgatt ttctaaccat tgtgtctatc ctttgtgaca      2760
     atgctattga agccagtgtg gaagctagtc aacctcatgt ttcaatcgcc tttttaaaaa      2820
     atggagcaca ggagaccttt atcatcgaaa actccatcaa agaagagggc atcgatattt      2880
     ctgaaatctt ctcctttgga gccagttcta aaggggagga gagaggagtt ggtctctata      2940
     ccgtcatgaa gattgtggaa agccatccta ataccagtct aaataccacc tgtcaaaatc      3000
     aagtctttcg tcaggtactt actgtgatac atacagaatg atgaaaaata agaccgagag      3060
     tacttgtttc tcggtcttgt ttttatagct gaataggtag ttcaagtgct tttgtgattt      3120
     taaatttact taaaattgtt tcatgtaaga gttcttccca ccatcctcca cctgtaattt      3180
     ggttgagttc ggtagttgtt agttcttgaa atgaagttag gttttgtttc ttatccatgt      3240
     tatgattctc ctttttgata agataataaa tagttataga gtgttatctg aaaattaatc      3300
     agaatgggtt aaaattttat ctttgaaata atcaaaatat gttttctttg cagttacact      3360
     agtgacgcga ccttgtaagc catattggat gagtttacta tcctcattag atagttttgc      3420
     aagagcggtt aatttaaaga gattgccttg ctctgttctg gtaggagttt gatcaattgt      3480
     ctgaagttgg ccgatgatgg taatgccgtg atttccaatc ttctccagtt ttaatcttac      3540
     agtttgtcct ttatctagta gaggtagata gtcagaagct acgtagtaag tgattagtac      3600
     ttctcttgta tctgtgatga tagggaatac ttgagcaatt tctgtaccag ttggaattct      3660
     attttcacct tcaaattcgc tgttcagatg aacgatacct ttacttggag cggttaaggt      3720
     attgttttct aagcgctgtg tcgcttgatc tagttgtact tttaattctg ttaattggtt      3780
     ctccacggtt agttgttgct gtgaggctgt ttgtaaaaac tgagtgcgga gtacttcaat      3840
     tttggttgct aaactattat cataagttgc tacacttccg ataccagctt gctgaatttt      3900
     gaggcttgcg atagatgatt caagacctgc aatactttga ttaatttgag ataaaaatgg      3960
     ctcctctgcc gttccttgtg tttgtccttg tgaggctaca agataacgat tcaaaattga      4020
     ctggtgtgga ttgctagttg gtaagcgtgc tctgttattt atgatagcat ctctcagctc      4080
     ttgatattct ccaatttgtt gttgaacttt tgtaatttct tgttcaatag ctgatgaact      4140
     gctattggca agattagctt gatttgaaac ctcagtgtta gtctttgtga tacccagttc      4200
     aatatcatgg gattgtttag taaaattcat aaaggtatta tggtagccaa attcatcctc      4260
     gccagaaaaa agatcagtcg ctttttctaa gctttgtttc aaaattccaa gtccttcttt      4320
     ttgcttctca agtctttgta attgagttgc taaggcagtt ttctgacttt cttccattgt      4380
     ttcagagtat ttgatgagta agtccccttt ttcaactact tgatttgcca ctaaatgatt      4440
     agcaaggata ggattatcac tggttgactg aatagatgaa atgacacttg taggggcgat      4500
     ttctccttgg gaagtgacag taatttcttt tgtggcaaca agggagaaaa tcaagatgaa      4560
     agtaaatagt aatgaaagag gtataattaa cactgtcgca tagttatggt aacgtctctg      4620
     ataaaactcg acgcttctaa aaagattagg attcatgaca ttctccttat ttattgaata      4680
     gatgatggta gaaaccttgc gcctgcatta actcttggtg gctaccaact tcaatgattt      4740
     tcccctggtc aagaacaatg acacggttgg ttcgttcggc tatactgaga cgatgggcta      4800
     caaagagaat ggttttatca gttagggaca taagattatc tataactttt ttctcagtca      4860
     agacatcaag accgctagta gcttcatcta gtattaaaac aggagattta gttaaaagag      4920
     cacgagcgag agcgattcgt tgcttctgtc ctcctgatag accagctcca tcagagagct      4980
     gagtttgata gcccataggc attctttcaa tgtcttgacg gatttcagct acttcacaag      5040
     cttttagaat atcttcttga ctaatcatat gattaccgcc caaggttaag ttttccaaaa      5100
     tagagccatt aaagatatag gcttgttggg gtaggtaatt aatatgacgg cgcaagactt      5160
     ttttatcaat gtttttaata tcctgatgat tgatggaaat atgccctttg tagggttcaa      5220
     agaaattgac aatcattttg gctaaagttg ttttaccaga accactaact ccaactaggc      5280
     taaccttatc tccttgttta atcgtgagat taatatctgt taaggtatct cgtccaaaac      5340
     catacttata agaaaggtca tcaaattcaa tatcgcccat caaaaaatgt gaatgaacag      5400
     ggttttcttg aacttgaaat tcagattcga ctagatagac ttcgttcaaa cggttattag      5460
     cgaccttcgc agattggagt ttggtttgga ggttgataat attttccata ggagttgtaa      5520
     agtaagaaaa aagtgtgtta aaggtaatca gctgaccgat agaaatttta cttgacatga      5580
     ctaattgagc gccaaaccat aggataagga tattcagaac taattttgtt ccctgcttta      5640
     aactcgtttg taaaatagaa tatttactga gcttaaagga tttttccaaa taatctacaa      5700
     attcgctgtc tatattttga tagcgatttt cttcactcgt gagcgacttt atagtttcaa      5760
     tcccgttgat atcttcgata atggcagagc taaccataga attactttgc atgacatcat      5820
     ggttcatttt ttcgaaaggt ttcataaaag aaaagatgat gaacatgtat ataggaatgg      5880
     aaagaagaga aaggaggaag agattagggt tttgtgccag caagactccc cctacaagaa      5940
     tcagaataga aacatccaga aaaagagaaa gaatggtaga agccaaggca tctataatag      6000
     agttagcatc tgtgaaccgt gaaatgattt ctcctgtacg acgtgtcgca aagaaagaca      6060
     tgggaagttc aaaaatatgg cgaatatagg ataaaatcac atcaatgctt aatctctggc      6120
     tcagaacggt taggagataa tctctggaga agctcatgac ttgttggagg atataggtga      6180
     taaccagacc aactgagatg attcctaaag ttgatttcat ctgatttggg atgtattcat      6240
     ctaagattcc ttggagatag taagaaccac ctatattgat aatagtgacc aataagcttg      6300
     agagaacaat gtaagcaatg agagattttt gtttgaaaat cagaggaagg aagcttgctt      6360
     agtagaccat tctttttatc tttatggggt tgatagctgg gtttggtagc tagaaaaata      6420
     gctactccag tccattcata gaaaaagcgt tcttttgaca ttttagtgat ttttacagaa      6480
     gggtcaggat caccaataat cagatagtct ttctttgttt gatagacaac atagtaatgt      6540
     tggagttttc cttctttgtt aacgtgaacg ataaatggat aggggacatc actcatgtca      6600
     aagagcgttt tatctgcttg aacaggtctt gtttcaaagc ccatttcatc agcggctttt      6660
     acaatgccaa gagcagtcgt cccttcttta ttggtctttg caagttctct caagtgagct      6720
     agagaaaaat ctgaaccata gaatttagca atcgaggcta aggcagcgac accacagtct      6780
     ctcgcatcta tttgaggaac aaatgtacgt ttataagaag tcattggcaa ttcctttcat      6840
     atagtggata ggtctattat gtcataaaac taagttcata ttttatgaaa tcttgaatag      6900
     tcattaaaac ttcctgaatg gtaaaaaagt gattagaaat tatttttttt aaacatttag      6960
     aggtggcttg aaataaaaaa gctaattcaa gacgtttcga tgacaattca agatctggat      7020
     gaaaaatttt aaaaaacgat gatatactaa acttatcaaa gttacaacaa gacaaaaata      7080
     aaaaaagaaa aaaggagtat ttgtcatgaa tacaaaaatg atggaacaat tttctgttat      7140
     ggataatgaa gaactcgaaa tagttagtgg aggaagaggc aatttaggat ctgcaatcgg      7200
     tggttgtatt ggagcagtac tattagctgc tgcgactggt ccgataactg ggggagcagc      7260
     aacacttatt tgtgtaggtt caggaattat gtcctctttg taagattatg attcttaaat      7320
     atagtattat tatcgctatt aatttactgt cttatttact tacttacaaa atatcaaagt      7380
     tatctaagaa tgatgagaat aagatagtta gcaaaatttt aattatatta tcaatcgttt      7440
     atgtaatcgt tgatgcttta cttagttgat ggattggtag gaataaaaaa cttaactata      7500
     aactattatt tactaatatt ttttgctttc tgcaagttaa taaatagtat agtaaaactt      7560
     tttattgcaa ggagaataac gaaattaaga tattttagat actcaagatt attgaaatct      7620
     tagactaaaa aataggtact gctaccttta agaagatagt agacgtgtat acttttttaa      7680
     gaaaatcaaa aagatactat aaaaaatcta tttgtttatt gaatttaaga ctttggtaac      7740
     aaattgaaaa taaaaaggag gtattcatca tgaatacaaa aatgttgtca cagttagagg      7800
     ttatggatac tgaaatgctt gcgaaagttg aaggggggta tagctccact gattgtcaaa      7860
     atgcactgat tacaggagtc actacgggaa ttataactgg tggaactgga gcaggtttgg      7920
     ccactttagg agtagctgga cttgctggtg catttgttgg agcacacatt ggtgcaattg      7980
     ggggtggatt aacatgctta ggaggtatgg ttggtgataa attgggacta agttggtaag      8040
     acttatagta aaattatgag gattctattc tgatttattt tagtttttta aaaaaggagt      8100
     atttgtcatg gatacaaaaa tgatgtcaca attttctgtt atggatactg aaatgcttgc      8160
     ttgcgttgaa ggtggcggat gcaattgggg agattttgcc aaagcaggtg ttggaggagc      8220
     agcagcaaga ggtcttcaac taggcattaa aacaggaaca tggcaaggtg cagcaactgg      8280
     tgctgcgggt ggagctatac ttggaggtgt agcctatgca gcaacatgtt ggtggtaatt      8340
     atggatttta aaagttttat tattggttta gtagttggta tatttggtcc ttatatggat      8400
     aatttaatta gaaaaatatt ttcaaaattt cccaaaaagg atacagatag taccccctaa      8460
     aaaataaatt tctcccctgt atttgctagc ttaatttaca ggggagtttc tttaattttg      8520
     tttcgcctgt caaaatgata tgtgatagca ggatgaaaag tctgcaaaca agttggtatc      8580
     aatacaatat aaagaggaaa gtatgttttt catgcttgct tttttaattt ttacaattca      8640
     agaggttttg atgaccattt atgatttgag tgatccaagg tcaaaataag tgctatacta      8700
     gcagtgtaaa tgttcttgct caactaagat aaatcgcaca tttaggagga aatcttatga      8760
     agaaaaaaat actgattatt ttcgttctgt atctaatcat gtccatcttt ctatatccgc      8820
     ttagggagag tgcttggtat cagctatttt ataccatagc ctatgtgatt gcagttatga      8880
     tctattttgc tatcaataaa aagaaaggag aaaagaaatg aaaacttttc ttgctaaaaa      8940
     acggaacatc ttccttgcga gattgttctt aggtcagttg cccttgcttg tttctactta      9000
     tctatttcta tctcgtcagt ttttaaattt ttccgtagtt ttccaatttc ttttagtagt      9060
     tattaacttg gcttctattt tggttactgt ttatctcact agggaaatga ggataagaga      9120
     gtttgaagat gatgatttgg ttagtcctag aaccaatcaa cttatgttta tcggcttgac      9180
     aggttttatg tctattattt gtttgtatag aggtatcaca gcaggagaat cttatcaaca      9240
     actaatcgct tatattggcg ctgttctctg cttaatcatc atgcttctgc tcatgtgggg      9300
     cttgaagtat tataaaaagt agagcttaat gaagtataaa agaaaagggt aagtgttttt      9360
     gcaatactta cccttttata atagattccc tgcgaaacaa aatatggnnn nnnnnnnnnn      9420
     nnnnnnnnnn nnnnnnnnnn nnnnnnnnnn nnnnnnnnnn nnnnnnnnnn nnnnnnnnnn      9480
     nnnnnnnnnn nnnnnnnnnn nnnnnnnnnn nnnnnnnnnn nnnnnnnnnn nnnnnnnnnn      9540
     nnnnnnnnnn nnnnnnnnnn nnnnnnnnnn nnnnnnnnnn nnnnnnnnnn nnnnnnnnnn      9600
     nnnnnnnnnn nnnnnnnnnn nnnnnnnnnn nnnnnnnnnn nnnnnnnnnn nnnnnnnnnn      9660
     nnnnnnnnnn nnnnnnnnnn nnnnnnnnnn nnnnnnnnnn nnnnnnnnnn nnnnnnnnnn      9720
     nnnnnnnnnn nnnnnnnnnn nnnnnnnnnn nnnnnnnnnn nnnnnnnnnn nnnnnnnnnn      9780
     nnnnnnnnnn nnnnnnnnnn nnnnnnnnnn nnnnnnnnnn nnnnnnnnnn nnnnnnnnnn      9840
     nnnnnnnnnn nnnnnnnnnn nnnnnnnnnn nnnnnnnnnn nnnnnnnnnn nnnnnnnnnn      9900
     nnnnnnnnnn nnnnnnnnnn nnnnnnnnnn nnnnnnnnnn nnnnnnnnnn nnnnnnnnnn      9960
     nnnnnnnnnn nnnnnnnnnn nnnnnnnnnn nnnnnnnnnn nnnnnnnnnn nnnnnnnnnn     10020
     nnnnnnnnnn nnnnnnnnnn nnnnnnnnnn nnnnnnnnnn nnnnnnnnnn nnnnnnnnnn     10080
     nnnnnnnnnn nnnnnnnnnn nnnnnnnnnn nnnnnnnnnn nnnnnnnnnn nnnnnnnnnn     10140
     nnnnnnnnnn nnnnnnnnnn nnnnnnnnnn nnnnnnnnnn nnnnnnnnnn nnnnnnnnnn     10200
     nnnnnnnnnn nnnnnnnnnn nnnnnnnnnn nnnnnnnnnn nnnnnnnnnn nnnnnnnnnn     10260
     nnnnnnnnnn nnnnnnnnnn nnnnnnnnnn nnnnnnnnnn nnnnnnnnnn nnnnnnnnna     10320
     ggattctagt tttgcaggaa gtctaatgta atttttgcaa ttcaagacgt ttcgatgact     10380
     attcaagatc tggatgaaaa attttaaaaa acgatgatat actaaacttg tcaaagttac     10440
     aacaagacaa aaattaaaaa taaaaaagag tatttgtcat ggatacaaaa attatggaac     10500
     aatttcatga aatggatata actatgttat ctagtattga aggaggcaag aataattggc     10560
     aaactaatgt cttagaaggt ggtggtgctg cttttggtgg ctgggggcta ggaacagcta     10620
     tttgtgctgc gagtggtgtt ggagcaccat ttatgggagc atgtggatac ataggagcta     10680
     aatttggtgt ggatctttgg gcaggagtaa caggggcaac gggtggattt taataaaagg     10740
     agacttgtat gaatacttat tgtaatataa atgaaacaat gctgagtgag gtttatggag     10800
     gtaattccgg aggagcagct gtagttgctg ctttaggttg tgcagcgggt ggagtgaaat     10860
     atgggagact tctaggacca tggggcgctg caataggagg aattggagga gcagtggttt     10920
     gtggatattt agcctatacc gctacatcat aaaaatgaaa gctaaatttt atgaaggcta     10980
     tattctttat tattctcttc gcttttcaaa cctatcttat ttatctatcc ataagtatct     11040
     ctgataaaaa acaaaagact attgaattaa catcattgaa ttgttttgtc atattatttc     11100
     taatctacga taaattaatt tttctcttta ttgcctatgt ttttttgata atttttatat     11160
     taaacttgtt ccgtaactga aaagtgacat actatatgaa tacaaaaatg atgtcacaat     11220
     tttctgttat ggataatgaa atgcttgctt gcgttgaagg tggagatatt gattggggaa     11280
     gaaaaattag ttgtgcagca ggggttgcat atggcgcaat tgatgggtgt gcaacaacgg     11340
     tttgacattt ctattgggac catttgctat aggaataggt gtaactggtg ctgcaggtgg     11400
     agctatactt ggaggtgtag cctatgtagc aacatgttgg tggtaattat ggattttaaa     11460
     agttttatta ttggtttagt agttggtata tttggtcctt atatggatga cttaattaga     11520
     aaaatatttt caaaatcttc caaaaaggat acggatagta ctctctaaaa aataaatttc     11580
     tcccctgtat ttgctagctt aatttacagg ggagtttctt taatattgtt tcgcctgtca     11640
     aaatgatatg tgatagcagg atgaaaagtc tacaaacaag ttggtatcaa tacaatataa     11700
     agaggaaagt atgtttttaa tgcttacttt ttaaattttt taacaattca agatgtttcg     11760
     atgacaattc aagatttgga tgaaaaattt taaaaaacaa tgatatacta aacttgtcaa     11820
     agttgcaacg ggtgctgcta cattatgtta aaaatcgctc ttgattgata agctggattt     11880
     gttaggaaag gagtaaataa ttatggataa gaaaaagata gtttcgacta taatatgtat     11940
     agtatttctt gtagtgtcag tagataattt ttttagagac ttaaccccgt tactgttcat     12000
     tttaaatatt attggcctgt cttgcttttc agtgctaaca tacattaaca taaaagagat     12060
     actcttaaat ataagtaaat gatgatttgg ttagtcctag aaccaatcaa cttatgttta     12120
     tcggcttggc agattttatg tttgtcattt gtttgtatag aggtatttca gaaacagaat     12180
     tctatcaaca actaatcgct tatataggtg tattctctgc ttgtttatca cgcttctgct     12240
     catgtggggc ttgaagtatt ataaaaagta gctttctatc cttttctgac aggatatttg     12300
     agtagaaggc tctattaaat tgttagtgaa ataaatgaat ggaggtattt aatatgaaat     12360
     acagattatt ttttgttatt ttcttgagta gtgtgttgga tattctttta gggacatttt     12420
     tacaaatctc tatcgtatct attgggtggc ttgttcttta cagtggtttg tttgaagtag     12480
     gagttttcct tcttgctaat aaaggggtgg cggtaaaaat caaggaagta gatattcgaa     12540
     atcgctttaa atttattttt ggaaaaacct tatggtttca aattcttttg ctcatctttt     12600
     tgataatcaa actttatctt ggtttggatg cgaggttgat tttattctat ggacatattt     12660
     tcattgtctt taatgcctta atgtatctat tatctagtag tcaggttagc cttaaaaaaa     12720
     caaactgtct tcttaatctt acagcagtag agtctgacaa ggtgagatca tagtagggag     12780
     gatttctatg aaaaagtatc aacttctatt caaaataagt gcagtcttct cttacttatt     12840
     tttcgtattt ggtctttctc agctgacgct tatcgtccaa aattattggc aattttcttc     12900
     ccagattggt aatttcgtct ggattcaaaa tatcttgagt ttactattta gcggagtcat     12960
     gatttggatt ctggttaaga caggccatgg ttatctcttt cgcattccaa gaaaaaaatg     13020
     gctttggtat tcgattttga cagtattagt gctagtgctc cagatctctt ttaacgttca     13080
     gatagctaaa catgttcagt caactgctga aggttgggcc gtattgatcg gttatagtgg     13140
     gaccaacttt gctgagctag gtatctatgt aaccctgttt ttcttgactc cactaatgga     13200
     agagttgatt tataggggat tactgcaaca cgccttcttt aagcattcgc gatttggcct     13260
     tgatttgttt cttccgtcca ttttatttgc tcttcctcat ttttcaagcc tacctagttt     13320
     gttagatatt ttcgtctttg caacatttgg aatcatcttt gccggtttga cccgctatac     13380
     caagagtatt tatccatcct atgcggtgca tgtgatcaat aatattgtag cgaccttccc     13440
     gtttttgctc acttttctac atagggtctt ggggtaaaaa aacaaaaggc ttgcttttca     13500
     gccatagagg aggtcatcat gtataaacac ttatttttcc tagattccaa aactttagat     13560
     cggttgacac cctatattct agtcttgtct tctgacacca ttgcttttaa tgtttttgtg     13620
     ctaacctttg tatctgcggt ggtttttaat ttcctaaatt ccatgctagc tttaatggct     13680
     atattcatag gggctggcta tgtggtcgga ttttggttac taatactcaa tgaaaatcaa     13740
     agagcaaact aggaaactag ccgcaggctg tacttgagta cggcaaggcg acgttgacgt     13800
     ggtttgaatt tgattttcga agagtataaa atggtttgtt ttggaaaggc tagaactaaa     13860
     gaatgacgtg taggaagtct gtttgttgag gaggataatt ttatggagtt ttttgataaa     13920
     tttcatgcct tgtgttttgg atttttagta ctaataattg tcattacagt tccttatacg     13980
     attaaccatg gggatttttt tcaaaatgaa tctgcattga ttattgtaag tcttcttgta     14040
     acctcgctga gtgttgctta tgctagaaag tttgaaatga tttcttttgg gatgttaagc     14100
     aagaaacaac ttttgctttt cattgtaatc tttcttctaa gtgtacttga gacgctggtt     14160
     tatattcatt tcttcgctgt ttcttctggc tcaggggtcc aacacttggc ggaagtcagc     14220
     agaggaattt ccctgtcttt gattttgact acctcagttt ttggccccat ccaggaggaa     14280
     ctcattttca gaggacttct tcaaggtgcg gtttttgaca attcttggtt agggcttgtg     14340
     ctaacttcct ctctcttttc tttcatgcat ggaccttcta atgtcccttc gtttattttt     14400
     tatctacttg ggggcttgtt gctgggcctt gcttataaaa agagccaaaa cctatgggtt     14460
     tctactctag tccacatgtt ttacaacagt tggccactcc tatattattt ataa           14514
//
