# Supplementary material for: Genomic analyses of pneumococci reveal a wide diversity of bacteriocins – including pneumocyclicin, a novel circular bacteriocin
Source: BMC Genomics. 2015 Jul 28;16(1):554. doi: 10.1186/s12864-015-1729-4 (PMC4517551; doi:10.1186/s12864-015-1729-4)
Supplement: Additional file 9: — Sequence and annotation files for blp cassette prototypes. [file 12864_2015_1729_MOESM9_ESM.zip › blp_prototype19k_SA55.fasta]

>blp_cassette_prototype19k_SA55
ctagtttgctctttgattttcattgagtattaacttggtcttgacttggtcaaagtggaa
gcggtcataggcccgccaagcggcgcgagttggagcatctggatcaagagcgctgagtcc
catgagaagactggaagtctggtaaaatttttccaattcaatcaagaatcgattatccac
tgtttcagccttggctagaaaaccaagaatagagtttaattgctcctgaaagcggacgtc
gtcagcgcttgcctgtttgcatgcttggtaggctttgtttaagtcagtaatcaaagtatg
agctcttttgatggggtctgtatctgtcatgggaatgcctcctttaatctgggtgccagt
cttacttctggcaactgtgttttgatactgttagtttatcacttttaattcttttttttt
attcaaatctttaattgtcattgaaatgtcttgaattgcgctgagtgaattttatgataa
aatagttgtaagctcatcatgatgttgtagaaaataatccttttaggagttttcaaagac
tgtttaggattgggtgggcttgggctagaccttttctgttattcttttcttaggaggaga
atccaatgaaacatatgattattcagacacagaaaacagtctataaagtaaacatcgacg
atatctactatatccaaacacatccaactaaagcccataccgtacagattgttacagaaa
aagctagttttaatatggttcaaaatttaagtaatcttgagaaccaatgtggggaaacct
tgatgagatgtcatcgaaattgtttagttaatcttgataaattaaaatcgattgattttc
aagaaagaatcctttttctcggagaagaaggtcaatacgctgtcaagtatgccagacgtc
gctatagagaaattcgtcaaaaatggttgaaagagggagagtaagaagatgagaatattt
gttttagaggatgatttttcccaacagactaggattgaaacgacgattgagaaactcttg
aaggaacatcatatcactcccagctcttttgaggtatttggcaagccagaccaactgctg
gcagaggtgcatgagaagggggcccatcagctattctttttggatattgagattcgaaat
gaggagatgaaggggctggaagtggctagaaagattcgggatcgagacccctatgccctg
attgtctttgtgacgactcactcggagtttatgcccctgtcctttcgctaccaagtgtct
gctctggactatattgataaggccctttcggcagaggagtttgaatctcgaatcgagaca
gccctcctctatgccaatagtcaagatagtaaaagtctggcggaagattgcttttacttt
aaatcaaaatttgcccaattccagtatccttttaaagaggtttactatctcgaaacatcc
ccaagaccccatcgtgttattctctataccaagacagacaggctggaatttacagcgagt
ttagaggaggtttttaagcaggaacctcgtcttttgcagtgccatcgctcctttctcatc
aatcctgcaaatgtggtgcatttggataagaaagaaaaactgcttttctttcccaatgga
ggaagttgtctaatcgcccgttataaggtcagggaagtgtctgaggctattaataactta
cactgaactaggagagtttatgaatattgtttggatattattgcatacacttattactaa
tgggctagaaattgtcattttctttaaggtggatggaattaatcttactttcgagaggat
ttttaaggcctttcttttgaagatactgttggtctttgtttttgtaatgattagctatat
agtaggaaatgtttacctatcttattttatggaacccttgtacggcataggcttgtcttt
cttattgttaagagggcttcctaaaaaactccttttcttttatgctctctttccaatgat
attggtgaatctcttttatagaggagtctcctattttgtgcttccatttttgggacaagg
gcaagtatatgatggctactcatttactgggttatgtataataattttcaatttcttcat
ttctctagcctttttgaaatggttggactatgattttactagtttgagaagggagattct
agatacaggttttcaaaagtccctgactaagattaactggataatgggggcttactattt
ggtgatacaaagtctgtcttactttgaatatgagcaaggtattcaatcaacgactgttcg
ccatctcatcctagtgttctacctcctattttttatgggggttatcaagaaattggatac
ctatttgaaggacaaactccatgatagactggaccaagagcaggtcttgcgctatagaga
tatggaacgctatagtcggcatatagaggaactttacaaggaagtaaggagttttcgcca
tgactacaccaacctcttgacaagtttacgtctgggtattgaagaggaggatatggagca
gataaaagaggtctatgacttggtcttaaaggattctagtaaaaaattgcaggacaataa
atatgacctgggccgattggtgaatgttcgggatcgtgccctcaaaagtctcctagctgg
aaaatttataaaagctagagaaaaggacattgtctttaatgtcgaagttcctgaagagat
tcaggttgaggggatgagactgcttgattttctaaccattgtgtctatcctttgtgataa
tgctattgaagcgagtgcagaggccggtcaacctcatgtttcaattgcctttttaaaaag
tggagcacaggagaccttcatcatcgaaaattccatcaaagaagagggcatcgatatttc
tgaaatcttctcctttggagttagttctaaaggggaggagagaggtgtcggtctctatac
cgttatgaagattgtggaaagttatcccaatgccagtttaaatactacctgtcaagatca
agtctttcgtcaggtgcttactatgatacctacagaatgatgaaaaaaataagaccgaga
gttcttgttactcggtcttattttttatagttgtattggatgatgaagtcctttcgtatt
gttatgcttaattatattaaggctgtataagatatcttcccacagtcctccacctgtaat
ttggttgagttcggtagttgttagttcttgaaatgaagttaggttttgtttcttatccat
gttatgattctcctttttgataagataataaatagttatagagtgttatctgaaaattaa
tcagaatgggttaaaattttatctttgaaataatcaaaatatgttttctttgcagttaca
ctagtgacgcgaccttgtaagccatattggatgagtttactatcctcattagatagtttt
gcaagagcggttaatttaaagagattaccttgctctgttctggtaggagtttgatcaatt
gtctgaagttggccgatgatggtggtgccgtgatttccaatcttctccagttttaatctt
acagtttgtcctttatctagtagaggtagatagtcagaagatacgtagtaagtgattagt
acttctcttgtatctgtgatgatagggaatatttgagcaatttctgtaccagttggaatt
ctatttttaccttcaaattcgctgttcagatgaacgatacctttacttggagcggttaag
gtattgttttctaagcgctgtgtcgcttgatctagttgtacttttaattctgttaattga
ttctccacggttagttgttgctgagaggctgtttgtaaaaactgagtgcggagtacttca
attttggttgctaaactattatcataagttgctacacttccgatgccagcttgctgaatt
ttgaggcttgcgatagatgattccagacctgcaatactttgattaatttgagataaaaat
ggctcctctgccgttccttgtgtttgttcttgagaggctataagataacgatttaaaatt
gactggtgcggattgccagttggtaagcgagctcttttatttacgatagcatctctcagc
tcttgatattctccaatttgttgttgaacttttgtaatttcttgttcgatggctgatgaa
ctgctattggtaagattagcttgatttgaaacttcagtgttagtctttgagatacccagt
tcaatatcatgggattgtttagtaaaattcataaaggtattatggtagccaaactcatcc
tcgctagaaaaaagatcagtcgctttttctaagctttgtttcaagattccaagtccttct
ttttgcttctcaagcctttgtaattgagtttctaaggcagttttctgactctcttccatt
gtttcagagtatttgatgagtaagtcacctttctcaactacttgatttgccactaaatga
ttagcaaggataggattatcactggtcgactgaatagatgcaatgacacttgtaggggcg
atttctccttgggaagtaacagtaatttcttttgtggcaacaagggagaaaatcaagatg
aaagtaaacagtaatgaaagaggtataattaacactgtcgcatagttatggtaacgtctc
tgataaaactcgacgcttctaaaaagattaggattcatgacattctccttatttattgaa
tagatgatggtagaagccttgcgcctgcattaactcttggtgactaccaacttcaatgat
tttcccctggtcaagaacaatgacacggttagttcgttcggctatactgagacgatgggc
tacaaagagaatggttttatcagttagggacataagattatctataacctttttctcagt
caagacatcaagaccgctagtagcttcatctagtattaaaacaggagatttagttaaaag
agcacgagcgagggcgattcgttgcttctgtcctcctgatagaccagctccatcagagag
ctgagtttgatagcccataggcattctttcaatgtcttgacggatttcagctacttcaca
agcttttagaatatcttcttgactaatcatatgattaccgcccaaggttaagttttccaa
aatagagccattaaagatataggcttgttggggtaggtaattaatatgacggcgcaagac
ttttttatcaatgtttttaatatcctgatgattgatggaaatatgccctttgtagggttc
aaagaaattgacaatcattttggctaaagttgttttaccagaaccactaactccaactag
gctaaccttatctccttgtttaatcgtgagattaatatctgttaaggtatctcgtccaaa
accatacttataagaaaggtcatcaaattcaatatcgcccatcaaaaaatgtgaatgaac
agggttttcttgaacttgaaattcagattcgactagatagacttcgttcaaacggttatt
agcgatcttcgcagattggagtttggtttggaggttgataatattttccataggagttgt
aaagtaagaaaaaagtgtgttaaaggtaatcagctgaccgatagaaattttacttgacat
gactaattgagcgccaaaccataggataaggatattcagaactaattttgttccctgctt
taaacttgtttgtaaaatagaatatttactgagcttaaaggatttttccaaataatctac
aaattcgctgtctatattttgatagcgattttcttcactcgtgagcgactttatagtttc
aatcccgttgatatcttcgataatggcagagctaaccatagaattactttgcatgacatc
atggttcattttttcgaaaggcttcataaaagaaaagatgatgaacatgtatataggaat
agaaataagagaaagaaggaagagattagggttttgtgccagtaagacgccccctacaag
aatcagaatagaaacatccaggaaaagagaaagaatggtagaagccaaggcatctataat
agagttagcatctgtgaaccgtgaaatgatttctcctgtacgacgtgtcgcaaagaaaga
catgggaagttcaaaaatatggcgaatataggataaaatcacatcaatgcttaatctctg
gctcagaacggttaggagataatctctggagaagctcatgacttgttggaggatataggt
gataaccagaccaactgagatgattcctaaagttgatttcatctgatttgggatgtattc
atctaagattccttggagataataagaaccacctatattgataatagtgaccaataagct
tgagagaacaatgtaagcaatgagagatttttgtttgaaaatcagaggaaggaagcttag
tagaccattctttttatctttatggggttgatagctgggtttgggagctagaaaaatagc
tactccagtccattcagagaaaaagcgttcttttgacattttagtgatttttacagaagg
gtcaggatcaccaataaccagatagtctttctttgtttgatagacaacatagtaatgttg
gagttttccttctttgttaacgtgaacgataaatggataggggacatcactcatgtcaaa
gagagttttatctgcttgaacaggccttgtttcaaagcccatttcatcagcggcttttac
aatgccaagagcagtcgtcccttctttattggtctttgcaagttctctcaagtgagctag
agaaaaatctgaaccatagaatttagcaatcgaggctaaggcagcgacaccacagtctct
cgcatctatttgaggaacaaatgtacgtttataagaagtcattggcaattcctttcatat
agtggataggtatattatgccataaaactaagttcatattttatgaaatcttgaatagtc
attaaaacttcctgaatggtaaaaaagtgattagaaattattttttttaaacatttagag
gtggcttgaaataaaaaagctaattcaagacgtttcgatggcaattcaagatttggatga
aaaaaattaaaaaataatgatatactaaacttgtcaaagttgcaacaagacaaaaattaa
aaataaaaaaggagtatttgtcatgaatacaaaaatgatgtcacaattttctgttatgga
taatgaagaactcgaaatagttagtggaggaagaggcaatttaggatctgcaatcggtgg
ttgtattggagcagtactattagctgctgcgactggtccgataactgggggagcagcaac
acttatttgtgtaggttcaggaattatgtcctctttgtaagattatgattcttaaatata
gtattattatcgctattaatttactgtcttatttacttacttacaaaatatcaaagttat
ctaagaatgatgagaataagatagttagcaaaattttaattatattatcaatcgtttatg
taatcgttgatgctttacttagttgatggattggtaggaataaaaaacttaactataaac
tattatttactaatattttttgctttctgcaagttaataaatagtatagtaaaacttttt
attgcaaggagaataacgaaattaagatattttagatactcaagattattgaaatcttag
actaaaaaataggtactgctacctttaagaagatagtagacgtatatacttttttaagaa
aatcaaaaagatactataaaaaatctatttgtttattgaatttaagactttggtaacaaa
ttgaaaataaaaaggaggtattcatcatgaatacaaaaatgttgtcacagttagaggtta
tggatactgaaatgcttgcgaaagttgaaggggggtatagctccactgattgtcaaaatg
cactgattacaggagtcactacgggaattataactggtggaactggagcaggtttggcca
ctttaggagtagctggacttgctggtgcatttgttggagcacacattggtgcaattgggg
gtggattaacatgcttaggaggtatggttggtgataaattgggactaagttggtaagact
tatagtaaaattatgaggattctattctgatttattttagttttttaaaaaaggagtatt
tgtcatggatacaaaaatgatgtcacaattttctgttatggatactgaaatgcttgcttg
cgttgaaggtggcggatgcaattggggagattttgccaaagcaggtgttggaggagcagc
agcaagaggtcttcaactaggcattaaaacaggaacatggcaaggtgcagcaactggtgc
tgcgggtggagctatacttggaggtgtagcctatgcagcaacatgttggtggtaattatg
gattttaaaagttttattattggtttagtagttggtatatttggtccttatatgtataat
ttaattagaaaaatattttcaaaatttcccaaaaaggatacagatagtaccccctaaaaa
ataaatttctcccctgtatttgctagcttaatttacaggggagtttctttaattttgttt
cgcctgtcaaaatgatatgtgatagtaggatgaaaagtctacaaacaagttggtatcaat
acaatataaagaggaaagtatgtttttcatgcttgcttttttaatttttacaattcaaga
ggttttgatgaccatttatgatttgagtgatccaaggtcaaaataagtgctatactagca
gtgtaaatgttcttgatcaactaagataaatcgcacatttaggaggaaatcttatgaaga
aaaaaatactgattattttcgttctgtatctaatcatgtccatctttctatatccgctta
gggagagtgcttggtatcagctattttataccatagcctatgtgattgcagttatgatct
attttgctatcaataaaaagaaaggagaaaagaaatgaaaactttttttgctaaaaaacg
gaacatcttccttgcgagattgttcttaggtcagttgcccttgcttgtttctacttatct
atttctatctcgtcagtttttaaatttttccgtagttttccaatttcttttagtagttat
taacttggcttctattttggttactgtttatctcactagggaaatgaggataagagagtt
tgaagatgatgatttggttagtcctagaaccaatcaacttatgttcatcggcttgacagg
ttttatgtctattatttgtttgtatagaggtatcacagcaggagaatcctaccaacaaat
aatcgcttatattggcgctgttctctgcttaatcatcatgcttctgctcatgtggggctt
gaagtattataaaaagtagagcttaatgaagtataaaagaaaagggtaagtgtttttgca
atacttacccttttataatagattccctgcgaaacaaaatatggnnnnnnnnnnnnnnnn
nnnnnnnnnnnnnnnnnnnnnnnnnnnnnnnnnnnnnnnnnnnnnnnnnnnnnnnnnnnn
nnnnnnnnnnnnnnnnnnnnnnnnnnnnnnnnnnnnnnnnnnnnnnnnnnnnnnnnnnnn
nnnnnnnnnnnnnnnnnnnnnnnnnnnnnnnnnnnnnnnnnnnnnnnnnnnnnnnnnnnn
nnnnnnnnnnnnnnnnnnnnnnnnnnnnnnnnnnnnnnnnnnnnnnnnnnnnnnnnnnnn
nnnnnnnnnnnnnnnnnnnnnnnnnnnnnnnnnnnnnnnnnnnnnnnnnnnnnnnnnnnn
nnnnnnnnnnnnnnnnnnnnnnnnnnnnnnnnnnnnnnnnnnnnnnnnnnnnnnnnnnnn
nnnnnnnnnnnnnnnnnnnnnnnnnnnnnnnnnnnnnnnnnnnnnnnnnnnnnnnnnnnn
nnnnnnnnnnnnnnnnnnnnnnnnnnnnnnnnnnnnnnnnnnnnnnnnnnnnnnnnnnnn
nnnnnnnnnnnnnnnnnnnnnnnnnnnnnnnnnnnnnnnnnnnnnnnnnnnnnnnnnnnn
nnnnnnnnnnnnnnnnnnnnnnnnnnnnnnnnnnnnnnnnnnnnnnnnnnnnnnnnnnnn
nnnnnnnnnnnnnnnnnnnnnnnnnnnnnnnnnnnnnnnnnnnnnnnnnnnnnnnnnnnn
nnnnnnnnnnnnnnnnnnnnnnnnnnnnnnnnnnnnnnnnnnnnnnnnnnnnnnnnnnnn
nnnnnnnnnnnnnnnnnnnnnnnnnnnnnnnnnnnnnnnnnnnnnnnnnnnnnnnnnnnn
nnnnnnnnnnnnnnnnnnnnnnnnnnnnnnnnnnnnnnnnnnnnnnnnnnnnnnnnnnnn
nnnnnnnnnnnnnnnnnnnnnnnnnnnnnnnnnnnnnnnnnnnnnnnnnnnnnnnnagga
ttctagttttgcaggaagtctaatgtaatttttgcaattcaagacgtttcgatgactatt
caagatctggatgaaaaattttaaaaaacgatgatatactaaacttgtcaaagttacaac
aagacaaaaattaaaaataaaaaagagtatttgtcatggatacaaaaattatggaacaat
ttcatgaaatggatataactatgttatctagtattgaaggaggcaagaataattggcaaa
ctaatgtcttagaaggtggtggtgctgcttttggtggctgggggctagggacagctattt
gtgctgcgagtggtgttggagcaccatttatgggagcatgtggatacataggagctaaat
ttggtgtggatctttgggcaggagtaacaggggcaacgggtggattttaataaaaggaga
cttgtatgaatacttattgtaatataaatgaaacaatgctgagtgaggtttatggaggta
attccggaggagcagctgtagttgctgctttaggttgtgcagcgggtggagtgaaatatg
ggagacttctaggaccatggggcgctgcaataggaggaattggaggagcagtggtttgtg
gatatttagcctataccgctacatcataaaaatgaaagctaaattttatgaaggctatat
tctttattattctcttcgcttttcaaacctatcttatttatctatccataagtatctccg
ataaaaaacaaaagactattgaattaacatcattgaattgttttgtcatattatttctaa
tctatgataaattaatttttctctttattgcctatgtttttttgataatttttatattaa
acttgttccgtaactgaaaagtgatatactatatggatacaaaaatgatgtcacaatttg
cagttatggataatgaaatgcttgcttgcgttgaaggtggagatattgattggggaagaa
aaattagttgtgcagcaggggttgcatatggcgcaattgatgggtgtgcaacaacggttt
gacatttctattgggaccatttgctataggaataggtgtaactggtgctgcaggtggagc
tatacttggaggtgtagcctatgcagcaatatgttggtggtaattatggattttaaaagt
tttattattggtttagtagttggtatatttggtccttatatgtataatttaattagaaaa
atattttcaaaatcttccaaaaaggatacggatagtactctctaaaaaataaatttctcc
cctgtatttgctagcttaatttacaggggagtttctttaatattgtttcgcctgtcaaaa
tgatatgtgatagcaggatgaaaagtctacaaacaagttggtatcaatacaatataaaga
ggaaagtatgtttttaatgcttactttttaaattttttaacaattcaagatgtttcgatg
acaattcaagatttggatgaaaaattttaaaaaacaatgatatactaaacttgtcaaagt
tgcaacgggtgctgctacattatgttaaaaatcgctcttgattgataagttggatttgtt
aggaaaggagtaaataattatggataagaaaaagatagtttcgactataatatgtatagt
atttcttgtagtgtcagtagataatttttttagagacttaaccccgttactgttcatttt
aaatattattggcctgtcttgcttttcagtgctaacatacattaacataaaagagatact
cttaaatataagtaaatgatgatttggttagtcctagaaccaatcaacttatgtttatcg
gcttggcagattttatgtttgtcatttgtttgtatagaggtatttcagaaacagaattct
atcaacaactaatcgcttatataggtgtattctctgcttgtttatcacgcttctgctcat
gtggggcttgaagtattataaaaagtagctttctatccttttctgacaggatatttgagt
agaaggctctattaaattgttagtgaaataaatgaatggaggtatttaatatgaaataca
gattattttttgttattttcttgagtagtgtgttggatattcttttagggacatttttac
aaatctctatcgtatctattgggtggcttgttctttacagtggtttgtttgaagcaggag
ttttccttcttgctaataaaggggtggcggtaaaaatcaaggaagtagatattcgaaatc
gctttaaatttatttttggaaaaaccttatggtttcaaattcttttgctcatctttttga
taatcaaactttatcttggtttggatgcgaggttgattttattctatggacatattttca
ttgtctttaatgccttaatgtatctattatctagtagtcaggttagccttaaaaaaaaca
aactgtcttcttaatcttacagcagtagagcctgacaaggtgaggtcatagtagggagga
tttctatgaaaaagtatcaacttctattcaaaataagtgcagttttctcttacttatttt
tcgtatttggtctttctcagatgacgcttattattcaaaattattggcaattttcttccc
agattggcaatttcgtctggattcaaaatttcttgagtttgctatttagcggagtcatga
tttggattctggttaagacaggtcatggttatctctttcacattccaagaaaaaaatggc
tttggtattcgattttgacagtattagtggtagtgctccagatctcttttaacgttcaga
cagctaaacatgttcagtcaactgctgaaggttgggctgtattgatcggttatagtggga
ccaactttgctgagctaggtatctatataactttgttctttctgactccacttatggaag
agctaatctatagaggattactgcaacacgccttttttaagcattcgagatttggccttg
atttgcttcttccgtcaattttatttgctcttcctcatttttcaagccttcctagtttgt
tagatatcttcatctttgcaacatctggcatcatctttgctagtttgacccgctatacca
agagcatttatccttcctatgcggtgcatgtgatcaataatattttcgcaacattaccat
ttttgctgacttttttacatagggtcttggggtaaaaaaacaaaaggcttgcttttcagc
catagaggagattatcatgtataaacacttatttttcctagattccaaaactttagatcg
gttgacaccctatattctagtcttggcttctgacaccattgcttttaatgtttttgtgct
aacctttgtatctgcggtggtttttaatttcctaaattccatgctagctttaatggctat
attcataggggctggctatgtggtcggattttggttactaatactcaatgaaaatcaaag
agcaaactaggaaactagccgcaggctgtacttgagtacggcaaggcgacgttgacgtgg
tttgaatttgattttcgaagagtataaaatggtttgttttggaaaggctagaactaaaga
atgacgcgtaggaagtctgtttggtgaggaggatagttttatggagttttttgataaatt
tcatgccttgtgttttggatttttagtactaataattgtcattacagttccttatacgat
taaccatgggggtttttttcaaaatgaatctgcattgattcttgtaagtcttcttgtaac
ctcgctgagtgttgcttatgctagaaagtttgaaatgatttcttttgggatgttaagcaa
gaaacaacttttgcttttcattgcaatctttcttctaagtgtacttgagacgctggttta
tattcatttcttcgctgtttcttctggctcaggggtccaacacttggcggaagtcagcag
aggaatttccctgtctttgattttgactacctcagtttttggccccatccaggaggaact
cattttcagaggacttcttcaaggtgcggtttttgacaattcttggttagggcttgtgct
aacttcctctctcttttctttcatgcatggaccttctaatgtcccttcgtttatttttta
tctacttgggggtttgttgctgggctttgcttataaaaagagtcaaaacctatgggtttc
tactctagtccacatgttttacaacagttggccactcctatattatttataa
