# Supplementary material for: Genomic analyses of pneumococci reveal a wide diversity of bacteriocins – including pneumocyclicin, a novel circular bacteriocin
Source: BMC Genomics. 2015 Jul 28;16(1):554. doi: 10.1186/s12864-015-1729-4 (PMC4517551; doi:10.1186/s12864-015-1729-4)
Supplement: Additional file 9: — Sequence and annotation files for blp cassette prototypes. [file 12864_2015_1729_MOESM9_ESM.zip › blp_prototype19k_SA55_annotation.embl]

FT   source          1..14512
FT                   /organism="Streptococcus pneumoniae"
FT                   /mol_type="genomic DNA"
FT                   /strain="SA55"
FT   CDS             complement(1..330)
FT                   /gene="blpT"
FT                   /inference="ab initio prediction:Prodigal:2.60"
FT                   /codon_start=1
FT                   /transl_table=11
FT                   /product="hypothetical protein"
FT                   /colour=10
FT   CDS             606..944
FT                   /gene="blpS"
FT                   /gene_synonym="spiR1"
FT                   /inference="ab initio prediction:Prodigal:2.60"
FT                   /codon_start=1
FT                   /transl_table=11
FT                   /product="LytTR DNA-binding domain protein"
FT                   /colour=9
FT   CDS             949..1686
FT                   /gene="blpR"
FT                   /gene_synonym="spiR2"
FT                   /inference="ab initio prediction:Prodigal:2.60"
FT                   /codon_start=1
FT                   /transl_table=11
FT                   /product="response regulator"
FT                   /colour=9
FT   CDS             1700..3040
FT                   /gene="blpH"
FT                   /gene_synonym="spiH"
FT                   /inference="ab initio prediction:Prodigal:2.60"
FT                   /codon_start=1
FT                   /transl_table=11
FT                   /product="histidine kinase"
FT                   /colour=9
FT   CDS             complement(3085..3240)
FT                   /gene="blpC"
FT                   /gene_synonym="spiP"
FT                   /inference="ab initio prediction:Prodigal:2.60"
FT                   /codon_start=1
FT                   /transl_table=11
FT                   /product="peptide pheromone"
FT                   /colour=9
FT   CDS             complement(3297..4658)
FT                   /gene="blpB"
FT                   /gene_synonym="spiD"
FT                   /inference="ab initio prediction:Prodigal:2.60"
FT                   /codon_start=1
FT                   /transl_table=11
FT                   /product="bacteriocin secretion accessory protein"
FT                   /colour=3
FT   CDS             complement(4669..6822)
FT                   /gene="blpA"
FT                   /gene_synonym="spiABC"
FT                   /inference="ab initio prediction:Prodigal:2.60"
FT                   /codon_start=1
FT                   /transl_table=11
FT                   /product="ABC transporter; ATPase domain, transmembrane
FT                   region and C39 protease domain"
FT                   /colour=3
FT   CDS             7103..7300
FT                   /gene="blpI"
FT                   /gene_synonym="pncA"
FT                   /inference="ab initio prediction:Prodigal:2.60"
FT                   /codon_start=1
FT                   /transl_table=11
FT                   /product="class II bacteriocin precursor"
FT                   /colour=7
FT   CDS             7767..8036
FT                   /gene="blpJ"
FT                   /gene_synonym="pncD"
FT                   /inference="ab initio prediction:Prodigal:2.60"
FT                   /codon_start=1
FT                   /transl_table=11
FT                   /product="class II bacteriocin precursor"
FT                   /colour=7
FT   CDS             8105..8335
FT                   /gene="blpK"
FT                   /gene_synonym="pncE"
FT                   /inference="ab initio prediction:Prodigal:2.60"
FT                   /codon_start=1
FT                   /transl_table=11
FT                   /product="class II bacteriocin precursor"
FT                   /colour=7
FT   CDS             8754..8918
FT                   /gene="pncG"
FT                   /inference="ab initio prediction:Prodigal:2.60"
FT                   /codon_start=1
FT                   /transl_table=11
FT                   /product="membrane protein with putative function in
FT                   immunity"
FT                   /colour=4
FT   CDS             8915..9319
FT                   /gene="blpL"
FT                   /gene_synonym="pncH"
FT                   /inference="ab initio prediction:Prodigal:2.60"
FT                   /codon_start=1
FT                   /transl_table=11
FT                   /product="membrane protein with putative function in
FT                   immunity"
FT                   /colour=4
FT   mobile_element  9380..10341
FT                   /gene="ISSpn7"
FT                   /inference="identification by IS Finder
FT                   (https://www-is.biotoul.fr/)"
FT                   /colour=12
FT   CDS             10476..10730
FT                   /gene="blpM"
FT                   /gene_synonym="pncI"
FT                   /inference="ab initio prediction:Prodigal:2.60"
FT                   /codon_start=1
FT                   /transl_table=11
FT                   /product="class II bacteriocin precursor"
FT                   /colour=7
FT   CDS             10746..10949
FT                   /gene="blpN"
FT                   /gene_synonym="pncJ"
FT                   /inference="ab initio prediction:Prodigal:2.60"
FT                   /codon_start=1
FT                   /transl_table=11
FT                   /product="class II bacteriocin precursor"
FT                   /colour=7
FT   CDS             10968..11177
FT                   /gene="blpP"
FT                   /gene_synonym="pncK"
FT                   /inference="predicted by Prodigal with different settings"
FT                   /inference="indirect experimental evidence for function in
FT                   immunity (Dawid et al., 2007)"
FT                   /codon_start=1
FT                   /transl_table=11
FT                   /product="membrane protein with function in immunity"
FT                   /colour=4
FT   CDS             11193..11342
FT                   /gene="blpO"
FT                   /gene_synonym="pncV"
FT                   /inference="ab initio prediction:Prodigal:2.60"
FT                   /codon_start=1
FT                   /transl_table=11
FT                   /product="class II bacteriocin precursor"
FT                   /colour=7
FT   CDS             11900..12079
FT                   /gene="pncM"
FT                   /inference="predicted by Prodigal in other strains"
FT                   /codon_start=1
FT                   /transl_table=11
FT                   /product="membrane protein with putative function in
FT                   immunity"
FT                   /colour=4
FT   CDS             12351..12734
FT                   /gene="blpX"
FT                   /gene_synonym="pncN"
FT                   /inference="ab initio prediction:Prodigal:2.60"
FT                   /codon_start=1
FT                   /transl_table=11
FT                   /product="membrane protein with putative function in
FT                   immunity"
FT                   /colour=4
FT   CDS             12786..13475
FT                   /gene="blpY"
FT                   /gene_synonym="pncO"
FT                   /inference="ab initio prediction:Prodigal:2.60"
FT                   /codon_start=1
FT                   /transl_table=11
FT                   /product="CAAX amino terminal protease"
FT                   /colour=2
FT   CDS             13517..13750
FT                   /gene="blpZ"
FT                   /gene_synonym="pncQ"
FT                   /inference="ab initio prediction:Prodigal:2.60"
FT                   /codon_start=1
FT                   /transl_table=11
FT                   /product="membrane protein with putative function in
FT                   immunity"
FT                   /colour=4
FT   CDS             13901..14512
FT                   /gene="pncP"
FT                   /gene_synonym="SP0547"
FT                   /inference="ab initio prediction:Prodigal:2.60"
FT                   /codon_start=1
FT                   /transl_table=11
FT                   /product="CAAX amino terminal protease"
FT                   /colour=2
SQ   Sequence 14512 BP; 4044 A; 2063 C; 2802 G; 4691 T; 912 other;
     ctagtttgct ctttgatttt cattgagtat taacttggtc ttgacttggt caaagtggaa        60
     gcggtcatag gcccgccaag cggcgcgagt tggagcatct ggatcaagag cgctgagtcc       120
     catgagaaga ctggaagtct ggtaaaattt ttccaattca atcaagaatc gattatccac       180
     tgtttcagcc ttggctagaa aaccaagaat agagtttaat tgctcctgaa agcggacgtc       240
     gtcagcgctt gcctgtttgc atgcttggta ggctttgttt aagtcagtaa tcaaagtatg       300
     agctcttttg atggggtctg tatctgtcat gggaatgcct cctttaatct gggtgccagt       360
     cttacttctg gcaactgtgt tttgatactg ttagtttatc acttttaatt cttttttttt       420
     attcaaatct ttaattgtca ttgaaatgtc ttgaattgcg ctgagtgaat tttatgataa       480
     aatagttgta agctcatcat gatgttgtag aaaataatcc ttttaggagt tttcaaagac       540
     tgtttaggat tgggtgggct tgggctagac cttttctgtt attcttttct taggaggaga       600
     atccaatgaa acatatgatt attcagacac agaaaacagt ctataaagta aacatcgacg       660
     atatctacta tatccaaaca catccaacta aagcccatac cgtacagatt gttacagaaa       720
     aagctagttt taatatggtt caaaatttaa gtaatcttga gaaccaatgt ggggaaacct       780
     tgatgagatg tcatcgaaat tgtttagtta atcttgataa attaaaatcg attgattttc       840
     aagaaagaat cctttttctc ggagaagaag gtcaatacgc tgtcaagtat gccagacgtc       900
     gctatagaga aattcgtcaa aaatggttga aagagggaga gtaagaagat gagaatattt       960
     gttttagagg atgatttttc ccaacagact aggattgaaa cgacgattga gaaactcttg      1020
     aaggaacatc atatcactcc cagctctttt gaggtatttg gcaagccaga ccaactgctg      1080
     gcagaggtgc atgagaaggg ggcccatcag ctattctttt tggatattga gattcgaaat      1140
     gaggagatga aggggctgga agtggctaga aagattcggg atcgagaccc ctatgccctg      1200
     attgtctttg tgacgactca ctcggagttt atgcccctgt cctttcgcta ccaagtgtct      1260
     gctctggact atattgataa ggccctttcg gcagaggagt ttgaatctcg aatcgagaca      1320
     gccctcctct atgccaatag tcaagatagt aaaagtctgg cggaagattg cttttacttt      1380
     aaatcaaaat ttgcccaatt ccagtatcct tttaaagagg tttactatct cgaaacatcc      1440
     ccaagacccc atcgtgttat tctctatacc aagacagaca ggctggaatt tacagcgagt      1500
     ttagaggagg tttttaagca ggaacctcgt cttttgcagt gccatcgctc ctttctcatc      1560
     aatcctgcaa atgtggtgca tttggataag aaagaaaaac tgcttttctt tcccaatgga      1620
     ggaagttgtc taatcgcccg ttataaggtc agggaagtgt ctgaggctat taataactta      1680
     cactgaacta ggagagttta tgaatattgt ttggatatta ttgcatacac ttattactaa      1740
     tgggctagaa attgtcattt tctttaaggt ggatggaatt aatcttactt tcgagaggat      1800
     ttttaaggcc tttcttttga agatactgtt ggtctttgtt tttgtaatga ttagctatat      1860
     agtaggaaat gtttacctat cttattttat ggaacccttg tacggcatag gcttgtcttt      1920
     cttattgtta agagggcttc ctaaaaaact ccttttcttt tatgctctct ttccaatgat      1980
     attggtgaat ctcttttata gaggagtctc ctattttgtg cttccatttt tgggacaagg      2040
     gcaagtatat gatggctact catttactgg gttatgtata ataattttca atttcttcat      2100
     ttctctagcc tttttgaaat ggttggacta tgattttact agtttgagaa gggagattct      2160
     agatacaggt tttcaaaagt ccctgactaa gattaactgg ataatggggg cttactattt      2220
     ggtgatacaa agtctgtctt actttgaata tgagcaaggt attcaatcaa cgactgttcg      2280
     ccatctcatc ctagtgttct acctcctatt ttttatgggg gttatcaaga aattggatac      2340
     ctatttgaag gacaaactcc atgatagact ggaccaagag caggtcttgc gctatagaga      2400
     tatggaacgc tatagtcggc atatagagga actttacaag gaagtaagga gttttcgcca      2460
     tgactacacc aacctcttga caagtttacg tctgggtatt gaagaggagg atatggagca      2520
     gataaaagag gtctatgact tggtcttaaa ggattctagt aaaaaattgc aggacaataa      2580
     atatgacctg ggccgattgg tgaatgttcg ggatcgtgcc ctcaaaagtc tcctagctgg      2640
     aaaatttata aaagctagag aaaaggacat tgtctttaat gtcgaagttc ctgaagagat      2700
     tcaggttgag gggatgagac tgcttgattt tctaaccatt gtgtctatcc tttgtgataa      2760
     tgctattgaa gcgagtgcag aggccggtca acctcatgtt tcaattgcct ttttaaaaag      2820
     tggagcacag gagaccttca tcatcgaaaa ttccatcaaa gaagagggca tcgatatttc      2880
     tgaaatcttc tcctttggag ttagttctaa aggggaggag agaggtgtcg gtctctatac      2940
     cgttatgaag attgtggaaa gttatcccaa tgccagttta aatactacct gtcaagatca      3000
     agtctttcgt caggtgctta ctatgatacc tacagaatga tgaaaaaaat aagaccgaga      3060
     gttcttgtta ctcggtctta ttttttatag ttgtattgga tgatgaagtc ctttcgtatt      3120
     gttatgctta attatattaa ggctgtataa gatatcttcc cacagtcctc cacctgtaat      3180
     ttggttgagt tcggtagttg ttagttcttg aaatgaagtt aggttttgtt tcttatccat      3240
     gttatgattc tcctttttga taagataata aatagttata gagtgttatc tgaaaattaa      3300
     tcagaatggg ttaaaatttt atctttgaaa taatcaaaat atgttttctt tgcagttaca      3360
     ctagtgacgc gaccttgtaa gccatattgg atgagtttac tatcctcatt agatagtttt      3420
     gcaagagcgg ttaatttaaa gagattacct tgctctgttc tggtaggagt ttgatcaatt      3480
     gtctgaagtt ggccgatgat ggtggtgccg tgatttccaa tcttctccag ttttaatctt      3540
     acagtttgtc ctttatctag tagaggtaga tagtcagaag atacgtagta agtgattagt      3600
     acttctcttg tatctgtgat gatagggaat atttgagcaa tttctgtacc agttggaatt      3660
     ctatttttac cttcaaattc gctgttcaga tgaacgatac ctttacttgg agcggttaag      3720
     gtattgtttt ctaagcgctg tgtcgcttga tctagttgta cttttaattc tgttaattga      3780
     ttctccacgg ttagttgttg ctgagaggct gtttgtaaaa actgagtgcg gagtacttca      3840
     attttggttg ctaaactatt atcataagtt gctacacttc cgatgccagc ttgctgaatt      3900
     ttgaggcttg cgatagatga ttccagacct gcaatacttt gattaatttg agataaaaat      3960
     ggctcctctg ccgttccttg tgtttgttct tgagaggcta taagataacg atttaaaatt      4020
     gactggtgcg gattgccagt tggtaagcga gctcttttat ttacgatagc atctctcagc      4080
     tcttgatatt ctccaatttg ttgttgaact tttgtaattt cttgttcgat ggctgatgaa      4140
     ctgctattgg taagattagc ttgatttgaa acttcagtgt tagtctttga gatacccagt      4200
     tcaatatcat gggattgttt agtaaaattc ataaaggtat tatggtagcc aaactcatcc      4260
     tcgctagaaa aaagatcagt cgctttttct aagctttgtt tcaagattcc aagtccttct      4320
     ttttgcttct caagcctttg taattgagtt tctaaggcag ttttctgact ctcttccatt      4380
     gtttcagagt atttgatgag taagtcacct ttctcaacta cttgatttgc cactaaatga      4440
     ttagcaagga taggattatc actggtcgac tgaatagatg caatgacact tgtaggggcg      4500
     atttctcctt gggaagtaac agtaatttct tttgtggcaa caagggagaa aatcaagatg      4560
     aaagtaaaca gtaatgaaag aggtataatt aacactgtcg catagttatg gtaacgtctc      4620
     tgataaaact cgacgcttct aaaaagatta ggattcatga cattctcctt atttattgaa      4680
     tagatgatgg tagaagcctt gcgcctgcat taactcttgg tgactaccaa cttcaatgat      4740
     tttcccctgg tcaagaacaa tgacacggtt agttcgttcg gctatactga gacgatgggc      4800
     tacaaagaga atggttttat cagttaggga cataagatta tctataacct ttttctcagt      4860
     caagacatca agaccgctag tagcttcatc tagtattaaa acaggagatt tagttaaaag      4920
     agcacgagcg agggcgattc gttgcttctg tcctcctgat agaccagctc catcagagag      4980
     ctgagtttga tagcccatag gcattctttc aatgtcttga cggatttcag ctacttcaca      5040
     agcttttaga atatcttctt gactaatcat atgattaccg cccaaggtta agttttccaa      5100
     aatagagcca ttaaagatat aggcttgttg gggtaggtaa ttaatatgac ggcgcaagac      5160
     ttttttatca atgtttttaa tatcctgatg attgatggaa atatgccctt tgtagggttc      5220
     aaagaaattg acaatcattt tggctaaagt tgttttacca gaaccactaa ctccaactag      5280
     gctaacctta tctccttgtt taatcgtgag attaatatct gttaaggtat ctcgtccaaa      5340
     accatactta taagaaaggt catcaaattc aatatcgccc atcaaaaaat gtgaatgaac      5400
     agggttttct tgaacttgaa attcagattc gactagatag acttcgttca aacggttatt      5460
     agcgatcttc gcagattgga gtttggtttg gaggttgata atattttcca taggagttgt      5520
     aaagtaagaa aaaagtgtgt taaaggtaat cagctgaccg atagaaattt tacttgacat      5580
     gactaattga gcgccaaacc ataggataag gatattcaga actaattttg ttccctgctt      5640
     taaacttgtt tgtaaaatag aatatttact gagcttaaag gatttttcca aataatctac      5700
     aaattcgctg tctatatttt gatagcgatt ttcttcactc gtgagcgact ttatagtttc      5760
     aatcccgttg atatcttcga taatggcaga gctaaccata gaattacttt gcatgacatc      5820
     atggttcatt ttttcgaaag gcttcataaa agaaaagatg atgaacatgt atataggaat      5880
     agaaataaga gaaagaagga agagattagg gttttgtgcc agtaagacgc cccctacaag      5940
     aatcagaata gaaacatcca ggaaaagaga aagaatggta gaagccaagg catctataat      6000
     agagttagca tctgtgaacc gtgaaatgat ttctcctgta cgacgtgtcg caaagaaaga      6060
     catgggaagt tcaaaaatat ggcgaatata ggataaaatc acatcaatgc ttaatctctg      6120
     gctcagaacg gttaggagat aatctctgga gaagctcatg acttgttgga ggatataggt      6180
     gataaccaga ccaactgaga tgattcctaa agttgatttc atctgatttg ggatgtattc      6240
     atctaagatt ccttggagat aataagaacc acctatattg ataatagtga ccaataagct      6300
     tgagagaaca atgtaagcaa tgagagattt ttgtttgaaa atcagaggaa ggaagcttag      6360
     tagaccattc tttttatctt tatggggttg atagctgggt ttgggagcta gaaaaatagc      6420
     tactccagtc cattcagaga aaaagcgttc ttttgacatt ttagtgattt ttacagaagg      6480
     gtcaggatca ccaataacca gatagtcttt ctttgtttga tagacaacat agtaatgttg      6540
     gagttttcct tctttgttaa cgtgaacgat aaatggatag gggacatcac tcatgtcaaa      6600
     gagagtttta tctgcttgaa caggccttgt ttcaaagccc atttcatcag cggcttttac      6660
     aatgccaaga gcagtcgtcc cttctttatt ggtctttgca agttctctca agtgagctag      6720
     agaaaaatct gaaccataga atttagcaat cgaggctaag gcagcgacac cacagtctct      6780
     cgcatctatt tgaggaacaa atgtacgttt ataagaagtc attggcaatt cctttcatat      6840
     agtggatagg tatattatgc cataaaacta agttcatatt ttatgaaatc ttgaatagtc      6900
     attaaaactt cctgaatggt aaaaaagtga ttagaaatta ttttttttaa acatttagag      6960
     gtggcttgaa ataaaaaagc taattcaaga cgtttcgatg gcaattcaag atttggatga      7020
     aaaaaattaa aaaataatga tatactaaac ttgtcaaagt tgcaacaaga caaaaattaa      7080
     aaataaaaaa ggagtatttg tcatgaatac aaaaatgatg tcacaatttt ctgttatgga      7140
     taatgaagaa ctcgaaatag ttagtggagg aagaggcaat ttaggatctg caatcggtgg      7200
     ttgtattgga gcagtactat tagctgctgc gactggtccg ataactgggg gagcagcaac      7260
     acttatttgt gtaggttcag gaattatgtc ctctttgtaa gattatgatt cttaaatata      7320
     gtattattat cgctattaat ttactgtctt atttacttac ttacaaaata tcaaagttat      7380
     ctaagaatga tgagaataag atagttagca aaattttaat tatattatca atcgtttatg      7440
     taatcgttga tgctttactt agttgatgga ttggtaggaa taaaaaactt aactataaac      7500
     tattatttac taatattttt tgctttctgc aagttaataa atagtatagt aaaacttttt      7560
     attgcaagga gaataacgaa attaagatat tttagatact caagattatt gaaatcttag      7620
     actaaaaaat aggtactgct acctttaaga agatagtaga cgtatatact tttttaagaa      7680
     aatcaaaaag atactataaa aaatctattt gtttattgaa tttaagactt tggtaacaaa      7740
     ttgaaaataa aaaggaggta ttcatcatga atacaaaaat gttgtcacag ttagaggtta      7800
     tggatactga aatgcttgcg aaagttgaag gggggtatag ctccactgat tgtcaaaatg      7860
     cactgattac aggagtcact acgggaatta taactggtgg aactggagca ggtttggcca      7920
     ctttaggagt agctggactt gctggtgcat ttgttggagc acacattggt gcaattgggg      7980
     gtggattaac atgcttagga ggtatggttg gtgataaatt gggactaagt tggtaagact      8040
     tatagtaaaa ttatgaggat tctattctga tttattttag ttttttaaaa aaggagtatt      8100
     tgtcatggat acaaaaatga tgtcacaatt ttctgttatg gatactgaaa tgcttgcttg      8160
     cgttgaaggt ggcggatgca attggggaga ttttgccaaa gcaggtgttg gaggagcagc      8220
     agcaagaggt cttcaactag gcattaaaac aggaacatgg caaggtgcag caactggtgc      8280
     tgcgggtgga gctatacttg gaggtgtagc ctatgcagca acatgttggt ggtaattatg      8340
     gattttaaaa gttttattat tggtttagta gttggtatat ttggtcctta tatgtataat      8400
     ttaattagaa aaatattttc aaaatttccc aaaaaggata cagatagtac cccctaaaaa      8460
     ataaatttct cccctgtatt tgctagctta atttacaggg gagtttcttt aattttgttt      8520
     cgcctgtcaa aatgatatgt gatagtagga tgaaaagtct acaaacaagt tggtatcaat      8580
     acaatataaa gaggaaagta tgtttttcat gcttgctttt ttaattttta caattcaaga      8640
     ggttttgatg accatttatg atttgagtga tccaaggtca aaataagtgc tatactagca      8700
     gtgtaaatgt tcttgatcaa ctaagataaa tcgcacattt aggaggaaat cttatgaaga      8760
     aaaaaatact gattattttc gttctgtatc taatcatgtc catctttcta tatccgctta      8820
     gggagagtgc ttggtatcag ctattttata ccatagccta tgtgattgca gttatgatct      8880
     attttgctat caataaaaag aaaggagaaa agaaatgaaa actttttttg ctaaaaaacg      8940
     gaacatcttc cttgcgagat tgttcttagg tcagttgccc ttgcttgttt ctacttatct      9000
     atttctatct cgtcagtttt taaatttttc cgtagttttc caatttcttt tagtagttat      9060
     taacttggct tctattttgg ttactgttta tctcactagg gaaatgagga taagagagtt      9120
     tgaagatgat gatttggtta gtcctagaac caatcaactt atgttcatcg gcttgacagg      9180
     ttttatgtct attatttgtt tgtatagagg tatcacagca ggagaatcct accaacaaat      9240
     aatcgcttat attggcgctg ttctctgctt aatcatcatg cttctgctca tgtggggctt      9300
     gaagtattat aaaaagtaga gcttaatgaa gtataaaaga aaagggtaag tgtttttgca      9360
     atacttaccc ttttataata gattccctgc gaaacaaaat atggnnnnnn nnnnnnnnnn      9420
     nnnnnnnnnn nnnnnnnnnn nnnnnnnnnn nnnnnnnnnn nnnnnnnnnn nnnnnnnnnn      9480
     nnnnnnnnnn nnnnnnnnnn nnnnnnnnnn nnnnnnnnnn nnnnnnnnnn nnnnnnnnnn      9540
     nnnnnnnnnn nnnnnnnnnn nnnnnnnnnn nnnnnnnnnn nnnnnnnnnn nnnnnnnnnn      9600
     nnnnnnnnnn nnnnnnnnnn nnnnnnnnnn nnnnnnnnnn nnnnnnnnnn nnnnnnnnnn      9660
     nnnnnnnnnn nnnnnnnnnn nnnnnnnnnn nnnnnnnnnn nnnnnnnnnn nnnnnnnnnn      9720
     nnnnnnnnnn nnnnnnnnnn nnnnnnnnnn nnnnnnnnnn nnnnnnnnnn nnnnnnnnnn      9780
     nnnnnnnnnn nnnnnnnnnn nnnnnnnnnn nnnnnnnnnn nnnnnnnnnn nnnnnnnnnn      9840
     nnnnnnnnnn nnnnnnnnnn nnnnnnnnnn nnnnnnnnnn nnnnnnnnnn nnnnnnnnnn      9900
     nnnnnnnnnn nnnnnnnnnn nnnnnnnnnn nnnnnnnnnn nnnnnnnnnn nnnnnnnnnn      9960
     nnnnnnnnnn nnnnnnnnnn nnnnnnnnnn nnnnnnnnnn nnnnnnnnnn nnnnnnnnnn     10020
     nnnnnnnnnn nnnnnnnnnn nnnnnnnnnn nnnnnnnnnn nnnnnnnnnn nnnnnnnnnn     10080
     nnnnnnnnnn nnnnnnnnnn nnnnnnnnnn nnnnnnnnnn nnnnnnnnnn nnnnnnnnnn     10140
     nnnnnnnnnn nnnnnnnnnn nnnnnnnnnn nnnnnnnnnn nnnnnnnnnn nnnnnnnnnn     10200
     nnnnnnnnnn nnnnnnnnnn nnnnnnnnnn nnnnnnnnnn nnnnnnnnnn nnnnnnnnnn     10260
     nnnnnnnnnn nnnnnnnnnn nnnnnnnnnn nnnnnnnnnn nnnnnnnnnn nnnnnnagga     10320
     ttctagtttt gcaggaagtc taatgtaatt tttgcaattc aagacgtttc gatgactatt     10380
     caagatctgg atgaaaaatt ttaaaaaacg atgatatact aaacttgtca aagttacaac     10440
     aagacaaaaa ttaaaaataa aaaagagtat ttgtcatgga tacaaaaatt atggaacaat     10500
     ttcatgaaat ggatataact atgttatcta gtattgaagg aggcaagaat aattggcaaa     10560
     ctaatgtctt agaaggtggt ggtgctgctt ttggtggctg ggggctaggg acagctattt     10620
     gtgctgcgag tggtgttgga gcaccattta tgggagcatg tggatacata ggagctaaat     10680
     ttggtgtgga tctttgggca ggagtaacag gggcaacggg tggattttaa taaaaggaga     10740
     cttgtatgaa tacttattgt aatataaatg aaacaatgct gagtgaggtt tatggaggta     10800
     attccggagg agcagctgta gttgctgctt taggttgtgc agcgggtgga gtgaaatatg     10860
     ggagacttct aggaccatgg ggcgctgcaa taggaggaat tggaggagca gtggtttgtg     10920
     gatatttagc ctataccgct acatcataaa aatgaaagct aaattttatg aaggctatat     10980
     tctttattat tctcttcgct tttcaaacct atcttattta tctatccata agtatctccg     11040
     ataaaaaaca aaagactatt gaattaacat cattgaattg ttttgtcata ttatttctaa     11100
     tctatgataa attaattttt ctctttattg cctatgtttt tttgataatt tttatattaa     11160
     acttgttccg taactgaaaa gtgatatact atatggatac aaaaatgatg tcacaatttg     11220
     cagttatgga taatgaaatg cttgcttgcg ttgaaggtgg agatattgat tggggaagaa     11280
     aaattagttg tgcagcaggg gttgcatatg gcgcaattga tgggtgtgca acaacggttt     11340
     gacatttcta ttgggaccat ttgctatagg aataggtgta actggtgctg caggtggagc     11400
     tatacttgga ggtgtagcct atgcagcaat atgttggtgg taattatgga ttttaaaagt     11460
     tttattattg gtttagtagt tggtatattt ggtccttata tgtataattt aattagaaaa     11520
     atattttcaa aatcttccaa aaaggatacg gatagtactc tctaaaaaat aaatttctcc     11580
     cctgtatttg ctagcttaat ttacagggga gtttctttaa tattgtttcg cctgtcaaaa     11640
     tgatatgtga tagcaggatg aaaagtctac aaacaagttg gtatcaatac aatataaaga     11700
     ggaaagtatg tttttaatgc ttacttttta aattttttaa caattcaaga tgtttcgatg     11760
     acaattcaag atttggatga aaaattttaa aaaacaatga tatactaaac ttgtcaaagt     11820
     tgcaacgggt gctgctacat tatgttaaaa atcgctcttg attgataagt tggatttgtt     11880
     aggaaaggag taaataatta tggataagaa aaagatagtt tcgactataa tatgtatagt     11940
     atttcttgta gtgtcagtag ataatttttt tagagactta accccgttac tgttcatttt     12000
     aaatattatt ggcctgtctt gcttttcagt gctaacatac attaacataa aagagatact     12060
     cttaaatata agtaaatgat gatttggtta gtcctagaac caatcaactt atgtttatcg     12120
     gcttggcaga ttttatgttt gtcatttgtt tgtatagagg tatttcagaa acagaattct     12180
     atcaacaact aatcgcttat ataggtgtat tctctgcttg tttatcacgc ttctgctcat     12240
     gtggggcttg aagtattata aaaagtagct ttctatcctt ttctgacagg atatttgagt     12300
     agaaggctct attaaattgt tagtgaaata aatgaatgga ggtatttaat atgaaataca     12360
     gattattttt tgttattttc ttgagtagtg tgttggatat tcttttaggg acatttttac     12420
     aaatctctat cgtatctatt gggtggcttg ttctttacag tggtttgttt gaagcaggag     12480
     ttttccttct tgctaataaa ggggtggcgg taaaaatcaa ggaagtagat attcgaaatc     12540
     gctttaaatt tatttttgga aaaaccttat ggtttcaaat tcttttgctc atctttttga     12600
     taatcaaact ttatcttggt ttggatgcga ggttgatttt attctatgga catattttca     12660
     ttgtctttaa tgccttaatg tatctattat ctagtagtca ggttagcctt aaaaaaaaca     12720
     aactgtcttc ttaatcttac agcagtagag cctgacaagg tgaggtcata gtagggagga     12780
     tttctatgaa aaagtatcaa cttctattca aaataagtgc agttttctct tacttatttt     12840
     tcgtatttgg tctttctcag atgacgctta ttattcaaaa ttattggcaa ttttcttccc     12900
     agattggcaa tttcgtctgg attcaaaatt tcttgagttt gctatttagc ggagtcatga     12960
     tttggattct ggttaagaca ggtcatggtt atctctttca cattccaaga aaaaaatggc     13020
     tttggtattc gattttgaca gtattagtgg tagtgctcca gatctctttt aacgttcaga     13080
     cagctaaaca tgttcagtca actgctgaag gttgggctgt attgatcggt tatagtggga     13140
     ccaactttgc tgagctaggt atctatataa ctttgttctt tctgactcca cttatggaag     13200
     agctaatcta tagaggatta ctgcaacacg ccttttttaa gcattcgaga tttggccttg     13260
     atttgcttct tccgtcaatt ttatttgctc ttcctcattt ttcaagcctt cctagtttgt     13320
     tagatatctt catctttgca acatctggca tcatctttgc tagtttgacc cgctatacca     13380
     agagcattta tccttcctat gcggtgcatg tgatcaataa tattttcgca acattaccat     13440
     ttttgctgac ttttttacat agggtcttgg ggtaaaaaaa caaaaggctt gcttttcagc     13500
     catagaggag attatcatgt ataaacactt atttttccta gattccaaaa ctttagatcg     13560
     gttgacaccc tatattctag tcttggcttc tgacaccatt gcttttaatg tttttgtgct     13620
     aacctttgta tctgcggtgg tttttaattt cctaaattcc atgctagctt taatggctat     13680
     attcataggg gctggctatg tggtcggatt ttggttacta atactcaatg aaaatcaaag     13740
     agcaaactag gaaactagcc gcaggctgta cttgagtacg gcaaggcgac gttgacgtgg     13800
     tttgaatttg attttcgaag agtataaaat ggtttgtttt ggaaaggcta gaactaaaga     13860
     atgacgcgta ggaagtctgt ttggtgagga ggatagtttt atggagtttt ttgataaatt     13920
     tcatgccttg tgttttggat ttttagtact aataattgtc attacagttc cttatacgat     13980
     taaccatggg ggtttttttc aaaatgaatc tgcattgatt cttgtaagtc ttcttgtaac     14040
     ctcgctgagt gttgcttatg ctagaaagtt tgaaatgatt tcttttggga tgttaagcaa     14100
     gaaacaactt ttgcttttca ttgcaatctt tcttctaagt gtacttgaga cgctggttta     14160
     tattcatttc ttcgctgttt cttctggctc aggggtccaa cacttggcgg aagtcagcag     14220
     aggaatttcc ctgtctttga ttttgactac ctcagttttt ggccccatcc aggaggaact     14280
     cattttcaga ggacttcttc aaggtgcggt ttttgacaat tcttggttag ggcttgtgct     14340
     aacttcctct ctcttttctt tcatgcatgg accttctaat gtcccttcgt ttatttttta     14400
     tctacttggg ggtttgttgc tgggctttgc ttataaaaag agtcaaaacc tatgggtttc     14460
     tactctagtc cacatgtttt acaacagttg gccactccta tattatttat aa             14512
//
