# Supplementary material for: Genomic analyses of pneumococci reveal a wide diversity of bacteriocins – including pneumocyclicin, a novel circular bacteriocin
Source: BMC Genomics. 2015 Jul 28;16(1):554. doi: 10.1186/s12864-015-1729-4 (PMC4517551; doi:10.1186/s12864-015-1729-4)
Supplement: Additional file 9: — Sequence and annotation files for blp cassette prototypes. [file 12864_2015_1729_MOESM9_ESM.zip › blp_prototype19l_SA52.fasta]

>blp_cassette_prototype19l_SA52
ctagtttgctctttgattttcattgagtattaacttggtcttgacttggtcaaagtggaa
gcggtcataggcccgccaagcggcgcgagttggagcatctggatcaagagcgctgagtcc
catgagaagactggaaatctggtaaaatttttctagttcaatcaagaatcgattatccac
tgtttcagccttggctagaaaaccaagaatagagtttaattgctcctgaaagcggacgtc
gtcagcgcttgcctgtttgcatgcttggtaggctttgtttaagtcagtaatcaaagtatg
agctcttttgatggggtctgtatctgtcatgggaatgcctcctttaatctgggtgccagt
cttacttctggcaactgtgttttgatactgttagtttatcacttttaattcttttttttt
attcaaatctttaattgtcattgaaatgtcttgaattgcgctgagtgaattttatgataa
aatagttgtaagctcatcatgatgttgtggaaaataatccttttaggagttttcaaagac
tgtttaggattgggtgggcttgggctagaccttttctgttattcttttcttaggaggaga
atccaatgaaacatatgattattcagacacagaaaacagtctataaagtaaacatcgacg
atatctactatatccaaacacatccaactaaagcccataccgtacagattgttacagaaa
aagctagttttaatatgcttcaaaatttaagtaatcttgagaaccaatgtggggaaactt
tgatgagatgtcatcgaaattgtttggttaatcttgataaattaaaatcgattgattttc
aagaaagaatcctttttctcggagaagaaggtcaatacgctgtcaagtatgccagacgtc
gctatagagaaatacgtcaaaaatggttgaaagagggagagtaaaaagatgagaatattt
gttttagaggatgatttttcccaacagactaggattgaaacgacgattgagaaactcttg
aaggaacatcatatcactcccagctcttttgaggtatttggcaagccagaccaactgctg
gcagaggtgcatgagaagggggcccatcagctattctttttggatattgagattcgaaat
gaggagatgaaggggctggaagtggctagaaagattcgggaacaagacccctatgccctg
attgtctttgtgacgactcactcggagtttatgcccctgtcctttcgctaccaagtgtct
gctctggactatattgataaggccctttcggcagaggagtttgaatctcgaatcgagaca
gctctcctctatgccaatagtcaagatagtaaaagtctggcggaagattgcttttacttt
aaatcaaaatttgcccaatttcagtatccttttaaagaggtttactatctcgaaacatcc
ccaagaccccatcgtgttattctctataccaagacagacaggctggaatttacagcgagt
ttagaggaggttttcaagcaggaaccccgtctcttgcagtgccatcgctcttttctcatc
aatcctgcaaatgtggtgcatttggataagaaagaaaaactccttttctttcccaatggt
ggaagttgtctgatcgcgcgttataaggtcagggaagtgtctgaggctattaataactta
cactgagctaggagagtttatgaacattgcttggatattgttgtatgcacttgttattaa
tggactagaaattgtcattttctttaaagtagatggaattggtctcactttcgatagaat
ttttaaggcctttcttctgaaatttcttctagggatcatttttacgacttttcaattttt
ggctgtaagtaaatatttgtcctattttatagaacctttgttcggtataggtctatcttt
cttattgttaagagggcttcctaaaaaaatccttattttttatggtctcttcccaatgat
attagtagagctcttttacagaggtgtttcctattttgtgcttccatttttggggcaagg
aattgtagatggggatggcaatcctatctttttattgattatgatattcgtttgcttcat
agttttagtctttttgaaatggttagactatgatttcactagattgagaagggagtttct
agatacaggttttcaaaagtctcttactaagattaactgggcaatgggggcttattatct
agtgatgcaaagtctatcttaccttgaatatgaacaaggtattcaatcaacgactgttcg
ccatctcatcctagtgttttacctactcttttttatggggggtatcaagaaattggatac
ctatttgaaggaaaaacttcaggaggaactgaaccaagagcagaccttgcgctacagaga
tatggaacgctatagtcggcatatagaggaactttacaaggaaattcggagttttcgcca
tgactacactaacctcttaaccagcttacgtttgggcattgaagaggaggatatggagca
gataaaagagatctacgactcggtcttaagggattccagtcagaaattgcaggacaataa
atatgacctgggcagattggtgaatattcgtgaccgtgccctcaagagtctcctagctgg
aaaatttataaaagctagagaaaagaacattgtctttaatgttgaagttcctgaggagat
tcaggttgaggggatgagcctacttgattttctaaccattgtgtctatcctttgtgacaa
tgctattgaagctagtgcagaggccagtcaacctcatgtttcaatcgcctttttaaaaaa
tggagcacaggagacttttatcattgaaaactccatcaaagaagagggcatcgatatttc
tgaaatcttctcctttggagccagttctaaaggggaggagagaggagttggtctctatac
cgttatgaagattgtggaaagtcatcccaataccaatctaaatactacctgccaaaatca
agtctttcgtcaggtacttactgtgatacatgcagaatgataaaaaacaagaccgagagt
tcttgtttctcggtcttgtttttatagctgaataggtagttcaagtgcttttgtgatttt
aaatttacttaaaattgtttcatgtaagagttcttcccaccatcctccacctgtaatttg
gttgagttcggtagttgttagttcttgaaatgaagttaggttttgtttcttatccatgtt
atgattctcctttttgataagataataaatagttatagagtgttatctgaaaattaatca
gaatgggttaaaattttatctttgaaataatcaaaatatgttttctttgcagttacacta
gtgacgcgaccttgtaagccatattggatgagtttactatcctcattagatagttttgca
agagcggttaatttaaagagattgccttgctctgttctggtaggagtttgatcaattgtc
tgaagttggccgatgatggtaatgccgtgatttccaatcttctccagttttaatcttaca
gtttgtcctttatctagtagaggtagatagtcagaagctacgtagtaagtgattagtact
tctcttgtatctgtgatgatagggaatatttgagcaatttctgtaccagttggaattcta
tttttaccttcaaattcgctgttcagatgaacgatacctttacttggagcggttaaggta
ttgttttctaagcgctgtgtcgcttgatctagttgtacttttaattctgttaattggttc
tccacggttagttgttgctgtgaggctgtctgtaaaaactgagtgcggagtacttcaatt
ttggttgctaaactgttatcataagttgctacacttccgataccagcttgctgaattttg
aggcttgcgatagatgattcaagacctgcaatactttgattaatttgagataaaaatggc
tcctctgcagttccttgtgtttgtccttgtgaggctacaagataacgattcaaaattgac
tggtgcggattgccagttggtaagcgtgctctgttatttatgatagcatctctcaactct
tgatattctccaatttgttgttgaacttttgtaatttcttgttcaatagctgatgaactg
ctattggaaagattagcttgatttgaaacttcggtgttagtctttgtgatacccagttca
atatcatgggattgtttagtaaaattcataaaggtattatggtagccaaattcatcctcg
ccagaaaaaagatcagtcgctttttctaagctttgtttcaaaattccaagtccttctttt
tgcttctcaagtctttgtaattgagttgctaaggcagttttctgactttcttccattgtt
tcagagtatttgatgagtaagtcccctttttcaactacttgatttgccactaaatgatta
gctaggataggattatcactggttgactgaatggaggcaatgacacttgtaggggcgatt
tctccttgggaagtaacagtaatttcttttgtggcaacaagggagaaaatcaagatgaaa
gtaaatagtaatgaaagaggtataatgaacactgtcgcatagttatggtaacgtctctga
taaaactcgacgcttctaaaaagattaggattcatgacattctccttatttattgaatag
atgatggtagaaaccttgcgcctgcattaactcttggtgactaccaacttcaatgatttt
cccctggtcaagaacaatgacacggttggttcgttcggctatactgagacgatgggctac
aaagagaatggttttatcagttagagacataagattatctataacctttttctcagtcaa
gacatcaagaccgctagtagcttcgtctagtattaaaacaggagatttagttaaaagagc
acgagcgagggctattcgttgcttttgtcctcctgatagaccagctccatcagagagctg
agtttgatagcccataggcattctttcaatgtcttgacgaatttcagctaattcacaagc
tcttagaatatcttcttggctaatcatatgattaccgcccaaagttaagttttccaagat
agagccattaaagatataggcttgttgtggtaggtaattaatatgacggcgcaagacttt
tttatcaatgtttttaatatcctgatgattgatggaaatatgtcctttgtagggttcaaa
gaaattgacaatcattttggctaaagttgttttaccagaaccactaactccaactaggct
aaccttatctccttgtttaatcgtgagattaatatctgttaaggtatctcgtccaaaacc
atacttataagaaaggtcatcaaattcaatatcgcccatcaaaaaatgtgaatgaacagg
gttttcttgaacttgaaattcagattcgactagatagacttcgttcaaacggttattagc
aaccttcgcagattggagtttggtttggaggttgataatattttccataggagttgtaaa
gtaagaaagaagtgtgttaaaggtaatcagctgaccgatagaaattttactcgacatgac
taattgagcgccaaaccataggataaggatattcagaactaattttgttccctgctttaa
acttgtttgtaaaatagaatatttactgagcttaaaggatttttccaaataatctacaaa
ttcgctgtctatattttgatagcgattttcttcactcgtgagcgactttatagtttcaat
cccgttgatatcttcgataatggcagagctaaccatagaattactttgcatgacatcatg
gttcattttttcgaaaggcttcataaaagaaaagatgatgaacatgtatataggaataga
aataagagaaagaaggaagagattagggttttgtgccagtaagacgccccctacaagaat
cagaatagaaacatccaggaaaagagaaagaatggtagaagccaaggcatctataataga
gttagcatctgtgaaccgtgaaatgatttctcctgtacgacgtgtcgcaaagaaagacat
gggaagttcaaaaatatggcgaatataggataaaatcacatcaatgcttaatctctggct
cagaacggttaggagataatctctggagaagctcatgacttgttggaggatataggtgat
aaccagaccaactgagatgattcctaaagttgatttcatctgatttgggatgtattcatc
taagattccttggagataataagaaccacctatattgataatagtgaccaataagcttga
gagaacaatgtaagcaatgagagatttttgtttgaaaatcagaggaaggaagcttagtag
accattctttttatctttatggggttgatagctgggtttgggagctagaaaaatagctac
tccagtccattcagagaaaaagcgttcttttgacattttagtgatttttacagaagggtc
aggatcaccaataaccagatagtctttctttgtttgatagacaacatagtaatgttggag
ttttccttctttgttaacgtgaacgataaatggataggggacatcactcatgtcaaagag
agttttatctgcttgaacaggccttgtttcaaagcccatttcatcagcggcttttacaat
gccaagagcagtcgtcccttctttattggtctttgcaagttctctcaagtgagctagaga
aaaatctgaaccatagaatttagcaatcgaggctaaggcagcgacaccacagtctctcgc
atctatttgaggaacaaatgtacgtttataagaagtcattggcaattcctttcatatagt
ggataggtatattatgccataaaactaagttcatattttatgaaatcttgaatagtcatt
aaaacttcctgaatggtaaaaaagtgattagaaattattttttttaaacatttagaggtg
gcttgaaataaaaaagctaattcaagacgtttcgatggcaattcaagatttggatgaaaa
aaattaaaaaataatgatatactaaacttgtcaaagttgcaacaagacaaaaattaaaaa
taaaaaaggagtatttgtcatgaatacaaaaatgatgtcacaattttctgttatggataa
tgaagaactcgaaatagttagtggaggaagaggcaatttaggatctgcaatcggtggttg
tattggagcagtactattagctgctgcgactggtccgataactgggggagcagcaacact
tatttgtgtaggttcaggaattatgtcctctttgtaagattatgattcttaaatatagta
ttattatcgctattaatttactgtcttatttacttacttacaaaatatcaaagttatcta
agaatgatgagaataagatagttagcaaaattttaattatattatcaatcgtttatgtaa
tcgttgatgctttacttagttgatggattggtaggaataaaaaacttaactataaactat
tatttactaatattttttgctttctgcaagttaataaatagtatagtaaaactttttatt
gcaaggagaataacgaaattaagatattttagatactcaagattattgaaatcttagact
aaaaaataggtactgctacctttaagaagatagtagacgtatatacttttttaagaaaat
caaaaagatactataaaaaatctatttgtttattgaatttaagactttggtaacaaattg
aaaataaaaaggaggtattcatcatgaatacaaaaatgttgtcacagttagaggttatgg
atactgaaatgcttgcgaaagttgaaggggggtatagctccactgattgtcaaaatgcac
tgattacaggagtcactacgggaattataactggtggaactggagcaggtttggccactt
taggagtagctggacttgctggtgcatttgttggagcacacattggtgcaattgggggtg
gattaacatgcttaggaggtatggttggtgataaattgggactaagttggtaagacttat
agtaaaattatgaggattctattctgatttattttagttttttaaaaaaggagtatttgt
catggatacaaaaatgatgtcacaattttctgttatggatactgaaatgcttgcttgcgt
tgaaggtggcggatgcaattggggagattttgccaaagcaggtgttggaggagcagcagc
aagaggtcttcaactaggcattaaaacaggaacatggcaaggtgcagcaactggtgctgc
gggtggagctatacttggaggtgtagcctatgcagcaacatgttggtggtaattatggat
tttaaaagttttattattggtttagtagttggtatatttggtccttatatgtataattta
attagaaaaatattttcaaaatttcccaaaaaggatacagatagtaccccctaaaaaata
aatttctcccctgtatttgctagcttaatttacaggggagtttctttaattttgtttcgc
ctgtcaaaatgatatgtgatagtaggatgaaaagtctacaaacaagttggtatcaataca
atataaagaggaaagtatgtttttcatgcttgcttttttaatttttacaattcaagaggt
tttgatgaccatttatgatttgagtgatccaaggtcaaaataagtgctatactagcagtg
taaatgttcttgatcaactaagataaatcgcacatttaggaggaaatcttatgaagaaaa
aaatactgattattttcgttctgtatctaatcatgtccatctttctatatccgcttaggg
agagtgcttggtatcagctattttataccatagcctatgtgattgcagttatgatctatt
ttgctatcaataaaaagaaaggagaaaagaaatgaaaactttttttgctaaaaaacggaa
catcttccttgcgagattgttcttaggtcagttgcccttgcttgtttctacttatctatt
tctatctcgtcagtttttaaatttttccgtagttttccaatttcttttagtagttattaa
cttggcttctattttggttactgtttatctcactagggaaatgaggataagagagtttga
agatgatgatttggttagtcctagaaccaatcaacttatgttcatcggcttgacaggttt
tatgtctattatttgtttgtatagaggtatcacagcaggagaatcctaccaacaaataat
cgcttatattggcgctgttctctgcttaatcatcatgcttctgctcatgtggggcttgaa
gtattataaaaagtagagcttaatgaagtataaaagaaaagggtaagtgtttttgcaata
cttacccttttataatagattccctgcgaaacaaaatatggnnnnnnnnnnnnnnnnnnn
nnnnnnnnnnnnnnnnnnnnnnnnnnnnnnnnnnnnnnnnnnnnnnnnnnnnnnnnnnnn
nnnnnnnnnnnnnnnnnnnnnnnnnnnnnnnnnnnnnnnnnnnnnnnnnnnnnnnnnnnn
nnnnnnnnnnnnnnnnnnnnnnnnnnnnnnnnnnnnnnnnnnnnnnnnnnnnnnnnnnnn
nnnnnnnnnnnnnnnnnnnnnnnnnnnnnnnnnnnnnnnnnnnnnnnnnnnnnnnnnnnn
nnnnnnnnnnnnnnnnnnnnnnnnnnnnnnnnnnnnnnnnnnnnnnnnnnnnnnnnnnnn
nnnnnnnnnnnnnnnnnnnnnnnnnnnnnnnnnnnnnnnnnnnnnnnnnnnnnnnnnnnn
nnnnnnnnnnnnnnnnnnnnnnnnnnnnnnnnnnnnnnnnnnnnnnnnnnnnnnnnnnnn
nnnnnnnnnnnnnnnnnnnnnnnnnnnnnnnnnnnnnnnnnnnnnnnnnnnnnnnnnnnn
nnnnnnnnnnnnnnnnnnnnnnnnnnnnnnnnnnnnnnnnnnnnnnnnnnnnnnnnnnnn
nnnnnnnnnnnnnnnnnnnnnnnnnnnnnnnnnnnnnnnnnnnnnnnnnnnnnnnnnnnn
nnnnnnnnnnnnnnnnnnnnnnnnnnnnnnnnnnnnnnnnnnnnnnnnnnnnnnnnnnnn
nnnnnnnnnnnnnnnnnnnnnnnnnnnnnnnnnnnnnnnnnnnnnnnnnnnnnnnnnnnn
nnnnnnnnnnnnnnnnnnnnnnnnnnnnnnnnnnnnnnnnnnnnnnnnnnnnnnnnnnnn
nnnnnnnnnnnnnnnnnnnnnnnnnnnnnnnnnnnnnnnnnnnnnnnnnnnnnnnnnnnn
nnnnnnnnnnnnnnnnnnnnnnnnnnnnnnnnnnnnnnnnnnnnnnnnnnnnnaggattc
tagttttgcaggaagtctaatgtaatttttgcaattcaagacgtttcgatgactattcaa
gatctggatgaaaaattttaaaaaacgatgatatactaaacttgtcaaagttacaacaag
acaaaaattaaaaataaaaaagagtatttgtcatggatacaaaaattatggaacaatttc
atgaaatggatataactatgttatctagtattgaaggaggcaagaataattggcaaacta
atgtcttagaaggtggtggtgctgcttttggtggctgggggctagggacagctatttgtg
ctgcgagtggtgttggagcaccatttatgggagcatgtggatacataggagctaaatttg
gtgtggatctttgggcaggagtaacaggggcaacgggtggattttaataaaaggagactt
gtatgaatacttattgtaatataaatgaaacaatgctgagtgaggtttatggaggtaatt
ccggaggagcagctgtagttgctgctttaggttgtgcagcgggtggagtgaaatatggga
gacttctaggaccatggggcgctgcaataggaggaattggaggagcagtggtttgtggat
atttagcctataccgctacatcataaaaatgaaagctaaattttatgaaggctatattct
ttattattctcttcgcttttcaaacctatcttatttatctatccataagtatctccgata
aaaaacaaaagactattgaattaacatcattgaattgttttgtcatattatttctaatct
atgataaattaatttttctctttattgcctatgtttttttgataatttttatattaaact
tgttccgtaactgaaaagtgatatactatatggatacaaaaatgatgtcacaatttgcag
ttatggataatgaaatgcttgcttgcgttgaaggtggagatattgattggggaagaaaaa
ttagttgtgcagcaggggttgcatatggcgcaattgatgggtgtgcaacaacggtttgac
atttctattgggaccatttgctataggaataggtgtaactggtgctgcaggtggagctat
acttggaggtgtagcctatgcagcaatatgttggtggtaattatggattttaaaagtttt
attattggtttagtagttggtatatttggtccttatatgtataatttaattagaaaaata
ttttcaaaatcttccaaaaaggatacggatagtactctctaaaaaataaatttctcccct
gtatttgctagcttaatttacaggggagtttctttaatattgtttcgcctgtcaaaatga
tatgtgatagcaggatgaaaagtctacaaacaagttggtatcaatacaatataaagagga
aagtatgtttttaatgcttactttttaaattttttaacaattcaagatgtttcgatgaca
attcaagatttggatgaaaaattttaaaaaacaatgatatactaaacttgtcaaagttgc
aacgggtgctgctacattatgttaaaaatcgctcttgattgataagttggatttgttagg
aaaggagtaaataattatggataagaaaaagatagtttcgactataatatgtatagtatt
tcttgtagtgtcagtagataatttttttagagacttaaccccgttactgttcattttaaa
tattattggcctgtcttgcttttcagtgctaacatacattaacataaaagagatactctt
aaatataagtaaatgatgatttggttagtcctagaaccaatcaacttatgtttatcggct
tggcagattttatgtttgtcatttgtttgtatagaggtatttcagaaacagaattctatc
aacaactaatcgcttatataggtgtattctctgcttgtttatcacgcttctgctcatgtg
gggcttgaagtattataaaaagtagctttctatccttttctgacaggatatttgagtaga
aggctctattaaattgttagtgaaataaatgaatggaggtatttaatatgaaatacagat
tattttttgttattttcttgagtagtgtgttggatattcttttagggacatttttacaaa
tctctatcgtatctattgggtggcttgttctttacagtggtttgtttgaagcaggagttt
tccttcttgctaataaaggggtggcggtaaaaatcaaggaagtagatattcgaaatcgct
ttaaatttatttttggaaaaaccttatggtttcaaattcttttgctcatctttttgataa
tcaaactttatcttggtttggatgcgaggttgattttattctatggacatattttcattg
tctttaatgccttaatgtatctattatctagtagtcaggttagccttaaaaaaaaacaaa
ctgtcttcttaatcttacagcagtagagcctgacaaggtgaggtcatagtagggaggatt
tctatgaaaaagtatcaacttctattcaaaataagtgcagttttctcttacttatttttc
gtatttggtctttctcagatgacgcttattattcaaaattattggcaattttcttcccag
attggcaatttcgtctggattcaaaatttcttgagtttgctatttagcggagtcatgatt
tggattctggttaagacaggtcatggttatctctttcacattccaagaaaaaaatggctt
tggtattcgattttgacagtattagtggtagtgctccagatctcttttaacgttcagaca
gctaaacatgttcagtcaactgctgaaggttgggctgtattgatcggttatagtgggacc
aactttgctgagctaggtatctatataactttgttctttctgactccacttatggaagag
ctaatctatagaggattactgcaacacgccttttttaagcattcgagatttggccttgat
ttgcttcttccgtcaattttatttgctcttcctcatttttcaagccttcctagtttgtta
gatatcttcatctttgcaacatctggcatcatctttgctagtttgacccgctataccaag
agcatttatccttcctatgcggtgcatgtgatcaataatattttcgcaacattaccattt
ttgctgacttttttacatagggtcttggggtaaaaaaacaaaaggcttgcttttcagcca
tagaggagattatcatgtataaacacttatttttcctagattccaaaactttagatcggt
tgacaccctatattctagtcttggcttctgacaccattgcttttaatgtttttgtgctaa
cctttgtatctgcggtggtttttaatttcctaaattccatgctagctttaatggctatat
tcataggggctggctatgtggtcggattttggttactaatactcaatgaaaatcaaagag
caaactaggaaactagccgcaggctgtacttgagtacggcaaggcgacgttgacgtggtt
tgaatttgattttcgaagagtataaaatggtttgttttggaaaggctagaactaaagaat
gacgcgtaggaagtctgtttggtgaggaggatagttttatggagttttttgataaatttc
atgccttgtgttttggatttttagtactaataattgtcattacagttccttatacgatta
accatgggggtttttttcaaaatgaatctgcattgattcttgtaagtcttcttgtaacct
cgctgagtgttgcttatgctagaaagtttgaaatgatttcttttgggatgttaagcaaga
aacaacttttgcttttcattgcaatctttcttctaagtgtacttgagacgctggtttata
ttcatttcttcgctgtttcttctggctcaggggtccaacacttggcggaagtcagcagag
gaatttccctgtctttgattttgactacctcagtttttggccccatccaggaggaactca
ttttcagaggacttcttcaaggtgcggtttttgacaattcttggttagggcttgtgctaa
cttcctctctcttttctttcatgcatggaccttctaatgtcccttcgtttattttttatc
tacttgggggtttgttgctgggctttgcttataaaaagagtcaaaacctatgggtttcta
ctctagtccacatgttttacaacagttggccactcctatattatttataa
