# Supplementary material for: Genomic analyses of pneumococci reveal a wide diversity of bacteriocins – including pneumocyclicin, a novel circular bacteriocin
Source: BMC Genomics. 2015 Jul 28;16(1):554. doi: 10.1186/s12864-015-1729-4 (PMC4517551; doi:10.1186/s12864-015-1729-4)
Supplement: Additional file 9: — Sequence and annotation files for blp cassette prototypes. [file 12864_2015_1729_MOESM9_ESM.zip › blp_prototype19l_SA52_annotation.embl]

FT   source          1..14510
FT                   /organism="Streptococcus pneumoniae"
FT                   /mol_type="genomic DNA"
FT                   /strain="SA52"
FT   CDS             complement(1..330)
FT                   /gene="blpT"
FT                   /inference="ab initio prediction:Prodigal:2.60"
FT                   /codon_start=1
FT                   /transl_table=11
FT                   /product="hypothetical protein"
FT                   /colour=10
FT   CDS             606..944
FT                   /gene="blpS"
FT                   /gene_synonym="spiR1"
FT                   /inference="ab initio prediction:Prodigal:2.60"
FT                   /codon_start=1
FT                   /transl_table=11
FT                   /product="LytTR DNA-binding domain protein"
FT                   /colour=9
FT   CDS             949..1686
FT                   /gene="blpR"
FT                   /gene_synonym="spiR2"
FT                   /inference="ab initio prediction:Prodigal:2.60"
FT                   /codon_start=1
FT                   /transl_table=11
FT                   /product="response regulator"
FT                   /colour=9
FT   CDS             1700..3040
FT                   /gene="blpH"
FT                   /gene_synonym="spiH"
FT                   /inference="ab initio prediction:Prodigal:2.60"
FT                   /codon_start=1
FT                   /transl_table=11
FT                   /product="histidine kinase"
FT                   /colour=9
FT   CDS             complement(3082..3237)
FT                   /gene="blpC"
FT                   /gene_synonym="spiP"
FT                   /inference="ab initio prediction:Prodigal:2.60"
FT                   /codon_start=1
FT                   /transl_table=11
FT                   /product="peptide pheromone"
FT                   /colour=9
FT   CDS             complement(3294..4655)
FT                   /gene="blpB"
FT                   /gene_synonym="spiD"
FT                   /inference="ab initio prediction:Prodigal:2.60"
FT                   /codon_start=1
FT                   /transl_table=11
FT                   /product="bacteriocin secretion accessory protein"
FT                   /colour=3
FT   CDS             complement(4666..6819)
FT                   /gene="blpA"
FT                   /gene_synonym="spiABC"
FT                   /inference="ab initio prediction:Prodigal:2.60"
FT                   /codon_start=1
FT                   /transl_table=11
FT                   /product="ABC transporter; ATPase domain, transmembrane
FT                   region and C39 protease domain"
FT                   /colour=3
FT   CDS             7100..7297
FT                   /gene="blpI"
FT                   /gene_synonym="pncA"
FT                   /inference="ab initio prediction:Prodigal:2.60"
FT                   /codon_start=1
FT                   /transl_table=11
FT                   /product="class II bacteriocin precursor"
FT                   /colour=7
FT   CDS             7764..8033
FT                   /gene="blpJ"
FT                   /gene_synonym="pncD"
FT                   /inference="ab initio prediction:Prodigal:2.60"
FT                   /codon_start=1
FT                   /transl_table=11
FT                   /product="class II bacteriocin precursor"
FT                   /colour=7
FT   CDS             8102..8332
FT                   /gene="blpK"
FT                   /gene_synonym="pncE"
FT                   /inference="ab initio prediction:Prodigal:2.60"
FT                   /codon_start=1
FT                   /transl_table=11
FT                   /product="class II bacteriocin precursor"
FT                   /colour=7
FT   CDS             8751..8915
FT                   /gene="pncG"
FT                   /inference="ab initio prediction:Prodigal:2.60"
FT                   /codon_start=1
FT                   /transl_table=11
FT                   /product="membrane protein with putative function in
FT                   immunity"
FT                   /colour=4
FT   CDS             8912..9316
FT                   /gene="blpL"
FT                   /gene_synonym="pncH"
FT                   /inference="ab initio prediction:Prodigal:2.60"
FT                   /codon_start=1
FT                   /transl_table=11
FT                   /product="membrane protein with putative function in
FT                   immunity"
FT                   /colour=4
FT   mobile_element  9377..10338
FT                   /gene="ISSpn7"
FT                   /inference="identification by IS Finder
FT                   (https://www-is.biotoul.fr/)"
FT                   /colour=12
FT   CDS             10473..10727
FT                   /gene="blpM"
FT                   /gene_synonym="pncI"
FT                   /inference="ab initio prediction:Prodigal:2.60"
FT                   /codon_start=1
FT                   /transl_table=11
FT                   /product="class II bacteriocin precursor"
FT                   /colour=7
FT   CDS             10743..10946
FT                   /gene="blpN"
FT                   /gene_synonym="pncJ"
FT                   /inference="ab initio prediction:Prodigal:2.60"
FT                   /codon_start=1
FT                   /transl_table=11
FT                   /product="class II bacteriocin precursor"
FT                   /colour=7
FT   CDS             10965..11174
FT                   /gene="blpP"
FT                   /gene_synonym="pncK"
FT                   /inference="predicted by Prodigal with different settings"
FT                   /inference="indirect experimental evidence for function in
FT                   immunity (Dawid et al., 2007)"
FT                   /codon_start=1
FT                   /transl_table=11
FT                   /product="membrane protein with function in immunity"
FT                   /colour=4
FT   CDS             11190..11339
FT                   /gene="blpO"
FT                   /gene_synonym="pncV"
FT                   /inference="ab initio prediction:Prodigal:2.60"
FT                   /codon_start=1
FT                   /transl_table=11
FT                   /product="class II bacteriocin precursor"
FT                   /colour=7
FT   CDS             11897..12076
FT                   /gene="pncM"
FT                   /inference="predicted by Prodigal in other strains"
FT                   /codon_start=1
FT                   /transl_table=11
FT                   /product="membrane protein with putative function in
FT                   immunity"
FT                   /colour=4
FT   CDS             12348..12746
FT                   /gene="blpX"
FT                   /gene_synonym="pncN"
FT                   /inference="ab initio prediction:Prodigal:2.60"
FT                   /codon_start=1
FT                   /transl_table=11
FT                   /product="membrane protein with putative function in
FT                   immunity"
FT                   /colour=4
FT   CDS             12784..13473
FT                   /gene="blpY"
FT                   /gene_synonym="pncO"
FT                   /inference="ab initio prediction:Prodigal:2.60"
FT                   /codon_start=1
FT                   /transl_table=11
FT                   /product="CAAX amino terminal protease"
FT                   /colour=2
FT   CDS             13515..13748
FT                   /gene="blpZ"
FT                   /gene_synonym="pncQ"
FT                   /inference="ab initio prediction:Prodigal:2.60"
FT                   /codon_start=1
FT                   /transl_table=11
FT                   /product="membrane protein with putative function in
FT                   immunity"
FT                   /colour=4
FT   CDS             13899..14510
FT                   /gene="pncP"
FT                   /gene_synonym="SP0547"
FT                   /inference="ab initio prediction:Prodigal:2.60"
FT                   /codon_start=1
FT                   /transl_table=11
FT                   /product="CAAX amino terminal protease"
FT                   /colour=2
SQ   Sequence 14510 BP; 4048 A; 2069 C; 2792 G; 4689 T; 912 other;
     ctagtttgct ctttgatttt cattgagtat taacttggtc ttgacttggt caaagtggaa        60
     gcggtcatag gcccgccaag cggcgcgagt tggagcatct ggatcaagag cgctgagtcc       120
     catgagaaga ctggaaatct ggtaaaattt ttctagttca atcaagaatc gattatccac       180
     tgtttcagcc ttggctagaa aaccaagaat agagtttaat tgctcctgaa agcggacgtc       240
     gtcagcgctt gcctgtttgc atgcttggta ggctttgttt aagtcagtaa tcaaagtatg       300
     agctcttttg atggggtctg tatctgtcat gggaatgcct cctttaatct gggtgccagt       360
     cttacttctg gcaactgtgt tttgatactg ttagtttatc acttttaatt cttttttttt       420
     attcaaatct ttaattgtca ttgaaatgtc ttgaattgcg ctgagtgaat tttatgataa       480
     aatagttgta agctcatcat gatgttgtgg aaaataatcc ttttaggagt tttcaaagac       540
     tgtttaggat tgggtgggct tgggctagac cttttctgtt attcttttct taggaggaga       600
     atccaatgaa acatatgatt attcagacac agaaaacagt ctataaagta aacatcgacg       660
     atatctacta tatccaaaca catccaacta aagcccatac cgtacagatt gttacagaaa       720
     aagctagttt taatatgctt caaaatttaa gtaatcttga gaaccaatgt ggggaaactt       780
     tgatgagatg tcatcgaaat tgtttggtta atcttgataa attaaaatcg attgattttc       840
     aagaaagaat cctttttctc ggagaagaag gtcaatacgc tgtcaagtat gccagacgtc       900
     gctatagaga aatacgtcaa aaatggttga aagagggaga gtaaaaagat gagaatattt       960
     gttttagagg atgatttttc ccaacagact aggattgaaa cgacgattga gaaactcttg      1020
     aaggaacatc atatcactcc cagctctttt gaggtatttg gcaagccaga ccaactgctg      1080
     gcagaggtgc atgagaaggg ggcccatcag ctattctttt tggatattga gattcgaaat      1140
     gaggagatga aggggctgga agtggctaga aagattcggg aacaagaccc ctatgccctg      1200
     attgtctttg tgacgactca ctcggagttt atgcccctgt cctttcgcta ccaagtgtct      1260
     gctctggact atattgataa ggccctttcg gcagaggagt ttgaatctcg aatcgagaca      1320
     gctctcctct atgccaatag tcaagatagt aaaagtctgg cggaagattg cttttacttt      1380
     aaatcaaaat ttgcccaatt tcagtatcct tttaaagagg tttactatct cgaaacatcc      1440
     ccaagacccc atcgtgttat tctctatacc aagacagaca ggctggaatt tacagcgagt      1500
     ttagaggagg ttttcaagca ggaaccccgt ctcttgcagt gccatcgctc ttttctcatc      1560
     aatcctgcaa atgtggtgca tttggataag aaagaaaaac tccttttctt tcccaatggt      1620
     ggaagttgtc tgatcgcgcg ttataaggtc agggaagtgt ctgaggctat taataactta      1680
     cactgagcta ggagagttta tgaacattgc ttggatattg ttgtatgcac ttgttattaa      1740
     tggactagaa attgtcattt tctttaaagt agatggaatt ggtctcactt tcgatagaat      1800
     ttttaaggcc tttcttctga aatttcttct agggatcatt tttacgactt ttcaattttt      1860
     ggctgtaagt aaatatttgt cctattttat agaacctttg ttcggtatag gtctatcttt      1920
     cttattgtta agagggcttc ctaaaaaaat ccttattttt tatggtctct tcccaatgat      1980
     attagtagag ctcttttaca gaggtgtttc ctattttgtg cttccatttt tggggcaagg      2040
     aattgtagat ggggatggca atcctatctt tttattgatt atgatattcg tttgcttcat      2100
     agttttagtc tttttgaaat ggttagacta tgatttcact agattgagaa gggagtttct      2160
     agatacaggt tttcaaaagt ctcttactaa gattaactgg gcaatggggg cttattatct      2220
     agtgatgcaa agtctatctt accttgaata tgaacaaggt attcaatcaa cgactgttcg      2280
     ccatctcatc ctagtgtttt acctactctt ttttatgggg ggtatcaaga aattggatac      2340
     ctatttgaag gaaaaacttc aggaggaact gaaccaagag cagaccttgc gctacagaga      2400
     tatggaacgc tatagtcggc atatagagga actttacaag gaaattcgga gttttcgcca      2460
     tgactacact aacctcttaa ccagcttacg tttgggcatt gaagaggagg atatggagca      2520
     gataaaagag atctacgact cggtcttaag ggattccagt cagaaattgc aggacaataa      2580
     atatgacctg ggcagattgg tgaatattcg tgaccgtgcc ctcaagagtc tcctagctgg      2640
     aaaatttata aaagctagag aaaagaacat tgtctttaat gttgaagttc ctgaggagat      2700
     tcaggttgag gggatgagcc tacttgattt tctaaccatt gtgtctatcc tttgtgacaa      2760
     tgctattgaa gctagtgcag aggccagtca acctcatgtt tcaatcgcct ttttaaaaaa      2820
     tggagcacag gagactttta tcattgaaaa ctccatcaaa gaagagggca tcgatatttc      2880
     tgaaatcttc tcctttggag ccagttctaa aggggaggag agaggagttg gtctctatac      2940
     cgttatgaag attgtggaaa gtcatcccaa taccaatcta aatactacct gccaaaatca      3000
     agtctttcgt caggtactta ctgtgataca tgcagaatga taaaaaacaa gaccgagagt      3060
     tcttgtttct cggtcttgtt tttatagctg aataggtagt tcaagtgctt ttgtgatttt      3120
     aaatttactt aaaattgttt catgtaagag ttcttcccac catcctccac ctgtaatttg      3180
     gttgagttcg gtagttgtta gttcttgaaa tgaagttagg ttttgtttct tatccatgtt      3240
     atgattctcc tttttgataa gataataaat agttatagag tgttatctga aaattaatca      3300
     gaatgggtta aaattttatc tttgaaataa tcaaaatatg ttttctttgc agttacacta      3360
     gtgacgcgac cttgtaagcc atattggatg agtttactat cctcattaga tagttttgca      3420
     agagcggtta atttaaagag attgccttgc tctgttctgg taggagtttg atcaattgtc      3480
     tgaagttggc cgatgatggt aatgccgtga tttccaatct tctccagttt taatcttaca      3540
     gtttgtcctt tatctagtag aggtagatag tcagaagcta cgtagtaagt gattagtact      3600
     tctcttgtat ctgtgatgat agggaatatt tgagcaattt ctgtaccagt tggaattcta      3660
     tttttacctt caaattcgct gttcagatga acgatacctt tacttggagc ggttaaggta      3720
     ttgttttcta agcgctgtgt cgcttgatct agttgtactt ttaattctgt taattggttc      3780
     tccacggtta gttgttgctg tgaggctgtc tgtaaaaact gagtgcggag tacttcaatt      3840
     ttggttgcta aactgttatc ataagttgct acacttccga taccagcttg ctgaattttg      3900
     aggcttgcga tagatgattc aagacctgca atactttgat taatttgaga taaaaatggc      3960
     tcctctgcag ttccttgtgt ttgtccttgt gaggctacaa gataacgatt caaaattgac      4020
     tggtgcggat tgccagttgg taagcgtgct ctgttattta tgatagcatc tctcaactct      4080
     tgatattctc caatttgttg ttgaactttt gtaatttctt gttcaatagc tgatgaactg      4140
     ctattggaaa gattagcttg atttgaaact tcggtgttag tctttgtgat acccagttca      4200
     atatcatggg attgtttagt aaaattcata aaggtattat ggtagccaaa ttcatcctcg      4260
     ccagaaaaaa gatcagtcgc tttttctaag ctttgtttca aaattccaag tccttctttt      4320
     tgcttctcaa gtctttgtaa ttgagttgct aaggcagttt tctgactttc ttccattgtt      4380
     tcagagtatt tgatgagtaa gtcccctttt tcaactactt gatttgccac taaatgatta      4440
     gctaggatag gattatcact ggttgactga atggaggcaa tgacacttgt aggggcgatt      4500
     tctccttggg aagtaacagt aatttctttt gtggcaacaa gggagaaaat caagatgaaa      4560
     gtaaatagta atgaaagagg tataatgaac actgtcgcat agttatggta acgtctctga      4620
     taaaactcga cgcttctaaa aagattagga ttcatgacat tctccttatt tattgaatag      4680
     atgatggtag aaaccttgcg cctgcattaa ctcttggtga ctaccaactt caatgatttt      4740
     cccctggtca agaacaatga cacggttggt tcgttcggct atactgagac gatgggctac      4800
     aaagagaatg gttttatcag ttagagacat aagattatct ataacctttt tctcagtcaa      4860
     gacatcaaga ccgctagtag cttcgtctag tattaaaaca ggagatttag ttaaaagagc      4920
     acgagcgagg gctattcgtt gcttttgtcc tcctgataga ccagctccat cagagagctg      4980
     agtttgatag cccataggca ttctttcaat gtcttgacga atttcagcta attcacaagc      5040
     tcttagaata tcttcttggc taatcatatg attaccgccc aaagttaagt tttccaagat      5100
     agagccatta aagatatagg cttgttgtgg taggtaatta atatgacggc gcaagacttt      5160
     tttatcaatg tttttaatat cctgatgatt gatggaaata tgtcctttgt agggttcaaa      5220
     gaaattgaca atcattttgg ctaaagttgt tttaccagaa ccactaactc caactaggct      5280
     aaccttatct ccttgtttaa tcgtgagatt aatatctgtt aaggtatctc gtccaaaacc      5340
     atacttataa gaaaggtcat caaattcaat atcgcccatc aaaaaatgtg aatgaacagg      5400
     gttttcttga acttgaaatt cagattcgac tagatagact tcgttcaaac ggttattagc      5460
     aaccttcgca gattggagtt tggtttggag gttgataata ttttccatag gagttgtaaa      5520
     gtaagaaaga agtgtgttaa aggtaatcag ctgaccgata gaaattttac tcgacatgac      5580
     taattgagcg ccaaaccata ggataaggat attcagaact aattttgttc cctgctttaa      5640
     acttgtttgt aaaatagaat atttactgag cttaaaggat ttttccaaat aatctacaaa      5700
     ttcgctgtct atattttgat agcgattttc ttcactcgtg agcgacttta tagtttcaat      5760
     cccgttgata tcttcgataa tggcagagct aaccatagaa ttactttgca tgacatcatg      5820
     gttcattttt tcgaaaggct tcataaaaga aaagatgatg aacatgtata taggaataga      5880
     aataagagaa agaaggaaga gattagggtt ttgtgccagt aagacgcccc ctacaagaat      5940
     cagaatagaa acatccagga aaagagaaag aatggtagaa gccaaggcat ctataataga      6000
     gttagcatct gtgaaccgtg aaatgatttc tcctgtacga cgtgtcgcaa agaaagacat      6060
     gggaagttca aaaatatggc gaatatagga taaaatcaca tcaatgctta atctctggct      6120
     cagaacggtt aggagataat ctctggagaa gctcatgact tgttggagga tataggtgat      6180
     aaccagacca actgagatga ttcctaaagt tgatttcatc tgatttggga tgtattcatc      6240
     taagattcct tggagataat aagaaccacc tatattgata atagtgacca ataagcttga      6300
     gagaacaatg taagcaatga gagatttttg tttgaaaatc agaggaagga agcttagtag      6360
     accattcttt ttatctttat ggggttgata gctgggtttg ggagctagaa aaatagctac      6420
     tccagtccat tcagagaaaa agcgttcttt tgacatttta gtgattttta cagaagggtc      6480
     aggatcacca ataaccagat agtctttctt tgtttgatag acaacatagt aatgttggag      6540
     ttttccttct ttgttaacgt gaacgataaa tggatagggg acatcactca tgtcaaagag      6600
     agttttatct gcttgaacag gccttgtttc aaagcccatt tcatcagcgg cttttacaat      6660
     gccaagagca gtcgtccctt ctttattggt ctttgcaagt tctctcaagt gagctagaga      6720
     aaaatctgaa ccatagaatt tagcaatcga ggctaaggca gcgacaccac agtctctcgc      6780
     atctatttga ggaacaaatg tacgtttata agaagtcatt ggcaattcct ttcatatagt      6840
     ggataggtat attatgccat aaaactaagt tcatatttta tgaaatcttg aatagtcatt      6900
     aaaacttcct gaatggtaaa aaagtgatta gaaattattt tttttaaaca tttagaggtg      6960
     gcttgaaata aaaaagctaa ttcaagacgt ttcgatggca attcaagatt tggatgaaaa      7020
     aaattaaaaa ataatgatat actaaacttg tcaaagttgc aacaagacaa aaattaaaaa      7080
     taaaaaagga gtatttgtca tgaatacaaa aatgatgtca caattttctg ttatggataa      7140
     tgaagaactc gaaatagtta gtggaggaag aggcaattta ggatctgcaa tcggtggttg      7200
     tattggagca gtactattag ctgctgcgac tggtccgata actgggggag cagcaacact      7260
     tatttgtgta ggttcaggaa ttatgtcctc tttgtaagat tatgattctt aaatatagta      7320
     ttattatcgc tattaattta ctgtcttatt tacttactta caaaatatca aagttatcta      7380
     agaatgatga gaataagata gttagcaaaa ttttaattat attatcaatc gtttatgtaa      7440
     tcgttgatgc tttacttagt tgatggattg gtaggaataa aaaacttaac tataaactat      7500
     tatttactaa tattttttgc tttctgcaag ttaataaata gtatagtaaa actttttatt      7560
     gcaaggagaa taacgaaatt aagatatttt agatactcaa gattattgaa atcttagact      7620
     aaaaaatagg tactgctacc tttaagaaga tagtagacgt atatactttt ttaagaaaat      7680
     caaaaagata ctataaaaaa tctatttgtt tattgaattt aagactttgg taacaaattg      7740
     aaaataaaaa ggaggtattc atcatgaata caaaaatgtt gtcacagtta gaggttatgg      7800
     atactgaaat gcttgcgaaa gttgaagggg ggtatagctc cactgattgt caaaatgcac      7860
     tgattacagg agtcactacg ggaattataa ctggtggaac tggagcaggt ttggccactt      7920
     taggagtagc tggacttgct ggtgcatttg ttggagcaca cattggtgca attgggggtg      7980
     gattaacatg cttaggaggt atggttggtg ataaattggg actaagttgg taagacttat      8040
     agtaaaatta tgaggattct attctgattt attttagttt tttaaaaaag gagtatttgt      8100
     catggataca aaaatgatgt cacaattttc tgttatggat actgaaatgc ttgcttgcgt      8160
     tgaaggtggc ggatgcaatt ggggagattt tgccaaagca ggtgttggag gagcagcagc      8220
     aagaggtctt caactaggca ttaaaacagg aacatggcaa ggtgcagcaa ctggtgctgc      8280
     gggtggagct atacttggag gtgtagccta tgcagcaaca tgttggtggt aattatggat      8340
     tttaaaagtt ttattattgg tttagtagtt ggtatatttg gtccttatat gtataattta      8400
     attagaaaaa tattttcaaa atttcccaaa aaggatacag atagtacccc ctaaaaaata      8460
     aatttctccc ctgtatttgc tagcttaatt tacaggggag tttctttaat tttgtttcgc      8520
     ctgtcaaaat gatatgtgat agtaggatga aaagtctaca aacaagttgg tatcaataca      8580
     atataaagag gaaagtatgt ttttcatgct tgctttttta atttttacaa ttcaagaggt      8640
     tttgatgacc atttatgatt tgagtgatcc aaggtcaaaa taagtgctat actagcagtg      8700
     taaatgttct tgatcaacta agataaatcg cacatttagg aggaaatctt atgaagaaaa      8760
     aaatactgat tattttcgtt ctgtatctaa tcatgtccat ctttctatat ccgcttaggg      8820
     agagtgcttg gtatcagcta ttttatacca tagcctatgt gattgcagtt atgatctatt      8880
     ttgctatcaa taaaaagaaa ggagaaaaga aatgaaaact ttttttgcta aaaaacggaa      8940
     catcttcctt gcgagattgt tcttaggtca gttgcccttg cttgtttcta cttatctatt      9000
     tctatctcgt cagtttttaa atttttccgt agttttccaa tttcttttag tagttattaa      9060
     cttggcttct attttggtta ctgtttatct cactagggaa atgaggataa gagagtttga      9120
     agatgatgat ttggttagtc ctagaaccaa tcaacttatg ttcatcggct tgacaggttt      9180
     tatgtctatt atttgtttgt atagaggtat cacagcagga gaatcctacc aacaaataat      9240
     cgcttatatt ggcgctgttc tctgcttaat catcatgctt ctgctcatgt ggggcttgaa      9300
     gtattataaa aagtagagct taatgaagta taaaagaaaa gggtaagtgt ttttgcaata      9360
     cttacccttt tataatagat tccctgcgaa acaaaatatg gnnnnnnnnn nnnnnnnnnn      9420
     nnnnnnnnnn nnnnnnnnnn nnnnnnnnnn nnnnnnnnnn nnnnnnnnnn nnnnnnnnnn      9480
     nnnnnnnnnn nnnnnnnnnn nnnnnnnnnn nnnnnnnnnn nnnnnnnnnn nnnnnnnnnn      9540
     nnnnnnnnnn nnnnnnnnnn nnnnnnnnnn nnnnnnnnnn nnnnnnnnnn nnnnnnnnnn      9600
     nnnnnnnnnn nnnnnnnnnn nnnnnnnnnn nnnnnnnnnn nnnnnnnnnn nnnnnnnnnn      9660
     nnnnnnnnnn nnnnnnnnnn nnnnnnnnnn nnnnnnnnnn nnnnnnnnnn nnnnnnnnnn      9720
     nnnnnnnnnn nnnnnnnnnn nnnnnnnnnn nnnnnnnnnn nnnnnnnnnn nnnnnnnnnn      9780
     nnnnnnnnnn nnnnnnnnnn nnnnnnnnnn nnnnnnnnnn nnnnnnnnnn nnnnnnnnnn      9840
     nnnnnnnnnn nnnnnnnnnn nnnnnnnnnn nnnnnnnnnn nnnnnnnnnn nnnnnnnnnn      9900
     nnnnnnnnnn nnnnnnnnnn nnnnnnnnnn nnnnnnnnnn nnnnnnnnnn nnnnnnnnnn      9960
     nnnnnnnnnn nnnnnnnnnn nnnnnnnnnn nnnnnnnnnn nnnnnnnnnn nnnnnnnnnn     10020
     nnnnnnnnnn nnnnnnnnnn nnnnnnnnnn nnnnnnnnnn nnnnnnnnnn nnnnnnnnnn     10080
     nnnnnnnnnn nnnnnnnnnn nnnnnnnnnn nnnnnnnnnn nnnnnnnnnn nnnnnnnnnn     10140
     nnnnnnnnnn nnnnnnnnnn nnnnnnnnnn nnnnnnnnnn nnnnnnnnnn nnnnnnnnnn     10200
     nnnnnnnnnn nnnnnnnnnn nnnnnnnnnn nnnnnnnnnn nnnnnnnnnn nnnnnnnnnn     10260
     nnnnnnnnnn nnnnnnnnnn nnnnnnnnnn nnnnnnnnnn nnnnnnnnnn nnnaggattc     10320
     tagttttgca ggaagtctaa tgtaattttt gcaattcaag acgtttcgat gactattcaa     10380
     gatctggatg aaaaatttta aaaaacgatg atatactaaa cttgtcaaag ttacaacaag     10440
     acaaaaatta aaaataaaaa agagtatttg tcatggatac aaaaattatg gaacaatttc     10500
     atgaaatgga tataactatg ttatctagta ttgaaggagg caagaataat tggcaaacta     10560
     atgtcttaga aggtggtggt gctgcttttg gtggctgggg gctagggaca gctatttgtg     10620
     ctgcgagtgg tgttggagca ccatttatgg gagcatgtgg atacatagga gctaaatttg     10680
     gtgtggatct ttgggcagga gtaacagggg caacgggtgg attttaataa aaggagactt     10740
     gtatgaatac ttattgtaat ataaatgaaa caatgctgag tgaggtttat ggaggtaatt     10800
     ccggaggagc agctgtagtt gctgctttag gttgtgcagc gggtggagtg aaatatggga     10860
     gacttctagg accatggggc gctgcaatag gaggaattgg aggagcagtg gtttgtggat     10920
     atttagccta taccgctaca tcataaaaat gaaagctaaa ttttatgaag gctatattct     10980
     ttattattct cttcgctttt caaacctatc ttatttatct atccataagt atctccgata     11040
     aaaaacaaaa gactattgaa ttaacatcat tgaattgttt tgtcatatta tttctaatct     11100
     atgataaatt aatttttctc tttattgcct atgttttttt gataattttt atattaaact     11160
     tgttccgtaa ctgaaaagtg atatactata tggatacaaa aatgatgtca caatttgcag     11220
     ttatggataa tgaaatgctt gcttgcgttg aaggtggaga tattgattgg ggaagaaaaa     11280
     ttagttgtgc agcaggggtt gcatatggcg caattgatgg gtgtgcaaca acggtttgac     11340
     atttctattg ggaccatttg ctataggaat aggtgtaact ggtgctgcag gtggagctat     11400
     acttggaggt gtagcctatg cagcaatatg ttggtggtaa ttatggattt taaaagtttt     11460
     attattggtt tagtagttgg tatatttggt ccttatatgt ataatttaat tagaaaaata     11520
     ttttcaaaat cttccaaaaa ggatacggat agtactctct aaaaaataaa tttctcccct     11580
     gtatttgcta gcttaattta caggggagtt tctttaatat tgtttcgcct gtcaaaatga     11640
     tatgtgatag caggatgaaa agtctacaaa caagttggta tcaatacaat ataaagagga     11700
     aagtatgttt ttaatgctta ctttttaaat tttttaacaa ttcaagatgt ttcgatgaca     11760
     attcaagatt tggatgaaaa attttaaaaa acaatgatat actaaacttg tcaaagttgc     11820
     aacgggtgct gctacattat gttaaaaatc gctcttgatt gataagttgg atttgttagg     11880
     aaaggagtaa ataattatgg ataagaaaaa gatagtttcg actataatat gtatagtatt     11940
     tcttgtagtg tcagtagata atttttttag agacttaacc ccgttactgt tcattttaaa     12000
     tattattggc ctgtcttgct tttcagtgct aacatacatt aacataaaag agatactctt     12060
     aaatataagt aaatgatgat ttggttagtc ctagaaccaa tcaacttatg tttatcggct     12120
     tggcagattt tatgtttgtc atttgtttgt atagaggtat ttcagaaaca gaattctatc     12180
     aacaactaat cgcttatata ggtgtattct ctgcttgttt atcacgcttc tgctcatgtg     12240
     gggcttgaag tattataaaa agtagctttc tatccttttc tgacaggata tttgagtaga     12300
     aggctctatt aaattgttag tgaaataaat gaatggaggt atttaatatg aaatacagat     12360
     tattttttgt tattttcttg agtagtgtgt tggatattct tttagggaca tttttacaaa     12420
     tctctatcgt atctattggg tggcttgttc tttacagtgg tttgtttgaa gcaggagttt     12480
     tccttcttgc taataaaggg gtggcggtaa aaatcaagga agtagatatt cgaaatcgct     12540
     ttaaatttat ttttggaaaa accttatggt ttcaaattct tttgctcatc tttttgataa     12600
     tcaaacttta tcttggtttg gatgcgaggt tgattttatt ctatggacat attttcattg     12660
     tctttaatgc cttaatgtat ctattatcta gtagtcaggt tagccttaaa aaaaaacaaa     12720
     ctgtcttctt aatcttacag cagtagagcc tgacaaggtg aggtcatagt agggaggatt     12780
     tctatgaaaa agtatcaact tctattcaaa ataagtgcag ttttctctta cttatttttc     12840
     gtatttggtc tttctcagat gacgcttatt attcaaaatt attggcaatt ttcttcccag     12900
     attggcaatt tcgtctggat tcaaaatttc ttgagtttgc tatttagcgg agtcatgatt     12960
     tggattctgg ttaagacagg tcatggttat ctctttcaca ttccaagaaa aaaatggctt     13020
     tggtattcga ttttgacagt attagtggta gtgctccaga tctcttttaa cgttcagaca     13080
     gctaaacatg ttcagtcaac tgctgaaggt tgggctgtat tgatcggtta tagtgggacc     13140
     aactttgctg agctaggtat ctatataact ttgttctttc tgactccact tatggaagag     13200
     ctaatctata gaggattact gcaacacgcc ttttttaagc attcgagatt tggccttgat     13260
     ttgcttcttc cgtcaatttt atttgctctt cctcattttt caagccttcc tagtttgtta     13320
     gatatcttca tctttgcaac atctggcatc atctttgcta gtttgacccg ctataccaag     13380
     agcatttatc cttcctatgc ggtgcatgtg atcaataata ttttcgcaac attaccattt     13440
     ttgctgactt ttttacatag ggtcttgggg taaaaaaaca aaaggcttgc ttttcagcca     13500
     tagaggagat tatcatgtat aaacacttat ttttcctaga ttccaaaact ttagatcggt     13560
     tgacacccta tattctagtc ttggcttctg acaccattgc ttttaatgtt tttgtgctaa     13620
     cctttgtatc tgcggtggtt tttaatttcc taaattccat gctagcttta atggctatat     13680
     tcataggggc tggctatgtg gtcggatttt ggttactaat actcaatgaa aatcaaagag     13740
     caaactagga aactagccgc aggctgtact tgagtacggc aaggcgacgt tgacgtggtt     13800
     tgaatttgat tttcgaagag tataaaatgg tttgttttgg aaaggctaga actaaagaat     13860
     gacgcgtagg aagtctgttt ggtgaggagg atagttttat ggagtttttt gataaatttc     13920
     atgccttgtg ttttggattt ttagtactaa taattgtcat tacagttcct tatacgatta     13980
     accatggggg tttttttcaa aatgaatctg cattgattct tgtaagtctt cttgtaacct     14040
     cgctgagtgt tgcttatgct agaaagtttg aaatgatttc ttttgggatg ttaagcaaga     14100
     aacaactttt gcttttcatt gcaatctttc ttctaagtgt acttgagacg ctggtttata     14160
     ttcatttctt cgctgtttct tctggctcag gggtccaaca cttggcggaa gtcagcagag     14220
     gaatttccct gtctttgatt ttgactacct cagtttttgg ccccatccag gaggaactca     14280
     ttttcagagg acttcttcaa ggtgcggttt ttgacaattc ttggttaggg cttgtgctaa     14340
     cttcctctct cttttctttc atgcatggac cttctaatgt cccttcgttt attttttatc     14400
     tacttggggg tttgttgctg ggctttgctt ataaaaagag tcaaaaccta tgggtttcta     14460
     ctctagtcca catgttttac aacagttggc cactcctata ttatttataa                14510
//
