# Supplementary material for: Genomic analyses of pneumococci reveal a wide diversity of bacteriocins – including pneumocyclicin, a novel circular bacteriocin
Source: BMC Genomics. 2015 Jul 28;16(1):554. doi: 10.1186/s12864-015-1729-4 (PMC4517551; doi:10.1186/s12864-015-1729-4)
Supplement: Additional file 9: — Sequence and annotation files for blp cassette prototypes. [file 12864_2015_1729_MOESM9_ESM.zip › blp_prototype19m_10F2.fasta]

>blp_cassette_prototype19m_10F2
ctagtttgctctttgattttcattgagtattaacttggtcttgacttggtcaaagtggaa
gcggtcataggcccgccaagcggcgcgagttggagcatctggatcaagagcgctgagtcc
catgagaagactggaagtctggtaaaatttttccaattcaatcaagaatcgattatccac
tgtttcagccttggctagaaaaccaagaatagagtttaattgctcctgaaagcggacgtc
gtcagcggttgcctgtttgcatgcttgataggctttgtttaagtcagtaatcaaagtctg
agctcttttgatagggtctgtatctgtcatgggaatgcctcctctaatctgggtgccagt
cttgattctagcaactgtgttttgatactgtcagtctatcacttttatctcctttttcgc
ctttaaatctttaattgtcattgaaatgtcttgaattgcgctgagtgaattttatgataa
aatagttgtaagctcatcatgatgttgtagaaaaataatccttttaggagctttcaaaga
ctgtttaggattgggtgggcttgggctagaccttttctgttattcttttcttaggaggag
aatccaatgaaacatatgattattcagacgcagaaaacagtctataaagtaaacgtcgac
gatatctactatatccaaacacatccaactaaagcccataccgtacagattgttacagaa
gaagctagttttaatatgcttcaaaatttaagtaatcttgagaaccaatgtggggaaacc
ttgatgagatgtcatcgaaattgtttggttaatcttgataaattaaaatcgattgatttt
caagaaagaatcctttttctcggagaagaaggtcaatacgctgtcaagtatgccagacgt
cgctatagagaaattcgtcaaaaatggttgaaagagggagagtaagaagatgagaatatt
tgttttagaggatgatttttcccaacagactagaattgaaacgacgattgagaaactttt
gaaagcacatcatatcattcctagctcttttgaggtatttggcaagccggaccaactgct
ggctgaagtgcatgagaagggggaccatcagctattctttttggatattgagattcgaaa
tgaagagatgaagggactggaagtggctagaaagattcgggatcgggatccttatgccct
gattgtctttgtgacgactcactcggagtttatgcccctgtcttttcgctaccaagtgtc
tgctttggactacattgataaggccttgtcagcagaggagtttgaatctcggatcgagac
agccctcctctatgccaatagtcaagatagtaaaagtctggcggaagattgcttttactt
taaatcaaaatttgcccaatttcagtatccttttaaagaggtttactatctcgaaacgtc
gcccagagcccatcgtgttattctctataccaagacagacaggctggaatttacagcgag
tttagaggaggttttcaagcaggagccccgtctcttgcagtgccaccgctcttttctcat
caatcctgcaaatgtggtgcatttggataagaaagaaaaactgcttttctttcccaatgg
tggaagttgtctaatcgcccgttataaggtcagggaagtgtctgaggctattaataactt
acactgagctaggagaatttatgaacattgcttggatattgttgtatacacttgttacta
atggactagaaattgtcatcttctttaaggtggatggaattgatcttactttcgagagga
tttttaaggcctttctttttaagatactgttggcctttgtttttgtgatgattagctata
tagtaggaaatgtttacctatcttattttatggaacccttgtacggcataggcttatctt
tcttattattgagagggcttcctaaaaaactccttttcttttatggtctctttccaatga
tattggtgaatctcttttatagaggagtctcctattttgtgcttccatttttgggacaag
ggcaagtatatgatggctactcatttactgggttatgtataataattttcaatttcttca
tttctctagcttttttgaaatggttggactacgattttactagcttgagaaaggagattc
tcgataaagcctttcaaaagtccctgactcagattaactggataatgggtggctactatc
tagtcatggaaagtctgtctttttttgaatatgaacaaagtattcaatcaaagactgttc
gccatctcatcctagtcttttacctactcttttttatgggggttatcaagaaattggata
cctatttgaaggaaaaactctatgagagattggaacaagagcaggccctgcgctatagag
atatggaacgctatagtcggcatatagaggagctttacaaggaagtacggagttttcgcc
atgattataccaacctcttgactagcttacgtctgggcattgaagaggaggatatggagc
agataaaagaggtctatggctccgtcttaaaggattccagtcagaaattgcagaacaata
aatatgacctgggcagattggtaaatattcgtgataaagccctcaaaagtcttctagcag
ggaaatttttaaaagccagagataagaacattgtctttaatgtcgaagttcctgaggaga
ttcaggtcgaggggatgagtctacttgattttctaaccattgtgtctatcctttgtgaca
atgctattgaagccagtgtggaagctagtcaacctcatgtttcaatcgcctttttaaaaa
atggagcacaggagacctttatcatcgaaaactccatcaaagaagagggcatcgatattt
ctgaaatcttctcctttggagccagttctaaaggggaggagagaggagttggtctctata
ccgtcatgaagattgtggaaagccatcctaataccagtctaaataccacctgtcaaaatc
aagtctttcgtcaggtacttactgtgatacatacagaatgatgaaaaataagaccgagag
tacttgtttctcggtcttatttttttatagttgtattggatgatgaagttcttatgtgat
gtaatgagcatatctattaatgttatataataaatcttcccacaatcctccacctgtaat
ttggttgagttcggtagttgttagttcttgaaatgaagttaggttttgtttcttatccat
gttatgattctcctttttgataagataataaatagttatagagtgttatctgaaaattaa
tcagaatgtgttaaaattttatctttgaaataatcaaaatatgttttctttgtagttaca
ctagtgacgcgaccttgtaagccatattggatgagtttactatcctcgttagatagtttt
gcaagagcggttaatttaaagagatttccttgctctgttctggtaggagtttgatcaatt
gtctgaagttggccgatgatggtggtgccgtgatttccaatcttctccagttttaatctt
acagtttgtcctttatctagtagaggtagatagtcagaagatacgtagtaagtgattagt
acttctcttgtatctgtgatgacagggaatatttgagcaatttctgtaccagttggaatt
ctatttttaccttcaaattcgctgttcagatgaacgatacctttacttggggaggttaag
gtattgttttccaaacgctgtgtggcttgatctagttgtacttttaattctgttaattga
ttctccacagttagttgttgctgtgaggctgtctgtaaaaactgagtgcggagtacttca
attttggttgctaaactgttatcataagttgctacacttccgataccagcttgctgaatt
ttgaggcttgcgatagatgattcaagacctgcaatactttgattaatttgagataaaaat
ggctcctctgcagttccttgtgtttgtccttgtgaggctacaagataacgattcaaaatt
gactggtgcggattgccagttggtaagcgtgctctgttatttatgatagcatctctcaac
tcttgatattctccaatttgttgttgaacttttgtaatttcttgttcaatagctgatgaa
ctgctattggaaagattagcttgatttgaaacttcggtgttagtctttgtgatacccagt
tcaatatcatgggattgtttagtaaaattcataaaggtattatggtagccaaattcatcc
tcgccagaaaaaagatcagtcgttgtttctaagctttgtttcaaaattccaagtccttct
ttttgcttctcaagtctttgtaattgagttgctaaggcagttttctgactttcttccatt
gtttcagagtatttgatgagtaagtcacctttctcaactacttgatttgccactaaataa
ttagcaaggataggattatcactggtcgactgaatagatgcaatgacacttgtaggggcg
atttctccttgggaagtaacagtaatttcttttgtggcaacaagggagaaaatcaagatg
aaagtaaacagtaatgaaagaggtataattaacactgtcgcatagttatggtaacgtctc
tgataaaactcgacgcttctaaaaagattaggattcatgacattctccttatttattgaa
tagatgatggtagaagccttgcgcctgcattaactcttggtgactaccaacttcaatgat
tttcccctggtcaagaacaatgacacggttggttcgttcggctatactgagacgatgggc
tacaaagagaatggttttatcagttagggatataagattatctataacctttttctcagt
caagacatcaagaccgctagtagcttcatctagtattaaaacaggagctttagttaaaag
agcacgagcgagagcgattcgttgcttttgtcctcctgatagaccagctccatcagagag
ctgagtttgatagcccataggcattctttcaatgtcttgacgaatttcagctaattcaca
agcttttagaatatcttcttggctaatcatatgattaccgcccaaggttaagttttccaa
aatagagccattaaagatataggcttgttggggtaggtaattaatatgacggcgcaagac
ttttttatcaatgtttttaatatcctgatgattgatggaaatatgccctttgtagggttc
aaagaaattgacaatcattttggctaaagttgttttaccagaaccactaactccaactag
gctaaccttatctccttgtttaatcgtgagattaatatctgttaaggtatctcgtccaaa
accatacttataagaaaggtcatcaaattcaatatcgcccatcaaaaaatgtgaatgaac
agggttttcttgaacttgaaattcagattcgactagatagacttcgttcaaacggttatt
agcgaccttcgcagattggagtttggtttggaggttgataatattttccataggagttgt
aaagtaagaaaaaagtgtgttaaaggtaatcagctgaccgatagaaattttactcgacat
gactaattgagcgccaaaccataggataaggatattcagaactaattttgttccctgctt
taaactcgtttgtaaaatagaatatttactgagcttaaaggatttttccaaataatctac
aaattcgctgtctatattttgatagcgattttcttcactcgtgagcgactttatagtttc
aatcccgttgatatcttcgataatggcagagctaaccatagaattactttgcatgacatc
atggttcattttttcaaaaggtttcatacccaaatttcaagttgaagttagccnnnnnnn
nnnnnnnnnnnnnnnnnnnnnnnnnnnnnnnnnnnnnnnnnnnnnnnnnnnnnnnnnnnn
nnnnnnnnnnnnnnnnnnnnnnnnnnnnnnnnnnnnnnnnnnnnnnnnnnnnnnnnnnnn
nnnnnnnnnnnnnnnnnnnnnnnnnnnnnnnnnnnnnnnnnnnnnnnnnnnnnnnnnnnn
nnnnnnnnnnnnnnnnnnnnnnnnnnnnnnnnnnnnnnnnnnnnnnnnnnnnnnnnnnnn
nnnnnnnnnnnnnnnnnnnnnnnnnnnnnnnnnnnnnnnnnnnnnnnnnnnnnnnnnnnn
nnnnnnnnnnnnnnnnnnnnnnnnnnnnnnnnnnnnnnnnnnnnnnnnnnnnnnnnnnnn
nnnnnnnnnnnnnnnnnnnnnnnnnnnnnnnnnnnnnnnnnnnnnnnnnnnnnnnnnnnn
nnnnnnnnnnnnnnnnnnnnnnnnnnnnnnnnnnnnnnnnnnnnnnnnnnnnnnnnnnnn
nnnnnnnnnnnnnnnnnnnnnnnnnnnnnnnnnnnnnnnnnnnnnnnnnnnnnnnnnnnn
nnnnnnnnnnnnnnnnnnnnnnnnnnnnnnnnnnnnnnnnnnnnnnnnnnnnnnnnnnnn
nnnnnnnnnnnnnnnnnnnnnnnnnnnnnnnnnnnnnnnnnnnnnnnnnnnnnnnnnnnn
nnnnnnnnnnnnnnnnnnnnnnnnnnnnnnnnnnnnnnnnnnnnnnnnnnnnnnnnnnnn
nnnnnnnnnnnnnnnnnnnnnnnnnnnnnnnnnnnnnnnnnnnnnnnnnnnnnnnnnnnn
nnnnnnnnnnnnnnnnnnnnnnnnnnnnnnnnnnnnnnnnnnnnnnnnnnnnnnnnnnnn
nnnnnnnnnnnnnnnnnnnnnnnnnnnnnnnnnnnnnnnnnnnnnnnnnnnnnnnnnnnn
nnnnnnnnnnnnnnnnnnnnnnnnnnnnnnnnnnnnnnnnnnnnnnnnnnnnnnnnnnnn
nnnnnnnnnnnnnnnnnnnnnnnnnnnnnnnnnnnnnnnnnnnnnnnnnnnnnnnnnnnn
nnnnnnnnnnnnnnnnnnnnnnnnnnnnnnnnnnnnnnnnnnnnnnnnnnnnnnnnnnnn
nnnnnnnnnnnnnnnnnnnnnnnnnnnnnnnnnnnnnnnnnnnnnnnnnnnnnnnnnnnn
nnnnnnnnnnnnnnnnnnnnnnnnnnnnnnnnnnnggctaacttcattatagaactttca
aaaaggtttcataaaagaaaagatgatgaacatgtatataggaatggaaagaagagaaag
gaggaagagattagggttttgtgccagcaagactcctcctacaagaatcagaatagaaac
atccagaaaaagagaaagaatggtagaagccaaggcatctataatagagttagcatctgt
gaaccgtgaaatgatttctcctgtacgacgtgtcgcaaagaaagacatgggaagttcaaa
aatatggcgaatataggataaaatcacatcaatgcttaatctctggctcagaacggttag
gagataatctctggaaaagctcatgacttgttggaggatataggtgataaccagaccaac
tgagatgattcctaaagttgatttcatctgatttgggatgtattcatccaagattccttg
gagataataagaaccaccgatattgataatagtgaccaataagcttgagagaacaatgta
agcaatgagagatttttgtttgaaaatcagaggaaggaagcttgcttagtagaccattct
ttttatctttatggggttgatagctgggtttggtagctagaaaaatagctactccagtcc
attcatagaaaaagcgttcttttgacattttagtgatttttacagaagggtcaggatcac
caataatcagatagtctttctttgtttgatagacaacatagtaatgttggagttttcctt
ctttgttaacgtgaacgataaatggataggggacatcactcatgtcaaagagcgttttat
ctgcttgaacaggtcttgtttcaaagcccatttcatcagcggcttttacaatgccaagag
cagtcgtcccttctttattggtctttgcaagttctctcaagtgagctagagaaaaatctg
aaccatagaatttagcaatcgaggctaaggcagcgacaccacagtctctcgcatctattt
gaggaacaaatgtacgtttataagaagtcattggcaattcctttcatatagtggataggt
ctattatgtcataaaactaagttcatattttatgaaatcttgaatagtcattaaaacttc
ctgaatggtaaaaaagtgattagaaattattttttttaaacatttagaggtggcttgaaa
tagaggtggcttgaaataaaaaagctaattcaagacgtttcgatgacaattcaagatctg
gatgaaaaattttaaaaaacgatgatatactaaacttatcaaagttacaacaagacaaaa
ataaaaaaagaaaaaaggagtatttgtcatgaatacaaaaatgatggaacaattttctgt
tatggataatgaagaactcgaaatagttagtggaggaagaggcaatttaggatctgcaat
cggtggttgtattggagcagtactattagctgctgcgactggtccgataactgggggagc
agcaacacttatttgtgtaggttcaggaattatgtcctctttgtaagattatgattctta
aatatagtattattatcgctattaatttactgtcttatttacttacttacaaaatatcaa
agttatctaagaatgatgagaataagatagttagcaaaattttaattatattatcaatcg
tttatgtaatcgttgatgctttacttagttgatggattggtaggaataaaaaacttaact
ataaactattatttactaatattttttgctttctgcaagttaataaatagtatagtaaaa
ctttttattgcaaggagaataacgaaattaagatattttagatactcaagattattgaaa
tcttagactaaaaaataggtactgctacctttaagaagatagtagacgtatatacttttt
taagaaaatcaaaaagatactataaaaaatctatttgtttattgaatttaagactttggt
aacaaattgaaaataaaaaggaggtattcatcatgaatacaaaaatgttgtcacagttag
aggttatggatactgaaatgcttgcgaaagttgaaggggggtatagctccactgattgtc
aaaatgcactgattacaggagtcactacgggaattataactggtggaactggagcaggtt
tggccactttaggagtagctggacttgctggtgcatttgttggagcacacattggtgcaa
ttgggggtggattaacatgcttaggaggtatggttggtgataaattgggactaagttggt
aagacttatagtaaaattatgaggattctattctgatttattttagttttttaaaaaagg
agtatttgtcatggatacaaaaatgatgtcacaattttctgttatggatactgaaatgct
tgcttgcgttgaaggtggcggatgcaattggggagattttgccaaagcaggtgttggagg
aggagcagcaagaggtcttcaactaggcattaaaacaggaacatggcaaggtgcagcaac
tggtgctgcgggtggagctatacttggaggtgtagcctatgcagcaacatgttggtggta
attatggattttaaaagttttattattggtttagtagttggtatatttggtccttatatg
gataatttaattagaaaaatattttcaaaatttcccaaaaaggatacagatagtaccccc
taaaaaataaatttctcccctgtatttgctagcttaatttacaggggagtttctttaata
ttgtttcgcctgtcaaaatgatatgtgatagcaggatgaaaagtctgcaaacaagttggt
atcaatacaatataaagaggaaagtatgtttttaatgcttactttttaaattttttaaca
attcaagaggttttgatgaccatttatgatttgagtgatccaaggtcaaaataagtgcta
tactagcagtgtaaatgttcttgctcaactaagataaatcgcacatttaggaggaaatct
tatgaagaaaaaaatactgattattttcgttctgtatctaatcatgtccatctttctata
tccgcttagggagagtgcttggtatcagctattttataccatagcctatgtgattgcagt
tatgatctattttgctatcaataaaaagaaaggagaaaagaaatgaaaacttttcttgct
aaaaaacggaacatcttccttgcgagattgttcttaggtcagttgcccttgcttgtttct
acttatctatttctatctcgtcagtttttaaatttttccgtagttttccaatttctttta
gtagttattaacttggcttctattttggttactgtttatctcactagggaaatgaggata
agagagtttgaagatgatgatttggttagtcctagaaccaatcaacttatgtttatcggc
ttgacaggttttatgtctattatttgtttgtatagaggtatcacagcaggagaatcttat
caacaactaatcgcttatattggcgctgttctctgcttaatcatcatgcttctgctcatg
tggggcttgaagtattataaaaagtagagcttaatgaagtataaaagaaaagggtaagtg
tttttgcaatacttacccttttataatagattccctgcgaaacaaaatatggnnnnnnnn
nnnnnnnnnnnnnnnnnnnnnnnnnnnnnnnnnnnnnnnnnnnnnnnnnnnnnnnnnnnn
nnnnnnnnnnnnnnnnnnnnnnnnnnnnnnnnnnnnnnnnnnnnnnnnnnnnnnnnnnnn
nnnnnnnnnnnnnnnnnnnnnnnnnnnnnnnnnnnnnnnnnnnnnnnnnnnnnnnnnnnn
nnnnnnnnnnnnnnnnnnnnnnnnnnnnnnnnnnnnnnnnnnnnnnnnnnnnnnnnnnnn
nnnnnnnnnnnnnnnnnnnnnnnnnnnnnnnnnnnnnnnnnnnnnnnnnnnnnnnnnnnn
nnnnnnnnnnnnnnnnnnnnnnnnnnnnnnnnnnnnnnnnnnnnnnnnnnnnnnnnnnnn
nnnnnnnnnnnnnnnnnnnnnnnnnnnnnnnnnnnnnnnnnnnnnnnnnnnnnnnnnnnn
nnnnnnnnnnnnnnnnnnnnnnnnnnnnnnnnnnnnnnnnnnnnnnnnnnnnnnnnnnnn
nnnnnnnnnnnnnnnnnnnnnnnnnnnnnnnnnnnnnnnnnnnnnnnnnnnnnnnnnnnn
nnnnnnnnnnnnnnnnnnnnnnnnnnnnnnnnnnnnnnnnnnnnnnnnnnnnnnnnnnnn
nnnnnnnnnnnnnnnnnnnnnnnnnnnnnnnnnnnnnnnnnnnnnnnnnnnnnnnnnnnn
nnnnnnnnnnnnnnnnnnnnnnnnnnnnnnnnnnnnnnnnnnnnnnnnnnnnnnnnnnnn
nnnnnnnnnnnnnnnnnnnnnnnnnnnnnnnnnnnnnnnnnnnnnnnnnnnnnnnnnnnn
nnnnnnnnnnnnnnnnnnnnnnnnnnnnnnnnnnnnnnnnnnnnnnnnnnnnnnnnnnnn
nnnnnnnnnnnnnnnnnnnnnnnnnnnnnnnnnnnnnnnnnnnnnnnnnnnnnnnnnnnn
nnnnaggattctagttttgcaggaagtctaatgtaatttttgcaattcaagacgtttcga
tgactattcaagatctggatgaaaaattttaaaaaacgatgatatactaaacttgtcaaa
gttacaacaagacaaaaattaaaaataaaaaagagtatttgtcatggatacaaaaattat
ggaacaatttcatgaaatggatataactatgttatctagtattgaaggaggcaagaataa
ttggcaaactaatgtcttagaaggtggtggtgctgcttttggtggctgggggctagggac
agctatttgtgctgcgagtggtgttggagcaccatttatgggagcatgtggatacatagg
agctaaatttggtgtggatctttgggcaggagtaacaggggcaacgggtggattttaata
aaaggagacttgtatgaatacttattgtaatataaatgaaacaatgctgagtgaggttta
tggaggtaattccggaggagcagctgtagttgctgctttaggttgtgcagcgggtggagt
gaaatatgggagacttctaggaccatggggcgctgcaataggaggaattggaggagcagt
ggtttgtggatatttagcctataccgctacatcataaaaatgaaagctaaattttatgaa
ggctatattctttattattctcttcgcttttcaaacctatcttatttatctatccataag
tatctccgataaaaaacaaaagactattgaattaacatcattgaattgttttgtcatatt
atttctaatctatgataaattaatttttctctttattgcctatgtttttttgataatttt
tatattaaacttgttccgtaactgaaaagtgatatactatatggatacaaaaatgatgtc
acaatttgcagttatggataatgaaatgcttgcttgcgttgaaggtggagatattgattg
gggaagaaaaattagttgtgcagcaggggttgcatatggcgcaattgatgggtgtgcaac
aacggtttgacatttctattgggaccatttgctataggaataggtgtaactggtgctgcg
ggaggagctatacttggaggtgtggcctatgcagcgacatgttggtggtaattatggatt
ttaaaagttttattattggtttagtagttggtatatttggtccttatatggatgacttaa
ttagaaaaatattttcaaaatcttccaaaaaggatacggatagtactctctaaaaaataa
atttctcccctgtatttgctagcttaatttacaggggagtttctttaatattgtttcgcc
tgtcaaaatgatatgtgatagcaggatgaaaagtctacaaacaagttggtatcaatacaa
tataaagaggaaagtatgtttttaatgcttactttttaaattttttaacaattcaagatg
tttcgatgacaattcaagatttggatgaaaaattttaaaaaacaatgatatactaaactt
gtcaaagttgcaacgggtgctgctacattatgttaaaaatcgctcttgattgataagctg
gatttgttaggaaaggagtaaataattatggataagaaaaagatagtttcgactataata
tgtatagtatttcttgtagtgtcagtagataatttttttagagacttaaccccgttactg
ttcattttaaatattattggtctgtcttgcttttcagtgctaacatacattaacataaaa
gagatactcttaaatataagtaagtgatgatttggttagtcctagaaccaatcaacttat
gtttatcggcttggcagattttatgtttgtcatttgtttgtatagaggtatttcagaaac
agaattctatcaacaactaatcgcttatataggtgtattctctgcttgtttatcacgctt
ctgctcatgtggggcttgaagtattataaaaagtagctttctatccttttctgacaggat
atttgagtagaaggctctattaaattgttagtgaaataaatgaatggaggtatttaatat
gaaatacagattattttttgttattttcttgagtagtgtgttggatattcttttagggac
atttttacaaatctctatcgtatctattgggtggcttgttctttacagtggtttgtttga
agcaggagttttccttcttgctaataaaggggtggcggtaaaaatcaaggaagtagatat
tcgaaatcgattcaaatttatttttggaaaaaccttatggtttcaaattcttttgctcat
ctttttgataatcaaactttatcttggtttggatgcgaggttgattttattctatggaca
tattttcattgtctttaatgtcttaatgtatctattatctagtagtcaggttagccttaa
aaagaacaaactgtcttcttaatcttacagcagtagagcctgacaaggtgaggtcatagt
aggaagaatttctatgaaaaagtatcaacttctattcaaaataagtgcagtcttctctta
cttatttttcgtatttggtctttctcagctgacgcttatcgtccaaaattattggcaatt
ttcttcccagattggcaatttcgtctggattcaaaatatcttgagtttactatttagcgg
agtcatgatttggattctggctaagacaggccatggctatctctttcgcattccaagaaa
aaaatggctttggtattcgattttgacagtattagtgctagtgctccatatctcttttaa
cgttcagatagctaaacatgttcagtcaactgctgaaggttgggccgtattgatcggtta
tagtgggaccaactttgctgagctaggtatctatgtaaccctgtttttcttgactccact
aatggaagagttgatttataggggattactgcaacacgccttctttaagcattcgcgatt
tggccttgatttgtttcttccgtccattttatttgctcttcctcatttttcacgcctacc
tagtttgttagatattttcgtctttgcaacatttggaatcatctttgccggtttgacccg
ctataccaagagtatttatccatcctatgcggtgcatgtgatcaataatattgtagcaac
cttcccgtttttgctcacttttctacatagggtcttggggtaaaaaaacaaaaggcttgc
ttttcagccatagaggaggtcatcatgtataaacacttatttttctagattccaaaactt
tagatcggttgacaccctatattctagtcttggcttctgacaccattgcttttaatgttt
ttgtgctaacctttgtatctgcggtggtttttaatttcctaaattccatgctagctttaa
tggctatcttcttaggagctggctatgtggtcggattttggttactaatactcaatgaaa
atcaaagagcaaactaggaaactagccgcaggctgtacttgagtacggcaaggagacgtt
gacgtggtttgaatttgattttcgaagagtataaaatggtttgttttggaaaggctagaa
ctaaagaatgacatgtaggaagtctgtttgttgaggaggataattttatggagttttttg
ataaatttcatgccttgtgttttggatttttagtactaataattgtcattacagttcctt
atacgattaaccatggggatttttttcaaaatgaatctgcattgattattgtaagtcttc
ttgtaacctcgctgagtgttgcttatgctagaaagtttgaaatgatttcttttgggatgt
taagcaagaaacaacttttgcttttcattgcaatctttcttctaagtgtacttgagacgc
tggtttatattcatttcttcgctgtttcttctggctcaggggtccaacacttggcggaag
tcagcagaggaatttccctgtctttgattttaactacctcagtttttggccccatccagg
aggaactcattttcagaggacttcttcaaggtgcggtttttgacaattcttggttagggc
ttgtgctaacttcctctctcttttctttcatgcatggaccttctaatgtcccttcgttta
ttttttatctacttgggggtttgttgctgggctttgcttataaaaagagtcaaaacctat
gggtttctactctagtccatatgctttacaacagttggccactcttaacttatttataa
