# Supplementary material for: Genomic analyses of pneumococci reveal a wide diversity of bacteriocins – including pneumocyclicin, a novel circular bacteriocin
Source: BMC Genomics. 2015 Jul 28;16(1):554. doi: 10.1186/s12864-015-1729-4 (PMC4517551; doi:10.1186/s12864-015-1729-4)
Supplement: Additional file 9: — Sequence and annotation files for blp cassette prototypes. [file 12864_2015_1729_MOESM9_ESM.zip › blp_prototype19m_10F2_annotation.embl]

FT   source          1..15778
FT                   /organism="Streptococcus pneumoniae"
FT                   /mol_type="genomic DNA"
FT                   /strain="10F/2"
FT   CDS             complement(1..330)
FT                   /gene="blpT"
FT                   /inference="ab initio prediction:Prodigal:2.60"
FT                   /codon_start=1
FT                   /transl_table=11
FT                   /product="hypothetical protein"
FT                   /colour=10
FT   CDS             607..945
FT                   /gene="blpS"
FT                   /gene_synonym="spiR1"
FT                   /inference="ab initio prediction:Prodigal:2.60"
FT                   /codon_start=1
FT                   /transl_table=11
FT                   /product="LytTR DNA-binding domain protein"
FT                   /colour=9
FT   CDS             950..1687
FT                   /gene="blpR"
FT                   /gene_synonym="spiR2"
FT                   /inference="ab initio prediction:Prodigal:2.60"
FT                   /codon_start=1
FT                   /transl_table=11
FT                   /product="response regulator"
FT                   /colour=9
FT   CDS             1701..3041
FT                   /gene="blpH"
FT                   /gene_synonym="spiH"
FT                   /inference="ab initio prediction:Prodigal:2.60"
FT                   /codon_start=1
FT                   /transl_table=11
FT                   /product="histidine kinase"
FT                   /colour=9
FT   CDS             complement(3112..3240)
FT                   /gene="blpC"
FT                   /gene_synonym="spiP"
FT                   /inference="ab initio prediction:Prodigal:2.60"
FT                   /codon_start=1
FT                   /transl_table=11
FT                   /product="peptide pheromone"
FT                   /colour=9
FT   CDS             complement(3297..4658)
FT                   /gene="blpB"
FT                   /gene_synonym="spiD"
FT                   /inference="ab initio prediction:Prodigal:2.60"
FT                   /codon_start=1
FT                   /transl_table=11
FT                   /product="bacteriocin secretion accessory protein"
FT                   /colour=3
FT   CDS             complement(4669..5847)
FT                   /gene="blpA ORF3"
FT                   /gene_synonym="spiBC"
FT                   /inference="ab initio prediction:Prodigal:2.60"
FT                   /codon_start=1
FT                   /transl_table=11
FT                   /product="ABC transporter; ATPase domain and partial
FT                   transmembrane region"
FT                   /colour=3
FT   mobile_element  complement(5849..7080)
FT                   /gene="ISSpn8"
FT                   /inference="identification by IS Finder
FT                   (https://www-is.biotoul.fr/)"
FT                   /colour=12
FT   CDS             complement(7078..7539)
FT                   /gene="blpA ORF2"
FT                   /gene_synonym="spiB"
FT                   /inference="ab initio prediction:Prodigal:2.60"
FT                   /codon_start=1
FT                   /transl_table=11
FT                   /product="ABC transporter; partial transmembrane region"
FT                   /colour=3
FT   CDS             complement(7484..8071)
FT                   /gene="blpA ORF1"
FT                   /gene_synonym="spiA"
FT                   /inference="ab initio prediction:Prodigal:2.60"
FT                   /codon_start=1
FT                   /transl_table=11
FT                   /product="ABC transporter; C39 protease domain"
FT                   /colour=3
FT   CDS             8369..8566
FT                   /gene="blpI"
FT                   /gene_synonym="pncA"
FT                   /inference="ab initio prediction:Prodigal:2.60"
FT                   /codon_start=1
FT                   /transl_table=11
FT                   /product="class II bacteriocin precursor"
FT                   /colour=7
FT   CDS             9033..9302
FT                   /gene="blpJ"
FT                   /gene_synonym="pncD"
FT                   /inference="ab initio prediction:Prodigal:2.60"
FT                   /codon_start=1
FT                   /transl_table=11
FT                   /product="class II bacteriocin precursor"
FT                   /colour=7
FT   CDS             9371..9601
FT                   /gene="blpK"
FT                   /gene_synonym="pncE"
FT                   /inference="ab initio prediction:Prodigal:2.60"
FT                   /codon_start=1
FT                   /transl_table=11
FT                   /product="class II bacteriocin precursor"
FT                   /colour=7
FT   CDS             10022..10186
FT                   /gene="pncG"
FT                   /inference="ab initio prediction:Prodigal:2.60"
FT                   /codon_start=1
FT                   /transl_table=11
FT                   /product="membrane protein with putative function in
FT                   immunity"
FT                   /colour=4
FT   CDS             10183..10587
FT                   /gene="blpL"
FT                   /gene_synonym="pncH"
FT                   /inference="ab initio prediction:Prodigal:2.60"
FT                   /codon_start=1
FT                   /transl_table=11
FT                   /product="membrane protein with putative function in
FT                   immunity"
FT                   /colour=4
FT   mobile_element  10648..11609
FT                   /gene="ISSpn7"
FT                   /inference="identification by IS Finder
FT                   (https://www-is.biotoul.fr/)"
FT                   /colour=12
FT   CDS             11744..11998
FT                   /gene="blpM"
FT                   /gene_synonym="pncI"
FT                   /inference="ab initio prediction:Prodigal:2.60"
FT                   /codon_start=1
FT                   /transl_table=11
FT                   /product="class II bacteriocin precursor"
FT                   /colour=7
FT   CDS             12014..12217
FT                   /gene="blpN"
FT                   /gene_synonym="pncJ"
FT                   /inference="ab initio prediction:Prodigal:2.60"
FT                   /codon_start=1
FT                   /transl_table=11
FT                   /product="class II bacteriocin precursor"
FT                   /colour=7
FT   CDS             12236..12445
FT                   /gene="blpP"
FT                   /gene_synonym="pncK"
FT                   /inference="predicted by Prodigal with different settings"
FT                   /inference="indirect experimental evidence for function in
FT                   immunity (Dawid et al., 2007)"
FT                   /codon_start=1
FT                   /transl_table=11
FT                   /product="membrane protein with function in immunity"
FT                   /colour=4
FT   CDS             12461..12610
FT                   /gene="blpO"
FT                   /gene_synonym="pncV"
FT                   /inference="ab initio prediction:Prodigal:2.60"
FT                   /codon_start=1
FT                   /transl_table=11
FT                   /product="class II bacteriocin precursor"
FT                   /colour=7
FT   CDS             13168..13347
FT                   /gene="pncM"
FT                   /inference="predicted by Prodigal in other strains"
FT                   /codon_start=1
FT                   /transl_table=11
FT                   /product="membrane protein with putative function in
FT                   immunity"
FT                   /colour=4
FT   CDS             13619..14002
FT                   /gene="blpX"
FT                   /gene_synonym="pncN"
FT                   /inference="ab initio prediction:Prodigal:2.60"
FT                   /codon_start=1
FT                   /transl_table=11
FT                   /product="membrane protein with putative function in
FT                   immunity"
FT                   /colour=4
FT   CDS             14054..14743
FT                   /gene="blpY"
FT                   /gene_synonym="pncO"
FT                   /inference="ab initio prediction:Prodigal:2.60"
FT                   /codon_start=1
FT                   /transl_table=11
FT                   /product="CAAX amino terminal protease"
FT                   /colour=2
FT   CDS             join(14785..14805,14805..15017)
FT                   /gene="blpZ"
FT                   /gene_synonym="pncQ"
FT                   /inference="predicted by Prodigal in other strains"
FT                   /codon_start=1
FT                   /transl_table=11
FT                   /product="membrane protein with putative function in
FT                   immunity"
FT                   /pseudo
FT                   /note="frameshift due to 1nt deletion"
FT                   /colour=11
FT   CDS             15168..15779
FT                   /gene="pncP"
FT                   /gene_synonym="SP0547"
FT                   /inference="ab initio prediction:Prodigal:2.60"
FT                   /codon_start=1
FT                   /transl_table=11
FT                   /product="CAAX amino terminal protease"
FT                   /colour=4
SQ   Sequence 15779 BP; 4078 A; 2095 C; 2815 G; 4697 T; 2094 other;
     ctagtttgct ctttgatttt cattgagtat taacttggtc ttgacttggt caaagtggaa        60
     gcggtcatag gcccgccaag cggcgcgagt tggagcatct ggatcaagag cgctgagtcc       120
     catgagaaga ctggaagtct ggtaaaattt ttccaattca atcaagaatc gattatccac       180
     tgtttcagcc ttggctagaa aaccaagaat agagtttaat tgctcctgaa agcggacgtc       240
     gtcagcggtt gcctgtttgc atgcttgata ggctttgttt aagtcagtaa tcaaagtctg       300
     agctcttttg atagggtctg tatctgtcat gggaatgcct cctctaatct gggtgccagt       360
     cttgattcta gcaactgtgt tttgatactg tcagtctatc acttttatct cctttttcgc       420
     ctttaaatct ttaattgtca ttgaaatgtc ttgaattgcg ctgagtgaat tttatgataa       480
     aatagttgta agctcatcat gatgttgtag aaaaataatc cttttaggag ctttcaaaga       540
     ctgtttagga ttgggtgggc ttgggctaga ccttttctgt tattcttttc ttaggaggag       600
     aatccaatga aacatatgat tattcagacg cagaaaacag tctataaagt aaacgtcgac       660
     gatatctact atatccaaac acatccaact aaagcccata ccgtacagat tgttacagaa       720
     gaagctagtt ttaatatgct tcaaaattta agtaatcttg agaaccaatg tggggaaacc       780
     ttgatgagat gtcatcgaaa ttgtttggtt aatcttgata aattaaaatc gattgatttt       840
     caagaaagaa tcctttttct cggagaagaa ggtcaatacg ctgtcaagta tgccagacgt       900
     cgctatagag aaattcgtca aaaatggttg aaagagggag agtaagaaga tgagaatatt       960
     tgttttagag gatgattttt cccaacagac tagaattgaa acgacgattg agaaactttt      1020
     gaaagcacat catatcattc ctagctcttt tgaggtattt ggcaagccgg accaactgct      1080
     ggctgaagtg catgagaagg gggaccatca gctattcttt ttggatattg agattcgaaa      1140
     tgaagagatg aagggactgg aagtggctag aaagattcgg gatcgggatc cttatgccct      1200
     gattgtcttt gtgacgactc actcggagtt tatgcccctg tcttttcgct accaagtgtc      1260
     tgctttggac tacattgata aggccttgtc agcagaggag tttgaatctc ggatcgagac      1320
     agccctcctc tatgccaata gtcaagatag taaaagtctg gcggaagatt gcttttactt      1380
     taaatcaaaa tttgcccaat ttcagtatcc ttttaaagag gtttactatc tcgaaacgtc      1440
     gcccagagcc catcgtgtta ttctctatac caagacagac aggctggaat ttacagcgag      1500
     tttagaggag gttttcaagc aggagccccg tctcttgcag tgccaccgct cttttctcat      1560
     caatcctgca aatgtggtgc atttggataa gaaagaaaaa ctgcttttct ttcccaatgg      1620
     tggaagttgt ctaatcgccc gttataaggt cagggaagtg tctgaggcta ttaataactt      1680
     acactgagct aggagaattt atgaacattg cttggatatt gttgtataca cttgttacta      1740
     atggactaga aattgtcatc ttctttaagg tggatggaat tgatcttact ttcgagagga      1800
     tttttaaggc ctttcttttt aagatactgt tggcctttgt ttttgtgatg attagctata      1860
     tagtaggaaa tgtttaccta tcttatttta tggaaccctt gtacggcata ggcttatctt      1920
     tcttattatt gagagggctt cctaaaaaac tccttttctt ttatggtctc tttccaatga      1980
     tattggtgaa tctcttttat agaggagtct cctattttgt gcttccattt ttgggacaag      2040
     ggcaagtata tgatggctac tcatttactg ggttatgtat aataattttc aatttcttca      2100
     tttctctagc ttttttgaaa tggttggact acgattttac tagcttgaga aaggagattc      2160
     tcgataaagc ctttcaaaag tccctgactc agattaactg gataatgggt ggctactatc      2220
     tagtcatgga aagtctgtct ttttttgaat atgaacaaag tattcaatca aagactgttc      2280
     gccatctcat cctagtcttt tacctactct tttttatggg ggttatcaag aaattggata      2340
     cctatttgaa ggaaaaactc tatgagagat tggaacaaga gcaggccctg cgctatagag      2400
     atatggaacg ctatagtcgg catatagagg agctttacaa ggaagtacgg agttttcgcc      2460
     atgattatac caacctcttg actagcttac gtctgggcat tgaagaggag gatatggagc      2520
     agataaaaga ggtctatggc tccgtcttaa aggattccag tcagaaattg cagaacaata      2580
     aatatgacct gggcagattg gtaaatattc gtgataaagc cctcaaaagt cttctagcag      2640
     ggaaattttt aaaagccaga gataagaaca ttgtctttaa tgtcgaagtt cctgaggaga      2700
     ttcaggtcga ggggatgagt ctacttgatt ttctaaccat tgtgtctatc ctttgtgaca      2760
     atgctattga agccagtgtg gaagctagtc aacctcatgt ttcaatcgcc tttttaaaaa      2820
     atggagcaca ggagaccttt atcatcgaaa actccatcaa agaagagggc atcgatattt      2880
     ctgaaatctt ctcctttgga gccagttcta aaggggagga gagaggagtt ggtctctata      2940
     ccgtcatgaa gattgtggaa agccatccta ataccagtct aaataccacc tgtcaaaatc      3000
     aagtctttcg tcaggtactt actgtgatac atacagaatg atgaaaaata agaccgagag      3060
     tacttgtttc tcggtcttat ttttttatag ttgtattgga tgatgaagtt cttatgtgat      3120
     gtaatgagca tatctattaa tgttatataa taaatcttcc cacaatcctc cacctgtaat      3180
     ttggttgagt tcggtagttg ttagttcttg aaatgaagtt aggttttgtt tcttatccat      3240
     gttatgattc tcctttttga taagataata aatagttata gagtgttatc tgaaaattaa      3300
     tcagaatgtg ttaaaatttt atctttgaaa taatcaaaat atgttttctt tgtagttaca      3360
     ctagtgacgc gaccttgtaa gccatattgg atgagtttac tatcctcgtt agatagtttt      3420
     gcaagagcgg ttaatttaaa gagatttcct tgctctgttc tggtaggagt ttgatcaatt      3480
     gtctgaagtt ggccgatgat ggtggtgccg tgatttccaa tcttctccag ttttaatctt      3540
     acagtttgtc ctttatctag tagaggtaga tagtcagaag atacgtagta agtgattagt      3600
     acttctcttg tatctgtgat gacagggaat atttgagcaa tttctgtacc agttggaatt      3660
     ctatttttac cttcaaattc gctgttcaga tgaacgatac ctttacttgg ggaggttaag      3720
     gtattgtttt ccaaacgctg tgtggcttga tctagttgta cttttaattc tgttaattga      3780
     ttctccacag ttagttgttg ctgtgaggct gtctgtaaaa actgagtgcg gagtacttca      3840
     attttggttg ctaaactgtt atcataagtt gctacacttc cgataccagc ttgctgaatt      3900
     ttgaggcttg cgatagatga ttcaagacct gcaatacttt gattaatttg agataaaaat      3960
     ggctcctctg cagttccttg tgtttgtcct tgtgaggcta caagataacg attcaaaatt      4020
     gactggtgcg gattgccagt tggtaagcgt gctctgttat ttatgatagc atctctcaac      4080
     tcttgatatt ctccaatttg ttgttgaact tttgtaattt cttgttcaat agctgatgaa      4140
     ctgctattgg aaagattagc ttgatttgaa acttcggtgt tagtctttgt gatacccagt      4200
     tcaatatcat gggattgttt agtaaaattc ataaaggtat tatggtagcc aaattcatcc      4260
     tcgccagaaa aaagatcagt cgttgtttct aagctttgtt tcaaaattcc aagtccttct      4320
     ttttgcttct caagtctttg taattgagtt gctaaggcag ttttctgact ttcttccatt      4380
     gtttcagagt atttgatgag taagtcacct ttctcaacta cttgatttgc cactaaataa      4440
     ttagcaagga taggattatc actggtcgac tgaatagatg caatgacact tgtaggggcg      4500
     atttctcctt gggaagtaac agtaatttct tttgtggcaa caagggagaa aatcaagatg      4560
     aaagtaaaca gtaatgaaag aggtataatt aacactgtcg catagttatg gtaacgtctc      4620
     tgataaaact cgacgcttct aaaaagatta ggattcatga cattctcctt atttattgaa      4680
     tagatgatgg tagaagcctt gcgcctgcat taactcttgg tgactaccaa cttcaatgat      4740
     tttcccctgg tcaagaacaa tgacacggtt ggttcgttcg gctatactga gacgatgggc      4800
     tacaaagaga atggttttat cagttaggga tataagatta tctataacct ttttctcagt      4860
     caagacatca agaccgctag tagcttcatc tagtattaaa acaggagctt tagttaaaag      4920
     agcacgagcg agagcgattc gttgcttttg tcctcctgat agaccagctc catcagagag      4980
     ctgagtttga tagcccatag gcattctttc aatgtcttga cgaatttcag ctaattcaca      5040
     agcttttaga atatcttctt ggctaatcat atgattaccg cccaaggtta agttttccaa      5100
     aatagagcca ttaaagatat aggcttgttg gggtaggtaa ttaatatgac ggcgcaagac      5160
     ttttttatca atgtttttaa tatcctgatg attgatggaa atatgccctt tgtagggttc      5220
     aaagaaattg acaatcattt tggctaaagt tgttttacca gaaccactaa ctccaactag      5280
     gctaacctta tctccttgtt taatcgtgag attaatatct gttaaggtat ctcgtccaaa      5340
     accatactta taagaaaggt catcaaattc aatatcgccc atcaaaaaat gtgaatgaac      5400
     agggttttct tgaacttgaa attcagattc gactagatag acttcgttca aacggttatt      5460
     agcgaccttc gcagattgga gtttggtttg gaggttgata atattttcca taggagttgt      5520
     aaagtaagaa aaaagtgtgt taaaggtaat cagctgaccg atagaaattt tactcgacat      5580
     gactaattga gcgccaaacc ataggataag gatattcaga actaattttg ttccctgctt      5640
     taaactcgtt tgtaaaatag aatatttact gagcttaaag gatttttcca aataatctac      5700
     aaattcgctg tctatatttt gatagcgatt ttcttcactc gtgagcgact ttatagtttc      5760
     aatcccgttg atatcttcga taatggcaga gctaaccata gaattacttt gcatgacatc      5820
     atggttcatt ttttcaaaag gtttcatacc caaatttcaa gttgaagtta gccnnnnnnn      5880
     nnnnnnnnnn nnnnnnnnnn nnnnnnnnnn nnnnnnnnnn nnnnnnnnnn nnnnnnnnnn      5940
     nnnnnnnnnn nnnnnnnnnn nnnnnnnnnn nnnnnnnnnn nnnnnnnnnn nnnnnnnnnn      6000
     nnnnnnnnnn nnnnnnnnnn nnnnnnnnnn nnnnnnnnnn nnnnnnnnnn nnnnnnnnnn      6060
     nnnnnnnnnn nnnnnnnnnn nnnnnnnnnn nnnnnnnnnn nnnnnnnnnn nnnnnnnnnn      6120
     nnnnnnnnnn nnnnnnnnnn nnnnnnnnnn nnnnnnnnnn nnnnnnnnnn nnnnnnnnnn      6180
     nnnnnnnnnn nnnnnnnnnn nnnnnnnnnn nnnnnnnnnn nnnnnnnnnn nnnnnnnnnn      6240
     nnnnnnnnnn nnnnnnnnnn nnnnnnnnnn nnnnnnnnnn nnnnnnnnnn nnnnnnnnnn      6300
     nnnnnnnnnn nnnnnnnnnn nnnnnnnnnn nnnnnnnnnn nnnnnnnnnn nnnnnnnnnn      6360
     nnnnnnnnnn nnnnnnnnnn nnnnnnnnnn nnnnnnnnnn nnnnnnnnnn nnnnnnnnnn      6420
     nnnnnnnnnn nnnnnnnnnn nnnnnnnnnn nnnnnnnnnn nnnnnnnnnn nnnnnnnnnn      6480
     nnnnnnnnnn nnnnnnnnnn nnnnnnnnnn nnnnnnnnnn nnnnnnnnnn nnnnnnnnnn      6540
     nnnnnnnnnn nnnnnnnnnn nnnnnnnnnn nnnnnnnnnn nnnnnnnnnn nnnnnnnnnn      6600
     nnnnnnnnnn nnnnnnnnnn nnnnnnnnnn nnnnnnnnnn nnnnnnnnnn nnnnnnnnnn      6660
     nnnnnnnnnn nnnnnnnnnn nnnnnnnnnn nnnnnnnnnn nnnnnnnnnn nnnnnnnnnn      6720
     nnnnnnnnnn nnnnnnnnnn nnnnnnnnnn nnnnnnnnnn nnnnnnnnnn nnnnnnnnnn      6780
     nnnnnnnnnn nnnnnnnnnn nnnnnnnnnn nnnnnnnnnn nnnnnnnnnn nnnnnnnnnn      6840
     nnnnnnnnnn nnnnnnnnnn nnnnnnnnnn nnnnnnnnnn nnnnnnnnnn nnnnnnnnnn      6900
     nnnnnnnnnn nnnnnnnnnn nnnnnnnnnn nnnnnnnnnn nnnnnnnnnn nnnnnnnnnn      6960
     nnnnnnnnnn nnnnnnnnnn nnnnnnnnnn nnnnnnnnnn nnnnnnnnnn nnnnnnnnnn      7020
     nnnnnnnnnn nnnnnnnnnn nnnnnnnnnn nnnnnggcta acttcattat agaactttca      7080
     aaaaggtttc ataaaagaaa agatgatgaa catgtatata ggaatggaaa gaagagaaag      7140
     gaggaagaga ttagggtttt gtgccagcaa gactcctcct acaagaatca gaatagaaac      7200
     atccagaaaa agagaaagaa tggtagaagc caaggcatct ataatagagt tagcatctgt      7260
     gaaccgtgaa atgatttctc ctgtacgacg tgtcgcaaag aaagacatgg gaagttcaaa      7320
     aatatggcga atataggata aaatcacatc aatgcttaat ctctggctca gaacggttag      7380
     gagataatct ctggaaaagc tcatgacttg ttggaggata taggtgataa ccagaccaac      7440
     tgagatgatt cctaaagttg atttcatctg atttgggatg tattcatcca agattccttg      7500
     gagataataa gaaccaccga tattgataat agtgaccaat aagcttgaga gaacaatgta      7560
     agcaatgaga gatttttgtt tgaaaatcag aggaaggaag cttgcttagt agaccattct      7620
     ttttatcttt atggggttga tagctgggtt tggtagctag aaaaatagct actccagtcc      7680
     attcatagaa aaagcgttct tttgacattt tagtgatttt tacagaaggg tcaggatcac      7740
     caataatcag atagtctttc tttgtttgat agacaacata gtaatgttgg agttttcctt      7800
     ctttgttaac gtgaacgata aatggatagg ggacatcact catgtcaaag agcgttttat      7860
     ctgcttgaac aggtcttgtt tcaaagccca tttcatcagc ggcttttaca atgccaagag      7920
     cagtcgtccc ttctttattg gtctttgcaa gttctctcaa gtgagctaga gaaaaatctg      7980
     aaccatagaa tttagcaatc gaggctaagg cagcgacacc acagtctctc gcatctattt      8040
     gaggaacaaa tgtacgttta taagaagtca ttggcaattc ctttcatata gtggataggt      8100
     ctattatgtc ataaaactaa gttcatattt tatgaaatct tgaatagtca ttaaaacttc      8160
     ctgaatggta aaaaagtgat tagaaattat tttttttaaa catttagagg tggcttgaaa      8220
     tagaggtggc ttgaaataaa aaagctaatt caagacgttt cgatgacaat tcaagatctg      8280
     gatgaaaaat tttaaaaaac gatgatatac taaacttatc aaagttacaa caagacaaaa      8340
     ataaaaaaag aaaaaaggag tatttgtcat gaatacaaaa atgatggaac aattttctgt      8400
     tatggataat gaagaactcg aaatagttag tggaggaaga ggcaatttag gatctgcaat      8460
     cggtggttgt attggagcag tactattagc tgctgcgact ggtccgataa ctgggggagc      8520
     agcaacactt atttgtgtag gttcaggaat tatgtcctct ttgtaagatt atgattctta      8580
     aatatagtat tattatcgct attaatttac tgtcttattt acttacttac aaaatatcaa      8640
     agttatctaa gaatgatgag aataagatag ttagcaaaat tttaattata ttatcaatcg      8700
     tttatgtaat cgttgatgct ttacttagtt gatggattgg taggaataaa aaacttaact      8760
     ataaactatt atttactaat attttttgct ttctgcaagt taataaatag tatagtaaaa      8820
     ctttttattg caaggagaat aacgaaatta agatatttta gatactcaag attattgaaa      8880
     tcttagacta aaaaataggt actgctacct ttaagaagat agtagacgta tatacttttt      8940
     taagaaaatc aaaaagatac tataaaaaat ctatttgttt attgaattta agactttggt      9000
     aacaaattga aaataaaaag gaggtattca tcatgaatac aaaaatgttg tcacagttag      9060
     aggttatgga tactgaaatg cttgcgaaag ttgaaggggg gtatagctcc actgattgtc      9120
     aaaatgcact gattacagga gtcactacgg gaattataac tggtggaact ggagcaggtt      9180
     tggccacttt aggagtagct ggacttgctg gtgcatttgt tggagcacac attggtgcaa      9240
     ttgggggtgg attaacatgc ttaggaggta tggttggtga taaattggga ctaagttggt      9300
     aagacttata gtaaaattat gaggattcta ttctgattta ttttagtttt ttaaaaaagg      9360
     agtatttgtc atggatacaa aaatgatgtc acaattttct gttatggata ctgaaatgct      9420
     tgcttgcgtt gaaggtggcg gatgcaattg gggagatttt gccaaagcag gtgttggagg      9480
     aggagcagca agaggtcttc aactaggcat taaaacagga acatggcaag gtgcagcaac      9540
     tggtgctgcg ggtggagcta tacttggagg tgtagcctat gcagcaacat gttggtggta      9600
     attatggatt ttaaaagttt tattattggt ttagtagttg gtatatttgg tccttatatg      9660
     gataatttaa ttagaaaaat attttcaaaa tttcccaaaa aggatacaga tagtaccccc      9720
     taaaaaataa atttctcccc tgtatttgct agcttaattt acaggggagt ttctttaata      9780
     ttgtttcgcc tgtcaaaatg atatgtgata gcaggatgaa aagtctgcaa acaagttggt      9840
     atcaatacaa tataaagagg aaagtatgtt tttaatgctt actttttaaa ttttttaaca      9900
     attcaagagg ttttgatgac catttatgat ttgagtgatc caaggtcaaa ataagtgcta      9960
     tactagcagt gtaaatgttc ttgctcaact aagataaatc gcacatttag gaggaaatct     10020
     tatgaagaaa aaaatactga ttattttcgt tctgtatcta atcatgtcca tctttctata     10080
     tccgcttagg gagagtgctt ggtatcagct attttatacc atagcctatg tgattgcagt     10140
     tatgatctat tttgctatca ataaaaagaa aggagaaaag aaatgaaaac ttttcttgct     10200
     aaaaaacgga acatcttcct tgcgagattg ttcttaggtc agttgccctt gcttgtttct     10260
     acttatctat ttctatctcg tcagttttta aatttttccg tagttttcca atttctttta     10320
     gtagttatta acttggcttc tattttggtt actgtttatc tcactaggga aatgaggata     10380
     agagagtttg aagatgatga tttggttagt cctagaacca atcaacttat gtttatcggc     10440
     ttgacaggtt ttatgtctat tatttgtttg tatagaggta tcacagcagg agaatcttat     10500
     caacaactaa tcgcttatat tggcgctgtt ctctgcttaa tcatcatgct tctgctcatg     10560
     tggggcttga agtattataa aaagtagagc ttaatgaagt ataaaagaaa agggtaagtg     10620
     tttttgcaat acttaccctt ttataataga ttccctgcga aacaaaatat ggnnnnnnnn     10680
     nnnnnnnnnn nnnnnnnnnn nnnnnnnnnn nnnnnnnnnn nnnnnnnnnn nnnnnnnnnn     10740
     nnnnnnnnnn nnnnnnnnnn nnnnnnnnnn nnnnnnnnnn nnnnnnnnnn nnnnnnnnnn     10800
     nnnnnnnnnn nnnnnnnnnn nnnnnnnnnn nnnnnnnnnn nnnnnnnnnn nnnnnnnnnn     10860
     nnnnnnnnnn nnnnnnnnnn nnnnnnnnnn nnnnnnnnnn nnnnnnnnnn nnnnnnnnnn     10920
     nnnnnnnnnn nnnnnnnnnn nnnnnnnnnn nnnnnnnnnn nnnnnnnnnn nnnnnnnnnn     10980
     nnnnnnnnnn nnnnnnnnnn nnnnnnnnnn nnnnnnnnnn nnnnnnnnnn nnnnnnnnnn     11040
     nnnnnnnnnn nnnnnnnnnn nnnnnnnnnn nnnnnnnnnn nnnnnnnnnn nnnnnnnnnn     11100
     nnnnnnnnnn nnnnnnnnnn nnnnnnnnnn nnnnnnnnnn nnnnnnnnnn nnnnnnnnnn     11160
     nnnnnnnnnn nnnnnnnnnn nnnnnnnnnn nnnnnnnnnn nnnnnnnnnn nnnnnnnnnn     11220
     nnnnnnnnnn nnnnnnnnnn nnnnnnnnnn nnnnnnnnnn nnnnnnnnnn nnnnnnnnnn     11280
     nnnnnnnnnn nnnnnnnnnn nnnnnnnnnn nnnnnnnnnn nnnnnnnnnn nnnnnnnnnn     11340
     nnnnnnnnnn nnnnnnnnnn nnnnnnnnnn nnnnnnnnnn nnnnnnnnnn nnnnnnnnnn     11400
     nnnnnnnnnn nnnnnnnnnn nnnnnnnnnn nnnnnnnnnn nnnnnnnnnn nnnnnnnnnn     11460
     nnnnnnnnnn nnnnnnnnnn nnnnnnnnnn nnnnnnnnnn nnnnnnnnnn nnnnnnnnnn     11520
     nnnnnnnnnn nnnnnnnnnn nnnnnnnnnn nnnnnnnnnn nnnnnnnnnn nnnnnnnnnn     11580
     nnnnaggatt ctagttttgc aggaagtcta atgtaatttt tgcaattcaa gacgtttcga     11640
     tgactattca agatctggat gaaaaatttt aaaaaacgat gatatactaa acttgtcaaa     11700
     gttacaacaa gacaaaaatt aaaaataaaa aagagtattt gtcatggata caaaaattat     11760
     ggaacaattt catgaaatgg atataactat gttatctagt attgaaggag gcaagaataa     11820
     ttggcaaact aatgtcttag aaggtggtgg tgctgctttt ggtggctggg ggctagggac     11880
     agctatttgt gctgcgagtg gtgttggagc accatttatg ggagcatgtg gatacatagg     11940
     agctaaattt ggtgtggatc tttgggcagg agtaacaggg gcaacgggtg gattttaata     12000
     aaaggagact tgtatgaata cttattgtaa tataaatgaa acaatgctga gtgaggttta     12060
     tggaggtaat tccggaggag cagctgtagt tgctgcttta ggttgtgcag cgggtggagt     12120
     gaaatatggg agacttctag gaccatgggg cgctgcaata ggaggaattg gaggagcagt     12180
     ggtttgtgga tatttagcct ataccgctac atcataaaaa tgaaagctaa attttatgaa     12240
     ggctatattc tttattattc tcttcgcttt tcaaacctat cttatttatc tatccataag     12300
     tatctccgat aaaaaacaaa agactattga attaacatca ttgaattgtt ttgtcatatt     12360
     atttctaatc tatgataaat taatttttct ctttattgcc tatgtttttt tgataatttt     12420
     tatattaaac ttgttccgta actgaaaagt gatatactat atggatacaa aaatgatgtc     12480
     acaatttgca gttatggata atgaaatgct tgcttgcgtt gaaggtggag atattgattg     12540
     gggaagaaaa attagttgtg cagcaggggt tgcatatggc gcaattgatg ggtgtgcaac     12600
     aacggtttga catttctatt gggaccattt gctataggaa taggtgtaac tggtgctgcg     12660
     ggaggagcta tacttggagg tgtggcctat gcagcgacat gttggtggta attatggatt     12720
     ttaaaagttt tattattggt ttagtagttg gtatatttgg tccttatatg gatgacttaa     12780
     ttagaaaaat attttcaaaa tcttccaaaa aggatacgga tagtactctc taaaaaataa     12840
     atttctcccc tgtatttgct agcttaattt acaggggagt ttctttaata ttgtttcgcc     12900
     tgtcaaaatg atatgtgata gcaggatgaa aagtctacaa acaagttggt atcaatacaa     12960
     tataaagagg aaagtatgtt tttaatgctt actttttaaa ttttttaaca attcaagatg     13020
     tttcgatgac aattcaagat ttggatgaaa aattttaaaa aacaatgata tactaaactt     13080
     gtcaaagttg caacgggtgc tgctacatta tgttaaaaat cgctcttgat tgataagctg     13140
     gatttgttag gaaaggagta aataattatg gataagaaaa agatagtttc gactataata     13200
     tgtatagtat ttcttgtagt gtcagtagat aattttttta gagacttaac cccgttactg     13260
     ttcattttaa atattattgg tctgtcttgc ttttcagtgc taacatacat taacataaaa     13320
     gagatactct taaatataag taagtgatga tttggttagt cctagaacca atcaacttat     13380
     gtttatcggc ttggcagatt ttatgtttgt catttgtttg tatagaggta tttcagaaac     13440
     agaattctat caacaactaa tcgcttatat aggtgtattc tctgcttgtt tatcacgctt     13500
     ctgctcatgt ggggcttgaa gtattataaa aagtagcttt ctatcctttt ctgacaggat     13560
     atttgagtag aaggctctat taaattgtta gtgaaataaa tgaatggagg tatttaatat     13620
     gaaatacaga ttattttttg ttattttctt gagtagtgtg ttggatattc ttttagggac     13680
     atttttacaa atctctatcg tatctattgg gtggcttgtt ctttacagtg gtttgtttga     13740
     agcaggagtt ttccttcttg ctaataaagg ggtggcggta aaaatcaagg aagtagatat     13800
     tcgaaatcga ttcaaattta tttttggaaa aaccttatgg tttcaaattc ttttgctcat     13860
     ctttttgata atcaaacttt atcttggttt ggatgcgagg ttgattttat tctatggaca     13920
     tattttcatt gtctttaatg tcttaatgta tctattatct agtagtcagg ttagccttaa     13980
     aaagaacaaa ctgtcttctt aatcttacag cagtagagcc tgacaaggtg aggtcatagt     14040
     aggaagaatt tctatgaaaa agtatcaact tctattcaaa ataagtgcag tcttctctta     14100
     cttatttttc gtatttggtc tttctcagct gacgcttatc gtccaaaatt attggcaatt     14160
     ttcttcccag attggcaatt tcgtctggat tcaaaatatc ttgagtttac tatttagcgg     14220
     agtcatgatt tggattctgg ctaagacagg ccatggctat ctctttcgca ttccaagaaa     14280
     aaaatggctt tggtattcga ttttgacagt attagtgcta gtgctccata tctcttttaa     14340
     cgttcagata gctaaacatg ttcagtcaac tgctgaaggt tgggccgtat tgatcggtta     14400
     tagtgggacc aactttgctg agctaggtat ctatgtaacc ctgtttttct tgactccact     14460
     aatggaagag ttgatttata ggggattact gcaacacgcc ttctttaagc attcgcgatt     14520
     tggccttgat ttgtttcttc cgtccatttt atttgctctt cctcattttt cacgcctacc     14580
     tagtttgtta gatattttcg tctttgcaac atttggaatc atctttgccg gtttgacccg     14640
     ctataccaag agtatttatc catcctatgc ggtgcatgtg atcaataata ttgtagcaac     14700
     cttcccgttt ttgctcactt ttctacatag ggtcttgggg taaaaaaaca aaaggcttgc     14760
     ttttcagcca tagaggaggt catcatgtat aaacacttat ttttctagat tccaaaactt     14820
     tagatcggtt gacaccctat attctagtct tggcttctga caccattgct tttaatgttt     14880
     ttgtgctaac ctttgtatct gcggtggttt ttaatttcct aaattccatg ctagctttaa     14940
     tggctatctt cttaggagct ggctatgtgg tcggattttg gttactaata ctcaatgaaa     15000
     atcaaagagc aaactaggaa actagccgca ggctgtactt gagtacggca aggagacgtt     15060
     gacgtggttt gaatttgatt ttcgaagagt ataaaatggt ttgttttgga aaggctagaa     15120
     ctaaagaatg acatgtagga agtctgtttg ttgaggagga taattttatg gagttttttg     15180
     ataaatttca tgccttgtgt tttggatttt tagtactaat aattgtcatt acagttcctt     15240
     atacgattaa ccatggggat ttttttcaaa atgaatctgc attgattatt gtaagtcttc     15300
     ttgtaacctc gctgagtgtt gcttatgcta gaaagtttga aatgatttct tttgggatgt     15360
     taagcaagaa acaacttttg cttttcattg caatctttct tctaagtgta cttgagacgc     15420
     tggtttatat tcatttcttc gctgtttctt ctggctcagg ggtccaacac ttggcggaag     15480
     tcagcagagg aatttccctg tctttgattt taactacctc agtttttggc cccatccagg     15540
     aggaactcat tttcagagga cttcttcaag gtgcggtttt tgacaattct tggttagggc     15600
     ttgtgctaac ttcctctctc ttttctttca tgcatggacc ttctaatgtc ccttcgttta     15660
     ttttttatct acttgggggt ttgttgctgg gctttgctta taaaaagagt caaaacctat     15720
     gggtttctac tctagtccat atgctttaca acagttggcc actcttaact tatttataa      15779
//
