# Supplementary material for: Genomic analyses of pneumococci reveal a wide diversity of bacteriocins – including pneumocyclicin, a novel circular bacteriocin
Source: BMC Genomics. 2015 Jul 28;16(1):554. doi: 10.1186/s12864-015-1729-4 (PMC4517551; doi:10.1186/s12864-015-1729-4)
Supplement: Additional file 9: — Sequence and annotation files for blp cassette prototypes. [file 12864_2015_1729_MOESM9_ESM.zip › blp_prototype20_BR1064.fasta]

>blp_cassette_prototype20_BR1064
ctagtttgctctttgattttcattgagtattaacttggtcttgacttggtcaaagtggaa
gcggtcataggcccgccaagcggcgcgagttggagcatctggatcaagagcgctgagtcc
catgagaagactggaagtctggtaaaatttttctagttcaatcaagaatcgattatccac
tgtttcagccttggctagaaaaccaagaatagagtttaattgctcctgaaagcggacgtc
gtcagcgcttgcctgtttgcatgcttggtaggctttgtttaagtcagtaatcaaagtatg
agctcttttgatggggtctgtatctgtcatgggaatgcctcctttaatctgggtgccagt
cttacttctggcaactgtgttttgatactgttagtttatcacttttaattcttttttttt
attcaaatctttaattgtcattgaaatgtcttgaattgcgctgagtgaattttatgataa
aatagttgtaagctcatcatgatgttgtagaaaataatccttttaggagctttcaaagac
tgtttaggattgggtgggcttgggctagaacttttctgttattcttttcttaggaggaga
atccaatgaaatatatgattattcagacgcagaaaacagtctataaagtaaacgtcgacg
atatctactatatccaaacacatccaactaaagcccataccgtacagattgttacagaag
aagctagttttaatatgcttcaaaatttaagtaatcttgagaaccaatatggggaaactt
tgatgagatgtcatcgaaattgtttggttaatcttgataaattaaaatcgattgattttc
aagaaagaatcctttttctcggagaagaaggtcaatatgctgtcaagtatgccagacgtc
gctatagagaaatacgtcaaaaatggttgaaagagggagagtaagaagatgagaatattt
gttttagaagatgatttttcccaacagactagaattgaaacgacgattgagaaacttttg
aaagcacatcatatcattcctagctcttttgaggtatttggcaagccggaccaactgctg
gcagaggtgcatgagaagggggcccatcagctattctttttggatattgagattcgaaat
gaagagatgaagggactggaagtggctagaaagattcgggaacaagacccatatgcccta
atcgtctttgtgacgactcactcggagtttatgcccctgtcctttcgctaccaagtgtct
gctctggactatattgataaggccctttcggcagaggagtttgaatctcgtatcgagaca
gccctcctctatgccaatggtcaagacagtaaaagtctagcggaagattgcttttacttt
aaatcaaaatttgctcaattccagtatccttttaaagaggtttactatctcgaaacgtcc
acaagaccccatcgtgttattctctataccaagacagacaggctggaatttacagcgagt
ctagaggaggttctcaagcaggagcctcgtctcttgcagtgccatcgctcttttctcatc
aatcctgccaatgtggtgcatttagataagaaagaaaaactgcttttctttcccaatggt
ggaagttgtctaatcgcgcgttataaggtcagggaagtgtctgaggctattaataactta
cactgagctaggagagtttatgaatgttgcttggatattgttgtatacacttgttactca
cggattaaaaattgtcatattctttaaggtagatggaattagtctcacttttgagaggat
ttttaaggcctttctttttaagatactgttggccgttgtttttggaatgcttggctatat
ggtaggaaatgtttacctatcttattttatggaacccttgtacggcataggcttatcttt
cttattgttaagagaacttcctaaaaaactccttctcttttatggtctctttccaatgat
attagtgaatctcttttatagaggtgtttcctattttgtgcttccatttttgggacaagg
gcaagtatatgatgactactcatttatttggttatgtataataattttcaatttcttcat
ttctctagcttttttgaaatggttggactatgatttcactagcttgagaaaggggattct
cgataaagattttcaaaagtccctgactcagattaactggataatgggggcttactattt
ggtgatacaaaatctgtcttactttgaatatgaacaggggattcaatcaacgactgttcg
ccatctcatcctagtcttttacctgctcttttttatggggattatcaagaaattggatac
ctatttgaaggacaaactccatgagagactgaaccaagagcaggacttgcgctacagaga
gatggagcggtatagtcggcatatagaggagctttataaggaagtacggagttttcgcca
tgactacaccaacctcttgactagcttacgtctgggcattgaagaggaggatatggagca
gataaaagagatctacgactcggtcttaaaggattctagtgaaaaattgcaggacaataa
atatgaccttggccgattggtgaatgttcgggatcgtgccctcaaaagtctcctagctgg
aaaatttataaaagctagagataagaacattgtctttaatgtcgaagttccagaggagat
tcaggtagaggggatgagtctacttgattttctaaccgttgtgtctatcctttgtgacaa
cgctattgaagctagtgtagaagcctgtcaacctcatgtttcaattgccttttttaaaaa
tggagcacaggagacctttatcattgaaaattccatcaaagaagagggaatcgatatttc
tgaaatcttctcctttggagcaagttctaaaggggaggagagaggagttggtctctatac
cgttatgaaaattgtggaaagtcatcccaataccagtctcaataccacctgccaagatca
cgtttttcgtcaggtacttactgtaatacatatagaatgaagaaaaaataagaccgagag
tgcgttctcttggtcttgtttttttatagttgtattggctgatgaaatccttttgtattt
ttttgttcaattatattaaatctatataagaaatcttcccaccatcctccacctataatt
tggttgagttcggtagttgttagttcttgaaatgaagttaggttttgtttcttatccatg
ttatgattctcctttttgataagataataaatagttatagagtgttatctgaaaattaat
cagaatgggttaaaattttatctttgaaataatcaaaatatgttttctttgtagttacac
tagtgacgcgaccttgtaagccatattggatgagtttactatcctcgttagatagttttg
caagagcggttaatttaaagagatttccttgctctgttctggtaggagtttgatcaattg
tctgaagttggccgatgatggtggtgccgtgatttccaatcttctccagttttaatctta
cagtttgtcctttatctagtagaggtagatagtcagaagatacgtagtaagtgattagta
cttctcttgtatctgtgatgacagggaatatttgagcaatttctgtaccagttggaattc
tatttttaccttcaaattcgctgttcagatgaacgatacctttacttggagcggttaagg
tattgtttcctaagcgctgcgttgcttgatctagttgtacttttaattctgttaattgat
tctccacggttagttgttgctgtgaggctgtttgtaaaaactgagtgcggagtacttcaa
ttttggttgctaaactattatcataagttgctacacttccgataccagcttgctgaattt
tgaggcttgcgatagatgattccagacctgcaatactttgattaatttgagataaaaatg
gctcctctgccgttccttgtgtttgttcttgagaggctataagataacgatttaaaattg
actggtgcggattgccagttggtaagcgagctcttttatttacgatagtatctctcagct
cttgatattctccaatttgttgttgaacttttgtaatttcttgttcgatggctgatgaac
tgctattggtaagattagcttgatttgaaacttcagtgttagtctttgagatacccagtt
caatatcatgggattgtttagtaaaattcataaaagtattatggtagccaaactcatcct
cgctagaaaaaagatcagtcgctttttccaagctttgtttcaagattccaagtccttctt
tttgcttctcaagtctttgtaattgagtttctaaggcagttttctgactctcttccattg
tttcagagtatttgatgagtaagtcacctttctcaactacttgatttgccactaaatgat
tagcaaggataggattatcactggtcgactgaatagatgcaatgacacttgtaggggtga
tttccccttgggaagtaacagtaatttcttttgtggcaacaagggagaaaatcaagatga
aagtaaataataatgaaagaggtatgattaatactgtcgcatagttatggtaacgtctct
gataaaactcgacgcttctaaaaagattaggattcatgacattctccttatttattgaac
agatgatggtagaagccttgcgcctgcattaactcttggtgactaccaacttcaatgatt
ttcccctggtcaagaacaatgacacggttagttcgttcggctatactgagacgatgggct
acaaagagaatggttttatcagttagggacataagattatctataacttttttctcagtc
aagacatcaagaccgctagtagcttcgtctagtattaaaacaggagatttagttaaaaga
gcacgagcgagggctattcgttgcttctgtcctcctgatagaccagctccatcagagagc
tgagtttgatagcccataggcattctttcaatgtcttgacggatttcagctaattcacaa
gctcttagaatatcttcttggctaatcatatgattaccgcccaaggttaaattttccaag
atagagccattaaagatataggcttgttggggtaggtaattaatatgacggcgcaagact
tttttatcaatgtttttaatatcctgatgattgatggaaatatgccctttgtagggttca
aagaaattgacaatcattttggctaaagttgttttaccagaaccactaactccaactagg
ctaaccttatctccttgtttaatcgtgagattaatatctgttaaggtatctcgtccaaaa
ccatacttataagaaaggtcatcaaattcaatatcgcccatcaaaaaatgtgaatgaaca
gggttttcttgaacttgaaattcagattcgactagatagacttcgttcaaacggttatta
gcgaccttcgcagattggagtttggtttggaggttgataatattttccataggagttgta
aagtaagaaaaaagtgtgttaaaggtaatcagctgaccgatagaaattttacttgacatg
actaattgagcgccaaaccataggataaggatattcagaactaattttgttccctgcttt
aaactcgtttgtaaaatagaatatttactgagcttaaaggatttttccaaataatctaca
aattcgctgtctatattttgatagcgattttcttcactcgtgagcgactttatagtttca
atcccgttgatatcttcgataatggcagagctaaccatagaattactttgcatgacatca
tggttcattttttcgaaaggtttcataaaagaaaagatgatgaacatgtatataggaatg
gaaataagagaaagaaggaagagattagggttttgtgctagtaagacgcctcctacaaga
atcagaatagaaacatccagaaaaagagaaagaatggtagaagccaaggcatctataata
gagttagcatctgtgaatcgtgaaatgatttctcctgtacgacgtgtcgcaaagaaagac
atgggaagttcaaaaatatggcgaatataggataaaatcacatcaatacttaatctctga
ctcagaacggttaggagataatctctggagaagctcatgacttgttggaggatataggtg
ataaccagaccaactgagatgattcctaaagttgatttcatctgatttggaatgtattca
tccaagattccttggagatagtaagaaccacctatattgataatagtgaccaataagctt
gagagaacaatgtaagcaatgagagatttttgtttgaaaatcagaggaaggaagcttgct
tagtagaccattctttttatctttatggggttgatagctgggtttggtagctagaaaaat
agctactccagtccattcatagaaaaagcgttcttttgacattttagtgatttttacaga
agggtcaggatcaccaataatcagatagtctttctttgtttgatagacaacatagtaatg
ttggagttttccttctttgttaacgtgaacgataaatggataggggacatcactcatgtc
aaagagcgttttatctgcttgaacaggtcttgtttcaaagcccatttcatcagcggcttt
tacaatgccaagagcagtcgtcccttctttattggtctttgcaagttctctcaagtgagc
tagagaaaaatctgaaccatagaatttagcaatcgaggctaaggcagcgacaccacagtc
tctcgcatctatttgaggaacaaatgtacgtttataagaagtcattggcaattcctttca
tatagtggataggtctattatgtcataaaactaagttcatattttatgaaatcttgaata
gtcattaaaacttcctgaatggtaaaaaagtgattagaaattattttttttaaacattta
gaggtggcttgaaataaaaaagctaattcaagacgtttcgatgacaattcaagatctgga
tgaaaaattttaaaaaacgatgatatactaaacttatcaaagttacaacaagacaaaaat
aaaaaaagaaaaaaggagtatttgtcatgaatacaaaaatgatggaacaattttctgtta
tggataatgaagaactcgaaatagttagtggaggaagaggcaatttaggatctgcaatcg
gtggttgtattggagcagtactattagctgctgcgactggtccgataactgggggagcag
caacacttatttgtgtaggttcaggaattatgtcctctttgtaagattatgattcttaaa
tatagtattattatcgctattaatttactgtcttatttacttacttacaaaatatcaaag
ttatctaagaatgatgagaataagatagttagcaaaattttaattatattatcaatcgtt
tatgtaatcgttgatgctttacttagttgatggattggtaggaataaaaaacttaactat
aaactattatttactaatattttttgctttctgcaagttaataaatagtatagtaaaact
ttttattgcaaggagaataacgaaattaagatattttagatactcaagattattgaaatc
ttagactaaaaaataggtactgctacctttaagaagatagtagacgtatatactttttta
agaaaatcaaaaagatactataaaaaatctatttgtttattgaatttaagactttggtaa
caaattgaaaataaaaaggaggtattcatcatgaatacaaaaatgttgtcacagttagag
gttatggatactgaaatgcttgcgaaagttgaaggggggtatagctccactgattgtcaa
aatgcactgattacaggagtcactacgggaattataactggtggaactggagcaggtttg
gccactttaggagtagctggacttgctggtgcatttgttggagcacacattggtgcaatt
ggggagattttgccaaagcaggtgttggaggagcagcagcaagaggtcttcaactaggca
ttaaaacaggaacatggcaaggtgcagcaactggtgctgcgggtggagctatacttggag
gtgtagcctatgcagcaatatgttggtggtaattatggattttaaaagttttattattgg
tttagtagttggtatatttggtccttatatggatgacttaattagaaaaatattttcaaa
atcttccaaaaaggatacggatagtactctctaaaaaataaatttctcccctgtatttgc
tagcttaatttacaggggagtttctttaattttgtttcgcctgtcaaaatgatatgtgat
agcaggatgaaaagtctacaaacaagttggtatcaatacaatataaagaggaaagtatgt
ttttcatgcttgcttttttaatttttacaattcaagaggttttgatgaccatttatgatt
tgagtgatccaaggtcaaaataagtgctatactagcagtgtaaatgttcttgctcaacta
agataaatcgcacatttaggaggaaatcttatgaagaaaaaaatactgattattttcgtt
ctgtatctaatcatgtccatctttctatatccgcttagggagagtgcttggtatcagcta
ttttataccatagcctatgtgattgcagttatgatctattttgctatcaataaaaagaaa
ggagaaaagaaatgaaaacttttcttgctaaaaaacggaacatcttccttgcgagattgt
tcttaggtcagttgcccttgcttgtttctacttatctatttctatctcgtcagtttttaa
atttttccgtagttttccaatttcttttagtagttattaacttggcttctattttggtta
ctgtttatctcactagggaaatgaggataagagagtttgaagatgatgatttggttagtc
ctagaaccaatcaacttatgttcatcggcttgacaggttttatgtctattatttgtttgt
atagaggtatcacagcaggagaatcctaccaacaaataatcgcttatattggcgctgttc
tctgcttaatcatcatgcttctgctcatgtggggcttgaagtattataaaaagtagagct
taatgaagtataaaagaaaagggtaagtgtttttgcaatacttacccttttataatagat
tccctgcgaaacaaaatatggnnnnnnnnnnnnnnnnnnnnnnnnnnnnnnnnnnnnnnn
nnnnnnnnnnnnnnnnnnnnnnnnnnnnnnnnnnnnnnnnnnnnnnnnnnnnnnnnnnnn
nnnnnnnnnnnnnnnnnnnnnnnnnnnnnnnnnnnnnnnnnnnnnnnnnnnnnnnnnnnn
nnnnnnnnnnnnnnnnnnnnnnnnnnnnnnnnnnnnnnnnnnnnnnnnnnnnnnnnnnnn
nnnnnnnnnnnnnnnnnnnnnnnnnnnnnnnnnnnnnnnnnnnnnnnnnnnnnnnnnnnn
nnnnnnnnnnnnnnnnnnnnnnnnnnnnnnnnnnnnnnnnnnnnnnnnnnnnnnnnnnnn
nnnnnnnnnnnnnnnnnnnnnnnnnnnnnnnnnnnnnnnnnnnnnnnnnnnnnnnnnnnn
nnnnnnnnnnnnnnnnnnnnnnnnnnnnnnnnnnnnnnnnnnnnnnnnnnnnnnnnnnnn
nnnnnnnnnnnnnnnnnnnnnnnnnnnnnnnnnnnnnnnnnnnnnnnnnnnnnnnnnnnn
nnnnnnnnnnnnnnnnnnnnnnnnnnnnnnnnnnnnnnnnnnnnnnnnnnnnnnnnnnnn
nnnnnnnnnnnnnnnnnnnnnnnnnnnnnnnnnnnnnnnnnnnnnnnnnnnnnnnnnnnn
nnnnnnnnnnnnnnnnnnnnnnnnnnnnnnnnnnnnnnnnnnnnnnnnnnnnnnnnnnnn
nnnnnnnnnnnnnnnnnnnnnnnnnnnnnnnnnnnnnnnnnnnnnnnnnnnnnnnnnnnn
nnnnnnnnnnnnnnnnnnnnnnnnnnnnnnnnnnnnnnnnnnnnnnnnnnnnnnnnnnnn
nnnnnnnnnnnnnnnnnnnnnnnnnnnnnnnnnnnnnnnnnnnnnnnnnnnnnnnnnnnn
nnnnnnnnnnnnnnnnnnnnnnnnnnnnnnnnnaggattctagttttgcaggaagtctaa
tgtaatttttgcaattcaagacgtttcgatgactattcaagatctggatgaaaaatttta
aaaaacgatgatatactaaacttgtcaagtttgtaacaagacaaatattaaaaataaaaa
agagtatttgtcatggatacaaaaattatggaacaatttcatgaaatggatataactatg
ttatctagtattgaaggaggcaagaataattggcaaactaatgtcttagaaggtggtggt
gctgcttttggtggctgggggctagggacagctatttgtgctgcgagtggtgttggagca
ccatttatgggagcatgtggatacataggagctaaatttggtgtggatctttgggcagga
gtaacaggggcaacgggtggattttaataaaaggagacttgtatgaatacttattgtaat
ataaatgaaacaatgctgagtgaggtttatggaggtaattccggaggagcagctgtagtt
gctgctttaggttgtgcagcgggtggagtgaaatatgggagacttctaggaccatggggc
gctgcaataggaggaattggaggagcagtggtttgtggatatttagcctataccgctaca
tcataaaaatgaaagctaaattttatgaaggctatattctttattattctcttcgctttt
caaacctatcttatttatctatccataagtatctccgataaaaaacaaaagactattgaa
ttaacatcattgaattgttttgtcatattatttctaatctatgataaattaatttttctc
tttattgcctatgtttttttgataatttttatattaaacttgttccgtaactgaaaagtg
atatactatatggatacaaaaatgatgtcacaatttgcagttatggataatgaaatgctt
gcttgcgttgaaggtggagatattgattggggaagaaaaattagttgtacagcaggggtt
gcatatggcgcaattgatgggtgtgcaacaacggtttgacatttctattgggaccatttg
ctataggaataggtgtaactggtgctgcaggtggagctatacttggaggtgtagcctatg
cagcaatatgttggtggtaattatggattttaaaagttttattattggtttagtagttgg
tatatttggtccttatatggatgacttaattagaaaaatattttcaaaatcttccaaaaa
ggatacggatagtactctctaaaaaataaatttctcccctgtatttgctagcttaattta
caggggagtttctttaatattgtttcgcctgtcaaaatgatatgtgatagcaggatgaaa
agtctacaaacaagttggtatcaatacaatataaagaggaaagtatgtttttaatgctta
ctttttaaattttttaacaattcaagatgtttcgatgacaattcaagatttggatgaaaa
attttaaaaaacaatgatatactaaacttgtcaaagttgcaacgggtgctgctacattat
gttaaaaatcgctcttgattgataagctggatttgttaggaaaggagtaaataattatgg
ataagaaaaagatagtttcgactataatatgtatagtatttcttgtagtgtcagtagata
atttttttagagacttaaccccgttactgttcattttaaatattattggcctgtcttgct
tttcagtgctaacatacattaacataaaagagatactcttaaatataagtaaatgatgat
ttggttagtcctagaaccaatcaacttatgtttatcggcttggcagattttatgtttgtc
atttgtttgtatagaggtatttcagaaacagaattctatcaacaactaatcgcttatata
ggtgtattctctgcttgtttatcacgcttctgctcatgtggggcttgaagtattataaaa
agtagctttctatccttttctgacaggatatttgagtagaaggctctattaaattgttag
tgaaataaatgaatggaggtatttaatatgaaatacagattattttttgttattttcttg
agtagtgtgttggatattcttttagggacatttttacaaatctctatcgtatctattggg
tggcttgttttttacagtggtttgtttgaagcaggagttttccttcttgctaataaaggg
gtggcggtaaaaatcaaggaagtagatattcgaaatcgctttaaatttatttttggaaaa
accttatggtttcaaattcttttgctcatctttttgataatcaaactttatcttggtttg
gatgcgaggttgattttattctatggacatattttcattgtctttaatgccttaatgtat
ctattatctagtagtcaggttagccttaaaaaaaacaaactgtcttcttaatcttacagc
agtagagcctgacaaggtgaggtcatagtagggaggatttctatgaaaaagtatcagctt
ctattcaaaacaagtgcaattttatcctacctatttttcgtatttggtctttctcagctg
acgcttatcgtccaaaactattggcaattttcttctcagataggcaatttattctggatt
caaaatatcttgagtttactttttattggagtcatgattgtggttcttgttaagacaggc
catggttatctcttccgcattccaagaaaaaaatggctttggtattcgattttgacagta
ttagtggtagtgttccagatctcttttaacgttcagacagctaaacatgttcagtcaact
gcggaaggttgggctgtattgattggttatagtgggactaactttgcagagctaggtatt
tatatagccctgttctttctggttccactgatggaagaattgatttatagaggactactg
caacatgctttctttaagcattcgcgatttggtcttgatttgcttcttccttctatttta
tttgctctccctcatttttcaagcctgcctagtctgttagatatcttcgtctttgcaaca
gttggaatcatctttgctggtttgacccgctataccaagagcatttatccatcctatgcg
gtgcatgtgatcaataatattgtagcgaccttcccgtttttgctcacttttctacatagg
gtcttggggtaaaaaaacaaaaggcttgcttttcagccatagaggaggtcatcatgtata
aacacttatttttcctagattccaaaactttagatcggttgacaccctatattctagtct
tggcttctgacaccattgcttttaatgtttttgtgctaacctttgtatctgcggtggttt
ttaatttcctaaattccatgctagctttaatggctatattcataggggctggctatgtgg
tcggattttggttactaatactcaatgaaaatcaaagagcaaactaggaaactagccgca
ggctgtacttgagtacggcaaggcgacgttgacgtggtttgaatttgattttcgaagagt
ataaaatggtttgttttggaaaggctagaactaaaggatgacgcgtaggaagtctgtttg
gtgaggaggatagttttatggagttttttgataaatttcatgccttatgctttggatttt
tagtactaataatcgttattacagttccttatacgattaaccatggggatttttttcaaa
atgaatctgcattgattattgtaagttttcttgtaacctcgctgagtgttgcttatgcta
gaaaatttgaaatgatttcttttgggatgttaagcaagaaagagcttttgcttttcattg
caatctttcttctaagtgtgcttgagacgctggtttatattcatttcttcgctatttctt
ctggcgcaggagttcaacacttggcggaagtcagcagaggaatttctctgtctttgattt
tgactacctcagtttttggccccatccaggaggaactcattttcagaggacttcttcaag
gtgcggtttttgacaactcttggttagggcttgtgctaacttcctctctcttttctttca
tgcatggaccttctaatgtaccttcgtttattttttatctacttgggggcttgttactgg
gctttgcttataaaaagagccaaaatttgtgggtttctactctagtccacatgttttaca
acagttggccactcttaacttatttataa
