# Supplementary material for: Genomic analyses of pneumococci reveal a wide diversity of bacteriocins – including pneumocyclicin, a novel circular bacteriocin
Source: BMC Genomics. 2015 Jul 28;16(1):554. doi: 10.1186/s12864-015-1729-4 (PMC4517551; doi:10.1186/s12864-015-1729-4)
Supplement: Additional file 9: — Sequence and annotation files for blp cassette prototypes. [file 12864_2015_1729_MOESM9_ESM.zip › blp_prototype20_BR1064_annotation.embl]

FT   source          1..14309
FT                   /organism="Streptococcus pneumoniae"
FT                   /mol_type="genomic DNA"
FT                   /strain="BR1064"
FT   CDS             complement(1..330)
FT                   /gene="blpT"
FT                   /inference="ab initio prediction:Prodigal:2.60"
FT                   /codon_start=1
FT                   /transl_table=11
FT                   /product="hypothetical protein"
FT                   /colour=10
FT   CDS             606..944
FT                   /gene="blpS"
FT                   /gene_synonym="spiR1"
FT                   /inference="ab initio prediction:Prodigal:2.60"
FT                   /codon_start=1
FT                   /transl_table=11
FT                   /product="LytTR DNA-binding domain protein"
FT                   /colour=9
FT   CDS             949..1686
FT                   /gene="blpR"
FT                   /gene_synonym="spiR2"
FT                   /inference="ab initio prediction:Prodigal:2.60"
FT                   /codon_start=1
FT                   /transl_table=11
FT                   /product="response regulator"
FT                   /colour=9
FT   CDS             1700..3040
FT                   /gene="blpH"
FT                   /gene_synonym="spiH"
FT                   /inference="ab initio prediction:Prodigal:2.60"
FT                   /codon_start=1
FT                   /transl_table=11
FT                   /product="histidine kinase"
FT                   /colour=9
FT   CDS             complement(3084..3239)
FT                   /gene="blpC"
FT                   /gene_synonym="spiP"
FT                   /inference="ab initio prediction:Prodigal:2.60"
FT                   /codon_start=1
FT                   /transl_table=11
FT                   /product="peptide pheromone"
FT                   /colour=9
FT   CDS             complement(3296..4657)
FT                   /gene="blpB"
FT                   /gene_synonym="spiD"
FT                   /inference="ab initio prediction:Prodigal:2.60"
FT                   /codon_start=1
FT                   /transl_table=11
FT                   /product="bacteriocin secretion accessory protein"
FT                   /colour=3
FT   CDS             complement(4668..6293)
FT                   /gene="blpA ORF2"
FT                   /gene_synonym="spiBC"
FT                   /inference="ab initio prediction:Prodigal:2.60"
FT                   /codon_start=1
FT                   /transl_table=11
FT                   /product="ABC transporter; ATPase domain and transmembrane
FT                   region"
FT                   /colour=3
FT   CDS             complement(6238..6825)
FT                   /gene="blpA ORF1"
FT                   /gene_synonym="spiA"
FT                   /inference="ab initio prediction:Prodigal:2.60"
FT                   /codon_start=1
FT                   /transl_table=11
FT                   /product="ABC transporter; C39 protease domain"
FT                   /colour=3
FT   CDS             7107..7304
FT                   /gene="blpI"
FT                   /gene_synonym="pncA"
FT                   /inference="ab initio prediction:Prodigal:2.60"
FT                   /codon_start=1
FT                   /transl_table=11
FT                   /product="class II bacteriocin precursor"
FT                   /colour=7
FT   CDS             7771..8037
FT                   /gene="blpJ"
FT                   /gene_synonym="pncD"
FT                   /inference="ab initio prediction:Prodigal:2.60"
FT                   /codon_start=1
FT                   /transl_table=11
FT                   /product="class II bacteriocin precursor"
FT                   /colour=7
FT   CDS             8551..8715
FT                   /gene="pncG"
FT                   /inference="ab initio prediction:Prodigal:2.60"
FT                   /codon_start=1
FT                   /transl_table=11
FT                   /product="membrane protein with putative function in
FT                   immunity"
FT                   /colour=4
FT   CDS             8712..9116
FT                   /gene="blpL"
FT                   /gene_synonym="pncH"
FT                   /inference="ab initio prediction:Prodigal:2.60"
FT                   /codon_start=1
FT                   /transl_table=11
FT                   /product="membrane protein with putative function in
FT                   immunity"
FT                   /colour=4
FT   mobile_element  9177..10138
FT                   /gene="ISSpn7"
FT                   /inference="identification by IS Finder
FT                   (https://www-is.biotoul.fr/)"
FT                   /colour=12
FT   CDS             10273..10527
FT                   /gene="blpM"
FT                   /gene_synonym="pncI"
FT                   /inference="ab initio prediction:Prodigal:2.60"
FT                   /codon_start=1
FT                   /transl_table=11
FT                   /product="class II bacteriocin precursor"
FT                   /colour=7
FT   CDS             10543..10746
FT                   /gene="blpN"
FT                   /gene_synonym="pncJ"
FT                   /inference="ab initio prediction:Prodigal:2.60"
FT                   /codon_start=1
FT                   /transl_table=11
FT                   /product="class II bacteriocin precursor"
FT                   /colour=7
FT   CDS             10765..10974
FT                   /gene="blpP"
FT                   /gene_synonym="pncK"
FT                   /inference="predicted by Prodigal with different settings"
FT                   /inference="indirect experimental evidence for function in
FT                   immunity (Dawid et al., 2007)"
FT                   /codon_start=1
FT                   /transl_table=11
FT                   /product="membrane protein with function in immunity"
FT                   /colour=4
FT   CDS             10990..11139
FT                   /gene="blpO"
FT                   /gene_synonym="pncV"
FT                   /inference="ab initio prediction:Prodigal:2.60"
FT                   /codon_start=1
FT                   /transl_table=11
FT                   /product="class II bacteriocin precursor"
FT                   /colour=7
FT   CDS             11697..11876
FT                   /gene="pncM"
FT                   /inference="predicted by Prodigal in other strains"
FT                   /codon_start=1
FT                   /transl_table=11
FT                   /product="membrane protein with putative function in
FT                   immunity"
FT                   /colour=4
FT   CDS             12148..12531
FT                   /gene="blpX"
FT                   /gene_synonym="pncN"
FT                   /inference="ab initio prediction:Prodigal:2.60"
FT                   /codon_start=1
FT                   /transl_table=11
FT                   /product="membrane protein with putative function in
FT                   immunity"
FT                   /colour=4
FT   CDS             12583..13272
FT                   /gene="blpY"
FT                   /gene_synonym="pncO"
FT                   /inference="ab initio prediction:Prodigal:2.60"
FT                   /codon_start=1
FT                   /transl_table=11
FT                   /product="CAAX amino terminal protease"
FT                   /colour=2
FT   CDS             13314..13547
FT                   /gene="blpZ"
FT                   /gene_synonym="pncQ"
FT                   /inference="ab initio prediction:Prodigal:2.60"
FT                   /codon_start=1
FT                   /transl_table=11
FT                   /product="membrane protein with putative function in
FT                   immunity"
FT                   /colour=4
FT   CDS             13698..14309
FT                   /gene="pncP"
FT                   /gene_synonym="SP0547"
FT                   /inference="ab initio prediction:Prodigal:2.60"
FT                   /codon_start=1
FT                   /transl_table=11
FT                   /product="CAAX amino terminal protease"
FT                   /colour=2
SQ   Sequence 14309 BP; 3982 A; 2051 C; 2747 G; 4617 T; 912 other;
     ctagtttgct ctttgatttt cattgagtat taacttggtc ttgacttggt caaagtggaa        60
     gcggtcatag gcccgccaag cggcgcgagt tggagcatct ggatcaagag cgctgagtcc       120
     catgagaaga ctggaagtct ggtaaaattt ttctagttca atcaagaatc gattatccac       180
     tgtttcagcc ttggctagaa aaccaagaat agagtttaat tgctcctgaa agcggacgtc       240
     gtcagcgctt gcctgtttgc atgcttggta ggctttgttt aagtcagtaa tcaaagtatg       300
     agctcttttg atggggtctg tatctgtcat gggaatgcct cctttaatct gggtgccagt       360
     cttacttctg gcaactgtgt tttgatactg ttagtttatc acttttaatt cttttttttt       420
     attcaaatct ttaattgtca ttgaaatgtc ttgaattgcg ctgagtgaat tttatgataa       480
     aatagttgta agctcatcat gatgttgtag aaaataatcc ttttaggagc tttcaaagac       540
     tgtttaggat tgggtgggct tgggctagaa cttttctgtt attcttttct taggaggaga       600
     atccaatgaa atatatgatt attcagacgc agaaaacagt ctataaagta aacgtcgacg       660
     atatctacta tatccaaaca catccaacta aagcccatac cgtacagatt gttacagaag       720
     aagctagttt taatatgctt caaaatttaa gtaatcttga gaaccaatat ggggaaactt       780
     tgatgagatg tcatcgaaat tgtttggtta atcttgataa attaaaatcg attgattttc       840
     aagaaagaat cctttttctc ggagaagaag gtcaatatgc tgtcaagtat gccagacgtc       900
     gctatagaga aatacgtcaa aaatggttga aagagggaga gtaagaagat gagaatattt       960
     gttttagaag atgatttttc ccaacagact agaattgaaa cgacgattga gaaacttttg      1020
     aaagcacatc atatcattcc tagctctttt gaggtatttg gcaagccgga ccaactgctg      1080
     gcagaggtgc atgagaaggg ggcccatcag ctattctttt tggatattga gattcgaaat      1140
     gaagagatga agggactgga agtggctaga aagattcggg aacaagaccc atatgcccta      1200
     atcgtctttg tgacgactca ctcggagttt atgcccctgt cctttcgcta ccaagtgtct      1260
     gctctggact atattgataa ggccctttcg gcagaggagt ttgaatctcg tatcgagaca      1320
     gccctcctct atgccaatgg tcaagacagt aaaagtctag cggaagattg cttttacttt      1380
     aaatcaaaat ttgctcaatt ccagtatcct tttaaagagg tttactatct cgaaacgtcc      1440
     acaagacccc atcgtgttat tctctatacc aagacagaca ggctggaatt tacagcgagt      1500
     ctagaggagg ttctcaagca ggagcctcgt ctcttgcagt gccatcgctc ttttctcatc      1560
     aatcctgcca atgtggtgca tttagataag aaagaaaaac tgcttttctt tcccaatggt      1620
     ggaagttgtc taatcgcgcg ttataaggtc agggaagtgt ctgaggctat taataactta      1680
     cactgagcta ggagagttta tgaatgttgc ttggatattg ttgtatacac ttgttactca      1740
     cggattaaaa attgtcatat tctttaaggt agatggaatt agtctcactt ttgagaggat      1800
     ttttaaggcc tttcttttta agatactgtt ggccgttgtt tttggaatgc ttggctatat      1860
     ggtaggaaat gtttacctat cttattttat ggaacccttg tacggcatag gcttatcttt      1920
     cttattgtta agagaacttc ctaaaaaact ccttctcttt tatggtctct ttccaatgat      1980
     attagtgaat ctcttttata gaggtgtttc ctattttgtg cttccatttt tgggacaagg      2040
     gcaagtatat gatgactact catttatttg gttatgtata ataattttca atttcttcat      2100
     ttctctagct tttttgaaat ggttggacta tgatttcact agcttgagaa aggggattct      2160
     cgataaagat tttcaaaagt ccctgactca gattaactgg ataatggggg cttactattt      2220
     ggtgatacaa aatctgtctt actttgaata tgaacagggg attcaatcaa cgactgttcg      2280
     ccatctcatc ctagtctttt acctgctctt ttttatgggg attatcaaga aattggatac      2340
     ctatttgaag gacaaactcc atgagagact gaaccaagag caggacttgc gctacagaga      2400
     gatggagcgg tatagtcggc atatagagga gctttataag gaagtacgga gttttcgcca      2460
     tgactacacc aacctcttga ctagcttacg tctgggcatt gaagaggagg atatggagca      2520
     gataaaagag atctacgact cggtcttaaa ggattctagt gaaaaattgc aggacaataa      2580
     atatgacctt ggccgattgg tgaatgttcg ggatcgtgcc ctcaaaagtc tcctagctgg      2640
     aaaatttata aaagctagag ataagaacat tgtctttaat gtcgaagttc cagaggagat      2700
     tcaggtagag gggatgagtc tacttgattt tctaaccgtt gtgtctatcc tttgtgacaa      2760
     cgctattgaa gctagtgtag aagcctgtca acctcatgtt tcaattgcct tttttaaaaa      2820
     tggagcacag gagaccttta tcattgaaaa ttccatcaaa gaagagggaa tcgatatttc      2880
     tgaaatcttc tcctttggag caagttctaa aggggaggag agaggagttg gtctctatac      2940
     cgttatgaaa attgtggaaa gtcatcccaa taccagtctc aataccacct gccaagatca      3000
     cgtttttcgt caggtactta ctgtaataca tatagaatga agaaaaaata agaccgagag      3060
     tgcgttctct tggtcttgtt tttttatagt tgtattggct gatgaaatcc ttttgtattt      3120
     ttttgttcaa ttatattaaa tctatataag aaatcttccc accatcctcc acctataatt      3180
     tggttgagtt cggtagttgt tagttcttga aatgaagtta ggttttgttt cttatccatg      3240
     ttatgattct cctttttgat aagataataa atagttatag agtgttatct gaaaattaat      3300
     cagaatgggt taaaatttta tctttgaaat aatcaaaata tgttttcttt gtagttacac      3360
     tagtgacgcg accttgtaag ccatattgga tgagtttact atcctcgtta gatagttttg      3420
     caagagcggt taatttaaag agatttcctt gctctgttct ggtaggagtt tgatcaattg      3480
     tctgaagttg gccgatgatg gtggtgccgt gatttccaat cttctccagt tttaatctta      3540
     cagtttgtcc tttatctagt agaggtagat agtcagaaga tacgtagtaa gtgattagta      3600
     cttctcttgt atctgtgatg acagggaata tttgagcaat ttctgtacca gttggaattc      3660
     tatttttacc ttcaaattcg ctgttcagat gaacgatacc tttacttgga gcggttaagg      3720
     tattgtttcc taagcgctgc gttgcttgat ctagttgtac ttttaattct gttaattgat      3780
     tctccacggt tagttgttgc tgtgaggctg tttgtaaaaa ctgagtgcgg agtacttcaa      3840
     ttttggttgc taaactatta tcataagttg ctacacttcc gataccagct tgctgaattt      3900
     tgaggcttgc gatagatgat tccagacctg caatactttg attaatttga gataaaaatg      3960
     gctcctctgc cgttccttgt gtttgttctt gagaggctat aagataacga tttaaaattg      4020
     actggtgcgg attgccagtt ggtaagcgag ctcttttatt tacgatagta tctctcagct      4080
     cttgatattc tccaatttgt tgttgaactt ttgtaatttc ttgttcgatg gctgatgaac      4140
     tgctattggt aagattagct tgatttgaaa cttcagtgtt agtctttgag atacccagtt      4200
     caatatcatg ggattgttta gtaaaattca taaaagtatt atggtagcca aactcatcct      4260
     cgctagaaaa aagatcagtc gctttttcca agctttgttt caagattcca agtccttctt      4320
     tttgcttctc aagtctttgt aattgagttt ctaaggcagt tttctgactc tcttccattg      4380
     tttcagagta tttgatgagt aagtcacctt tctcaactac ttgatttgcc actaaatgat      4440
     tagcaaggat aggattatca ctggtcgact gaatagatgc aatgacactt gtaggggtga      4500
     tttccccttg ggaagtaaca gtaatttctt ttgtggcaac aagggagaaa atcaagatga      4560
     aagtaaataa taatgaaaga ggtatgatta atactgtcgc atagttatgg taacgtctct      4620
     gataaaactc gacgcttcta aaaagattag gattcatgac attctcctta tttattgaac      4680
     agatgatggt agaagccttg cgcctgcatt aactcttggt gactaccaac ttcaatgatt      4740
     ttcccctggt caagaacaat gacacggtta gttcgttcgg ctatactgag acgatgggct      4800
     acaaagagaa tggttttatc agttagggac ataagattat ctataacttt tttctcagtc      4860
     aagacatcaa gaccgctagt agcttcgtct agtattaaaa caggagattt agttaaaaga      4920
     gcacgagcga gggctattcg ttgcttctgt cctcctgata gaccagctcc atcagagagc      4980
     tgagtttgat agcccatagg cattctttca atgtcttgac ggatttcagc taattcacaa      5040
     gctcttagaa tatcttcttg gctaatcata tgattaccgc ccaaggttaa attttccaag      5100
     atagagccat taaagatata ggcttgttgg ggtaggtaat taatatgacg gcgcaagact      5160
     tttttatcaa tgtttttaat atcctgatga ttgatggaaa tatgcccttt gtagggttca      5220
     aagaaattga caatcatttt ggctaaagtt gttttaccag aaccactaac tccaactagg      5280
     ctaaccttat ctccttgttt aatcgtgaga ttaatatctg ttaaggtatc tcgtccaaaa      5340
     ccatacttat aagaaaggtc atcaaattca atatcgccca tcaaaaaatg tgaatgaaca      5400
     gggttttctt gaacttgaaa ttcagattcg actagataga cttcgttcaa acggttatta      5460
     gcgaccttcg cagattggag tttggtttgg aggttgataa tattttccat aggagttgta      5520
     aagtaagaaa aaagtgtgtt aaaggtaatc agctgaccga tagaaatttt acttgacatg      5580
     actaattgag cgccaaacca taggataagg atattcagaa ctaattttgt tccctgcttt      5640
     aaactcgttt gtaaaataga atatttactg agcttaaagg atttttccaa ataatctaca      5700
     aattcgctgt ctatattttg atagcgattt tcttcactcg tgagcgactt tatagtttca      5760
     atcccgttga tatcttcgat aatggcagag ctaaccatag aattactttg catgacatca      5820
     tggttcattt tttcgaaagg tttcataaaa gaaaagatga tgaacatgta tataggaatg      5880
     gaaataagag aaagaaggaa gagattaggg ttttgtgcta gtaagacgcc tcctacaaga      5940
     atcagaatag aaacatccag aaaaagagaa agaatggtag aagccaaggc atctataata      6000
     gagttagcat ctgtgaatcg tgaaatgatt tctcctgtac gacgtgtcgc aaagaaagac      6060
     atgggaagtt caaaaatatg gcgaatatag gataaaatca catcaatact taatctctga      6120
     ctcagaacgg ttaggagata atctctggag aagctcatga cttgttggag gatataggtg      6180
     ataaccagac caactgagat gattcctaaa gttgatttca tctgatttgg aatgtattca      6240
     tccaagattc cttggagata gtaagaacca cctatattga taatagtgac caataagctt      6300
     gagagaacaa tgtaagcaat gagagatttt tgtttgaaaa tcagaggaag gaagcttgct      6360
     tagtagacca ttctttttat ctttatgggg ttgatagctg ggtttggtag ctagaaaaat      6420
     agctactcca gtccattcat agaaaaagcg ttcttttgac attttagtga tttttacaga      6480
     agggtcagga tcaccaataa tcagatagtc tttctttgtt tgatagacaa catagtaatg      6540
     ttggagtttt ccttctttgt taacgtgaac gataaatgga taggggacat cactcatgtc      6600
     aaagagcgtt ttatctgctt gaacaggtct tgtttcaaag cccatttcat cagcggcttt      6660
     tacaatgcca agagcagtcg tcccttcttt attggtcttt gcaagttctc tcaagtgagc      6720
     tagagaaaaa tctgaaccat agaatttagc aatcgaggct aaggcagcga caccacagtc      6780
     tctcgcatct atttgaggaa caaatgtacg tttataagaa gtcattggca attcctttca      6840
     tatagtggat aggtctatta tgtcataaaa ctaagttcat attttatgaa atcttgaata      6900
     gtcattaaaa cttcctgaat ggtaaaaaag tgattagaaa ttattttttt taaacattta      6960
     gaggtggctt gaaataaaaa agctaattca agacgtttcg atgacaattc aagatctgga      7020
     tgaaaaattt taaaaaacga tgatatacta aacttatcaa agttacaaca agacaaaaat      7080
     aaaaaaagaa aaaaggagta tttgtcatga atacaaaaat gatggaacaa ttttctgtta      7140
     tggataatga agaactcgaa atagttagtg gaggaagagg caatttagga tctgcaatcg      7200
     gtggttgtat tggagcagta ctattagctg ctgcgactgg tccgataact gggggagcag      7260
     caacacttat ttgtgtaggt tcaggaatta tgtcctcttt gtaagattat gattcttaaa      7320
     tatagtatta ttatcgctat taatttactg tcttatttac ttacttacaa aatatcaaag      7380
     ttatctaaga atgatgagaa taagatagtt agcaaaattt taattatatt atcaatcgtt      7440
     tatgtaatcg ttgatgcttt acttagttga tggattggta ggaataaaaa acttaactat      7500
     aaactattat ttactaatat tttttgcttt ctgcaagtta ataaatagta tagtaaaact      7560
     ttttattgca aggagaataa cgaaattaag atattttaga tactcaagat tattgaaatc      7620
     ttagactaaa aaataggtac tgctaccttt aagaagatag tagacgtata tactttttta      7680
     agaaaatcaa aaagatacta taaaaaatct atttgtttat tgaatttaag actttggtaa      7740
     caaattgaaa ataaaaagga ggtattcatc atgaatacaa aaatgttgtc acagttagag      7800
     gttatggata ctgaaatgct tgcgaaagtt gaaggggggt atagctccac tgattgtcaa      7860
     aatgcactga ttacaggagt cactacggga attataactg gtggaactgg agcaggtttg      7920
     gccactttag gagtagctgg acttgctggt gcatttgttg gagcacacat tggtgcaatt      7980
     ggggagattt tgccaaagca ggtgttggag gagcagcagc aagaggtctt caactaggca      8040
     ttaaaacagg aacatggcaa ggtgcagcaa ctggtgctgc gggtggagct atacttggag      8100
     gtgtagccta tgcagcaata tgttggtggt aattatggat tttaaaagtt ttattattgg      8160
     tttagtagtt ggtatatttg gtccttatat ggatgactta attagaaaaa tattttcaaa      8220
     atcttccaaa aaggatacgg atagtactct ctaaaaaata aatttctccc ctgtatttgc      8280
     tagcttaatt tacaggggag tttctttaat tttgtttcgc ctgtcaaaat gatatgtgat      8340
     agcaggatga aaagtctaca aacaagttgg tatcaataca atataaagag gaaagtatgt      8400
     ttttcatgct tgctttttta atttttacaa ttcaagaggt tttgatgacc atttatgatt      8460
     tgagtgatcc aaggtcaaaa taagtgctat actagcagtg taaatgttct tgctcaacta      8520
     agataaatcg cacatttagg aggaaatctt atgaagaaaa aaatactgat tattttcgtt      8580
     ctgtatctaa tcatgtccat ctttctatat ccgcttaggg agagtgcttg gtatcagcta      8640
     ttttatacca tagcctatgt gattgcagtt atgatctatt ttgctatcaa taaaaagaaa      8700
     ggagaaaaga aatgaaaact tttcttgcta aaaaacggaa catcttcctt gcgagattgt      8760
     tcttaggtca gttgcccttg cttgtttcta cttatctatt tctatctcgt cagtttttaa      8820
     atttttccgt agttttccaa tttcttttag tagttattaa cttggcttct attttggtta      8880
     ctgtttatct cactagggaa atgaggataa gagagtttga agatgatgat ttggttagtc      8940
     ctagaaccaa tcaacttatg ttcatcggct tgacaggttt tatgtctatt atttgtttgt      9000
     atagaggtat cacagcagga gaatcctacc aacaaataat cgcttatatt ggcgctgttc      9060
     tctgcttaat catcatgctt ctgctcatgt ggggcttgaa gtattataaa aagtagagct      9120
     taatgaagta taaaagaaaa gggtaagtgt ttttgcaata cttacccttt tataatagat      9180
     tccctgcgaa acaaaatatg gnnnnnnnnn nnnnnnnnnn nnnnnnnnnn nnnnnnnnnn      9240
     nnnnnnnnnn nnnnnnnnnn nnnnnnnnnn nnnnnnnnnn nnnnnnnnnn nnnnnnnnnn      9300
     nnnnnnnnnn nnnnnnnnnn nnnnnnnnnn nnnnnnnnnn nnnnnnnnnn nnnnnnnnnn      9360
     nnnnnnnnnn nnnnnnnnnn nnnnnnnnnn nnnnnnnnnn nnnnnnnnnn nnnnnnnnnn      9420
     nnnnnnnnnn nnnnnnnnnn nnnnnnnnnn nnnnnnnnnn nnnnnnnnnn nnnnnnnnnn      9480
     nnnnnnnnnn nnnnnnnnnn nnnnnnnnnn nnnnnnnnnn nnnnnnnnnn nnnnnnnnnn      9540
     nnnnnnnnnn nnnnnnnnnn nnnnnnnnnn nnnnnnnnnn nnnnnnnnnn nnnnnnnnnn      9600
     nnnnnnnnnn nnnnnnnnnn nnnnnnnnnn nnnnnnnnnn nnnnnnnnnn nnnnnnnnnn      9660
     nnnnnnnnnn nnnnnnnnnn nnnnnnnnnn nnnnnnnnnn nnnnnnnnnn nnnnnnnnnn      9720
     nnnnnnnnnn nnnnnnnnnn nnnnnnnnnn nnnnnnnnnn nnnnnnnnnn nnnnnnnnnn      9780
     nnnnnnnnnn nnnnnnnnnn nnnnnnnnnn nnnnnnnnnn nnnnnnnnnn nnnnnnnnnn      9840
     nnnnnnnnnn nnnnnnnnnn nnnnnnnnnn nnnnnnnnnn nnnnnnnnnn nnnnnnnnnn      9900
     nnnnnnnnnn nnnnnnnnnn nnnnnnnnnn nnnnnnnnnn nnnnnnnnnn nnnnnnnnnn      9960
     nnnnnnnnnn nnnnnnnnnn nnnnnnnnnn nnnnnnnnnn nnnnnnnnnn nnnnnnnnnn     10020
     nnnnnnnnnn nnnnnnnnnn nnnnnnnnnn nnnnnnnnnn nnnnnnnnnn nnnnnnnnnn     10080
     nnnnnnnnnn nnnnnnnnnn nnnnnnnnnn nnnaggattc tagttttgca ggaagtctaa     10140
     tgtaattttt gcaattcaag acgtttcgat gactattcaa gatctggatg aaaaatttta     10200
     aaaaacgatg atatactaaa cttgtcaagt ttgtaacaag acaaatatta aaaataaaaa     10260
     agagtatttg tcatggatac aaaaattatg gaacaatttc atgaaatgga tataactatg     10320
     ttatctagta ttgaaggagg caagaataat tggcaaacta atgtcttaga aggtggtggt     10380
     gctgcttttg gtggctgggg gctagggaca gctatttgtg ctgcgagtgg tgttggagca     10440
     ccatttatgg gagcatgtgg atacatagga gctaaatttg gtgtggatct ttgggcagga     10500
     gtaacagggg caacgggtgg attttaataa aaggagactt gtatgaatac ttattgtaat     10560
     ataaatgaaa caatgctgag tgaggtttat ggaggtaatt ccggaggagc agctgtagtt     10620
     gctgctttag gttgtgcagc gggtggagtg aaatatggga gacttctagg accatggggc     10680
     gctgcaatag gaggaattgg aggagcagtg gtttgtggat atttagccta taccgctaca     10740
     tcataaaaat gaaagctaaa ttttatgaag gctatattct ttattattct cttcgctttt     10800
     caaacctatc ttatttatct atccataagt atctccgata aaaaacaaaa gactattgaa     10860
     ttaacatcat tgaattgttt tgtcatatta tttctaatct atgataaatt aatttttctc     10920
     tttattgcct atgttttttt gataattttt atattaaact tgttccgtaa ctgaaaagtg     10980
     atatactata tggatacaaa aatgatgtca caatttgcag ttatggataa tgaaatgctt     11040
     gcttgcgttg aaggtggaga tattgattgg ggaagaaaaa ttagttgtac agcaggggtt     11100
     gcatatggcg caattgatgg gtgtgcaaca acggtttgac atttctattg ggaccatttg     11160
     ctataggaat aggtgtaact ggtgctgcag gtggagctat acttggaggt gtagcctatg     11220
     cagcaatatg ttggtggtaa ttatggattt taaaagtttt attattggtt tagtagttgg     11280
     tatatttggt ccttatatgg atgacttaat tagaaaaata ttttcaaaat cttccaaaaa     11340
     ggatacggat agtactctct aaaaaataaa tttctcccct gtatttgcta gcttaattta     11400
     caggggagtt tctttaatat tgtttcgcct gtcaaaatga tatgtgatag caggatgaaa     11460
     agtctacaaa caagttggta tcaatacaat ataaagagga aagtatgttt ttaatgctta     11520
     ctttttaaat tttttaacaa ttcaagatgt ttcgatgaca attcaagatt tggatgaaaa     11580
     attttaaaaa acaatgatat actaaacttg tcaaagttgc aacgggtgct gctacattat     11640
     gttaaaaatc gctcttgatt gataagctgg atttgttagg aaaggagtaa ataattatgg     11700
     ataagaaaaa gatagtttcg actataatat gtatagtatt tcttgtagtg tcagtagata     11760
     atttttttag agacttaacc ccgttactgt tcattttaaa tattattggc ctgtcttgct     11820
     tttcagtgct aacatacatt aacataaaag agatactctt aaatataagt aaatgatgat     11880
     ttggttagtc ctagaaccaa tcaacttatg tttatcggct tggcagattt tatgtttgtc     11940
     atttgtttgt atagaggtat ttcagaaaca gaattctatc aacaactaat cgcttatata     12000
     ggtgtattct ctgcttgttt atcacgcttc tgctcatgtg gggcttgaag tattataaaa     12060
     agtagctttc tatccttttc tgacaggata tttgagtaga aggctctatt aaattgttag     12120
     tgaaataaat gaatggaggt atttaatatg aaatacagat tattttttgt tattttcttg     12180
     agtagtgtgt tggatattct tttagggaca tttttacaaa tctctatcgt atctattggg     12240
     tggcttgttt tttacagtgg tttgtttgaa gcaggagttt tccttcttgc taataaaggg     12300
     gtggcggtaa aaatcaagga agtagatatt cgaaatcgct ttaaatttat ttttggaaaa     12360
     accttatggt ttcaaattct tttgctcatc tttttgataa tcaaacttta tcttggtttg     12420
     gatgcgaggt tgattttatt ctatggacat attttcattg tctttaatgc cttaatgtat     12480
     ctattatcta gtagtcaggt tagccttaaa aaaaacaaac tgtcttctta atcttacagc     12540
     agtagagcct gacaaggtga ggtcatagta gggaggattt ctatgaaaaa gtatcagctt     12600
     ctattcaaaa caagtgcaat tttatcctac ctatttttcg tatttggtct ttctcagctg     12660
     acgcttatcg tccaaaacta ttggcaattt tcttctcaga taggcaattt attctggatt     12720
     caaaatatct tgagtttact ttttattgga gtcatgattg tggttcttgt taagacaggc     12780
     catggttatc tcttccgcat tccaagaaaa aaatggcttt ggtattcgat tttgacagta     12840
     ttagtggtag tgttccagat ctcttttaac gttcagacag ctaaacatgt tcagtcaact     12900
     gcggaaggtt gggctgtatt gattggttat agtgggacta actttgcaga gctaggtatt     12960
     tatatagccc tgttctttct ggttccactg atggaagaat tgatttatag aggactactg     13020
     caacatgctt tctttaagca ttcgcgattt ggtcttgatt tgcttcttcc ttctatttta     13080
     tttgctctcc ctcatttttc aagcctgcct agtctgttag atatcttcgt ctttgcaaca     13140
     gttggaatca tctttgctgg tttgacccgc tataccaaga gcatttatcc atcctatgcg     13200
     gtgcatgtga tcaataatat tgtagcgacc ttcccgtttt tgctcacttt tctacatagg     13260
     gtcttggggt aaaaaaacaa aaggcttgct tttcagccat agaggaggtc atcatgtata     13320
     aacacttatt tttcctagat tccaaaactt tagatcggtt gacaccctat attctagtct     13380
     tggcttctga caccattgct tttaatgttt ttgtgctaac ctttgtatct gcggtggttt     13440
     ttaatttcct aaattccatg ctagctttaa tggctatatt cataggggct ggctatgtgg     13500
     tcggattttg gttactaata ctcaatgaaa atcaaagagc aaactaggaa actagccgca     13560
     ggctgtactt gagtacggca aggcgacgtt gacgtggttt gaatttgatt ttcgaagagt     13620
     ataaaatggt ttgttttgga aaggctagaa ctaaaggatg acgcgtagga agtctgtttg     13680
     gtgaggagga tagttttatg gagttttttg ataaatttca tgccttatgc tttggatttt     13740
     tagtactaat aatcgttatt acagttcctt atacgattaa ccatggggat ttttttcaaa     13800
     atgaatctgc attgattatt gtaagttttc ttgtaacctc gctgagtgtt gcttatgcta     13860
     gaaaatttga aatgatttct tttgggatgt taagcaagaa agagcttttg cttttcattg     13920
     caatctttct tctaagtgtg cttgagacgc tggtttatat tcatttcttc gctatttctt     13980
     ctggcgcagg agttcaacac ttggcggaag tcagcagagg aatttctctg tctttgattt     14040
     tgactacctc agtttttggc cccatccagg aggaactcat tttcagagga cttcttcaag     14100
     gtgcggtttt tgacaactct tggttagggc ttgtgctaac ttcctctctc ttttctttca     14160
     tgcatggacc ttctaatgta ccttcgttta ttttttatct acttgggggc ttgttactgg     14220
     gctttgctta taaaaagagc caaaatttgt gggtttctac tctagtccac atgttttaca     14280
     acagttggcc actcttaact tatttataa                                       14309
//
