# Supplementary material for: Genomic analyses of pneumococci reveal a wide diversity of bacteriocins – including pneumocyclicin, a novel circular bacteriocin
Source: BMC Genomics. 2015 Jul 28;16(1):554. doi: 10.1186/s12864-015-1729-4 (PMC4517551; doi:10.1186/s12864-015-1729-4)
Supplement: Additional file 9: — Sequence and annotation files for blp cassette prototypes. [file 12864_2015_1729_MOESM9_ESM.zip › blp_prototype21_Taiwan23F-15.fasta]

>blp_cassette_prototype21_Taiwan23F-15
ctagtttgctctttgattttcattgagtattaacttggtcttgacttggtcaaagtggaa
gcggtcataggcccgccaagcggcgcgagttggagcatctggatcaagagcgctgagtcc
catgagaagactggaagtctggtaaaatttttccaattcaatcaagaatcgattatccac
tgtttcagccttggctagaaaaccaagaatagagtttaattgctcctgaaagcggacgtc
gtcagcgcttgcctgtttgcatgcttggtaggctttgtttaagtcagtaatcaaagtatg
agctcttttgatggggtctgtatctgtcatgggaatgcctcctttaatctgggtgccagt
cttacttctggcaactgtgttttgatactgttagtttatcacttttaattcttttttttt
attcaaatctttaattgtcattgaaatgtcttgaattgcgctgagtgaattttatgataa
aatagttgtaagctcatcatgatgttgtagaaaataatccttttaggagttttcaaagac
tgtttaggattgggtgggcttgggctagaccttttctgttattcttttcttaggaggaga
atccaatgaaacatatgattattcagacacagaaagcagtctataaagtaaacatcgacg
atatctactatatccaaacacatccaactaaagcccataccgtacagattgttacagaaa
aagctagttttaatatgcttcaaaatttaagtaatcttgagaaccaatgtggggaaacct
tgatgagatgtcatcgaaattgtttggttaatcttgataaattaaaatcgattgattttc
aagaaagaatcctttttctcggagaagaaggtcaatacgctgtcaagtatgccagacgtc
gctatagagaaattcgtcaaaaatggttaaaacaaggagagtaaaaagatgagaatattt
gttttagaggatgatttttcccaacagactaggattgaaacgacgattgagaaactcttg
aaggaacatcatatcactcccagctcttttgaggtatttggcaagccagaccaactgctg
gcagaggtgcatgagaagggggcccatcagctattctttttggatattgagattcgaaat
gaggagatgaaggggctggaagtggctagaaagattcgggaacaagacccctatgccctg
attgtctttgtgacgactcactcggagtttatgcccctgtcctttcgctaccaagtgtct
gctctggactatattgataaggccctttcggcagaggagtttgaatctcgaatcgagaca
gctctcctctatgccaatagtcaagatagtaaaagtctggcggaagattgcttttacttt
aaatcaaaatttgcccaatttcagtatccttttaaagaggtttactatctcgaaacatcc
ccaagaccccatcgtgttattctctataccaagacagacaggctggaatttacagcgagt
ttagaggaggttttcaagcaggaaccccgtctcttgcagtgccatcgctcttttctcatc
aatcctgcaaatgtggtgcatttggataagaaagaaaaactccttttctttcccaatggt
ggaagttgtctgatcgcgcgttataaggtcagggaagtgtctgaggctattaataactta
cactgagctaggagagtttatgaacattgcttggatattgttgtatgcacttgttattaa
tggactagaaattgtcattttctttaaagtagatggaattggtctcactttcgatagaat
ttttaaggcctttcttctgaaatttcttctagggatcatttttacgacttttcaattttt
ggctgtaagtaaatatttgtcctattttatagaacctttgttcggtataggtctatcttt
cttattgttaagagggcttcctaaaaaaatccttattttttatggtctcttcccaatgat
attagtagagctcttttacagaggtgtttcctattttgtgcttccatttttggggcaagg
aattgtagatggggatggcaatcctatctttttattgattatgatattcgtttgcttcat
agttttagtctttttgaaatggttagactatgatttcactagattgagaagggagtttct
agatacaggttttcaaaagtctcttactaagattaactgggcaatgggggcttattatct
agtgatgcaaagtctatcttaccttgaatatgaacaaggtattcaatcaacgactgttcg
ccatctcatcctagtgttttacctactcttttttatggggggtatcaagaaattggatac
ctatttgaaggaaaaacttcaggaggaactgaaccaagagcagaccttgcgctacagaga
tatggaacgctatagtcggcatatagaggagctttacaaggaagtacggagctttcgtca
tgattataccaacctcttgactagcttacgtctgggcattgaagaggaggatatggagca
gataaaagaggtctatgacttggtcttaaaggattctagtaaaaaattgcaggacaataa
atatgacctgggccgattggtgaatgttcgggatcgtgccctcaaaagtctcctagctgg
aaaatttataaaagctagagaaaaggacattgtctttaatgtcgaagttcctgaagagat
tcaggttgaggggatgagactgcttgattttctaaccattgtgtctatcctttgtgataa
tgctattgaagctagtgcagaggccagtcaacctcatgtttcaatcgcctttttaaaaaa
tggagcacaggagacttttatcattgaaaactccatcaaagaagagggcatcgatatttc
tgaaatcttctcctttggagccagttctaaaggggaggagagaggagttggtctctatac
cgtcatgaagattgtggaaagccatcctaataccagtctaaataccacctgtcaaaatca
agtctttcgtcaggtacttactgtgatacatgcagaatgataaaaaacaagaccgagagt
tcttgtttctcggtattgtttttatagctgaataggtagttcaagtgcttttgtgatttt
aaatttacttaaaattgtttcatgtaagagttcttcccaccatcctccacctgtaatttg
gttgagttcggtagttgttagttcttgaaatgaagttaggttttgtttcttatccatgtt
atgattctcctttttgataagataataaatagttatagagtgttatctgaaaattaatca
gaatgggttaaaattttatctttgaaataatcaaaatatgttttctttgcagttacacta
gtgacgcgaccttgtaagccatattggatgagtttactatcctcattagatagttttgca
agagcggttaatttaaagagattgccttgctctgttctggtaggagtttgatcaattgtc
tgaagttggccgatgatggtaatgccgtgatttccaatcttctccagttttaatcttaca
gtttgtcctttatctagtagaggtagatagtcagaagctacgtagtaagtgattagtact
tctcttgtatctgtgatgatagggaatatttgagcaatttctgtaccagttggaattcta
ttttcaccttcaaattcgctgttcagatgaacgatacctttacttggagcggttaaggta
ttgttttctaagcgctgtgtcgcttgatctagttgtacttttaattctgttaattggttc
tccacggttagttgttgctgtgaggctgtttgtaaaaactgagtgcggagtacttcaatt
ttggttgctaaactattatcataagttgctacacttccgataccagcttgctgaattttg
aggcttgcgatagatgattcaagacctgcaatactttgattaatttgagataaaaatggc
tcctctgccgttccttgtgtttgtccttgtgaggctacaagataacgattcaaaattgac
tggtgtggattgctagttggtaagcgtgctctgttatttatgatagcatctctcagctct
tgatattctccaatttgttgttgaacttttgtaatttcttgttcgatggctgatgaactg
ctattggcaagattagcttgatttgaaacctcagtgttagtctttgtgatacccagttca
atatcatgggattgtttagtaaaattcataaaggtattatggtagccaaattcatcctcg
ccagaaaaaagatcagtcgctttttctaagctttgtttcaaaattccaagtccttctttt
tgcttctcaagtctttgtaattgagttgctaaggcagttttctgactttcttccattgtt
tcagagtatttgatgagtaagtcccctttttcaactacttgatttgccactaaatgatta
gcaaggataggattatcactggttgactgaatagatgaaatgacacttgtaggggcgatt
tctccttgggaagtgacagtaatttcttttgtggcaacaagggagaaaatcaagatgaaa
gtaaatagtaatgaaagaggtataattaacactgtcgcatagttatggtaacgtctctga
taaaactcgacgcttctaaaaagattaggattcatgacattctccttatttattgaatag
atgatggtagaaaccttgcgcctgcattaactcttggtggctaccaactttaatgatttt
cccctggtcaagaacaatgacacggttggttcgttcggctatactgagacgatgggctac
aaagagaatggttttatcagttagggacataagattatctataacttttttctcagtcaa
gacatcaagaccgctagtagcttcatctagtattaaaacaggagatttagttaaaagagc
acgagcgagagcgattcgttgcttctgtcctcctgatagaccagctccatcagagagctg
agtttgatagcccataggcattctttcaatgtcttgacggatttcagctacttcacaagc
ttttagaatatcttcttgactaatcatatgattaccgcccaaggttaagttttccaaaat
agagccattaaagatataggcttgttggggtaggtaattaatatgacggcgcaagacttt
tttatcaatgtttttaatatcctgatgattgatggaaatatgccctttgtagggttcaaa
gaaattgacaatcattttggctaaagttgttttaccagaaccactaactccaactaggct
aaccttatctccttgtttaatcgtgagattaatatctgttaaggtatctcgtccaaaacc
atacttataagaaaggtcatcaaattcaatatcgcccatcaaaaaatgtgaatgaacagg
gttttcttgaacttgaaattcagattcgactagatagacttcgttcaaacggttattagc
gaccttcgcagattggagtttggtttggaggttgataatattttccataggagttgtaaa
gtaagaaaaaagtgtgttaaaggtaatcagctgaccgatagaaattttacttgacatgac
taattgagcgccaaaccataggataaggatattcagaactaattttgttccctgctttaa
actcgtttgtaaaatagaatatttactgagcttaaaggatttttccaaataatctacaaa
ttcgctgtctatattttgatagcgattttcttcactcgtgagcgactttatagtttcaat
cccgttgatattttcgataatggcagagctaaccatagaattactttgcatgacatcatg
gttcattttttcgaaaggtttcataaaagaaaagatgatgaacatgtatataggaatgga
aataagagaaagaaggaagagattagggttttgtgccagcaagactccccctacaagaat
cagaatagaaacatccagaaaaagagaaagaatggtagaagccaaggcatctataataga
gttagcatctgtgaaccgtgaaatgatttctcctgtacgacgtgtcgcaaagaaagacat
gggaagttcaaaaatatggcgaatataggataaaatcacatcaatgcttaatctctggct
cagaacggttaggagataatctctggagaagctcatgacttgttggaggatataggtgat
aaccagaccaactgagatgattcctaaagttgatttcatctgatttggaatgtattcatc
caagattccttggagatagtaagaaccacctatattgataatagtgaccaataagcttga
gagaacaatgtaagcaatgagagatttttgtttgaaaatcagaggaaggaagcttgctta
gtagaccattctttttatctttatggggttgatagctgggtttggtagctagaaaaatag
ctactccagtccattcatagaaaaagcgttcttttgacattttagtgatttttacagaag
ggtcaggatcatcaataatcagatagtctttctttgtttgatagacaacatagtaatgtt
ggagttttccttctttgttaacgtgaacgataaatggataggggacatcactcatgtcaa
agagcgttttatctgcttgaacaggtcttgtttcaaagcccatttcatcagcggctttta
caatgccaagagcagtcgtcccttctttattggtctttgcaagttctctcaagtgagcta
gagaaaaatctgaaccatagaatttagcaatcgaggctaaggcagcgacaccacagtctc
tcgcatctatttgaggaacaaatgtacgtttataagaagtcattggcaattcctttcata
tagtggataggtctattatgtcataaaactaagttcatattttatgaaatcttgaatagt
cattaaaacttcctgaatggtaaaaaagtgattagaaattattttttttaaacatttaga
ggtggcttgaaatagaggtggcttgaaataaaaaagctaattcaagacgtttcgatgaca
attcaagatctggatgaaaaattttaaaaaacgatgatatactaaacttatcaaagttac
aacaagacaaaaataaaaaaagaaaaaaggagtatttgtcatgaatacaaaaatgatgga
acaattttctgttatggataatgaagaactcgaaatagttagtggaggaagaggcaattt
aggatctgcaatcggtggttgtattggagcagtactattagctgctgcgactggtccgat
aactgggggagcagcaacacttatttgtgtaggttcaggaattatgtcctctttgtaaga
ttatgattcttaaatatagtattattatcgctattaatttactgtcttatttacttactt
acaaaatatcaaagttatctaagaatgatgagaataagatagttagcaaaattttaatta
tattatcaatcgtttatgtaatcgttgatgctttacttagttgatggattggtaggaata
aaaaacttaactataaactattatttactaatattttttgctttctgcaagttaataaat
agtatagtaaaactttttattgcaaggagaataacgaaattaagatattttagatactca
agattattgaaatcttagactaaaaaataggtactgctacctttaagaagatagtagacg
tgtatacttttttaagaaaatcaaaaagatactataaaaaatctatttgtttattgaatt
taagactttggtaacaaattgaaaataaaaaggaggtattcatcatgaatacaaaaatgt
tgtcacagttagaggttatggatactgaaatgcttgcgaaagttgaaggggggtatagct
ccactgattgtcaaaatgcactgattacaggagtcactacgggaattataactggtggaa
ctggagcaggtttggccactttaggagtagctggacttgctggtgcatttgttggagcac
acattggtgcaattgggggtggattaacatgcttaggaggtatggttggtgataaattgg
gactaagttggtaagacttatagtaaaattatgaggattctattctgatttattttagtt
ttttaaaaaaggagtatttgtcatggatacaaaaatgatgtcacaattttctgttatgga
tactgaaatgcttgcttgcgttgaaggtggcggatgcaattggggagattttgccaaagc
aggtgttggaggagcagcagcaagaggtcttcaactaggcattaaaacaggaacatggca
aggtgcagcaactggtgctgcgggtggagctatacttggaggtgtagcctatgcagcaac
atgttggtggtaattatggattttaaaagttttattattggtttagtagttggtatattt
ggtccttatatggataatttaattagaaaaatattttcaaaatttcccaaaaaggataca
gatagtaccccctaaaaaataaatttctcccctgtatttgctagcttaatttacagggga
gtttctttaattttgtttcgcctgtcaaaatgatatgtgatagcaggatgaaaagtctac
aaacaagttggtatcaatacaatataaagaggaaagtatgtttttcatgcttgctttttt
aatttttacaattcaagaggttttgatgaccatttatgatttgagtgatccaaggtcaaa
ataagtgctatactagcagtgtaaatgttcttgctcaactaagataaatcgcacatttag
gaggaaatcttatgaagaaaaaaatactgattattttcgttctgtatctaatcatgtcca
tctttctatatccgcttagggagagtgcttggtatcagctattttataccatagcctatg
tgattgcagttatgatctattttgctatcaataaaaagaaaggagaaaagaaatgaaaac
ttttcttgctaaaaaacggaacatcttccttgcgagattgttcttaggtcagttgccctt
gcttgtttctacttatctatttctatctcgtcagtttttaaatttttccgtagttttcca
atttcttttagtagttattaacttggcttctattttggttactgtttatctcactaggga
aatgaggataagagagtttgaagatgatgatttggttagtcctagaaccaatcaacttat
gttcatcggcttgacaggttttatgtctattatttgtttgtatagaggtatcacagcagg
agaatcctaccaacaaataatcgcttatattggcgctgttctctgcttaatcatcatgct
tctgctcatgtggggcttgaagtattataaaaagtagagcttaatgaagtataaaagaaa
agggtaagtgtttttgcaatacttacccttttataatagattccctgcgaaacaaaatat
ggnnnnnnnnnnnnnnnnnnnnnnnnnnnnnnnnnnnnnnnnnnnnnnnnnnnnnnnnnn
nnnnnnnnnnnnnnnnnnnnnnnnnnnnnnnnnnnnnnnnnnnnnnnnnnnnnnnnnnnn
nnnnnnnnnnnnnnnnnnnnnnnnnnnnnnnnnnnnnnnnnnnnnnnnnnnnnnnnnnnn
nnnnnnnnnnnnnnnnnnnnnnnnnnnnnnnnnnnnnnnnnnnnnnnnnnnnnnnnnnnn
nnnnnnnnnnnnnnnnnnnnnnnnnnnnnnnnnnnnnnnnnnnnnnnnnnnnnnnnnnnn
nnnnnnnnnnnnnnnnnnnnnnnnnnnnnnnnnnnnnnnnnnnnnnnnnnnnnnnnnnnn
nnnnnnnnnnnnnnnnnnnnnnnnnnnnnnnnnnnnnnnnnnnnnnnnnnnnnnnnnnnn
nnnnnnnnnnnnnnnnnnnnnnnnnnnnnnnnnnnnnnnnnnnnnnnnnnnnnnnnnnnn
nnnnnnnnnnnnnnnnnnnnnnnnnnnnnnnnnnnnnnnnnnnnnnnnnnnnnnnnnnnn
nnnnnnnnnnnnnnnnnnnnnnnnnnnnnnnnnnnnnnnnnnnnnnnnnnnnnnnnnnnn
nnnnnnnnnnnnnnnnnnnnnnnnnnnnnnnnnnnnnnnnnnnnnnnnnnnnnnnnnnnn
nnnnnnnnnnnnnnnnnnnnnnnnnnnnnnnnnnnnnnnnnnnnnnnnnnnnnnnnnnnn
nnnnnnnnnnnnnnnnnnnnnnnnnnnnnnnnnnnnnnnnnnnnnnnnnnnnnnnnnnnn
nnnnnnnnnnnnnnnnnnnnnnnnnnnnnnnnnnnnnnnnnnnnnnnnnnnnnnnnnnnn
nnnnnnnnnnnnnnnnnnnnnnnnnnnnnnnnnnnnnnnnnnnnnnnnnnnnnnnnnnnn
nnnnnnnnnnnnnnaggattctagttttgcaggaagtctaatgtaatttttgcaattcaa
gacgtttcgatgactattcaagatctggatgaaaaattttaaaaaacgatgatatactaa
acttgtcaaagttacaacaagacaaaaattaaaaataaaaaagagtatttgtcatggata
caaaaattatggaacaatttcatgaaatggatataactatgttatctagtattgaaggag
gcaagaataattggcaaactaatgtcttagaaggtggtggtgctgcttttggtggctggg
ggctagggacagctatttgtgctgcgagtggtgttggagcaccatttatgggagcatgtg
gatacataggagctaaatttggtgtggatctttgggcaggagtaacaggggcaacgggtg
gagtgaaatatgggagacttctaggaccatggggcgctgcaataggaggaattggaggag
cagtggtttgtggatatttagcctataccgctacatcataaaaatgaaagctaaatttta
tgaaggctatattctttattattctcttcgcttttcaaacctatcttatttatctatcca
taagtatctccgataaaaaacaaaagactattgaattaacatcattgaattgttttgtca
tattatttctaatctatgataaattaatttttctctttattgcctatgtttttttgataa
tttttatattaaacttgttccgtaactgaaaagtgatatactatatggatacaaaaatga
tgtcacaatttgcagttatggataatgaaatgcttgcttgcgttgaaggtggagatattg
attggggaagaaaaattagttgtgcagcaggggttgcatatggcgcaattgatgggtgtg
caacaacggtttgacatttctattgggaccatttgctataggaataggtgtaactggtgc
tgcaggtggagctatacttggaggtgtagcctatgcagcaatatgttggtggtaattatg
gattttaaaagttttattattggtttagtagttggtatatttggtccttatatggatgac
ttaattagaaaaatattttcaaaatcttccaaaaaggatacggatagtactctctaaaaa
ataaatttctcccctgtatttgctagcttaatttacaggggagtttctttaatattgttt
cgcctgtcaaaatgatatgtgatagcaggatgaaaagtctacaaacaagttggtatcaat
acaatataaagaggaaagtatgtttttaatgcttactttttaaattttttaacaattcaa
gatgtttcgatgacaattcaagatttggatgaaaaattttaaaaaacaatgatatactaa
acttgtcaaagttgcaacgggtgctgctacattatgttaaaaatcgctcttgattgataa
gctggatttgttaggaaaggagtaaataattatggataagaaaaagatagtttcgactat
aatatgtatagtatttcttgtagtgtcagtagataatttttttagagacttaaccccgtt
actgttcattttaaatattattggcctgtcttgcttttcagtgctaacatacattaacat
aaaagagatactcttaaatataagtaaatgatgatttggttagtcctagaaccaatcaac
ttatgtttatcggcttggcagattttatgtttgtcatttgtttgtatagaggtatttcag
aaacagaattctatcaacaactaatcgcttatataggtgtattctctgcttgtttatcac
gcttctgctcatgtggggcttgaagtattataaaaagtagctttctatccttttctgaca
ggatatttgagtagaaggctctattaaattgttagtgaaataaatgaatggaggtattta
atatgaaatacagattattttttgttattttcttgagtagtgtgttggatattcttttag
ggacatttttacaaatctctatcgtatctattgggtggcttgttctttacagtggtttgt
ttgaagcaggagttttccttcttgctaataaaggggtggcggtaaaaatcaaggaagtag
atattcgaaatcgctttaaatttatttttggaaaaaccttatggtttcaaattcttttgc
tcatctttttgataatcaaactttatcttggtttggatgcgaggttgattttattctatg
gacatattttcattgtctttaatgccttaatgtatctattatctagtagtcaggttagcc
ttaaaaagaacaaactgtcttcttaatcttacagcagtagagcctgacaaggtgaggtca
tagtaggaagaatttctatgaaaaagtatcaacttctattcaaaataagtgcagttttct
cttacttatttttcgtatttggtctttctcagatgacgcttattattcaaaattattggc
aattttcttcccagattggcaatttcgtctggattcaaaatttcttgagtttgctattta
gcggagtcatgatttggattctggttaagacaggtcatggttatctctttcacattccaa
gaaaaaaatggctttggtattcgattttgacagtattagtggtagtgctccagatctctt
ttaacgttcagacagctaaacatgttcagtcaactgctgaaggttgggctgtattgatcg
gttatagtgggaccaactttgctgagctaggtatctatataactttgttctttctgactc
cacttatggaagagctaatctatagaggattactgcaacacgccttttttaagcattcga
gatttggccttgatttgcttcttccgtcaattttatttgctcttcctcatttttcaagcc
tgcctagtttgttagatatcttcatctttgcaacatctggcatcatctttgctggtttga
cccgctataccaagagcatttatccttcctatgcggtgcatgtgatcaataatattttcg
caacattaccatttttgctgacttttttacatagggtcttggggtaaaaaaacaaaaggc
ttgcttttcagccatagaggagattatcatgtataaacacttatttttcctagattccaa
aaccttagactggttgacgccctatattctagtcttggcttctgacaccattgcctttaa
tgtttttgtgctaacctttgtgtctgcggtgatctttaatttcctaaattccatgctagc
tttaatggctatattcataggggctggctatgtggtcggattttggttactaatactcaa
tgaaaatcaaagagcaaactaggaaactagccgcaggctgtacttgagtacggcaaggcg
acgttgacgtggtttgaatttgattttcgaagagtataaaatggtttgttttggaaaggc
tagaactaaagaatgacgtgtaggaagtctgtttgttgaggaggataattttatggagtt
ttttgataaatttcatgccttgtgttttggatttttagtactaataattgtcattacagt
tccttatacgattaaccatgaggttttttttcaaaatgaatctgcattgattcttgtaag
tcttcttgtaacctcgctgagtgttgcttatgctagaaagtttgaaatgatttcttttgg
gatgttaagcaagaaacaacttttgcttttcattgcaatctttcttctaagtgtacttga
gacgctggtttatattcatttcttcgctgtttcttctggctcaggggtccaacacttggc
ggaagtcagcagaggaatttccctgtctttgattttaactacctcagtttttggccccat
ccaggaggaactcattttcagaggacttcttcaaggtgcggtttttgacaattcttggtt
agggcttgtgctaacttcctctctcttttctttcatgcatggaccttctaatgtcccttc
gtttattttttatctacttgggggtttgttgctgggctttgcttataaaaagagtcaaaa
cctatgggtttctactctagtccatatgctttacaacagttggccactcttatattattt
ataa
