# Supplementary material for: Genomic analyses of pneumococci reveal a wide diversity of bacteriocins – including pneumocyclicin, a novel circular bacteriocin
Source: BMC Genomics. 2015 Jul 28;16(1):554. doi: 10.1186/s12864-015-1729-4 (PMC4517551; doi:10.1186/s12864-015-1729-4)
Supplement: Additional file 9: — Sequence and annotation files for blp cassette prototypes. [file 12864_2015_1729_MOESM9_ESM.zip › blp_prototype21_Taiwan23F-15_annotation.embl]

FT   source          1..14404
FT                   /organism="Streptococcus pneumoniae"
FT                   /mol_type="genomic DNA"
FT                   /strain="Taiwan23F-15"
FT   CDS             complement(1..330)
FT                   /gene="blpT"
FT                   /inference="ab initio prediction:Prodigal:2.60"
FT                   /codon_start=1
FT                   /transl_table=11
FT                   /product="hypothetical protein"
FT                   /colour=10
FT   CDS             606..944
FT                   /gene="blpS"
FT                   /gene_synonym="spiR1"
FT                   /inference="ab initio prediction:Prodigal:2.60"
FT                   /codon_start=1
FT                   /transl_table=11
FT                   /product="LytTR DNA-binding domain protein"
FT                   /colour=9
FT   CDS             949..1686
FT                   /gene="blpR"
FT                   /gene_synonym="spiR2"
FT                   /inference="ab initio prediction:Prodigal:2.60"
FT                   /codon_start=1
FT                   /transl_table=11
FT                   /product="response regulator"
FT                   /colour=9
FT   CDS             1700..3040
FT                   /gene="blpH"
FT                   /gene_synonym="spiH"
FT                   /inference="ab initio prediction:Prodigal:2.60"
FT                   /codon_start=1
FT                   /transl_table=11
FT                   /product="histidine kinase"
FT                   /colour=9
FT   CDS             complement(3082..3237)
FT                   /gene="blpC"
FT                   /gene_synonym="spiP"
FT                   /inference="ab initio prediction:Prodigal:2.60"
FT                   /codon_start=1
FT                   /transl_table=11
FT                   /product="peptide pheromone"
FT                   /colour=9
FT   CDS             complement(3294..4655)
FT                   /gene="blpB"
FT                   /gene_synonym="spiD"
FT                   /inference="ab initio prediction:Prodigal:2.60"
FT                   /codon_start=1
FT                   /transl_table=11
FT                   /product="bacteriocin secretion accessory protein"
FT                   /colour=3
FT   CDS             complement(4666..6291)
FT                   /gene="blpA ORF2"
FT                   /gene_synonym="spiBC"
FT                   /inference="ab initio prediction:Prodigal:2.60"
FT                   /codon_start=1
FT                   /transl_table=11
FT                   /product="ABC transporter; ATPase domain and transmembrane
FT                   region"
FT                   /colour=3
FT   CDS             complement(6236..6823)
FT                   /gene="blpA ORF1"
FT                   /gene_synonym="spiA"
FT                   /inference="ab initio prediction:Prodigal:2.60"
FT                   /codon_start=1
FT                   /transl_table=11
FT                   /product="ABC transporter; C39 protease domain"
FT                   /colour=3
FT   CDS             7121..7318
FT                   /gene="blpI"
FT                   /gene_synonym="pncA"
FT                   /inference="ab initio prediction:Prodigal:2.60"
FT                   /codon_start=1
FT                   /transl_table=11
FT                   /product="class II bacteriocin precursor"
FT                   /colour=7
FT   CDS             7785..8054
FT                   /gene="blpJ"
FT                   /gene_synonym="pncD"
FT                   /inference="ab initio prediction:Prodigal:2.60"
FT                   /codon_start=1
FT                   /transl_table=11
FT                   /product="class II bacteriocin precursor"
FT                   /colour=7
FT   CDS             8123..8353
FT                   /gene="blpK"
FT                   /gene_synonym="pncE"
FT                   /inference="ab initio prediction:Prodigal:2.60"
FT                   /codon_start=1
FT                   /transl_table=11
FT                   /product="class II bacteriocin precursor"
FT                   /colour=7
FT   CDS             8772..8936
FT                   /gene="pncG"
FT                   /inference="ab initio prediction:Prodigal:2.60"
FT                   /codon_start=1
FT                   /transl_table=11
FT                   /product="membrane protein with putative function in
FT                   immunity"
FT                   /colour=4
FT   CDS             8933..9337
FT                   /gene="blpL"
FT                   /gene_synonym="pncH"
FT                   /inference="ab initio prediction:Prodigal:2.60"
FT                   /codon_start=1
FT                   /transl_table=11
FT                   /product="membrane protein with putative function in
FT                   immunity"
FT                   /colour=4
FT   mobile_element  9398..10359
FT                   /gene="ISSpn7"
FT                   /inference="identification by IS Finder
FT                   (https://www-is.biotoul.fr/)"
FT                   /colour=12
FT   CDS             10494..10841
FT                   /gene="blpMN1"
FT                   /inference="ab initio prediction:Prodigal:2.60"
FT                   /codon_start=1
FT                   /transl_table=11
FT                   /product="class II bacteriocin precursor"
FT                   /colour=7
FT   CDS             10860..11069
FT                   /gene="blpP"
FT                   /gene_synonym="pncK"
FT                   /inference="predicted by Prodigal with different settings"
FT                   /inference="indirect experimental evidence for function in
FT                   immunity (Dawid et al., 2007)"
FT                   /codon_start=1
FT                   /transl_table=11
FT                   /product="membrane protein with function in immunity"
FT                   /colour=4
FT   CDS             11085..11234
FT                   /gene="blpO"
FT                   /gene_synonym="pncV"
FT                   /inference="ab initio prediction:Prodigal:2.60"
FT                   /codon_start=1
FT                   /transl_table=11
FT                   /product="class II bacteriocin precursor"
FT                   /colour=7
FT   CDS             11792..11971
FT                   /gene="pncM"
FT                   /inference="predicted by Prodigal in other strains"
FT                   /codon_start=1
FT                   /transl_table=11
FT                   /product="membrane protein with putative function in
FT                   immunity"
FT                   /colour=4
FT   CDS             12243..12626
FT                   /gene="blpX"
FT                   /gene_synonym="pncN"
FT                   /inference="ab initio prediction:Prodigal:2.60"
FT                   /codon_start=1
FT                   /transl_table=11
FT                   /product="membrane protein with putative function in
FT                   immunity"
FT                   /colour=4
FT   CDS             12678..13367
FT                   /gene="blpY"
FT                   /gene_synonym="pncO"
FT                   /inference="ab initio prediction:Prodigal:2.60"
FT                   /codon_start=1
FT                   /transl_table=11
FT                   /product="CAAX amino terminal protease"
FT                   /colour=2
FT   CDS             13409..13642
FT                   /gene="blpZ"
FT                   /gene_synonym="pncQ"
FT                   /inference="ab initio prediction:Prodigal:2.60"
FT                   /codon_start=1
FT                   /transl_table=11
FT                   /product="membrane protein with putative function in
FT                   immunity"
FT                   /colour=4
FT   CDS             13793..14404
FT                   /gene="pncP"
FT                   /gene_synonym="SP0547"
FT                   /inference="ab initio prediction:Prodigal:2.60"
FT                   /codon_start=1
FT                   /transl_table=11
FT                   /product="CAAX amino terminal protease"
FT                   /colour=2
SQ   Sequence 14404 BP; 4013 A; 2061 C; 2763 G; 4655 T; 912 other;
     ctagtttgct ctttgatttt cattgagtat taacttggtc ttgacttggt caaagtggaa        60
     gcggtcatag gcccgccaag cggcgcgagt tggagcatct ggatcaagag cgctgagtcc       120
     catgagaaga ctggaagtct ggtaaaattt ttccaattca atcaagaatc gattatccac       180
     tgtttcagcc ttggctagaa aaccaagaat agagtttaat tgctcctgaa agcggacgtc       240
     gtcagcgctt gcctgtttgc atgcttggta ggctttgttt aagtcagtaa tcaaagtatg       300
     agctcttttg atggggtctg tatctgtcat gggaatgcct cctttaatct gggtgccagt       360
     cttacttctg gcaactgtgt tttgatactg ttagtttatc acttttaatt cttttttttt       420
     attcaaatct ttaattgtca ttgaaatgtc ttgaattgcg ctgagtgaat tttatgataa       480
     aatagttgta agctcatcat gatgttgtag aaaataatcc ttttaggagt tttcaaagac       540
     tgtttaggat tgggtgggct tgggctagac cttttctgtt attcttttct taggaggaga       600
     atccaatgaa acatatgatt attcagacac agaaagcagt ctataaagta aacatcgacg       660
     atatctacta tatccaaaca catccaacta aagcccatac cgtacagatt gttacagaaa       720
     aagctagttt taatatgctt caaaatttaa gtaatcttga gaaccaatgt ggggaaacct       780
     tgatgagatg tcatcgaaat tgtttggtta atcttgataa attaaaatcg attgattttc       840
     aagaaagaat cctttttctc ggagaagaag gtcaatacgc tgtcaagtat gccagacgtc       900
     gctatagaga aattcgtcaa aaatggttaa aacaaggaga gtaaaaagat gagaatattt       960
     gttttagagg atgatttttc ccaacagact aggattgaaa cgacgattga gaaactcttg      1020
     aaggaacatc atatcactcc cagctctttt gaggtatttg gcaagccaga ccaactgctg      1080
     gcagaggtgc atgagaaggg ggcccatcag ctattctttt tggatattga gattcgaaat      1140
     gaggagatga aggggctgga agtggctaga aagattcggg aacaagaccc ctatgccctg      1200
     attgtctttg tgacgactca ctcggagttt atgcccctgt cctttcgcta ccaagtgtct      1260
     gctctggact atattgataa ggccctttcg gcagaggagt ttgaatctcg aatcgagaca      1320
     gctctcctct atgccaatag tcaagatagt aaaagtctgg cggaagattg cttttacttt      1380
     aaatcaaaat ttgcccaatt tcagtatcct tttaaagagg tttactatct cgaaacatcc      1440
     ccaagacccc atcgtgttat tctctatacc aagacagaca ggctggaatt tacagcgagt      1500
     ttagaggagg ttttcaagca ggaaccccgt ctcttgcagt gccatcgctc ttttctcatc      1560
     aatcctgcaa atgtggtgca tttggataag aaagaaaaac tccttttctt tcccaatggt      1620
     ggaagttgtc tgatcgcgcg ttataaggtc agggaagtgt ctgaggctat taataactta      1680
     cactgagcta ggagagttta tgaacattgc ttggatattg ttgtatgcac ttgttattaa      1740
     tggactagaa attgtcattt tctttaaagt agatggaatt ggtctcactt tcgatagaat      1800
     ttttaaggcc tttcttctga aatttcttct agggatcatt tttacgactt ttcaattttt      1860
     ggctgtaagt aaatatttgt cctattttat agaacctttg ttcggtatag gtctatcttt      1920
     cttattgtta agagggcttc ctaaaaaaat ccttattttt tatggtctct tcccaatgat      1980
     attagtagag ctcttttaca gaggtgtttc ctattttgtg cttccatttt tggggcaagg      2040
     aattgtagat ggggatggca atcctatctt tttattgatt atgatattcg tttgcttcat      2100
     agttttagtc tttttgaaat ggttagacta tgatttcact agattgagaa gggagtttct      2160
     agatacaggt tttcaaaagt ctcttactaa gattaactgg gcaatggggg cttattatct      2220
     agtgatgcaa agtctatctt accttgaata tgaacaaggt attcaatcaa cgactgttcg      2280
     ccatctcatc ctagtgtttt acctactctt ttttatgggg ggtatcaaga aattggatac      2340
     ctatttgaag gaaaaacttc aggaggaact gaaccaagag cagaccttgc gctacagaga      2400
     tatggaacgc tatagtcggc atatagagga gctttacaag gaagtacgga gctttcgtca      2460
     tgattatacc aacctcttga ctagcttacg tctgggcatt gaagaggagg atatggagca      2520
     gataaaagag gtctatgact tggtcttaaa ggattctagt aaaaaattgc aggacaataa      2580
     atatgacctg ggccgattgg tgaatgttcg ggatcgtgcc ctcaaaagtc tcctagctgg      2640
     aaaatttata aaagctagag aaaaggacat tgtctttaat gtcgaagttc ctgaagagat      2700
     tcaggttgag gggatgagac tgcttgattt tctaaccatt gtgtctatcc tttgtgataa      2760
     tgctattgaa gctagtgcag aggccagtca acctcatgtt tcaatcgcct ttttaaaaaa      2820
     tggagcacag gagactttta tcattgaaaa ctccatcaaa gaagagggca tcgatatttc      2880
     tgaaatcttc tcctttggag ccagttctaa aggggaggag agaggagttg gtctctatac      2940
     cgtcatgaag attgtggaaa gccatcctaa taccagtcta aataccacct gtcaaaatca      3000
     agtctttcgt caggtactta ctgtgataca tgcagaatga taaaaaacaa gaccgagagt      3060
     tcttgtttct cggtattgtt tttatagctg aataggtagt tcaagtgctt ttgtgatttt      3120
     aaatttactt aaaattgttt catgtaagag ttcttcccac catcctccac ctgtaatttg      3180
     gttgagttcg gtagttgtta gttcttgaaa tgaagttagg ttttgtttct tatccatgtt      3240
     atgattctcc tttttgataa gataataaat agttatagag tgttatctga aaattaatca      3300
     gaatgggtta aaattttatc tttgaaataa tcaaaatatg ttttctttgc agttacacta      3360
     gtgacgcgac cttgtaagcc atattggatg agtttactat cctcattaga tagttttgca      3420
     agagcggtta atttaaagag attgccttgc tctgttctgg taggagtttg atcaattgtc      3480
     tgaagttggc cgatgatggt aatgccgtga tttccaatct tctccagttt taatcttaca      3540
     gtttgtcctt tatctagtag aggtagatag tcagaagcta cgtagtaagt gattagtact      3600
     tctcttgtat ctgtgatgat agggaatatt tgagcaattt ctgtaccagt tggaattcta      3660
     ttttcacctt caaattcgct gttcagatga acgatacctt tacttggagc ggttaaggta      3720
     ttgttttcta agcgctgtgt cgcttgatct agttgtactt ttaattctgt taattggttc      3780
     tccacggtta gttgttgctg tgaggctgtt tgtaaaaact gagtgcggag tacttcaatt      3840
     ttggttgcta aactattatc ataagttgct acacttccga taccagcttg ctgaattttg      3900
     aggcttgcga tagatgattc aagacctgca atactttgat taatttgaga taaaaatggc      3960
     tcctctgccg ttccttgtgt ttgtccttgt gaggctacaa gataacgatt caaaattgac      4020
     tggtgtggat tgctagttgg taagcgtgct ctgttattta tgatagcatc tctcagctct      4080
     tgatattctc caatttgttg ttgaactttt gtaatttctt gttcgatggc tgatgaactg      4140
     ctattggcaa gattagcttg atttgaaacc tcagtgttag tctttgtgat acccagttca      4200
     atatcatggg attgtttagt aaaattcata aaggtattat ggtagccaaa ttcatcctcg      4260
     ccagaaaaaa gatcagtcgc tttttctaag ctttgtttca aaattccaag tccttctttt      4320
     tgcttctcaa gtctttgtaa ttgagttgct aaggcagttt tctgactttc ttccattgtt      4380
     tcagagtatt tgatgagtaa gtcccctttt tcaactactt gatttgccac taaatgatta      4440
     gcaaggatag gattatcact ggttgactga atagatgaaa tgacacttgt aggggcgatt      4500
     tctccttggg aagtgacagt aatttctttt gtggcaacaa gggagaaaat caagatgaaa      4560
     gtaaatagta atgaaagagg tataattaac actgtcgcat agttatggta acgtctctga      4620
     taaaactcga cgcttctaaa aagattagga ttcatgacat tctccttatt tattgaatag      4680
     atgatggtag aaaccttgcg cctgcattaa ctcttggtgg ctaccaactt taatgatttt      4740
     cccctggtca agaacaatga cacggttggt tcgttcggct atactgagac gatgggctac      4800
     aaagagaatg gttttatcag ttagggacat aagattatct ataacttttt tctcagtcaa      4860
     gacatcaaga ccgctagtag cttcatctag tattaaaaca ggagatttag ttaaaagagc      4920
     acgagcgaga gcgattcgtt gcttctgtcc tcctgataga ccagctccat cagagagctg      4980
     agtttgatag cccataggca ttctttcaat gtcttgacgg atttcagcta cttcacaagc      5040
     ttttagaata tcttcttgac taatcatatg attaccgccc aaggttaagt tttccaaaat      5100
     agagccatta aagatatagg cttgttgggg taggtaatta atatgacggc gcaagacttt      5160
     tttatcaatg tttttaatat cctgatgatt gatggaaata tgccctttgt agggttcaaa      5220
     gaaattgaca atcattttgg ctaaagttgt tttaccagaa ccactaactc caactaggct      5280
     aaccttatct ccttgtttaa tcgtgagatt aatatctgtt aaggtatctc gtccaaaacc      5340
     atacttataa gaaaggtcat caaattcaat atcgcccatc aaaaaatgtg aatgaacagg      5400
     gttttcttga acttgaaatt cagattcgac tagatagact tcgttcaaac ggttattagc      5460
     gaccttcgca gattggagtt tggtttggag gttgataata ttttccatag gagttgtaaa      5520
     gtaagaaaaa agtgtgttaa aggtaatcag ctgaccgata gaaattttac ttgacatgac      5580
     taattgagcg ccaaaccata ggataaggat attcagaact aattttgttc cctgctttaa      5640
     actcgtttgt aaaatagaat atttactgag cttaaaggat ttttccaaat aatctacaaa      5700
     ttcgctgtct atattttgat agcgattttc ttcactcgtg agcgacttta tagtttcaat      5760
     cccgttgata ttttcgataa tggcagagct aaccatagaa ttactttgca tgacatcatg      5820
     gttcattttt tcgaaaggtt tcataaaaga aaagatgatg aacatgtata taggaatgga      5880
     aataagagaa agaaggaaga gattagggtt ttgtgccagc aagactcccc ctacaagaat      5940
     cagaatagaa acatccagaa aaagagaaag aatggtagaa gccaaggcat ctataataga      6000
     gttagcatct gtgaaccgtg aaatgatttc tcctgtacga cgtgtcgcaa agaaagacat      6060
     gggaagttca aaaatatggc gaatatagga taaaatcaca tcaatgctta atctctggct      6120
     cagaacggtt aggagataat ctctggagaa gctcatgact tgttggagga tataggtgat      6180
     aaccagacca actgagatga ttcctaaagt tgatttcatc tgatttggaa tgtattcatc      6240
     caagattcct tggagatagt aagaaccacc tatattgata atagtgacca ataagcttga      6300
     gagaacaatg taagcaatga gagatttttg tttgaaaatc agaggaagga agcttgctta      6360
     gtagaccatt ctttttatct ttatggggtt gatagctggg tttggtagct agaaaaatag      6420
     ctactccagt ccattcatag aaaaagcgtt cttttgacat tttagtgatt tttacagaag      6480
     ggtcaggatc atcaataatc agatagtctt tctttgtttg atagacaaca tagtaatgtt      6540
     ggagttttcc ttctttgtta acgtgaacga taaatggata ggggacatca ctcatgtcaa      6600
     agagcgtttt atctgcttga acaggtcttg tttcaaagcc catttcatca gcggctttta      6660
     caatgccaag agcagtcgtc ccttctttat tggtctttgc aagttctctc aagtgagcta      6720
     gagaaaaatc tgaaccatag aatttagcaa tcgaggctaa ggcagcgaca ccacagtctc      6780
     tcgcatctat ttgaggaaca aatgtacgtt tataagaagt cattggcaat tcctttcata      6840
     tagtggatag gtctattatg tcataaaact aagttcatat tttatgaaat cttgaatagt      6900
     cattaaaact tcctgaatgg taaaaaagtg attagaaatt atttttttta aacatttaga      6960
     ggtggcttga aatagaggtg gcttgaaata aaaaagctaa ttcaagacgt ttcgatgaca      7020
     attcaagatc tggatgaaaa attttaaaaa acgatgatat actaaactta tcaaagttac      7080
     aacaagacaa aaataaaaaa agaaaaaagg agtatttgtc atgaatacaa aaatgatgga      7140
     acaattttct gttatggata atgaagaact cgaaatagtt agtggaggaa gaggcaattt      7200
     aggatctgca atcggtggtt gtattggagc agtactatta gctgctgcga ctggtccgat      7260
     aactggggga gcagcaacac ttatttgtgt aggttcagga attatgtcct ctttgtaaga      7320
     ttatgattct taaatatagt attattatcg ctattaattt actgtcttat ttacttactt      7380
     acaaaatatc aaagttatct aagaatgatg agaataagat agttagcaaa attttaatta      7440
     tattatcaat cgtttatgta atcgttgatg ctttacttag ttgatggatt ggtaggaata      7500
     aaaaacttaa ctataaacta ttatttacta atattttttg ctttctgcaa gttaataaat      7560
     agtatagtaa aactttttat tgcaaggaga ataacgaaat taagatattt tagatactca      7620
     agattattga aatcttagac taaaaaatag gtactgctac ctttaagaag atagtagacg      7680
     tgtatacttt tttaagaaaa tcaaaaagat actataaaaa atctatttgt ttattgaatt      7740
     taagactttg gtaacaaatt gaaaataaaa aggaggtatt catcatgaat acaaaaatgt      7800
     tgtcacagtt agaggttatg gatactgaaa tgcttgcgaa agttgaaggg gggtatagct      7860
     ccactgattg tcaaaatgca ctgattacag gagtcactac gggaattata actggtggaa      7920
     ctggagcagg tttggccact ttaggagtag ctggacttgc tggtgcattt gttggagcac      7980
     acattggtgc aattgggggt ggattaacat gcttaggagg tatggttggt gataaattgg      8040
     gactaagttg gtaagactta tagtaaaatt atgaggattc tattctgatt tattttagtt      8100
     ttttaaaaaa ggagtatttg tcatggatac aaaaatgatg tcacaatttt ctgttatgga      8160
     tactgaaatg cttgcttgcg ttgaaggtgg cggatgcaat tggggagatt ttgccaaagc      8220
     aggtgttgga ggagcagcag caagaggtct tcaactaggc attaaaacag gaacatggca      8280
     aggtgcagca actggtgctg cgggtggagc tatacttgga ggtgtagcct atgcagcaac      8340
     atgttggtgg taattatgga ttttaaaagt tttattattg gtttagtagt tggtatattt      8400
     ggtccttata tggataattt aattagaaaa atattttcaa aatttcccaa aaaggataca      8460
     gatagtaccc cctaaaaaat aaatttctcc cctgtatttg ctagcttaat ttacagggga      8520
     gtttctttaa ttttgtttcg cctgtcaaaa tgatatgtga tagcaggatg aaaagtctac      8580
     aaacaagttg gtatcaatac aatataaaga ggaaagtatg tttttcatgc ttgctttttt      8640
     aatttttaca attcaagagg ttttgatgac catttatgat ttgagtgatc caaggtcaaa      8700
     ataagtgcta tactagcagt gtaaatgttc ttgctcaact aagataaatc gcacatttag      8760
     gaggaaatct tatgaagaaa aaaatactga ttattttcgt tctgtatcta atcatgtcca      8820
     tctttctata tccgcttagg gagagtgctt ggtatcagct attttatacc atagcctatg      8880
     tgattgcagt tatgatctat tttgctatca ataaaaagaa aggagaaaag aaatgaaaac      8940
     ttttcttgct aaaaaacgga acatcttcct tgcgagattg ttcttaggtc agttgccctt      9000
     gcttgtttct acttatctat ttctatctcg tcagttttta aatttttccg tagttttcca      9060
     atttctttta gtagttatta acttggcttc tattttggtt actgtttatc tcactaggga      9120
     aatgaggata agagagtttg aagatgatga tttggttagt cctagaacca atcaacttat      9180
     gttcatcggc ttgacaggtt ttatgtctat tatttgtttg tatagaggta tcacagcagg      9240
     agaatcctac caacaaataa tcgcttatat tggcgctgtt ctctgcttaa tcatcatgct      9300
     tctgctcatg tggggcttga agtattataa aaagtagagc ttaatgaagt ataaaagaaa      9360
     agggtaagtg tttttgcaat acttaccctt ttataataga ttccctgcga aacaaaatat      9420
     ggnnnnnnnn nnnnnnnnnn nnnnnnnnnn nnnnnnnnnn nnnnnnnnnn nnnnnnnnnn      9480
     nnnnnnnnnn nnnnnnnnnn nnnnnnnnnn nnnnnnnnnn nnnnnnnnnn nnnnnnnnnn      9540
     nnnnnnnnnn nnnnnnnnnn nnnnnnnnnn nnnnnnnnnn nnnnnnnnnn nnnnnnnnnn      9600
     nnnnnnnnnn nnnnnnnnnn nnnnnnnnnn nnnnnnnnnn nnnnnnnnnn nnnnnnnnnn      9660
     nnnnnnnnnn nnnnnnnnnn nnnnnnnnnn nnnnnnnnnn nnnnnnnnnn nnnnnnnnnn      9720
     nnnnnnnnnn nnnnnnnnnn nnnnnnnnnn nnnnnnnnnn nnnnnnnnnn nnnnnnnnnn      9780
     nnnnnnnnnn nnnnnnnnnn nnnnnnnnnn nnnnnnnnnn nnnnnnnnnn nnnnnnnnnn      9840
     nnnnnnnnnn nnnnnnnnnn nnnnnnnnnn nnnnnnnnnn nnnnnnnnnn nnnnnnnnnn      9900
     nnnnnnnnnn nnnnnnnnnn nnnnnnnnnn nnnnnnnnnn nnnnnnnnnn nnnnnnnnnn      9960
     nnnnnnnnnn nnnnnnnnnn nnnnnnnnnn nnnnnnnnnn nnnnnnnnnn nnnnnnnnnn     10020
     nnnnnnnnnn nnnnnnnnnn nnnnnnnnnn nnnnnnnnnn nnnnnnnnnn nnnnnnnnnn     10080
     nnnnnnnnnn nnnnnnnnnn nnnnnnnnnn nnnnnnnnnn nnnnnnnnnn nnnnnnnnnn     10140
     nnnnnnnnnn nnnnnnnnnn nnnnnnnnnn nnnnnnnnnn nnnnnnnnnn nnnnnnnnnn     10200
     nnnnnnnnnn nnnnnnnnnn nnnnnnnnnn nnnnnnnnnn nnnnnnnnnn nnnnnnnnnn     10260
     nnnnnnnnnn nnnnnnnnnn nnnnnnnnnn nnnnnnnnnn nnnnnnnnnn nnnnnnnnnn     10320
     nnnnnnnnnn nnnnaggatt ctagttttgc aggaagtcta atgtaatttt tgcaattcaa     10380
     gacgtttcga tgactattca agatctggat gaaaaatttt aaaaaacgat gatatactaa     10440
     acttgtcaaa gttacaacaa gacaaaaatt aaaaataaaa aagagtattt gtcatggata     10500
     caaaaattat ggaacaattt catgaaatgg atataactat gttatctagt attgaaggag     10560
     gcaagaataa ttggcaaact aatgtcttag aaggtggtgg tgctgctttt ggtggctggg     10620
     ggctagggac agctatttgt gctgcgagtg gtgttggagc accatttatg ggagcatgtg     10680
     gatacatagg agctaaattt ggtgtggatc tttgggcagg agtaacaggg gcaacgggtg     10740
     gagtgaaata tgggagactt ctaggaccat ggggcgctgc aataggagga attggaggag     10800
     cagtggtttg tggatattta gcctataccg ctacatcata aaaatgaaag ctaaatttta     10860
     tgaaggctat attctttatt attctcttcg cttttcaaac ctatcttatt tatctatcca     10920
     taagtatctc cgataaaaaa caaaagacta ttgaattaac atcattgaat tgttttgtca     10980
     tattatttct aatctatgat aaattaattt ttctctttat tgcctatgtt tttttgataa     11040
     tttttatatt aaacttgttc cgtaactgaa aagtgatata ctatatggat acaaaaatga     11100
     tgtcacaatt tgcagttatg gataatgaaa tgcttgcttg cgttgaaggt ggagatattg     11160
     attggggaag aaaaattagt tgtgcagcag gggttgcata tggcgcaatt gatgggtgtg     11220
     caacaacggt ttgacatttc tattgggacc atttgctata ggaataggtg taactggtgc     11280
     tgcaggtgga gctatacttg gaggtgtagc ctatgcagca atatgttggt ggtaattatg     11340
     gattttaaaa gttttattat tggtttagta gttggtatat ttggtcctta tatggatgac     11400
     ttaattagaa aaatattttc aaaatcttcc aaaaaggata cggatagtac tctctaaaaa     11460
     ataaatttct cccctgtatt tgctagctta atttacaggg gagtttcttt aatattgttt     11520
     cgcctgtcaa aatgatatgt gatagcagga tgaaaagtct acaaacaagt tggtatcaat     11580
     acaatataaa gaggaaagta tgtttttaat gcttactttt taaatttttt aacaattcaa     11640
     gatgtttcga tgacaattca agatttggat gaaaaatttt aaaaaacaat gatatactaa     11700
     acttgtcaaa gttgcaacgg gtgctgctac attatgttaa aaatcgctct tgattgataa     11760
     gctggatttg ttaggaaagg agtaaataat tatggataag aaaaagatag tttcgactat     11820
     aatatgtata gtatttcttg tagtgtcagt agataatttt tttagagact taaccccgtt     11880
     actgttcatt ttaaatatta ttggcctgtc ttgcttttca gtgctaacat acattaacat     11940
     aaaagagata ctcttaaata taagtaaatg atgatttggt tagtcctaga accaatcaac     12000
     ttatgtttat cggcttggca gattttatgt ttgtcatttg tttgtataga ggtatttcag     12060
     aaacagaatt ctatcaacaa ctaatcgctt atataggtgt attctctgct tgtttatcac     12120
     gcttctgctc atgtggggct tgaagtatta taaaaagtag ctttctatcc ttttctgaca     12180
     ggatatttga gtagaaggct ctattaaatt gttagtgaaa taaatgaatg gaggtattta     12240
     atatgaaata cagattattt tttgttattt tcttgagtag tgtgttggat attcttttag     12300
     ggacattttt acaaatctct atcgtatcta ttgggtggct tgttctttac agtggtttgt     12360
     ttgaagcagg agttttcctt cttgctaata aaggggtggc ggtaaaaatc aaggaagtag     12420
     atattcgaaa tcgctttaaa tttatttttg gaaaaacctt atggtttcaa attcttttgc     12480
     tcatcttttt gataatcaaa ctttatcttg gtttggatgc gaggttgatt ttattctatg     12540
     gacatatttt cattgtcttt aatgccttaa tgtatctatt atctagtagt caggttagcc     12600
     ttaaaaagaa caaactgtct tcttaatctt acagcagtag agcctgacaa ggtgaggtca     12660
     tagtaggaag aatttctatg aaaaagtatc aacttctatt caaaataagt gcagttttct     12720
     cttacttatt tttcgtattt ggtctttctc agatgacgct tattattcaa aattattggc     12780
     aattttcttc ccagattggc aatttcgtct ggattcaaaa tttcttgagt ttgctattta     12840
     gcggagtcat gatttggatt ctggttaaga caggtcatgg ttatctcttt cacattccaa     12900
     gaaaaaaatg gctttggtat tcgattttga cagtattagt ggtagtgctc cagatctctt     12960
     ttaacgttca gacagctaaa catgttcagt caactgctga aggttgggct gtattgatcg     13020
     gttatagtgg gaccaacttt gctgagctag gtatctatat aactttgttc tttctgactc     13080
     cacttatgga agagctaatc tatagaggat tactgcaaca cgcctttttt aagcattcga     13140
     gatttggcct tgatttgctt cttccgtcaa ttttatttgc tcttcctcat ttttcaagcc     13200
     tgcctagttt gttagatatc ttcatctttg caacatctgg catcatcttt gctggtttga     13260
     cccgctatac caagagcatt tatccttcct atgcggtgca tgtgatcaat aatattttcg     13320
     caacattacc atttttgctg acttttttac atagggtctt ggggtaaaaa aacaaaaggc     13380
     ttgcttttca gccatagagg agattatcat gtataaacac ttatttttcc tagattccaa     13440
     aaccttagac tggttgacgc cctatattct agtcttggct tctgacacca ttgcctttaa     13500
     tgtttttgtg ctaacctttg tgtctgcggt gatctttaat ttcctaaatt ccatgctagc     13560
     tttaatggct atattcatag gggctggcta tgtggtcgga ttttggttac taatactcaa     13620
     tgaaaatcaa agagcaaact aggaaactag ccgcaggctg tacttgagta cggcaaggcg     13680
     acgttgacgt ggtttgaatt tgattttcga agagtataaa atggtttgtt ttggaaaggc     13740
     tagaactaaa gaatgacgtg taggaagtct gtttgttgag gaggataatt ttatggagtt     13800
     ttttgataaa tttcatgcct tgtgttttgg atttttagta ctaataattg tcattacagt     13860
     tccttatacg attaaccatg aggttttttt tcaaaatgaa tctgcattga ttcttgtaag     13920
     tcttcttgta acctcgctga gtgttgctta tgctagaaag tttgaaatga tttcttttgg     13980
     gatgttaagc aagaaacaac ttttgctttt cattgcaatc tttcttctaa gtgtacttga     14040
     gacgctggtt tatattcatt tcttcgctgt ttcttctggc tcaggggtcc aacacttggc     14100
     ggaagtcagc agaggaattt ccctgtcttt gattttaact acctcagttt ttggccccat     14160
     ccaggaggaa ctcattttca gaggacttct tcaaggtgcg gtttttgaca attcttggtt     14220
     agggcttgtg ctaacttcct ctctcttttc tttcatgcat ggaccttcta atgtcccttc     14280
     gtttattttt tatctacttg ggggtttgtt gctgggcttt gcttataaaa agagtcaaaa     14340
     cctatgggtt tctactctag tccatatgct ttacaacagt tggccactct tatattattt     14400
     ataa                                                                  14404
//
