# Supplementary material for: Genomic analyses of pneumococci reveal a wide diversity of bacteriocins – including pneumocyclicin, a novel circular bacteriocin
Source: BMC Genomics. 2015 Jul 28;16(1):554. doi: 10.1186/s12864-015-1729-4 (PMC4517551; doi:10.1186/s12864-015-1729-4)
Supplement: Additional file 9: — Sequence and annotation files for blp cassette prototypes. [file 12864_2015_1729_MOESM9_ESM.zip › blp_prototype22_GA17971.fasta]

>blp_cassette_prototype22_GA17971
ctacaggataatggttggtccgtagaggctcaacttggtcttgacttggtcaaagtggaa
gcggtcataggcccgccaagcggcgcgagttggagcatctggatcaagagcgctgagtcc
catgagaagactggaagtctggtaaaatttttccaattcaatcaagaatcgattatccac
tgtttcagccttggctagaaaaccaagaatagagtttaattgctcctgaaagcgaacgtc
gtcagcggttgcctgtttgcatgcttgataggctttgtttaagtcagtaatcaaagtctg
agctcttttgatagggtctgtatctgtcatgagaattcctcctctaatctgggtgccagt
cttgattctagcaactgtgttttgatactgtcagtctatcacttttatctcctttttcgc
ctttaaatctttaattgtcattgaaatgtcttgaattgcgctgagtgaattttatgataa
aatagtggtaagctcatcatgatattgtagaaaaataattcttttaggagctttcaaaga
ctgtttaggattgggtgtgcttgtgttagattttttctgttattcttttcttaggaggag
aatccaatgaaacatatgattattcagacacagaaaacagtctataaagtaaacgtcgac
gatgtctactatatccaaacacatccaactaaagcccatactgtaaagattgttacagaa
gaggctagttttaatatggttcaaaatttaagtaatcttgagaaccaatatggggaaacc
ttgatgagatgtcatcgaaattgtttggtcaatcttgataaagtaaaatcgattgatttt
caagaaagaatcctttttcttggagaagaaggtcaatacgctgtcaagtatgccagacgt
cgctatagagaaattcgtcaaaaatggttgaaagaaggagagtaagaagatgagaatatt
tgttttagaagatgatttttcccaacagactagaattgaaacgacgattgagaaactctt
gaaggaacatcatatcactctgagttcttttgaagtttttggtaagccagatcaattgct
ggcagaggtgcatgagaagggggcccatcagctattctttttggatattgagattcgaaa
tgaggagatgaagggtctggaagtggctagaaagattcgggatcgggatccgtatgccct
gattgtctttgtgacgactcactcggagtttatgcccctgtcttttcgctaccaagtgtc
tgctttggactacattgataaggccttgtcagcagaggagtttgaatctcggatcgagac
agccctcctctatgccaatagtcaagatagtaaaagtctggcggaagattgcttttactt
taaatcaaaatttgcccaatttcagtatccttttaaagaggtttactatctcgaaacgtc
gcccagagcccatcgtgttattctctataccaagacagacaggctggaatttacagcgag
tttagaggaggttttcaagcaggagccccgcctcttgcagtgccaccgctcttttctcat
caatcctgcaaatgtggtgcatttggataagaaagaaaaactgcttttctttcccaatgg
tggaagttgtctaatcgcccgttataaggtcagggaagtgtctgaggccatcaataaatt
acactgagctaggagaatttatgaacattgcttggatattgttgtatacacttgttacta
atggactagaaattgtcatcttctttaaggtggatggaattgatcttactttcgagagga
tttttaaggcctttcttttgaagatactgttggcctttgtttttgtgatgattagctata
tagtaggaaatgtttacctatcttattttatggaacccttgtacggcataggcttatctt
tcttattattgagagggcttcctaaaaaactccttttcttttatggtctctttccaatga
tattggtgaatctcttttatagaggagtctcctattttgtgcttccatttttgggacaag
ggcaagtatatgatggctactcatttactgggttatgtataataattttcaatttcttca
tttctctagcttttttgaaatggttggactacgattttactagcttgagaaaggagattc
tcgataaagcctttcaaaagtccctgactcagattaactggataatgggtggctactatc
tagtcatggaaagtctgtcttttttgaatatgaacaaagtattcaatcaaagactgttcg
ccatctcatcctagtcttttacctactcttttttatgggggttatcaagaaattggatac
ctatttgaaggaaaaactctatgagagattggaacaagagcaggccctgcgctatagaga
tatggaacgctatagtcggcatatagaggagctttacaaggaagtacggagctttcgtca
tgattataccaacctcttgactagcttacgtctgggcattgaagaggaggatatggagca
gataaaagaggtctatggctccgtcttaaaggattccagtcagaaattgcagaacaataa
atatgacctgggcagattggtaaatattcgtgataaagccctcaaaagtcttctagcagg
gaaatttttaaaagccagagataagaacattgtctttaatgtcgaagttcctgaggagat
tcaggtcgaggggatgagtctacttgattttctaaccattgtgtctatcctttgtgacaa
tgctattgaagccagtgtggaagctagtcaacctcatgtttcaatcgcctttttaaaaaa
tggagcacaggagacctttatcatcgaaaactccatcaaagaagagggcatcgatatttc
tgaaatcttctcctttggagccagttctaaaggggaggagagaggagttggtctctatac
cgtcatgaagattgtggaaagccatcctaataccagtctaaataccacctgtcaaaatca
agtctttcgtcaggtacttactgtgatacatacagaatgatgaaaaataagaccgagagt
acttgtttctcggtcttattttttatagttgtattggatgatgaagttcttatgtgatgt
aatgagcatatctattaatgttatataataaatcttcccacaatcctccacctgtaattt
ggttgagttcggtagttgttagttcttgaaatgaagttaggttttgtttcttatccatgt
tatgattctcctttttgataagataataaatagttatagagtgttatctgaaaattaatc
agaatgtgttaaaattttatctttgaaataatcaaaatatgttttctttgtagttacact
agtgacgcgaccttgtaagccatattggatgagtttactatcctcgttagatagttttgc
aagagcggttaatttaaagagatttccttgctctgttctggtaggagtttgatcaattgt
ctgaagttggccgatgatggtggtgccgtgatttccaatcttctccagttttaatcttac
agtttgtcctttatctagtagaggtagatagtcagaagatacgtagtaagtgattagtac
ttctcttgtatctgtgatgacagggaatatttgagcaatttctgtaccagttggaattct
atttttaccttcaaattcgctgttcagatgaacgatacctttacttggggaggttaaggt
attgttttccaaacgctgtgtggcttgatctagttgtacttttaattctgttaattgatt
ctccacagttagttgttgctgtgaggctgtctgtaaaaactgagtgcggagtacttcaat
tttggttgctaaactgttatcataagttgctacacttccgataccagcttgctgaatttt
gaggcttgcgatagatgattcaagacctgcaatactttgattaatttgagataaaaatgg
ctcctctgcagttccttgtgtttgtccttgtgaggctacaagataacgattcaaaattga
ctggtgcggattgccagttggtaagcgtgctctgttatttatgatagcatctctcaactc
ttgatattctccaatttgttgttgaacttttgtaatttcttgttcaatagctgatgaact
gctattggcaagattagcttgatttgaaacctcagtgttagtctttgtgatacccagttc
aatatcatgggattgtttagtaaaattcataaaggtattatggtagccaaattcatcctc
gccagaaaaaagatcagtcgctttttctaagctttgtttcaaaattccaagtccttcttt
ttgcttctcaagtctttgtaattgagttgctaaggcagttttctgactttcttccattgt
ttcagagtatttgatgagtaagtcccctttttcaactacttgatttgccactaaatgatt
agcaaggataggattatcactggttgactgaatagatgaaatgacacttgtaggggcgat
ttctccttgggaagtgacagtaatttcttttgtggcaacaagggagaaaatcaagatgaa
agtaaataataatgaaagaggtatgattaatactgtcgcatagttatggtaacgtctctg
ataaaactcgacgcttctaaaaagattaggattcatgacattctccttatttattgaaca
gatgatggtagaagccttgcgcctgcattaactcttggtgactaccaacttcaatgattt
tcccctggtcaagaacaatgacacggttagttcgttcggctatactgagacgatgggcta
caaagagaatggttttatcagttagggacataagattatctataacttttttctcagtca
agacatcaagaccgctagtagcttcgtctagtattaaaacaggagatttagttaaaagag
cacgagcgagagcgattcgttgcttttgtcctcctgatagaccagctccatcagagagct
gagtttgatagcccataggcattctttcaatgtcttgacgaatttcagctaattcatgag
cttttagaatatcttcttggctaatcatatgattaccgcccaaggttaagttttccaaaa
tagagccattaaagatataggcttgttggggtaggtaattaatatgacggcgcaagactt
ttttatcaatgtttttaatatcctgatgattgatggaaatatgccctttgtagggtttaa
agaaattgacaatcattttggctaaagttgttttaccagaaccactaactccaactaggc
taaccttatctccttgtttaatcgtgagattaatatctgttaaggtatctcgtccaaaac
catacttataagaaaggtcatcaaattcaatatcgcccatcaaaaaatgtgaatgaacag
ggttttcttgaacttgaaattcagattcgactagatagacttcgttcaaacggttattag
cgaccttcgcagattggagtttggtttggaggttgataatattttccataggagttgtaa
agtaagaaaaaagtgtgttaaaggtaatcagctgaccgatagaaattttactcgacatga
ctaattgagcgccaaaccataggataaggatattcagaactaattttgttccctgcttta
aactcgtttgtaaaatagaatatttactgagcttaaaggatttttccaaataatctacaa
attcgctgtctatattttgatagcgattttcttcactcgtgagcgactttatagtttcaa
tcccgttgatatcttcgataatggcagagctaaccatagaattactttgcatgacatcat
ggttcattttttcaaaaggtttcataaaagaaaagatgatgaacatgtatataggaatgg
aaagaagagaaaggaggaagagattagggttttgtgccagcaagactccccctacaagaa
tcagaatagaaacatccagaaaaagagaaagaatggtagaagccaaggcatctataatag
agttagcatctgtgaaccgtgaaatgatttctcctgtacgacgtgtcgcaaagaaagaca
tgggaagttcaaaaatatggcgaatataggataaaatcacatcaatgcttaatctctggc
tcagaacggttaggagataatctctggagaagctcatgacttgttggaggatataggtga
taaccagaccaactgagatgattcctaaagttgatttcatctgatttggaatgtattcat
ccaagatttcttggagatagtaagaaccacctatattgataatagtgaccaataagcttg
agagaacaatgtaagcaatgagagatttttgtttgaaaatcagaggaaggaagcttgctt
agtagaccattctttttatctttatggggttgatagctgggtttggtagctagaaaaata
gctactccagtccattcatagaaaaagcgttcttttgacattttagtgatttttacagaa
gggtcaggatcaccaataatcagatagtctttctttgtttgatagacaacatagtaatgt
tggagttttccttctttgttaacgtgaacgataaatggataggggacatcactcatgtca
aagagcgttttatctgcttgaacaggtcttgtttcaaagcccatttcatcagcggctttt
acaatgccaagagcagtcgtcccttctttattggtctttgcaagttctctcaagtgagct
agagaaaaatctgaaccatagaatttagcaatcgaggctaaggcagcgacaccacagtct
ctcgcatctatttgaggaacaaatgtacgtttataagaagtcattggcaattcctttcat
atagtggataggtctattatgtcataaaactaagttcatattttatgaaatcttgaatag
tcattaaaacttcctgaatggtaaaaaagtgattagaaattatttttttaaacatttaga
ggtggcttgaaatagaggtggcttgaaataaaaaagctaattcaagacgtttcgatgaca
attcaagacgtttcgatgacaattcaagatttggatgaaaaaaattaaaaataatgatat
actaaacttgtcaaagttgcaacgggacaaaaattaaaaataaaaaaggagtatttgtca
tgaatacaaaaatgatgtcacaattttctgttatggataatgaagaactcgaaatagtta
gtggaggaagaggcaatttaggatctgcaatcggtggttgtattggagcagtactattag
ctgctgcgactggtccgataactgggggagcagcaacacttatttgtgtaggttcaggaa
ttatgtcctctttgtaagattatgattcttaaatatagtattattatcgctattaattta
ctgtcttatttacttacttacaaaatatcaaagttatctaaaaatgatgagaataagata
gttagcaaaattttaattatattatcaatcgtttatgtaatcgttgatgctttacttagt
tgatggattggtaggaataaaaacttaactataaactattatttactaatattttttgct
ttctgcaagttaataaatagtatagtaaaactttttattgcaaggagaataacgaaatta
agatattttagatactcaagattattgaaatcttagactaaaaaataggtactgctacct
ttaagaagatagtagacgtatatacttttttaagaaaatcaaaaagatactataaaaaat
ctatttgtttattgaatttaagactttggtaacaaattgaaaataaaaaggaggtattca
tcatgaatacaaaaatgatgtcacagttagaggttatggatactgaaatgcttgcgaaag
ttgaaggggggtatagctccactgattgtcaaaatgcactgattacaggagtcactacgg
gaattataactggtggaactggagcaggtttggccactttaggagtagctggacttgctg
gtgcatttgttggagcacacattggtgcaattgggggtggattaacatgcttaggaggta
tggttggtgataaattgggactaagttggtaagacttatagtaaaattatgaggattcta
ttctgatttattttagtttttaaaaaaggagtatttgtcatggatacaaaaatgatgtca
caattttctgttatggatactgaaatgcttgcttgcgttgaaggtggcggatgcaattgg
ggagattttgccaaagcaggtgttggaggaggagcagcaagaggtcttcaactaggcatt
aaaacaggaacatggcaaggtgcagcaactggtgctgcgggtggagctatacttggaggt
gtagcctatgcagcaacatgttggtggtaattatggattttaaaagttttattattggtt
tagtagttggtatatttggtccttatatggataatttaattagaaaaatattttcaaaat
ttcccaaaaaggatacagatagtaccccctaaaaaataaatttctcccctgtatttgcta
gcttaatttacaggggagtttctttaattttgtttcgcctgtcaaaatgatatgtgatag
caggatgaaaagtctacaaacaagttggtatcaatacaatataaagaggaaagtatgttt
ttcatgcttgcttttttaatttttacaattcaagaggttttgatgaccatttatgatttg
agtgatccaaggtcaaaataagtgctatactagcagtgtaaatgttcttgctcaactaag
ataaatcgcacatttaggaggaaatcttatgaagaaaaaaatactgattattttcgttct
gtatctaatcatgtccatctttctatatccgcttagggagagtgcttggtatcagctatt
ttataccatagcctatgtgattgcagttatgatctattttgctatcaataaaaagaaagg
agaaaagaaatgaaaacttttcttgctaaaaaacggaacatcttccttgcgagattgttc
ttaggtcagttgcccttgcttgtttctacttatctatttctatctcgtcagtttttaaat
ttttccgtagttttccaatttcttttagtagttattaacttggcttctattttggttact
gtttatctcactagggaaatgaggataagagagtttgaagatgatgatttggttagtcct
agaaccaatcaacttatgttcatcggcttgacaggttttatgtctattatttgtttgtat
agaggtatcacagcaggagaatcctaccaacaaataatcgcttatattggcgctgttctc
tgcttaatcatcatgcttctgctcatgtggggcttgaagtactataaaaagtagagctta
atgaagtataaaagaaaagggtaagtgtttttgcaatacttacccttttataatagattc
cctgcgaaacaaaatatggnnnnnnnnnnnnnnnnnnnnnnnnnnnnnnnnnnnnnnnnn
nnnnnnnnnnnnnnnnnnnnnnnnnnnnnnnnnnnnnnnnnnnnnnnnnnnnnnnnnnnn
nnnnnnnnnnnnnnnnnnnnnnnnnnnnnnnnnnnnnnnnnnnnnnnnnnnnnnnnnnnn
nnnnnnnnnnnnnnnnnnnnnnnnnnnnnnnnnnnnnnnnnnnnnnnnnnnnnnnnnnnn
nnnnnnnnnnnnnnnnnnnnnnnnnnnnnnnnnnnnnnnnnnnnnnnnnnnnnnnnnnnn
nnnnnnnnnnnnnnnnnnnnnnnnnnnnnnnnnnnnnnnnnnnnnnnnnnnnnnnnnnnn
nnnnnnnnnnnnnnnnnnnnnnnnnnnnnnnnnnnnnnnnnnnnnnnnnnnnnnnnnnnn
nnnnnnnnnnnnnnnnnnnnnnnnnnnnnnnnnnnnnnnnnnnnnnnnnnnnnnnnnnnn
nnnnnnnnnnnnnnnnnnnnnnnnnnnnnnnnnnnnnnnnnnnnnnnnnnnnnnnnnnnn
nnnnnnnnnnnnnnnnnnnnnnnnnnnnnnnnnnnnnnnnnnnnnnnnnnnnnnnnnnnn
nnnnnnnnnnnnnnnnnnnnnnnnnnnnnnnnnnnnnnnnnnnnnnnnnnnnnnnnnnnn
nnnnnnnnnnnnnnnnnnnnnnnnnnnnnnnnnnnnnnnnnnnnnnnnnnnnnnnnnnnn
nnnnnnnnnnnnnnnnnnnnnnnnnnnnnnnnnnnnnnnnnnnnnnnnnnnnnnnnnnnn
nnnnnnnnnnnnnnnnnnnnnnnnnnnnnnnnnnnnnnnnnnnnnnnnnnnnnnnnnnnn
nnnnnnnnnnnnnnnnnnnnnnnnnnnnnnnnnnnnnnnnnnnnnnnnnnnnnnnnnnnn
nnnnnnnnnnnnnnnnnnnnnnnnnnnnnnnaggattctagttttgcaggaagtctaatg
taatttttgcaattcaagacgtttcgatgactattcaagatctggatgaaaaattttaaa
aacgatgatatactaaacttgtcaaagttacaacaagacaaaaattaaaaataaaaaaga
gtatttgtcatggatacaaaaattatggaacaatttcatgaaatggatataactatgtta
tctagtattgaaggaggcaagaataattggcaaactaatgtcttagaaggtggtggtgct
gcttttggtggctgggggctagggacagctatttgtgctgcgagtggtgttggagcacca
tttatgggagcatgtggatacataggagctaaatttggtgtggatctttgggcaggagta
acaggggcaacgggtggattttaataaaaggagacttgtatgaatacttattgtaatata
aatgaaacaatgctgagtgaggtttatggaggtaattccggaggagcagctgtagttgct
gctttaggttgtgcagcgggtggagtgaaatatgggagacttctaggaccatggggcgct
gcaataggaggaattggaggagcagtggtttgtggatatttagcctataccgctacatca
taaaaatgaaagctaaattttatgaaggctatattctttattattctcttcgcttttcaa
acctatcttatttatctatccataagtatctctgataaaaaacaaaagactattgaatta
acatcattgaattgttttgtcatattatttctaatctatgataaattaatttttctcttt
attgcctatgtttttttgataatttttatattaaacttgttccgtaactgaaaagtgaca
tactatatgaatacaaaaatgatgtcacaattttctgttatggataatgaaatgcttgct
tgcgttgaaggtggagatattgattggggaagaaaaattagttgtgcagcaggggttgca
tatggcgcaattgatgggtgtgcaacaacggtttgacatttctattgggaccatttgcta
taggaataggtgtaactggtgctgcaggtggagctatacttggaggtgtagcctatgtag
caacatgttggtggtaattatggattttaaaagttttattattggtttagtagttggtat
atttggtccttatatggatgacttaattagaaaaatattttcaaaatcttccaaaaagga
tacggatagtaccccctaaaaataaatttctcccctgtatttgctagcttaatttacagg
ggagtttctttaatattgtttcgcctgtcaaaatgatatgtgatagcaggatgaaaagtc
tacaaacaagttggtatcaatacaatataaagaggaaagtatgtttttcatgcttgcttt
tttaatttttacaattcaagaggttttgatgactatttatgatttgagtgatccaaggtc
aaaataagtgctatactagcagtgtaaatgttcttgctcaactaagataaatcgcacatt
taggaggaaatcttatgaagaaaaaatactgattattttcgttctgtatctgatcatgtc
catctttctttatccgcttagggagagtatttggtataatctattttataccatagccta
tatgattgcggttatgatctatttttctttaattaaaaagaaagaaaagaaatgaaagat
tttcttgattaaaaagaatcatattctttgtgagattgttcctgggtcagttgcccttgc
ttgtttctacttatctatttctatttcgtcagttttccaatttcttttagtggttattaa
cttgacttctattttggttactgtttatcttactagggaaatgagattaagagagtttga
agatgatgatttggttagtcctagaaccaatcaacttatgtttatcggcttggcagattt
tatgtttgtcatttgtttgtatagaggtatttcagaaacagaattctatcaacaactaat
cgtttatataggtgtattctctgcttgtttatcacgcttctgctcatgtggggcttgaag
tattataaaaagtagctttctatccttttctgacaggatatttgagtagaaggctctatt
aaattgttagtgaaataaatgaatggaggtatttaatatgaaatacagattattttttgt
tattttcttgagtagtgtgttggatattcttttagggacatttttacaaatctctatcgt
atctattgggtggcttgttctttacagtggtttgtttgaagcaggagttttccttcttgc
taataaaggggtggcggtaaaaatcaaggaagtagatattcgaaatcgctttaaatttat
ttttggaaaaaccttatggtttcaaattcttttgctcatctttttgataatcaaacttta
tcttggtttggatgcgaggttgattttattctatggacatattttcattgtctttaatgc
cttaatgtatctattatctagtagtcaggttagccttaaaaaaaacaaactgtcttctta
atcttacagcagtagagcctgacaaggtgaggtcatagtagggaggatttctatgaaaaa
gtatcaacttctattcaaaataagtgcagtcttctcttacttatttttcgtatttggtct
ttctcagctgacgcttatcgtccaaaattattggcaattttcttcccagattggtaattt
cgtctggattcaaaatatcttgagtttactttttattggagtcatgattgtggttcttgt
taagacaggccatggttatctcttccgcattccaagaaaaaatggctttggtattcgatt
ttgacagtattagtggtagtgttccagatctcttttaacgttcagacagctaaacatgtt
cagtcaactgcggaaggttgggctgtattgattggttatagtgggactaactttgcagag
ctaggtatttatatagccctgttctttctggttccactgatggaagagttaatctataga
ggattactgcaacatgctttctttaagcattcgcgatttggtcttgatttgcttcttcct
tctattttatttgctctccctcatttttcaagcctgcctagtctgttagatatcttcgtc
tttgcaacagttggaatcatctttgctggtttgacccgctataccaagagcatttatcca
tcctatgcggtgcatgtgatcaataatattttcgcaacattaccatttttgctgactttt
ttacatagggtcttggggtaaaaaacaaaaggcttgcttttcagccatagaggagattat
catgtataaacacttatttttcctagattccaaaaccttagactggttgacgccctatat
tctagtcttggcttctgacaccattgcctttaatgtttttgtgctaacctttgtgtctgc
ggtgatctttaatttcctaaattccatgctagctttaatggctatattcataggggctgg
ctatgtggtcggattttggttactaatactcaatgaaaatcaaagagcaaactaggaaac
tagccgcaggctgtacttgagtacggcaaggcgacgttgacgtggtttgaatttgatttt
cgaagagtataaaatggtttgttttggaaaggctagaactaaagaatgacgtgtaggaag
tctgtttgttgaggaggataattttatggagttttttgataaatttcatgccttgtgttt
tggatttttagtactaataattgtcattacagttccttatacgattaaccatggggattt
ttttcaaaatgaatctgcattgattcttgtaagtcttcttgtaacctcgctgagtgttgc
ttatgctagaaagtttgaaatgatttcttttgggatgttaagcaagaaacaacttttgct
tttcattgcaatctttcttctaagtgtacttgagacgctggtttatattcatttcttcgc
tgtttcttctggctcaggggtccaacacttggcggaagtcagcagaggaatttccctgtc
tttgattttgactacctcagtttttggccccatccaggaggaactcattttcagaggact
tcttcaaggtgcggtttttgacaattcttggttaggacttgtgctaacttcctctctctt
ttctttcatgcatggaccttctaatgtcccttcgtttattttttatctacttgggggctt
gttgctgggccttgcttataaaaagagccaaaacttatgggtttctactctagtccacat
gttttacaacagttggccactcctatattatttataa
