# Supplementary material for: Genomic analyses of pneumococci reveal a wide diversity of bacteriocins – including pneumocyclicin, a novel circular bacteriocin
Source: BMC Genomics. 2015 Jul 28;16(1):554. doi: 10.1186/s12864-015-1729-4 (PMC4517551; doi:10.1186/s12864-015-1729-4)
Supplement: Additional file 9: — Sequence and annotation files for blp cassette prototypes. [file 12864_2015_1729_MOESM9_ESM.zip › blp_prototype22_GA17971_annotation.embl]

FT   source          1..14677
FT                   /organism="Streptococcus pneumoniae"
FT                   /mol_type="genomic DNA"
FT                   /strain="GA17971"
FT   CDS             complement(1..330)
FT                   /gene="blpT"
FT                   /inference="ab initio prediction:Prodigal:2.60"
FT                   /codon_start=1
FT                   /transl_table=11
FT                   /product="hypothetical protein"
FT                   /colour=10
FT   CDS             607..945
FT                   /gene="blpS"
FT                   /gene_synonym="spiR1"
FT                   /inference="ab initio prediction:Prodigal:2.60"
FT                   /codon_start=1
FT                   /transl_table=11
FT                   /product="LytTR DNA-binding domain protein"
FT                   /colour=9
FT   CDS             950..1687
FT                   /gene_synonym="spiR2"
FT                   /gene="blpR"
FT                   /inference="ab initio prediction:Prodigal:2.60"
FT                   /codon_start=1
FT                   /transl_table=11
FT                   /product="response regulator"
FT                   /colour=9
FT   CDS             join(1701..2243,2243..3040)
FT                   /gene="blpH"
FT                   /gene_synonym="spiH"
FT                   /inference="ab initio prediction:Prodigal:2.60; modified"
FT                   /codon_start=1
FT                   /transl_table=11
FT                   /product="histidine kinase"
FT                   /pseudo
FT                   /note="frameshift due to 1nt deletion"
FT                   /colour=11
FT   CDS             complement(3110..3238)
FT                   /gene="blpC"
FT                   /gene_synonym="spiP"
FT                   /inference="ab initio prediction:Prodigal:2.60"
FT                   /codon_start=1
FT                   /transl_table=11
FT                   /product="peptide pheromone"
FT                   /colour=9
FT   CDS             complement(3295..4656)
FT                   /gene="blpB"
FT                   /gene_synonym="spiD"
FT                   /inference="ab initio prediction:Prodigal:2.60"
FT                   /codon_start=1
FT                   /transl_table=11
FT                   /product="bacteriocin secretion accessory protein"
FT                   /colour=3
FT   CDS             complement(4667..6292)
FT                   /gene="blpA ORF2"
FT                   /gene_synonym="spiBC"
FT                   /inference="ab initio prediction:Prodigal:2.60"
FT                   /codon_start=1
FT                   /transl_table=11
FT                   /product="ABC transporter; ATPase domain and transmembrane
FT                   region"
FT                   /colour=3
FT   CDS             complement(6237..6824)
FT                   /gene="blpA ORF1"
FT                   /gene_synonym="spiA"
FT                   /inference="ab initio prediction:Prodigal:2.60"
FT                   /codon_start=1
FT                   /transl_table=11
FT                   /product="ABC transporter; C39 protease domain"
FT                   /colour=3
FT   CDS             7140..7337
FT                   /gene="blpI"
FT                   /gene_synonym="pncA"
FT                   /inference="ab initio prediction:Prodigal:2.60"
FT                   /codon_start=1
FT                   /transl_table=11
FT                   /product="class II bacteriocin precursor"
FT                   /colour=7
FT   CDS             7803..8072
FT                   /gene="blpJ"
FT                   /gene_synonym="pncD"
FT                   /inference="ab initio prediction:Prodigal:2.60"
FT                   /codon_start=1
FT                   /transl_table=11
FT                   /product="class II bacteriocin precursor"
FT                   /colour=7
FT   CDS             8140..8370
FT                   /gene="blpK"
FT                   /gene_synonym="pncE"
FT                   /inference="ab initio prediction:Prodigal:2.60"
FT                   /codon_start=1
FT                   /transl_table=11
FT                   /product="class II bacteriocin precursor"
FT                   /colour=7
FT   CDS             8789..8953
FT                   /gene="pncG"
FT                   /inference="ab initio prediction:Prodigal:2.60"
FT                   /codon_start=1
FT                   /transl_table=11
FT                   /product="membrane protein with putative function in
FT                   immunity"
FT                   /colour=4
FT   CDS             8950..9354
FT                   /gene="blpL"
FT                   /gene_synonym="pncH"
FT                   /inference="ab initio prediction:Prodigal:2.60"
FT                   /codon_start=1
FT                   /transl_table=11
FT                   /product="membrane protein with putative function in
FT                   immunity"
FT                   /colour=4
FT   mobile_element  9415..10376
FT                   /gene="ISSpn7"
FT                   /inference="identification by IS Finder
FT                   (https://www-is.biotoul.fr/)"
FT                   /colour=12
FT   CDS             10510..10764
FT                   /gene="blpM"
FT                   /gene_synonym="pncI"
FT                   /inference="ab initio prediction:Prodigal:2.60"
FT                   /codon_start=1
FT                   /transl_table=11
FT                   /product="class II bacteriocin precursor"
FT                   /colour=7
FT   CDS             10780..10983
FT                   /gene="blpN"
FT                   /gene_synonym="pncJ"
FT                   /inference="ab initio prediction:Prodigal:2.60"
FT                   /codon_start=1
FT                   /transl_table=11
FT                   /product="class II bacteriocin precursor"
FT                   /colour=7
FT   CDS             11002..11211
FT                   /gene="blpP"
FT                   /gene_synonym="pncK"
FT                   /inference="predicted by Prodigal with different settings"
FT                   /inference="indirect experimental evidence for function in
FT                   immunity (Dawid et al., 2007)"
FT                   /codon_start=1
FT                   /transl_table=11
FT                   /product="membrane protein with function in immunity"
FT                   /colour=4
FT   CDS             11227..11376
FT                   /gene="blpO"
FT                   /gene_synonym="pncV"
FT                   /inference="predicted by Prodigal in other strains"
FT                   /codon_start=1
FT                   /transl_table=11
FT                   /product="class II bacteriocin precursor"
FT                   /colour=7
FT   CDS             join(11895..11906,11906..12055)
FT                   /gene="pncG_2"
FT                   /inference="predicted by Prodigal in other strains"
FT                   /codon_start=1
FT                   /transl_table=11
FT                   /product="membrane protein with putative function in
FT                   immunity"
FT                   /pseudo
FT                   /note="frameshift due to 1nt deletion"
FT                   /colour=11
FT   CDS             12065..12418
FT                   /gene="blpL_2"
FT                   /gene_synonym="pncH_2"
FT                   /inference="predicted by Prodigal in other strains"
FT                   /codon_start=1
FT                   /transl_table=11
FT                   /product="membrane protein with putative function in
FT                   immunity"
FT                   /colour=4
FT   CDS             12518..12901
FT                   /gene="blpX"
FT                   /gene_synonym="pncN"
FT                   /inference="ab initio prediction:Prodigal:2.60"
FT                   /codon_start=1
FT                   /transl_table=11
FT                   /product="membrane protein with putative function in
FT                   immunity"
FT                   /colour=4
FT   CDS             join(12953..13180,13180..13641)
FT                   /gene="blpY"
FT                   /gene_synonym="pncO"
FT                   /inference="ab initio prediction:Prodigal:2.60; modified"
FT                   /codon_start=1
FT                   /transl_table=11
FT                   /product="CAAX amino terminal protease"
FT                   /pseudo
FT                   /note="frameshift due to 1nt deletion"
FT                   /colour=11
FT   CDS             13682..13915
FT                   /gene="blpZ"
FT                   /gene_synonym="pncQ"
FT                   /inference="ab initio prediction:Prodigal:2.60"
FT                   /codon_start=1
FT                   /transl_table=11
FT                   /product="membrane protein with putative function in
FT                   immunity"
FT                   /colour=4
FT   CDS             14066..14677
FT                   /gene="pncP"
FT                   /gene_synonym="SP0547"
FT                   /inference="ab initio prediction:Prodigal:2.60"
FT                   /codon_start=1
FT                   /transl_table=11
FT                   /product="CAAX amino terminal protease"
FT                   /colour=2
SQ   Sequence 14677 BP; 4070 A; 2101 C; 2841 G; 4753 T; 912 other;
     ctacaggata atggttggtc cgtagaggct caacttggtc ttgacttggt caaagtggaa        60
     gcggtcatag gcccgccaag cggcgcgagt tggagcatct ggatcaagag cgctgagtcc       120
     catgagaaga ctggaagtct ggtaaaattt ttccaattca atcaagaatc gattatccac       180
     tgtttcagcc ttggctagaa aaccaagaat agagtttaat tgctcctgaa agcgaacgtc       240
     gtcagcggtt gcctgtttgc atgcttgata ggctttgttt aagtcagtaa tcaaagtctg       300
     agctcttttg atagggtctg tatctgtcat gagaattcct cctctaatct gggtgccagt       360
     cttgattcta gcaactgtgt tttgatactg tcagtctatc acttttatct cctttttcgc       420
     ctttaaatct ttaattgtca ttgaaatgtc ttgaattgcg ctgagtgaat tttatgataa       480
     aatagtggta agctcatcat gatattgtag aaaaataatt cttttaggag ctttcaaaga       540
     ctgtttagga ttgggtgtgc ttgtgttaga ttttttctgt tattcttttc ttaggaggag       600
     aatccaatga aacatatgat tattcagaca cagaaaacag tctataaagt aaacgtcgac       660
     gatgtctact atatccaaac acatccaact aaagcccata ctgtaaagat tgttacagaa       720
     gaggctagtt ttaatatggt tcaaaattta agtaatcttg agaaccaata tggggaaacc       780
     ttgatgagat gtcatcgaaa ttgtttggtc aatcttgata aagtaaaatc gattgatttt       840
     caagaaagaa tcctttttct tggagaagaa ggtcaatacg ctgtcaagta tgccagacgt       900
     cgctatagag aaattcgtca aaaatggttg aaagaaggag agtaagaaga tgagaatatt       960
     tgttttagaa gatgattttt cccaacagac tagaattgaa acgacgattg agaaactctt      1020
     gaaggaacat catatcactc tgagttcttt tgaagttttt ggtaagccag atcaattgct      1080
     ggcagaggtg catgagaagg gggcccatca gctattcttt ttggatattg agattcgaaa      1140
     tgaggagatg aagggtctgg aagtggctag aaagattcgg gatcgggatc cgtatgccct      1200
     gattgtcttt gtgacgactc actcggagtt tatgcccctg tcttttcgct accaagtgtc      1260
     tgctttggac tacattgata aggccttgtc agcagaggag tttgaatctc ggatcgagac      1320
     agccctcctc tatgccaata gtcaagatag taaaagtctg gcggaagatt gcttttactt      1380
     taaatcaaaa tttgcccaat ttcagtatcc ttttaaagag gtttactatc tcgaaacgtc      1440
     gcccagagcc catcgtgtta ttctctatac caagacagac aggctggaat ttacagcgag      1500
     tttagaggag gttttcaagc aggagccccg cctcttgcag tgccaccgct cttttctcat      1560
     caatcctgca aatgtggtgc atttggataa gaaagaaaaa ctgcttttct ttcccaatgg      1620
     tggaagttgt ctaatcgccc gttataaggt cagggaagtg tctgaggcca tcaataaatt      1680
     acactgagct aggagaattt atgaacattg cttggatatt gttgtataca cttgttacta      1740
     atggactaga aattgtcatc ttctttaagg tggatggaat tgatcttact ttcgagagga      1800
     tttttaaggc ctttcttttg aagatactgt tggcctttgt ttttgtgatg attagctata      1860
     tagtaggaaa tgtttaccta tcttatttta tggaaccctt gtacggcata ggcttatctt      1920
     tcttattatt gagagggctt cctaaaaaac tccttttctt ttatggtctc tttccaatga      1980
     tattggtgaa tctcttttat agaggagtct cctattttgt gcttccattt ttgggacaag      2040
     ggcaagtata tgatggctac tcatttactg ggttatgtat aataattttc aatttcttca      2100
     tttctctagc ttttttgaaa tggttggact acgattttac tagcttgaga aaggagattc      2160
     tcgataaagc ctttcaaaag tccctgactc agattaactg gataatgggt ggctactatc      2220
     tagtcatgga aagtctgtct tttttgaata tgaacaaagt attcaatcaa agactgttcg      2280
     ccatctcatc ctagtctttt acctactctt ttttatgggg gttatcaaga aattggatac      2340
     ctatttgaag gaaaaactct atgagagatt ggaacaagag caggccctgc gctatagaga      2400
     tatggaacgc tatagtcggc atatagagga gctttacaag gaagtacgga gctttcgtca      2460
     tgattatacc aacctcttga ctagcttacg tctgggcatt gaagaggagg atatggagca      2520
     gataaaagag gtctatggct ccgtcttaaa ggattccagt cagaaattgc agaacaataa      2580
     atatgacctg ggcagattgg taaatattcg tgataaagcc ctcaaaagtc ttctagcagg      2640
     gaaattttta aaagccagag ataagaacat tgtctttaat gtcgaagttc ctgaggagat      2700
     tcaggtcgag gggatgagtc tacttgattt tctaaccatt gtgtctatcc tttgtgacaa      2760
     tgctattgaa gccagtgtgg aagctagtca acctcatgtt tcaatcgcct ttttaaaaaa      2820
     tggagcacag gagaccttta tcatcgaaaa ctccatcaaa gaagagggca tcgatatttc      2880
     tgaaatcttc tcctttggag ccagttctaa aggggaggag agaggagttg gtctctatac      2940
     cgtcatgaag attgtggaaa gccatcctaa taccagtcta aataccacct gtcaaaatca      3000
     agtctttcgt caggtactta ctgtgataca tacagaatga tgaaaaataa gaccgagagt      3060
     acttgtttct cggtcttatt ttttatagtt gtattggatg atgaagttct tatgtgatgt      3120
     aatgagcata tctattaatg ttatataata aatcttccca caatcctcca cctgtaattt      3180
     ggttgagttc ggtagttgtt agttcttgaa atgaagttag gttttgtttc ttatccatgt      3240
     tatgattctc ctttttgata agataataaa tagttataga gtgttatctg aaaattaatc      3300
     agaatgtgtt aaaattttat ctttgaaata atcaaaatat gttttctttg tagttacact      3360
     agtgacgcga ccttgtaagc catattggat gagtttacta tcctcgttag atagttttgc      3420
     aagagcggtt aatttaaaga gatttccttg ctctgttctg gtaggagttt gatcaattgt      3480
     ctgaagttgg ccgatgatgg tggtgccgtg atttccaatc ttctccagtt ttaatcttac      3540
     agtttgtcct ttatctagta gaggtagata gtcagaagat acgtagtaag tgattagtac      3600
     ttctcttgta tctgtgatga cagggaatat ttgagcaatt tctgtaccag ttggaattct      3660
     atttttacct tcaaattcgc tgttcagatg aacgatacct ttacttgggg aggttaaggt      3720
     attgttttcc aaacgctgtg tggcttgatc tagttgtact tttaattctg ttaattgatt      3780
     ctccacagtt agttgttgct gtgaggctgt ctgtaaaaac tgagtgcgga gtacttcaat      3840
     tttggttgct aaactgttat cataagttgc tacacttccg ataccagctt gctgaatttt      3900
     gaggcttgcg atagatgatt caagacctgc aatactttga ttaatttgag ataaaaatgg      3960
     ctcctctgca gttccttgtg tttgtccttg tgaggctaca agataacgat tcaaaattga      4020
     ctggtgcgga ttgccagttg gtaagcgtgc tctgttattt atgatagcat ctctcaactc      4080
     ttgatattct ccaatttgtt gttgaacttt tgtaatttct tgttcaatag ctgatgaact      4140
     gctattggca agattagctt gatttgaaac ctcagtgtta gtctttgtga tacccagttc      4200
     aatatcatgg gattgtttag taaaattcat aaaggtatta tggtagccaa attcatcctc      4260
     gccagaaaaa agatcagtcg ctttttctaa gctttgtttc aaaattccaa gtccttcttt      4320
     ttgcttctca agtctttgta attgagttgc taaggcagtt ttctgacttt cttccattgt      4380
     ttcagagtat ttgatgagta agtccccttt ttcaactact tgatttgcca ctaaatgatt      4440
     agcaaggata ggattatcac tggttgactg aatagatgaa atgacacttg taggggcgat      4500
     ttctccttgg gaagtgacag taatttcttt tgtggcaaca agggagaaaa tcaagatgaa      4560
     agtaaataat aatgaaagag gtatgattaa tactgtcgca tagttatggt aacgtctctg      4620
     ataaaactcg acgcttctaa aaagattagg attcatgaca ttctccttat ttattgaaca      4680
     gatgatggta gaagccttgc gcctgcatta actcttggtg actaccaact tcaatgattt      4740
     tcccctggtc aagaacaatg acacggttag ttcgttcggc tatactgaga cgatgggcta      4800
     caaagagaat ggttttatca gttagggaca taagattatc tataactttt ttctcagtca      4860
     agacatcaag accgctagta gcttcgtcta gtattaaaac aggagattta gttaaaagag      4920
     cacgagcgag agcgattcgt tgcttttgtc ctcctgatag accagctcca tcagagagct      4980
     gagtttgata gcccataggc attctttcaa tgtcttgacg aatttcagct aattcatgag      5040
     cttttagaat atcttcttgg ctaatcatat gattaccgcc caaggttaag ttttccaaaa      5100
     tagagccatt aaagatatag gcttgttggg gtaggtaatt aatatgacgg cgcaagactt      5160
     ttttatcaat gtttttaata tcctgatgat tgatggaaat atgccctttg tagggtttaa      5220
     agaaattgac aatcattttg gctaaagttg ttttaccaga accactaact ccaactaggc      5280
     taaccttatc tccttgttta atcgtgagat taatatctgt taaggtatct cgtccaaaac      5340
     catacttata agaaaggtca tcaaattcaa tatcgcccat caaaaaatgt gaatgaacag      5400
     ggttttcttg aacttgaaat tcagattcga ctagatagac ttcgttcaaa cggttattag      5460
     cgaccttcgc agattggagt ttggtttgga ggttgataat attttccata ggagttgtaa      5520
     agtaagaaaa aagtgtgtta aaggtaatca gctgaccgat agaaatttta ctcgacatga      5580
     ctaattgagc gccaaaccat aggataagga tattcagaac taattttgtt ccctgcttta      5640
     aactcgtttg taaaatagaa tatttactga gcttaaagga tttttccaaa taatctacaa      5700
     attcgctgtc tatattttga tagcgatttt cttcactcgt gagcgacttt atagtttcaa      5760
     tcccgttgat atcttcgata atggcagagc taaccataga attactttgc atgacatcat      5820
     ggttcatttt ttcaaaaggt ttcataaaag aaaagatgat gaacatgtat ataggaatgg      5880
     aaagaagaga aaggaggaag agattagggt tttgtgccag caagactccc cctacaagaa      5940
     tcagaataga aacatccaga aaaagagaaa gaatggtaga agccaaggca tctataatag      6000
     agttagcatc tgtgaaccgt gaaatgattt ctcctgtacg acgtgtcgca aagaaagaca      6060
     tgggaagttc aaaaatatgg cgaatatagg ataaaatcac atcaatgctt aatctctggc      6120
     tcagaacggt taggagataa tctctggaga agctcatgac ttgttggagg atataggtga      6180
     taaccagacc aactgagatg attcctaaag ttgatttcat ctgatttgga atgtattcat      6240
     ccaagatttc ttggagatag taagaaccac ctatattgat aatagtgacc aataagcttg      6300
     agagaacaat gtaagcaatg agagattttt gtttgaaaat cagaggaagg aagcttgctt      6360
     agtagaccat tctttttatc tttatggggt tgatagctgg gtttggtagc tagaaaaata      6420
     gctactccag tccattcata gaaaaagcgt tcttttgaca ttttagtgat ttttacagaa      6480
     gggtcaggat caccaataat cagatagtct ttctttgttt gatagacaac atagtaatgt      6540
     tggagttttc cttctttgtt aacgtgaacg ataaatggat aggggacatc actcatgtca      6600
     aagagcgttt tatctgcttg aacaggtctt gtttcaaagc ccatttcatc agcggctttt      6660
     acaatgccaa gagcagtcgt cccttcttta ttggtctttg caagttctct caagtgagct      6720
     agagaaaaat ctgaaccata gaatttagca atcgaggcta aggcagcgac accacagtct      6780
     ctcgcatcta tttgaggaac aaatgtacgt ttataagaag tcattggcaa ttcctttcat      6840
     atagtggata ggtctattat gtcataaaac taagttcata ttttatgaaa tcttgaatag      6900
     tcattaaaac ttcctgaatg gtaaaaaagt gattagaaat tattttttta aacatttaga      6960
     ggtggcttga aatagaggtg gcttgaaata aaaaagctaa ttcaagacgt ttcgatgaca      7020
     attcaagacg tttcgatgac aattcaagat ttggatgaaa aaaattaaaa ataatgatat      7080
     actaaacttg tcaaagttgc aacgggacaa aaattaaaaa taaaaaagga gtatttgtca      7140
     tgaatacaaa aatgatgtca caattttctg ttatggataa tgaagaactc gaaatagtta      7200
     gtggaggaag aggcaattta ggatctgcaa tcggtggttg tattggagca gtactattag      7260
     ctgctgcgac tggtccgata actgggggag cagcaacact tatttgtgta ggttcaggaa      7320
     ttatgtcctc tttgtaagat tatgattctt aaatatagta ttattatcgc tattaattta      7380
     ctgtcttatt tacttactta caaaatatca aagttatcta aaaatgatga gaataagata      7440
     gttagcaaaa ttttaattat attatcaatc gtttatgtaa tcgttgatgc tttacttagt      7500
     tgatggattg gtaggaataa aaacttaact ataaactatt atttactaat attttttgct      7560
     ttctgcaagt taataaatag tatagtaaaa ctttttattg caaggagaat aacgaaatta      7620
     agatatttta gatactcaag attattgaaa tcttagacta aaaaataggt actgctacct      7680
     ttaagaagat agtagacgta tatacttttt taagaaaatc aaaaagatac tataaaaaat      7740
     ctatttgttt attgaattta agactttggt aacaaattga aaataaaaag gaggtattca      7800
     tcatgaatac aaaaatgatg tcacagttag aggttatgga tactgaaatg cttgcgaaag      7860
     ttgaaggggg gtatagctcc actgattgtc aaaatgcact gattacagga gtcactacgg      7920
     gaattataac tggtggaact ggagcaggtt tggccacttt aggagtagct ggacttgctg      7980
     gtgcatttgt tggagcacac attggtgcaa ttgggggtgg attaacatgc ttaggaggta      8040
     tggttggtga taaattggga ctaagttggt aagacttata gtaaaattat gaggattcta      8100
     ttctgattta ttttagtttt taaaaaagga gtatttgtca tggatacaaa aatgatgtca      8160
     caattttctg ttatggatac tgaaatgctt gcttgcgttg aaggtggcgg atgcaattgg      8220
     ggagattttg ccaaagcagg tgttggagga ggagcagcaa gaggtcttca actaggcatt      8280
     aaaacaggaa catggcaagg tgcagcaact ggtgctgcgg gtggagctat acttggaggt      8340
     gtagcctatg cagcaacatg ttggtggtaa ttatggattt taaaagtttt attattggtt      8400
     tagtagttgg tatatttggt ccttatatgg ataatttaat tagaaaaata ttttcaaaat      8460
     ttcccaaaaa ggatacagat agtaccccct aaaaaataaa tttctcccct gtatttgcta      8520
     gcttaattta caggggagtt tctttaattt tgtttcgcct gtcaaaatga tatgtgatag      8580
     caggatgaaa agtctacaaa caagttggta tcaatacaat ataaagagga aagtatgttt      8640
     ttcatgcttg cttttttaat ttttacaatt caagaggttt tgatgaccat ttatgatttg      8700
     agtgatccaa ggtcaaaata agtgctatac tagcagtgta aatgttcttg ctcaactaag      8760
     ataaatcgca catttaggag gaaatcttat gaagaaaaaa atactgatta ttttcgttct      8820
     gtatctaatc atgtccatct ttctatatcc gcttagggag agtgcttggt atcagctatt      8880
     ttataccata gcctatgtga ttgcagttat gatctatttt gctatcaata aaaagaaagg      8940
     agaaaagaaa tgaaaacttt tcttgctaaa aaacggaaca tcttccttgc gagattgttc      9000
     ttaggtcagt tgcccttgct tgtttctact tatctatttc tatctcgtca gtttttaaat      9060
     ttttccgtag ttttccaatt tcttttagta gttattaact tggcttctat tttggttact      9120
     gtttatctca ctagggaaat gaggataaga gagtttgaag atgatgattt ggttagtcct      9180
     agaaccaatc aacttatgtt catcggcttg acaggtttta tgtctattat ttgtttgtat      9240
     agaggtatca cagcaggaga atcctaccaa caaataatcg cttatattgg cgctgttctc      9300
     tgcttaatca tcatgcttct gctcatgtgg ggcttgaagt actataaaaa gtagagctta      9360
     atgaagtata aaagaaaagg gtaagtgttt ttgcaatact taccctttta taatagattc      9420
     cctgcgaaac aaaatatggn nnnnnnnnnn nnnnnnnnnn nnnnnnnnnn nnnnnnnnnn      9480
     nnnnnnnnnn nnnnnnnnnn nnnnnnnnnn nnnnnnnnnn nnnnnnnnnn nnnnnnnnnn      9540
     nnnnnnnnnn nnnnnnnnnn nnnnnnnnnn nnnnnnnnnn nnnnnnnnnn nnnnnnnnnn      9600
     nnnnnnnnnn nnnnnnnnnn nnnnnnnnnn nnnnnnnnnn nnnnnnnnnn nnnnnnnnnn      9660
     nnnnnnnnnn nnnnnnnnnn nnnnnnnnnn nnnnnnnnnn nnnnnnnnnn nnnnnnnnnn      9720
     nnnnnnnnnn nnnnnnnnnn nnnnnnnnnn nnnnnnnnnn nnnnnnnnnn nnnnnnnnnn      9780
     nnnnnnnnnn nnnnnnnnnn nnnnnnnnnn nnnnnnnnnn nnnnnnnnnn nnnnnnnnnn      9840
     nnnnnnnnnn nnnnnnnnnn nnnnnnnnnn nnnnnnnnnn nnnnnnnnnn nnnnnnnnnn      9900
     nnnnnnnnnn nnnnnnnnnn nnnnnnnnnn nnnnnnnnnn nnnnnnnnnn nnnnnnnnnn      9960
     nnnnnnnnnn nnnnnnnnnn nnnnnnnnnn nnnnnnnnnn nnnnnnnnnn nnnnnnnnnn     10020
     nnnnnnnnnn nnnnnnnnnn nnnnnnnnnn nnnnnnnnnn nnnnnnnnnn nnnnnnnnnn     10080
     nnnnnnnnnn nnnnnnnnnn nnnnnnnnnn nnnnnnnnnn nnnnnnnnnn nnnnnnnnnn     10140
     nnnnnnnnnn nnnnnnnnnn nnnnnnnnnn nnnnnnnnnn nnnnnnnnnn nnnnnnnnnn     10200
     nnnnnnnnnn nnnnnnnnnn nnnnnnnnnn nnnnnnnnnn nnnnnnnnnn nnnnnnnnnn     10260
     nnnnnnnnnn nnnnnnnnnn nnnnnnnnnn nnnnnnnnnn nnnnnnnnnn nnnnnnnnnn     10320
     nnnnnnnnnn nnnnnnnnnn nnnnnnnnnn naggattcta gttttgcagg aagtctaatg     10380
     taatttttgc aattcaagac gtttcgatga ctattcaaga tctggatgaa aaattttaaa     10440
     aacgatgata tactaaactt gtcaaagtta caacaagaca aaaattaaaa ataaaaaaga     10500
     gtatttgtca tggatacaaa aattatggaa caatttcatg aaatggatat aactatgtta     10560
     tctagtattg aaggaggcaa gaataattgg caaactaatg tcttagaagg tggtggtgct     10620
     gcttttggtg gctgggggct agggacagct atttgtgctg cgagtggtgt tggagcacca     10680
     tttatgggag catgtggata cataggagct aaatttggtg tggatctttg ggcaggagta     10740
     acaggggcaa cgggtggatt ttaataaaag gagacttgta tgaatactta ttgtaatata     10800
     aatgaaacaa tgctgagtga ggtttatgga ggtaattccg gaggagcagc tgtagttgct     10860
     gctttaggtt gtgcagcggg tggagtgaaa tatgggagac ttctaggacc atggggcgct     10920
     gcaataggag gaattggagg agcagtggtt tgtggatatt tagcctatac cgctacatca     10980
     taaaaatgaa agctaaattt tatgaaggct atattcttta ttattctctt cgcttttcaa     11040
     acctatctta tttatctatc cataagtatc tctgataaaa aacaaaagac tattgaatta     11100
     acatcattga attgttttgt catattattt ctaatctatg ataaattaat ttttctcttt     11160
     attgcctatg tttttttgat aatttttata ttaaacttgt tccgtaactg aaaagtgaca     11220
     tactatatga atacaaaaat gatgtcacaa ttttctgtta tggataatga aatgcttgct     11280
     tgcgttgaag gtggagatat tgattgggga agaaaaatta gttgtgcagc aggggttgca     11340
     tatggcgcaa ttgatgggtg tgcaacaacg gtttgacatt tctattggga ccatttgcta     11400
     taggaatagg tgtaactggt gctgcaggtg gagctatact tggaggtgta gcctatgtag     11460
     caacatgttg gtggtaatta tggattttaa aagttttatt attggtttag tagttggtat     11520
     atttggtcct tatatggatg acttaattag aaaaatattt tcaaaatctt ccaaaaagga     11580
     tacggatagt accccctaaa aataaatttc tcccctgtat ttgctagctt aatttacagg     11640
     ggagtttctt taatattgtt tcgcctgtca aaatgatatg tgatagcagg atgaaaagtc     11700
     tacaaacaag ttggtatcaa tacaatataa agaggaaagt atgtttttca tgcttgcttt     11760
     tttaattttt acaattcaag aggttttgat gactatttat gatttgagtg atccaaggtc     11820
     aaaataagtg ctatactagc agtgtaaatg ttcttgctca actaagataa atcgcacatt     11880
     taggaggaaa tcttatgaag aaaaaatact gattattttc gttctgtatc tgatcatgtc     11940
     catctttctt tatccgctta gggagagtat ttggtataat ctattttata ccatagccta     12000
     tatgattgcg gttatgatct atttttcttt aattaaaaag aaagaaaaga aatgaaagat     12060
     tttcttgatt aaaaagaatc atattctttg tgagattgtt cctgggtcag ttgcccttgc     12120
     ttgtttctac ttatctattt ctatttcgtc agttttccaa tttcttttag tggttattaa     12180
     cttgacttct attttggtta ctgtttatct tactagggaa atgagattaa gagagtttga     12240
     agatgatgat ttggttagtc ctagaaccaa tcaacttatg tttatcggct tggcagattt     12300
     tatgtttgtc atttgtttgt atagaggtat ttcagaaaca gaattctatc aacaactaat     12360
     cgtttatata ggtgtattct ctgcttgttt atcacgcttc tgctcatgtg gggcttgaag     12420
     tattataaaa agtagctttc tatccttttc tgacaggata tttgagtaga aggctctatt     12480
     aaattgttag tgaaataaat gaatggaggt atttaatatg aaatacagat tattttttgt     12540
     tattttcttg agtagtgtgt tggatattct tttagggaca tttttacaaa tctctatcgt     12600
     atctattggg tggcttgttc tttacagtgg tttgtttgaa gcaggagttt tccttcttgc     12660
     taataaaggg gtggcggtaa aaatcaagga agtagatatt cgaaatcgct ttaaatttat     12720
     ttttggaaaa accttatggt ttcaaattct tttgctcatc tttttgataa tcaaacttta     12780
     tcttggtttg gatgcgaggt tgattttatt ctatggacat attttcattg tctttaatgc     12840
     cttaatgtat ctattatcta gtagtcaggt tagccttaaa aaaaacaaac tgtcttctta     12900
     atcttacagc agtagagcct gacaaggtga ggtcatagta gggaggattt ctatgaaaaa     12960
     gtatcaactt ctattcaaaa taagtgcagt cttctcttac ttatttttcg tatttggtct     13020
     ttctcagctg acgcttatcg tccaaaatta ttggcaattt tcttcccaga ttggtaattt     13080
     cgtctggatt caaaatatct tgagtttact ttttattgga gtcatgattg tggttcttgt     13140
     taagacaggc catggttatc tcttccgcat tccaagaaaa aatggctttg gtattcgatt     13200
     ttgacagtat tagtggtagt gttccagatc tcttttaacg ttcagacagc taaacatgtt     13260
     cagtcaactg cggaaggttg ggctgtattg attggttata gtgggactaa ctttgcagag     13320
     ctaggtattt atatagccct gttctttctg gttccactga tggaagagtt aatctataga     13380
     ggattactgc aacatgcttt ctttaagcat tcgcgatttg gtcttgattt gcttcttcct     13440
     tctattttat ttgctctccc tcatttttca agcctgccta gtctgttaga tatcttcgtc     13500
     tttgcaacag ttggaatcat ctttgctggt ttgacccgct ataccaagag catttatcca     13560
     tcctatgcgg tgcatgtgat caataatatt ttcgcaacat taccattttt gctgactttt     13620
     ttacataggg tcttggggta aaaaacaaaa ggcttgcttt tcagccatag aggagattat     13680
     catgtataaa cacttatttt tcctagattc caaaacctta gactggttga cgccctatat     13740
     tctagtcttg gcttctgaca ccattgcctt taatgttttt gtgctaacct ttgtgtctgc     13800
     ggtgatcttt aatttcctaa attccatgct agctttaatg gctatattca taggggctgg     13860
     ctatgtggtc ggattttggt tactaatact caatgaaaat caaagagcaa actaggaaac     13920
     tagccgcagg ctgtacttga gtacggcaag gcgacgttga cgtggtttga atttgatttt     13980
     cgaagagtat aaaatggttt gttttggaaa ggctagaact aaagaatgac gtgtaggaag     14040
     tctgtttgtt gaggaggata attttatgga gttttttgat aaatttcatg ccttgtgttt     14100
     tggattttta gtactaataa ttgtcattac agttccttat acgattaacc atggggattt     14160
     ttttcaaaat gaatctgcat tgattcttgt aagtcttctt gtaacctcgc tgagtgttgc     14220
     ttatgctaga aagtttgaaa tgatttcttt tgggatgtta agcaagaaac aacttttgct     14280
     tttcattgca atctttcttc taagtgtact tgagacgctg gtttatattc atttcttcgc     14340
     tgtttcttct ggctcagggg tccaacactt ggcggaagtc agcagaggaa tttccctgtc     14400
     tttgattttg actacctcag tttttggccc catccaggag gaactcattt tcagaggact     14460
     tcttcaaggt gcggtttttg acaattcttg gttaggactt gtgctaactt cctctctctt     14520
     ttctttcatg catggacctt ctaatgtccc ttcgtttatt ttttatctac ttgggggctt     14580
     gttgctgggc cttgcttata aaaagagcca aaacttatgg gtttctactc tagtccacat     14640
     gttttacaac agttggccac tcctatatta tttataa                              14677
//
