# Supplementary material for: Genomic analyses of pneumococci reveal a wide diversity of bacteriocins – including pneumocyclicin, a novel circular bacteriocin
Source: BMC Genomics. 2015 Jul 28;16(1):554. doi: 10.1186/s12864-015-1729-4 (PMC4517551; doi:10.1186/s12864-015-1729-4)
Supplement: Additional file 9: — Sequence and annotation files for blp cassette prototypes. [file 12864_2015_1729_MOESM9_ESM.zip › blp_prototype23a_14-5.fasta]

>blp_cassette_prototype23a_14-5
ctagtttgctctttgattttcattgagtattaacttggtcttgacttggtcaaagtggaa
gcggtcataggcccgccaagcggcgcgagttggagcatctggatcaagagcgctgagtcc
catgagaagactggaagtctggtaaaatttttctagttcaatcaagaaacgattatccac
tgtttcagccttggctagaaaaccaagaatagagtttaattgctcctgaaagcggacgtc
gtcagcgcttgcctgtttgcatgcttggtaggctttgtttaagtcagtaatcaaagtatg
agctcttttgatggggtctgtatctgtcatgggaatgcctcctttaatctgggtgccagt
cttacttctggcaactgtgttttgatactgttagtttatcatttttaattcttttttttt
attcaaatctttaattgtcattgaaatgtcttgaattgcgctgagtgaattttatgataa
aatagttgtaagctcatcatgatgttgtagaaaaataatccttttaggagctttcaaaga
ctgtttaggattgggtgggcttgggctagaccttttctgttattcttttcttaggaggag
aatccaatgaaacatatgattattcagacgcagaaaacagtctataaagtaaacgtcgac
gatatctactatatccaaacacatccaactaaagcccataccgtacagattgttacagaa
gaagctagttttaatatgcttcaaaatttaagtaatcttgagaaccaatgtggggaaacc
ttgatgagatgtcatcgaaattgtttggttaatcttgataaattaaaatcgattgatttt
caagaaagaatcctttttctcggagaagaaggtcaatacgctgtcaagtatgccagacgt
cgctatagagaaattcgtcaaaaatggttaaaacaaggagagtaaaaagatgagaatatt
tgttttagaggatgatttttcccaacagactaggattgaaacgacgattgagaaactctt
gaaggaacatcatatcactcccagctcttttgaggtatttggcaagccagaccaactgct
ggcagaggtgcatgagaagggggcccatcagctattctttttggatattgagattcgaaa
tgaggagatgaaggggctggaagtggctagaaagattcgggaacaagacccctatgccct
gattgtctttgtgacgactcactcggagtttatgcccctgtcctttcgctaccaagtgtc
tgctctggactatattgataaggccctttcggcagaggagtttgaatctcgaatcgagac
agctctcctctatgccaatagtcaagatagtaaaagtctggcggaagattgcttttactt
taaatcaaaatttgcccaatttcagtatccttttaaagaggtttactatctcgaaacgtc
cacaagaccccatcgtgttattctctataccaagacagacaggctggaatttacagcgag
tctagaggaggttctcaagcaggagcctcgtctcttgcagtgccatcgctcttttctcat
caatcctgccaatgtggtgcatttagataagaaagaaaaactgcttttctttcccaatgg
tggaagttgtctaatcgcgcgttataaggtcagggaagtgtctgaggctattaataactt
acactgagctaggagagtttatgaatgttgcttggatattgttgtatacacttgttactc
acggattaaaaattgtcatattctttaaggtagatggaattagtctcacttttgagagga
tttttaaggcctttctttttaagatactgttggccgttgtttttgtaatgattagctata
tagtaggaaatgtttacctatcttattttatggaacccttgtacggcataggcttgtctt
tcttattgttaagagggcttcctaaaaaactccttttcttttatggtctctttccaatga
tattggtgaatctcttttatagaggagtctcctattttgtgcttccatttttgggacaag
ggcaagtatatgatggctactcattcactgggttatgtataataattttcaatttcttca
tttctctagcctttttgaaatggttggactatgattttactagtttgagaagggagattc
tagatacaggttttcaaaagtccctgactaagattaactggataatgggggcttactatt
tggtgatacaaagtctgtcttactttgaatatgagcaaggtattcaatcaacgactgttc
gccatctcatcctagtgttctacctcctattttttatgggggttatcaagaaattggata
cctatttgaaggacaaactccatgatagactggaccaagagcaggtcttgcgctatagag
atatagaacgctatagtcggcatatagaggaactttacaaggaagtaaggagttttcgcc
atgactacaccaacctcttgacaagtttacgtctgggtattgaagaggaggatatggagc
agataaaagaggtctatgacttggtcttaaaggattctagtaaaaaattgcaggacaata
aatatgaccttggccgattggtgaatgttcgggatcgtgccctcaaaagtctcctagctg
gaaaatttataaaagctagagaaaaggacattgtctttaatgtcgaagttcctgaagaga
ttcaggttgaggggatgagactgcttgattttctaaccattgtgtctatcctttgtgaca
atgctattgaagcgagtgcagaggccggtcaacctcatgtttcaattgcctttttaaaaa
gtggagcacaggagaccttcatcatcgaaaattccatcaaagaagagggcatcgatattt
ctgaaatcttctcctttggagttagttctaaaggggaggagagaggtgtcggtctctata
ccgttatgaagattgtggaaagttatcccaatgccagtttaaatactacctgtcaagatc
aagtctttcgtcaggtgcttactatgatacctacagaatgatgaaaaaaataagaccgag
agttcttgttactcggtcttattttttatagttgtattggatgatgaagtcctttcgtat
tgttatgcttaattatattaaggctgtataagatatcttcccacagtcctccacctgtaa
tttggttgagttcggtagttgttagttcttgaaatgaagttaggttttgtttcttatcca
tgttatgattctcctttttgataagataataaatagttatagagtgttatctgaaaatta
atcagaatgggttaaaattttatctttgaaataatcaaaatatgttttctttgcagttac
actagtgacgcgaccttgtaagccatattggatgagtttactatcctcattagatagttt
tgcaagagcggttaatttaaagagattgccttgctctgttctggtaggagtttgatcaat
actctgaagttggccgatgatggtggtgccgtgatttccaatcttctccagttttaatct
tacagtttgtcctttatctagtaaggggagatagtcagatgatacgtagtaagtgattag
tacttctcttgtatctgtgatgacagggaatatttgagcaatttctgtaccagttggaat
tctatttttaccttcaaattcgctgttcagatgaacgatacctttacttggagcggttaa
ggtattgtttcctaagcgctgcgttgcttgatctagttgtacttttaattctgttaattg
attctccacggttagttgttgctgtgaggctgtttgtaaaaactgagtgcggagtacttc
aattttggttgctaaactattatcataagttgctacacttccgataccagcttgctgaat
tttgaggcttgcgatagatgattccagacctgcaatactttgattaatttgagataaaaa
tggctcctctgccgttccttgtgtttgttcttgagaggctataagataacgatttaaaat
tgactggtgcggattgccagttggtaagcgagctcttttatttacgatagtatctctcag
ctcttgatattctccaatttgttgttgaacttttgtaatttcttgttcgatggctgatga
actgctattggtaagattagcttgatttgaaacttcagtgttagtctttgagatacccag
ttcaatatcatgggattgtttagtaaaattcataaaagtattatggtagccaaactcatc
ctcgctagaaaaaagatcagtcgctttttctaagctttgtttcaagattccaagtccttc
tttttgcttctcaagtctttgtaattgagtttctaaggcagttttctgactctcttccat
tgtttcagagtatttgatgagtaagtcacctttctcaactacttgatttgccactaaatg
attagcaaggataggattatcactggtcgactgaatagatgcaatgacacttgtaggggt
gatttccccttgggaagtaacagtaatttcttttgtggcaacaagggagaaaatcaagat
gaaagtaaataataatgaaagaggtatgattaatactgtcgcatagttatggtaacgtct
ctgataaaactcgacgcttctaaaaagattaggattcatgacattctccttatttattga
atagatgatggtagaaaccttgcgcctgcattaactcttggtgactaccaacttcaatga
ttttcccctggtcaagaacaatgacacggttagttcgttcggctatactgagacgatggg
ctacaaagagaatggttttatcagttagggatataagattatctataacctttttctcag
tcaagacatcaagaccgctagtagcttcatctagtattaaaacaggagctttagttaaaa
gagcacgagcgagagcgattcgttgcttttgtcctcctgatagaccagctccatcagaga
gctgagtttgatagcccataggcattctttcaatgtcttgacgaatttcagctaattcac
aagcttttagaatatcttcttggctaatcatatgattaccgcccaaggttaagttttcca
aaatagagccattaaagatataggcttgttggggtaggtaattaatatgacggcgcaaga
cttttttatcaatgtttttaatatcctgatgattgatggaaatatgccctttgtagggtt
caaagaaattgacaatcattttggctaaagttgttttaccagaaccactaactccaacta
ggctaaccttatctccttgtttaatcgtgagattaatatctgttaaggtatctcgtccaa
aaccatacttataagaaaggtcatcaaattcaatatcgcccatcaaaaaatgtgaatgaa
cagggttttctggggcttggaactcagactcgactagatagacttcgttcaaacggttat
tagcaaccttcgcagattggagtttggtttggaggttgataatattttccataggagttg
taaagtaagaaaaaagtgtgttaaaggtaatcagctgaccgatagaaattttactcgaca
tgactaattgagcgccaaaccataggataaggatattcagaactaattttgttccctgct
ttaaactcgtttgtaaaatagaatatttactgagcttaaaggatttttccaaataatcta
caaattcgctgtctatattttgatagcgattttcttcactcgtgagcgactttatagttt
caatcccgttgatatcttcgataatggcagagctaaccatagaattactttgcatgacat
catggttcattttttcaaaaggtttcataaaagaaaagatgatgaacatgtatataggaa
tggaaagaagagaaaggaggaagagattagggttttgtgccagtaagacgccccctacaa
gaatcagaatagaaacatccagaaaaagagaaagaatggtagaagccaaggcatctataa
tagagttagcatctgtgaaccgtgaaatgatttctcctgtacgacgtgtcgcaaagaaag
acatgggaagttcaaaaatatggcgaatataggataaaatcacatcaatgcttaatctct
ggctcagaacggttaggagataatctctggagaagctcatgacttgttggaggatatagg
tgataaccagaccaactgagatgattcctaaagttgatttcatctgatttggaatgtatt
catccaagattccttggagatagtaagaaccaccgatattgataatagtgaccaataagc
ttgagagaacaatgtaagcaatgagagatttttgtttgaaaatcagaggaaggaagctta
gtagaccattctttttatctttatggggttgatagctgggtttgggagctagaaaaatag
ctactccagtccattcagagaaaaagcgttcttttgacattttagtgatttttacagaag
ggtcaggatcaccaataatcagatagtctttctttgtttgatagacaacatagtaatgtt
ggagttttccttctttgttaacgtgaacgataaatggataggggacatcactcatgtcaa
agagcgttttatctgcttgaacaggccttgtttcaaagcccatttcatcagcggctttta
caatgccaagagcagtcgtcccttctttattggtctttgcaagttctctcaagtgagcta
gagaaaaatctgaaccatagaatttagcaatcgaggctaaggcagcgacaccacagtctc
tcgcatctatttgaggaacaaatgtacgtttataagaagtcattggcaattcctttcata
tagtggataggtatattatgccataaaactaagttcatattttatgaaatcttgaatagt
cattaaaacttcctgaatggtaaaaaagtgattagaaattattttttttaaacatttaga
ggtggcttgaaataaaaaagctaattcaagacgtttcgatgccaattcaagatttggatg
aaaaaaattaaaaaataatgatatactaaacttgtcaaagttgcaacaagacaaaaatta
aaaataaaaaaggagtatttgtcatgaatacaaaaatgatgtcacaattttctgttatgg
ataatgaaatgcttgctcgtgttgaaggtggcggatgcaattggggagattttgccaaag
caggtgttggaggaggagcagcaagaggtcttcaactaggcattaaaacaggaacatggc
aaggtgcagcaactggtgctgcgggtggagctatacttggaggtgtagcctatgcagcaa
catgttggtggtaattatggattttaaaagttttattattggtttagtagttggtatatt
tggtccttatatggataatttaattagaaaaatattttcaaaatttcccaaaaaggatac
agatagtaccccctaaaaaataaatttctcccctgtatttgctagcttaatttacagggg
agtttctttaattttgtttcgcctgtcaaaatgatatgtgatagcaggatgaaaagtcta
caaacaagttggtatcaatacaatataaagaggaaagtatgtttttcatgcttgcttttt
taatttttacaattcaagaggttttgatgaccatttatgatttgagtgatccaaggtcaa
aataagtgctatactagcagtgtaaatgttcttgctcaactaagataaatcgcacattta
ggaggaaatcttatgaagaaaaaaatactgattattttcgttctgtatctaatcatgtcc
atctttctatatccgcttagggagagtgcttggtatcagctattttataccatagcctat
gtgattgcagttatgatctattttgctatcaataaaaagaaaggagaaaagaaatgaaaa
cttttcttgctaaaaaacggaacatcttccttgcgagattgttcttaggtcagttgccct
tgcttgtttctacttatctatttctatctcgtcagtttttaaatttttccgtagttttcc
aatttcttttagtagttattaacttggcttctattttggttactgtttatctcactaggg
aaatgaggataagagagtttgaagatgatgatttggttagtcctagaaccaatcaactta
tgtttatcggcttgacaggttttatgtctattatttgtttgtatagaggtatcacagcag
gagaatcttatcaacaactaatcgcttatattggcgctgttctctgcttaatcatcatgc
ttctgctcatgtggggcttgaagtattataaaaagtagagcttaatgaagtataaaagaa
aagggtaagtgtttttgcaatacttactcttttataatagattccctgcgaaacaaaata
tggnnnnnnnnnnnnnnnnnnnnnnnnnnnnnnnnnnnnnnnnnnnnnnnnnnnnnnnnn
nnnnnnnnnnnnnnnnnnnnnnnnnnnnnnnnnnnnnnnnnnnnnnnnnnnnnnnnnnnn
nnnnnnnnnnnnnnnnnnnnnnnnnnnnnnnnnnnnnnnnnnnnnnnnnnnnnnnnnnnn
nnnnnnnnnnnnnnnnnnnnnnnnnnnnnnnnnnnnnnnnnnnnnnnnnnnnnnnnnnnn
nnnnnnnnnnnnnnnnnnnnnnnnnnnnnnnnnnnnnnnnnnnnnnnnnnnnnnnnnnnn
nnnnnnnnnnnnnnnnnnnnnnnnnnnnnnnnnnnnnnnnnnnnnnnnnnnnnnnnnnnn
nnnnnnnnnnnnnnnnnnnnnnnnnnnnnnnnnnnnnnnnnnnnnnnnnnnnnnnnnnnn
nnnnnnnnnnnnnnnnnnnnnnnnnnnnnnnnnnnnnnnnnnnnnnnnnnnnnnnnnnnn
nnnnnnnnnnnnnnnnnnnnnnnnnnnnnnnnnnnnnnnnnnnnnnnnnnnnnnnnnnnn
nnnnnnnnnnnnnnnnnnnnnnnnnnnnnnnnnnnnnnnnnnnnnnnnnnnnnnnnnnnn
nnnnnnnnnnnnnnnnnnnnnnnnnnnnnnnnnnnnnnnnnnnnnnnnnnnnnnnnnnnn
nnnnnnnnnnnnnnnnnnnnnnnnnnnnnnnnnnnnnnnnnnnnnnnnnnnnnnnnnnnn
nnnnnnnnnnnnnnnnnnnnnnnnnnnnnnnnnnnnnnnnnnnnnnnnnnnnnnnnnnnn
nnnnnnnnnnnnnnnnnnnnnnnnnnnnnnnnnnnnnnnnnnnnnnnnnnnnnnnnnnnn
nnnnnnnnnnnnnnnnnnnnnnnnnnnnnnnnnnnnnnnnnnnnnnnnnnnnnnnnnnnn
nnnnnnnnnnnnnnnnnnnnnnnnnnnntgcaggaagtctaatagtaaaaaagtgattag
aaaacatcttttttaaaaatagagatgattttgaaacaaaaaagctaattcaagacgttt
cgatgccaattcaagatttggatgaaaaaaattaatagatactgttatactaaacttgtc
aagtttgtaacaagacaaatattaaaaataaaaaagagtatttgtcatggatacaaaaat
tatggaacaatttcatgaaatggatataactatgttatctagtattgaaggaggcaagaa
taattggcaaactaatgtcttagaaggtggtggtgctgcttttggtggctgggggctagg
gacagctatttgtgctgcgagtggtgttggagcaccatttatgggagcatgtggatacat
aggagctaaatttggtgtggatctttgggcaggagtaacaggggcaacgggtggatttta
ataaaaggagacttgtatgaatacttattgtaatataaatgaaacaatgctgagtgaggt
ttatggaggtaattccggaggagcagctgtagttgctgctttaggttgtgcagcgggtgg
agtgaaatatgggagacttctaggaccatggggcgctgcaataggaggaattggaggagc
agtggtttgtggatatttagcctataccgctacatcataaaaatgaaagctaaattttat
gaaggctatattctttattattctcttcgcttttcaaacctatcttatttatctatccat
aagtatctccgataaaaaacaaaagactattgaattaacatcattgaattgttttgtcat
attatttctaatctatgataaattaatttttctctttattgcctatgtttttttgataat
ttttatattaaacttgttccgtaactgaaaagtgatatactatatggatacaaaaatgat
gtcacaatttgcagttatggataatgaaatgcttgcttgcgttgaaggtggagatattga
ttggggaagaaaaattagttgtacagcaggggttgcatatggcgcaattgatgggtgtgc
aacaacggtttgacatttctattgggaccatttgctataggaataggtgtaactggtgct
gcaggtggagctatacttggaggtgtagcctatgcagcaatatgttggtggtaattatgg
attttaaaagttttattattggtttagtagttggtatatttggtccttatatggatgact
taattagaaaaatattttcaaaatcttccaaaaaggatacggatagtactctctaaaaaa
taaatttctcccctgtatttgctagcttaatttacaggggagtttctttaatattgtttc
gcctgtcaaaatgatatgtgatagcaggatgaaaagtctacaaacaagttggtatcaata
caatataaagaggaaagtatgtttttaatgcttactttttaaattttttaacaattcaag
atgtttcgatgacaattcaagatttggatgaaaaattttaaaaaacaatgatatactaaa
cttgtcaaagttgcaacgggtgctgctacattatgttaaaaatcgctcttgattgataag
ctggatttgttaggaaaggagtaaataattatggataagaaaaagatagtttcgactata
atatgtatagtatttcttgtagtgtcagtagataatttttttagagacttaaccccgtta
ctgttcattttaaatattattggcctgtcttgcttttcagtgctaacatacattaacata
aaagagatactcttaaatataagtaaatgatgatttggttagtcctagaaccaatcaact
tatgtttatcggcttggcagattttatgtttgtcatttgtttgtatagaggtatttcaga
aacagaattctatcaacaactaatcgcttatataggtgtattctctgcttgtttatcacg
cttctgctcatgtggggcttgaagtattataaaaagtagctttctatccttttctgacag
gatatttgagtagaaggctctattaaattgttagtgaaataaatgaatggaggtatttaa
tatgaaatacagattattttttgttattttcttgagtagtgtgttggatattcttttagg
gacatttttacaaatctctatcgtatctattgggtggcttgttttttacagtggtttgtt
tgaagcaggagttttccttcttgctaataaaggggtggcggtaaaaatcaaggaagtaga
tattcgaaatcgctttaaatttatttttggaaaaaccttatggtttcaaattcttttgct
catctttttgataatcaaactttatcttggtttggatgcgaggttgattttattctatgg
acatattttcattgtctttaatgccttaatgtatctattatctagtagtcaggttagcct
taaaaaaaacaaactgtcttcttaatcttacagcagtagagcctgacaaggtgaggtcat
agtagggaggatttctatgaaaaagtatcagcttctattcaaaacaagtgcaattttatc
ctacctatttttcgtatttggtctttctcagctgacgcttatcgtccaaaactattggca
attttcttctcagataggcaatttattctggattcaaaatatcttgagtttactttttat
tggagtcatgattgtggttcttgttaagacaggccatggttatctcttccgcattccaag
aaaaaaatggctttggtattcgattttgacagtattagtggtagtgttccagatctcttt
taacgttcagacagctaaacatgttcagtcaactgcggaaggttgggctgtattgattgg
ttatagtgggactaactttgcagagctaggtatttatatagccctgttctttctggttcc
actgatggaagaattgatttatagaggactactgcaacatgctttctttaagcattcgcg
atttggtcttgatttgcttcttccttctattttatttgctctccctcatttttcaagcct
gcctagtctgttagatatcttcgtctttgcaacagttggaatcatctttgctggtttgac
ccgctataccaagagcatttatccatcctatgcggtgcatgtgatcaataatattgtagc
gaccttcccgtttttgctcacttttctacatagggtcttggggtaaaaaaacaaaagtct
tgcttttcagccatagaggaggtcatcatgtataaacacttatttttcctagattccaaa
actttagatcggttgacaccctatattctagtcttggcttctgacaccattgcttttaat
gtttttgtgctaacctttgtatctgcggtggtttttaatttcctaaattccatgctagct
ttaatggctatattcataggggctggctatgtggtcggattttggttactaatactcaat
gaaaatcaaagagcaaactaggaaactagctgcaggctgtacttgagtacggcaaggcga
cgttgacgtggtttgaatttgattttcgaagagtataaaatggtttgttttggaaaggct
agaactaaagaatgacgtgtaggaagtctgtttgttgaggaggataattttatggagttt
tttgataaatttcatgccttgtgttttggatttttagtactaataattgtcattacagtt
ccttatacgattaaccatgggggtttttttcaaaatgaatctgcattgattcttgtaagt
cttcttgtaacctcgctgagtgttgcttatgctagaaagtttgaaatgatttcttttggg
atgttaagcaagaaacaacttttgcttttcattgcaatctttcttctaagtgtacttgag
acgctggtttatattcatttcttcgctgtttcttctggctcaggggtccaacacttggcg
gaagtcagcagaggaatttccctgtctttgattttaactacctcagtttttggtcccatc
caggaggaactcattttcagaggacttcttcaaggtgcggtttttgacaattcttggtta
gggcttgtgctaacttcctctctcttttctttcatgcatggaccttctaatgtcccttcg
tttattttttatctacttgggggtttgttgctgggctttgcttataaaaagagtcaaaac
ctatgggtttctactctagtccatatgctttacaacagttggccactcttatattattta
taa
