# Supplementary material for: Genomic analyses of pneumococci reveal a wide diversity of bacteriocins – including pneumocyclicin, a novel circular bacteriocin
Source: BMC Genomics. 2015 Jul 28;16(1):554. doi: 10.1186/s12864-015-1729-4 (PMC4517551; doi:10.1186/s12864-015-1729-4)
Supplement: Additional file 9: — Sequence and annotation files for blp cassette prototypes. [file 12864_2015_1729_MOESM9_ESM.zip › blp_prototype23a_14-5_annotation.embl]

FT   source          1..13563
FT                   /organism="Streptococcus pneumoniae"
FT                   /mol_type="genomic DNA"
FT                   /strain="14/5"
FT   CDS             complement(1..330)
FT                   /gene="blpT"
FT                   /inference="ab initio prediction:Prodigal:2.60"
FT                   /codon_start=1
FT                   /transl_table=11
FT                   /product="hypothetical protein"
FT                   /colour=10
FT   CDS             607..945
FT                   /gene="blpS"
FT                   /gene_synonym="spiR1"
FT                   /inference="ab initio prediction:Prodigal:2.60"
FT                   /codon_start=1
FT                   /transl_table=11
FT                   /product="LytTR DNA-binding domain protein"
FT                   /colour=9
FT   CDS             950..1687
FT                   /gene="blpR"
FT                   /gene_synonym="spiR2"
FT                   /inference="ab initio prediction:Prodigal:2.60"
FT                   /codon_start=1
FT                   /transl_table=11
FT                   /product="response regulator"
FT                   /colour=9
FT   CDS             1701..3041
FT                   /gene="blpH"
FT                   /gene_synonym="spiH"
FT                   /inference="ab initio prediction:Prodigal:2.60"
FT                   /codon_start=1
FT                   /transl_table=11
FT                   /product="histidine kinase"
FT                   /colour=9
FT   CDS             complement(3086..3241)
FT                   /gene="blpC"
FT                   /gene_synonym="spiP"
FT                   /inference="ab initio prediction:Prodigal:2.60"
FT                   /codon_start=1
FT                   /transl_table=11
FT                   /product="peptide pheromone"
FT                   /colour=9
FT   CDS             complement(3298..4659)
FT                   /gene="blpB"
FT                   /gene_synonym="spiD"
FT                   /inference="ab initio prediction:Prodigal:2.60"
FT                   /codon_start=1
FT                   /transl_table=11
FT                   /product="bacteriocin secretion accessory protein"
FT                   /colour=3
FT   CDS             complement(4670..6823)
FT                   /gene="blpA"
FT                   /gene_synonym="spiABC"
FT                   /inference="ab initio prediction:Prodigal:2.60"
FT                   /codon_start=1
FT                   /transl_table=11
FT                   /product="ABC transporter; ATPase domain, transmembrane
FT                   region and C39 protease domain"
FT                   /colour=3
FT   CDS             7104..7334
FT                   /gene="blpK"
FT                   /gene_synonym="pncE"
FT                   /inference="ab initio prediction:Prodigal:2.60"
FT                   /codon_start=1
FT                   /transl_table=11
FT                   /product="class II bacteriocin precursor"
FT                   /colour=7
FT   CDS             7753..7917
FT                   /gene="pncG"
FT                   /inference="ab initio prediction:Prodigal:2.60"
FT                   /codon_start=1
FT                   /transl_table=11
FT                   /product="membrane protein with putative function in
FT                   immunity"
FT                   /colour=4
FT   CDS             7914..8318
FT                   /gene="blpL"
FT                   /gene_synonym="pncH"
FT                   /inference="ab initio prediction:Prodigal:2.60"
FT                   /codon_start=1
FT                   /transl_table=11
FT                   /product="membrane protein with putative function in
FT                   immunity"
FT                   /colour=4
FT   mobile_element  8379..9340
FT                   /gene="ISSpn7"
FT                   /inference="identification by IS Finder
FT                   (https://www-is.biotoul.fr/)"
FT                   /colour=12
FT   CDS             9527..9781
FT                   /gene="blpM"
FT                   /gene_synonym="pncI"
FT                   /inference="ab initio prediction:Prodigal:2.60"
FT                   /codon_start=1
FT                   /transl_table=11
FT                   /product="class II bacteriocin precursor"
FT                   /colour=7
FT   CDS             9797..10000
FT                   /gene="blpN"
FT                   /gene_synonym="pncJ"
FT                   /inference="ab initio prediction:Prodigal:2.60"
FT                   /codon_start=1
FT                   /transl_table=11
FT                   /product="class II bacteriocin precursor"
FT                   /colour=7
FT   CDS             10019..10228
FT                   /gene="blpP"
FT                   /gene_synonym="pncK"
FT                   /inference="predicted by Prodigal with different settings"
FT                   /inference="indirect experimental evidence for function in
FT                   immunity (Dawid et al., 2007)"
FT                   /codon_start=1
FT                   /transl_table=11
FT                   /product="membrane protein with function in immunity"
FT                   /colour=4
FT   CDS             10244..10393
FT                   /gene="blpO"
FT                   /gene_synonym="pncV"
FT                   /inference="ab initio prediction:Prodigal:2.60"
FT                   /codon_start=1
FT                   /transl_table=11
FT                   /product="class II bacteriocin precursor"
FT                   /colour=7
FT   CDS             10951..11130
FT                   /gene="pncM"
FT                   /inference="predicted by Prodigal in other strains"
FT                   /codon_start=1
FT                   /transl_table=11
FT                   /product="membrane protein with putative function in
FT                   immunity"
FT                   /colour=4
FT   CDS             11402..11785
FT                   /gene="blpX"
FT                   /gene_synonym="pncN"
FT                   /inference="ab initio prediction:Prodigal:2.60"
FT                   /codon_start=1
FT                   /transl_table=11
FT                   /product="membrane protein with putative function in
FT                   immunity"
FT                   /colour=4
FT   CDS             11837..12526
FT                   /gene="blpY"
FT                   /gene_synonym="pncO"
FT                   /inference="ab initio prediction:Prodigal:2.60"
FT                   /codon_start=1
FT                   /transl_table=11
FT                   /product="CAAX amino terminal protease"
FT                   /colour=2
FT   CDS             12568..12801
FT                   /gene="blpZ"
FT                   /gene_synonym="pncQ"
FT                   /inference="ab initio prediction:Prodigal:2.60"
FT                   /codon_start=1
FT                   /transl_table=11
FT                   /product="membrane protein with putative function in
FT                   immunity"
FT                   /colour=4
FT   CDS             12952..13563
FT                   /gene="pncP"
FT                   /gene_synonym="SP0547"
FT                   /inference="ab initio prediction:Prodigal:2.60"
FT                   /codon_start=1
FT                   /transl_table=11
FT                   /product="CAAX amino terminal protease"
FT                   /colour=2
SQ   Sequence 13563 BP; 3717 A; 1962 C; 2610 G; 4349 T; 925 other;
     ctagtttgct ctttgatttt cattgagtat taacttggtc ttgacttggt caaagtggaa        60
     gcggtcatag gcccgccaag cggcgcgagt tggagcatct ggatcaagag cgctgagtcc       120
     catgagaaga ctggaagtct ggtaaaattt ttctagttca atcaagaaac gattatccac       180
     tgtttcagcc ttggctagaa aaccaagaat agagtttaat tgctcctgaa agcggacgtc       240
     gtcagcgctt gcctgtttgc atgcttggta ggctttgttt aagtcagtaa tcaaagtatg       300
     agctcttttg atggggtctg tatctgtcat gggaatgcct cctttaatct gggtgccagt       360
     cttacttctg gcaactgtgt tttgatactg ttagtttatc atttttaatt cttttttttt       420
     attcaaatct ttaattgtca ttgaaatgtc ttgaattgcg ctgagtgaat tttatgataa       480
     aatagttgta agctcatcat gatgttgtag aaaaataatc cttttaggag ctttcaaaga       540
     ctgtttagga ttgggtgggc ttgggctaga ccttttctgt tattcttttc ttaggaggag       600
     aatccaatga aacatatgat tattcagacg cagaaaacag tctataaagt aaacgtcgac       660
     gatatctact atatccaaac acatccaact aaagcccata ccgtacagat tgttacagaa       720
     gaagctagtt ttaatatgct tcaaaattta agtaatcttg agaaccaatg tggggaaacc       780
     ttgatgagat gtcatcgaaa ttgtttggtt aatcttgata aattaaaatc gattgatttt       840
     caagaaagaa tcctttttct cggagaagaa ggtcaatacg ctgtcaagta tgccagacgt       900
     cgctatagag aaattcgtca aaaatggtta aaacaaggag agtaaaaaga tgagaatatt       960
     tgttttagag gatgattttt cccaacagac taggattgaa acgacgattg agaaactctt      1020
     gaaggaacat catatcactc ccagctcttt tgaggtattt ggcaagccag accaactgct      1080
     ggcagaggtg catgagaagg gggcccatca gctattcttt ttggatattg agattcgaaa      1140
     tgaggagatg aaggggctgg aagtggctag aaagattcgg gaacaagacc cctatgccct      1200
     gattgtcttt gtgacgactc actcggagtt tatgcccctg tcctttcgct accaagtgtc      1260
     tgctctggac tatattgata aggccctttc ggcagaggag tttgaatctc gaatcgagac      1320
     agctctcctc tatgccaata gtcaagatag taaaagtctg gcggaagatt gcttttactt      1380
     taaatcaaaa tttgcccaat ttcagtatcc ttttaaagag gtttactatc tcgaaacgtc      1440
     cacaagaccc catcgtgtta ttctctatac caagacagac aggctggaat ttacagcgag      1500
     tctagaggag gttctcaagc aggagcctcg tctcttgcag tgccatcgct cttttctcat      1560
     caatcctgcc aatgtggtgc atttagataa gaaagaaaaa ctgcttttct ttcccaatgg      1620
     tggaagttgt ctaatcgcgc gttataaggt cagggaagtg tctgaggcta ttaataactt      1680
     acactgagct aggagagttt atgaatgttg cttggatatt gttgtataca cttgttactc      1740
     acggattaaa aattgtcata ttctttaagg tagatggaat tagtctcact tttgagagga      1800
     tttttaaggc ctttcttttt aagatactgt tggccgttgt ttttgtaatg attagctata      1860
     tagtaggaaa tgtttaccta tcttatttta tggaaccctt gtacggcata ggcttgtctt      1920
     tcttattgtt aagagggctt cctaaaaaac tccttttctt ttatggtctc tttccaatga      1980
     tattggtgaa tctcttttat agaggagtct cctattttgt gcttccattt ttgggacaag      2040
     ggcaagtata tgatggctac tcattcactg ggttatgtat aataattttc aatttcttca      2100
     tttctctagc ctttttgaaa tggttggact atgattttac tagtttgaga agggagattc      2160
     tagatacagg ttttcaaaag tccctgacta agattaactg gataatgggg gcttactatt      2220
     tggtgataca aagtctgtct tactttgaat atgagcaagg tattcaatca acgactgttc      2280
     gccatctcat cctagtgttc tacctcctat tttttatggg ggttatcaag aaattggata      2340
     cctatttgaa ggacaaactc catgatagac tggaccaaga gcaggtcttg cgctatagag      2400
     atatagaacg ctatagtcgg catatagagg aactttacaa ggaagtaagg agttttcgcc      2460
     atgactacac caacctcttg acaagtttac gtctgggtat tgaagaggag gatatggagc      2520
     agataaaaga ggtctatgac ttggtcttaa aggattctag taaaaaattg caggacaata      2580
     aatatgacct tggccgattg gtgaatgttc gggatcgtgc cctcaaaagt ctcctagctg      2640
     gaaaatttat aaaagctaga gaaaaggaca ttgtctttaa tgtcgaagtt cctgaagaga      2700
     ttcaggttga ggggatgaga ctgcttgatt ttctaaccat tgtgtctatc ctttgtgaca      2760
     atgctattga agcgagtgca gaggccggtc aacctcatgt ttcaattgcc tttttaaaaa      2820
     gtggagcaca ggagaccttc atcatcgaaa attccatcaa agaagagggc atcgatattt      2880
     ctgaaatctt ctcctttgga gttagttcta aaggggagga gagaggtgtc ggtctctata      2940
     ccgttatgaa gattgtggaa agttatccca atgccagttt aaatactacc tgtcaagatc      3000
     aagtctttcg tcaggtgctt actatgatac ctacagaatg atgaaaaaaa taagaccgag      3060
     agttcttgtt actcggtctt attttttata gttgtattgg atgatgaagt cctttcgtat      3120
     tgttatgctt aattatatta aggctgtata agatatcttc ccacagtcct ccacctgtaa      3180
     tttggttgag ttcggtagtt gttagttctt gaaatgaagt taggttttgt ttcttatcca      3240
     tgttatgatt ctcctttttg ataagataat aaatagttat agagtgttat ctgaaaatta      3300
     atcagaatgg gttaaaattt tatctttgaa ataatcaaaa tatgttttct ttgcagttac      3360
     actagtgacg cgaccttgta agccatattg gatgagttta ctatcctcat tagatagttt      3420
     tgcaagagcg gttaatttaa agagattgcc ttgctctgtt ctggtaggag tttgatcaat      3480
     actctgaagt tggccgatga tggtggtgcc gtgatttcca atcttctcca gttttaatct      3540
     tacagtttgt cctttatcta gtaaggggag atagtcagat gatacgtagt aagtgattag      3600
     tacttctctt gtatctgtga tgacagggaa tatttgagca atttctgtac cagttggaat      3660
     tctattttta ccttcaaatt cgctgttcag atgaacgata cctttacttg gagcggttaa      3720
     ggtattgttt cctaagcgct gcgttgcttg atctagttgt acttttaatt ctgttaattg      3780
     attctccacg gttagttgtt gctgtgaggc tgtttgtaaa aactgagtgc ggagtacttc      3840
     aattttggtt gctaaactat tatcataagt tgctacactt ccgataccag cttgctgaat      3900
     tttgaggctt gcgatagatg attccagacc tgcaatactt tgattaattt gagataaaaa      3960
     tggctcctct gccgttcctt gtgtttgttc ttgagaggct ataagataac gatttaaaat      4020
     tgactggtgc ggattgccag ttggtaagcg agctctttta tttacgatag tatctctcag      4080
     ctcttgatat tctccaattt gttgttgaac ttttgtaatt tcttgttcga tggctgatga      4140
     actgctattg gtaagattag cttgatttga aacttcagtg ttagtctttg agatacccag      4200
     ttcaatatca tgggattgtt tagtaaaatt cataaaagta ttatggtagc caaactcatc      4260
     ctcgctagaa aaaagatcag tcgctttttc taagctttgt ttcaagattc caagtccttc      4320
     tttttgcttc tcaagtcttt gtaattgagt ttctaaggca gttttctgac tctcttccat      4380
     tgtttcagag tatttgatga gtaagtcacc tttctcaact acttgatttg ccactaaatg      4440
     attagcaagg ataggattat cactggtcga ctgaatagat gcaatgacac ttgtaggggt      4500
     gatttcccct tgggaagtaa cagtaatttc ttttgtggca acaagggaga aaatcaagat      4560
     gaaagtaaat aataatgaaa gaggtatgat taatactgtc gcatagttat ggtaacgtct      4620
     ctgataaaac tcgacgcttc taaaaagatt aggattcatg acattctcct tatttattga      4680
     atagatgatg gtagaaacct tgcgcctgca ttaactcttg gtgactacca acttcaatga      4740
     ttttcccctg gtcaagaaca atgacacggt tagttcgttc ggctatactg agacgatggg      4800
     ctacaaagag aatggtttta tcagttaggg atataagatt atctataacc tttttctcag      4860
     tcaagacatc aagaccgcta gtagcttcat ctagtattaa aacaggagct ttagttaaaa      4920
     gagcacgagc gagagcgatt cgttgctttt gtcctcctga tagaccagct ccatcagaga      4980
     gctgagtttg atagcccata ggcattcttt caatgtcttg acgaatttca gctaattcac      5040
     aagcttttag aatatcttct tggctaatca tatgattacc gcccaaggtt aagttttcca      5100
     aaatagagcc attaaagata taggcttgtt ggggtaggta attaatatga cggcgcaaga      5160
     cttttttatc aatgttttta atatcctgat gattgatgga aatatgccct ttgtagggtt      5220
     caaagaaatt gacaatcatt ttggctaaag ttgttttacc agaaccacta actccaacta      5280
     ggctaacctt atctccttgt ttaatcgtga gattaatatc tgttaaggta tctcgtccaa      5340
     aaccatactt ataagaaagg tcatcaaatt caatatcgcc catcaaaaaa tgtgaatgaa      5400
     cagggttttc tggggcttgg aactcagact cgactagata gacttcgttc aaacggttat      5460
     tagcaacctt cgcagattgg agtttggttt ggaggttgat aatattttcc ataggagttg      5520
     taaagtaaga aaaaagtgtg ttaaaggtaa tcagctgacc gatagaaatt ttactcgaca      5580
     tgactaattg agcgccaaac cataggataa ggatattcag aactaatttt gttccctgct      5640
     ttaaactcgt ttgtaaaata gaatatttac tgagcttaaa ggatttttcc aaataatcta      5700
     caaattcgct gtctatattt tgatagcgat tttcttcact cgtgagcgac tttatagttt      5760
     caatcccgtt gatatcttcg ataatggcag agctaaccat agaattactt tgcatgacat      5820
     catggttcat tttttcaaaa ggtttcataa aagaaaagat gatgaacatg tatataggaa      5880
     tggaaagaag agaaaggagg aagagattag ggttttgtgc cagtaagacg ccccctacaa      5940
     gaatcagaat agaaacatcc agaaaaagag aaagaatggt agaagccaag gcatctataa      6000
     tagagttagc atctgtgaac cgtgaaatga tttctcctgt acgacgtgtc gcaaagaaag      6060
     acatgggaag ttcaaaaata tggcgaatat aggataaaat cacatcaatg cttaatctct      6120
     ggctcagaac ggttaggaga taatctctgg agaagctcat gacttgttgg aggatatagg      6180
     tgataaccag accaactgag atgattccta aagttgattt catctgattt ggaatgtatt      6240
     catccaagat tccttggaga tagtaagaac caccgatatt gataatagtg accaataagc      6300
     ttgagagaac aatgtaagca atgagagatt tttgtttgaa aatcagagga aggaagctta      6360
     gtagaccatt ctttttatct ttatggggtt gatagctggg tttgggagct agaaaaatag      6420
     ctactccagt ccattcagag aaaaagcgtt cttttgacat tttagtgatt tttacagaag      6480
     ggtcaggatc accaataatc agatagtctt tctttgtttg atagacaaca tagtaatgtt      6540
     ggagttttcc ttctttgtta acgtgaacga taaatggata ggggacatca ctcatgtcaa      6600
     agagcgtttt atctgcttga acaggccttg tttcaaagcc catttcatca gcggctttta      6660
     caatgccaag agcagtcgtc ccttctttat tggtctttgc aagttctctc aagtgagcta      6720
     gagaaaaatc tgaaccatag aatttagcaa tcgaggctaa ggcagcgaca ccacagtctc      6780
     tcgcatctat ttgaggaaca aatgtacgtt tataagaagt cattggcaat tcctttcata      6840
     tagtggatag gtatattatg ccataaaact aagttcatat tttatgaaat cttgaatagt      6900
     cattaaaact tcctgaatgg taaaaaagtg attagaaatt atttttttta aacatttaga      6960
     ggtggcttga aataaaaaag ctaattcaag acgtttcgat gccaattcaa gatttggatg      7020
     aaaaaaatta aaaaataatg atatactaaa cttgtcaaag ttgcaacaag acaaaaatta      7080
     aaaataaaaa aggagtattt gtcatgaata caaaaatgat gtcacaattt tctgttatgg      7140
     ataatgaaat gcttgctcgt gttgaaggtg gcggatgcaa ttggggagat tttgccaaag      7200
     caggtgttgg aggaggagca gcaagaggtc ttcaactagg cattaaaaca ggaacatggc      7260
     aaggtgcagc aactggtgct gcgggtggag ctatacttgg aggtgtagcc tatgcagcaa      7320
     catgttggtg gtaattatgg attttaaaag ttttattatt ggtttagtag ttggtatatt      7380
     tggtccttat atggataatt taattagaaa aatattttca aaatttccca aaaaggatac      7440
     agatagtacc ccctaaaaaa taaatttctc ccctgtattt gctagcttaa tttacagggg      7500
     agtttcttta attttgtttc gcctgtcaaa atgatatgtg atagcaggat gaaaagtcta      7560
     caaacaagtt ggtatcaata caatataaag aggaaagtat gtttttcatg cttgcttttt      7620
     taatttttac aattcaagag gttttgatga ccatttatga tttgagtgat ccaaggtcaa      7680
     aataagtgct atactagcag tgtaaatgtt cttgctcaac taagataaat cgcacattta      7740
     ggaggaaatc ttatgaagaa aaaaatactg attattttcg ttctgtatct aatcatgtcc      7800
     atctttctat atccgcttag ggagagtgct tggtatcagc tattttatac catagcctat      7860
     gtgattgcag ttatgatcta ttttgctatc aataaaaaga aaggagaaaa gaaatgaaaa      7920
     cttttcttgc taaaaaacgg aacatcttcc ttgcgagatt gttcttaggt cagttgccct      7980
     tgcttgtttc tacttatcta tttctatctc gtcagttttt aaatttttcc gtagttttcc      8040
     aatttctttt agtagttatt aacttggctt ctattttggt tactgtttat ctcactaggg      8100
     aaatgaggat aagagagttt gaagatgatg atttggttag tcctagaacc aatcaactta      8160
     tgtttatcgg cttgacaggt tttatgtcta ttatttgttt gtatagaggt atcacagcag      8220
     gagaatctta tcaacaacta atcgcttata ttggcgctgt tctctgctta atcatcatgc      8280
     ttctgctcat gtggggcttg aagtattata aaaagtagag cttaatgaag tataaaagaa      8340
     aagggtaagt gtttttgcaa tacttactct tttataatag attccctgcg aaacaaaata      8400
     tggnnnnnnn nnnnnnnnnn nnnnnnnnnn nnnnnnnnnn nnnnnnnnnn nnnnnnnnnn      8460
     nnnnnnnnnn nnnnnnnnnn nnnnnnnnnn nnnnnnnnnn nnnnnnnnnn nnnnnnnnnn      8520
     nnnnnnnnnn nnnnnnnnnn nnnnnnnnnn nnnnnnnnnn nnnnnnnnnn nnnnnnnnnn      8580
     nnnnnnnnnn nnnnnnnnnn nnnnnnnnnn nnnnnnnnnn nnnnnnnnnn nnnnnnnnnn      8640
     nnnnnnnnnn nnnnnnnnnn nnnnnnnnnn nnnnnnnnnn nnnnnnnnnn nnnnnnnnnn      8700
     nnnnnnnnnn nnnnnnnnnn nnnnnnnnnn nnnnnnnnnn nnnnnnnnnn nnnnnnnnnn      8760
     nnnnnnnnnn nnnnnnnnnn nnnnnnnnnn nnnnnnnnnn nnnnnnnnnn nnnnnnnnnn      8820
     nnnnnnnnnn nnnnnnnnnn nnnnnnnnnn nnnnnnnnnn nnnnnnnnnn nnnnnnnnnn      8880
     nnnnnnnnnn nnnnnnnnnn nnnnnnnnnn nnnnnnnnnn nnnnnnnnnn nnnnnnnnnn      8940
     nnnnnnnnnn nnnnnnnnnn nnnnnnnnnn nnnnnnnnnn nnnnnnnnnn nnnnnnnnnn      9000
     nnnnnnnnnn nnnnnnnnnn nnnnnnnnnn nnnnnnnnnn nnnnnnnnnn nnnnnnnnnn      9060
     nnnnnnnnnn nnnnnnnnnn nnnnnnnnnn nnnnnnnnnn nnnnnnnnnn nnnnnnnnnn      9120
     nnnnnnnnnn nnnnnnnnnn nnnnnnnnnn nnnnnnnnnn nnnnnnnnnn nnnnnnnnnn      9180
     nnnnnnnnnn nnnnnnnnnn nnnnnnnnnn nnnnnnnnnn nnnnnnnnnn nnnnnnnnnn      9240
     nnnnnnnnnn nnnnnnnnnn nnnnnnnnnn nnnnnnnnnn nnnnnnnnnn nnnnnnnnnn      9300
     nnnnnnnnnn nnnnnnnnnn nnnnnnnntg caggaagtct aatagtaaaa aagtgattag      9360
     aaaacatctt ttttaaaaat agagatgatt ttgaaacaaa aaagctaatt caagacgttt      9420
     cgatgccaat tcaagatttg gatgaaaaaa attaatagat actgttatac taaacttgtc      9480
     aagtttgtaa caagacaaat attaaaaata aaaaagagta tttgtcatgg atacaaaaat      9540
     tatggaacaa tttcatgaaa tggatataac tatgttatct agtattgaag gaggcaagaa      9600
     taattggcaa actaatgtct tagaaggtgg tggtgctgct tttggtggct gggggctagg      9660
     gacagctatt tgtgctgcga gtggtgttgg agcaccattt atgggagcat gtggatacat      9720
     aggagctaaa tttggtgtgg atctttgggc aggagtaaca ggggcaacgg gtggatttta      9780
     ataaaaggag acttgtatga atacttattg taatataaat gaaacaatgc tgagtgaggt      9840
     ttatggaggt aattccggag gagcagctgt agttgctgct ttaggttgtg cagcgggtgg      9900
     agtgaaatat gggagacttc taggaccatg gggcgctgca ataggaggaa ttggaggagc      9960
     agtggtttgt ggatatttag cctataccgc tacatcataa aaatgaaagc taaattttat     10020
     gaaggctata ttctttatta ttctcttcgc ttttcaaacc tatcttattt atctatccat     10080
     aagtatctcc gataaaaaac aaaagactat tgaattaaca tcattgaatt gttttgtcat     10140
     attatttcta atctatgata aattaatttt tctctttatt gcctatgttt ttttgataat     10200
     ttttatatta aacttgttcc gtaactgaaa agtgatatac tatatggata caaaaatgat     10260
     gtcacaattt gcagttatgg ataatgaaat gcttgcttgc gttgaaggtg gagatattga     10320
     ttggggaaga aaaattagtt gtacagcagg ggttgcatat ggcgcaattg atgggtgtgc     10380
     aacaacggtt tgacatttct attgggacca tttgctatag gaataggtgt aactggtgct     10440
     gcaggtggag ctatacttgg aggtgtagcc tatgcagcaa tatgttggtg gtaattatgg     10500
     attttaaaag ttttattatt ggtttagtag ttggtatatt tggtccttat atggatgact     10560
     taattagaaa aatattttca aaatcttcca aaaaggatac ggatagtact ctctaaaaaa     10620
     taaatttctc ccctgtattt gctagcttaa tttacagggg agtttcttta atattgtttc     10680
     gcctgtcaaa atgatatgtg atagcaggat gaaaagtcta caaacaagtt ggtatcaata     10740
     caatataaag aggaaagtat gtttttaatg cttacttttt aaatttttta acaattcaag     10800
     atgtttcgat gacaattcaa gatttggatg aaaaatttta aaaaacaatg atatactaaa     10860
     cttgtcaaag ttgcaacggg tgctgctaca ttatgttaaa aatcgctctt gattgataag     10920
     ctggatttgt taggaaagga gtaaataatt atggataaga aaaagatagt ttcgactata     10980
     atatgtatag tatttcttgt agtgtcagta gataattttt ttagagactt aaccccgtta     11040
     ctgttcattt taaatattat tggcctgtct tgcttttcag tgctaacata cattaacata     11100
     aaagagatac tcttaaatat aagtaaatga tgatttggtt agtcctagaa ccaatcaact     11160
     tatgtttatc ggcttggcag attttatgtt tgtcatttgt ttgtatagag gtatttcaga     11220
     aacagaattc tatcaacaac taatcgctta tataggtgta ttctctgctt gtttatcacg     11280
     cttctgctca tgtggggctt gaagtattat aaaaagtagc tttctatcct tttctgacag     11340
     gatatttgag tagaaggctc tattaaattg ttagtgaaat aaatgaatgg aggtatttaa     11400
     tatgaaatac agattatttt ttgttatttt cttgagtagt gtgttggata ttcttttagg     11460
     gacattttta caaatctcta tcgtatctat tgggtggctt gttttttaca gtggtttgtt     11520
     tgaagcagga gttttccttc ttgctaataa aggggtggcg gtaaaaatca aggaagtaga     11580
     tattcgaaat cgctttaaat ttatttttgg aaaaacctta tggtttcaaa ttcttttgct     11640
     catctttttg ataatcaaac tttatcttgg tttggatgcg aggttgattt tattctatgg     11700
     acatattttc attgtcttta atgccttaat gtatctatta tctagtagtc aggttagcct     11760
     taaaaaaaac aaactgtctt cttaatctta cagcagtaga gcctgacaag gtgaggtcat     11820
     agtagggagg atttctatga aaaagtatca gcttctattc aaaacaagtg caattttatc     11880
     ctacctattt ttcgtatttg gtctttctca gctgacgctt atcgtccaaa actattggca     11940
     attttcttct cagataggca atttattctg gattcaaaat atcttgagtt tactttttat     12000
     tggagtcatg attgtggttc ttgttaagac aggccatggt tatctcttcc gcattccaag     12060
     aaaaaaatgg ctttggtatt cgattttgac agtattagtg gtagtgttcc agatctcttt     12120
     taacgttcag acagctaaac atgttcagtc aactgcggaa ggttgggctg tattgattgg     12180
     ttatagtggg actaactttg cagagctagg tatttatata gccctgttct ttctggttcc     12240
     actgatggaa gaattgattt atagaggact actgcaacat gctttcttta agcattcgcg     12300
     atttggtctt gatttgcttc ttccttctat tttatttgct ctccctcatt tttcaagcct     12360
     gcctagtctg ttagatatct tcgtctttgc aacagttgga atcatctttg ctggtttgac     12420
     ccgctatacc aagagcattt atccatccta tgcggtgcat gtgatcaata atattgtagc     12480
     gaccttcccg tttttgctca cttttctaca tagggtcttg gggtaaaaaa acaaaagtct     12540
     tgcttttcag ccatagagga ggtcatcatg tataaacact tatttttcct agattccaaa     12600
     actttagatc ggttgacacc ctatattcta gtcttggctt ctgacaccat tgcttttaat     12660
     gtttttgtgc taacctttgt atctgcggtg gtttttaatt tcctaaattc catgctagct     12720
     ttaatggcta tattcatagg ggctggctat gtggtcggat tttggttact aatactcaat     12780
     gaaaatcaaa gagcaaacta ggaaactagc tgcaggctgt acttgagtac ggcaaggcga     12840
     cgttgacgtg gtttgaattt gattttcgaa gagtataaaa tggtttgttt tggaaaggct     12900
     agaactaaag aatgacgtgt aggaagtctg tttgttgagg aggataattt tatggagttt     12960
     tttgataaat ttcatgcctt gtgttttgga tttttagtac taataattgt cattacagtt     13020
     ccttatacga ttaaccatgg gggttttttt caaaatgaat ctgcattgat tcttgtaagt     13080
     cttcttgtaa cctcgctgag tgttgcttat gctagaaagt ttgaaatgat ttcttttggg     13140
     atgttaagca agaaacaact tttgcttttc attgcaatct ttcttctaag tgtacttgag     13200
     acgctggttt atattcattt cttcgctgtt tcttctggct caggggtcca acacttggcg     13260
     gaagtcagca gaggaatttc cctgtctttg attttaacta cctcagtttt tggtcccatc     13320
     caggaggaac tcattttcag aggacttctt caaggtgcgg tttttgacaa ttcttggtta     13380
     gggcttgtgc taacttcctc tctcttttct ttcatgcatg gaccttctaa tgtcccttcg     13440
     tttatttttt atctacttgg gggtttgttg ctgggctttg cttataaaaa gagtcaaaac     13500
     ctatgggttt ctactctagt ccatatgctt tacaacagtt ggccactctt atattattta     13560
     taa                                                                   13563
//
