# Supplementary material for: Genomic analyses of pneumococci reveal a wide diversity of bacteriocins – including pneumocyclicin, a novel circular bacteriocin
Source: BMC Genomics. 2015 Jul 28;16(1):554. doi: 10.1186/s12864-015-1729-4 (PMC4517551; doi:10.1186/s12864-015-1729-4)
Supplement: Additional file 9: — Sequence and annotation files for blp cassette prototypes. [file 12864_2015_1729_MOESM9_ESM.zip › blp_prototype23b_SA23.fasta]

>blp_cassette_prototype23b_SA23
ctagtttgctctttgattttcattgagtattaacttggtcttgacttggtcaaagtggaa
gcggtcataggcccgccaagcggcgcgagttggagcatctggatcaagagcgctgagtcc
catgagaagactggaagtctggtaaaatttttccaattcaatcaagaatcgattatccac
tgtttcagccttggctagaaaaccaagaatagagtttaattgctcctgaaagcggacgtc
gtcagcgcttgcctgtttgcatgcttggtaggctttgtttaagtcagtaatcaaagtatg
agctcttttgatggggtctgtatctgtcatgggaatgcctcctttaatctgggtgccagt
cttacttctggcaactgtgttttgatactgttagtttatcacttttaattcttttttttt
attcaaatctttaattgtcattgaaatgtcttgaattgcgctgagtgaattttatgataa
aatagttgtaagctcatcatgatgttgtagaaaataatccttttaggagttttcaaagac
tgtttaggattgggtgggcttgggctagaccttttctgttattcttttcttaggaggaga
atccaatgaaacatatgattattcagacacagaaaacagtctataaagtaaacatcgacg
atatctactatatccaaacacatccaactaaagcccataccgtacagattgttacagaaa
aagctagttttaatatggttcaaaatttaagtaatcttgagaaccaatgtggggaaacct
tgatgagatgtcatcgaaattgtttagttaatcttgataaattaaaatcgattgattttc
aagaaagaatcctttttctcggagaagaaggtcaatacgctgtcaagtatgccagacgtc
gctatagagaaattcgtcaaaaatggttgaaagagggagagtaagaagatgagaatattt
gttttagaggatgatttttcccaacagactaggattgaaacgacgattgagaaactcttg
aaggaacatcatatcactcccagctcttttgaggtatttggcaagccagaccaactgctg
gcagaggtgcatgagaagggggcccatcagctattctttttggatattgagattcgaaat
gaggagatgaaggggctggaagtggctagaaagattcgggatcgagacccctatgccctg
attgtctttgtgacgactcactcggagtttatgcccctgtcctttcgctaccaagtgtct
gctctggactatattgataaggccctttcggcagaggagtttgaatctcgaatcgagaca
gccctcctctatgccaatagtcaagatagtaaaagtctggcggaagattgcttttacttt
aaatcaaaatttgcccaattccagtatccttttaaagaggtttactatctcgaaacatcc
ccaagaccccatcgtgttattctctataccaagacagacaggctggaatttacagcgagt
ttagaggaggtttttaagcaggaacctcgtcttttgcagtgccatcgctcctttctcatc
aatcctgcaaatgtggtgcatttggataagaaagaaaaactgcttttctttcccaatgga
ggaagttgtctaatcgcccgttataaggtcagggaagtgtctgaggctattaataactta
cactgaactaggagagtttatgaatattgtttggatattattgcatacacttattactaa
tgggctagaaattgtcattttctttaaggtggatggaattaatcttactttcgagaggat
ttttaaggcctttcttttgaagatactgttggtctttgtttttgtaatgattagctatat
agtaggaaatgtttacctatcttattttatggaacccttgtacggcataggcttgtcttt
cttattgttaagagggcttcctaaaaaactccttttcttttatgctctctttccaatgat
attggtgaatctcttttatagaggagtctcctattttgtgcttccatttttgggacaagg
gcaagtatatgatggctactcatttactgggttatgtataataattttcaatttcttcat
ttctctagcctttttgaaatggttggactatgattttactagtttgagaagggagattct
agatacaggttttcaaaagtccctgactaagattaactggataatgggggcttactattt
ggtgatacaaagtctgtcttactttgaatatgagcaaggtattcaatcaacgactgttcg
ccatctcatcctagtgttctacctcctattttttatgggggttatcaagaaattggatac
ctatttgaaggacaaactccatgatagactggaccaagagcaggtcttgcgctatagaga
tatggaacgctatagtcggcatatagaggaactttacaaggaagtaaggagttttcgcca
tgactacaccaacctcttgacaagtttacgtctgggtattgaagaggaggatatggagca
gataaaagaggtctatgacttggtcttaaaggattctagtaaaaaattgcaggacaataa
atatgacctgggccgattggtgaatgttcgggatcgtgccctcaaaagtctcctagctgg
aaaatttataaaagctagagaaaaggacattgtctttaatgtcgaagttcctgaagagat
tcaggttgaggggatgagactgcttgattttctaaccattgtgtctatcctttgtgataa
tgctattgaagcgagtgcagaggccggtcaacctcatgtttcaattgcctttttaaaaag
tggagcacaggagaccttcatcatcgaaaattccatcaaagaagagggcatcgatatttc
tgaaatcttctcctttggagttagttctaaaggggaggagagaggtgtcggtctctatac
cgttatgaagattgtggaaagttatcccaatgccagtttaaatactacctgtcaagatca
agtctttcgtcaggtgcttactatgatacctacagaatgatgaaaaaaataagaccgaga
gttcttgttactcggtcttattttttatagttgtattggatgatgaagtcctttcgtatt
gttatgcttaattatattaaggctgtataagatatcttcccacagtcctccacctgtaat
ttggttgagttcggtagttgttagttcttgaaatgaagttaggttttgtttcttatccat
gttatgattctcctttttgataagataataaatagttatagagtgttatctgaaaattaa
tcagaatgggttaaaattttatctttgaaataatcaaaatatgttttctttgcagttaca
ctagtgacgcgaccttgtaagccatattggatgagtttactatcctcattagatagtttt
gcaagagcggttaatttaaagagattaccttgctctgttctggtaggagtttgatcaatt
gtctgaagttggccgatgatggtggtgccgtgatttccaatcttctccagttttaatctt
acagtttgtcctttatctagtagaggtagatagtcagaagatacgtagtaagtgattagt
acttctcttgtatctgtgatgatagggaatatttgagcaatttctgtaccagttggaatt
ctatttttaccttcaaattcgctgttcagatgaacgatacctttacttggagcggttaag
gtattgttttctaagcgctgtgtcgcttgatctagttgtacttttaattctgttaattga
ttctccacggttagttgttgctgagaggctgtttgtaaaaactgagtgcggagtacttca
attttggttgctaaactattatcataagttgctacacttccgatgccagcttgctgaatt
ttgaggcttgcgatagatgattccagacctgcaatactttgattaatttgagataaaaat
ggctcctctgccgttccttgtgtttgttcttgagaggctataagataacgatttaaaatt
gactggtgcggattgccagttggtaagcgagctcttttatttacgatagcatctctcagc
tcttgatattctccaatttgttgttgaacttttgtaatttcttgttcgatggctgatgaa
ctgctattggtaagattagcttgatttgaaacttcagtgttagtctttgagatacccagt
tcaatatcatgggattgtttagtaaaattcataaaggtattatggtagccaaactcatcc
tcgctagaaaaaagatcagtcgctttttctaagctttgtttcaagattccaagtccttct
ttttgcttctcaagcctttgtaattgagtttctaaggcagttttctgactctcttccatt
gtttcagagtatttgatgagtaagtcacctttctcaactacttgatttgccactaaatga
ttagcaaggataggattatcactggtcgactgaatagatgcaatgacacttgtaggggcg
atttctccttgggaagtaacagtaatttcttttgtggcaacaagggagaaaatcaagatg
aaagtaaacagtaatgaaagaggtataattaacactgtcgcatagttatggtaacgtctc
tgataaaactcgacgcttctaaaaagattaggattcatgacattctccttatttattgaa
tagatgatggtagaagccttgcgcctgcattaactcttggtgactaccaacttcaatgat
tttcccctggtcaagaacaatgacacggttagttcgttcggctatactgagacgatgggc
tacaaagagaatggttttatcagttagggacataagattatctataacctttttctcagt
caagacatcaagaccgctagtagcttcatctagtattaaaacaggagatttagttaaaag
agcacgagcgagggcgattcgttgcttctgtcctcctgatagaccagctccatcagagag
ctgagtttgatagcccataggcattctttcaatgtcttgacggatttcagctacttcaca
agcttttagaatatcttcttgactaatcatatgattaccgcccaaggttaagttttccaa
aatagagccattaaagatataggcttgttggggtaggtaattaatatgacggcgcaagac
ttttttatcaatgtttttaatatcctgatgattgatggaaatatgccctttgtagggttc
aaagaaattgacaatcattttggctaaagttgttttaccagaaccactaactccaactag
gctaaccttatctccttgtttaatcgtgagattaatatctgttaaggtatctcgtccaaa
accatacttataagaaaggtcatcaaattcaatatcgcccatcaaaaaatgtgaatgaac
agggttttcttgaacttgaaattcagattcgactagatagacttcgttcaaacggttatt
agcgatcttcgcagattggagtttggtttggaggttgataatattttccataggagttgt
aaagtaagaaaaaagtgtgttaaaggtaatcagctgaccgatagaaattttacttgacat
gactaattgagcgccaaaccataggataaggatattcagaactaattttgttccctgctt
taaactcgtttgtaaaatagaatatttactgagcttaaaggatttttccaaataatctac
aaattcgctgtctatattttgatagcgattttcttcactcgtgagcgactttatagtttc
aatcccgttgatatctttgataatggcagagctaaccatagaattactttgcatgacatc
atggttcattttttcgaaaggtttcataaaagaaaagatgatgaacatgtatataggaat
ggaaataagagaaagaagggtagaagccaaggcatctataatagagttagcatctgtgaa
ccgtgaaatgatttctcctgtacgacgtgtcgcaaagaaagacatgggaagttcaaaaat
atggcgaatataggataaaatcacatcaatgcttaatttctggagaagctcatgacttgt
tggaggatataggtgataaccagaccaactgagatgattcctaaagttgatttcatctga
tttgggatgtattcatctaagattccttggagataataagaaccaccgatattgataata
gtgaccaataagcttgagagaacaatgtaagcaatgagagatttttgtttgaaaatcaga
ggaaggaagcttagtagaccattctttttatctttatggggttgatagctgggtttggga
gctagaaaaatagctactccagtccattcagagaaaaagcgttcttttgacattttagtg
atttttatagaagggtcaggatcaccaataatcagatagtctttctttgtttgatagaca
acatagtaatgttggagttttccttctttgttaacgtgaacgataaatggataggggaca
tcactcatgtcaaagagcgttttatctgcttgaacaggtcttgtttcaaagcccatttca
tcagcggcttttacaatgccaagagcagtcgtcccttctttattggtctttgcaagttct
ctcaagtgagctagagaaaaatctgaaccatagaatttagcaatcgaggctaaggcagca
acaccgcagtctctcgcatctatttgaggaacaaatgtacgtttataagaagtcattggc
aattcctttcatatagtagataggtatattatgccataaaaataagttcatattttatta
aatcttgaatagtcattgaaacttcctgaatggtaaaaaataattagaaattatcttttt
ttaaaaaatttagaggtggtttcaaatgaaaagctaattcaagacgtttcgatgactatt
caagatctggatgaaaaattttaaaaaacgatgatatactaaacttgtcaaagttgcaac
aagacaaaaattaaaaataaaaaaggagtatttgtcatgaatacaaaaatgatgtcacaa
ttttctgttatggataatgaaatgcttgctcgtgttgaaggtggcggatgcaattgggga
gattttgccaaagcaggtgttggaggaggagcagcaagaggtcttcaactaggcattaaa
acaggaacatggcaaggtgcagcaactggtgctgcgggtggagctatacttggaggtgta
gcctatgcagcaacatgttggtggtaattatggattttaaaagttttattattggtttag
tagttggtatatttggtccttatatggataatttaattagaaaaatattttcaaaatttc
ccaaaaaggatacagatagtaccccctaaaaaataaatttctcccctgtatttgctagct
taatttacaggggagtttctttaattttgtttcgcctgtcaaaatgatatgtgatagcag
gatgaaaagtctacaaacaagttggtatcaatacaatataaagaggaaagtatgtttttc
atgcttgcttttttaatttttacaattcaagaggttttgatgaccatttatgatttgagt
gatccaaggtcaaaataagtgctatactagcagtgtaaatgttcttgctcaactaagata
aatcgcacatttaggaggaaatcttatgaagaaaaaaatactgattattttcgttctgta
tctaatcatgtccatctttctatatccgcttagggagagtgcttggtatcagctatttta
taccatagcctatgtgattgcagttatgatctattttgctatcaataaaaagaaaggaga
aaagaaatgaaaacttttcttgctaaaaaacggaacatcttccttgcgagattgttctta
ggtcagttgcccttgcttgtttctacttatctatttctatctcgtcagtttttaaatttt
tccgtagttttccaatttcttttagtagttattaacttggcttctattttggttactgtt
tatctcactagggaaatgaggataagagagtttgaagatgatgatttggttagtcctaga
accaatcaacttatgtttatcggcttgacaggttttatgtctattatttgtttgtataga
ggtatcacagcaggagaatcttatcaacaactaatcgcttatattggcgctgttctctgc
ttaatcatcatgcttctgctcatgtggggcttgaagtattataaaaagtagagcttaatg
aagtataaaagaaaagggtaagtgtttttgcaatacttacccttttataatagattccct
gcgaaacaaaatatggnnnnnnnnnnnnnnnnnnnnnnnnnnnnnnnnnnnnnnnnnnnn
nnnnnnnnnnnnnnnnnnnnnnnnnnnnnnnnnnnnnnnnnnnnnnnnnnnnnnnnnnnn
nnnnnnnnnnnnnnnnnnnnnnnnnnnnnnnnnnnnnnnnnnnnnnnnnnnnnnnnnnnn
nnnnnnnnnnnnnnnnnnnnnnnnnnnnnnnnnnnnnnnnnnnnnnnnnnnnnnnnnnnn
nnnnnnnnnnnnnnnnnnnnnnnnnnnnnnnnnnnnnnnnnnnnnnnnnnnnnnnnnnnn
nnnnnnnnnnnnnnnnnnnnnnnnnnnnnnnnnnnnnnnnnnnnnnnnnnnnnnnnnnnn
nnnnnnnnnnnnnnnnnnnnnnnnnnnnnnnnnnnnnnnnnnnnnnnnnnnnnnnnnnnn
nnnnnnnnnnnnnnnnnnnnnnnnnnnnnnnnnnnnnnnnnnnnnnnnnnnnnnnnnnnn
nnnnnnnnnnnnnnnnnnnnnnnnnnnnnnnnnnnnnnnnnnnnnnnnnnnnnnnnnnnn
nnnnnnnnnnnnnnnnnnnnnnnnnnnnnnnnnnnnnnnnnnnnnnnnnnnnnnnnnnnn
nnnnnnnnnnnnnnnnnnnnnnnnnnnnnnnnnnnnnnnnnnnnnnnnnnnnnnnnnnnn
nnnnnnnnnnnnnnnnnnnnnnnnnnnnnnnnnnnnnnnnnnnnnnnnnnnnnnnnnnnn
nnnnnnnnnnnnnnnnnnnnnnnnnnnnnnnnnnnnnnnnnnnnnnnnnnnnnnnnnnnn
nnnnnnnnnnnnnnnnnnnnnnnnnnnnnnnnnnnnnnnnnnnnnnnnnnnnnnnnnnnn
nnnnnnnnnnnnnnnnnnnnnnnnnnnnnnnnnnnnnnnnnnnnnnnnnnnnnnnnnnnn
nnnnnnnnnnnnnnnnnnnnnnnnnnnnaggattctagttttgcaggaagtctaatgtaa
tttttgcaattcaagacgtttcgatgactattcaagatctggatgaaaaattttaaaaaa
cgatgatatactaaacttgtcaaagttacaacaagacaaaaattaaaaataaaaaagagt
atttgtcatggatacaaaaattatggaacaatttcatgaaatggatataactatgttatc
tagtattgaaggaggcaagaataattggcaaactaatgtcttagaaggtggtggtgctgc
ttttggtggctgggggctagggacagctatttgtgctgcgagtggtgttggagcaccatt
tatgggagcatgtggatacataggagctaaatttggtgtggatctttgggcaggagtaac
aggggcaacgggtggattttaataaaaggagacttgtatgaatacttattgtaatataaa
tgaaacaatgctgagtgaggtttatggaggtaattccggaggagcagctgtagttgctgc
tttaggttgtgcagcgggtggagtgaaatatgggagacttctaggaccatggggcgctgc
aataggaggaattggaggagcagtggtttgtggatatttagcctataccgctacatcata
aaaatgaaagctaaattttatgaaggctatattctttattattctcttcgcttttcaaac
ctatcttatttatctatccataagtatctccgataaaaaacaaaagactattgaattaac
atcattgaattgttttgtcatattatttctaatctatgataaattaatttttctctttat
tgcctatgtttttttgataatttttatattaaacttgttccgtaactgaaaagtgatata
ctatatggatacaaaaatgatgtcacaatttgcagttatggataatgaaatgcttgcttg
cgttgaaggtggagatattgattggggaagaaaaattagttgtacagcaggggttgcata
tggcgcaattgatgggtgtgcaacaacggtttgacatttctattgggaccatttgctata
ggaataggtgtaactggtgctgcaggtggagctatacttggaggtgtagcctatgcagca
atatgttggtggtaattatggattttaaaagttttattattggtttagtagttggtatat
ttggtccttatatggatgacttaattagaaaaatattttcaaaatcttccaaaaaggata
cggatagtactctctaaaaaataaatttctcccctgtatttgctagcttaatttacaggg
gagtttctttaatattgtttcgcctgtcaaaatgatatgtgatagcaggatgaaaagtct
acaaacaagttggtatcaatacaatataaagaggaaagtatgtttttaatgcttactttt
taaattttttaacaattcaagatgtttcgatgacaattcaagatttggatgaaaaatttt
aaaaaacaatgatatactaaacttgtcaaagttgcaacgggtgctgctacattatgttaa
aaatcgctcttgattgataagctggatttgttaggaaaggagtaaataattatggataag
aaaaagatagtttcgactataatatgtatagtatttcttgtagtgtcagtagataatttt
tttagagacttaaccccgttactgttcattttaaatattattggcctgtcttgcttttca
gtgctaacatacattaacataaaagagatactcttaaatataagtaaatgatgatttggt
tagtcctagaaccaatcaacttatgtttatcggcttggcagattttatgtttgtcatttg
tttgtatagaggtatttcagaaacagaattctatcaacaactaatcgcttatataggtgt
attctctgcttgtttatcacgcttctgctcatgtggggcttgaagtattataaaaagtag
ctttctatccttttctgacaggatatttgagtagaaggctctattaaattgttagtgaaa
taaatgaatggaggtatttaatatgaaatacagattattttttgttattttcttgagtag
tgtgttggatattcttttagggacatttttacaaatctctatcgtatctattgggtggct
tgttttttacagtggtttgtttgaagcaggagttttccttcttgctaataaaggggtggc
ggtaaaaatcaaggaagtagatattcgaaatcgctttaaatttatttttggaaaaacctt
atggtttcaaattcttttgctcatctttttgataatcaaactttatcttggtttggatgc
gaggttgattttattctatggacatattttcattgtctttaatgccttaatgtatctatt
atctagtagtcaggttagccttaaaaaaaacaaactgtcttcttaatcttacagcagtag
agcctgacaaggtgaggtcatagtagggaggatttctatgaaaaagtatcagcttctatt
caaaacaagtgcaattttatcctacctatttttcgtatttggtctttctcagctgacgct
tatcgtccaaaactattggcaattttcttctcagataggcaatttattctggattcaaaa
tatcttgagtttactttttattggagtcatgattgtggttcttgttaagacaggccatgg
ttatctcttccgcattccaagaaaaaaatggctttggtattcgattttgacagtattagt
ggtagtgttccagatctcttttaacgttcagacagctaaacatgttcagtcaactgcgga
aggttgggctgtattgattggttatagtgggactaactttgcagagctaggtatttatat
agccctgttctttctggttccactgatggaagaattgatttatagaggactactgcaaca
tgctttctttaagcattcgcgatttggtcttgatttgcttcttccttctattttatttgc
tctccctcatttttcaagcctgcctagtctgttagatatcttcgtctttgcaacagttgg
aatcatctttgctggtttgacccgctataccaagagcatttatccatcctatgcggtgca
tgtgatcaataatattgtagcgaccttcccgtttttgctcacttttctacatagggtctt
ggggtaaaaaaacaaaaggcttgcttttcagccatagaggaggtcatcatgtataaacac
ttatttttcctagattccaaaactttagatcggttgacaccctatattctagtcttggct
tctgacaccattgcttttaatgtttttgtgctaacctttgtatctgcggtggtttttaat
ttcctaaattccatgctagctttaatggctatattcataggggctggctatgtggtcgga
ttttggttactaatactcaatgaaaatcaaagagcaaactaggaaactagccgcaggctg
tacttgagtacggcaaggcgacgttgacgtggtttgaatttgattttcgaagagtataaa
atggtttgttttggaaaggctagaactaaagaatgacgtgtaggaagtctgtttgttgag
gaggataattttatggagttttttgataaatttcatgccttgtgttttggatttttagta
ctaataattgtcattacagttccttatacgattaaccatgggggtttttttcaaaatgaa
tctgcattgattcttgtaagtcttcttgtaacctcgctgagtgttgcttatgctagaaag
tttgaaatgatttcttttgggatgttaagcaagaaacaacttttgcttttcattgcaatc
tttcttctaagtgtacttgagacgctggtttatattcatttcttcgctgtttcttctggc
tcaggggtccaacacttggcggaagtcagcagaggaatttccctgtctttgattttaact
acctcagtttttggtcccatccaggaggaactcattttcagaggacttcttcaaggtgcg
gtttttgacaattcttggttagggcttgtgctaacttcctctctcttttctttcatgcat
ggaccttctaatgtcccttcgtttattttttatctacttgggggtttgttgctgggcttt
gcttataaaaagagtcaaaacctatgggtttctactctagtccatatgctttacaacagt
tggccactcttatattatttataa
