# Supplementary material for: Genomic analyses of pneumococci reveal a wide diversity of bacteriocins – including pneumocyclicin, a novel circular bacteriocin
Source: BMC Genomics. 2015 Jul 28;16(1):554. doi: 10.1186/s12864-015-1729-4 (PMC4517551; doi:10.1186/s12864-015-1729-4)
Supplement: Additional file 9: — Sequence and annotation files for blp cassette prototypes. [file 12864_2015_1729_MOESM9_ESM.zip › blp_prototype23b_SA23_annotation.embl]

FT   source          1..13404
FT                   /organism="Streptococcus pneumoniae"
FT                   /mol_type="genomic DNA"
FT                   /strain="SA23"
FT   CDS             complement(1..330)
FT                   /gene="blpT"
FT                   /inference="ab initio prediction:Prodigal:2.60"
FT                   /codon_start=1
FT                   /transl_table=11
FT                   /product="hypothetical protein"
FT                   /colour=10
FT   CDS             606..944
FT                   /gene="blpS"
FT                   /gene_synonym="spiR1"
FT                   /inference="ab initio prediction:Prodigal:2.60"
FT                   /codon_start=1
FT                   /transl_table=11
FT                   /product="LytTR DNA-binding domain protein"
FT                   /colour=9
FT   CDS             949..1686
FT                   /gene="blpR"
FT                   /gene_synonym="spiR2"
FT                   /inference="ab initio prediction:Prodigal:2.60"
FT                   /codon_start=1
FT                   /transl_table=11
FT                   /product="response regulator"
FT                   /colour=9
FT   CDS             1700..3040
FT                   /gene="blpH"
FT                   /gene_synonym="spiH"
FT                   /inference="ab initio prediction:Prodigal:2.60"
FT                   /codon_start=1
FT                   /transl_table=11
FT                   /product="histidine kinase"
FT                   /colour=9
FT   CDS             complement(3085..3240)
FT                   /gene="blpC"
FT                   /gene_synonym="spiP"
FT                   /inference="ab initio prediction:Prodigal:2.60"
FT                   /codon_start=1
FT                   /transl_table=11
FT                   /product="peptide pheromone"
FT                   /colour=9
FT   CDS             complement(3297..4658)
FT                   /gene="blpB"
FT                   /gene_synonym="spiD"
FT                   /inference="ab initio prediction:Prodigal:2.60"
FT                   /codon_start=1
FT                   /transl_table=11
FT                   /product="bacteriocin secretion accessory protein"
FT                   /colour=3
FT   CDS             complement(4669..5985)
FT                   /gene="blpA ORF2"
FT                   /gene_synonym="spiBC"
FT                   /inference="ab initio prediction:Prodigal:2.60"
FT                   /codon_start=1
FT                   /transl_table=11
FT                   /product="ABC transporter; ATPase domain and transmembrane
FT                   region"
FT                   /colour=3
FT   CDS             complement(6033..6716)
FT                   /gene="blpA ORF1"
FT                   /gene_synonym="spiA"
FT                   /inference="ab initio prediction:Prodigal:2.60"
FT                   /codon_start=1
FT                   /transl_table=11
FT                   /product="ABC transporter; C39 protease domain"
FT                   /colour=3
FT   CDS             6997..7227
FT                   /gene="blpK"
FT                   /gene_synonym="pncE"
FT                   /inference="ab initio prediction:Prodigal:2.60"
FT                   /codon_start=1
FT                   /transl_table=11
FT                   /product="class II bacteriocin precursor"
FT                   /colour=7
FT   CDS             7646..7810
FT                   /gene="pncG"
FT                   /inference="ab initio prediction:Prodigal:2.60"
FT                   /codon_start=1
FT                   /transl_table=11
FT                   /product="membrane protein with putative function in
FT                   immunity"
FT                   /colour=4
FT   CDS             7807..8211
FT                   /gene="blpL"
FT                   /gene_synonym="pncH"
FT                   /inference="ab initio prediction:Prodigal:2.60"
FT                   /codon_start=1
FT                   /transl_table=11
FT                   /product="membrane protein with putative function in
FT                   immunity"
FT                   /colour=4
FT   mobile_element  8272..9233
FT                   /gene="ISSpn7"
FT                   /inference="identification by IS Finder
FT                   (https://www-is.biotoul.fr/)"
FT                   /colour=12
FT   CDS             9368..9622
FT                   /gene="blpM"
FT                   /gene_synonym="pncI"
FT                   /inference="ab initio prediction:Prodigal:2.60"
FT                   /codon_start=1
FT                   /transl_table=11
FT                   /product="class II bacteriocin precursor"
FT                   /colour=7
FT   CDS             9638..9841
FT                   /gene="blpN"
FT                   /gene_synonym="pncJ"
FT                   /inference="ab initio prediction:Prodigal:2.60"
FT                   /codon_start=1
FT                   /transl_table=11
FT                   /product="class II bacteriocin precursor"
FT                   /colour=7
FT   CDS             9860..10069
FT                   /gene="blpP"
FT                   /gene_synonym="pncK"
FT                   /inference="predicted by Prodigal with different settings"
FT                   /inference="indirect experimental evidence for function in
FT                   immunity (Dawid et al., 2007)"
FT                   /codon_start=1
FT                   /transl_table=11
FT                   /product="membrane protein with function in immunity"
FT                   /colour=4
FT   CDS             10085..10234
FT                   /gene="blpO"
FT                   /gene_synonym="pncV"
FT                   /inference="ab initio prediction:Prodigal:2.60"
FT                   /codon_start=1
FT                   /transl_table=11
FT                   /product="class II bacteriocin precursor"
FT                   /colour=7
FT   CDS             10792..10971
FT                   /gene="pncM"
FT                   /inference="predicted by Prodigal in other strains"
FT                   /codon_start=1
FT                   /transl_table=11
FT                   /product="membrane protein with putative function in
FT                   immunity"
FT                   /colour=4
FT   CDS             11243..11626
FT                   /gene="blpX"
FT                   /gene_synonym="pncN"
FT                   /inference="ab initio prediction:Prodigal:2.60"
FT                   /codon_start=1
FT                   /transl_table=11
FT                   /product="membrane protein with putative function in
FT                   immunity"
FT                   /colour=4
FT   CDS             11678..12367
FT                   /gene="blpY"
FT                   /gene_synonym="pncO"
FT                   /inference="ab initio prediction:Prodigal:2.60"
FT                   /codon_start=1
FT                   /transl_table=11
FT                   /product="CAAX amino terminal protease"
FT                   /colour=2
FT   CDS             12409..12642
FT                   /gene="blpZ"
FT                   /gene_synonym="pncQ"
FT                   /inference="ab initio prediction:Prodigal:2.60"
FT                   /codon_start=1
FT                   /transl_table=11
FT                   /product="membrane protein with putative function in
FT                   immunity"
FT                   /colour=4
FT   CDS             12793..13404
FT                   /gene="pncP"
FT                   /gene_synonym="SP0547"
FT                   /inference="ab initio prediction:Prodigal:2.60"
FT                   /codon_start=1
FT                   /transl_table=11
FT                   /product="CAAX amino terminal protease"
FT                   /colour=2
SQ   Sequence 13404 BP; 3652 A; 1935 C; 2575 G; 4330 T; 912 other;
     ctagtttgct ctttgatttt cattgagtat taacttggtc ttgacttggt caaagtggaa        60
     gcggtcatag gcccgccaag cggcgcgagt tggagcatct ggatcaagag cgctgagtcc       120
     catgagaaga ctggaagtct ggtaaaattt ttccaattca atcaagaatc gattatccac       180
     tgtttcagcc ttggctagaa aaccaagaat agagtttaat tgctcctgaa agcggacgtc       240
     gtcagcgctt gcctgtttgc atgcttggta ggctttgttt aagtcagtaa tcaaagtatg       300
     agctcttttg atggggtctg tatctgtcat gggaatgcct cctttaatct gggtgccagt       360
     cttacttctg gcaactgtgt tttgatactg ttagtttatc acttttaatt cttttttttt       420
     attcaaatct ttaattgtca ttgaaatgtc ttgaattgcg ctgagtgaat tttatgataa       480
     aatagttgta agctcatcat gatgttgtag aaaataatcc ttttaggagt tttcaaagac       540
     tgtttaggat tgggtgggct tgggctagac cttttctgtt attcttttct taggaggaga       600
     atccaatgaa acatatgatt attcagacac agaaaacagt ctataaagta aacatcgacg       660
     atatctacta tatccaaaca catccaacta aagcccatac cgtacagatt gttacagaaa       720
     aagctagttt taatatggtt caaaatttaa gtaatcttga gaaccaatgt ggggaaacct       780
     tgatgagatg tcatcgaaat tgtttagtta atcttgataa attaaaatcg attgattttc       840
     aagaaagaat cctttttctc ggagaagaag gtcaatacgc tgtcaagtat gccagacgtc       900
     gctatagaga aattcgtcaa aaatggttga aagagggaga gtaagaagat gagaatattt       960
     gttttagagg atgatttttc ccaacagact aggattgaaa cgacgattga gaaactcttg      1020
     aaggaacatc atatcactcc cagctctttt gaggtatttg gcaagccaga ccaactgctg      1080
     gcagaggtgc atgagaaggg ggcccatcag ctattctttt tggatattga gattcgaaat      1140
     gaggagatga aggggctgga agtggctaga aagattcggg atcgagaccc ctatgccctg      1200
     attgtctttg tgacgactca ctcggagttt atgcccctgt cctttcgcta ccaagtgtct      1260
     gctctggact atattgataa ggccctttcg gcagaggagt ttgaatctcg aatcgagaca      1320
     gccctcctct atgccaatag tcaagatagt aaaagtctgg cggaagattg cttttacttt      1380
     aaatcaaaat ttgcccaatt ccagtatcct tttaaagagg tttactatct cgaaacatcc      1440
     ccaagacccc atcgtgttat tctctatacc aagacagaca ggctggaatt tacagcgagt      1500
     ttagaggagg tttttaagca ggaacctcgt cttttgcagt gccatcgctc ctttctcatc      1560
     aatcctgcaa atgtggtgca tttggataag aaagaaaaac tgcttttctt tcccaatgga      1620
     ggaagttgtc taatcgcccg ttataaggtc agggaagtgt ctgaggctat taataactta      1680
     cactgaacta ggagagttta tgaatattgt ttggatatta ttgcatacac ttattactaa      1740
     tgggctagaa attgtcattt tctttaaggt ggatggaatt aatcttactt tcgagaggat      1800
     ttttaaggcc tttcttttga agatactgtt ggtctttgtt tttgtaatga ttagctatat      1860
     agtaggaaat gtttacctat cttattttat ggaacccttg tacggcatag gcttgtcttt      1920
     cttattgtta agagggcttc ctaaaaaact ccttttcttt tatgctctct ttccaatgat      1980
     attggtgaat ctcttttata gaggagtctc ctattttgtg cttccatttt tgggacaagg      2040
     gcaagtatat gatggctact catttactgg gttatgtata ataattttca atttcttcat      2100
     ttctctagcc tttttgaaat ggttggacta tgattttact agtttgagaa gggagattct      2160
     agatacaggt tttcaaaagt ccctgactaa gattaactgg ataatggggg cttactattt      2220
     ggtgatacaa agtctgtctt actttgaata tgagcaaggt attcaatcaa cgactgttcg      2280
     ccatctcatc ctagtgttct acctcctatt ttttatgggg gttatcaaga aattggatac      2340
     ctatttgaag gacaaactcc atgatagact ggaccaagag caggtcttgc gctatagaga      2400
     tatggaacgc tatagtcggc atatagagga actttacaag gaagtaagga gttttcgcca      2460
     tgactacacc aacctcttga caagtttacg tctgggtatt gaagaggagg atatggagca      2520
     gataaaagag gtctatgact tggtcttaaa ggattctagt aaaaaattgc aggacaataa      2580
     atatgacctg ggccgattgg tgaatgttcg ggatcgtgcc ctcaaaagtc tcctagctgg      2640
     aaaatttata aaagctagag aaaaggacat tgtctttaat gtcgaagttc ctgaagagat      2700
     tcaggttgag gggatgagac tgcttgattt tctaaccatt gtgtctatcc tttgtgataa      2760
     tgctattgaa gcgagtgcag aggccggtca acctcatgtt tcaattgcct ttttaaaaag      2820
     tggagcacag gagaccttca tcatcgaaaa ttccatcaaa gaagagggca tcgatatttc      2880
     tgaaatcttc tcctttggag ttagttctaa aggggaggag agaggtgtcg gtctctatac      2940
     cgttatgaag attgtggaaa gttatcccaa tgccagttta aatactacct gtcaagatca      3000
     agtctttcgt caggtgctta ctatgatacc tacagaatga tgaaaaaaat aagaccgaga      3060
     gttcttgtta ctcggtctta ttttttatag ttgtattgga tgatgaagtc ctttcgtatt      3120
     gttatgctta attatattaa ggctgtataa gatatcttcc cacagtcctc cacctgtaat      3180
     ttggttgagt tcggtagttg ttagttcttg aaatgaagtt aggttttgtt tcttatccat      3240
     gttatgattc tcctttttga taagataata aatagttata gagtgttatc tgaaaattaa      3300
     tcagaatggg ttaaaatttt atctttgaaa taatcaaaat atgttttctt tgcagttaca      3360
     ctagtgacgc gaccttgtaa gccatattgg atgagtttac tatcctcatt agatagtttt      3420
     gcaagagcgg ttaatttaaa gagattacct tgctctgttc tggtaggagt ttgatcaatt      3480
     gtctgaagtt ggccgatgat ggtggtgccg tgatttccaa tcttctccag ttttaatctt      3540
     acagtttgtc ctttatctag tagaggtaga tagtcagaag atacgtagta agtgattagt      3600
     acttctcttg tatctgtgat gatagggaat atttgagcaa tttctgtacc agttggaatt      3660
     ctatttttac cttcaaattc gctgttcaga tgaacgatac ctttacttgg agcggttaag      3720
     gtattgtttt ctaagcgctg tgtcgcttga tctagttgta cttttaattc tgttaattga      3780
     ttctccacgg ttagttgttg ctgagaggct gtttgtaaaa actgagtgcg gagtacttca      3840
     attttggttg ctaaactatt atcataagtt gctacacttc cgatgccagc ttgctgaatt      3900
     ttgaggcttg cgatagatga ttccagacct gcaatacttt gattaatttg agataaaaat      3960
     ggctcctctg ccgttccttg tgtttgttct tgagaggcta taagataacg atttaaaatt      4020
     gactggtgcg gattgccagt tggtaagcga gctcttttat ttacgatagc atctctcagc      4080
     tcttgatatt ctccaatttg ttgttgaact tttgtaattt cttgttcgat ggctgatgaa      4140
     ctgctattgg taagattagc ttgatttgaa acttcagtgt tagtctttga gatacccagt      4200
     tcaatatcat gggattgttt agtaaaattc ataaaggtat tatggtagcc aaactcatcc      4260
     tcgctagaaa aaagatcagt cgctttttct aagctttgtt tcaagattcc aagtccttct      4320
     ttttgcttct caagcctttg taattgagtt tctaaggcag ttttctgact ctcttccatt      4380
     gtttcagagt atttgatgag taagtcacct ttctcaacta cttgatttgc cactaaatga      4440
     ttagcaagga taggattatc actggtcgac tgaatagatg caatgacact tgtaggggcg      4500
     atttctcctt gggaagtaac agtaatttct tttgtggcaa caagggagaa aatcaagatg      4560
     aaagtaaaca gtaatgaaag aggtataatt aacactgtcg catagttatg gtaacgtctc      4620
     tgataaaact cgacgcttct aaaaagatta ggattcatga cattctcctt atttattgaa      4680
     tagatgatgg tagaagcctt gcgcctgcat taactcttgg tgactaccaa cttcaatgat      4740
     tttcccctgg tcaagaacaa tgacacggtt agttcgttcg gctatactga gacgatgggc      4800
     tacaaagaga atggttttat cagttaggga cataagatta tctataacct ttttctcagt      4860
     caagacatca agaccgctag tagcttcatc tagtattaaa acaggagatt tagttaaaag      4920
     agcacgagcg agggcgattc gttgcttctg tcctcctgat agaccagctc catcagagag      4980
     ctgagtttga tagcccatag gcattctttc aatgtcttga cggatttcag ctacttcaca      5040
     agcttttaga atatcttctt gactaatcat atgattaccg cccaaggtta agttttccaa      5100
     aatagagcca ttaaagatat aggcttgttg gggtaggtaa ttaatatgac ggcgcaagac      5160
     ttttttatca atgtttttaa tatcctgatg attgatggaa atatgccctt tgtagggttc      5220
     aaagaaattg acaatcattt tggctaaagt tgttttacca gaaccactaa ctccaactag      5280
     gctaacctta tctccttgtt taatcgtgag attaatatct gttaaggtat ctcgtccaaa      5340
     accatactta taagaaaggt catcaaattc aatatcgccc atcaaaaaat gtgaatgaac      5400
     agggttttct tgaacttgaa attcagattc gactagatag acttcgttca aacggttatt      5460
     agcgatcttc gcagattgga gtttggtttg gaggttgata atattttcca taggagttgt      5520
     aaagtaagaa aaaagtgtgt taaaggtaat cagctgaccg atagaaattt tacttgacat      5580
     gactaattga gcgccaaacc ataggataag gatattcaga actaattttg ttccctgctt      5640
     taaactcgtt tgtaaaatag aatatttact gagcttaaag gatttttcca aataatctac      5700
     aaattcgctg tctatatttt gatagcgatt ttcttcactc gtgagcgact ttatagtttc      5760
     aatcccgttg atatctttga taatggcaga gctaaccata gaattacttt gcatgacatc      5820
     atggttcatt ttttcgaaag gtttcataaa agaaaagatg atgaacatgt atataggaat      5880
     ggaaataaga gaaagaaggg tagaagccaa ggcatctata atagagttag catctgtgaa      5940
     ccgtgaaatg atttctcctg tacgacgtgt cgcaaagaaa gacatgggaa gttcaaaaat      6000
     atggcgaata taggataaaa tcacatcaat gcttaatttc tggagaagct catgacttgt      6060
     tggaggatat aggtgataac cagaccaact gagatgattc ctaaagttga tttcatctga      6120
     tttgggatgt attcatctaa gattccttgg agataataag aaccaccgat attgataata      6180
     gtgaccaata agcttgagag aacaatgtaa gcaatgagag atttttgttt gaaaatcaga      6240
     ggaaggaagc ttagtagacc attcttttta tctttatggg gttgatagct gggtttggga      6300
     gctagaaaaa tagctactcc agtccattca gagaaaaagc gttcttttga cattttagtg      6360
     atttttatag aagggtcagg atcaccaata atcagatagt ctttctttgt ttgatagaca      6420
     acatagtaat gttggagttt tccttctttg ttaacgtgaa cgataaatgg ataggggaca      6480
     tcactcatgt caaagagcgt tttatctgct tgaacaggtc ttgtttcaaa gcccatttca      6540
     tcagcggctt ttacaatgcc aagagcagtc gtcccttctt tattggtctt tgcaagttct      6600
     ctcaagtgag ctagagaaaa atctgaacca tagaatttag caatcgaggc taaggcagca      6660
     acaccgcagt ctctcgcatc tatttgagga acaaatgtac gtttataaga agtcattggc      6720
     aattcctttc atatagtaga taggtatatt atgccataaa aataagttca tattttatta      6780
     aatcttgaat agtcattgaa acttcctgaa tggtaaaaaa taattagaaa ttatcttttt      6840
     ttaaaaaatt tagaggtggt ttcaaatgaa aagctaattc aagacgtttc gatgactatt      6900
     caagatctgg atgaaaaatt ttaaaaaacg atgatatact aaacttgtca aagttgcaac      6960
     aagacaaaaa ttaaaaataa aaaaggagta tttgtcatga atacaaaaat gatgtcacaa      7020
     ttttctgtta tggataatga aatgcttgct cgtgttgaag gtggcggatg caattgggga      7080
     gattttgcca aagcaggtgt tggaggagga gcagcaagag gtcttcaact aggcattaaa      7140
     acaggaacat ggcaaggtgc agcaactggt gctgcgggtg gagctatact tggaggtgta      7200
     gcctatgcag caacatgttg gtggtaatta tggattttaa aagttttatt attggtttag      7260
     tagttggtat atttggtcct tatatggata atttaattag aaaaatattt tcaaaatttc      7320
     ccaaaaagga tacagatagt accccctaaa aaataaattt ctcccctgta tttgctagct      7380
     taatttacag gggagtttct ttaattttgt ttcgcctgtc aaaatgatat gtgatagcag      7440
     gatgaaaagt ctacaaacaa gttggtatca atacaatata aagaggaaag tatgtttttc      7500
     atgcttgctt ttttaatttt tacaattcaa gaggttttga tgaccattta tgatttgagt      7560
     gatccaaggt caaaataagt gctatactag cagtgtaaat gttcttgctc aactaagata      7620
     aatcgcacat ttaggaggaa atcttatgaa gaaaaaaata ctgattattt tcgttctgta      7680
     tctaatcatg tccatctttc tatatccgct tagggagagt gcttggtatc agctatttta      7740
     taccatagcc tatgtgattg cagttatgat ctattttgct atcaataaaa agaaaggaga      7800
     aaagaaatga aaacttttct tgctaaaaaa cggaacatct tccttgcgag attgttctta      7860
     ggtcagttgc ccttgcttgt ttctacttat ctatttctat ctcgtcagtt tttaaatttt      7920
     tccgtagttt tccaatttct tttagtagtt attaacttgg cttctatttt ggttactgtt      7980
     tatctcacta gggaaatgag gataagagag tttgaagatg atgatttggt tagtcctaga      8040
     accaatcaac ttatgtttat cggcttgaca ggttttatgt ctattatttg tttgtataga      8100
     ggtatcacag caggagaatc ttatcaacaa ctaatcgctt atattggcgc tgttctctgc      8160
     ttaatcatca tgcttctgct catgtggggc ttgaagtatt ataaaaagta gagcttaatg      8220
     aagtataaaa gaaaagggta agtgtttttg caatacttac ccttttataa tagattccct      8280
     gcgaaacaaa atatggnnnn nnnnnnnnnn nnnnnnnnnn nnnnnnnnnn nnnnnnnnnn      8340
     nnnnnnnnnn nnnnnnnnnn nnnnnnnnnn nnnnnnnnnn nnnnnnnnnn nnnnnnnnnn      8400
     nnnnnnnnnn nnnnnnnnnn nnnnnnnnnn nnnnnnnnnn nnnnnnnnnn nnnnnnnnnn      8460
     nnnnnnnnnn nnnnnnnnnn nnnnnnnnnn nnnnnnnnnn nnnnnnnnnn nnnnnnnnnn      8520
     nnnnnnnnnn nnnnnnnnnn nnnnnnnnnn nnnnnnnnnn nnnnnnnnnn nnnnnnnnnn      8580
     nnnnnnnnnn nnnnnnnnnn nnnnnnnnnn nnnnnnnnnn nnnnnnnnnn nnnnnnnnnn      8640
     nnnnnnnnnn nnnnnnnnnn nnnnnnnnnn nnnnnnnnnn nnnnnnnnnn nnnnnnnnnn      8700
     nnnnnnnnnn nnnnnnnnnn nnnnnnnnnn nnnnnnnnnn nnnnnnnnnn nnnnnnnnnn      8760
     nnnnnnnnnn nnnnnnnnnn nnnnnnnnnn nnnnnnnnnn nnnnnnnnnn nnnnnnnnnn      8820
     nnnnnnnnnn nnnnnnnnnn nnnnnnnnnn nnnnnnnnnn nnnnnnnnnn nnnnnnnnnn      8880
     nnnnnnnnnn nnnnnnnnnn nnnnnnnnnn nnnnnnnnnn nnnnnnnnnn nnnnnnnnnn      8940
     nnnnnnnnnn nnnnnnnnnn nnnnnnnnnn nnnnnnnnnn nnnnnnnnnn nnnnnnnnnn      9000
     nnnnnnnnnn nnnnnnnnnn nnnnnnnnnn nnnnnnnnnn nnnnnnnnnn nnnnnnnnnn      9060
     nnnnnnnnnn nnnnnnnnnn nnnnnnnnnn nnnnnnnnnn nnnnnnnnnn nnnnnnnnnn      9120
     nnnnnnnnnn nnnnnnnnnn nnnnnnnnnn nnnnnnnnnn nnnnnnnnnn nnnnnnnnnn      9180
     nnnnnnnnnn nnnnnnnnnn nnnnnnnnag gattctagtt ttgcaggaag tctaatgtaa      9240
     tttttgcaat tcaagacgtt tcgatgacta ttcaagatct ggatgaaaaa ttttaaaaaa      9300
     cgatgatata ctaaacttgt caaagttaca acaagacaaa aattaaaaat aaaaaagagt      9360
     atttgtcatg gatacaaaaa ttatggaaca atttcatgaa atggatataa ctatgttatc      9420
     tagtattgaa ggaggcaaga ataattggca aactaatgtc ttagaaggtg gtggtgctgc      9480
     ttttggtggc tgggggctag ggacagctat ttgtgctgcg agtggtgttg gagcaccatt      9540
     tatgggagca tgtggataca taggagctaa atttggtgtg gatctttggg caggagtaac      9600
     aggggcaacg ggtggatttt aataaaagga gacttgtatg aatacttatt gtaatataaa      9660
     tgaaacaatg ctgagtgagg tttatggagg taattccgga ggagcagctg tagttgctgc      9720
     tttaggttgt gcagcgggtg gagtgaaata tgggagactt ctaggaccat ggggcgctgc      9780
     aataggagga attggaggag cagtggtttg tggatattta gcctataccg ctacatcata      9840
     aaaatgaaag ctaaatttta tgaaggctat attctttatt attctcttcg cttttcaaac      9900
     ctatcttatt tatctatcca taagtatctc cgataaaaaa caaaagacta ttgaattaac      9960
     atcattgaat tgttttgtca tattatttct aatctatgat aaattaattt ttctctttat     10020
     tgcctatgtt tttttgataa tttttatatt aaacttgttc cgtaactgaa aagtgatata     10080
     ctatatggat acaaaaatga tgtcacaatt tgcagttatg gataatgaaa tgcttgcttg     10140
     cgttgaaggt ggagatattg attggggaag aaaaattagt tgtacagcag gggttgcata     10200
     tggcgcaatt gatgggtgtg caacaacggt ttgacatttc tattgggacc atttgctata     10260
     ggaataggtg taactggtgc tgcaggtgga gctatacttg gaggtgtagc ctatgcagca     10320
     atatgttggt ggtaattatg gattttaaaa gttttattat tggtttagta gttggtatat     10380
     ttggtcctta tatggatgac ttaattagaa aaatattttc aaaatcttcc aaaaaggata     10440
     cggatagtac tctctaaaaa ataaatttct cccctgtatt tgctagctta atttacaggg     10500
     gagtttcttt aatattgttt cgcctgtcaa aatgatatgt gatagcagga tgaaaagtct     10560
     acaaacaagt tggtatcaat acaatataaa gaggaaagta tgtttttaat gcttactttt     10620
     taaatttttt aacaattcaa gatgtttcga tgacaattca agatttggat gaaaaatttt     10680
     aaaaaacaat gatatactaa acttgtcaaa gttgcaacgg gtgctgctac attatgttaa     10740
     aaatcgctct tgattgataa gctggatttg ttaggaaagg agtaaataat tatggataag     10800
     aaaaagatag tttcgactat aatatgtata gtatttcttg tagtgtcagt agataatttt     10860
     tttagagact taaccccgtt actgttcatt ttaaatatta ttggcctgtc ttgcttttca     10920
     gtgctaacat acattaacat aaaagagata ctcttaaata taagtaaatg atgatttggt     10980
     tagtcctaga accaatcaac ttatgtttat cggcttggca gattttatgt ttgtcatttg     11040
     tttgtataga ggtatttcag aaacagaatt ctatcaacaa ctaatcgctt atataggtgt     11100
     attctctgct tgtttatcac gcttctgctc atgtggggct tgaagtatta taaaaagtag     11160
     ctttctatcc ttttctgaca ggatatttga gtagaaggct ctattaaatt gttagtgaaa     11220
     taaatgaatg gaggtattta atatgaaata cagattattt tttgttattt tcttgagtag     11280
     tgtgttggat attcttttag ggacattttt acaaatctct atcgtatcta ttgggtggct     11340
     tgttttttac agtggtttgt ttgaagcagg agttttcctt cttgctaata aaggggtggc     11400
     ggtaaaaatc aaggaagtag atattcgaaa tcgctttaaa tttatttttg gaaaaacctt     11460
     atggtttcaa attcttttgc tcatcttttt gataatcaaa ctttatcttg gtttggatgc     11520
     gaggttgatt ttattctatg gacatatttt cattgtcttt aatgccttaa tgtatctatt     11580
     atctagtagt caggttagcc ttaaaaaaaa caaactgtct tcttaatctt acagcagtag     11640
     agcctgacaa ggtgaggtca tagtagggag gatttctatg aaaaagtatc agcttctatt     11700
     caaaacaagt gcaattttat cctacctatt tttcgtattt ggtctttctc agctgacgct     11760
     tatcgtccaa aactattggc aattttcttc tcagataggc aatttattct ggattcaaaa     11820
     tatcttgagt ttacttttta ttggagtcat gattgtggtt cttgttaaga caggccatgg     11880
     ttatctcttc cgcattccaa gaaaaaaatg gctttggtat tcgattttga cagtattagt     11940
     ggtagtgttc cagatctctt ttaacgttca gacagctaaa catgttcagt caactgcgga     12000
     aggttgggct gtattgattg gttatagtgg gactaacttt gcagagctag gtatttatat     12060
     agccctgttc tttctggttc cactgatgga agaattgatt tatagaggac tactgcaaca     12120
     tgctttcttt aagcattcgc gatttggtct tgatttgctt cttccttcta ttttatttgc     12180
     tctccctcat ttttcaagcc tgcctagtct gttagatatc ttcgtctttg caacagttgg     12240
     aatcatcttt gctggtttga cccgctatac caagagcatt tatccatcct atgcggtgca     12300
     tgtgatcaat aatattgtag cgaccttccc gtttttgctc acttttctac atagggtctt     12360
     ggggtaaaaa aacaaaaggc ttgcttttca gccatagagg aggtcatcat gtataaacac     12420
     ttatttttcc tagattccaa aactttagat cggttgacac cctatattct agtcttggct     12480
     tctgacacca ttgcttttaa tgtttttgtg ctaacctttg tatctgcggt ggtttttaat     12540
     ttcctaaatt ccatgctagc tttaatggct atattcatag gggctggcta tgtggtcgga     12600
     ttttggttac taatactcaa tgaaaatcaa agagcaaact aggaaactag ccgcaggctg     12660
     tacttgagta cggcaaggcg acgttgacgt ggtttgaatt tgattttcga agagtataaa     12720
     atggtttgtt ttggaaaggc tagaactaaa gaatgacgtg taggaagtct gtttgttgag     12780
     gaggataatt ttatggagtt ttttgataaa tttcatgcct tgtgttttgg atttttagta     12840
     ctaataattg tcattacagt tccttatacg attaaccatg ggggtttttt tcaaaatgaa     12900
     tctgcattga ttcttgtaag tcttcttgta acctcgctga gtgttgctta tgctagaaag     12960
     tttgaaatga tttcttttgg gatgttaagc aagaaacaac ttttgctttt cattgcaatc     13020
     tttcttctaa gtgtacttga gacgctggtt tatattcatt tcttcgctgt ttcttctggc     13080
     tcaggggtcc aacacttggc ggaagtcagc agaggaattt ccctgtcttt gattttaact     13140
     acctcagttt ttggtcccat ccaggaggaa ctcattttca gaggacttct tcaaggtgcg     13200
     gtttttgaca attcttggtt agggcttgtg ctaacttcct ctctcttttc tttcatgcat     13260
     ggaccttcta atgtcccttc gtttattttt tatctacttg ggggtttgtt gctgggcttt     13320
     gcttataaaa agagtcaaaa cctatgggtt tctactctag tccatatgct ttacaacagt     13380
     tggccactct tatattattt ataa                                            13404
//
