# Supplementary material for: Genomic analyses of pneumococci reveal a wide diversity of bacteriocins – including pneumocyclicin, a novel circular bacteriocin
Source: BMC Genomics. 2015 Jul 28;16(1):554. doi: 10.1186/s12864-015-1729-4 (PMC4517551; doi:10.1186/s12864-015-1729-4)
Supplement: Additional file 9: — Sequence and annotation files for blp cassette prototypes. [file 12864_2015_1729_MOESM9_ESM.zip › blp_prototype24a_CDC1873-00.fasta]

>blp_cassette_prototype24a_CDC1873-00
ctacaagataatggttggtccgtagagactcaacttggtcttgacttggtcaaagtggaa
gcggtcataggctcgccaagcagcgcgagttggagcatctggatcaagagcgctgagtcc
catgagaagactggaagtctggtaaaatttttccagttcaatcaagaatcgattatccac
tgtctcagccttggctagaaaaccaagaatagagtctaattgctcttgaaagcggacatc
gtcagcggttgcctgtttgcatgcttggtaggctttgtttaagtcagtaatcaaagtgtg
agctcttttgatggggtctgtatctgtcatgggaatgcctcctttaatctgggtgccagt
cttacttctggcaactgtgttttgatactgttagtttatcacttttaattctttttttta
ttcaaatctttaattgtcattgaaatgtcttgaattgcgctgagtgaattttatgataaa
atagttgtaagctcatcatgatgttgtagaaaataatccttttaggagttttcaaagact
gtttaggattgggtgtgcttgggctagaccttttctgttattcttttcttaggaggagaa
tccaatgaaacatatgattattcagacacagaaaacagtctataaagtaaacatcgacga
tatctactatatccaaacacatccaactaaagcccataccgtacagattgttacagaaaa
agctagttttaatatgcttcaaaatttaagtaatcttgagaaccaatgtggggaaacttt
gatgagatgtcatcgaaattgtttggttaatcttgataaattaaaatcgattgattttca
agaaagaatcctttttctcggagaagaaggtcaatacgctgtcaagtatgccagacgtcg
ctatagagaaatacgtcaaaaatggttgaaagagggagagtaaaaagatgagaatatttg
ttttagaggatgatttttcccaacagactaggattgaaacgacgattgagaaactcttga
aggaacatcatatcactcccagctcttttgaggtatttggcaagccagaccaactgctgg
cagaggtgcatgagaagggggcccatcagctattctttttggatattgagattcgaaatg
aggagatgaaggggctggaagtggctagaaagattcgggaacaagacccctatgccctga
ttgtctttgtgacgactcactcggagtttatgcccctgtcctttcgctaccaagtgtctg
ctctggactatattgataaggccctttcggcagaggagtttgaatctcgaatcgagacag
ctctcctctatgccaatagtcaagatagtaaaagtctggcggaagattgcttttacttta
aatcaaaatttgcccaatttcagtatccttttaaagaggtttactatctcgaaacatccc
caagaccccatcgtgttattctctataccaagacagacaggctggaatttacagcgagtt
tagaggaggttttcaagcaggaaccccgtctcttgcagtgccatcgctcttttctcatca
atcctgcaaatgtggtgcatttggataagaaagaaaaactccttttctttcccaatggtg
gaagttgtctgatcgcgcgttataaggtcagggaagtgtctgaggctattaataacttac
actgagctaggagagtttatgaacattgcttggatattgttgtatgcacttgttattaat
ggactagaaattgtcattttctttaaagtagatggaattggtctcactttcgatagaatt
tttaaggcctttcttctgaaatttcttctagggatcatttttacgacttttcaatttttg
gctgtaagtaaatatttgtcctattttatagaacctttgttcggtataggtctatctttc
ttattgttaagagggcttcctaaaaaaatccttattttttatggtctcttcccaatgata
ttagtagagctcttttacagaggtgtttcctattttgtgcttccatttttggggcaagaa
attgtagatggggatggcaatcctatctttttattgattatgatattcgtttgcttcata
gttttagtctttttgaaatggttagactatgatttcactagattgagaagggagtttcta
gatacaggttttcaaaagtctcttactaagattaactgggcaatgggggcttattatcta
gtgatgcaaagtctatcttaccttgaatatgaacaaggtattcaatcaacgactgttcgc
catctcatcctagtgttttacctactcttttttatggggggtatcaagaaattggatacc
tatttgaaggaaaaacttcaggaggaactgaaccaagagcagaccttgcgctacagagat
atggaacgctatagtcggcatatagaggaactttacaaggaaattcggagttttcgccat
gactacactaacctcttaaccagcttacgtttgggcattgaagaggaggatatggagcag
ataaaagagatctacgactcggtcttaagggattccagtcagaaattgcaggacaataaa
tatgacctgggcagattggtgaatattcgtgaccgtgccctcaagagtctcctagctgga
aaatttataaaagctagagaaaagaacattgtctttaatgttgaagttcctgaggagatt
caggttgaggggatgagcctacttgattttctaaccattgtgtctatcctttgtgacaat
gctattgaagctagtgcagaggccagtcaacctcatgtttcaatcgcctttttaaaaaat
ggagcacaggagacttttatcattgaaaactccatcaaagaagagggcatcgatatttct
gaaatcttctcctttggagccagttctaaaggggaggagagaggagttggtctctatacc
gttatgaagattgtggaaagtcatcccaataccaatctaaatactacctgccaaaatcaa
gtctttcgtcaggtacttactgtgatacatgcagaatgataaaaaacaagaccgagagtt
cttgtttctcggtcttgtttttatagctgaataggtagttcaagtgcttttgtgatttta
aatttacttaaaattgtttcatgtaagagttcttcccaccatcctccacctgtaatttgg
ttgagttcggtagttgttagttcttgaaatgaagttaggttttgtttcttatccatgtta
tgattctcctttttgataagataataaatagttatagagtgttatctgaaaattaatcag
aatgggttaaaattttatctttgaaataatcaaaatatgttttctttgcagttacactag
tgacgcgaccttgtaagccatattggatgagtttactatcctcattagatagttttgcaa
gagcggttaatttaaagagattgccttgctctgttctggtaggagtttgatcaattgtct
gaagttggccgatgatggtaatgccgtgatttccaatcttctccagttttaatcttacag
tttgtcctttatctagtagaggtagatagtcagaagctacgtagtaagtgattagtactt
ctcttgtatctgtgatgatagggaatatttgagcaatttctgtaccagttggaattctat
ttttaccttcaaattcgctgttcagatgaacgatacctttacttggagcggttaaggtat
tgttttctaagcgctgtgtcgcttgatctagttgtacttttaattctgttaattggttct
ccacggttagttgttgctgtgaggctgtctgtaaaaactgagtgcggagtacttcaattt
tggttgctaaactgttatcataagttgctacacttccgataccagcttgctgaattttga
ggcttgcgatagatgattcaagacctgcaatactttgattaatttgagataaaaatggct
cctctgcagttccttgtgtttgtccttgtgaggctacaagataacgattcaaaattgact
ggtgcggattgccagttggtaagcgtgctctgttatttatgatagcatctctcaactctt
gatattctccaatttgttgttgaacttttgtaatttcttgttcaatagctgatgaactgc
tattggaaagattagcttgatttgaaacttcggtgttagtctttgtgatacccagttcaa
tatcatgggattgtttagtaaaattcataaaggtattatggtagccaaattcatcctcgc
cagaaaaaagatcagtcgctttttctaagctttgtttcaaaattccaagtccttcttttt
gcttctcaagtctttgtaattgagttgctaaggcagttttctgactttcttccattgttt
cagagtatttgatgagtaagtcccctttttcaactacttgatttgccactaaatgattag
ctaggataggattatcactggttgactgaatggaggcaatgacacttgtaggggcgattt
ctccttgggaagtaacagtaatttcttttgtggcaacaagggagaaaatcaagatgaaag
taaatagtaatgaaagaggtataattaacactgtcgcatagttatggtaacgtctctgat
aaaactcgacgcttctaaaaagattaggattcatgacattctccttatttattgaataga
tgatggtagaaaccttgcgcctgcattaactcttggtgactaccaacttcaatgattttc
ccctggtcaagaacaatgacacggttggttcgttcggctatactgagacgatgggctaca
aagagaatggttttatcagttagagacataagattatctataacctttttctcagtcaag
acatcaagaccgctagtagcttcgtctagtattaaaacaggagatttagttaaaagagca
cgagcgagggctattcgttgcttttgtcctcctgatagaccagctccatcagagagctga
gtttgatagcccataggcattctttcaatgtcttgacgaatttcagctaattcacaagct
cttagaatatcttcttggctaatcatatgattaccgcccaaagttaagttttccaagata
gagccattaaagatataggcttgttgtggtaggtaattaatatgacggcgcaagactttt
ttatcaatgtttttaatatcctgatgattgatggaaatatgtcctttgtagggttcaaag
aaattgacaatcattttggctaaagttgttttaccagaaccactaactccaactaggcta
accttatctccttgtttaatcgtgagattaatatctgttaaggtatctcgtccaaaacca
tacttataagaaaggtcatcaaattcaatatcgcccatcaaaaaatgtgaatgaacaggg
ttttcttgaacttgaaattcagattcgactagatagacttcgttcaaacggttattagca
accttcgcagattggagtttggtttggaggttgataatattttccataggagttgtaaag
taagaaagaagtgtgttaaaggtaatcagctgaccgatagaaattttactcgacatgact
aattgagcgccaaaccataggataaggatattcagaactaattttgttccctgctttaaa
cttgtttgtaaaatagaatatttactgagcttaaaggatttttccaaataatctacaaat
tcgctgtctatattttgatagcgattttcttcactcgtgagcgactttatagtttcaatc
ccgttgatatcttcgataatggcagagctaaccatagaattactttgcatgacatcatgg
ttcattttttcgaaaggcttcataaaagaaaagatgatgaacatgtatataggaatagaa
ataagagaaagaaggaagagattagggttttgtgccagtaagacgccccctacaagaatc
agaatagaaacatccaggaaaagagaaagaatggtagaagccaaggcatctataatagag
ttagcatctgtgaaccgtgaaatgatttctcctgtacgacgtgtcgcaaagaaagacatg
ggaagttcaaaaatatggcgaatataggataaaatcacatcaatgcttaatctctggctc
agaacggttaggagataatctctggagaagctcatgacttgttggaggatataggtgata
accagaccaactgagatgattcctaaagttgatttcatctgatttgggatgtattcatct
aagattccttggagataataagaaccacctatattgataatagtgaccaataagcttgag
agaacaatgtaagcaatgagagatttttgtttgaaaatcagaggaaggaagcttagtaga
ccattctttttatctttatggggttgatagctgggtttgggagctagaaaaatagctact
ccagtccattcagagaaaaagcgttcttttgacattttagtgatttttacagaagggtca
ggatcaccaataaccagatagtctttctttgtttgatagacaacatagtaatgttggagt
tttccttctttgttaacgtgaacgataaatggataggggacatcactcatgtcaaagaga
gttttatctgcttgaacaggccttgtttcaaagcccatttcatcagcggcttttacaatg
ccaagagcagtcgtcccttctttattggtctttgcaagttctctcaagtgagctagagaa
aaatctgaaccatagaatttagcaatcgaggctaaggcagcgacaccacagtctctcgca
tctatttgaggaacaaatgtacgtttataagaagtcattggcaattcctttcatatagtg
gataggtatattatgccataaaactaagttcatattttatgaaatcttgaatagtcatta
aaacttcctgaatggtaaaaaagtgattagaaattattttttttaaacatttagaggtgg
cttgaaataaaaaagctaattcaagacgtttcgatggcaattcaagatttggatgaaaaa
aattaaaaaataatgatatactaaacttgtcaaagttgcaacaagacaaaaattaaaaat
aaaaaaggagtatttgtcatgaatacaaaaatgatgtcacaattttctgttatggataat
gaaatgcttgataggatagagggaggaatatttggagttgacgatgctttgttttgggca
gggttaggctatgttgcaggtagcattgttgatacagcaattgatgattttacgaatcaa
tgccggaaaaatcctcatcagtggttctgtgttcgtgtatagatatagtagtgttgtatt
gtataagaatttatataacttaatgacctatgcagtgatagaaactattcttttgcaaac
gagtcgcttattctgttataagtttacgtgctcctagtcacagttcttgtgcttgataga
aagaatgacacctataaaaatgcgagatattggctatatcactcacttattcacctcccc
gtgatttgtagtagtgataggttttctcactattattataaacattataaaataaagagt
acaacactttttcattctgtgttgtgccttgagtaaaacgaaaggaatgaattataacaa
tggaaaaaattgattatattactttgaatgaagtagaattagagacgattagtggtggag
atgactgttttattggagatatcggatgtatcggctgggggcttttgaagagtatcggag
ggatgataaaacctgctccatatgttcctccagtatgcattccaaaaagttcgtggaatc
ctgcacctccagttccatgttaaaaagttattgtaaacttatataaaaaatgaataatcg
acttgttcgctattttgttgaatcttcgcaactataatatacaggtgttgttcaggatta
ttttagcttattgcaagagtcgaaaactagaaactaatggctggttggaacgttaaaaat
tcactttctaaccagctaatactgcttcaaataatttctgaacaagtctaataaataaaa
cgaataagatagattattaacacagtcttgttcgttttttctcatatattatttaattaa
taatattataaaattggaaagcagtagggatgggaagtactaccacagatttattattaa
ttttatcagtattgtttgaaatccaaaaaaagtatgttaagctatatttatttggttctt
tagtttgattgttgttgagtataactatttttgtatagatgaaaatcttgttattgttca
agatgttttgatgaccattcatgatttgagtaatccaaggtcaaaatgagtgctatacta
gcagtgtaaagattcttgttcaactaagataaatcacacatttaggaggaaattttatga
agaaaaaaatacttatcattttcatcttgtatctaatcatgtccatctttctttatccgc
ttagggaaagtatttggtatcagctattttataccatagcctatgtgattgcagttatga
tctattttgctttaactaaaaagaaaggagcaaagaaatgaaaacttttcttgctaaaaa
acggaacatcttcctttcatttggggattgaagtattataaaaagtagagcttaataaag
tataaaggggtaagtgtttttgaaatacttacccttttataatagattccctgcgaaaca
aaatatggnnnnnnnnnnnnnnnnnnnnnnnnnnnnnnnnnnnnnnnnnnnnnnnnnnnn
nnnnnnnnnnnnnnnnnnnnnnnnnnnnnnnnnnnnnnnnnnnnnnnnnnnnnnnnnnnn
nnnnnnnnnnnnnnnnnnnnnnnnnnnnnnnnnnnnnnnnnnnnnnnnnnnnnnnnnnnn
nnnnnnnnnnnnnnnnnnnnnnnnnnnnnnnnnnnnnnnnnnnnnnnnnnnnnnnnnnnn
nnnnnnnnnnnnnnnnnnnnnnnnnnnnnnnnnnnnnnnnnnnnnnnnnnnnnnnnnnnn
nnnnnnnnnnnnnnnnnnnnnnnnnnnnnnnnnnnnnnnnnnnnnnnnnnnnnnnnnnnn
nnnnnnnnnnnnnnnnnnnnnnnnnnnnnnnnnnnnnnnnnnnnnnnnnnnnnnnnnnnn
nnnnnnnnnnnnnnnnnnnnnnnnnnnnnnnnnnnnnnnnnnnnnnnnnnnnnnnnnnnn
nnnnnnnnnnnnnnnnnnnnnnnnnnnnnnnnnnnnnnnnnnnnnnnnnnnnnnnnnnnn
nnnnnnnnnnnnnnnnnnnnnnnnnnnnnnnnnnnnnnnnnnnnnnnnnnnnnnnnnnnn
nnnnnnnnnnnnnnnnnnnnnnnnnnnnnnnnnnnnnnnnnnnnnnnnnnnnnnnnnnnn
nnnnnnnnnnnnnnnnnnnnnnnnnnnnnnnnnnnnnnnnnnnnnnnnnnnnnnnnnnnn
nnnnnnnnnnnnnnnnnnnnnnnnnnnnnnnnnnnnnnnnnnnnnnnnnnnnnnnnnnnn
nnnnnnnnnnnnnnnnnnnnnnnnnnnnnnnnnnnnnnnnnnnnnnnnnnnnnnnnnnnn
nnnnnnnnnnnnnnnnnnnnnnnnnnnnnnnnnnnnnnnnnnnnnnnnnnnnnnnnnnnn
nnnnnnnnnnnnnnnnnnnnaggattctagttttgcaggaagtctaatgtaatttttgca
attcaagacgtttcgatgactattcaagatctggatgaaaaattttaaaaaacgatgata
tactaaacttgtcaaagttacaataagacaaaaattaaaaataaaaaagagtatttgtca
tggatacaaaaattatggaacaatttcatgaaatggatataactatgttatctagtattg
aaggaggcaagaataattggcaaactaatgtcttagaaggtggtggtgctgcttttggtg
gctgggggctagggacagctatttgtgctgcgagtggtgttggagcaccatttatgggag
catgtggatacataggagctaaatttggtgtggatctttgggcaggagtaacaggggcaa
cgggtggattttaataaaaggagacttgtatgaatacttattgtaatataaatgaaacaa
tgctgagtgaggtttatggaggtaattccggaggagcagctgtagttgctgctttaggtt
gtgcagcaggtggagtgaaatatgggagacttctaggaccatggggcgctgcaataggag
gaattggaggagcagtggtttgtggatatttagcctataccgctacatcataaaaatgaa
agctaaattttatgaaggctatattctttattattctcttcgcttttcaaacctatctta
tttatctatccataagtatctccgataaaaaacaaaagactattgaattaacatcattga
attgttttgtcatattatttctaatctatgataaattaatttttctctttattgcctatg
tttttttgataatttttatattaaacttgttccgtaactgaaaagtgatatactatatgg
atacaaaaatgatgtcacaatttgcagttatggataatgaaatgcttgcttgcgttgaag
gtggagatattgattggggaagaaaaattagttgtgcagcaggggttgcatatggcgcaa
ttgatgggtgtgcaacaacggtttgacatttctattgggaccatttgctataggaatagg
tgtaactggtgctgcaggtggagctatacttggaggtgtagcctatgcagcaatatgttg
gtggtaattatggattttaaaagttttattattggtttagtagttggtatatttggtcct
tatatggatgacttaattagaaaaatattttcaaaatcttccaaaaaggatacggatagt
actctctaaaaaataaatttctcccctgtatttgctagcttaatttacaggggagtttct
ttaatattgtttcgcctgtcaaaatgatatgtgatagcaggatgaaaagtctacaaacaa
gttggtatcaatacaatataaagaggaaagtatgtttttaatgcttactttttaaatttt
ttaacaattcaagatgtttcgatgacaattcaagatttggatgaaaaattttaaaaaaca
atgctatactaaacttgtcaaagttgcaacgggtgctgctacattatgttaaaaatcgct
cttgattgataagttggatttgttaggaaaggagtaaataattatggataagaaaaagat
agtttcgactataatatgtatagtatttcttgtagtgtcagtagataatttttttagaga
cttaaccccgttactgttcattttaaatattattggcctgtcttgcttttcagtgctaac
atacattaacataaaagagatactcttaaatataagtaaatgatgatttggttagtccta
gaaccaatcaacttatgtttatcggcttggcagattttatgtttgtcatttgtttgtata
gaggtatttcagaaacagaattctatcaacaactaatcgcttatataggtgtattctctg
cttgtttatcacgcttctgctcatgtggggcttgaagtattataaaaagtagctttctat
ccttttctgacaggatatttgagtagaaggctctattaaattgttagtgaaataaatgaa
tggaggtatttaatatgaaatacagattattttttgttattttcttgagtagtgtgttgg
atattcttttagggacatttttacaaatctctatcgtatctattgggtggcttgttcttt
acagtggtttgtttgaagcaggagttttccttcttgctaataaaggggtggcggtaaaaa
tcaaggaagtagatattcgaaatcgctttaaatttatttttggaaaaaccttatggtttc
aaattcttttgctcatctttttgataatcaaactttatcttggtttggatgcgaggttga
ttttattctatggacatattttcattgtctttaatgccttaatgtatctattatctagta
gtcaggttagccttaaaaaaaacaaactgtcttcttaatcttacagcagtagagcctgac
aaggtgaggtcatagtagggaggatttctatgaaaaagtatcaacttctattcaaaataa
gtgcagtcttctcttacttatttttcgtatttggtctttctcagctgacgcttatcgtcc
aaaactattggcaattttcttctcagataggcaatttattctggattcaaaatatcttga
gtttactttttattggagtcatgattgtggttcttgttaagacaggccatggttatctct
tccgcattccaagaaaaaaatggctttggtattcgattttgacagtattagtggtagtgt
tacagatctcttttaacgttcagacagctaaacatgttcagtcaactgcggaaggttggg
ctgtattgattggttatagtgggactaactttgcagagctaggtatttatatagccctgt
tctttctggttccactgatggaagaattgatttatagaggattactgcaacatgctttct
ttaagcattcgcgatttggtcttgatttgcttcttccttctattttatttgctctccctc
atttttcaagcctgcctagtctgttagatatcttcgtctttgcaacagttggaatcatct
ttgctggtttgacccgctataccaagagcatttatccatcctatgcggtgcatgtgatca
ataatattgtagcgaccttcccgtttttgctcacttttctacatagggtcttggggtaaa
aaaacaaaaggcttgcttttcagccatagaggaggtcatcatgtataaacacttattttt
cctagattccaaaactttagatcggttgacaccctatattctagtcttggcttctgacac
cattgcttttaatgtttttgtgctaacctttgtatctgcggtggtttttaatttcctaaa
ttccatgctagctttaatggctatattcataggggctggctatgtggtcggattttggtt
gctaaaatggtttgttttggaaaggctagatctaaagaatgacgtgtaggaagtctgttt
gttgaggaggataattttatggagttttttgataaatttcatgccttgtgttttggattt
ttagtactaataattgtcattacagttccttatacgattaaccatgggggtttttttcaa
aatgaatctgcattgattcttgtaagtcttcttgtaacctcgctgagtgttgcttatgct
agaaagtttgaaatgatttcttttgggatgttaagcaagaaacaacttttgcttttcatt
gcaatctttcttctaagtgtacttgagacgctggtttatattcatttcttcgctgtttct
tctggctcaggggtccaacacttggcggaagtcagcagaggaatttccctgtctttgatt
ttaactacctcagtttttggccccatccaggaggaactcattttcagaggacttcttcaa
ggtgcggtttttgacaattcttggttagggcttgtgctaacttcctctctcttttctttc
atgcatggaccttctaatgtcccttcgtttattttttatctacttgggggtttgttgctg
ggctttgcttataaaaagagtcaaaacctatgggtttctactctagtccatatgctttac
aacagttggccactcttatattatttataa
