# Supplementary material for: Genomic analyses of pneumococci reveal a wide diversity of bacteriocins – including pneumocyclicin, a novel circular bacteriocin
Source: BMC Genomics. 2015 Jul 28;16(1):554. doi: 10.1186/s12864-015-1729-4 (PMC4517551; doi:10.1186/s12864-015-1729-4)
Supplement: Additional file 9: — Sequence and annotation files for blp cassette prototypes. [file 12864_2015_1729_MOESM9_ESM.zip › blp_prototype24a_CDC1873-00_annotation.embl]

FT   source          1..13710
FT                   /organism="Streptococcus pneumoniae"
FT                   /mol_type="genomic DNA"
FT                   /strain="CDC1873-00"
FT   CDS             complement(1..330)
FT                   /gene="blpT"
FT                   /inference="ab initio prediction:Prodigal:2.60"
FT                   /codon_start=1
FT                   /transl_table=11
FT                   /product="hypothetical protein"
FT                   /colour=10
FT   CDS             605..943
FT                   /gene="blpS"
FT                   /gene_synonym="spiR1"
FT                   /inference="ab initio prediction:Prodigal:2.60"
FT                   /codon_start=1
FT                   /transl_table=11
FT                   /product="LytTR DNA-binding domain protein"
FT                   /colour=9
FT   CDS             948..1685
FT                   /gene="blpR"
FT                   /gene_synonym="spiR2"
FT                   /inference="ab initio prediction:Prodigal:2.60"
FT                   /codon_start=1
FT                   /transl_table=11
FT                   /product="response regulator"
FT                   /colour=9
FT   CDS             1699..3039
FT                   /gene="blpH"
FT                   /gene_synonym="spiH"
FT                   /inference="ab initio prediction:Prodigal:2.60"
FT                   /codon_start=1
FT                   /transl_table=11
FT                   /product="histidine kinase"
FT                   /colour=9
FT   CDS             complement(3081..3236)
FT                   /gene="blpC"
FT                   /gene_synonym="spiP"
FT                   /inference="ab initio prediction:Prodigal:2.60"
FT                   /codon_start=1
FT                   /transl_table=11
FT                   /product="peptide pheromone"
FT                   /colour=9
FT   CDS             complement(3293..4654)
FT                   /gene="blpB"
FT                   /gene_synonym="spiD"
FT                   /inference="ab initio prediction:Prodigal:2.60"
FT                   /codon_start=1
FT                   /transl_table=11
FT                   /product="bacteriocin secretion accessory protein"
FT                   /colour=3
FT   CDS             complement(4665..6818)
FT                   /gene="blpA"
FT                   /gene_synonym="spiABC"
FT                   /inference="ab initio prediction:Prodigal:2.60"
FT                   /codon_start=1
FT                   /transl_table=11
FT                   /product="ABC transporter; ATPase domain, transmembrane
FT                   region and C39 protease domain"
FT                   /colour=3
FT   CDS             7099..7302
FT                   /gene="blpQ"
FT                   /gene_synonym="pncR"
FT                   /inference="ab initio prediction:Prodigal:2.60"
FT                   /codon_start=1
FT                   /transl_table=11
FT                   /product="class II bacteriocin precursor"
FT                   /colour=7
FT   CDS             7620..7823
FT                   /gene="pncT"
FT                   /inference="ab initio prediction:Prodigal:2.60"
FT                   /codon_start=1
FT                   /transl_table=11
FT                   /product="class II bacteriocin precursor"
FT                   /colour=7
FT   CDS             8397..8561
FT                   /gene="pncG"
FT                   /inference="ab initio prediction:Prodigal:2.60"
FT                   /codon_start=1
FT                   /transl_table=11
FT                   /product="membrane protein with putative function in
FT                   immunity"
FT                   /colour=4
FT   mobile_element  8684..9645
FT                   /gene="ISSpn7"
FT                   /inference="identification by IS Finder
FT                   (https://www-is.biotoul.fr/)"
FT                   /colour=12
FT   CDS             9780..10034
FT                   /gene="blpM"
FT                   /gene_synonym="pncI"
FT                   /inference="ab initio prediction:Prodigal:2.60"
FT                   /codon_start=1
FT                   /transl_table=11
FT                   /product="class II bacteriocin precursor"
FT                   /colour=7
FT   CDS             10050..10253
FT                   /gene="blpN"
FT                   /gene_synonym="pncJ"
FT                   /inference="ab initio prediction:Prodigal:2.60"
FT                   /codon_start=1
FT                   /transl_table=11
FT                   /product="class II bacteriocin precursor"
FT                   /colour=7
FT   CDS             10272..10481
FT                   /gene="blpP"
FT                   /gene_synonym="pncK"
FT                   /inference="predicted by Prodigal with different settings"
FT                   /inference="indirect experimental evidence for function in
FT                   immunity (Dawid et al., 2007)"
FT                   /codon_start=1
FT                   /transl_table=11
FT                   /product="membrane protein with function in immunity"
FT                   /colour=4
FT   CDS             10497..10646
FT                   /gene="blpO"
FT                   /gene_synonym="pncV"
FT                   /inference="ab initio prediction:Prodigal:2.60"
FT                   /codon_start=1
FT                   /transl_table=11
FT                   /product="class II bacteriocin precursor"
FT                   /colour=7
FT   CDS             11204..11383
FT                   /gene="pncM"
FT                   /inference="predicted by Prodigal in other strains"
FT                   /codon_start=1
FT                   /transl_table=11
FT                   /product="membrane protein with putative function in
FT                   immunity"
FT                   /colour=4
FT   CDS             11655..12038
FT                   /gene="blpX"
FT                   /gene_synonym="pncN"
FT                   /inference="ab initio prediction:Prodigal:2.60"
FT                   /codon_start=1
FT                   /transl_table=11
FT                   /product="membrane protein with putative function in
FT                   immunity"
FT                   /colour=4
FT   CDS             12090..12779
FT                   /gene="blpY"
FT                   /gene_synonym="pncO"
FT                   /inference="ab initio prediction:Prodigal:2.60"
FT                   /codon_start=1
FT                   /transl_table=11
FT                   /product="CAAX amino terminal protease"
FT                   /colour=2
FT   CDS             12821..13069
FT                   /gene="blpZ"
FT                   /gene_synonym="pncQ"
FT                   /inference="ab initio prediction:Prodigal:2.60"
FT                   /codon_start=1
FT                   /transl_table=11
FT                   /product="membrane protein with putative function in
FT                   immunity"
FT                   /colour=4
FT   CDS             13099..13710
FT                   /gene="pncP"
FT                   /gene_synonym="SP0547"
FT                   /inference="ab initio prediction:Prodigal:2.60"
FT                   /codon_start=1
FT                   /transl_table=11
FT                   /product="CAAX amino terminal protease"
FT                   /colour=2
SQ   Sequence 13710 BP; 3805 A; 1970 C; 2603 G; 4420 T; 912 other;
     ctacaagata atggttggtc cgtagagact caacttggtc ttgacttggt caaagtggaa        60
     gcggtcatag gctcgccaag cagcgcgagt tggagcatct ggatcaagag cgctgagtcc       120
     catgagaaga ctggaagtct ggtaaaattt ttccagttca atcaagaatc gattatccac       180
     tgtctcagcc ttggctagaa aaccaagaat agagtctaat tgctcttgaa agcggacatc       240
     gtcagcggtt gcctgtttgc atgcttggta ggctttgttt aagtcagtaa tcaaagtgtg       300
     agctcttttg atggggtctg tatctgtcat gggaatgcct cctttaatct gggtgccagt       360
     cttacttctg gcaactgtgt tttgatactg ttagtttatc acttttaatt ctttttttta       420
     ttcaaatctt taattgtcat tgaaatgtct tgaattgcgc tgagtgaatt ttatgataaa       480
     atagttgtaa gctcatcatg atgttgtaga aaataatcct tttaggagtt ttcaaagact       540
     gtttaggatt gggtgtgctt gggctagacc ttttctgtta ttcttttctt aggaggagaa       600
     tccaatgaaa catatgatta ttcagacaca gaaaacagtc tataaagtaa acatcgacga       660
     tatctactat atccaaacac atccaactaa agcccatacc gtacagattg ttacagaaaa       720
     agctagtttt aatatgcttc aaaatttaag taatcttgag aaccaatgtg gggaaacttt       780
     gatgagatgt catcgaaatt gtttggttaa tcttgataaa ttaaaatcga ttgattttca       840
     agaaagaatc ctttttctcg gagaagaagg tcaatacgct gtcaagtatg ccagacgtcg       900
     ctatagagaa atacgtcaaa aatggttgaa agagggagag taaaaagatg agaatatttg       960
     ttttagagga tgatttttcc caacagacta ggattgaaac gacgattgag aaactcttga      1020
     aggaacatca tatcactccc agctcttttg aggtatttgg caagccagac caactgctgg      1080
     cagaggtgca tgagaagggg gcccatcagc tattcttttt ggatattgag attcgaaatg      1140
     aggagatgaa ggggctggaa gtggctagaa agattcggga acaagacccc tatgccctga      1200
     ttgtctttgt gacgactcac tcggagttta tgcccctgtc ctttcgctac caagtgtctg      1260
     ctctggacta tattgataag gccctttcgg cagaggagtt tgaatctcga atcgagacag      1320
     ctctcctcta tgccaatagt caagatagta aaagtctggc ggaagattgc ttttacttta      1380
     aatcaaaatt tgcccaattt cagtatcctt ttaaagaggt ttactatctc gaaacatccc      1440
     caagacccca tcgtgttatt ctctatacca agacagacag gctggaattt acagcgagtt      1500
     tagaggaggt tttcaagcag gaaccccgtc tcttgcagtg ccatcgctct tttctcatca      1560
     atcctgcaaa tgtggtgcat ttggataaga aagaaaaact ccttttcttt cccaatggtg      1620
     gaagttgtct gatcgcgcgt tataaggtca gggaagtgtc tgaggctatt aataacttac      1680
     actgagctag gagagtttat gaacattgct tggatattgt tgtatgcact tgttattaat      1740
     ggactagaaa ttgtcatttt ctttaaagta gatggaattg gtctcacttt cgatagaatt      1800
     tttaaggcct ttcttctgaa atttcttcta gggatcattt ttacgacttt tcaatttttg      1860
     gctgtaagta aatatttgtc ctattttata gaacctttgt tcggtatagg tctatctttc      1920
     ttattgttaa gagggcttcc taaaaaaatc cttatttttt atggtctctt cccaatgata      1980
     ttagtagagc tcttttacag aggtgtttcc tattttgtgc ttccattttt ggggcaagaa      2040
     attgtagatg gggatggcaa tcctatcttt ttattgatta tgatattcgt ttgcttcata      2100
     gttttagtct ttttgaaatg gttagactat gatttcacta gattgagaag ggagtttcta      2160
     gatacaggtt ttcaaaagtc tcttactaag attaactggg caatgggggc ttattatcta      2220
     gtgatgcaaa gtctatctta ccttgaatat gaacaaggta ttcaatcaac gactgttcgc      2280
     catctcatcc tagtgtttta cctactcttt tttatggggg gtatcaagaa attggatacc      2340
     tatttgaagg aaaaacttca ggaggaactg aaccaagagc agaccttgcg ctacagagat      2400
     atggaacgct atagtcggca tatagaggaa ctttacaagg aaattcggag ttttcgccat      2460
     gactacacta acctcttaac cagcttacgt ttgggcattg aagaggagga tatggagcag      2520
     ataaaagaga tctacgactc ggtcttaagg gattccagtc agaaattgca ggacaataaa      2580
     tatgacctgg gcagattggt gaatattcgt gaccgtgccc tcaagagtct cctagctgga      2640
     aaatttataa aagctagaga aaagaacatt gtctttaatg ttgaagttcc tgaggagatt      2700
     caggttgagg ggatgagcct acttgatttt ctaaccattg tgtctatcct ttgtgacaat      2760
     gctattgaag ctagtgcaga ggccagtcaa cctcatgttt caatcgcctt tttaaaaaat      2820
     ggagcacagg agacttttat cattgaaaac tccatcaaag aagagggcat cgatatttct      2880
     gaaatcttct cctttggagc cagttctaaa ggggaggaga gaggagttgg tctctatacc      2940
     gttatgaaga ttgtggaaag tcatcccaat accaatctaa atactacctg ccaaaatcaa      3000
     gtctttcgtc aggtacttac tgtgatacat gcagaatgat aaaaaacaag accgagagtt      3060
     cttgtttctc ggtcttgttt ttatagctga ataggtagtt caagtgcttt tgtgatttta      3120
     aatttactta aaattgtttc atgtaagagt tcttcccacc atcctccacc tgtaatttgg      3180
     ttgagttcgg tagttgttag ttcttgaaat gaagttaggt tttgtttctt atccatgtta      3240
     tgattctcct ttttgataag ataataaata gttatagagt gttatctgaa aattaatcag      3300
     aatgggttaa aattttatct ttgaaataat caaaatatgt tttctttgca gttacactag      3360
     tgacgcgacc ttgtaagcca tattggatga gtttactatc ctcattagat agttttgcaa      3420
     gagcggttaa tttaaagaga ttgccttgct ctgttctggt aggagtttga tcaattgtct      3480
     gaagttggcc gatgatggta atgccgtgat ttccaatctt ctccagtttt aatcttacag      3540
     tttgtccttt atctagtaga ggtagatagt cagaagctac gtagtaagtg attagtactt      3600
     ctcttgtatc tgtgatgata gggaatattt gagcaatttc tgtaccagtt ggaattctat      3660
     ttttaccttc aaattcgctg ttcagatgaa cgataccttt acttggagcg gttaaggtat      3720
     tgttttctaa gcgctgtgtc gcttgatcta gttgtacttt taattctgtt aattggttct      3780
     ccacggttag ttgttgctgt gaggctgtct gtaaaaactg agtgcggagt acttcaattt      3840
     tggttgctaa actgttatca taagttgcta cacttccgat accagcttgc tgaattttga      3900
     ggcttgcgat agatgattca agacctgcaa tactttgatt aatttgagat aaaaatggct      3960
     cctctgcagt tccttgtgtt tgtccttgtg aggctacaag ataacgattc aaaattgact      4020
     ggtgcggatt gccagttggt aagcgtgctc tgttatttat gatagcatct ctcaactctt      4080
     gatattctcc aatttgttgt tgaacttttg taatttcttg ttcaatagct gatgaactgc      4140
     tattggaaag attagcttga tttgaaactt cggtgttagt ctttgtgata cccagttcaa      4200
     tatcatggga ttgtttagta aaattcataa aggtattatg gtagccaaat tcatcctcgc      4260
     cagaaaaaag atcagtcgct ttttctaagc tttgtttcaa aattccaagt ccttcttttt      4320
     gcttctcaag tctttgtaat tgagttgcta aggcagtttt ctgactttct tccattgttt      4380
     cagagtattt gatgagtaag tccccttttt caactacttg atttgccact aaatgattag      4440
     ctaggatagg attatcactg gttgactgaa tggaggcaat gacacttgta ggggcgattt      4500
     ctccttggga agtaacagta atttcttttg tggcaacaag ggagaaaatc aagatgaaag      4560
     taaatagtaa tgaaagaggt ataattaaca ctgtcgcata gttatggtaa cgtctctgat      4620
     aaaactcgac gcttctaaaa agattaggat tcatgacatt ctccttattt attgaataga      4680
     tgatggtaga aaccttgcgc ctgcattaac tcttggtgac taccaacttc aatgattttc      4740
     ccctggtcaa gaacaatgac acggttggtt cgttcggcta tactgagacg atgggctaca      4800
     aagagaatgg ttttatcagt tagagacata agattatcta taaccttttt ctcagtcaag      4860
     acatcaagac cgctagtagc ttcgtctagt attaaaacag gagatttagt taaaagagca      4920
     cgagcgaggg ctattcgttg cttttgtcct cctgatagac cagctccatc agagagctga      4980
     gtttgatagc ccataggcat tctttcaatg tcttgacgaa tttcagctaa ttcacaagct      5040
     cttagaatat cttcttggct aatcatatga ttaccgccca aagttaagtt ttccaagata      5100
     gagccattaa agatataggc ttgttgtggt aggtaattaa tatgacggcg caagactttt      5160
     ttatcaatgt ttttaatatc ctgatgattg atggaaatat gtcctttgta gggttcaaag      5220
     aaattgacaa tcattttggc taaagttgtt ttaccagaac cactaactcc aactaggcta      5280
     accttatctc cttgtttaat cgtgagatta atatctgtta aggtatctcg tccaaaacca      5340
     tacttataag aaaggtcatc aaattcaata tcgcccatca aaaaatgtga atgaacaggg      5400
     ttttcttgaa cttgaaattc agattcgact agatagactt cgttcaaacg gttattagca      5460
     accttcgcag attggagttt ggtttggagg ttgataatat tttccatagg agttgtaaag      5520
     taagaaagaa gtgtgttaaa ggtaatcagc tgaccgatag aaattttact cgacatgact      5580
     aattgagcgc caaaccatag gataaggata ttcagaacta attttgttcc ctgctttaaa      5640
     cttgtttgta aaatagaata tttactgagc ttaaaggatt tttccaaata atctacaaat      5700
     tcgctgtcta tattttgata gcgattttct tcactcgtga gcgactttat agtttcaatc      5760
     ccgttgatat cttcgataat ggcagagcta accatagaat tactttgcat gacatcatgg      5820
     ttcatttttt cgaaaggctt cataaaagaa aagatgatga acatgtatat aggaatagaa      5880
     ataagagaaa gaaggaagag attagggttt tgtgccagta agacgccccc tacaagaatc      5940
     agaatagaaa catccaggaa aagagaaaga atggtagaag ccaaggcatc tataatagag      6000
     ttagcatctg tgaaccgtga aatgatttct cctgtacgac gtgtcgcaaa gaaagacatg      6060
     ggaagttcaa aaatatggcg aatataggat aaaatcacat caatgcttaa tctctggctc      6120
     agaacggtta ggagataatc tctggagaag ctcatgactt gttggaggat ataggtgata      6180
     accagaccaa ctgagatgat tcctaaagtt gatttcatct gatttgggat gtattcatct      6240
     aagattcctt ggagataata agaaccacct atattgataa tagtgaccaa taagcttgag      6300
     agaacaatgt aagcaatgag agatttttgt ttgaaaatca gaggaaggaa gcttagtaga      6360
     ccattctttt tatctttatg gggttgatag ctgggtttgg gagctagaaa aatagctact      6420
     ccagtccatt cagagaaaaa gcgttctttt gacattttag tgatttttac agaagggtca      6480
     ggatcaccaa taaccagata gtctttcttt gtttgataga caacatagta atgttggagt      6540
     tttccttctt tgttaacgtg aacgataaat ggatagggga catcactcat gtcaaagaga      6600
     gttttatctg cttgaacagg ccttgtttca aagcccattt catcagcggc ttttacaatg      6660
     ccaagagcag tcgtcccttc tttattggtc tttgcaagtt ctctcaagtg agctagagaa      6720
     aaatctgaac catagaattt agcaatcgag gctaaggcag cgacaccaca gtctctcgca      6780
     tctatttgag gaacaaatgt acgtttataa gaagtcattg gcaattcctt tcatatagtg      6840
     gataggtata ttatgccata aaactaagtt catattttat gaaatcttga atagtcatta      6900
     aaacttcctg aatggtaaaa aagtgattag aaattatttt ttttaaacat ttagaggtgg      6960
     cttgaaataa aaaagctaat tcaagacgtt tcgatggcaa ttcaagattt ggatgaaaaa      7020
     aattaaaaaa taatgatata ctaaacttgt caaagttgca acaagacaaa aattaaaaat      7080
     aaaaaaggag tatttgtcat gaatacaaaa atgatgtcac aattttctgt tatggataat      7140
     gaaatgcttg ataggataga gggaggaata tttggagttg acgatgcttt gttttgggca      7200
     gggttaggct atgttgcagg tagcattgtt gatacagcaa ttgatgattt tacgaatcaa      7260
     tgccggaaaa atcctcatca gtggttctgt gttcgtgtat agatatagta gtgttgtatt      7320
     gtataagaat ttatataact taatgaccta tgcagtgata gaaactattc ttttgcaaac      7380
     gagtcgctta ttctgttata agtttacgtg ctcctagtca cagttcttgt gcttgataga      7440
     aagaatgaca cctataaaaa tgcgagatat tggctatatc actcacttat tcacctcccc      7500
     gtgatttgta gtagtgatag gttttctcac tattattata aacattataa aataaagagt      7560
     acaacacttt ttcattctgt gttgtgcctt gagtaaaacg aaaggaatga attataacaa      7620
     tggaaaaaat tgattatatt actttgaatg aagtagaatt agagacgatt agtggtggag      7680
     atgactgttt tattggagat atcggatgta tcggctgggg gcttttgaag agtatcggag      7740
     ggatgataaa acctgctcca tatgttcctc cagtatgcat tccaaaaagt tcgtggaatc      7800
     ctgcacctcc agttccatgt taaaaagtta ttgtaaactt atataaaaaa tgaataatcg      7860
     acttgttcgc tattttgttg aatcttcgca actataatat acaggtgttg ttcaggatta      7920
     ttttagctta ttgcaagagt cgaaaactag aaactaatgg ctggttggaa cgttaaaaat      7980
     tcactttcta accagctaat actgcttcaa ataatttctg aacaagtcta ataaataaaa      8040
     cgaataagat agattattaa cacagtcttg ttcgtttttt ctcatatatt atttaattaa      8100
     taatattata aaattggaaa gcagtaggga tgggaagtac taccacagat ttattattaa      8160
     ttttatcagt attgtttgaa atccaaaaaa agtatgttaa gctatattta tttggttctt      8220
     tagtttgatt gttgttgagt ataactattt ttgtatagat gaaaatcttg ttattgttca      8280
     agatgttttg atgaccattc atgatttgag taatccaagg tcaaaatgag tgctatacta      8340
     gcagtgtaaa gattcttgtt caactaagat aaatcacaca tttaggagga aattttatga      8400
     agaaaaaaat acttatcatt ttcatcttgt atctaatcat gtccatcttt ctttatccgc      8460
     ttagggaaag tatttggtat cagctatttt ataccatagc ctatgtgatt gcagttatga      8520
     tctattttgc tttaactaaa aagaaaggag caaagaaatg aaaacttttc ttgctaaaaa      8580
     acggaacatc ttcctttcat ttggggattg aagtattata aaaagtagag cttaataaag      8640
     tataaagggg taagtgtttt tgaaatactt acccttttat aatagattcc ctgcgaaaca      8700
     aaatatggnn nnnnnnnnnn nnnnnnnnnn nnnnnnnnnn nnnnnnnnnn nnnnnnnnnn      8760
     nnnnnnnnnn nnnnnnnnnn nnnnnnnnnn nnnnnnnnnn nnnnnnnnnn nnnnnnnnnn      8820
     nnnnnnnnnn nnnnnnnnnn nnnnnnnnnn nnnnnnnnnn nnnnnnnnnn nnnnnnnnnn      8880
     nnnnnnnnnn nnnnnnnnnn nnnnnnnnnn nnnnnnnnnn nnnnnnnnnn nnnnnnnnnn      8940
     nnnnnnnnnn nnnnnnnnnn nnnnnnnnnn nnnnnnnnnn nnnnnnnnnn nnnnnnnnnn      9000
     nnnnnnnnnn nnnnnnnnnn nnnnnnnnnn nnnnnnnnnn nnnnnnnnnn nnnnnnnnnn      9060
     nnnnnnnnnn nnnnnnnnnn nnnnnnnnnn nnnnnnnnnn nnnnnnnnnn nnnnnnnnnn      9120
     nnnnnnnnnn nnnnnnnnnn nnnnnnnnnn nnnnnnnnnn nnnnnnnnnn nnnnnnnnnn      9180
     nnnnnnnnnn nnnnnnnnnn nnnnnnnnnn nnnnnnnnnn nnnnnnnnnn nnnnnnnnnn      9240
     nnnnnnnnnn nnnnnnnnnn nnnnnnnnnn nnnnnnnnnn nnnnnnnnnn nnnnnnnnnn      9300
     nnnnnnnnnn nnnnnnnnnn nnnnnnnnnn nnnnnnnnnn nnnnnnnnnn nnnnnnnnnn      9360
     nnnnnnnnnn nnnnnnnnnn nnnnnnnnnn nnnnnnnnnn nnnnnnnnnn nnnnnnnnnn      9420
     nnnnnnnnnn nnnnnnnnnn nnnnnnnnnn nnnnnnnnnn nnnnnnnnnn nnnnnnnnnn      9480
     nnnnnnnnnn nnnnnnnnnn nnnnnnnnnn nnnnnnnnnn nnnnnnnnnn nnnnnnnnnn      9540
     nnnnnnnnnn nnnnnnnnnn nnnnnnnnnn nnnnnnnnnn nnnnnnnnnn nnnnnnnnnn      9600
     nnnnnnnnnn nnnnnnnnnn aggattctag ttttgcagga agtctaatgt aatttttgca      9660
     attcaagacg tttcgatgac tattcaagat ctggatgaaa aattttaaaa aacgatgata      9720
     tactaaactt gtcaaagtta caataagaca aaaattaaaa ataaaaaaga gtatttgtca      9780
     tggatacaaa aattatggaa caatttcatg aaatggatat aactatgtta tctagtattg      9840
     aaggaggcaa gaataattgg caaactaatg tcttagaagg tggtggtgct gcttttggtg      9900
     gctgggggct agggacagct atttgtgctg cgagtggtgt tggagcacca tttatgggag      9960
     catgtggata cataggagct aaatttggtg tggatctttg ggcaggagta acaggggcaa     10020
     cgggtggatt ttaataaaag gagacttgta tgaatactta ttgtaatata aatgaaacaa     10080
     tgctgagtga ggtttatgga ggtaattccg gaggagcagc tgtagttgct gctttaggtt     10140
     gtgcagcagg tggagtgaaa tatgggagac ttctaggacc atggggcgct gcaataggag     10200
     gaattggagg agcagtggtt tgtggatatt tagcctatac cgctacatca taaaaatgaa     10260
     agctaaattt tatgaaggct atattcttta ttattctctt cgcttttcaa acctatctta     10320
     tttatctatc cataagtatc tccgataaaa aacaaaagac tattgaatta acatcattga     10380
     attgttttgt catattattt ctaatctatg ataaattaat ttttctcttt attgcctatg     10440
     tttttttgat aatttttata ttaaacttgt tccgtaactg aaaagtgata tactatatgg     10500
     atacaaaaat gatgtcacaa tttgcagtta tggataatga aatgcttgct tgcgttgaag     10560
     gtggagatat tgattgggga agaaaaatta gttgtgcagc aggggttgca tatggcgcaa     10620
     ttgatgggtg tgcaacaacg gtttgacatt tctattggga ccatttgcta taggaatagg     10680
     tgtaactggt gctgcaggtg gagctatact tggaggtgta gcctatgcag caatatgttg     10740
     gtggtaatta tggattttaa aagttttatt attggtttag tagttggtat atttggtcct     10800
     tatatggatg acttaattag aaaaatattt tcaaaatctt ccaaaaagga tacggatagt     10860
     actctctaaa aaataaattt ctcccctgta tttgctagct taatttacag gggagtttct     10920
     ttaatattgt ttcgcctgtc aaaatgatat gtgatagcag gatgaaaagt ctacaaacaa     10980
     gttggtatca atacaatata aagaggaaag tatgttttta atgcttactt tttaaatttt     11040
     ttaacaattc aagatgtttc gatgacaatt caagatttgg atgaaaaatt ttaaaaaaca     11100
     atgctatact aaacttgtca aagttgcaac gggtgctgct acattatgtt aaaaatcgct     11160
     cttgattgat aagttggatt tgttaggaaa ggagtaaata attatggata agaaaaagat     11220
     agtttcgact ataatatgta tagtatttct tgtagtgtca gtagataatt tttttagaga     11280
     cttaaccccg ttactgttca ttttaaatat tattggcctg tcttgctttt cagtgctaac     11340
     atacattaac ataaaagaga tactcttaaa tataagtaaa tgatgatttg gttagtccta     11400
     gaaccaatca acttatgttt atcggcttgg cagattttat gtttgtcatt tgtttgtata     11460
     gaggtatttc agaaacagaa ttctatcaac aactaatcgc ttatataggt gtattctctg     11520
     cttgtttatc acgcttctgc tcatgtgggg cttgaagtat tataaaaagt agctttctat     11580
     ccttttctga caggatattt gagtagaagg ctctattaaa ttgttagtga aataaatgaa     11640
     tggaggtatt taatatgaaa tacagattat tttttgttat tttcttgagt agtgtgttgg     11700
     atattctttt agggacattt ttacaaatct ctatcgtatc tattgggtgg cttgttcttt     11760
     acagtggttt gtttgaagca ggagttttcc ttcttgctaa taaaggggtg gcggtaaaaa     11820
     tcaaggaagt agatattcga aatcgcttta aatttatttt tggaaaaacc ttatggtttc     11880
     aaattctttt gctcatcttt ttgataatca aactttatct tggtttggat gcgaggttga     11940
     ttttattcta tggacatatt ttcattgtct ttaatgcctt aatgtatcta ttatctagta     12000
     gtcaggttag ccttaaaaaa aacaaactgt cttcttaatc ttacagcagt agagcctgac     12060
     aaggtgaggt catagtaggg aggatttcta tgaaaaagta tcaacttcta ttcaaaataa     12120
     gtgcagtctt ctcttactta tttttcgtat ttggtctttc tcagctgacg cttatcgtcc     12180
     aaaactattg gcaattttct tctcagatag gcaatttatt ctggattcaa aatatcttga     12240
     gtttactttt tattggagtc atgattgtgg ttcttgttaa gacaggccat ggttatctct     12300
     tccgcattcc aagaaaaaaa tggctttggt attcgatttt gacagtatta gtggtagtgt     12360
     tacagatctc ttttaacgtt cagacagcta aacatgttca gtcaactgcg gaaggttggg     12420
     ctgtattgat tggttatagt gggactaact ttgcagagct aggtatttat atagccctgt     12480
     tctttctggt tccactgatg gaagaattga tttatagagg attactgcaa catgctttct     12540
     ttaagcattc gcgatttggt cttgatttgc ttcttccttc tattttattt gctctccctc     12600
     atttttcaag cctgcctagt ctgttagata tcttcgtctt tgcaacagtt ggaatcatct     12660
     ttgctggttt gacccgctat accaagagca tttatccatc ctatgcggtg catgtgatca     12720
     ataatattgt agcgaccttc ccgtttttgc tcacttttct acatagggtc ttggggtaaa     12780
     aaaacaaaag gcttgctttt cagccataga ggaggtcatc atgtataaac acttattttt     12840
     cctagattcc aaaactttag atcggttgac accctatatt ctagtcttgg cttctgacac     12900
     cattgctttt aatgtttttg tgctaacctt tgtatctgcg gtggttttta atttcctaaa     12960
     ttccatgcta gctttaatgg ctatattcat aggggctggc tatgtggtcg gattttggtt     13020
     gctaaaatgg tttgttttgg aaaggctaga tctaaagaat gacgtgtagg aagtctgttt     13080
     gttgaggagg ataattttat ggagtttttt gataaatttc atgccttgtg ttttggattt     13140
     ttagtactaa taattgtcat tacagttcct tatacgatta accatggggg tttttttcaa     13200
     aatgaatctg cattgattct tgtaagtctt cttgtaacct cgctgagtgt tgcttatgct     13260
     agaaagtttg aaatgatttc ttttgggatg ttaagcaaga aacaactttt gcttttcatt     13320
     gcaatctttc ttctaagtgt acttgagacg ctggtttata ttcatttctt cgctgtttct     13380
     tctggctcag gggtccaaca cttggcggaa gtcagcagag gaatttccct gtctttgatt     13440
     ttaactacct cagtttttgg ccccatccag gaggaactca ttttcagagg acttcttcaa     13500
     ggtgcggttt ttgacaattc ttggttaggg cttgtgctaa cttcctctct cttttctttc     13560
     atgcatggac cttctaatgt cccttcgttt attttttatc tacttggggg tttgttgctg     13620
     ggctttgctt ataaaaagag tcaaaaccta tgggtttcta ctctagtcca tatgctttac     13680
     aacagttggc cactcttata ttatttataa                                      13710
//
