# Supplementary material for: Genomic analyses of pneumococci reveal a wide diversity of bacteriocins – including pneumocyclicin, a novel circular bacteriocin
Source: BMC Genomics. 2015 Jul 28;16(1):554. doi: 10.1186/s12864-015-1729-4 (PMC4517551; doi:10.1186/s12864-015-1729-4)
Supplement: Additional file 9: — Sequence and annotation files for blp cassette prototypes. [file 12864_2015_1729_MOESM9_ESM.zip › blp_prototype24b_GA47751.fasta]

>blp_cassette_prototype24b_GA47751
ctagtttgctctttgattttcattgagtattaacttggtcttgacttggtcaaagtggaa
gcggtcataggcccgccaagcggcgcgagttggagcatctggatcaagagcgctgagtcc
catgagaagactggaagtctggtaaaatttttccaattcaatcaagaatcgattatccac
tgtttcagccttggctagaaaaccaagaatagagtttaattgctcctgaaagcggacgtc
gtcagcgcttgcctgtttgcatgcttggtaggctttgtttaagtcagtaatcaaagtatg
agctcttttgatggggtctgtatctgtcatgggaatgcctcctttaatctgggtgccagt
cttacttctggcaactgtgttttgatactgttagtttatcacttttaattctttttttta
ttcaaatctttaattgtcattgaaatgtcttgaattgcgctgagtgaattttatgataaa
atagttgtaagctcatcatgatgttgtagaaaataatccttttaggagttttcaaagact
gtttaggattgggtgggcttgggctagaccttttctgttattcttttcttaggaggagaa
tccaatgaaacatatgattattcagacacagaaaacagtctataaagtaaacatcgacga
tatctactatatccaaacacatccaactaaagcccataccgtacagattgttacagaaaa
agctagttttaatatggttcaaaatttaagtaatcttgagaaccaatgtggggaaacctt
gatgagatgtcatcgaaattgtttagttaatcttgataaattaaaatcgattgattttca
agaaagaatcctttttctcggagaagaaggtcaatacgctgtcaagtatgccagacgtcg
ctatagagaaattcgtcaaaaatggttgaaagagggagagtaagaagatgagaatatttg
ttttagaggatgatttttcccaacagactaggattgaaacgacgattgagaaactcttga
aggaacatcatatcactcccagctcttttgaggtatttggcaagccagaccaactgctgg
cagaggtgcatgagaagggggcccatcagctattctttttggatattgagattcgaaatg
aggagatgaaggggctggaagtggctagaaagattcgggatcgagacccctatgccctga
ttgtctttgtgacgactcactcggagtttatgcccctgtcctttcgctaccaagtgtctg
ctctggactatattgataaggccctttcggcagaggagtttgaatctcgaatcgagacag
ccctcctctatgccaatagtcaagatagtaaaagtctggcggaagattgcttttacttta
aatcaaaatttgcccaattccagtatccttttaaagaggtttactatctcgaaacatccc
caagaccccatcgtgttattctctataccaagacagacaggctggaatttacagcgagtt
tagaggaggtttttaagcaggaacctcgtcttttgcagtgccatcgctcctttctcatca
atcctgcaaatgtggtgcatttggataagaaagaaaaactgcttttctttcccaatggag
gaagttgtctaatcgcccgttataaggtcagggaagtgtctgaggctattaataacttac
actgaactaggagagtttatgaatattgtttggatattattgcatacacttattactaat
gggctagaaattgtcattttctttaaggtggatggaattaatcttactttcgagaggatt
tttaaggcctttcttttgaagatactgttggtctttgtttttgtaatgattagctatata
gtaggaaatgtttacctatcttattttatggaacccttgtacggcataggcttgtctttc
ttattgttaagagggcttcctaaaaaactccttttcttttatgctctctttccaatgata
ttggtgaatctcttttatagaggagtctcctattttgtgcttccatttttgggacaaggg
caagtatatgatggctactcatttactgggttatgtataataattttcaatttcttcatt
tctctagcctttttgaaatggttggactatgattttactagtttgagaagggagattcta
gatacaggttttcaaaagtccctgactaagattaactggataatgggggcttactatttg
gtgatacaaagtctgtcttactttgaatatgagcaaggtattcaatcaacgactgttcgc
catctcatcctagtgttctacctcctattttttatgggggttatcaagaaattggatacc
tatttgaaggacaaactccatgatagactggaccaagagcaggtcttgcgctatagagat
atggaacgctatagtcggcatatagaggaactttacaaggaagtaaggagttttcgccat
gactacaccaacctcttgacaagtttacgtctgggtattgaagaggaggatatggagcag
ataaaagaggtctatgacttggtcttaaaggattctagtaaaaaattgcaggacaataaa
tatgacctgggccgattggtgaatgttcgggatcgtgccctcaaaagtctcctagctgga
aaatttataaaagctagagaaaaggacattgtctttaatgtcgaagttcctgaagagatt
caggttgaggggatgagactgcttgattttctaaccattgtgtctatcctttgtgataat
gctattgaagcgagtgcagaggccggtcaacctcatgtttcaattgcctttttaaaaagt
ggagcacaggagaccttcatcatcgaaaattccatcaaagaagagggcatcgatatttct
gaaatcttctcctttggagttagttctaaaggggaggagagaggtgtcggtctctatacc
gttatgaagattgtggaaagttatcccaatgccagtttaaatactacctgtcaagatcaa
gtctttcgtcaggtacttactgtgatacatgcagaatgataaaaaacaagaccgagagtt
cttgtttctcggtcttgtttttatagctgaataggtagttcaagtgcttttgtgatttta
aatttacttaaaattgtttcatgtaagagttcttcccaccatcctccacctgtaatttgg
ttgagttcggtagttgttagttcttgaaatgaagttaggttttgtttcttatccatgtta
tgattctcctttttgataagataataaatagttatagagtgttatctgaaaattaatcag
aatgggttaaaattttatctttgaaataatcaaaatatgttttctttgcagttacactag
tgacgcgaccttgtaagccatattggatgagtttactatcctcattagatagttttgcaa
gagcggttaatttaaagagattgccttgctctgttctggtaggagtttgatcaattgtct
gaagttggccgatgatggtaatgccgtgatttccaatcttctccagttttaatcttacag
tttgtcctttatctagtagaggtagatagtcagaagctacgtagtaagtgattagtactt
ctcttgtatctgtgatgatagggaatatttgagcaatttctgtaccagttggaattctat
ttttaccttcaaattcgctgttcagatgaacgatacctttacttggagcggttaaggtat
tgttttctaagcgctgtgtcgcttgatctagttgtacttttaattctgttaattggttct
ccacggttagttgttgctgtgaggctgtctgtaaaaactgagtgcggagtacttcaattt
tggttgctaaactgttatcataagttgctacacttccgataccagcttgctgaattttga
ggcttgcgatagatgattcaagacctgcaatactttgattaatttgagataaaaatggct
cctctgcagttccttgtgtttgtccttgtgaggctacaagataacgattcaaaattgact
ggtgcggattgccagttggtaagcgtgctctgttatttatgatagcatctctcaactctt
gatattctccaatttgttgttgaacttttgtaatttcttgttcaatagctgatgaactgc
tattggaaagattagcttgatttgaaacttcggtgttagtctttgtgatacccagttcaa
tatcatgggattgtttagtaaaattcataaaggtattatggtagccaaattcatcctcgc
cagaaaaaagatcagtcgctttttctaagctttgtttcaaaattccaagtccttcttttt
gcttctcaagtctttgtaattgagttgctaaggcagttttctgactttcttccattgttt
cagagtatttgatgagtaagtcccctttttcaactacttgatttgccactaaatgattag
ctaggataggattatcactggttgactgaatggaggcaatgacacttgtaggggcgattt
ctccttgggaagtaacagtaatttcttttgtggcaacaagggagaaaatcaagatgaaag
taaatagtaatgaaagaggtataattaacactgtcgcatagttatggtaacgtctctgat
aaaactcgacgcttctaaaaagattaggattcatgacattctccttatttattgaataga
tgatggtagaaaccttgcgcctgcattaactcttggtgactaccaacttcaatgattttc
ccctggtcaagaacaatgacacggttggttcgttcggctatactgagacgatgggctaca
aagagaatggttttatcagttagagacataagattatctataacctttttctcagtcaag
acatcaagaccgctagtagcttcgtctagtattaaaacaggagatttagttaaaagagca
cgagcgagggctattcgttgcttttgtcctcctgatagaccagctccatcagagagctga
gtttgatagcccataggcattctttcaatgtcttgacgaatttcagctaattcacaagct
cttagaatatcttcttggctaatcatatgattaccgcccaaagttaagttttccaagata
gagccattaaagatataggcttgttgtggtaggtaattaatatgacggcgcaagactttt
ttatcaatgtttttaatatcctgatgattgatggaaatatgtcctttgtagggttcaaag
aaattgacaatcattttggctaaagttgttttaccagaaccactaactccaactaggcta
accttatctccttgtttaatcgtgagattaatatctgttaaggtatctcgtccaaaacca
tacttataagaaaggtcatcaaattcaatatcgcccatcaaaaaatgtgaatgaacaggg
ttttcttgaacttgaaattcagattcgactagatagacttcgttcaaacggttattagca
accttcgcagattggagtttggtttggaggttgataatattttccataggagttgtaaag
taagaaagaagtgtgttaaaggtaatcagctgaccgatagaaattttactcgacatgact
aattgagcgccaaaccataggataaggatattcagaactaattttgttccctgctttaaa
cttgtttgtaaaatagaatatttactgagcttaaaggatttttccaaataatctacaaat
tcgctgtctatattttgatagcgattttcttcactcgtgagcgactttatagtttcaatc
ccgttgatatcttcgataatggcagagctaaccatagaattactttgcatgacatcatgg
ttcattttttcgaaaggcttcataaaagaaaagatgatgaacatgtatataggaatagaa
ataagagaaagaaggaagagattagggttttgtgccagtaagacgccccctacaagaatc
agaatagaaacatccaggaaaagagaaagaatggtagaagccaaggcatctataatagag
ttagcatctgtgaaccgtgaaatgatttctcctgtacgacgtgtcgcaaagaaagacatg
ggaagttcaaaaatatggcgaatataggataaaatcacatcaatgcttaatctctggctc
agaacggttaggagataatctctggagaagctcatgacttgttggaggatataggtgata
accagaccaactgagatgattcctaaagttgatttcatctgatttgggatgtattcatct
aagattccttggagataataagaaccacctatattgataatagtgaccaataagcttgag
agaacaatgtaagcaatgagagatttttgtttgaaaatcagaggaaggaagcttagtaga
ccattctttttatctttatggggttgatagctgggtttgggagctagaaaaatagctact
ccagtccattcagagaaaaagcgttcttttgacattttagtgatttttacagaagggtca
ggatcaccaataaccagatagtctttctttgtttgatagacaacatagtaatgttggagt
tttccttctttgttaacgtgaacgataaatggataggggacatcactcatgtcaaagaga
gttttatctgcttgaacaggccttgtttcaaagcccatttcatcagcggcttttacaatg
ccaagagcagtcgtcccttctttattggtctttgcaagttctctcaagtgagctagagaa
aaatctgaaccatagaatttagcaatcgaggctaaggcagcgacaccacagtctctcgca
tctatttgaggaacaaatgtacgtttataagaagtcattggcaattcctttcatatagtg
gataggtatattatgccataaaactaagttcatattttatgaaatcttgaatagtcatta
aaacttcctgaatggtaaaaaagtgattagaaattattttttttaaacatttagaggtgg
cttgaaataaaaaagctaattcaagacgtttcgatggcaattcaagatttggatgaaaaa
aattaaaaaataatgatatactaaacttgtcaaagttgcaacaagacaaaaattaaaata
aaaaaggagtatttgtcatgaatacaaaaatgatgtcacaattttctgttatggataatg
aaatgcttgataggatagagggaggaatatttggagttgacgatgctttgttttgggcag
ggttaggctatgttgcaggtagcattgttgatacagcaattgatgattttacgaatcaat
gccagaaaaatcctcatcagtggttctgtgttcgtgtatagatatagtagtgttgtattg
tataagaatttatataacttaatgacctatgcagtgatagaaactattcttttgcaaacg
agtcgcttattctgttataagtttacgtgctcctagtcacagttcttgtgcttgatagaa
agaatgacacctataaaaatgcgagatattggctatatcactcacttattcacctccccg
tgatttgtagtagtgataggttttctcactattattataaacattataaaataaagagta
caacactttttcattctgtgttgtgccttgagtaaaacgaaaggaatgaattataacaat
ggaaaaaattgattatattactttgaatgaagtagaattagagacgattagtggtggaga
tgactgttttattggagatatcggatgtatcggctgggggcttttgaagagtatcggagg
gatgataaaacctgctccatatgttcctccagtatgcattccaaaaagttcgtggaatcc
tgcacctccagttccatgttaaaaagttattgtaaacttatataaaaaatgaataatcga
cttgttcgctattttgttgaatcttcgcaactataatatacaggtgttgttcaggattat
tttagcttattgcaagagtcgaaaactagaaactaatggctggttggaacgttaaaaatt
cactttctaaccagctaatactgcttcaaataatttctgaacaagtctaataaataaaac
gaataagatagattattaacacagtcttgttcgttttttctcatatattatttaattaat
aatattataaaattggaaagcagtagggatgggaagtactaccacagatttattattaat
tttatcagtattgtttgaaatccaaaaaaagtatgttaagctatatttatttggttcttt
agtttgattgttgttgagtataactatttttgtatagatgaaaatcttgttattgttcaa
gatgttttgatgaccattcatgatttgagtaatccaaggtcaaaatgagtgctatactag
cagtgtaaagattcttgttcaactaagataaatcacacatttaggaggaaattttatgaa
gaaaaaaatacttatcattttcatcttgtatctaatcatgtccatctttctttatccgct
tagggaaagtatttggtatcagctattttataccatagcctatgtgattgcagttatgat
ctattttgctttaactaaaaagaaaggagcaaagaaatgaaaacttttcttgctaaaaaa
cggaacatcttcctttcatttggggattgaagtattataaaaagtagagcttaataaagt
ataaaggggtaagtgtttttgaaatacttacccttttataatagattccctgcgaaacaa
aatatggnnnnnnnnnnnnnnnnnnnnnnnnnnnnnnnnnnnnnnnnnnnnnnnnnnnnn
nnnnnnnnnnnnnnnnnnnnnnnnnnnnnnnnnnnnnnnnnnnnnnnnnnnnnnnnnnnn
nnnnnnnnnnnnnnnnnnnnnnnnnnnnnnnnnnnnnnnnnnnnnnnnnnnnnnnnnnnn
nnnnnnnnnnnnnnnnnnnnnnnnnnnnnnnnnnnnnnnnnnnnnnnnnnnnnnnnnnnn
nnnnnnnnnnnnnnnnnnnnnnnnnnnnnnnnnnnnnnnnnnnnnnnnnnnnnnnnnnnn
nnnnnnnnnnnnnnnnnnnnnnnnnnnnnnnnnnnnnnnnnnnnnnnnnnnnnnnnnnnn
nnnnnnnnnnnnnnnnnnnnnnnnnnnnnnnnnnnnnnnnnnnnnnnnnnnnnnnnnnnn
nnnnnnnnnnnnnnnnnnnnnnnnnnnnnnnnnnnnnnnnnnnnnnnnnnnnnnnnnnnn
nnnnnnnnnnnnnnnnnnnnnnnnnnnnnnnnnnnnnnnnnnnnnnnnnnnnnnnnnnnn
nnnnnnnnnnnnnnnnnnnnnnnnnnnnnnnnnnnnnnnnnnnnnnnnnnnnnnnnnnnn
nnnnnnnnnnnnnnnnnnnnnnnnnnnnnnnnnnnnnnnnnnnnnnnnnnnnnnnnnnnn
nnnnnnnnnnnnnnnnnnnnnnnnnnnnnnnnnnnnnnnnnnnnnnnnnnnnnnnnnnnn
nnnnnnnnnnnnnnnnnnnnnnnnnnnnnnnnnnnnnnnnnnnnnnnnnnnnnnnnnnnn
nnnnnnnnnnnnnnnnnnnnnnnnnnnnnnnnnnnnnnnnnnnnnnnnnnnnnnnnnnnn
nnnnnnnnnnnnnnnnnnnnnnnnnnnnnnnnnnnnnnnnnnnnnnnnnnnnnnnnnnnn
nnnnnnnnnnnnnnnnnnnaggattctagttttgcaggaagtctaatgtaatttttgcaa
ttcaagacgtttcgatgactattcaagatctggatgaaaaattttaaaaaacgatgatat
actaaacttgtcaaagttacaataagacaaaaattaaaataaaaaagagtatttgtcatg
gatacaaaaattatggaacaatttcatgaaatggatataactatgttatctagtattgaa
ggaggcaagaataattggcaaactaatgtcttagaaggtggtggtgctgcttttggtggc
tgggggctagggacagctatttgtgctgcgagtggtgttggagcaccatttatgggagca
tgtggatacataggagctaaatttggtgtggatctttgggcaggagtaacaggggcaacg
ggtggattttaataaaaggagacttgtatgaatacttattgtaatataaatgaaacaatg
ctgagtgaggtttatggaggtaattccggaggagcagctgtagttgctgctttaggttgt
gcagcaggtggagtgaaatatgggagacttctaggaccatggggcgctgcaataggagga
attggaggagcagtggtttgtggatatttagcctataccgctacatcataaaaatgaaag
ctaaattttatgaaggctatattctttattattctcttcgcttttcaaacctatcttatt
tatctatccataagtatctccgataaaaaacaaaagactattgaattaacatcattgaat
tgttttgtcatattatttctaatctatgataaattaatttttctctcttattgcctatgt
ttttttgataatttttatattaaacttgttccgtaactgaaaagtgatatactatatgga
tacaaaaatgatgtcacaatttgcagttatggataatgaaatgcttgcttgcgttgaagg
tggagatattgattggggaagaaaaattagttgtacagcaggggttgcatatggcgcaat
tgatgggtgtgcaacaacggtttgacatttctattgggaccatttgctataggaataggt
gtaactggtgctgcaggtggagctatacttggaggtgtagcctatgcagcaatatgttgg
tggtaattatggattttaaaagttttattattggtttagtagttggtatatttggtcctt
atatggatgacttaattagaaaaatattttcaaaatcttccaaaaaggatacggatagta
ctctctaaaaaataaatttctcccctgtatttgctagcttaatttacaggggagtttctt
taatattgtttcgcctgtcaaaatgatatgtgatagcaggatgaaaagtctacaaacaag
ttggtatcaatacaatataaagaggaaagtatgtttttaatgcttactttttaaattttt
taacaattcaagatgtttcgatgacaattcaagatttggatgaaaaattttaaaaaacaa
tgatatactaaacttgtcaaagttgcaacgggtgctgctacattatgttaaaaatcgctc
ttgattgataagctggatttgttaggaaaggagtaaataattatggataagaaaaagata
gtttcgactataatatgtatagtatttcttgtagtgtcagtagataatttttttagagac
ttaaccccgttactgttcattttaaatattattggcctgtcttgcttttcagtgctaaca
tacattaacataaaagagatactcttaaatataagtaaatgatgatttggttagtcctag
aaccaatcaacttatgtttatcggcttggcagattttatgtttgtcatttgtttgtatag
aggtatttcagaaacagaattctatcaacaactaatcgcttatataggtgtattctctgc
ttgtttatcacgcttctgctcatgtggggcttgaagtattataaaaagtagctttctatc
cttttctgacaggatatttgagtagaaggctctattaaattgttagtgaaataaatgaat
ggaggtatttaatatgaaatacagattattttttgttattttcttgagtagtgtgttgga
tattcttttagggacatttttacaaatctctatcgtatctattgggtggcttgtttttta
cagtggtttgtttgaagcaggagttttccttcttgctaataaaggggtggcggtaaaaat
caaggaagtagatattcgaaatcgctttaaatttatttttggaaaaaccttatggtttca
aattcttttgctcatctttttgataatcaaactttatcttggtttggatgcgaggttgat
tttattctatggacatattttcattgtctttaatgccttaatgtatctattatctagtag
tcaggttagccttaaaaaaacaaactgtcttcttaatcttacagcagtagagcctgacaa
ggtgaggtcatagtagggaggatttctatgaaaaagtatcagcttctattcaaaacaagt
gcaattttatcctacctatttttcgtatttggtctttctcagctgacgcttatcgtccaa
aactattggcaattttcttctcagataggcaatttattctggattcaaaatatcttgagt
ttactttttattggagtcatgattgtggttcttgttaagacaggccatggttatctcttc
cgcattccaagaaaaaaatggctttggtattcgattttgacagtattagtggtagtgttc
cagatctcttttaacgttcagacagctaaacatgttcagtcaactgcggaaggttgggct
gtattgattggttatagtgggactaactttgcagagctaggtatttatatagccctgttc
tttctggttccactgatggaagaattgatttatagaggactactgcaacatgctttcttt
aagcattcgcgatttggtcttgatttgcttcttccttctattttatttgctctccctcat
ttttcaagcctgcctagtctgttagatatcttcgtctttgcaacagttggaatcatcttt
gctggtttgacccgctataccaagagcatttatccatcctatgcggtgcatgtgatcaat
aatattgtagcgaccttcccgtttttgctcacttttctacatagggtcttggggtaaaaa
aacaaaaggcttgcttttcagccatagaggaggtcatcatgtataaacacttatttttcc
tagattccaaaactttagatcggttgacaccctatattctagtcttggcttctgacacca
ttgcttttaatgtttttgtgctaacctttgtatctgcggtggtttttaatttcctaaatt
ccatgctagctttaatggctatattcataggggctggctatgtggtcggattttggttac
taatactcaatgaaaatcaaagagcaaactaggaaactagccgcaggctgtacttgagta
cggcaaggcgacgttgacgtggtttgaatttgattttcgaagagtataaaatggtttgtt
ttggaaaggctagaactaaagaatgacgtgtaggaagtctgtttgttgaggaggataatt
ttatggagttttttgataaatttcatgccttgtgttttggatttttagtactaataattg
tcattacagttccttatacgattaaccatgggggtttttttcaaaatgaatctgcattga
ttcttgtaagtcttcttgtaacctcgctgagtgttgcttatgctagaaagtttgaaatga
tttcttttgggatgttaagcaagaaacaacttttgcttttcattgcaatctttcttctaa
gtgtacttgagacgctggtttatattcatttcttcgctgtttcttctggctcaggggtcc
aacacttggcggaagtcagcagaggaatttccctgtctttgattttaactacctcagttt
ttggtcccatccaggaggaactcattttcagaggacttcttcaaggtgcggtttttgaca
attcttggttagggcttgtgctaacttcctctctcttttctttcatgcatggaccttcta
atgtcccttcgtttattttttatctacttgggggtttgttgctgggctttgcttataaaa
agagtcaaaacctatgggtttctactctagtccatatgctttacaacagttggccactct
tatattatttataa
