# Supplementary material for: Genomic analyses of pneumococci reveal a wide diversity of bacteriocins – including pneumocyclicin, a novel circular bacteriocin
Source: BMC Genomics. 2015 Jul 28;16(1):554. doi: 10.1186/s12864-015-1729-4 (PMC4517551; doi:10.1186/s12864-015-1729-4)
Supplement: Additional file 9: — Sequence and annotation files for blp cassette prototypes. [file 12864_2015_1729_MOESM9_ESM.zip › blp_prototype24b_GA47751_annotation.embl]

FT   source          1..13814
FT                   /organism="Streptococcus pneumoniae"
FT                   /mol_type="genomic DNA"
FT                   /strain="GA47751"
FT   CDS             complement(1..330)
FT                   /gene="blpT"
FT                   /inference="ab initio prediction:Prodigal:2.60"
FT                   /codon_start=1
FT                   /transl_table=11
FT                   /product="hypothetical protein"
FT                   /colour=10
FT   CDS             605..943
FT                   /gene="blpS"
FT                   /gene_synonym="spiR1"
FT                   /inference="ab initio prediction:Prodigal:2.60"
FT                   /codon_start=1
FT                   /transl_table=11
FT                   /product="LytTR DNA-binding domain protein"
FT                   /colour=9
FT   CDS             948..1685
FT                   /gene="blpR"
FT                   /gene_synonym="spiR2"
FT                   /inference="ab initio prediction:Prodigal:2.60"
FT                   /codon_start=1
FT                   /transl_table=11
FT                   /product="response regulator"
FT                   /colour=9
FT   CDS             1699..3039
FT                   /gene="blpH"
FT                   /gene_synonym="spiH"
FT                   /inference="ab initio prediction:Prodigal:2.60"
FT                   /codon_start=1
FT                   /transl_table=11
FT                   /product="histidine kinase"
FT                   /colour=9
FT   CDS             complement(3081..3236)
FT                   /gene="blpC"
FT                   /gene_synonym="spiP"
FT                   /inference="ab initio prediction:Prodigal:2.60"
FT                   /codon_start=1
FT                   /transl_table=11
FT                   /product="peptide pheromone"
FT                   /colour=9
FT   CDS             complement(3293..4654)
FT                   /gene="blpB"
FT                   /gene_synonym="spiD"
FT                   /inference="ab initio prediction:Prodigal:2.60"
FT                   /codon_start=1
FT                   /transl_table=11
FT                   /product="bacteriocin secretion accessory protein"
FT                   /colour=3
FT   CDS             complement(4665..6818)
FT                   /gene="blpA"
FT                   /gene_synonym="spiABC"
FT                   /inference="ab initio prediction:Prodigal:2.60"
FT                   /codon_start=1
FT                   /transl_table=11
FT                   /product="ABC transporter; ATPase domain, transmembrane
FT                   region and C39 protease domain"
FT                   /colour=3
FT   CDS             7098..7301
FT                   /gene="blpQ"
FT                   /gene_synonym="pncR"
FT                   /inference="ab initio prediction:Prodigal:2.60"
FT                   /codon_start=1
FT                   /transl_table=11
FT                   /product="class II bacteriocin precursor"
FT                   /colour=7
FT   CDS             7619..7822
FT                   /gene="pncT"
FT                   /inference="ab initio prediction:Prodigal:2.60"
FT                   /codon_start=1
FT                   /transl_table=11
FT                   /product="class II bacteriocin precursor"
FT                   /colour=7
FT   CDS             8396..8560
FT                   /gene="pncG"
FT                   /inference="ab initio prediction:Prodigal:2.60"
FT                   /codon_start=1
FT                   /transl_table=11
FT                   /product="membrane protein with putative function in
FT                   immunity"
FT                   /colour=4
FT   mobile_element  8683..9644
FT                   /gene="ISSpn7"
FT                   /inference="identification by IS Finder
FT                   (https://www-is.biotoul.fr/)"
FT                   /colour=12
FT   CDS             9778..10032
FT                   /gene="blpM"
FT                   /gene_synonym="pncI"
FT                   /inference="ab initio prediction:Prodigal:2.60"
FT                   /codon_start=1
FT                   /transl_table=11
FT                   /product="class II bacteriocin precursor"
FT                   /colour=7
FT   CDS             10048..10251
FT                   /gene="blpN"
FT                   /gene_synonym="pncJ"
FT                   /inference="ab initio prediction:Prodigal:2.60"
FT                   /codon_start=1
FT                   /transl_table=11
FT                   /product="class II bacteriocin precursor"
FT                   /colour=7
FT   CDS             join(10270..10425,10430..10480)
FT                   /gene="blpP"
FT                   /gene_synonym="pncK"
FT                   /inference="predicted by Prodigal with different settings"
FT                   /inference="indirect experimental evidence for function in
FT                   immunity (Dawid et al., 2007)"
FT                   /codon_start=1
FT                   /transl_table=11
FT                   /product="membrane protein with function in
FT                   immunity"
FT                   /pseudo
FT                   /note="frameshift due to 1nt insertion"
FT                   /colour=11
FT   CDS             10496..10645
FT                   /gene="blpO"
FT                   /gene_synonym="pncV"
FT                   /inference="ab initio prediction:Prodigal:2.60"
FT                   /codon_start=1
FT                   /transl_table=11
FT                   /product="class II bacteriocin precursor"
FT                   /colour=7
FT   CDS             11203..11382
FT                   /gene="pncM"
FT                   /inference="predicted by Prodigal in other strains"
FT                   /codon_start=1
FT                   /transl_table=11
FT                   /product="membrane protein with putative function in
FT                   immunity"
FT                   /colour=4
FT   CDS             11654..12073
FT                   /gene="blpX"
FT                   /gene_synonym="pncN"
FT                   /inference="ab initio prediction:Prodigal:2.60"
FT                   /codon_start=1
FT                   /transl_table=11
FT                   /product="membrane protein with putative function in
FT                   immunity"
FT                   /colour=4
FT   CDS             12088..12777
FT                   /gene="blpY"
FT                   /gene_synonym="pncO"
FT                   /inference="ab initio prediction:Prodigal:2.60"
FT                   /codon_start=1
FT                   /transl_table=11
FT                   /product="CAAX amino terminal protease"
FT                   /colour=2
FT   CDS             12819..13052
FT                   /gene="blpZ"
FT                   /gene_synonym="pncQ"
FT                   /inference="ab initio prediction:Prodigal:2.60"
FT                   /codon_start=1
FT                   /transl_table=11
FT                   /product="membrane protein with putative function in
FT                   immunity"
FT                   /colour=4
FT   CDS             13203..13814
FT                   /gene="pncP"
FT                   /gene_synonym="SP0547"
FT                   /inference="ab initio prediction:Prodigal:2.60"
FT                   /codon_start=1
FT                   /transl_table=11
FT                   /product="CAAX amino terminal protease"
FT                   /colour=2
SQ   Sequence 13814 BP; 3831 A; 1980 C; 2635 G; 4456 T; 912 other;
     ctagtttgct ctttgatttt cattgagtat taacttggtc ttgacttggt caaagtggaa        60
     gcggtcatag gcccgccaag cggcgcgagt tggagcatct ggatcaagag cgctgagtcc       120
     catgagaaga ctggaagtct ggtaaaattt ttccaattca atcaagaatc gattatccac       180
     tgtttcagcc ttggctagaa aaccaagaat agagtttaat tgctcctgaa agcggacgtc       240
     gtcagcgctt gcctgtttgc atgcttggta ggctttgttt aagtcagtaa tcaaagtatg       300
     agctcttttg atggggtctg tatctgtcat gggaatgcct cctttaatct gggtgccagt       360
     cttacttctg gcaactgtgt tttgatactg ttagtttatc acttttaatt ctttttttta       420
     ttcaaatctt taattgtcat tgaaatgtct tgaattgcgc tgagtgaatt ttatgataaa       480
     atagttgtaa gctcatcatg atgttgtaga aaataatcct tttaggagtt ttcaaagact       540
     gtttaggatt gggtgggctt gggctagacc ttttctgtta ttcttttctt aggaggagaa       600
     tccaatgaaa catatgatta ttcagacaca gaaaacagtc tataaagtaa acatcgacga       660
     tatctactat atccaaacac atccaactaa agcccatacc gtacagattg ttacagaaaa       720
     agctagtttt aatatggttc aaaatttaag taatcttgag aaccaatgtg gggaaacctt       780
     gatgagatgt catcgaaatt gtttagttaa tcttgataaa ttaaaatcga ttgattttca       840
     agaaagaatc ctttttctcg gagaagaagg tcaatacgct gtcaagtatg ccagacgtcg       900
     ctatagagaa attcgtcaaa aatggttgaa agagggagag taagaagatg agaatatttg       960
     ttttagagga tgatttttcc caacagacta ggattgaaac gacgattgag aaactcttga      1020
     aggaacatca tatcactccc agctcttttg aggtatttgg caagccagac caactgctgg      1080
     cagaggtgca tgagaagggg gcccatcagc tattcttttt ggatattgag attcgaaatg      1140
     aggagatgaa ggggctggaa gtggctagaa agattcggga tcgagacccc tatgccctga      1200
     ttgtctttgt gacgactcac tcggagttta tgcccctgtc ctttcgctac caagtgtctg      1260
     ctctggacta tattgataag gccctttcgg cagaggagtt tgaatctcga atcgagacag      1320
     ccctcctcta tgccaatagt caagatagta aaagtctggc ggaagattgc ttttacttta      1380
     aatcaaaatt tgcccaattc cagtatcctt ttaaagaggt ttactatctc gaaacatccc      1440
     caagacccca tcgtgttatt ctctatacca agacagacag gctggaattt acagcgagtt      1500
     tagaggaggt ttttaagcag gaacctcgtc ttttgcagtg ccatcgctcc tttctcatca      1560
     atcctgcaaa tgtggtgcat ttggataaga aagaaaaact gcttttcttt cccaatggag      1620
     gaagttgtct aatcgcccgt tataaggtca gggaagtgtc tgaggctatt aataacttac      1680
     actgaactag gagagtttat gaatattgtt tggatattat tgcatacact tattactaat      1740
     gggctagaaa ttgtcatttt ctttaaggtg gatggaatta atcttacttt cgagaggatt      1800
     tttaaggcct ttcttttgaa gatactgttg gtctttgttt ttgtaatgat tagctatata      1860
     gtaggaaatg tttacctatc ttattttatg gaacccttgt acggcatagg cttgtctttc      1920
     ttattgttaa gagggcttcc taaaaaactc cttttctttt atgctctctt tccaatgata      1980
     ttggtgaatc tcttttatag aggagtctcc tattttgtgc ttccattttt gggacaaggg      2040
     caagtatatg atggctactc atttactggg ttatgtataa taattttcaa tttcttcatt      2100
     tctctagcct ttttgaaatg gttggactat gattttacta gtttgagaag ggagattcta      2160
     gatacaggtt ttcaaaagtc cctgactaag attaactgga taatgggggc ttactatttg      2220
     gtgatacaaa gtctgtctta ctttgaatat gagcaaggta ttcaatcaac gactgttcgc      2280
     catctcatcc tagtgttcta cctcctattt tttatggggg ttatcaagaa attggatacc      2340
     tatttgaagg acaaactcca tgatagactg gaccaagagc aggtcttgcg ctatagagat      2400
     atggaacgct atagtcggca tatagaggaa ctttacaagg aagtaaggag ttttcgccat      2460
     gactacacca acctcttgac aagtttacgt ctgggtattg aagaggagga tatggagcag      2520
     ataaaagagg tctatgactt ggtcttaaag gattctagta aaaaattgca ggacaataaa      2580
     tatgacctgg gccgattggt gaatgttcgg gatcgtgccc tcaaaagtct cctagctgga      2640
     aaatttataa aagctagaga aaaggacatt gtctttaatg tcgaagttcc tgaagagatt      2700
     caggttgagg ggatgagact gcttgatttt ctaaccattg tgtctatcct ttgtgataat      2760
     gctattgaag cgagtgcaga ggccggtcaa cctcatgttt caattgcctt tttaaaaagt      2820
     ggagcacagg agaccttcat catcgaaaat tccatcaaag aagagggcat cgatatttct      2880
     gaaatcttct cctttggagt tagttctaaa ggggaggaga gaggtgtcgg tctctatacc      2940
     gttatgaaga ttgtggaaag ttatcccaat gccagtttaa atactacctg tcaagatcaa      3000
     gtctttcgtc aggtacttac tgtgatacat gcagaatgat aaaaaacaag accgagagtt      3060
     cttgtttctc ggtcttgttt ttatagctga ataggtagtt caagtgcttt tgtgatttta      3120
     aatttactta aaattgtttc atgtaagagt tcttcccacc atcctccacc tgtaatttgg      3180
     ttgagttcgg tagttgttag ttcttgaaat gaagttaggt tttgtttctt atccatgtta      3240
     tgattctcct ttttgataag ataataaata gttatagagt gttatctgaa aattaatcag      3300
     aatgggttaa aattttatct ttgaaataat caaaatatgt tttctttgca gttacactag      3360
     tgacgcgacc ttgtaagcca tattggatga gtttactatc ctcattagat agttttgcaa      3420
     gagcggttaa tttaaagaga ttgccttgct ctgttctggt aggagtttga tcaattgtct      3480
     gaagttggcc gatgatggta atgccgtgat ttccaatctt ctccagtttt aatcttacag      3540
     tttgtccttt atctagtaga ggtagatagt cagaagctac gtagtaagtg attagtactt      3600
     ctcttgtatc tgtgatgata gggaatattt gagcaatttc tgtaccagtt ggaattctat      3660
     ttttaccttc aaattcgctg ttcagatgaa cgataccttt acttggagcg gttaaggtat      3720
     tgttttctaa gcgctgtgtc gcttgatcta gttgtacttt taattctgtt aattggttct      3780
     ccacggttag ttgttgctgt gaggctgtct gtaaaaactg agtgcggagt acttcaattt      3840
     tggttgctaa actgttatca taagttgcta cacttccgat accagcttgc tgaattttga      3900
     ggcttgcgat agatgattca agacctgcaa tactttgatt aatttgagat aaaaatggct      3960
     cctctgcagt tccttgtgtt tgtccttgtg aggctacaag ataacgattc aaaattgact      4020
     ggtgcggatt gccagttggt aagcgtgctc tgttatttat gatagcatct ctcaactctt      4080
     gatattctcc aatttgttgt tgaacttttg taatttcttg ttcaatagct gatgaactgc      4140
     tattggaaag attagcttga tttgaaactt cggtgttagt ctttgtgata cccagttcaa      4200
     tatcatggga ttgtttagta aaattcataa aggtattatg gtagccaaat tcatcctcgc      4260
     cagaaaaaag atcagtcgct ttttctaagc tttgtttcaa aattccaagt ccttcttttt      4320
     gcttctcaag tctttgtaat tgagttgcta aggcagtttt ctgactttct tccattgttt      4380
     cagagtattt gatgagtaag tccccttttt caactacttg atttgccact aaatgattag      4440
     ctaggatagg attatcactg gttgactgaa tggaggcaat gacacttgta ggggcgattt      4500
     ctccttggga agtaacagta atttcttttg tggcaacaag ggagaaaatc aagatgaaag      4560
     taaatagtaa tgaaagaggt ataattaaca ctgtcgcata gttatggtaa cgtctctgat      4620
     aaaactcgac gcttctaaaa agattaggat tcatgacatt ctccttattt attgaataga      4680
     tgatggtaga aaccttgcgc ctgcattaac tcttggtgac taccaacttc aatgattttc      4740
     ccctggtcaa gaacaatgac acggttggtt cgttcggcta tactgagacg atgggctaca      4800
     aagagaatgg ttttatcagt tagagacata agattatcta taaccttttt ctcagtcaag      4860
     acatcaagac cgctagtagc ttcgtctagt attaaaacag gagatttagt taaaagagca      4920
     cgagcgaggg ctattcgttg cttttgtcct cctgatagac cagctccatc agagagctga      4980
     gtttgatagc ccataggcat tctttcaatg tcttgacgaa tttcagctaa ttcacaagct      5040
     cttagaatat cttcttggct aatcatatga ttaccgccca aagttaagtt ttccaagata      5100
     gagccattaa agatataggc ttgttgtggt aggtaattaa tatgacggcg caagactttt      5160
     ttatcaatgt ttttaatatc ctgatgattg atggaaatat gtcctttgta gggttcaaag      5220
     aaattgacaa tcattttggc taaagttgtt ttaccagaac cactaactcc aactaggcta      5280
     accttatctc cttgtttaat cgtgagatta atatctgtta aggtatctcg tccaaaacca      5340
     tacttataag aaaggtcatc aaattcaata tcgcccatca aaaaatgtga atgaacaggg      5400
     ttttcttgaa cttgaaattc agattcgact agatagactt cgttcaaacg gttattagca      5460
     accttcgcag attggagttt ggtttggagg ttgataatat tttccatagg agttgtaaag      5520
     taagaaagaa gtgtgttaaa ggtaatcagc tgaccgatag aaattttact cgacatgact      5580
     aattgagcgc caaaccatag gataaggata ttcagaacta attttgttcc ctgctttaaa      5640
     cttgtttgta aaatagaata tttactgagc ttaaaggatt tttccaaata atctacaaat      5700
     tcgctgtcta tattttgata gcgattttct tcactcgtga gcgactttat agtttcaatc      5760
     ccgttgatat cttcgataat ggcagagcta accatagaat tactttgcat gacatcatgg      5820
     ttcatttttt cgaaaggctt cataaaagaa aagatgatga acatgtatat aggaatagaa      5880
     ataagagaaa gaaggaagag attagggttt tgtgccagta agacgccccc tacaagaatc      5940
     agaatagaaa catccaggaa aagagaaaga atggtagaag ccaaggcatc tataatagag      6000
     ttagcatctg tgaaccgtga aatgatttct cctgtacgac gtgtcgcaaa gaaagacatg      6060
     ggaagttcaa aaatatggcg aatataggat aaaatcacat caatgcttaa tctctggctc      6120
     agaacggtta ggagataatc tctggagaag ctcatgactt gttggaggat ataggtgata      6180
     accagaccaa ctgagatgat tcctaaagtt gatttcatct gatttgggat gtattcatct      6240
     aagattcctt ggagataata agaaccacct atattgataa tagtgaccaa taagcttgag      6300
     agaacaatgt aagcaatgag agatttttgt ttgaaaatca gaggaaggaa gcttagtaga      6360
     ccattctttt tatctttatg gggttgatag ctgggtttgg gagctagaaa aatagctact      6420
     ccagtccatt cagagaaaaa gcgttctttt gacattttag tgatttttac agaagggtca      6480
     ggatcaccaa taaccagata gtctttcttt gtttgataga caacatagta atgttggagt      6540
     tttccttctt tgttaacgtg aacgataaat ggatagggga catcactcat gtcaaagaga      6600
     gttttatctg cttgaacagg ccttgtttca aagcccattt catcagcggc ttttacaatg      6660
     ccaagagcag tcgtcccttc tttattggtc tttgcaagtt ctctcaagtg agctagagaa      6720
     aaatctgaac catagaattt agcaatcgag gctaaggcag cgacaccaca gtctctcgca      6780
     tctatttgag gaacaaatgt acgtttataa gaagtcattg gcaattcctt tcatatagtg      6840
     gataggtata ttatgccata aaactaagtt catattttat gaaatcttga atagtcatta      6900
     aaacttcctg aatggtaaaa aagtgattag aaattatttt ttttaaacat ttagaggtgg      6960
     cttgaaataa aaaagctaat tcaagacgtt tcgatggcaa ttcaagattt ggatgaaaaa      7020
     aattaaaaaa taatgatata ctaaacttgt caaagttgca acaagacaaa aattaaaata      7080
     aaaaaggagt atttgtcatg aatacaaaaa tgatgtcaca attttctgtt atggataatg      7140
     aaatgcttga taggatagag ggaggaatat ttggagttga cgatgctttg ttttgggcag      7200
     ggttaggcta tgttgcaggt agcattgttg atacagcaat tgatgatttt acgaatcaat      7260
     gccagaaaaa tcctcatcag tggttctgtg ttcgtgtata gatatagtag tgttgtattg      7320
     tataagaatt tatataactt aatgacctat gcagtgatag aaactattct tttgcaaacg      7380
     agtcgcttat tctgttataa gtttacgtgc tcctagtcac agttcttgtg cttgatagaa      7440
     agaatgacac ctataaaaat gcgagatatt ggctatatca ctcacttatt cacctccccg      7500
     tgatttgtag tagtgatagg ttttctcact attattataa acattataaa ataaagagta      7560
     caacactttt tcattctgtg ttgtgccttg agtaaaacga aaggaatgaa ttataacaat      7620
     ggaaaaaatt gattatatta ctttgaatga agtagaatta gagacgatta gtggtggaga      7680
     tgactgtttt attggagata tcggatgtat cggctggggg cttttgaaga gtatcggagg      7740
     gatgataaaa cctgctccat atgttcctcc agtatgcatt ccaaaaagtt cgtggaatcc      7800
     tgcacctcca gttccatgtt aaaaagttat tgtaaactta tataaaaaat gaataatcga      7860
     cttgttcgct attttgttga atcttcgcaa ctataatata caggtgttgt tcaggattat      7920
     tttagcttat tgcaagagtc gaaaactaga aactaatggc tggttggaac gttaaaaatt      7980
     cactttctaa ccagctaata ctgcttcaaa taatttctga acaagtctaa taaataaaac      8040
     gaataagata gattattaac acagtcttgt tcgttttttc tcatatatta tttaattaat      8100
     aatattataa aattggaaag cagtagggat gggaagtact accacagatt tattattaat      8160
     tttatcagta ttgtttgaaa tccaaaaaaa gtatgttaag ctatatttat ttggttcttt      8220
     agtttgattg ttgttgagta taactatttt tgtatagatg aaaatcttgt tattgttcaa      8280
     gatgttttga tgaccattca tgatttgagt aatccaaggt caaaatgagt gctatactag      8340
     cagtgtaaag attcttgttc aactaagata aatcacacat ttaggaggaa attttatgaa      8400
     gaaaaaaata cttatcattt tcatcttgta tctaatcatg tccatctttc tttatccgct      8460
     tagggaaagt atttggtatc agctatttta taccatagcc tatgtgattg cagttatgat      8520
     ctattttgct ttaactaaaa agaaaggagc aaagaaatga aaacttttct tgctaaaaaa      8580
     cggaacatct tcctttcatt tggggattga agtattataa aaagtagagc ttaataaagt      8640
     ataaaggggt aagtgttttt gaaatactta cccttttata atagattccc tgcgaaacaa      8700
     aatatggnnn nnnnnnnnnn nnnnnnnnnn nnnnnnnnnn nnnnnnnnnn nnnnnnnnnn      8760
     nnnnnnnnnn nnnnnnnnnn nnnnnnnnnn nnnnnnnnnn nnnnnnnnnn nnnnnnnnnn      8820
     nnnnnnnnnn nnnnnnnnnn nnnnnnnnnn nnnnnnnnnn nnnnnnnnnn nnnnnnnnnn      8880
     nnnnnnnnnn nnnnnnnnnn nnnnnnnnnn nnnnnnnnnn nnnnnnnnnn nnnnnnnnnn      8940
     nnnnnnnnnn nnnnnnnnnn nnnnnnnnnn nnnnnnnnnn nnnnnnnnnn nnnnnnnnnn      9000
     nnnnnnnnnn nnnnnnnnnn nnnnnnnnnn nnnnnnnnnn nnnnnnnnnn nnnnnnnnnn      9060
     nnnnnnnnnn nnnnnnnnnn nnnnnnnnnn nnnnnnnnnn nnnnnnnnnn nnnnnnnnnn      9120
     nnnnnnnnnn nnnnnnnnnn nnnnnnnnnn nnnnnnnnnn nnnnnnnnnn nnnnnnnnnn      9180
     nnnnnnnnnn nnnnnnnnnn nnnnnnnnnn nnnnnnnnnn nnnnnnnnnn nnnnnnnnnn      9240
     nnnnnnnnnn nnnnnnnnnn nnnnnnnnnn nnnnnnnnnn nnnnnnnnnn nnnnnnnnnn      9300
     nnnnnnnnnn nnnnnnnnnn nnnnnnnnnn nnnnnnnnnn nnnnnnnnnn nnnnnnnnnn      9360
     nnnnnnnnnn nnnnnnnnnn nnnnnnnnnn nnnnnnnnnn nnnnnnnnnn nnnnnnnnnn      9420
     nnnnnnnnnn nnnnnnnnnn nnnnnnnnnn nnnnnnnnnn nnnnnnnnnn nnnnnnnnnn      9480
     nnnnnnnnnn nnnnnnnnnn nnnnnnnnnn nnnnnnnnnn nnnnnnnnnn nnnnnnnnnn      9540
     nnnnnnnnnn nnnnnnnnnn nnnnnnnnnn nnnnnnnnnn nnnnnnnnnn nnnnnnnnnn      9600
     nnnnnnnnnn nnnnnnnnna ggattctagt tttgcaggaa gtctaatgta atttttgcaa      9660
     ttcaagacgt ttcgatgact attcaagatc tggatgaaaa attttaaaaa acgatgatat      9720
     actaaacttg tcaaagttac aataagacaa aaattaaaat aaaaaagagt atttgtcatg      9780
     gatacaaaaa ttatggaaca atttcatgaa atggatataa ctatgttatc tagtattgaa      9840
     ggaggcaaga ataattggca aactaatgtc ttagaaggtg gtggtgctgc ttttggtggc      9900
     tgggggctag ggacagctat ttgtgctgcg agtggtgttg gagcaccatt tatgggagca      9960
     tgtggataca taggagctaa atttggtgtg gatctttggg caggagtaac aggggcaacg     10020
     ggtggatttt aataaaagga gacttgtatg aatacttatt gtaatataaa tgaaacaatg     10080
     ctgagtgagg tttatggagg taattccgga ggagcagctg tagttgctgc tttaggttgt     10140
     gcagcaggtg gagtgaaata tgggagactt ctaggaccat ggggcgctgc aataggagga     10200
     attggaggag cagtggtttg tggatattta gcctataccg ctacatcata aaaatgaaag     10260
     ctaaatttta tgaaggctat attctttatt attctcttcg cttttcaaac ctatcttatt     10320
     tatctatcca taagtatctc cgataaaaaa caaaagacta ttgaattaac atcattgaat     10380
     tgttttgtca tattatttct aatctatgat aaattaattt ttctctctta ttgcctatgt     10440
     ttttttgata atttttatat taaacttgtt ccgtaactga aaagtgatat actatatgga     10500
     tacaaaaatg atgtcacaat ttgcagttat ggataatgaa atgcttgctt gcgttgaagg     10560
     tggagatatt gattggggaa gaaaaattag ttgtacagca ggggttgcat atggcgcaat     10620
     tgatgggtgt gcaacaacgg tttgacattt ctattgggac catttgctat aggaataggt     10680
     gtaactggtg ctgcaggtgg agctatactt ggaggtgtag cctatgcagc aatatgttgg     10740
     tggtaattat ggattttaaa agttttatta ttggtttagt agttggtata tttggtcctt     10800
     atatggatga cttaattaga aaaatatttt caaaatcttc caaaaaggat acggatagta     10860
     ctctctaaaa aataaatttc tcccctgtat ttgctagctt aatttacagg ggagtttctt     10920
     taatattgtt tcgcctgtca aaatgatatg tgatagcagg atgaaaagtc tacaaacaag     10980
     ttggtatcaa tacaatataa agaggaaagt atgtttttaa tgcttacttt ttaaattttt     11040
     taacaattca agatgtttcg atgacaattc aagatttgga tgaaaaattt taaaaaacaa     11100
     tgatatacta aacttgtcaa agttgcaacg ggtgctgcta cattatgtta aaaatcgctc     11160
     ttgattgata agctggattt gttaggaaag gagtaaataa ttatggataa gaaaaagata     11220
     gtttcgacta taatatgtat agtatttctt gtagtgtcag tagataattt ttttagagac     11280
     ttaaccccgt tactgttcat tttaaatatt attggcctgt cttgcttttc agtgctaaca     11340
     tacattaaca taaaagagat actcttaaat ataagtaaat gatgatttgg ttagtcctag     11400
     aaccaatcaa cttatgttta tcggcttggc agattttatg tttgtcattt gtttgtatag     11460
     aggtatttca gaaacagaat tctatcaaca actaatcgct tatataggtg tattctctgc     11520
     ttgtttatca cgcttctgct catgtggggc ttgaagtatt ataaaaagta gctttctatc     11580
     cttttctgac aggatatttg agtagaaggc tctattaaat tgttagtgaa ataaatgaat     11640
     ggaggtattt aatatgaaat acagattatt ttttgttatt ttcttgagta gtgtgttgga     11700
     tattctttta gggacatttt tacaaatctc tatcgtatct attgggtggc ttgtttttta     11760
     cagtggtttg tttgaagcag gagttttcct tcttgctaat aaaggggtgg cggtaaaaat     11820
     caaggaagta gatattcgaa atcgctttaa atttattttt ggaaaaacct tatggtttca     11880
     aattcttttg ctcatctttt tgataatcaa actttatctt ggtttggatg cgaggttgat     11940
     tttattctat ggacatattt tcattgtctt taatgcctta atgtatctat tatctagtag     12000
     tcaggttagc cttaaaaaaa caaactgtct tcttaatctt acagcagtag agcctgacaa     12060
     ggtgaggtca tagtagggag gatttctatg aaaaagtatc agcttctatt caaaacaagt     12120
     gcaattttat cctacctatt tttcgtattt ggtctttctc agctgacgct tatcgtccaa     12180
     aactattggc aattttcttc tcagataggc aatttattct ggattcaaaa tatcttgagt     12240
     ttacttttta ttggagtcat gattgtggtt cttgttaaga caggccatgg ttatctcttc     12300
     cgcattccaa gaaaaaaatg gctttggtat tcgattttga cagtattagt ggtagtgttc     12360
     cagatctctt ttaacgttca gacagctaaa catgttcagt caactgcgga aggttgggct     12420
     gtattgattg gttatagtgg gactaacttt gcagagctag gtatttatat agccctgttc     12480
     tttctggttc cactgatgga agaattgatt tatagaggac tactgcaaca tgctttcttt     12540
     aagcattcgc gatttggtct tgatttgctt cttccttcta ttttatttgc tctccctcat     12600
     ttttcaagcc tgcctagtct gttagatatc ttcgtctttg caacagttgg aatcatcttt     12660
     gctggtttga cccgctatac caagagcatt tatccatcct atgcggtgca tgtgatcaat     12720
     aatattgtag cgaccttccc gtttttgctc acttttctac atagggtctt ggggtaaaaa     12780
     aacaaaaggc ttgcttttca gccatagagg aggtcatcat gtataaacac ttatttttcc     12840
     tagattccaa aactttagat cggttgacac cctatattct agtcttggct tctgacacca     12900
     ttgcttttaa tgtttttgtg ctaacctttg tatctgcggt ggtttttaat ttcctaaatt     12960
     ccatgctagc tttaatggct atattcatag gggctggcta tgtggtcgga ttttggttac     13020
     taatactcaa tgaaaatcaa agagcaaact aggaaactag ccgcaggctg tacttgagta     13080
     cggcaaggcg acgttgacgt ggtttgaatt tgattttcga agagtataaa atggtttgtt     13140
     ttggaaaggc tagaactaaa gaatgacgtg taggaagtct gtttgttgag gaggataatt     13200
     ttatggagtt ttttgataaa tttcatgcct tgtgttttgg atttttagta ctaataattg     13260
     tcattacagt tccttatacg attaaccatg ggggtttttt tcaaaatgaa tctgcattga     13320
     ttcttgtaag tcttcttgta acctcgctga gtgttgctta tgctagaaag tttgaaatga     13380
     tttcttttgg gatgttaagc aagaaacaac ttttgctttt cattgcaatc tttcttctaa     13440
     gtgtacttga gacgctggtt tatattcatt tcttcgctgt ttcttctggc tcaggggtcc     13500
     aacacttggc ggaagtcagc agaggaattt ccctgtcttt gattttaact acctcagttt     13560
     ttggtcccat ccaggaggaa ctcattttca gaggacttct tcaaggtgcg gtttttgaca     13620
     attcttggtt agggcttgtg ctaacttcct ctctcttttc tttcatgcat ggaccttcta     13680
     atgtcccttc gtttattttt tatctacttg ggggtttgtt gctgggcttt gcttataaaa     13740
     agagtcaaaa cctatgggtt tctactctag tccatatgct ttacaacagt tggccactct     13800
     tatattattt ataa                                                       13814
//
