# Supplementary material for: Genomic analyses of pneumococci reveal a wide diversity of bacteriocins – including pneumocyclicin, a novel circular bacteriocin
Source: BMC Genomics. 2015 Jul 28;16(1):554. doi: 10.1186/s12864-015-1729-4 (PMC4517551; doi:10.1186/s12864-015-1729-4)
Supplement: Additional file 9: — Sequence and annotation files for blp cassette prototypes. [file 12864_2015_1729_MOESM9_ESM.zip › blp_prototype24c_GA44194.fasta]

>blp_cassette_prototype24c_GA44194
ctagtttgctctttgattttcattgagtattaacttggtcttgacttggtcaaagtggaa
gcggtcataggcccgccaagcggcgcgagttggagcatctggatcaagagcgctgagtcc
catgagaagactggaagtctggtaaaatttttctagttcaatcaagaatcgattatccac
tgtttcagccttggctagaaaaccaagaatagagtttaattgctcctgaaagcggacgtc
gtcagcgcttgcctgtttgcatgcttggtaggctttgtttaagtcagtaatcaaagtatg
agctcttttgatggggtctgtatctgtcatgggaatgcctcctttaatctgggtgccagt
cttacttctggcaactgtgttttgatactgttagtttatcatttttaattctttttttta
ttcaaatctttaattgtcattgaaatgtcttgaattgcgctgagtgaattttatgataaa
atagttgtaagctcatcatgatgttgtagaaaaataatccttttaggagttttcaaagac
tgtttaggattgggtgtgcttgggctagaccttttctgttattcttttcttaggaggaga
atccaatgaaatatatgattattcagacgcagaaaacagtctataaagtaaacatcgacg
atatctactatatccaaacacatccaactaaagcccataccgtacagattgttacagaag
aagctagttttaatatgcttcaaaatttaagtaatcttgagaaccaatgtggggaaacct
tgatgagatgtcatcgaaattgtttggttaatcttgataaattaaaatcgattgattttc
aagaaagaatcctttttctcggagaagaaggtcaatacgctgtcaagtatgccagacgtc
gctatagagaaattcgtcaaaaatggttgaaagagggagagtaagaagatgagaatattt
gttttagaggatgatttttcccaacagactagaattgaaacgacgattgagaaacttttg
aaagcacatcatatcattcctagctcttttgaggtatttggcaagccggaccaactgctg
gctgaagtgcatgagaagggggcccatcagctattctttttggatattgagattcgaaat
gaagagatgaagggactggaagtggctagaaagattcgggatcgggatccttatgccctg
attgtctttgtgacgactcactcggagtttatgcccctgtcttttcgctaccaagtgtct
gctttggactacattgataaggccttgtcagcagaggagtttgaatctcggatcgagaca
gccctcctctatgccaatagtcaagatagtaaaagtctggcggaagattgcttttacttt
aaatcaaaatttgcccaatttcagtatccttttaaagaggtttactatctcgaaacgtcg
cccagagcccatcgtgttattctctataccaagacagacaggctggaatttacagcgagt
ttagaggaggttttcaagcaggagccccgtctcttgcagtgccaccgctcttttctcatc
aatcctgcaaatgtggtgcatttggataagaaagaaaaactgcttttctttcccaatggt
ggaagttgtctaatcgcccgttataaggtcagggaagtgtctgaggccatcaataaatta
cactgagctaggagaatttatgaacattgcttggatattgttgtatacacttgttactaa
tggactagaaattgtcatcttctttaaggtggatggaattgatcttgctttcgagaggat
ttttaaggcctttctttttaagatactgttggcctttgtttttgtgatgattagctatat
agtaggaaatgtttacctatcttattttatggaacccttgtacggcataggcttatcttt
cttattattgagagggcttcctaaaaaactccttttcttttatggtctctttccaatgat
attggtgaatctcttttatagaggagtctcctattttgtgcttccatttttgggacaagg
gcaagtatatgatggctactcatttactgggttatgtataataattttcaatttcttcat
ttctctagcttttttgaaatggttggactacgattttactagcttgagaaaggagattct
cgataaagcctttcaaaagtccctgactcagattaactggataatgggtggctactatct
agtcatggaaagtctgtctttttttgaatatgaacaaagtattcaatcaaagactgttcg
ccatctcatcctagtcttttacctactcttttttatgggggttatcaagaaattggatac
ctatttgaaggaaaaactctatgagagattggaacaagagcaggccctgcgctatagaga
tatggaacgctatagtcggcatatagaggagctttacaaggaagtacggagttttcgcca
tgattataccaacctcttgactagcttacgtctgggcattgaagaggaggatatggagca
gataaaagaggtctatggctccgtcttaaaggattccagtcagaaattgcagaacaataa
atatgacctgggcagattggtaaatattcgtgataaagccctcaaaagtcttctagcagg
gaaatttttaaaagccagagataagaacattgtctttaatgtcgaagttcctgaggagat
tcaggtcgaggggatgagtctacttgattttctaaccattgtgtctatcctttgtgacaa
tgctattgaagccagtgtggaagctagtcaacctcatgtttcaatcgcctttttaaaaaa
tggagcacaggagacctttatcatcgaaaactccatcaaagaagagggcatcgatatttc
tgaaatcttctcctttggagccagttctaaaggggaggagagaggagttggtctctatac
cgtcatgaagattgtggaaagccatcctaataccagtctaaataccacctgtcaaaatca
agtctttcgtcaggtacttactgtgatacatacagaatgatgaaaaataagaccgagagt
acttgtttctcggtcttatttttttatagttgtattggatgatgaagttcttatgtgatg
taatgagcatatctattaatgttatataataaatcttcccacaatcctccacctgtaatt
tggttgagttcggtagttgttagttcttgaaatgaagttaggttttgtttcttatccatg
ttatgattctcctttttgataagataataaatagttatagagtgttatctgaaaattaat
cagaatgtgttaaaattttatctttgaaataatcaaaatatgttttctttgtagttacac
tagtgacgcgaccttgtaagccatattggatgagtttactatcctcgttagatagttttg
caagagcggttaatttaaagagatttccttgctctgttctggtaggagtttgatcaattg
tctgaagttggccgatgatggtggtgccgtgatttccaatcttctccagttttaatctta
cagtttgtcctttatctagtagaggtagatagtcagaagatacgtagtaagtgattagta
cttctcttgtatctgtgatgacagggaatatttgagcaatttctgtaccagttggaattc
tatttttaccttcaaattcgctgttcagatgaacgatacctttacttggggaggttaagg
tattgttttccaaacgctgtgtggcttgatctagttgtacttttaattctgttaattgat
tctccacagttagttgttgctgtgaggctgtctgtaaaaactgagtgcggagtacttcaa
ttttggttgctaaactgttatcataagttgctacacttccgataccagcttgctgaattt
tgaggcttgcgatagatgattcaagacctgcaatactttgattaatttgagataaaaatg
gctcctctgcagttccttgtgtttgtccttgtgaggctacaagataacgattcaaaattg
actggtgcggattgccagttggtaagcgtgctctgttatttatgatagcatctctcaact
cttgatattctccaatttgttgttgaacttttgtaatttcttgttcaatagctgatgaac
tgctattggaaagattagcttgatttgaaacttcggtgttagtctttgtgatacccagtt
caatatcatgggattgtttagtaaaattcataaaggtattatggtagccaaattcatcct
cgccagaaaaaagatcagtcgctttttctaagctttgtttcaaaattccaagtccttctt
tttgcttctcaagtctttgtaattgagttgctaaggcagttttctgactttcttccattg
tttcagagtatttgatgagtaagtcccctttttcaactacttgatttgccactaaatgat
tagctaggataggattatcactggttgactgaatggaggcaatgacacttgtaggggcga
tttctccttgggaagtaacagtaatttcttttgtggcaacaagggagaaaatcaagatga
aagtaaatagtaatgaaagaggtataattaacactgtcgcatagttatggtaacgtctct
gataaaactcgacgcttctaaaaagattaggattcatgacattctccttatttattgaat
agatgatggtagaaaccttgcgcctgcattaactcttggtgactaccaacttcaatgatt
ttcccctggtcaagaacaatgacacggttggttcgttcggctatactgagacgatgggct
acaaagagaatggttttatcagttagagacataagattatctataacctttttctcagtc
aagacatcaagaccgctagtagcttcgtctagtattaaaacaggagatttagttaaaaga
gcacgagcgagggctattcgttgcttttgtcctcctgatagaccagctccatcagagagc
tgagtttgatagcccataggcattctttcaatgtcttgacgaatttcagctaattcacaa
gctcttagaatatcttcttggctaatcatatgattaccgcccaaagttaagttttccaag
atagagccattaaagatataggcttgttgtggtaggtaattaatatgacggcgcaagact
tttttatcaatgtttttaatatcctgatgattgatggaaatatgtcctttgtagggttca
aagaaattgacaatcattttggctaaagttgttttaccagaaccactaactccaactagg
ctaaccttatctccttgtttaatcgtgagattaatatctgttaaggtatctcgtccaaaa
ccatacttataagaaaggtcatcaaattcaatatcgcccatcaaaaaatgtgaatgaaca
gggttttcttgaacttgaaattcagattcgactagatagacttcgttcaaacggttatta
gcaaccttcgcagattggagtttggtttggaggttgataatattttccataggagttgta
aagtaagaaaaaagtgtgttaaaggtaatcagctgaccgatagaaattttactcgacatg
actaattgagcgccaaaccataggataaggatattcagaactaattttgttccctgcttt
aaacttgtttgtaaaatagaatatttactgagcttaaaggatttttccaaataatctaca
aattcgctgtctatattttgatagcgattttcttcactcgtgagcgactttatagtttca
atcccgttgatatcttcgataatggcagagctaaccatagaattactttgcatgacatca
tggttcattttttcgaaaggcttcataaaagaaaagatgatgaacatgtatataggaata
gaaataagagaaagaaggaagagattagggttttgtgccagtaagacgccccctacaaga
atcagaatagaaacatccaggaaaagagaaagaatggtagaagccaaggcatctataata
gagttagcatctgtgaaccgtgaaatgatttctcctgtacgacgtgtcgcaaagaaagac
atgggaagttcaaaaatatggcgaatataggataaaatcacatcaatgcttaatctctgg
ctcagaacggttaggagataatctctggagaagctcatgacttgttggaggatataggtg
ataaccagaccaactgagatgattcctaaagttgatttcatctgatttgggatgtattca
tctaagattccttggagataataagaaccacctatattgataatagtgaccaataagctt
gagagaacaatgtaagcaatgagagatttttgtttgaaaatcagaggaaggaagcttagt
agaccattctttttatctttatggggttgatagctgggtttgggagctagaaaaatagct
actccagtccattcagagaaaaagcgttcttttgacattttagtgatttttacagaaggg
tcaggatcaccaataaccagatagtctttctttgtttgatagacaacatagtaatgttgg
agttttccttctttgttaacgtgaacgataaatggataggggacatcactcatgtcaaag
agagttttatctgcttgaacaggccttgtttcaaagcccatttcatcagcggcttttaca
atgccaagagcagtcgtcccttctttattggtctttgcaagttctctcaagtgagctaga
gaaaaatctgaaccatagaatttagcaatcgaggctaaggcagcgacaccacagtctctc
gcatctatttgaggaacaaatgtacgtttataagaagtcattggcaattcctttcatata
gtggataggtatattatgccataaaactaagttcatattttatgaaatcttgaatagtca
ttaaaacttcctgaatggtaaaaaagtgattagaaattatttttttaaacatttagaggt
ggcttgaaataaaaaagctaattcaagacgtttcgatggcaattcaagatttggatgaaa
aaattaaaaataatgatatactaaacttgtcaaagttgcaacaagacaaaaattaaaata
aaaaaggagtatttgtcatgaatacaaaaatgatgtcacaattttctgttatggataatg
aaatgcttgataggatagagggaggaatatttggagttgacgatgctttgttttgggcag
ggttaggctatgttgcaggtagcattgttgatacagcaattgatgattttacgaatcaat
gccggaaaaatcctcatcagtggttctgtgttcgtgtatagatatagtagtgttgtattg
tataagaatttatataacttaatgacctatgcagtgatagaaactattcttttgcaaacg
agtcgcttattctgttataagtttacgtgctcctagtcacagttcttgtgcttgatagaa
agaatgacacctataaaaatgcgagatattggctatatcactcacttattcacctccccg
tgatttgtagtagtgataggttttctcactattattataaacattataaaataaagagta
caacactttttcattctgtgttgtgccttgagtaaaacgaaaggaatgaattataacaat
ggaaaaaattgattatattactttgaatgaagtagaattagagacgattagtggtggaga
tgactgttttattggagatatcggatgtatcggctgggggcttttgaagagtatcggagg
gatgataaaacctgctccatatgttcctccagtatgcattccaaaaagttcgtggaatcc
tgcacctccagttccatgttaaaaagttattgtaaacttatataaaaaatgaataatcga
cttgttcgctattttgttgaatcttcgcaattataatatacaggtgttgttcaggattat
tttagcttattgcaagagtcgaaaactagaaactaatggctggttggaacgttaaaaatt
cactttctaaccagctaatactgcttcaaataatttctgaacaagtctaataaataaaac
gaataagatagattattaacacagtcttgttcgttttttctcatatattatttaattaat
aatattataaaattggaaagcagtagggatgggaagtactaccacagatttattattaat
tttatcagtattgtttgaaatccaaaaaaagtatgttaagctatatttatttggttcttt
agtttgattgttgttgagtataactatttttgtatagatgaaaatcttgttattgttcaa
gatgttttgatgaccattcatgatttgagtaatccaaggtcaaaatgagtgctatactag
cagtgtaaagattcttgttcaactaagataaatcacacatttaggaggaaattttatgaa
gaaaaaatacttatcattttcatcttgtatctaatcatgtccatctttctttatccgctt
agggaaagtatttggtatcagctattttataccatagcctatgtgattgcagttatgatc
tattttgctttaactaaaaagaaaggagcaaagaaatgaaaacttttcttgctaaaaaac
ggaacatcttcctttcatttggggattgaagtattataaaaagtagagcttaataaagta
taaaggggtaagtgtttttgaaatacttacccttttataatagattccctgcgaaacaaa
atatggnnnnnnnnnnnnnnnnnnnnnnnnnnnnnnnnnnnnnnnnnnnnnnnnnnnnnn
nnnnnnnnnnnnnnnnnnnnnnnnnnnnnnnnnnnnnnnnnnnnnnnnnnnnnnnnnnnn
nnnnnnnnnnnnnnnnnnnnnnnnnnnnnnnnnnnnnnnnnnnnnnnnnnnnnnnnnnnn
nnnnnnnnnnnnnnnnnnnnnnnnnnnnnnnnnnnnnnnnnnnnnnnnnnnnnnnnnnnn
nnnnnnnnnnnnnnnnnnnnnnnnnnnnnnnnnnnnnnnnnnnnnnnnnnnnnnnnnnnn
nnnnnnnnnnnnnnnnnnnnnnnnnnnnnnnnnnnnnnnnnnnnnnnnnnnnnnnnnnnn
nnnnnnnnnnnnnnnnnnnnnnnnnnnnnnnnnnnnnnnnnnnnnnnnnnnnnnnnnnnn
nnnnnnnnnnnnnnnnnnnnnnnnnnnnnnnnnnnnnnnnnnnnnnnnnnnnnnnnnnnn
nnnnnnnnnnnnnnnnnnnnnnnnnnnnnnnnnnnnnnnnnnnnnnnnnnnnnnnnnnnn
nnnnnnnnnnnnnnnnnnnnnnnnnnnnnnnnnnnnnnnnnnnnnnnnnnnnnnnnnnnn
nnnnnnnnnnnnnnnnnnnnnnnnnnnnnnnnnnnnnnnnnnnnnnnnnnnnnnnnnnnn
nnnnnnnnnnnnnnnnnnnnnnnnnnnnnnnnnnnnnnnnnnnnnnnnnnnnnnnnnnnn
nnnnnnnnnnnnnnnnnnnnnnnnnnnnnnnnnnnnnnnnnnnnnnnnnnnnnnnnnnnn
nnnnnnnnnnnnnnnnnnnnnnnnnnnnnnnnnnnnnnnnnnnnnnnnnnnnnnnnnnnn
nnnnnnnnnnnnnnnnnnnnnnnnnnnnnnnnnnnnnnnnnnnnnnnnnnnnnnnnnnnn
nnnnnnnnnnnnnnnnnnaggattctagttttgcaggaagtctaatgtaatttttgcaat
tcaagacgtttcgatgactattcaagatctggatgaaaaattttaaaaaacgatgatata
ctaaacttgtcaaagttacaacaagacaaaaattaaaaataaaaagagtatttgtcatgg
atacaaaaattatggaacaatttcatgaaatggatataactatgttatctagtattgaag
gaggcaagaataattggcaaactaatgtcttagaaggtggtggtgctgcttttggtggct
gggggctagggacagctatttgtgctgcgagtggtgttggagcaccatttatgggagcat
gtggatacataggagctaaatttggtgtggatctttgggcaggagtaacaggggcaacgg
gtggattttaataaaaggagacttgtatgaatacttattgtaatataaatgaaacaatgc
tgagtgaggtttatggaggtaattccggaggagcagctgtagttgctgctttaggttgtg
cagcgggtggagtgaaatatgggagacttctaggaccatggggcgctgcaataggaggaa
ttggaggagcagtggtttgtggatatttagcctataccgctacatcataaaaatgaaagc
taaattttatgaaggctatattctttattattctcttcgcttttcaaacctatcttattt
atctatccataagtatctccgataaaaaacaaaagactattgaattaacatcattgaatt
gttttgtcatattatttctaatctatgataaattaatttttctctttattgcctatgttt
ttttgataatttttatattaaacttgttccgtaactgaaaagtgatatactatatggata
caaaaatgatgtcacaatttgcagttatggataatgaaatgcttgcttgcgttgaaggtg
gagatattgattggggaagaaaaattagttgtgcagcaggggttgcatatggcgcaattg
atgggtgtgcaacaacggtttgacatttctattgggaccatttgctataggaataggtgt
aactggtgctgcaggtggagctatacttggaggtgtagcctatgcagcaatatgttggtg
gtaattatggattttaaaagttttattattggtttagtagttggtatatttggtccttat
atggatgacttaattagaaaaatattttcaaaatcttccaaaaaggatacggatagtact
ctctaaaaaataaatttctcccctgtatttgctagcttaatttacaggggagtttcttta
atattgtttcgcctgtcaaaatgatatgtgatagcaggatgaaaagtctacaaacaagtt
ggtatcaatacaatataaagaggaaagtatgtttttaatgcttactttttaaatttttta
acaattcaagatgtttcgatgacaattcaagatttggatgaaaaattttaaaaaacaatg
atatactaaacttgtcaaagttgcaacgggtgctgctacattatgttaaaaatcgctctt
gattgataagttggatttgttaggaaaggagtaaataattatggataagaaaaagatagt
ttcgactataatatgtatagtatttcttgtagtgtcagtagataatttttttagagactt
aaccccgttactgttcattttaaatattattggcctgtcttgcttttcagtgctaacata
cattaacataaaagagatactcttaaatataagtaaatgatgatttggttagtcctagaa
ccaatcaacttatgtttatcggcttggcagattttatgtttgtcatttgtttgtatagag
gtatttcagaaacagaattctatcaacaactaatcgcttatataggtgtattctctgctt
gtttatcacgcttctgctcatgtggggcttgaagtattataaaaagtagctttctatcct
tttctgacaggatatttgagtagaaggctctattaaattgttagtgaaataaatgaatgg
aggtatttaatatgaaatacagattattttttgttattttcttgagtagtgtgttggata
ttcttttagggacatttttacaaatctctatcgtatctattgggtggcttgttctttaca
gtggtttgtttgaagcaggagttttccttcttgctaataaaggggtggcggtaaaaatca
aggaagtagatattcgaaatcgctttaaatttatttttggaaaaaccttatggtttcaaa
ttcttttgctcatctttttgataatcaaactttatcttggtttggatgcgaggttgattt
tattctatggacatattttcattgtctttaatgccttaatgtatctattatctagtagtc
aggttagccttaaaaaaacaaactgtcttcttaatcttacagcagtagagcctgacaagg
tgaggtcatagtagggaggatttctatgaaaaagtatcaacttctattcaaaataagtgc
agtcttctcttacttatttttcgtatttggtctttctcagctgacgcttatcgtccaaaa
ctattggcaattttcttctcagataggcaatttattctggattcaaaatatcttgagttt
actttttattggagtcatgattgtggttcttgttaagacaggccatggttatctcttccg
cattccaagaaaaaaatggctttggtattcgattttgacagtattagtggtagtgttaca
gatctcttttaacgttcagacagctaaacatgttcagtcaactgcggaaggttgggctgt
attgattggttatagtgggactaactttgcagagctaggtatttatatagccctgttctt
tctggttccactgatggaagaattgatttatagaggattactgcaacatgctttctttaa
gcattcgcgatttggccttgatttgcttcttccttccattttgtttgctcttcctcattt
tttgagtctgcctagtctgttagatatcttcgtctttgcaacatttggaatcatctttgc
cggtttgacccgctataccaagagtatttatccatcctatgcggtgcatgtgatcaataa
tattgtagcgaccttcccgtttttgctcacttttctacatagggtcttggggtaaaaaaa
caaaaggcttgcttttcagccatagaggaggtcatcatgtataaacacttatttttccta
gattccaaaactttagatcggttgacaccctatattctagtcttggcttctgacaccatt
gcttttaatgtttttgtgctaacctttgtatctgcggtggtttttaatttcctaaattcc
atgctagctttaatggctatattcataggggctggctatgtggtcggattttggttgcta
aaatggtttgttttggaaaggctagaactaaagaatgacgtgtaggaagtctgtttgttg
aggaggataattttatggagttttttgataaatttcatgccttgtgttttggatttttag
tactaataattgtcattacagttccttatacgattaaccatggggatttttttcaaaatg
aatctgcattgattattgtaagtcttcttgtaacctcgctgagtgttgcttatgctagaa
agtttgaaatgatttcttttgggatgttaagcaagaaacaacttttgcttttcattgcaa
tctttcttctaagtgtacttgagacgctggtttatattcatttcttcgctgtttcttctg
gctcaggggtccaacacttggcggaagtcagcagaggaatttccctgtctttgattttaa
ctacctcagtttttggccccatccaggaggaactcattttcagaggacttcttcaaggtg
cggtttttgacaattcttggttagggcttgtgctaacttcctctctcttttctttcatgc
atggaccttctaatgtcccttcgtttattttttatctacttgggggtttgttgctgggct
ttgcttataaaaagagtcaaaacctatgggtttctactctagtccatatgctttacaaca
gttggccactcttatattatttataa
