# Supplementary material for: Genomic analyses of pneumococci reveal a wide diversity of bacteriocins – including pneumocyclicin, a novel circular bacteriocin
Source: BMC Genomics. 2015 Jul 28;16(1):554. doi: 10.1186/s12864-015-1729-4 (PMC4517551; doi:10.1186/s12864-015-1729-4)
Supplement: Additional file 9: — Sequence and annotation files for blp cassette prototypes. [file 12864_2015_1729_MOESM9_ESM.zip › blp_prototype24c_GA44194_annotation.embl]

FT   source          1..13706
FT                   /organism="Streptococcus pneumoniae"
FT                   /mol_type="genomic DNA"
FT                   /strain="GA44194"
FT   CDS             complement(1..330)
FT                   /gene="blpT"
FT                   /inference="ab initio prediction:Prodigal:2.60"
FT                   /codon_start=1
FT                   /transl_table=11
FT                   /product="hypothetical protein"
FT                   /colour=10
FT   CDS             606..944
FT                   /gene="blpS"
FT                   /gene_synonym="spiR1"
FT                   /inference="ab initio prediction:Prodigal:2.60"
FT                   /codon_start=1
FT                   /transl_table=11
FT                   /product="LytTR DNA-binding domain protein"
FT                   /colour=9
FT   CDS             949..1686
FT                   /gene="blpR"
FT                   /gene_synonym="spiR2"
FT                   /inference="ab initio prediction:Prodigal:2.60"
FT                   /codon_start=1
FT                   /transl_table=11
FT                   /product="response regulator"
FT                   /colour=9
FT   CDS             1700..3040
FT                   /gene="blpH"
FT                   /gene_synonym="spiH"
FT                   /inference="ab initio prediction:Prodigal:2.60"
FT                   /codon_start=1
FT                   /transl_table=11
FT                   /product="histidine kinase"
FT                   /colour=9
FT   CDS             complement(3111..3239)
FT                   /gene="blpC"
FT                   /gene_synonym="spiP"
FT                   /inference="ab initio prediction:Prodigal:2.60"
FT                   /codon_start=1
FT                   /transl_table=11
FT                   /product="peptide pheromone"
FT                   /colour=9
FT   CDS             complement(3296..4657)
FT                   /gene="blpB"
FT                   /gene_synonym="spiD"
FT                   /inference="ab initio prediction:Prodigal:2.60"
FT                   /codon_start=1
FT                   /transl_table=11
FT                   /product="bacteriocin secretion accessory protein"
FT                   /colour=3
FT   CDS             complement(4668..6821)
FT                   /gene="blpA"
FT                   /gene_synonym="spiABC"
FT                   /inference="ab initio prediction:Prodigal:2.60"
FT                   /codon_start=1
FT                   /transl_table=11
FT                   /product="ABC transporter; ATPase domain, transmembrane
FT                   region and C39 protease domain"
FT                   /colour=3
FT   CDS             7098..7301
FT                   /gene="blpQ"
FT                   /gene_synonym="pncR"
FT                   /inference="ab initio prediction:Prodigal:2.60"
FT                   /codon_start=1
FT                   /transl_table=11
FT                   /product="class II bacteriocin precursor"
FT                   /colour=7
FT   CDS             7619..7822
FT                   /gene="pncT"
FT                   /inference="ab initio prediction:Prodigal:2.60"
FT                   /codon_start=1
FT                   /transl_table=11
FT                   /product="class II bacteriocin precursor"
FT                   /colour=7
FT   CDS             join(8396..8404,8404..8559)
FT                   /gene="pncG"
FT                   /inference="predicted by Prodigal in other strains"
FT                   /codon_start=1
FT                   /transl_table=11
FT                   /product="membrane protein with putative function in
FT                   immunity"
FT                   /pseudo
FT                   /note="frameshift due to 1nt deletion"
FT                   /colour=11
FT   mobile_element  8682..9643
FT                   /gene="ISSpn7"
FT                   /inference="identification by IS Finder
FT                   (https://www-is.biotoul.fr/)"
FT                   /colour=12
FT   CDS             9777..10031
FT                   /gene="blpM"
FT                   /gene_synonym="pncI"
FT                   /inference="ab initio prediction:Prodigal:2.60"
FT                   /codon_start=1
FT                   /transl_table=11
FT                   /product="class II bacteriocin precursor"
FT                   /colour=7
FT   CDS             10047..10250
FT                   /gene="blpN"
FT                   /gene_synonym="pncJ"
FT                   /inference="ab initio prediction:Prodigal:2.60"
FT                   /codon_start=1
FT                   /transl_table=11
FT                   /product="class II bacteriocin precursor"
FT                   /colour=7
FT   CDS             10269..10478
FT                   /gene="blpP"
FT                   /gene_synonym="pncK"
FT                   /inference="predicted by Prodigal with different settings"
FT                   /inference="indirect experimental evidence for function in
FT                   immunity (Dawid et al., 2007)"
FT                   /codon_start=1
FT                   /transl_table=11
FT                   /product="membrane protein with function in immunity"
FT                   /colour=4
FT   CDS             10494..10643
FT                   /gene="blpO"
FT                   /gene_synonym="pncV"
FT                   /inference="ab initio prediction:Prodigal:2.60"
FT                   /codon_start=1
FT                   /transl_table=11
FT                   /product="class II bacteriocin precursor"
FT                   /colour=7
FT   CDS             11201..11380
FT                   /gene="pncM"
FT                   /inference="predicted by Prodigal in other strains"
FT                   /codon_start=1
FT                   /transl_table=11
FT                   /product="membrane protein with putative function in
FT                   immunity"
FT                   /colour=4
FT   CDS             11652..12071
FT                   /gene="blpX"
FT                   /gene_synonym="pncN"
FT                   /inference="ab initio prediction:Prodigal:2.60"
FT                   /codon_start=1
FT                   /transl_table=11
FT                   /product="membrane protein with putative function in
FT                   immunity"
FT                   /colour=4
FT   CDS             12086..12775
FT                   /gene="blpY"
FT                   /gene_synonym="pncO"
FT                   /inference="ab initio prediction:Prodigal:2.60"
FT                   /codon_start=1
FT                   /transl_table=11
FT                   /product="CAAX amino terminal protease"
FT                   /colour=2
FT   CDS             12817..13065
FT                   /gene="blpZ"
FT                   /gene_synonym="pncQ"
FT                   /inference="ab initio prediction:Prodigal:2.60"
FT                   /codon_start=1
FT                   /transl_table=11
FT                   /product="membrane protein with putative function in
FT                   immunity"
FT                   /colour=4
FT   CDS             13095..13706
FT                   /gene="pncP"
FT                   /gene_synonym="SP0547"
FT                   /inference="ab initio prediction:Prodigal:2.60"
FT                   /codon_start=1
FT                   /transl_table=11
FT                   /product="CAAX amino terminal protease"
FT                   /colour=2
SQ   Sequence 13706 BP; 3796 A; 1959 C; 2605 G; 4434 T; 912 other;
     ctagtttgct ctttgatttt cattgagtat taacttggtc ttgacttggt caaagtggaa        60
     gcggtcatag gcccgccaag cggcgcgagt tggagcatct ggatcaagag cgctgagtcc       120
     catgagaaga ctggaagtct ggtaaaattt ttctagttca atcaagaatc gattatccac       180
     tgtttcagcc ttggctagaa aaccaagaat agagtttaat tgctcctgaa agcggacgtc       240
     gtcagcgctt gcctgtttgc atgcttggta ggctttgttt aagtcagtaa tcaaagtatg       300
     agctcttttg atggggtctg tatctgtcat gggaatgcct cctttaatct gggtgccagt       360
     cttacttctg gcaactgtgt tttgatactg ttagtttatc atttttaatt ctttttttta       420
     ttcaaatctt taattgtcat tgaaatgtct tgaattgcgc tgagtgaatt ttatgataaa       480
     atagttgtaa gctcatcatg atgttgtaga aaaataatcc ttttaggagt tttcaaagac       540
     tgtttaggat tgggtgtgct tgggctagac cttttctgtt attcttttct taggaggaga       600
     atccaatgaa atatatgatt attcagacgc agaaaacagt ctataaagta aacatcgacg       660
     atatctacta tatccaaaca catccaacta aagcccatac cgtacagatt gttacagaag       720
     aagctagttt taatatgctt caaaatttaa gtaatcttga gaaccaatgt ggggaaacct       780
     tgatgagatg tcatcgaaat tgtttggtta atcttgataa attaaaatcg attgattttc       840
     aagaaagaat cctttttctc ggagaagaag gtcaatacgc tgtcaagtat gccagacgtc       900
     gctatagaga aattcgtcaa aaatggttga aagagggaga gtaagaagat gagaatattt       960
     gttttagagg atgatttttc ccaacagact agaattgaaa cgacgattga gaaacttttg      1020
     aaagcacatc atatcattcc tagctctttt gaggtatttg gcaagccgga ccaactgctg      1080
     gctgaagtgc atgagaaggg ggcccatcag ctattctttt tggatattga gattcgaaat      1140
     gaagagatga agggactgga agtggctaga aagattcggg atcgggatcc ttatgccctg      1200
     attgtctttg tgacgactca ctcggagttt atgcccctgt cttttcgcta ccaagtgtct      1260
     gctttggact acattgataa ggccttgtca gcagaggagt ttgaatctcg gatcgagaca      1320
     gccctcctct atgccaatag tcaagatagt aaaagtctgg cggaagattg cttttacttt      1380
     aaatcaaaat ttgcccaatt tcagtatcct tttaaagagg tttactatct cgaaacgtcg      1440
     cccagagccc atcgtgttat tctctatacc aagacagaca ggctggaatt tacagcgagt      1500
     ttagaggagg ttttcaagca ggagccccgt ctcttgcagt gccaccgctc ttttctcatc      1560
     aatcctgcaa atgtggtgca tttggataag aaagaaaaac tgcttttctt tcccaatggt      1620
     ggaagttgtc taatcgcccg ttataaggtc agggaagtgt ctgaggccat caataaatta      1680
     cactgagcta ggagaattta tgaacattgc ttggatattg ttgtatacac ttgttactaa      1740
     tggactagaa attgtcatct tctttaaggt ggatggaatt gatcttgctt tcgagaggat      1800
     ttttaaggcc tttcttttta agatactgtt ggcctttgtt tttgtgatga ttagctatat      1860
     agtaggaaat gtttacctat cttattttat ggaacccttg tacggcatag gcttatcttt      1920
     cttattattg agagggcttc ctaaaaaact ccttttcttt tatggtctct ttccaatgat      1980
     attggtgaat ctcttttata gaggagtctc ctattttgtg cttccatttt tgggacaagg      2040
     gcaagtatat gatggctact catttactgg gttatgtata ataattttca atttcttcat      2100
     ttctctagct tttttgaaat ggttggacta cgattttact agcttgagaa aggagattct      2160
     cgataaagcc tttcaaaagt ccctgactca gattaactgg ataatgggtg gctactatct      2220
     agtcatggaa agtctgtctt tttttgaata tgaacaaagt attcaatcaa agactgttcg      2280
     ccatctcatc ctagtctttt acctactctt ttttatgggg gttatcaaga aattggatac      2340
     ctatttgaag gaaaaactct atgagagatt ggaacaagag caggccctgc gctatagaga      2400
     tatggaacgc tatagtcggc atatagagga gctttacaag gaagtacgga gttttcgcca      2460
     tgattatacc aacctcttga ctagcttacg tctgggcatt gaagaggagg atatggagca      2520
     gataaaagag gtctatggct ccgtcttaaa ggattccagt cagaaattgc agaacaataa      2580
     atatgacctg ggcagattgg taaatattcg tgataaagcc ctcaaaagtc ttctagcagg      2640
     gaaattttta aaagccagag ataagaacat tgtctttaat gtcgaagttc ctgaggagat      2700
     tcaggtcgag gggatgagtc tacttgattt tctaaccatt gtgtctatcc tttgtgacaa      2760
     tgctattgaa gccagtgtgg aagctagtca acctcatgtt tcaatcgcct ttttaaaaaa      2820
     tggagcacag gagaccttta tcatcgaaaa ctccatcaaa gaagagggca tcgatatttc      2880
     tgaaatcttc tcctttggag ccagttctaa aggggaggag agaggagttg gtctctatac      2940
     cgtcatgaag attgtggaaa gccatcctaa taccagtcta aataccacct gtcaaaatca      3000
     agtctttcgt caggtactta ctgtgataca tacagaatga tgaaaaataa gaccgagagt      3060
     acttgtttct cggtcttatt tttttatagt tgtattggat gatgaagttc ttatgtgatg      3120
     taatgagcat atctattaat gttatataat aaatcttccc acaatcctcc acctgtaatt      3180
     tggttgagtt cggtagttgt tagttcttga aatgaagtta ggttttgttt cttatccatg      3240
     ttatgattct cctttttgat aagataataa atagttatag agtgttatct gaaaattaat      3300
     cagaatgtgt taaaatttta tctttgaaat aatcaaaata tgttttcttt gtagttacac      3360
     tagtgacgcg accttgtaag ccatattgga tgagtttact atcctcgtta gatagttttg      3420
     caagagcggt taatttaaag agatttcctt gctctgttct ggtaggagtt tgatcaattg      3480
     tctgaagttg gccgatgatg gtggtgccgt gatttccaat cttctccagt tttaatctta      3540
     cagtttgtcc tttatctagt agaggtagat agtcagaaga tacgtagtaa gtgattagta      3600
     cttctcttgt atctgtgatg acagggaata tttgagcaat ttctgtacca gttggaattc      3660
     tatttttacc ttcaaattcg ctgttcagat gaacgatacc tttacttggg gaggttaagg      3720
     tattgttttc caaacgctgt gtggcttgat ctagttgtac ttttaattct gttaattgat      3780
     tctccacagt tagttgttgc tgtgaggctg tctgtaaaaa ctgagtgcgg agtacttcaa      3840
     ttttggttgc taaactgtta tcataagttg ctacacttcc gataccagct tgctgaattt      3900
     tgaggcttgc gatagatgat tcaagacctg caatactttg attaatttga gataaaaatg      3960
     gctcctctgc agttccttgt gtttgtcctt gtgaggctac aagataacga ttcaaaattg      4020
     actggtgcgg attgccagtt ggtaagcgtg ctctgttatt tatgatagca tctctcaact      4080
     cttgatattc tccaatttgt tgttgaactt ttgtaatttc ttgttcaata gctgatgaac      4140
     tgctattgga aagattagct tgatttgaaa cttcggtgtt agtctttgtg atacccagtt      4200
     caatatcatg ggattgttta gtaaaattca taaaggtatt atggtagcca aattcatcct      4260
     cgccagaaaa aagatcagtc gctttttcta agctttgttt caaaattcca agtccttctt      4320
     tttgcttctc aagtctttgt aattgagttg ctaaggcagt tttctgactt tcttccattg      4380
     tttcagagta tttgatgagt aagtcccctt tttcaactac ttgatttgcc actaaatgat      4440
     tagctaggat aggattatca ctggttgact gaatggaggc aatgacactt gtaggggcga      4500
     tttctccttg ggaagtaaca gtaatttctt ttgtggcaac aagggagaaa atcaagatga      4560
     aagtaaatag taatgaaaga ggtataatta acactgtcgc atagttatgg taacgtctct      4620
     gataaaactc gacgcttcta aaaagattag gattcatgac attctcctta tttattgaat      4680
     agatgatggt agaaaccttg cgcctgcatt aactcttggt gactaccaac ttcaatgatt      4740
     ttcccctggt caagaacaat gacacggttg gttcgttcgg ctatactgag acgatgggct      4800
     acaaagagaa tggttttatc agttagagac ataagattat ctataacctt tttctcagtc      4860
     aagacatcaa gaccgctagt agcttcgtct agtattaaaa caggagattt agttaaaaga      4920
     gcacgagcga gggctattcg ttgcttttgt cctcctgata gaccagctcc atcagagagc      4980
     tgagtttgat agcccatagg cattctttca atgtcttgac gaatttcagc taattcacaa      5040
     gctcttagaa tatcttcttg gctaatcata tgattaccgc ccaaagttaa gttttccaag      5100
     atagagccat taaagatata ggcttgttgt ggtaggtaat taatatgacg gcgcaagact      5160
     tttttatcaa tgtttttaat atcctgatga ttgatggaaa tatgtccttt gtagggttca      5220
     aagaaattga caatcatttt ggctaaagtt gttttaccag aaccactaac tccaactagg      5280
     ctaaccttat ctccttgttt aatcgtgaga ttaatatctg ttaaggtatc tcgtccaaaa      5340
     ccatacttat aagaaaggtc atcaaattca atatcgccca tcaaaaaatg tgaatgaaca      5400
     gggttttctt gaacttgaaa ttcagattcg actagataga cttcgttcaa acggttatta      5460
     gcaaccttcg cagattggag tttggtttgg aggttgataa tattttccat aggagttgta      5520
     aagtaagaaa aaagtgtgtt aaaggtaatc agctgaccga tagaaatttt actcgacatg      5580
     actaattgag cgccaaacca taggataagg atattcagaa ctaattttgt tccctgcttt      5640
     aaacttgttt gtaaaataga atatttactg agcttaaagg atttttccaa ataatctaca      5700
     aattcgctgt ctatattttg atagcgattt tcttcactcg tgagcgactt tatagtttca      5760
     atcccgttga tatcttcgat aatggcagag ctaaccatag aattactttg catgacatca      5820
     tggttcattt tttcgaaagg cttcataaaa gaaaagatga tgaacatgta tataggaata      5880
     gaaataagag aaagaaggaa gagattaggg ttttgtgcca gtaagacgcc ccctacaaga      5940
     atcagaatag aaacatccag gaaaagagaa agaatggtag aagccaaggc atctataata      6000
     gagttagcat ctgtgaaccg tgaaatgatt tctcctgtac gacgtgtcgc aaagaaagac      6060
     atgggaagtt caaaaatatg gcgaatatag gataaaatca catcaatgct taatctctgg      6120
     ctcagaacgg ttaggagata atctctggag aagctcatga cttgttggag gatataggtg      6180
     ataaccagac caactgagat gattcctaaa gttgatttca tctgatttgg gatgtattca      6240
     tctaagattc cttggagata ataagaacca cctatattga taatagtgac caataagctt      6300
     gagagaacaa tgtaagcaat gagagatttt tgtttgaaaa tcagaggaag gaagcttagt      6360
     agaccattct ttttatcttt atggggttga tagctgggtt tgggagctag aaaaatagct      6420
     actccagtcc attcagagaa aaagcgttct tttgacattt tagtgatttt tacagaaggg      6480
     tcaggatcac caataaccag atagtctttc tttgtttgat agacaacata gtaatgttgg      6540
     agttttcctt ctttgttaac gtgaacgata aatggatagg ggacatcact catgtcaaag      6600
     agagttttat ctgcttgaac aggccttgtt tcaaagccca tttcatcagc ggcttttaca      6660
     atgccaagag cagtcgtccc ttctttattg gtctttgcaa gttctctcaa gtgagctaga      6720
     gaaaaatctg aaccatagaa tttagcaatc gaggctaagg cagcgacacc acagtctctc      6780
     gcatctattt gaggaacaaa tgtacgttta taagaagtca ttggcaattc ctttcatata      6840
     gtggataggt atattatgcc ataaaactaa gttcatattt tatgaaatct tgaatagtca      6900
     ttaaaacttc ctgaatggta aaaaagtgat tagaaattat ttttttaaac atttagaggt      6960
     ggcttgaaat aaaaaagcta attcaagacg tttcgatggc aattcaagat ttggatgaaa      7020
     aaattaaaaa taatgatata ctaaacttgt caaagttgca acaagacaaa aattaaaata      7080
     aaaaaggagt atttgtcatg aatacaaaaa tgatgtcaca attttctgtt atggataatg      7140
     aaatgcttga taggatagag ggaggaatat ttggagttga cgatgctttg ttttgggcag      7200
     ggttaggcta tgttgcaggt agcattgttg atacagcaat tgatgatttt acgaatcaat      7260
     gccggaaaaa tcctcatcag tggttctgtg ttcgtgtata gatatagtag tgttgtattg      7320
     tataagaatt tatataactt aatgacctat gcagtgatag aaactattct tttgcaaacg      7380
     agtcgcttat tctgttataa gtttacgtgc tcctagtcac agttcttgtg cttgatagaa      7440
     agaatgacac ctataaaaat gcgagatatt ggctatatca ctcacttatt cacctccccg      7500
     tgatttgtag tagtgatagg ttttctcact attattataa acattataaa ataaagagta      7560
     caacactttt tcattctgtg ttgtgccttg agtaaaacga aaggaatgaa ttataacaat      7620
     ggaaaaaatt gattatatta ctttgaatga agtagaatta gagacgatta gtggtggaga      7680
     tgactgtttt attggagata tcggatgtat cggctggggg cttttgaaga gtatcggagg      7740
     gatgataaaa cctgctccat atgttcctcc agtatgcatt ccaaaaagtt cgtggaatcc      7800
     tgcacctcca gttccatgtt aaaaagttat tgtaaactta tataaaaaat gaataatcga      7860
     cttgttcgct attttgttga atcttcgcaa ttataatata caggtgttgt tcaggattat      7920
     tttagcttat tgcaagagtc gaaaactaga aactaatggc tggttggaac gttaaaaatt      7980
     cactttctaa ccagctaata ctgcttcaaa taatttctga acaagtctaa taaataaaac      8040
     gaataagata gattattaac acagtcttgt tcgttttttc tcatatatta tttaattaat      8100
     aatattataa aattggaaag cagtagggat gggaagtact accacagatt tattattaat      8160
     tttatcagta ttgtttgaaa tccaaaaaaa gtatgttaag ctatatttat ttggttcttt      8220
     agtttgattg ttgttgagta taactatttt tgtatagatg aaaatcttgt tattgttcaa      8280
     gatgttttga tgaccattca tgatttgagt aatccaaggt caaaatgagt gctatactag      8340
     cagtgtaaag attcttgttc aactaagata aatcacacat ttaggaggaa attttatgaa      8400
     gaaaaaatac ttatcatttt catcttgtat ctaatcatgt ccatctttct ttatccgctt      8460
     agggaaagta tttggtatca gctattttat accatagcct atgtgattgc agttatgatc      8520
     tattttgctt taactaaaaa gaaaggagca aagaaatgaa aacttttctt gctaaaaaac      8580
     ggaacatctt cctttcattt ggggattgaa gtattataaa aagtagagct taataaagta      8640
     taaaggggta agtgtttttg aaatacttac ccttttataa tagattccct gcgaaacaaa      8700
     atatggnnnn nnnnnnnnnn nnnnnnnnnn nnnnnnnnnn nnnnnnnnnn nnnnnnnnnn      8760
     nnnnnnnnnn nnnnnnnnnn nnnnnnnnnn nnnnnnnnnn nnnnnnnnnn nnnnnnnnnn      8820
     nnnnnnnnnn nnnnnnnnnn nnnnnnnnnn nnnnnnnnnn nnnnnnnnnn nnnnnnnnnn      8880
     nnnnnnnnnn nnnnnnnnnn nnnnnnnnnn nnnnnnnnnn nnnnnnnnnn nnnnnnnnnn      8940
     nnnnnnnnnn nnnnnnnnnn nnnnnnnnnn nnnnnnnnnn nnnnnnnnnn nnnnnnnnnn      9000
     nnnnnnnnnn nnnnnnnnnn nnnnnnnnnn nnnnnnnnnn nnnnnnnnnn nnnnnnnnnn      9060
     nnnnnnnnnn nnnnnnnnnn nnnnnnnnnn nnnnnnnnnn nnnnnnnnnn nnnnnnnnnn      9120
     nnnnnnnnnn nnnnnnnnnn nnnnnnnnnn nnnnnnnnnn nnnnnnnnnn nnnnnnnnnn      9180
     nnnnnnnnnn nnnnnnnnnn nnnnnnnnnn nnnnnnnnnn nnnnnnnnnn nnnnnnnnnn      9240
     nnnnnnnnnn nnnnnnnnnn nnnnnnnnnn nnnnnnnnnn nnnnnnnnnn nnnnnnnnnn      9300
     nnnnnnnnnn nnnnnnnnnn nnnnnnnnnn nnnnnnnnnn nnnnnnnnnn nnnnnnnnnn      9360
     nnnnnnnnnn nnnnnnnnnn nnnnnnnnnn nnnnnnnnnn nnnnnnnnnn nnnnnnnnnn      9420
     nnnnnnnnnn nnnnnnnnnn nnnnnnnnnn nnnnnnnnnn nnnnnnnnnn nnnnnnnnnn      9480
     nnnnnnnnnn nnnnnnnnnn nnnnnnnnnn nnnnnnnnnn nnnnnnnnnn nnnnnnnnnn      9540
     nnnnnnnnnn nnnnnnnnnn nnnnnnnnnn nnnnnnnnnn nnnnnnnnnn nnnnnnnnnn      9600
     nnnnnnnnnn nnnnnnnnag gattctagtt ttgcaggaag tctaatgtaa tttttgcaat      9660
     tcaagacgtt tcgatgacta ttcaagatct ggatgaaaaa ttttaaaaaa cgatgatata      9720
     ctaaacttgt caaagttaca acaagacaaa aattaaaaat aaaaagagta tttgtcatgg      9780
     atacaaaaat tatggaacaa tttcatgaaa tggatataac tatgttatct agtattgaag      9840
     gaggcaagaa taattggcaa actaatgtct tagaaggtgg tggtgctgct tttggtggct      9900
     gggggctagg gacagctatt tgtgctgcga gtggtgttgg agcaccattt atgggagcat      9960
     gtggatacat aggagctaaa tttggtgtgg atctttgggc aggagtaaca ggggcaacgg     10020
     gtggatttta ataaaaggag acttgtatga atacttattg taatataaat gaaacaatgc     10080
     tgagtgaggt ttatggaggt aattccggag gagcagctgt agttgctgct ttaggttgtg     10140
     cagcgggtgg agtgaaatat gggagacttc taggaccatg gggcgctgca ataggaggaa     10200
     ttggaggagc agtggtttgt ggatatttag cctataccgc tacatcataa aaatgaaagc     10260
     taaattttat gaaggctata ttctttatta ttctcttcgc ttttcaaacc tatcttattt     10320
     atctatccat aagtatctcc gataaaaaac aaaagactat tgaattaaca tcattgaatt     10380
     gttttgtcat attatttcta atctatgata aattaatttt tctctttatt gcctatgttt     10440
     ttttgataat ttttatatta aacttgttcc gtaactgaaa agtgatatac tatatggata     10500
     caaaaatgat gtcacaattt gcagttatgg ataatgaaat gcttgcttgc gttgaaggtg     10560
     gagatattga ttggggaaga aaaattagtt gtgcagcagg ggttgcatat ggcgcaattg     10620
     atgggtgtgc aacaacggtt tgacatttct attgggacca tttgctatag gaataggtgt     10680
     aactggtgct gcaggtggag ctatacttgg aggtgtagcc tatgcagcaa tatgttggtg     10740
     gtaattatgg attttaaaag ttttattatt ggtttagtag ttggtatatt tggtccttat     10800
     atggatgact taattagaaa aatattttca aaatcttcca aaaaggatac ggatagtact     10860
     ctctaaaaaa taaatttctc ccctgtattt gctagcttaa tttacagggg agtttcttta     10920
     atattgtttc gcctgtcaaa atgatatgtg atagcaggat gaaaagtcta caaacaagtt     10980
     ggtatcaata caatataaag aggaaagtat gtttttaatg cttacttttt aaatttttta     11040
     acaattcaag atgtttcgat gacaattcaa gatttggatg aaaaatttta aaaaacaatg     11100
     atatactaaa cttgtcaaag ttgcaacggg tgctgctaca ttatgttaaa aatcgctctt     11160
     gattgataag ttggatttgt taggaaagga gtaaataatt atggataaga aaaagatagt     11220
     ttcgactata atatgtatag tatttcttgt agtgtcagta gataattttt ttagagactt     11280
     aaccccgtta ctgttcattt taaatattat tggcctgtct tgcttttcag tgctaacata     11340
     cattaacata aaagagatac tcttaaatat aagtaaatga tgatttggtt agtcctagaa     11400
     ccaatcaact tatgtttatc ggcttggcag attttatgtt tgtcatttgt ttgtatagag     11460
     gtatttcaga aacagaattc tatcaacaac taatcgctta tataggtgta ttctctgctt     11520
     gtttatcacg cttctgctca tgtggggctt gaagtattat aaaaagtagc tttctatcct     11580
     tttctgacag gatatttgag tagaaggctc tattaaattg ttagtgaaat aaatgaatgg     11640
     aggtatttaa tatgaaatac agattatttt ttgttatttt cttgagtagt gtgttggata     11700
     ttcttttagg gacattttta caaatctcta tcgtatctat tgggtggctt gttctttaca     11760
     gtggtttgtt tgaagcagga gttttccttc ttgctaataa aggggtggcg gtaaaaatca     11820
     aggaagtaga tattcgaaat cgctttaaat ttatttttgg aaaaacctta tggtttcaaa     11880
     ttcttttgct catctttttg ataatcaaac tttatcttgg tttggatgcg aggttgattt     11940
     tattctatgg acatattttc attgtcttta atgccttaat gtatctatta tctagtagtc     12000
     aggttagcct taaaaaaaca aactgtcttc ttaatcttac agcagtagag cctgacaagg     12060
     tgaggtcata gtagggagga tttctatgaa aaagtatcaa cttctattca aaataagtgc     12120
     agtcttctct tacttatttt tcgtatttgg tctttctcag ctgacgctta tcgtccaaaa     12180
     ctattggcaa ttttcttctc agataggcaa tttattctgg attcaaaata tcttgagttt     12240
     actttttatt ggagtcatga ttgtggttct tgttaagaca ggccatggtt atctcttccg     12300
     cattccaaga aaaaaatggc tttggtattc gattttgaca gtattagtgg tagtgttaca     12360
     gatctctttt aacgttcaga cagctaaaca tgttcagtca actgcggaag gttgggctgt     12420
     attgattggt tatagtggga ctaactttgc agagctaggt atttatatag ccctgttctt     12480
     tctggttcca ctgatggaag aattgattta tagaggatta ctgcaacatg ctttctttaa     12540
     gcattcgcga tttggccttg atttgcttct tccttccatt ttgtttgctc ttcctcattt     12600
     tttgagtctg cctagtctgt tagatatctt cgtctttgca acatttggaa tcatctttgc     12660
     cggtttgacc cgctatacca agagtattta tccatcctat gcggtgcatg tgatcaataa     12720
     tattgtagcg accttcccgt ttttgctcac ttttctacat agggtcttgg ggtaaaaaaa     12780
     caaaaggctt gcttttcagc catagaggag gtcatcatgt ataaacactt atttttccta     12840
     gattccaaaa ctttagatcg gttgacaccc tatattctag tcttggcttc tgacaccatt     12900
     gcttttaatg tttttgtgct aacctttgta tctgcggtgg tttttaattt cctaaattcc     12960
     atgctagctt taatggctat attcataggg gctggctatg tggtcggatt ttggttgcta     13020
     aaatggtttg ttttggaaag gctagaacta aagaatgacg tgtaggaagt ctgtttgttg     13080
     aggaggataa ttttatggag ttttttgata aatttcatgc cttgtgtttt ggatttttag     13140
     tactaataat tgtcattaca gttccttata cgattaacca tggggatttt tttcaaaatg     13200
     aatctgcatt gattattgta agtcttcttg taacctcgct gagtgttgct tatgctagaa     13260
     agtttgaaat gatttctttt gggatgttaa gcaagaaaca acttttgctt ttcattgcaa     13320
     tctttcttct aagtgtactt gagacgctgg tttatattca tttcttcgct gtttcttctg     13380
     gctcaggggt ccaacacttg gcggaagtca gcagaggaat ttccctgtct ttgattttaa     13440
     ctacctcagt ttttggcccc atccaggagg aactcatttt cagaggactt cttcaaggtg     13500
     cggtttttga caattcttgg ttagggcttg tgctaacttc ctctctcttt tctttcatgc     13560
     atggaccttc taatgtccct tcgtttattt tttatctact tgggggtttg ttgctgggct     13620
     ttgcttataa aaagagtcaa aacctatggg tttctactct agtccatatg ctttacaaca     13680
     gttggccact cttatattat ttataa                                          13706
//
