# Supplementary material for: Genomic analyses of pneumococci reveal a wide diversity of bacteriocins – including pneumocyclicin, a novel circular bacteriocin
Source: BMC Genomics. 2015 Jul 28;16(1):554. doi: 10.1186/s12864-015-1729-4 (PMC4517551; doi:10.1186/s12864-015-1729-4)
Supplement: Additional file 9: — Sequence and annotation files for blp cassette prototypes. [file 12864_2015_1729_MOESM9_ESM.zip › blp_prototype24d_18C2.fasta]

>blp_cassette_prototype24d_18C2
ctagtttgctctttgattttcattgagtattaacttggtcttgacttggtcaaagtggaa
gcggtcataggcccgccaagcggcgcgagttggagcatctggatcaagagcgctgagtcc
catgagaagactggaagtctggtaaaatttttccaattcaatcaagaatcgattatccac
tgtttcagccttggctagaaaaccaagaatagagtttaattgctcctgaaagcggaggtc
gtcagcgcttgcctgtttgcatgcttggtaggctttgtttaagtcagtaatcaaagtatg
agctcttttgatggggtctgtatctgtcatgggaatgcctcctttaatctgggtgccagt
cttacttctggcaactgtgttttgatactgttagtttatcacttttaattctttttttta
ttcaaatctttaattgtcattgaaatgtcttgaattgcgctgagtgaattttatgataaa
atagttgtaagctcatcatgatgttgtagaaaataatccttttaggagttttcaaagact
gtttaggattgggtgtgcttaggctagaccttttctgttattcttttcttaggaggagaa
tccaatgaaacatatgattattcagacgcagaaaacagtctataaagtaaacatcgacga
tatctactatatccaaacacatccaactaaagcccataccgtacagattgttacagaaga
agctagttttaatatgcttcaaaatttaagtaatcttgagaaccaatgtggggaaacctt
gatgagatgtcatcgaaattgtttggttaatcttgataaattaaaatcgattgattttca
agaaagaatcctttttctcggagaagaaggtcaatacgctgtcaagtatgccagacgtcg
ctatagagaaattcgtcaaaaatggttgaaagagggagagtaagaagatgagaatatttg
ttttagaggatgatttttcccaacagactagaattgaaacgacgattgagaaacttttga
aagcacatcatatcattcctagctcttttgaggtatttggcaagccggaccaactgctgg
ctgaagtgcatgagaagggggcccatcagctattctttttggatattgagattcgaaatg
aagagatgaagggactggaagtggctagaaagattcgggatcgggatccttatgccctga
ttgtctttgtgacgactcactcggagtttatgcccctgtcttttcgctaccaagtgtctg
ctttggactacattgataaggccttgtcagcagaggagtttgaatctcggatcgagacag
ccctcctctatgccaatagtcaagatagtaaaagtctggcggaagattgcttttacttta
aatcaaaatttgcccaatttcagtatccttttaaagaggtttactatctcgaaacatcgc
ccagagcccatcgtgttattctctataccaagacagacaggctggaatttacagcgagtt
tagaggaggttttcaagcaggagccccgtctcttgcagtgccaccgctcttttctcatca
atcctgcaaatgtggtgcatttggataagaaagaaaaactgcttttctttcccaatggtg
gaagttgtctaatcgcccgttataaggtcagggaagtgtctgaggccatcaataaattac
actgagctaggagaatttatgaacattgcttggatattgttgtatacacttgttactaat
ggactagaaattgtcatcttctttaaggtggatggaattgatcttactttcgagaggatt
tttaaggcctttcttttgaagatactgttggcctttgtttttgtgatgattagctatata
gtaggaaatgtttacctatcttattttatggaacccttgtacggcataggcttatctttc
ttattattgagagggcttcctaaaaaactccttttcttttatggtctctttccaatgata
ttggtgaatctcttttatagaggagtctcctattttgtgcttccatttttgggacaaggg
caagtatatgatggctactcatttactgggttatgtataataattttcaatttcttcatt
tctctagcttttttgaaatggttggactacgattttactagcttgagaaaggagattctc
gataaagcctttcaaaagtccctgactcagattaactggataatgggtggctactatcta
gtcatggaaagtctgtctttttttgaatatgaacaaagtattcaatcaaagactgttcgc
catctcatcctagtcttttacctactcttttttatgggggttatcaagaaattggatacc
tatttgaaggaaaaactctatgagagattggaacaagagcaggccctgcgctatagagat
atggaacgctatagtcggcatatagaggagctttacaaggaagtacggagctttcgtcat
gattataccaacctcttgactagcttacgtctgggcattgaagaggaggatatggagcag
ataaaagaggtctatggctccgtcttaaaggattccagtcagaaattgcagaacaataaa
tatgacctgggcagattggtaaatattcgtgataaagccctcaaaagtcttctagcaggg
aaatttttaaaagccagagataagaacattgtctttaatgtcgaagttcctgaggagatt
caggtcgaggggatgagtctacttgattttctaaccattgtgtctatcctttgtgacaat
gctattgaagccagtgtggaaggtagtcaacctcatgtttcaatcgcctttttaaaaaat
ggagcacaggagacctttatcatcgaaaactccatcaaagaagagggcatcgatatttct
gaaatcttctcctttggagccagttctaaaggggaggagagaggagttggtctctatacc
gtcatgaagattgtggaaagccatcctaataccagtctaaataccacctgtcaaaatcaa
gtctttcgtcaggtacttactgtgatacatacagaatgatgaaaaataagaccgagagta
cttgtttctcggtcttatttttttatagttgtattggatgatgaagttcttatgtgatgt
aatgagcatatctattaatgttatataataaatcttcccacaatcctccacctgtaattt
ggttgagttcggtagttgttagttcttgaaatgaagttaggttttgtttcttatccatgt
tatgattctcctttttgataagataataaatagttatagagtgttatctgaaaattaatc
agaatgggttaaaattttatctttgaaataatcaaaatatgttttctttgcagttacact
agtgacgcgaccttgtaagccatattggatgagtttactatcctcattagatagttttgc
aagagcggttaatttaaagagattgccttgctctgttctggtaggagtttgatcaattgt
ctgaagttggccgatgatggtaatgccgtgatttctaatcttctccagttttaatcttac
agtttgtcctttatctagtagaggtagatagtcagaagctacgtagtaagtgattagtac
ttctcttgtatctgtgatgatagggaatatttgagcaatttctgtaccagttggaattct
atttttaccttaaaattcgctgttcagatgaacgatacctttacttggagcggttaaggt
attgtttcctaagcgctgcgttgcttgatctagttgtacttttaattctgttaattctgt
taattgattctccacggttagttgttgctgagaagctgtttgtaaaaattgagtgcggag
tacttcaattttggttgctaaactattatcataagttgctacacttccgataccagcttg
ctgaattttgaggcttgcgatagatgattcaagacctgcaatactttgattaatttgaga
taaaaatggctcctctgccgttccttgtgtttgttcttgagaggctataagataacgatt
taaaattgactggtgcggattgccagttggtaagcgagctctgttatttatgatagcatc
tctcagctcttgatattctccaatttgttgttgaacttttgtaatttcttgttcgatggc
tgatgaactgctattggcaagattggcttgatttgaaacttcagtgttagtctttgagat
accgagttcaatatcatgggattgtttagtaaaattcataaaggtattatggtagccaaa
ctcatcctcgccagaaaaaagatcagtcgctttttctaagctttgtttcaaaattccaag
tccttctttttgcttctcaagtctttgtaattgagttgctaaggcagttttctgactctc
ttccattgtttcagagtatttgatgagtaagtcacctttctcaactacttgatttgccac
taaatgattagctaggataggattatcactggtcgactgaatagatgtaatgacacttgt
aggggtgatttccccttgcgatgtaacagtaatttcttttgtggcaacaagggagaaaat
caagatgaaagtaaacagtaatgacagaggtatgattaatactgtcgcatagttatggta
acgtctctgataaaactcgacacttctaaaaagattaggattcatgacattctccttatt
tattgaatagatgatggtagaatccttgcgcttgcattaactcttggtgactaccaactt
caatgattttcccctggtcaagaacaatgacacggttagttcgttcggctatactgagac
gatgggctacaaagagaatggttttattagttagggacataagattatctataacctttt
tctcagtcaagacatcaagaccgctagtagcttcatctagtattaaaacaggagatttag
ttaaaagagcacgagcgagagcgattcgttgcttctgtcctcctgatagaccagctccat
cagagagctgagtttgatagcccataggcattctttcaatgtcttgacggatttcagcta
cttcacaagcttttagaatatcttcttgactaatcatatgattaccgcccaaggttaagt
tttccaaaatagagccattaaagatataggcttgttggggtaggtaattaatatgacggc
gcaagacttttttatcaatgtttttaatatcctgatgattgatggaaatatgccctttgt
agggttcaaagaaattgacaatcattttggctaaagttgttttaccagaaccactaactc
caactaggctaaccttatctccttgtttaatcgtgagattaatatctgttaaggtatctc
gtccaaaaccatacttataagaaaggtcatcaaattcaatatcgcccatcaaaaaatgtg
aatgaacagggttttcttgaacttgaaattcagattcgactagatagacttcgttcaaac
ggttattagcgaccttcgcagattggagtttggtttggaggttgataatattttccatag
gagttgtaaagtaagaaagaagtgtgttaaaggtaatcagctgaccgatagaaattttac
tcgacatgactaattgagcgccaaaccataggataaggatattcagaactaattttgttc
ccctgctttaaactcgtttgtaaaatagaatatttactgagcttaaaggatttttccaaa
taatctacaaattcgctgtctatattttgatagcgattttcttcactcgtgagcgacttt
atagtttcaatcccgttgatatcttcgataatggcagagctaaccatagaattactttgc
atgacatcatggttcattttttcgaaaggcttcataaaagaaaagatgatgaacatgtat
ataggaatggaaataagagaaagaaggaagagattagggttttgtgccagcaagactccc
tctacaagaatcagaatagaaacatccagaaaaagagaaagaatggtagaagccaaggca
tctataatagagttagcatctgtgaaccgtgaaatgatttctcctgtacgacgtgtcgca
aagaaagacatgggaagttcaaaaatatggcgaatataggataaaatcacatcaatactt
aatctctgactcagaacggttaggagataatctctggagaagctcatgacttgttggagg
atataggtgataaccagaccaactgagatgattcctaaagttgatttcatctgatttgga
atgtattcatccaagattccttggagatagtaagaaccacctatattgataatagtgacc
aataagcttgagagaacaatgtaagcaatgagagatttttgtttgaaaatcagaggaagg
aagcttgcttagtagaccattctttttatctttatggggttgatagctgggtttggtagc
tagaaaaatagctactccagtccattcatagaaaaagcgttcttttgacattttagtgat
ttttacagaagggtcaggatcaccaataatcagatagtctttctttgtttgatagacaac
atagtaatgttggagttttccttctttgttaacgtgaacgataaatggataggggacatc
actcatgtcaaagagcgttttatctgcttgaacaggtcttgtttcaaagcccatttcatc
agcggcttttacaatgccaagagcagtcgtcccttctttattggtctttgcaagttctct
caagtgagctagagaaaaatctgaaccatagaatttagcaatcgaggctaaggcagcgac
accacagtctctcgcatctatttgaggaacaaatgtacgtttataagaagtcattggcaa
ttcctttcatatagtggataggtctattatgtcataaaactaagttcatattttatgaaa
tcttgaatagtcattaaaacttcctgaatggtaaaaaagtgattagaaattatttttttt
aaacatttagaggtggcttgaaataaaaaagctaattcaagacgtttcgatgacaattca
agatctggatgaaaaattttaaaaaacgatgatatactaaacttatcaaagttacaacaa
gacaaaaataaaaaaagaaaaaaggagtatttgtcatgaatacaaaaatgatggaacaat
tttctgttatggataatgaaatgcttgataggatagagggaggaatatttggagttgacg
atgctttgttttgggcagggttaggctatgttgcaggtagcattgttgatacagcaattg
atgattttacgaatcaatgccggaaaaatcctcatcagtggttctgtgttcgtgtataga
tatagtagtgttgtattgtataagaatttatataacttaatgacctatgcagtgatagaa
actattcttttgcaaacgagtcgcttattctgttataagtttacgtgctcctagtcacag
ttcttgtgcttgatagaaagaatgacacctataaaaatgcgagatattggctatatcact
cacttattcacctccccgtgatttgtagtagtgataggttttctcactattattataaac
attataaaataaagagtacaacactttttcattctgtgttgtgccttgagtaaaacgaaa
ggaatgaattataacaatggaaaaaattgattatattactttgaatgaagtagaattaga
gacgattagtggtggagatgactgttttattggagatatcggatgtatcggctgggggct
tttgaagagtatcggagggatgataaaacctgctccatatgttcctccagtatgcattcc
aaaaagttcgtggaatcctgcacctccagttccatgttaaaaagttattgtaaacttata
taaaaaatgaataatcgacttgttcgctattttgttgaatcttcgcaactataatataca
tgtgttgttcaggattattttagcttattgcaagagtcgaaaactagaaactaatggctg
gttggaacgttaaaaattcactttctaaccagctaatactgcttcaaataatttctgaac
aagtctaataaataaaacgaataagatagattattaacacagtcttgttcgttttttctc
atatattatttaattaataatattataaaattggaaagcagtagggatgggaagtactac
cacagatttattattaattttatcagtattgtttgaaatccaaaaaaagtatgttaagct
atatttatttggttctttagtttgattgttgttgagtataactatttttgtatagatgaa
aatcttgttattgttcaagatgttttgatgaccattcatgatttgagtaatccaaggtca
aaatgagtgctatactagcagtgtaaagattcttgttcaactaagataaatcacacattt
aggaggaaattttatgaagaaaaaaatacttatcattttcatcttgtatctaatcatgtc
catctttctttatccgcttagggaaagtatttggtatcagctattttataccatagccta
tgtgattgcagttatgatctattttgctttaactaaaaagaaaggagcaaagaaatgaaa
acttttcttgctaaaaaacggaacatcttcctttcatttggggattgaagtattataaaa
agtagagcttaataaagtataaaggggtaagtgtttttgaaatacttacccttttataat
agattccctgcgaaacaaaatatggnnnnnnnnnnnnnnnnnnnnnnnnnnnnnnnnnnn
nnnnnnnnnnnnnnnnnnnnnnnnnnnnnnnnnnnnnnnnnnnnnnnnnnnnnnnnnnnn
nnnnnnnnnnnnnnnnnnnnnnnnnnnnnnnnnnnnnnnnnnnnnnnnnnnnnnnnnnnn
nnnnnnnnnnnnnnnnnnnnnnnnnnnnnnnnnnnnnnnnnnnnnnnnnnnnnnnnnnnn
nnnnnnnnnnnnnnnnnnnnnnnnnnnnnnnnnnnnnnnnnnnnnnnnnnnnnnnnnnnn
nnnnnnnnnnnnnnnnnnnnnnnnnnnnnnnnnnnnnnnnnnnnnnnnnnnnnnnnnnnn
nnnnnnnnnnnnnnnnnnnnnnnnnnnnnnnnnnnnnnnnnnnnnnnnnnnnnnnnnnnn
nnnnnnnnnnnnnnnnnnnnnnnnnnnnnnnnnnnnnnnnnnnnnnnnnnnnnnnnnnnn
nnnnnnnnnnnnnnnnnnnnnnnnnnnnnnnnnnnnnnnnnnnnnnnnnnnnnnnnnnnn
nnnnnnnnnnnnnnnnnnnnnnnnnnnnnnnnnnnnnnnnnnnnnnnnnnnnnnnnnnnn
nnnnnnnnnnnnnnnnnnnnnnnnnnnnnnnnnnnnnnnnnnnnnnnnnnnnnnnnnnnn
nnnnnnnnnnnnnnnnnnnnnnnnnnnnnnnnnnnnnnnnnnnnnnnnnnnnnnnnnnnn
nnnnnnnnnnnnnnnnnnnnnnnnnnnnnnnnnnnnnnnnnnnnnnnnnnnnnnnnnnnn
nnnnnnnnnnnnnnnnnnnnnnnnnnnnnnnnnnnnnnnnnnnnnnnnnnnnnnnnnnnn
nnnnnnnnnnnnnnnnnnnnnnnnnnnnnnnnnnnnnnnnnnnnnnnnnnnnnnnnnnnn
nnnnnnnnnnnnnnnnnnnnnnnnnnnnnnnnnnnnnaggattctagttttgcaggaaat
ctaatgtaatttttgcaattcaagacgtttcgatgactattcaagatctggatgaaaaat
tttaaaaaacgatgatatactaaacttgtcaaagttacaacaagacaaaaattaaaaata
aaaaagagtatttgtcatggatacaaaaattatggaacaatttcatgaaatggatataac
tatgttatctagtattgaaggaggcaagaataattggcaaactaatgtcttagaaggtgg
tggtgctgcttttggtggctgggggctagggacagctatttgtgctgcgagtggtgttgg
agcaccatttatgggagcatgtggatacataggagctaaatttggtgtggatctttgggc
aggagtaacaggggcaacgggtggattttaataaaaggagacttgtatgaatacttattg
taatataaatgaaacaatgctgagtgaggtttatggaggtaattccggaggagcagctgt
agttgctgctttaggttgtgcagcgggtggagtgaaatatgggagacttctaggaccatg
gggcgctgcaataggaggaattggaggagcagtagtttgtggatatttagcctataccgc
tacatcataaaaatgaaagctaaattttatgaaggctatattctttattattctcttcgc
ttttcaaacctatcttatttatctatccataagtatctccgataaaaaacaaaagactat
tgaattaacatcattgaattgttttgtcatattatttctaatctatgataaattaatttt
tctctttattgcctatgtttttttgataatttttatattaaacttgttccgtaactgaaa
agtgatatactatatggatacaaaaatgatgtcacaatttgcagttatggataatgaaat
gcttgcttgcgttgaaggtggagatattgattggggaagaaaaattagttgtgcagcagg
ggttgcatatggcgcaattgatgggtgtgcaacaacggtttgacatttctattgggacca
tttgctataggaataggtgtaactggtgctgcaggtggagctatacttggaggtgtagcc
tatgcagcaatatgttggtggtaattatggattttaaaagttttattattggtttagtag
ttggtatatttggtccttatatggatgacttaattagaaaaatattttcaaaatcttcca
aaaaggatacggatagtactctctaaaaaataaatttctcccctgtatttgctagcttaa
tttacaggggagtttctttaatattgtttcgcctgtcaaaatgatatgtgatagcaggat
gaaaagtctacaaacaagttggtatcaatacaatataaagaggaaagtatgtttttaatg
cttactttttaaattttttaacaattcaagatgtttcgatgacaattcaagatttggatg
aaaaattttaaaaaacaatgatatactaaacttgtcaaagttgcaacgggtgctgctaca
ttatgttaaaaatcgctcttgattgataagttggatttgttaggaaaggagtaaataatt
atggataagaaaaagatagtttcgactataatatgtatagtatttcttgtagtgtcagta
gataatttttttagagacttaaccccgttactgttcattttaaatattattggcctgtct
tgcttttcagtgctaacatacattaacataaaagagatactcttaaatataagtaaatga
tgatttggttagtcctagaaccaatcaacttatgtttatcggcttggcagattttatgtt
tgtcatttgtttgtatagaggtatttcagaaacagaattctatcaacaactaatcgcttg
tataggtgtattctctgcttgtttatcacgcttctgctcatgtggggcttgaagtattat
aaaaagtagctttctatccttttctgacaggatatttgagtagaaggctctattaaattg
ttagtgaaataaatgaatggaggtatttaatatgaaatacagattattttttgttatttt
cttgagtagtgtgttggatattcttttagggacatttttacaaatctctatcgtatctat
tgggtggcttgttctttacagtggtttgtttgaagcaggagttttccttcttgctaataa
aggggtggcggtaaaaatcaaggaagtagatattcgaaatcgctttaaatttatttttgg
aaaaaccttatggtttcaaattcttttgctcatctttttgataatcaaactttatcttgg
tttggatgcgaggttgattttattctatggacatattttcattgtctttaatgccttaat
gtatctattatctagtagtcaggttagccttaaaaaaaacaaactgtcttcttaatctta
cagcagtagagcctgacaaggtgaggtcatagtagggaggatttctatgaaaaagtatca
acttctattcaaaataagtgcagtcttctcttacttatttttcgtatttggtctttctca
gctgacgcttatcgtccaaaactattggcaattttcttctcagataggcaatttattctg
gattcaaaatatcttgagtttactttttattggagtcatgattgtggttcttgttaagac
aggccatggttatctcttccgcattccaagaaaaaaatggctttggtattcgattttgac
agtattagtggtagtgttccagatctcttttaacgttcagacagctaaacatgttcagtc
aactgcggaaggttgggctgtattgattggttatagtgggactaactttgcagagctagg
tatttatatagccctgttctttctggttccactgatggaagaattgatttatagaggatt
actgcaacatgctttctttaagcattcgcgatttggtcttgatttgcttcttccttctat
tttatttgctctccctcatttttcaagcctgcctagtctgttagatatcttcgtctttgc
aacagttggaatcatctttgctggtttgacccgctataccaagagcatttatccatccta
tgcggtgcatgtgatcaataatattgtagcgaccttcccgtttttgctcacttttctaca
tagggtcttggggtaaaaaaacaaaaggcttgcttttcagccatagaggaggtcatcatg
tataaacacttatttttcctagattccaaaactttagatcggttgacaccctatattcta
gtcttggcttctgacaccattgcttttaatgtttttgtgctaacctttgtatctgcggtg
gtttttaatttcctaaattccatgctagctttaatggctatattcataggggctggctat
gtggtcggattttggttgctaaaatggtttgttttggaaaggctagatctaaagaatgac
gtgtaggaagtctgtttgttgaggaggataattttatggagttttttgataaatttcatg
ccttgtgttttggatttttagtactaataattgtcattacagttccttatacgattaacc
atgggggtttttttcaaaatgaatctgcattgattcttgtaagtcttcttgtaacctcgc
tgagtgttgcttatgctagaaagtttgaaatgatttcttttgggatgttaagcaagaaac
aacttttgcttttcattgcaatctttcttctaagtgtacttgagacgctggtttatattc
atttcttcgctgtttcttctggctcaggggtccaacacttggcggaagtcagcagaggaa
tttccctgtctttgattttaactacctcagtttttggccccatccaggaggaactcattt
tcagaggacttcttcaaggtgcggtttttgacaattcttggttagggcttgtgctaactt
cctctctcttttctttcatgcatggaccttctaatgtcccttcgtttattttttatctac
ttgggggtttgttgctgggctttgcttataaaaagagtcaaaacctatgggtttctactc
tagtccatatgctttacaacagttggccactcttatattatttataa
