# Supplementary material for: Genomic analyses of pneumococci reveal a wide diversity of bacteriocins – including pneumocyclicin, a novel circular bacteriocin
Source: BMC Genomics. 2015 Jul 28;16(1):554. doi: 10.1186/s12864-015-1729-4 (PMC4517551; doi:10.1186/s12864-015-1729-4)
Supplement: Additional file 9: — Sequence and annotation files for blp cassette prototypes. [file 12864_2015_1729_MOESM9_ESM.zip › blp_prototype24d_18C2_annotation.embl]

FT   source          1..13727
FT                   /organism="Streptococcus pneumoniae"
FT                   /mol_type="genomic DNA"
FT                   /strain="18C/2"
FT   CDS             complement(1..330)
FT                   /gene="blpT"
FT                   /inference="ab initio prediction:Prodigal:2.60"
FT                   /codon_start=1
FT                   /transl_table=11
FT                   /product="hypothetical protein"
FT                   /colour=10
FT   CDS             605..943
FT                   /gene="blpS"
FT                   /gene_synonym="spiR1"
FT                   /inference="ab initio prediction:Prodigal:2.60"
FT                   /codon_start=1
FT                   /transl_table=11
FT                   /product="LytTR DNA-binding domain protein"
FT                   /colour=9
FT   CDS             948..1685
FT                   /gene="blpR"
FT                   /gene_synonym="spiR2"
FT                   /inference="ab initio prediction:Prodigal:2.60"
FT                   /codon_start=1
FT                   /transl_table=11
FT                   /product="response regulator"
FT                   /colour=9
FT   CDS             1699..3039
FT                   /gene="blpH"
FT                   /gene_synonym="spiH"
FT                   /inference="ab initio prediction:Prodigal:2.60"
FT                   /codon_start=1
FT                   /transl_table=11
FT                   /product="histidine kinase"
FT                   /colour=9
FT   CDS             complement(3110..3238)
FT                   /gene="blpC"
FT                   /gene_synonym="spiP"
FT                   /inference="ab initio prediction:Prodigal:2.60"
FT                   /codon_start=1
FT                   /transl_table=11
FT                   /product="peptide pheromone"
FT                   /colour=9
FT   CDS             complement(3670..4665)
FT                   /gene="blpB"
FT                   /gene_synonym="spiD"
FT                   /inference="ab initio prediction:Prodigal:2.60"
FT                   /codon_start=1
FT                   /transl_table=11
FT                   /product="bacteriocin secretion accessory protein"
FT                   /colour=3
FT   CDS             complement(4676..5587)
FT                   /gene="blpA ORF3"
FT                   /gene_synonym="spiBC"
FT                   /inference="ab initio prediction:Prodigal:2.60"
FT                   /codon_start=1
FT                   /transl_table=11
FT                   /product="ABC transporter; ATPase domain and partial
FT                   transmembrane region"
FT                   /colour=3
FT   CDS             complement(5577..6302)
FT                   /gene="blpA ORF2"
FT                   /gene_synonym="spiB"
FT                   /inference="ab initio prediction:Prodigal:2.60"
FT                   /codon_start=1
FT                   /transl_table=11
FT                   /product="ABC transporter; partial transmembrane region"
FT                   /colour=3
FT   CDS             complement(6247..6834)
FT                   /gene="blpA ORF1"
FT                   /gene_synonym="spiA"
FT                   /inference="ab initio prediction:Prodigal:2.60"
FT                   /codon_start=1
FT                   /transl_table=11
FT                   /product="ABC transporter; C39 protease domain"
FT                   /colour=3
FT   CDS             7116..7319
FT                   /gene="blpQ"
FT                   /gene_synonym="pncR"
FT                   /inference="ab initio prediction:Prodigal:2.60"
FT                   /codon_start=1
FT                   /transl_table=11
FT                   /product="class II bacteriocin precursor"
FT                   /colour=7
FT   CDS             7637..7840
FT                   /gene="pncT"
FT                   /inference="ab initio prediction:Prodigal:2.60"
FT                   /codon_start=1
FT                   /transl_table=11
FT                   /product="class II bacteriocin precursor"
FT                   /colour=7
FT   CDS             8414..8578
FT                   /gene="pncG"
FT                   /inference="ab initio prediction:Prodigal:2.60"
FT                   /codon_start=1
FT                   /transl_table=11
FT                   /product="membrane protein with putative function in
FT                   immunity"
FT                   /colour=4
FT   mobile_element  8701..9662
FT                   /gene="ISSpn7"
FT                   /inference="identification by IS Finder
FT                   (https://www-is.biotoul.fr/)"
FT                   /colour=12
FT   CDS             9797..10051
FT                   /gene="blpM"
FT                   /gene_synonym="pncI"
FT                   /inference="ab initio prediction:Prodigal:2.60"
FT                   /codon_start=1
FT                   /transl_table=11
FT                   /product="class II bacteriocin precursor"
FT                   /colour=7
FT   CDS             10067..10270
FT                   /gene="blpN"
FT                   /gene_synonym="pncJ"
FT                   /inference="ab initio prediction:Prodigal:2.60"
FT                   /codon_start=1
FT                   /transl_table=11
FT                   /product="class II bacteriocin precursor"
FT                   /colour=7
FT   CDS             10289..10498
FT                   /gene="blpP"
FT                   /gene_synonym="pncK"
FT                   /inference="predicted by Prodigal with different settings"
FT                   /inference="indirect experimental evidence for function in
FT                   immunity (Dawid et al., 2007)"
FT                   /codon_start=1
FT                   /transl_table=11
FT                   /product="membrane protein with function in immunity"
FT                   /colour=4
FT   CDS             10514..10663
FT                   /gene="blpO"
FT                   /gene_synonym="pncV"
FT                   /inference="ab initio prediction:Prodigal:2.60"
FT                   /codon_start=1
FT                   /transl_table=11
FT                   /product="class II bacteriocin precursor"
FT                   /colour=7
FT   CDS             11221..11400
FT                   /gene="pncM"
FT                   /inference="predicted by Prodigal in other strains"
FT                   /codon_start=1
FT                   /transl_table=11
FT                   /product="membrane protein with putative function in
FT                   immunity"
FT                   /colour=4
FT   CDS             11672..12055
FT                   /gene="blpX"
FT                   /gene_synonym="pncN"
FT                   /inference="ab initio prediction:Prodigal:2.60"
FT                   /codon_start=1
FT                   /transl_table=11
FT                   /product="membrane protein with putative function in
FT                   immunity"
FT                   /colour=4
FT   CDS             12107..12796
FT                   /gene="blpY"
FT                   /gene_synonym="pncO"
FT                   /inference="ab initio prediction:Prodigal:2.60"
FT                   /codon_start=1
FT                   /transl_table=11
FT                   /product="CAAX amino terminal protease"
FT                   /colour=2
FT   CDS             12838..13086
FT                   /gene="blpZ"
FT                   /gene_synonym="pncQ"
FT                   /inference="ab initio prediction:Prodigal:2.60"
FT                   /codon_start=1
FT                   /transl_table=11
FT                   /product="membrane protein with putative function in
FT                   immunity"
FT                   /colour=4
FT   CDS             13116..13727
FT                   /gene="pncP"
FT                   /gene_synonym="SP0547"
FT                   /inference="ab initio prediction:Prodigal:2.60"
FT                   /codon_start=1
FT                   /transl_table=11
FT                   /product="CAAX amino terminal protease"
FT                   /colour=2
SQ   Sequence 13727 BP; 3809 A; 1970 C; 2599 G; 4437 T; 912 other;
     ctagtttgct ctttgatttt cattgagtat taacttggtc ttgacttggt caaagtggaa        60
     gcggtcatag gcccgccaag cggcgcgagt tggagcatct ggatcaagag cgctgagtcc       120
     catgagaaga ctggaagtct ggtaaaattt ttccaattca atcaagaatc gattatccac       180
     tgtttcagcc ttggctagaa aaccaagaat agagtttaat tgctcctgaa agcggaggtc       240
     gtcagcgctt gcctgtttgc atgcttggta ggctttgttt aagtcagtaa tcaaagtatg       300
     agctcttttg atggggtctg tatctgtcat gggaatgcct cctttaatct gggtgccagt       360
     cttacttctg gcaactgtgt tttgatactg ttagtttatc acttttaatt ctttttttta       420
     ttcaaatctt taattgtcat tgaaatgtct tgaattgcgc tgagtgaatt ttatgataaa       480
     atagttgtaa gctcatcatg atgttgtaga aaataatcct tttaggagtt ttcaaagact       540
     gtttaggatt gggtgtgctt aggctagacc ttttctgtta ttcttttctt aggaggagaa       600
     tccaatgaaa catatgatta ttcagacgca gaaaacagtc tataaagtaa acatcgacga       660
     tatctactat atccaaacac atccaactaa agcccatacc gtacagattg ttacagaaga       720
     agctagtttt aatatgcttc aaaatttaag taatcttgag aaccaatgtg gggaaacctt       780
     gatgagatgt catcgaaatt gtttggttaa tcttgataaa ttaaaatcga ttgattttca       840
     agaaagaatc ctttttctcg gagaagaagg tcaatacgct gtcaagtatg ccagacgtcg       900
     ctatagagaa attcgtcaaa aatggttgaa agagggagag taagaagatg agaatatttg       960
     ttttagagga tgatttttcc caacagacta gaattgaaac gacgattgag aaacttttga      1020
     aagcacatca tatcattcct agctcttttg aggtatttgg caagccggac caactgctgg      1080
     ctgaagtgca tgagaagggg gcccatcagc tattcttttt ggatattgag attcgaaatg      1140
     aagagatgaa gggactggaa gtggctagaa agattcggga tcgggatcct tatgccctga      1200
     ttgtctttgt gacgactcac tcggagttta tgcccctgtc ttttcgctac caagtgtctg      1260
     ctttggacta cattgataag gccttgtcag cagaggagtt tgaatctcgg atcgagacag      1320
     ccctcctcta tgccaatagt caagatagta aaagtctggc ggaagattgc ttttacttta      1380
     aatcaaaatt tgcccaattt cagtatcctt ttaaagaggt ttactatctc gaaacatcgc      1440
     ccagagccca tcgtgttatt ctctatacca agacagacag gctggaattt acagcgagtt      1500
     tagaggaggt tttcaagcag gagccccgtc tcttgcagtg ccaccgctct tttctcatca      1560
     atcctgcaaa tgtggtgcat ttggataaga aagaaaaact gcttttcttt cccaatggtg      1620
     gaagttgtct aatcgcccgt tataaggtca gggaagtgtc tgaggccatc aataaattac      1680
     actgagctag gagaatttat gaacattgct tggatattgt tgtatacact tgttactaat      1740
     ggactagaaa ttgtcatctt ctttaaggtg gatggaattg atcttacttt cgagaggatt      1800
     tttaaggcct ttcttttgaa gatactgttg gcctttgttt ttgtgatgat tagctatata      1860
     gtaggaaatg tttacctatc ttattttatg gaacccttgt acggcatagg cttatctttc      1920
     ttattattga gagggcttcc taaaaaactc cttttctttt atggtctctt tccaatgata      1980
     ttggtgaatc tcttttatag aggagtctcc tattttgtgc ttccattttt gggacaaggg      2040
     caagtatatg atggctactc atttactggg ttatgtataa taattttcaa tttcttcatt      2100
     tctctagctt ttttgaaatg gttggactac gattttacta gcttgagaaa ggagattctc      2160
     gataaagcct ttcaaaagtc cctgactcag attaactgga taatgggtgg ctactatcta      2220
     gtcatggaaa gtctgtcttt ttttgaatat gaacaaagta ttcaatcaaa gactgttcgc      2280
     catctcatcc tagtctttta cctactcttt tttatggggg ttatcaagaa attggatacc      2340
     tatttgaagg aaaaactcta tgagagattg gaacaagagc aggccctgcg ctatagagat      2400
     atggaacgct atagtcggca tatagaggag ctttacaagg aagtacggag ctttcgtcat      2460
     gattatacca acctcttgac tagcttacgt ctgggcattg aagaggagga tatggagcag      2520
     ataaaagagg tctatggctc cgtcttaaag gattccagtc agaaattgca gaacaataaa      2580
     tatgacctgg gcagattggt aaatattcgt gataaagccc tcaaaagtct tctagcaggg      2640
     aaatttttaa aagccagaga taagaacatt gtctttaatg tcgaagttcc tgaggagatt      2700
     caggtcgagg ggatgagtct acttgatttt ctaaccattg tgtctatcct ttgtgacaat      2760
     gctattgaag ccagtgtgga aggtagtcaa cctcatgttt caatcgcctt tttaaaaaat      2820
     ggagcacagg agacctttat catcgaaaac tccatcaaag aagagggcat cgatatttct      2880
     gaaatcttct cctttggagc cagttctaaa ggggaggaga gaggagttgg tctctatacc      2940
     gtcatgaaga ttgtggaaag ccatcctaat accagtctaa ataccacctg tcaaaatcaa      3000
     gtctttcgtc aggtacttac tgtgatacat acagaatgat gaaaaataag accgagagta      3060
     cttgtttctc ggtcttattt ttttatagtt gtattggatg atgaagttct tatgtgatgt      3120
     aatgagcata tctattaatg ttatataata aatcttccca caatcctcca cctgtaattt      3180
     ggttgagttc ggtagttgtt agttcttgaa atgaagttag gttttgtttc ttatccatgt      3240
     tatgattctc ctttttgata agataataaa tagttataga gtgttatctg aaaattaatc      3300
     agaatgggtt aaaattttat ctttgaaata atcaaaatat gttttctttg cagttacact      3360
     agtgacgcga ccttgtaagc catattggat gagtttacta tcctcattag atagttttgc      3420
     aagagcggtt aatttaaaga gattgccttg ctctgttctg gtaggagttt gatcaattgt      3480
     ctgaagttgg ccgatgatgg taatgccgtg atttctaatc ttctccagtt ttaatcttac      3540
     agtttgtcct ttatctagta gaggtagata gtcagaagct acgtagtaag tgattagtac      3600
     ttctcttgta tctgtgatga tagggaatat ttgagcaatt tctgtaccag ttggaattct      3660
     atttttacct taaaattcgc tgttcagatg aacgatacct ttacttggag cggttaaggt      3720
     attgtttcct aagcgctgcg ttgcttgatc tagttgtact tttaattctg ttaattctgt      3780
     taattgattc tccacggtta gttgttgctg agaagctgtt tgtaaaaatt gagtgcggag      3840
     tacttcaatt ttggttgcta aactattatc ataagttgct acacttccga taccagcttg      3900
     ctgaattttg aggcttgcga tagatgattc aagacctgca atactttgat taatttgaga      3960
     taaaaatggc tcctctgccg ttccttgtgt ttgttcttga gaggctataa gataacgatt      4020
     taaaattgac tggtgcggat tgccagttgg taagcgagct ctgttattta tgatagcatc      4080
     tctcagctct tgatattctc caatttgttg ttgaactttt gtaatttctt gttcgatggc      4140
     tgatgaactg ctattggcaa gattggcttg atttgaaact tcagtgttag tctttgagat      4200
     accgagttca atatcatggg attgtttagt aaaattcata aaggtattat ggtagccaaa      4260
     ctcatcctcg ccagaaaaaa gatcagtcgc tttttctaag ctttgtttca aaattccaag      4320
     tccttctttt tgcttctcaa gtctttgtaa ttgagttgct aaggcagttt tctgactctc      4380
     ttccattgtt tcagagtatt tgatgagtaa gtcacctttc tcaactactt gatttgccac      4440
     taaatgatta gctaggatag gattatcact ggtcgactga atagatgtaa tgacacttgt      4500
     aggggtgatt tccccttgcg atgtaacagt aatttctttt gtggcaacaa gggagaaaat      4560
     caagatgaaa gtaaacagta atgacagagg tatgattaat actgtcgcat agttatggta      4620
     acgtctctga taaaactcga cacttctaaa aagattagga ttcatgacat tctccttatt      4680
     tattgaatag atgatggtag aatccttgcg cttgcattaa ctcttggtga ctaccaactt      4740
     caatgatttt cccctggtca agaacaatga cacggttagt tcgttcggct atactgagac      4800
     gatgggctac aaagagaatg gttttattag ttagggacat aagattatct ataacctttt      4860
     tctcagtcaa gacatcaaga ccgctagtag cttcatctag tattaaaaca ggagatttag      4920
     ttaaaagagc acgagcgaga gcgattcgtt gcttctgtcc tcctgataga ccagctccat      4980
     cagagagctg agtttgatag cccataggca ttctttcaat gtcttgacgg atttcagcta      5040
     cttcacaagc ttttagaata tcttcttgac taatcatatg attaccgccc aaggttaagt      5100
     tttccaaaat agagccatta aagatatagg cttgttgggg taggtaatta atatgacggc      5160
     gcaagacttt tttatcaatg tttttaatat cctgatgatt gatggaaata tgccctttgt      5220
     agggttcaaa gaaattgaca atcattttgg ctaaagttgt tttaccagaa ccactaactc      5280
     caactaggct aaccttatct ccttgtttaa tcgtgagatt aatatctgtt aaggtatctc      5340
     gtccaaaacc atacttataa gaaaggtcat caaattcaat atcgcccatc aaaaaatgtg      5400
     aatgaacagg gttttcttga acttgaaatt cagattcgac tagatagact tcgttcaaac      5460
     ggttattagc gaccttcgca gattggagtt tggtttggag gttgataata ttttccatag      5520
     gagttgtaaa gtaagaaaga agtgtgttaa aggtaatcag ctgaccgata gaaattttac      5580
     tcgacatgac taattgagcg ccaaaccata ggataaggat attcagaact aattttgttc      5640
     ccctgcttta aactcgtttg taaaatagaa tatttactga gcttaaagga tttttccaaa      5700
     taatctacaa attcgctgtc tatattttga tagcgatttt cttcactcgt gagcgacttt      5760
     atagtttcaa tcccgttgat atcttcgata atggcagagc taaccataga attactttgc      5820
     atgacatcat ggttcatttt ttcgaaaggc ttcataaaag aaaagatgat gaacatgtat      5880
     ataggaatgg aaataagaga aagaaggaag agattagggt tttgtgccag caagactccc      5940
     tctacaagaa tcagaataga aacatccaga aaaagagaaa gaatggtaga agccaaggca      6000
     tctataatag agttagcatc tgtgaaccgt gaaatgattt ctcctgtacg acgtgtcgca      6060
     aagaaagaca tgggaagttc aaaaatatgg cgaatatagg ataaaatcac atcaatactt      6120
     aatctctgac tcagaacggt taggagataa tctctggaga agctcatgac ttgttggagg      6180
     atataggtga taaccagacc aactgagatg attcctaaag ttgatttcat ctgatttgga      6240
     atgtattcat ccaagattcc ttggagatag taagaaccac ctatattgat aatagtgacc      6300
     aataagcttg agagaacaat gtaagcaatg agagattttt gtttgaaaat cagaggaagg      6360
     aagcttgctt agtagaccat tctttttatc tttatggggt tgatagctgg gtttggtagc      6420
     tagaaaaata gctactccag tccattcata gaaaaagcgt tcttttgaca ttttagtgat      6480
     ttttacagaa gggtcaggat caccaataat cagatagtct ttctttgttt gatagacaac      6540
     atagtaatgt tggagttttc cttctttgtt aacgtgaacg ataaatggat aggggacatc      6600
     actcatgtca aagagcgttt tatctgcttg aacaggtctt gtttcaaagc ccatttcatc      6660
     agcggctttt acaatgccaa gagcagtcgt cccttcttta ttggtctttg caagttctct      6720
     caagtgagct agagaaaaat ctgaaccata gaatttagca atcgaggcta aggcagcgac      6780
     accacagtct ctcgcatcta tttgaggaac aaatgtacgt ttataagaag tcattggcaa      6840
     ttcctttcat atagtggata ggtctattat gtcataaaac taagttcata ttttatgaaa      6900
     tcttgaatag tcattaaaac ttcctgaatg gtaaaaaagt gattagaaat tatttttttt      6960
     aaacatttag aggtggcttg aaataaaaaa gctaattcaa gacgtttcga tgacaattca      7020
     agatctggat gaaaaatttt aaaaaacgat gatatactaa acttatcaaa gttacaacaa      7080
     gacaaaaata aaaaaagaaa aaaggagtat ttgtcatgaa tacaaaaatg atggaacaat      7140
     tttctgttat ggataatgaa atgcttgata ggatagaggg aggaatattt ggagttgacg      7200
     atgctttgtt ttgggcaggg ttaggctatg ttgcaggtag cattgttgat acagcaattg      7260
     atgattttac gaatcaatgc cggaaaaatc ctcatcagtg gttctgtgtt cgtgtataga      7320
     tatagtagtg ttgtattgta taagaattta tataacttaa tgacctatgc agtgatagaa      7380
     actattcttt tgcaaacgag tcgcttattc tgttataagt ttacgtgctc ctagtcacag      7440
     ttcttgtgct tgatagaaag aatgacacct ataaaaatgc gagatattgg ctatatcact      7500
     cacttattca cctccccgtg atttgtagta gtgataggtt ttctcactat tattataaac      7560
     attataaaat aaagagtaca acactttttc attctgtgtt gtgccttgag taaaacgaaa      7620
     ggaatgaatt ataacaatgg aaaaaattga ttatattact ttgaatgaag tagaattaga      7680
     gacgattagt ggtggagatg actgttttat tggagatatc ggatgtatcg gctgggggct      7740
     tttgaagagt atcggaggga tgataaaacc tgctccatat gttcctccag tatgcattcc      7800
     aaaaagttcg tggaatcctg cacctccagt tccatgttaa aaagttattg taaacttata      7860
     taaaaaatga ataatcgact tgttcgctat tttgttgaat cttcgcaact ataatataca      7920
     tgtgttgttc aggattattt tagcttattg caagagtcga aaactagaaa ctaatggctg      7980
     gttggaacgt taaaaattca ctttctaacc agctaatact gcttcaaata atttctgaac      8040
     aagtctaata aataaaacga ataagataga ttattaacac agtcttgttc gttttttctc      8100
     atatattatt taattaataa tattataaaa ttggaaagca gtagggatgg gaagtactac      8160
     cacagattta ttattaattt tatcagtatt gtttgaaatc caaaaaaagt atgttaagct      8220
     atatttattt ggttctttag tttgattgtt gttgagtata actatttttg tatagatgaa      8280
     aatcttgtta ttgttcaaga tgttttgatg accattcatg atttgagtaa tccaaggtca      8340
     aaatgagtgc tatactagca gtgtaaagat tcttgttcaa ctaagataaa tcacacattt      8400
     aggaggaaat tttatgaaga aaaaaatact tatcattttc atcttgtatc taatcatgtc      8460
     catctttctt tatccgctta gggaaagtat ttggtatcag ctattttata ccatagccta      8520
     tgtgattgca gttatgatct attttgcttt aactaaaaag aaaggagcaa agaaatgaaa      8580
     acttttcttg ctaaaaaacg gaacatcttc ctttcatttg gggattgaag tattataaaa      8640
     agtagagctt aataaagtat aaaggggtaa gtgtttttga aatacttacc cttttataat      8700
     agattccctg cgaaacaaaa tatggnnnnn nnnnnnnnnn nnnnnnnnnn nnnnnnnnnn      8760
     nnnnnnnnnn nnnnnnnnnn nnnnnnnnnn nnnnnnnnnn nnnnnnnnnn nnnnnnnnnn      8820
     nnnnnnnnnn nnnnnnnnnn nnnnnnnnnn nnnnnnnnnn nnnnnnnnnn nnnnnnnnnn      8880
     nnnnnnnnnn nnnnnnnnnn nnnnnnnnnn nnnnnnnnnn nnnnnnnnnn nnnnnnnnnn      8940
     nnnnnnnnnn nnnnnnnnnn nnnnnnnnnn nnnnnnnnnn nnnnnnnnnn nnnnnnnnnn      9000
     nnnnnnnnnn nnnnnnnnnn nnnnnnnnnn nnnnnnnnnn nnnnnnnnnn nnnnnnnnnn      9060
     nnnnnnnnnn nnnnnnnnnn nnnnnnnnnn nnnnnnnnnn nnnnnnnnnn nnnnnnnnnn      9120
     nnnnnnnnnn nnnnnnnnnn nnnnnnnnnn nnnnnnnnnn nnnnnnnnnn nnnnnnnnnn      9180
     nnnnnnnnnn nnnnnnnnnn nnnnnnnnnn nnnnnnnnnn nnnnnnnnnn nnnnnnnnnn      9240
     nnnnnnnnnn nnnnnnnnnn nnnnnnnnnn nnnnnnnnnn nnnnnnnnnn nnnnnnnnnn      9300
     nnnnnnnnnn nnnnnnnnnn nnnnnnnnnn nnnnnnnnnn nnnnnnnnnn nnnnnnnnnn      9360
     nnnnnnnnnn nnnnnnnnnn nnnnnnnnnn nnnnnnnnnn nnnnnnnnnn nnnnnnnnnn      9420
     nnnnnnnnnn nnnnnnnnnn nnnnnnnnnn nnnnnnnnnn nnnnnnnnnn nnnnnnnnnn      9480
     nnnnnnnnnn nnnnnnnnnn nnnnnnnnnn nnnnnnnnnn nnnnnnnnnn nnnnnnnnnn      9540
     nnnnnnnnnn nnnnnnnnnn nnnnnnnnnn nnnnnnnnnn nnnnnnnnnn nnnnnnnnnn      9600
     nnnnnnnnnn nnnnnnnnnn nnnnnnnnnn nnnnnnnagg attctagttt tgcaggaaat      9660
     ctaatgtaat ttttgcaatt caagacgttt cgatgactat tcaagatctg gatgaaaaat      9720
     tttaaaaaac gatgatatac taaacttgtc aaagttacaa caagacaaaa attaaaaata      9780
     aaaaagagta tttgtcatgg atacaaaaat tatggaacaa tttcatgaaa tggatataac      9840
     tatgttatct agtattgaag gaggcaagaa taattggcaa actaatgtct tagaaggtgg      9900
     tggtgctgct tttggtggct gggggctagg gacagctatt tgtgctgcga gtggtgttgg      9960
     agcaccattt atgggagcat gtggatacat aggagctaaa tttggtgtgg atctttgggc     10020
     aggagtaaca ggggcaacgg gtggatttta ataaaaggag acttgtatga atacttattg     10080
     taatataaat gaaacaatgc tgagtgaggt ttatggaggt aattccggag gagcagctgt     10140
     agttgctgct ttaggttgtg cagcgggtgg agtgaaatat gggagacttc taggaccatg     10200
     gggcgctgca ataggaggaa ttggaggagc agtagtttgt ggatatttag cctataccgc     10260
     tacatcataa aaatgaaagc taaattttat gaaggctata ttctttatta ttctcttcgc     10320
     ttttcaaacc tatcttattt atctatccat aagtatctcc gataaaaaac aaaagactat     10380
     tgaattaaca tcattgaatt gttttgtcat attatttcta atctatgata aattaatttt     10440
     tctctttatt gcctatgttt ttttgataat ttttatatta aacttgttcc gtaactgaaa     10500
     agtgatatac tatatggata caaaaatgat gtcacaattt gcagttatgg ataatgaaat     10560
     gcttgcttgc gttgaaggtg gagatattga ttggggaaga aaaattagtt gtgcagcagg     10620
     ggttgcatat ggcgcaattg atgggtgtgc aacaacggtt tgacatttct attgggacca     10680
     tttgctatag gaataggtgt aactggtgct gcaggtggag ctatacttgg aggtgtagcc     10740
     tatgcagcaa tatgttggtg gtaattatgg attttaaaag ttttattatt ggtttagtag     10800
     ttggtatatt tggtccttat atggatgact taattagaaa aatattttca aaatcttcca     10860
     aaaaggatac ggatagtact ctctaaaaaa taaatttctc ccctgtattt gctagcttaa     10920
     tttacagggg agtttcttta atattgtttc gcctgtcaaa atgatatgtg atagcaggat     10980
     gaaaagtcta caaacaagtt ggtatcaata caatataaag aggaaagtat gtttttaatg     11040
     cttacttttt aaatttttta acaattcaag atgtttcgat gacaattcaa gatttggatg     11100
     aaaaatttta aaaaacaatg atatactaaa cttgtcaaag ttgcaacggg tgctgctaca     11160
     ttatgttaaa aatcgctctt gattgataag ttggatttgt taggaaagga gtaaataatt     11220
     atggataaga aaaagatagt ttcgactata atatgtatag tatttcttgt agtgtcagta     11280
     gataattttt ttagagactt aaccccgtta ctgttcattt taaatattat tggcctgtct     11340
     tgcttttcag tgctaacata cattaacata aaagagatac tcttaaatat aagtaaatga     11400
     tgatttggtt agtcctagaa ccaatcaact tatgtttatc ggcttggcag attttatgtt     11460
     tgtcatttgt ttgtatagag gtatttcaga aacagaattc tatcaacaac taatcgcttg     11520
     tataggtgta ttctctgctt gtttatcacg cttctgctca tgtggggctt gaagtattat     11580
     aaaaagtagc tttctatcct tttctgacag gatatttgag tagaaggctc tattaaattg     11640
     ttagtgaaat aaatgaatgg aggtatttaa tatgaaatac agattatttt ttgttatttt     11700
     cttgagtagt gtgttggata ttcttttagg gacattttta caaatctcta tcgtatctat     11760
     tgggtggctt gttctttaca gtggtttgtt tgaagcagga gttttccttc ttgctaataa     11820
     aggggtggcg gtaaaaatca aggaagtaga tattcgaaat cgctttaaat ttatttttgg     11880
     aaaaacctta tggtttcaaa ttcttttgct catctttttg ataatcaaac tttatcttgg     11940
     tttggatgcg aggttgattt tattctatgg acatattttc attgtcttta atgccttaat     12000
     gtatctatta tctagtagtc aggttagcct taaaaaaaac aaactgtctt cttaatctta     12060
     cagcagtaga gcctgacaag gtgaggtcat agtagggagg atttctatga aaaagtatca     12120
     acttctattc aaaataagtg cagtcttctc ttacttattt ttcgtatttg gtctttctca     12180
     gctgacgctt atcgtccaaa actattggca attttcttct cagataggca atttattctg     12240
     gattcaaaat atcttgagtt tactttttat tggagtcatg attgtggttc ttgttaagac     12300
     aggccatggt tatctcttcc gcattccaag aaaaaaatgg ctttggtatt cgattttgac     12360
     agtattagtg gtagtgttcc agatctcttt taacgttcag acagctaaac atgttcagtc     12420
     aactgcggaa ggttgggctg tattgattgg ttatagtggg actaactttg cagagctagg     12480
     tatttatata gccctgttct ttctggttcc actgatggaa gaattgattt atagaggatt     12540
     actgcaacat gctttcttta agcattcgcg atttggtctt gatttgcttc ttccttctat     12600
     tttatttgct ctccctcatt tttcaagcct gcctagtctg ttagatatct tcgtctttgc     12660
     aacagttgga atcatctttg ctggtttgac ccgctatacc aagagcattt atccatccta     12720
     tgcggtgcat gtgatcaata atattgtagc gaccttcccg tttttgctca cttttctaca     12780
     tagggtcttg gggtaaaaaa acaaaaggct tgcttttcag ccatagagga ggtcatcatg     12840
     tataaacact tatttttcct agattccaaa actttagatc ggttgacacc ctatattcta     12900
     gtcttggctt ctgacaccat tgcttttaat gtttttgtgc taacctttgt atctgcggtg     12960
     gtttttaatt tcctaaattc catgctagct ttaatggcta tattcatagg ggctggctat     13020
     gtggtcggat tttggttgct aaaatggttt gttttggaaa ggctagatct aaagaatgac     13080
     gtgtaggaag tctgtttgtt gaggaggata attttatgga gttttttgat aaatttcatg     13140
     ccttgtgttt tggattttta gtactaataa ttgtcattac agttccttat acgattaacc     13200
     atgggggttt ttttcaaaat gaatctgcat tgattcttgt aagtcttctt gtaacctcgc     13260
     tgagtgttgc ttatgctaga aagtttgaaa tgatttcttt tgggatgtta agcaagaaac     13320
     aacttttgct tttcattgca atctttcttc taagtgtact tgagacgctg gtttatattc     13380
     atttcttcgc tgtttcttct ggctcagggg tccaacactt ggcggaagtc agcagaggaa     13440
     tttccctgtc tttgatttta actacctcag tttttggccc catccaggag gaactcattt     13500
     tcagaggact tcttcaaggt gcggtttttg acaattcttg gttagggctt gtgctaactt     13560
     cctctctctt ttctttcatg catggacctt ctaatgtccc ttcgtttatt ttttatctac     13620
     ttgggggttt gttgctgggc tttgcttata aaaagagtca aaacctatgg gtttctactc     13680
     tagtccatat gctttacaac agttggccac tcttatatta tttataa                   13727
//
