# Supplementary material for: Genomic analyses of pneumococci reveal a wide diversity of bacteriocins – including pneumocyclicin, a novel circular bacteriocin
Source: BMC Genomics. 2015 Jul 28;16(1):554. doi: 10.1186/s12864-015-1729-4 (PMC4517551; doi:10.1186/s12864-015-1729-4)
Supplement: Additional file 9: — Sequence and annotation files for blp cassette prototypes. [file 12864_2015_1729_MOESM9_ESM.zip › blp_prototype24e_GA07643.fasta]

>blp_cassette_prototype24e_GA07643
ctagtttgctctttgattttcattgagtattaacttggtcttgacttggtcaaagtggaa
gcggtcataggcccgccaagcggcgcgagttggagcatctggatcaagagcgctgagtcc
catgagaagactggaagtctggtaaaatttttctagttcaatcaagaatcgattatccac
tgtttcagccttggctagaaaaccaagaatagagtttaattgctcctgaaagcggacgtc
gtcagcgcttgcctgtttgcatgcttggtaggctttgtttaagtcagtaatcaaagtatg
agctcttttgatggggtctgtatctgtcatgggaatgcctcctttaatctgggtgccagt
cttacttctggcaactgtgttttgatactgttagtttatcacttttaattcttttttttt
attcaaatctttaattgtcattgaaatgtcttgaattgcgctgagtgaattttatgataa
aatagttgtaagctcatcatgatgttgtagaaaataatccttttaggagttttcaaagac
tgtttaggattgggtgtgcttgggctagaccttttctgttattcttttcttaggaggaga
atccaatgaaatatatgattattcagacgcagaaaacagtctataaagtaaacatcgacg
atatctactatatccaaacacatccaactaaagcccataccgtacagattgttacagaag
aagctagttttaatatgcttcaaaatttaagtaatcttgagaaccaatgtggggaaacct
tgatgagatgtcatcgaaattgtttggttaatcttgataaattaaaatcgattgattttc
aagaaagaatcctttttctcggagaagaaggtcaatacgctgtcaagtatgccagacgtc
gctatagagaaattcgtcaaaaatggttgaaagagggagagtaagaagatgagaatattt
gttttagaagatgatttttcccaacagactagaattgaaacgacgattgagaaacttttg
aaagcacatcatatcattcctagctcttttgaggtatttggcaagccggaccaactgctg
gcagaggtgcatgagaagggggcccatcagctattctttttggatattgagattcgaaat
gaagagatgaagggactggaagtggctagaaagattcgggatcgggatccgtatgccctg
attgtctttgtgacgactcactcggagtttatgcccctgtcctttcgctaccaagtgtct
gctctggactatattgataaggccctttcggcagaggagtttgaatctcgtatcgagaca
gccctcctctatgccaatggtcaagacagtaaaagtctagcggaagattgcttttacttt
aaatcaaaatttgctcaattccagtatccttttaaagaggtttactatctcgaaacgtcc
acaagaccccatcgtgttattctctataccaagacagacaggctggaatttacagcgagt
ctagaggaggttctcaagcaggagcctcgtctcttgcagtgccatcgctcttttctcatc
aatcctgccaatgtggtgcatttagataagaaagaaaaactgcttttctttcccaatggt
ggaagttgtctaatcgcgcgttataaggtcagggaagtgtctgaggctattaataactta
cactgagctaggagagtttatgaatgttgcttggatattgttgtatacacttgttactca
cggattaaaaattgtcatattctttaaggtagatggaattagtctcacttttgagaggat
ttttaaggcctttctttttaagatactgttggccgttgtttttggaatgcttggctatat
ggtaggaaatgtttacctatcttattttatggaacccttgtacggcataggcttatttaa
gagaacttcctaaaaaactccttctcttttatggtctctttccaatgatattagtgaatc
tcttttatagaggtgtttcctattttgtgcttccatttttgggacaagggcaagtatatg
atgactactcatttatttggttatgtataataattttcaatttcttcatttctctagctt
ttttgaaatggttggactatgatttcactagcttgagaaaggggattctcgataaagatt
ttcaaaagtccctgactcagattaactggataatgggggcttactatttggtgatacaaa
atctgtcttactttgaatatgaacaggggattcaatcaacgactgttcgccatctcatcc
tagtcttttacctgctcttttttatggggattatcaagaaattggatacctatttgaagg
acaaactccatgagagactgaaccaagagcaggacttgcgctacagagagatggaacgct
atagtcggcatatagaggagctttataaggaagtacggagttttcgccatgactacacca
acctcttgactagcttacgtctgggcattgaagaggaggatatggagcagataaaagaga
tctacgactcggtcttaaaggattctagtgaaaaattgcaggacaataaatatgaccttg
gtcgattggtgaatattcgtgataaagccctcaaaagtctcctagctggaaaatttataa
aagctagagaaaagaacattgtctttaatgttgaagttcctgaggagattcaggttgagg
ggatgagtctacttgattttctaaccgttgtgtctatcctttgtgacaacgctattgaag
ctagtgtagaagcctgtcaacctcatgtttcaattgcctttttaaaaaatggagcacagg
agacctttatcattgaaaattccatcaaagaagagggcatcgatatttctgaaatcttct
cctttggagcaagttctaaaggggaggagagaggagttggtctctataccgttatgaaaa
ttgtggaaagtcatcccaataccagtctcaataccacctgccaagatcacgtttttcgtc
aggtacttactgtaatacatatagaatgaagaaaaaataagaccgagagtgcgttctctt
ggtcttgtttttttatagttgtattggctgatgaaatccttttgtatttttttgttcaat
tatattaaatctatataagaaatcttcccaccatcctccacctataatttggttgagttc
ggtagttgttagttcttgaaatgaagttaggttttgtttcttatccatgttatgattctc
ctttttgataagataataaatagttatagagtgttatctgaaaattaatcagaatgggtt
aaaattttatctttgaaataatcaaaatatgttttctttgtagttacactagtgacgcga
ccttgtaagccatattggatgagtttactatcctcgttagatagttttgcaagagcggtt
aatttaaagagattgccttgctctgttctggtaggagtttgatcaatactctgaagttgg
ccgatgatggtggtgccgtgatttccaatcttctccagttttaatcttacagtttgtcct
ttatctagtaaggggagatagtcagatgatacgtagtaagtgattagtacttctcttgta
tctgtgatgacagggaatatttgagcaatttctgtaccagttggaattctatttttacct
tcaaattcgctgttcagatgaacgatacctttacttggagcggttaaggtattcttttct
aagcgctgtgtcgcttgatctagttgtacttttaattctgttaattgattctccacggtt
agttgttgctgagaagctgtttgtaaaaattgagtgcggagtacttcaattttggttgct
aaactattatcataagttgctacacttccgataccagcttgctgaattttgaggcttgcg
atagatgattcaagacctgcaatactttgattaatttgagataaaaatggctcctctgcc
gttccttgtgtttgttcttgagaggctataagataacgatttaaaattgactggtgcgga
ttgccagttggtaagcgagctctgttatttatgatagcatctctcagctcttgatattct
ccaatttgttgttgaacttttgtaatttcttgttcgatggctgatgaactgctattggca
agattggcttgatttgaaacttcagtgttagtctttgagataccgagttcaatatcatgg
gattgtttagtaaaattcataaaggtattatggtagccaaactcatcctcgccagaaaaa
agatcagtcgctttttctaagctttgtttcaaaattccaagtccttctttttgcttctca
agtctttgtaattgagttgctaaggcagttttctgactctcttccattgtttcagagtat
ttgatgagtaagtcacctttctcaactacttgatttgccactaaatgattagctaggata
ggattatcactggtcgactgaatagatgtaatgacacttgtaggggtgatttccccttgc
gatgtaacagtaatttcttttgtggcaacaagggagaaaatcaagatgaaagtaaacagt
aatgacagaggtatgattaatactgtcgcatagttatggtaacgtctctgataaaactcg
acacttctaaaaagattaggattcatgacattctccttatttattgaatagatgatggta
gaatccttgcgcttgcattaactcttggtgactaccaacttcaatgattttcccctggtc
aagaacaatgacacggttagttcgttcggctatactgagacgatgggctacaaagagaat
ggttttattagttagggacataagattatctataacctttttctcagtcaagacatcaag
accgctagtagcttcatctagtattaaaacaggagatttagttaaaagagcacgagcgag
agcgattcgttgcttctgtcctcctgatagaccagctccatcagagagctgagtttgata
gcccataggcattctttcaatgtcttgacggatttcagctacttcacaagcttttagaat
atcttcttgactaatcatatgattaccgcccaaggttaagttttccaaaatagagccatt
aaagatataggcttgttggggtaggtaattaatatgacggcgcaagacttttttatcaat
gtttttaatatcctgatgattgatggaaatatgccctttgtagggttcaaagaaattgac
aatcattttggctaaagttgttttaccagaaccactaactccaactaggctaaccttatc
tccttgtttaatcgtgagattaatatctgttaaggtatctcgtccaaaaccatacttata
agaaaggtcatcaaattcaatatcgcccatcaaaaaatgtgaatgaacagggttttcttg
aacttgaaattcagattcgactagatagacttcgttcaaacggttattagcgaccttcgc
agattggagtttggtttggaggttgataatattttccataggagttgtaaagtaagaaag
aagtgtgttaaaggtaatcagctgaccgatagaaattttactcgacatgactaattgagc
gccaaaccataggataaggatattcagaactaattttgttcccctgctttaaactcgttt
gtaaaatagaatatttactgagcttaaaggatttttccaaataatctacaaattcgctgt
ctatattttgatagcgattttcttcactcgtgagcgactttatagtttcaatcccgttga
tatcttcgataatggcagagctaaccatagaattactttgcatgacatcatggttcattt
tttcgaaaggcttcataaaagaaaagatgatgaacatgtatataggaatggaaataagag
aaagaaggaagagattagggttttgtgccagcaagactccctctacaagaatcagaatag
aaacatccagaaaaagagaaagaatggtagaagccaaggcatctataatagagttagcat
ctgtgaaccgtgaaatgatttctcctgtacgacgtgtcgcaaagaaagacatgggaagtt
caaaaatatggcgaatataggataaaatcacatcaatacttaatctctgactcagaacgg
ttaggagataatctctggagaagctcatgacttgttggaggatataggtgataaccagac
caactgagatgattcctaaagttgatttcatctgatttggaatgtattcatccaagattc
cttggagatagtaagaaccacctatattgataatagtgaccaataagcttgagagaacaa
tgtaagcaatgagagatttttgtttgaaaatcagaggaaggaagcttgcttagtagacca
ttctttttatctttatggggttgatagctgggtttggtagctagaaaaatagctactcca
gtccattcatagaaaaagcgttcttttgacattttagtgatttttacagaagggtcagga
tcaccaataatcagatagtctttctttgtttgatagacaacatagtaatgttggagtttt
ccttctttgttaacgtgaacgataaatggataggggacatcactcatgtcaaagagcgtt
ttatctgcttgaacaggtcttgtttcaaagcccatttcatcagcggcttttacaatgcca
agagcagtcgtcccttctttattggtctttgcaagttctctcaagtgagctagagaaaaa
tctgaaccatagaatttagcaatcgaggctaaggcagcgacaccacagtctctcgcatct
atttgaggaacaaatgtacgtttataagaagtcattggcaattcctttcatatagtggat
aggtctattatgtcataaaactaagttcatattttatgaaatcttgaatagtcattaaaa
cttcctgaatggtaaaaaagtgattagaaattatttttttaaacatttagaggtggcttg
aaataaaaaagctaattcaagacgtttcgatgacaattcaagatctggatgaaaaatttt
aaaaaacgatgatatactaaacttatcaaagttacaacaagacaaaaataaaaaagaaaa
aaggagtatttgtcatgaatacaaaaatgatggaacaattttctgttatggataatgaaa
tgcttgataggatagagggaggaatatttggagttgacgatgctttgttttgggcagggt
taggctatgttgcaggtagcattgttgatacagcaattgatgattttacgaatcaatgcc
ggaaaaatcctcatcagtggttctgtgttcgtgtatagatatagtagtgttgtattgtat
aagaatttatataacttaatgacctatgcagtgatagaaactattcttttgcaaacgagt
cgcttattctgttataagtttacgtgctcctagtcacagttcttgtgcttgatagaaaga
atgacacctataaaaatgcgagatattggctatatcactcacttattcacctccccgtga
tttgtagtagtgataggttttctcactattattataaacattataaaataaagagtacaa
cactttttcattctgtgttgtgccttgagtaaaacgaaaggaatgaattataacaatgga
aaaaattgattatattactttgaatgaagtagaattagagacgattagtggtggagatga
ctgttttattggagatatcggatgtatcggctgggggcttttgaagagtatcggagggat
gataaaacctgctccatatgttcctccagtatgcattccaaaaagttcgtggaatcctgc
acctccagttccatgttaaaaagttattgtaaacttatataaaaaatgaataatcgactt
gttcgctattttgttgaatcttcgcaactataatatacatgtgttgttcaggattatttt
agcttattgcaagagtcgaaaactagaaactaatggctggttggaacgttaaaaattcac
tttctaaccagctaatactgcttcaaataatttctgaacaagtctaataaataaaacgaa
taagatagattattaacacagtcttgttcgttttttctcatatattatttaattaataat
attataaaattggaaagcagtagggatgggaagtactaccacagatttattattaatttt
atcagtattgtttgaaatccaaaaaaagtatgttaagctatatttatttggttctttagt
ttgattgttgttgagtataactatttttgtatagatgaaaatcttgttattgttcaagat
gttttgatgaccattcatgatttgagtaatccaaggtcaaaatgagtgctatactagcag
tgtaaagattcttgttcaactaagataaatcacacatttaggaggaaattttatgaagaa
aaaaatacttatcattttcatcttgtatctaatcatgtccatctttctttatccgcttag
ggaaagtatttggtatcagctattttataccatagcctatgtgattgcagttatgatcta
ttttgctttaactaaaaagaaaggagcaaagaaatgaaaacttttcttgctaaaaaacgg
aacatcttcctttcatttggggattgaagtattataaaaagtagagcttaataaagtata
aaggggtaagtgtttttgaaatacttacccttttataatagattccctgcgaaacaaaat
atggnnnnnnnnnnnnnnnnnnnnnnnnnnnnnnnnnnnnnnnnnnnnnnnnnnnnnnnn
nnnnnnnnnnnnnnnnnnnnnnnnnnnnnnnnnnnnnnnnnnnnnnnnnnnnnnnnnnnn
nnnnnnnnnnnnnnnnnnnnnnnnnnnnnnnnnnnnnnnnnnnnnnnnnnnnnnnnnnnn
nnnnnnnnnnnnnnnnnnnnnnnnnnnnnnnnnnnnnnnnnnnnnnnnnnnnnnnnnnnn
nnnnnnnnnnnnnnnnnnnnnnnnnnnnnnnnnnnnnnnnnnnnnnnnnnnnnnnnnnnn
nnnnnnnnnnnnnnnnnnnnnnnnnnnnnnnnnnnnnnnnnnnnnnnnnnnnnnnnnnnn
nnnnnnnnnnnnnnnnnnnnnnnnnnnnnnnnnnnnnnnnnnnnnnnnnnnnnnnnnnnn
nnnnnnnnnnnnnnnnnnnnnnnnnnnnnnnnnnnnnnnnnnnnnnnnnnnnnnnnnnnn
nnnnnnnnnnnnnnnnnnnnnnnnnnnnnnnnnnnnnnnnnnnnnnnnnnnnnnnnnnnn
nnnnnnnnnnnnnnnnnnnnnnnnnnnnnnnnnnnnnnnnnnnnnnnnnnnnnnnnnnnn
nnnnnnnnnnnnnnnnnnnnnnnnnnnnnnnnnnnnnnnnnnnnnnnnnnnnnnnnnnnn
nnnnnnnnnnnnnnnnnnnnnnnnnnnnnnnnnnnnnnnnnnnnnnnnnnnnnnnnnnnn
nnnnnnnnnnnnnnnnnnnnnnnnnnnnnnnnnnnnnnnnnnnnnnnnnnnnnnnnnnnn
nnnnnnnnnnnnnnnnnnnnnnnnnnnnnnnnnnnnnnnnnnnnnnnnnnnnnnnnnnnn
nnnnnnnnnnnnnnnnnnnnnnnnnnnnnnnnnnnnnnnnnnnnnnnnnnnnnnnnnnnn
nnnnnnnnnnnnnnnnaggattctagttttgcaggaaatctaatgtaatttttgcaattc
aagacgtttcgatgactattcaagatctggatgaaaaattttaaaaaacgatgatatact
aaacttgtcaaagttacaacaagacaaaaattaaaaataaaaaagagtatttgtcatgga
tacaaaaattatggaacaatttcatgaaatggatataactatgttatctagtattgaagg
aggcaagaataattggcaaactaatgtcttagaaggtggtggtgctgcttttggtggctg
ggggctagggacagctatttgtgctgcgagtggtgttggagcaccatttatgggagcatg
tggatacataggagctaaatttggtgtggatctttgggcaggagtaacaggggcaacggg
tggattttaataaaaggagacttgtatgaatacttattgtaatataaatgaaacaatgct
gagtgaggtttatggaggtaattccggaggagcagctgtagttgctgctttaggttgtgc
agcgggtggagtgaaatatgggagacttctaggaccatggggcgctgcaataggaggaat
tggaggagcagtagtttgtggatatttagcctataccgctacatcataaaaatgaaagct
aaattttatgaaggctatattctttattattctcttcgcttttcaaacctatcttattta
tctatccataagtatctccgataaaaaacaaaagactattgaattaacatcattgaattg
ttttgtcatattatttctaatctatgataaattaatttttctctttattgcctatgtttt
tttgataatttttatattaaacttgttccgtaactgaaaagtgatatactatatggatac
aaaaatgatgtcacaatttgcagttatggataatgaaatgcttgcttgcgttgaaggtgg
agatattgattggggaagaaaaattagttgtgcagcaggggttgcatatggcgcaattga
tgggtgtgcaacaacggtttgacatttctattgggaccatttgctataggaataggtgta
actggtgctgcaggtggagctatacttggaggtgtagcctatgcagcaatatgttggtgg
taattatggattttaaaagttttattattggtttagtagttggtatatttggtccttata
tggatgacttaattagaaaaatattttcaaaatcttccaaaaaggatacggatagtactc
tctaaaaaataaatttctcccctgtatttgctagcttaatttacaggggagtttctttaa
tattgtttcgcctgtcaaaatgatatgtgatagcaggatgaaaagtctacaaacaagttg
gtatcaatacaatataaagaggaaagtatgtttttaatgcttactttttaaattttttaa
caattcaagatgtttcgatgacaattcaagatttggatgaaaaattttaaaaaacaatga
tatactaaacttgtcaaagttgcaacgggtgctgctacattatgttaaaaatcgctcttg
attgataagttggatttgttaggaaaggagtaaataattatggataagaaaaagatagtt
tcgactataatatgtatagtatttcttgtagtgtcagtagataatttttttagagactta
accccgttactgttcattttaaatattattggcctgtcttgcttttcagtgctaacatac
attaacataaaagagatactcttaaatataagtaaatgatgatttggttagtcctagaac
caatcaacttatgtttatcggcttggcagattttatgtttgtcatttgtttgtatagagg
tatttcagaaacagaattctatcaacaactaatcgcttgtataggtgtattctctgcttg
tttatcacgcttctgctcatgtggggcttgaagtattataaaaagtagctttctatcctt
ttctgacaggatatttgagtagaaggctctattaaattgttagtgaaataaatgaatgga
ggtatttaatatgaaatacagattattttttgttattttcttgagtagtgtgttggatat
tcttttagggacatttttacaaatctctatcgtatctattgggtggcttgttctttacag
tggtttgtttgaagcaggagttttccttcttgctaataaaggggtggcggtaaaaatcaa
ggaagtagatattcgaaatcgctttaaatttatttttggaaaaaccttatggtttcaaat
tcttttgctcatctttttgataatcaaactttatcttggtttggatgcgaggttgatttt
attctatggacatattttcattgtctttaatgccttaatgtatctattatctagtagtca
ggttagccttaaaaaaaacaaactgtcttcttaatcttacagcagtagagcctgacaagg
tgaggtcatagtagggaggatttctatgaaaaagtatcaacttctattcaaaataagtgc
agtcttctcttacttatttttcgtatttggtctttctcagctgacgcttatcgtccaaaa
ctattggcaattttcttctcagataggcaatttattctggattcaaaatatcttgagttt
actttttattggagtcatgattgtggttcttgttaagacaggccatggttatctcttccg
cattccaagaaaaaaatggctttggtattcgattttgacagtattagtggtagtgttcca
gatctcttttaacgttcagacagctaaacatgttcagtcaactgcggaaggttgggctgt
attgattggttatagtgggactaactttgcagagctaggtatttatatagccctgttctt
tctggttccactgatggaagaattgatttatagaggattactgcaacatgctttctttaa
gcattcgcgatttggtcttgatttgcttcttccttctattttatttgctctccctcattt
ttcaagcctgcctagtctgttagatatcttcgtctttgcaacagttggaatcatctttgc
tggtttgacccgctataccaagagcatttatccatcctatgcggtgcatgtgatcaataa
tattgtagcgaccttcccgtttttgctcacttttctacatagggtcttggggtaaaaaaa
caaaaggcttgcttttcagccatagaggaggtcatcatgtataaacacttatttttccta
gattccaaaactttagatcggttgacaccctatattctagtcttggcttctgacaccatt
gcttttaatgtttttgtgctaacctttgtatctgcggtggtttttaatttcctaaattcc
atgctagctttaatggctatattcataggggctggctatgtggtcggattttggttgcta
aaatggtttgttttggaaaggctagatctaaagaatgacgtgtaggaagtctgtttgttg
aggaggataattttatggagttttttgataaatttcatgccttgtgttttggatttttag
tactaataattgtcattacagttccttatacgattaaccatgggggtttttttcaaaatg
aatctgcattgattcttgtaagtcttcttgtaacctcgctgagtgttgcttatgctagaa
agtttgaaatgatttcttttgggatgttaagcaagaaacaacttttgcttttcattgcaa
tctttcttctaagtgtacttgagacgctggtttatattcatttcttcgctgtttcttctg
gctcaggggtccaacacttggcggaagtcagcagaggaatttccctgtctttgattttaa
ctacctcagtttttggccccatccaggaggaactcattttcagaggacttcttcaaggtg
cggtttttgacaattcttggttagggcttgtgctaacttcctctctcttttctttcatgc
atggaccttctaatgtcccttcgtttattttttatctacttgggggtttgttgctgggct
ttgcttataaaaagagtcaaaacctatgggtttctactctagtccatatgctttacaaca
gttggccactcttatattatttataa
