# Supplementary material for: Genomic analyses of pneumococci reveal a wide diversity of bacteriocins – including pneumocyclicin, a novel circular bacteriocin
Source: BMC Genomics. 2015 Jul 28;16(1):554. doi: 10.1186/s12864-015-1729-4 (PMC4517551; doi:10.1186/s12864-015-1729-4)
Supplement: Additional file 9: — Sequence and annotation files for blp cassette prototypes. [file 12864_2015_1729_MOESM9_ESM.zip › blp_prototype24e_GA07643_annotation.embl]

FT   source          1..13706
FT                   /organism="Streptococcus pneumoniae"
FT                   /mol_type="genomic DNA"
FT                   /strain="GA07643"
FT   CDS             complement(1..330)
FT                   /gene="blpT"
FT                   /inference="ab initio prediction:Prodigal:2.60"
FT                   /codon_start=1
FT                   /transl_table=11
FT                   /product="hypothetical protein"
FT                   /colour=10
FT   CDS             606..944
FT                   /gene="blpS"
FT                   /gene_synonym="spiR1"
FT                   /inference="ab initio prediction:Prodigal:2.60"
FT                   /codon_start=1
FT                   /transl_table=11
FT                   /product="LytTR DNA-binding domain protein"
FT                   /colour=9
FT   CDS             949..1686
FT                   /gene="blpR"
FT                   /gene_synonym="spiR2"
FT                   /inference="ab initio prediction:Prodigal:2.60"
FT                   /codon_start=1
FT                   /transl_table=11
FT                   /product="response regulator"
FT                   /colour=9
FT   CDS             join(1700..1915,1926..3029)
FT                   /gene="blpH"
FT                   /gene_synonym="spiH"
FT                   /inference="ab initio prediction:Prodigal:2.60; modified"
FT                   /codon_start=1
FT                   /transl_table=11
FT                   /product="histidine kinase"
FT                   /pseudo
FT                   /note="frameshift due to multiple deletions and
FT                   substitutions, or a short sequence replacement"
FT                   /colour=11
FT   CDS             complement(3073..3228)
FT                   /gene="blpC"
FT                   /gene_synonym="spiP"
FT                   /inference="ab initio prediction:Prodigal:2.60"
FT                   /codon_start=1
FT                   /transl_table=11
FT                   /product="peptide pheromone"
FT                   /colour=9
FT   CDS             complement(3285..4646)
FT                   /gene="blpB"
FT                   /gene_synonym="spiD"
FT                   /inference="ab initio prediction:Prodigal:2.60"
FT                   /codon_start=1
FT                   /transl_table=11
FT                   /product="bacteriocin secretion accessory protein"
FT                   /colour=3
FT   CDS             complement(4657..5568)
FT                   /gene="blpA ORF3"
FT                   /gene_synonym="spiBC"
FT                   /inference="ab initio prediction:Prodigal:2.60"
FT                   /codon_start=1
FT                   /transl_table=11
FT                   /product="ABC transporter; ATPase domain and partial
FT                   transmembrane region"
FT                   /colour=3
FT   CDS             complement(5558..6283)
FT                   /gene="blpA ORF2"
FT                   /gene_synonym="spiB"
FT                   /inference="ab initio prediction:Prodigal:2.60"
FT                   /codon_start=1
FT                   /transl_table=11
FT                   /product="ABC transporter; partial transmembrane region"
FT                   /colour=3
FT   CDS             complement(6228..6815)
FT                   /gene="blpA ORF1"
FT                   /gene_synonym="spiA"
FT                   /inference="ab initio prediction:Prodigal:2.60"
FT                   /codon_start=1
FT                   /transl_table=11
FT                   /product="ABC transporter; C39 protease domain"
FT                   /colour=3
FT   CDS             7095..7298
FT                   /gene="blpQ"
FT                   /gene_synonym="pncR"
FT                   /inference="ab initio prediction:Prodigal:2.60"
FT                   /codon_start=1
FT                   /transl_table=11
FT                   /product="class II bacteriocin precursor"
FT                   /colour=7
FT   CDS             7616..7819
FT                   /gene="pncT"
FT                   /inference="ab initio prediction:Prodigal:2.60"
FT                   /codon_start=1
FT                   /transl_table=11
FT                   /product="class II bacteriocin precursor"
FT                   /colour=7
FT   CDS             8393..8557
FT                   /gene="pncG"
FT                   /inference="ab initio prediction:Prodigal:2.60"
FT                   /codon_start=1
FT                   /transl_table=11
FT                   /product="membrane protein with putative function in
FT                   immunity"
FT                   /colour=4
FT   mobile_element  8680..9641
FT                   /gene="ISSpn7"
FT                   /inference="identification by IS Finder
FT                   (https://www-is.biotoul.fr/)"
FT                   /colour=12
FT   CDS             9776..10030
FT                   /gene="blpM"
FT                   /gene_synonym="pncI"
FT                   /inference="ab initio prediction:Prodigal:2.60"
FT                   /codon_start=1
FT                   /transl_table=11
FT                   /product="class II bacteriocin precursor"
FT                   /colour=7
FT   CDS             10046..10249
FT                   /gene="blpN"
FT                   /gene_synonym="pncJ"
FT                   /inference="ab initio prediction:Prodigal:2.60"
FT                   /codon_start=1
FT                   /transl_table=11
FT                   /product="class II bacteriocin precursor"
FT                   /colour=7
FT   CDS             10268..10477
FT                   /gene="blpP"
FT                   /gene_synonym="pncK"
FT                   /inference="predicted by Prodigal with different settings"
FT                   /inference="indirect experimental evidence for function in
FT                   immunity (Dawid et al., 2007)"
FT                   /codon_start=1
FT                   /transl_table=11
FT                   /product="membrane protein with function in immunity"
FT                   /colour=4
FT   CDS             10493..10642
FT                   /gene="blpO"
FT                   /gene_synonym="pncV"
FT                   /inference="ab initio prediction:Prodigal:2.60"
FT                   /codon_start=1
FT                   /transl_table=11
FT                   /product="class II bacteriocin precursor"
FT                   /colour=7
FT   CDS             11200..11379
FT                   /gene="pncM"
FT                   /inference="predicted by Prodigal in other strains"
FT                   /codon_start=1
FT                   /transl_table=11
FT                   /product="membrane protein with putative function in
FT                   immunity"
FT                   /colour=4
FT   CDS             11651..12034
FT                   /gene="blpX"
FT                   /gene_synonym="pncN"
FT                   /inference="ab initio prediction:Prodigal:2.60"
FT                   /codon_start=1
FT                   /transl_table=11
FT                   /product="membrane protein with putative function in
FT                   immunity"
FT                   /colour=4
FT   CDS             12086..12775
FT                   /gene="blpY"
FT                   /gene_synonym="pncO"
FT                   /inference="ab initio prediction:Prodigal:2.60"
FT                   /codon_start=1
FT                   /transl_table=11
FT                   /product="CAAX amino terminal protease"
FT                   /colour=2
FT   CDS             12817..13065
FT                   /gene="blpZ"
FT                   /gene_synonym="pncQ"
FT                   /inference="ab initio prediction:Prodigal:2.60"
FT                   /codon_start=1
FT                   /transl_table=11
FT                   /product="membrane protein with putative function in
FT                   immunity"
FT                   /colour=4
FT   CDS             13095..13706
FT                   /gene="pncP"
FT                   /gene_synonym="SP0547"
FT                   /inference="ab initio prediction:Prodigal:2.60"
FT                   /codon_start=1
FT                   /transl_table=11
FT                   /product="CAAX amino terminal protease"
FT                   /colour=2
SQ   Sequence 13706 BP; 3799 A; 1969 C; 2593 G; 4433 T; 912 other;
     ctagtttgct ctttgatttt cattgagtat taacttggtc ttgacttggt caaagtggaa        60
     gcggtcatag gcccgccaag cggcgcgagt tggagcatct ggatcaagag cgctgagtcc       120
     catgagaaga ctggaagtct ggtaaaattt ttctagttca atcaagaatc gattatccac       180
     tgtttcagcc ttggctagaa aaccaagaat agagtttaat tgctcctgaa agcggacgtc       240
     gtcagcgctt gcctgtttgc atgcttggta ggctttgttt aagtcagtaa tcaaagtatg       300
     agctcttttg atggggtctg tatctgtcat gggaatgcct cctttaatct gggtgccagt       360
     cttacttctg gcaactgtgt tttgatactg ttagtttatc acttttaatt cttttttttt       420
     attcaaatct ttaattgtca ttgaaatgtc ttgaattgcg ctgagtgaat tttatgataa       480
     aatagttgta agctcatcat gatgttgtag aaaataatcc ttttaggagt tttcaaagac       540
     tgtttaggat tgggtgtgct tgggctagac cttttctgtt attcttttct taggaggaga       600
     atccaatgaa atatatgatt attcagacgc agaaaacagt ctataaagta aacatcgacg       660
     atatctacta tatccaaaca catccaacta aagcccatac cgtacagatt gttacagaag       720
     aagctagttt taatatgctt caaaatttaa gtaatcttga gaaccaatgt ggggaaacct       780
     tgatgagatg tcatcgaaat tgtttggtta atcttgataa attaaaatcg attgattttc       840
     aagaaagaat cctttttctc ggagaagaag gtcaatacgc tgtcaagtat gccagacgtc       900
     gctatagaga aattcgtcaa aaatggttga aagagggaga gtaagaagat gagaatattt       960
     gttttagaag atgatttttc ccaacagact agaattgaaa cgacgattga gaaacttttg      1020
     aaagcacatc atatcattcc tagctctttt gaggtatttg gcaagccgga ccaactgctg      1080
     gcagaggtgc atgagaaggg ggcccatcag ctattctttt tggatattga gattcgaaat      1140
     gaagagatga agggactgga agtggctaga aagattcggg atcgggatcc gtatgccctg      1200
     attgtctttg tgacgactca ctcggagttt atgcccctgt cctttcgcta ccaagtgtct      1260
     gctctggact atattgataa ggccctttcg gcagaggagt ttgaatctcg tatcgagaca      1320
     gccctcctct atgccaatgg tcaagacagt aaaagtctag cggaagattg cttttacttt      1380
     aaatcaaaat ttgctcaatt ccagtatcct tttaaagagg tttactatct cgaaacgtcc      1440
     acaagacccc atcgtgttat tctctatacc aagacagaca ggctggaatt tacagcgagt      1500
     ctagaggagg ttctcaagca ggagcctcgt ctcttgcagt gccatcgctc ttttctcatc      1560
     aatcctgcca atgtggtgca tttagataag aaagaaaaac tgcttttctt tcccaatggt      1620
     ggaagttgtc taatcgcgcg ttataaggtc agggaagtgt ctgaggctat taataactta      1680
     cactgagcta ggagagttta tgaatgttgc ttggatattg ttgtatacac ttgttactca      1740
     cggattaaaa attgtcatat tctttaaggt agatggaatt agtctcactt ttgagaggat      1800
     ttttaaggcc tttcttttta agatactgtt ggccgttgtt tttggaatgc ttggctatat      1860
     ggtaggaaat gtttacctat cttattttat ggaacccttg tacggcatag gcttatttaa      1920
     gagaacttcc taaaaaactc cttctctttt atggtctctt tccaatgata ttagtgaatc      1980
     tcttttatag aggtgtttcc tattttgtgc ttccattttt gggacaaggg caagtatatg      2040
     atgactactc atttatttgg ttatgtataa taattttcaa tttcttcatt tctctagctt      2100
     ttttgaaatg gttggactat gatttcacta gcttgagaaa ggggattctc gataaagatt      2160
     ttcaaaagtc cctgactcag attaactgga taatgggggc ttactatttg gtgatacaaa      2220
     atctgtctta ctttgaatat gaacagggga ttcaatcaac gactgttcgc catctcatcc      2280
     tagtctttta cctgctcttt tttatgggga ttatcaagaa attggatacc tatttgaagg      2340
     acaaactcca tgagagactg aaccaagagc aggacttgcg ctacagagag atggaacgct      2400
     atagtcggca tatagaggag ctttataagg aagtacggag ttttcgccat gactacacca      2460
     acctcttgac tagcttacgt ctgggcattg aagaggagga tatggagcag ataaaagaga      2520
     tctacgactc ggtcttaaag gattctagtg aaaaattgca ggacaataaa tatgaccttg      2580
     gtcgattggt gaatattcgt gataaagccc tcaaaagtct cctagctgga aaatttataa      2640
     aagctagaga aaagaacatt gtctttaatg ttgaagttcc tgaggagatt caggttgagg      2700
     ggatgagtct acttgatttt ctaaccgttg tgtctatcct ttgtgacaac gctattgaag      2760
     ctagtgtaga agcctgtcaa cctcatgttt caattgcctt tttaaaaaat ggagcacagg      2820
     agacctttat cattgaaaat tccatcaaag aagagggcat cgatatttct gaaatcttct      2880
     cctttggagc aagttctaaa ggggaggaga gaggagttgg tctctatacc gttatgaaaa      2940
     ttgtggaaag tcatcccaat accagtctca ataccacctg ccaagatcac gtttttcgtc      3000
     aggtacttac tgtaatacat atagaatgaa gaaaaaataa gaccgagagt gcgttctctt      3060
     ggtcttgttt ttttatagtt gtattggctg atgaaatcct tttgtatttt tttgttcaat      3120
     tatattaaat ctatataaga aatcttccca ccatcctcca cctataattt ggttgagttc      3180
     ggtagttgtt agttcttgaa atgaagttag gttttgtttc ttatccatgt tatgattctc      3240
     ctttttgata agataataaa tagttataga gtgttatctg aaaattaatc agaatgggtt      3300
     aaaattttat ctttgaaata atcaaaatat gttttctttg tagttacact agtgacgcga      3360
     ccttgtaagc catattggat gagtttacta tcctcgttag atagttttgc aagagcggtt      3420
     aatttaaaga gattgccttg ctctgttctg gtaggagttt gatcaatact ctgaagttgg      3480
     ccgatgatgg tggtgccgtg atttccaatc ttctccagtt ttaatcttac agtttgtcct      3540
     ttatctagta aggggagata gtcagatgat acgtagtaag tgattagtac ttctcttgta      3600
     tctgtgatga cagggaatat ttgagcaatt tctgtaccag ttggaattct atttttacct      3660
     tcaaattcgc tgttcagatg aacgatacct ttacttggag cggttaaggt attcttttct      3720
     aagcgctgtg tcgcttgatc tagttgtact tttaattctg ttaattgatt ctccacggtt      3780
     agttgttgct gagaagctgt ttgtaaaaat tgagtgcgga gtacttcaat tttggttgct      3840
     aaactattat cataagttgc tacacttccg ataccagctt gctgaatttt gaggcttgcg      3900
     atagatgatt caagacctgc aatactttga ttaatttgag ataaaaatgg ctcctctgcc      3960
     gttccttgtg tttgttcttg agaggctata agataacgat ttaaaattga ctggtgcgga      4020
     ttgccagttg gtaagcgagc tctgttattt atgatagcat ctctcagctc ttgatattct      4080
     ccaatttgtt gttgaacttt tgtaatttct tgttcgatgg ctgatgaact gctattggca      4140
     agattggctt gatttgaaac ttcagtgtta gtctttgaga taccgagttc aatatcatgg      4200
     gattgtttag taaaattcat aaaggtatta tggtagccaa actcatcctc gccagaaaaa      4260
     agatcagtcg ctttttctaa gctttgtttc aaaattccaa gtccttcttt ttgcttctca      4320
     agtctttgta attgagttgc taaggcagtt ttctgactct cttccattgt ttcagagtat      4380
     ttgatgagta agtcaccttt ctcaactact tgatttgcca ctaaatgatt agctaggata      4440
     ggattatcac tggtcgactg aatagatgta atgacacttg taggggtgat ttccccttgc      4500
     gatgtaacag taatttcttt tgtggcaaca agggagaaaa tcaagatgaa agtaaacagt      4560
     aatgacagag gtatgattaa tactgtcgca tagttatggt aacgtctctg ataaaactcg      4620
     acacttctaa aaagattagg attcatgaca ttctccttat ttattgaata gatgatggta      4680
     gaatccttgc gcttgcatta actcttggtg actaccaact tcaatgattt tcccctggtc      4740
     aagaacaatg acacggttag ttcgttcggc tatactgaga cgatgggcta caaagagaat      4800
     ggttttatta gttagggaca taagattatc tataaccttt ttctcagtca agacatcaag      4860
     accgctagta gcttcatcta gtattaaaac aggagattta gttaaaagag cacgagcgag      4920
     agcgattcgt tgcttctgtc ctcctgatag accagctcca tcagagagct gagtttgata      4980
     gcccataggc attctttcaa tgtcttgacg gatttcagct acttcacaag cttttagaat      5040
     atcttcttga ctaatcatat gattaccgcc caaggttaag ttttccaaaa tagagccatt      5100
     aaagatatag gcttgttggg gtaggtaatt aatatgacgg cgcaagactt ttttatcaat      5160
     gtttttaata tcctgatgat tgatggaaat atgccctttg tagggttcaa agaaattgac      5220
     aatcattttg gctaaagttg ttttaccaga accactaact ccaactaggc taaccttatc      5280
     tccttgttta atcgtgagat taatatctgt taaggtatct cgtccaaaac catacttata      5340
     agaaaggtca tcaaattcaa tatcgcccat caaaaaatgt gaatgaacag ggttttcttg      5400
     aacttgaaat tcagattcga ctagatagac ttcgttcaaa cggttattag cgaccttcgc      5460
     agattggagt ttggtttgga ggttgataat attttccata ggagttgtaa agtaagaaag      5520
     aagtgtgtta aaggtaatca gctgaccgat agaaatttta ctcgacatga ctaattgagc      5580
     gccaaaccat aggataagga tattcagaac taattttgtt cccctgcttt aaactcgttt      5640
     gtaaaataga atatttactg agcttaaagg atttttccaa ataatctaca aattcgctgt      5700
     ctatattttg atagcgattt tcttcactcg tgagcgactt tatagtttca atcccgttga      5760
     tatcttcgat aatggcagag ctaaccatag aattactttg catgacatca tggttcattt      5820
     tttcgaaagg cttcataaaa gaaaagatga tgaacatgta tataggaatg gaaataagag      5880
     aaagaaggaa gagattaggg ttttgtgcca gcaagactcc ctctacaaga atcagaatag      5940
     aaacatccag aaaaagagaa agaatggtag aagccaaggc atctataata gagttagcat      6000
     ctgtgaaccg tgaaatgatt tctcctgtac gacgtgtcgc aaagaaagac atgggaagtt      6060
     caaaaatatg gcgaatatag gataaaatca catcaatact taatctctga ctcagaacgg      6120
     ttaggagata atctctggag aagctcatga cttgttggag gatataggtg ataaccagac      6180
     caactgagat gattcctaaa gttgatttca tctgatttgg aatgtattca tccaagattc      6240
     cttggagata gtaagaacca cctatattga taatagtgac caataagctt gagagaacaa      6300
     tgtaagcaat gagagatttt tgtttgaaaa tcagaggaag gaagcttgct tagtagacca      6360
     ttctttttat ctttatgggg ttgatagctg ggtttggtag ctagaaaaat agctactcca      6420
     gtccattcat agaaaaagcg ttcttttgac attttagtga tttttacaga agggtcagga      6480
     tcaccaataa tcagatagtc tttctttgtt tgatagacaa catagtaatg ttggagtttt      6540
     ccttctttgt taacgtgaac gataaatgga taggggacat cactcatgtc aaagagcgtt      6600
     ttatctgctt gaacaggtct tgtttcaaag cccatttcat cagcggcttt tacaatgcca      6660
     agagcagtcg tcccttcttt attggtcttt gcaagttctc tcaagtgagc tagagaaaaa      6720
     tctgaaccat agaatttagc aatcgaggct aaggcagcga caccacagtc tctcgcatct      6780
     atttgaggaa caaatgtacg tttataagaa gtcattggca attcctttca tatagtggat      6840
     aggtctatta tgtcataaaa ctaagttcat attttatgaa atcttgaata gtcattaaaa      6900
     cttcctgaat ggtaaaaaag tgattagaaa ttattttttt aaacatttag aggtggcttg      6960
     aaataaaaaa gctaattcaa gacgtttcga tgacaattca agatctggat gaaaaatttt      7020
     aaaaaacgat gatatactaa acttatcaaa gttacaacaa gacaaaaata aaaaagaaaa      7080
     aaggagtatt tgtcatgaat acaaaaatga tggaacaatt ttctgttatg gataatgaaa      7140
     tgcttgatag gatagaggga ggaatatttg gagttgacga tgctttgttt tgggcagggt      7200
     taggctatgt tgcaggtagc attgttgata cagcaattga tgattttacg aatcaatgcc      7260
     ggaaaaatcc tcatcagtgg ttctgtgttc gtgtatagat atagtagtgt tgtattgtat      7320
     aagaatttat ataacttaat gacctatgca gtgatagaaa ctattctttt gcaaacgagt      7380
     cgcttattct gttataagtt tacgtgctcc tagtcacagt tcttgtgctt gatagaaaga      7440
     atgacaccta taaaaatgcg agatattggc tatatcactc acttattcac ctccccgtga      7500
     tttgtagtag tgataggttt tctcactatt attataaaca ttataaaata aagagtacaa      7560
     cactttttca ttctgtgttg tgccttgagt aaaacgaaag gaatgaatta taacaatgga      7620
     aaaaattgat tatattactt tgaatgaagt agaattagag acgattagtg gtggagatga      7680
     ctgttttatt ggagatatcg gatgtatcgg ctgggggctt ttgaagagta tcggagggat      7740
     gataaaacct gctccatatg ttcctccagt atgcattcca aaaagttcgt ggaatcctgc      7800
     acctccagtt ccatgttaaa aagttattgt aaacttatat aaaaaatgaa taatcgactt      7860
     gttcgctatt ttgttgaatc ttcgcaacta taatatacat gtgttgttca ggattatttt      7920
     agcttattgc aagagtcgaa aactagaaac taatggctgg ttggaacgtt aaaaattcac      7980
     tttctaacca gctaatactg cttcaaataa tttctgaaca agtctaataa ataaaacgaa      8040
     taagatagat tattaacaca gtcttgttcg ttttttctca tatattattt aattaataat      8100
     attataaaat tggaaagcag tagggatggg aagtactacc acagatttat tattaatttt      8160
     atcagtattg tttgaaatcc aaaaaaagta tgttaagcta tatttatttg gttctttagt      8220
     ttgattgttg ttgagtataa ctatttttgt atagatgaaa atcttgttat tgttcaagat      8280
     gttttgatga ccattcatga tttgagtaat ccaaggtcaa aatgagtgct atactagcag      8340
     tgtaaagatt cttgttcaac taagataaat cacacattta ggaggaaatt ttatgaagaa      8400
     aaaaatactt atcattttca tcttgtatct aatcatgtcc atctttcttt atccgcttag      8460
     ggaaagtatt tggtatcagc tattttatac catagcctat gtgattgcag ttatgatcta      8520
     ttttgcttta actaaaaaga aaggagcaaa gaaatgaaaa cttttcttgc taaaaaacgg      8580
     aacatcttcc tttcatttgg ggattgaagt attataaaaa gtagagctta ataaagtata      8640
     aaggggtaag tgtttttgaa atacttaccc ttttataata gattccctgc gaaacaaaat      8700
     atggnnnnnn nnnnnnnnnn nnnnnnnnnn nnnnnnnnnn nnnnnnnnnn nnnnnnnnnn      8760
     nnnnnnnnnn nnnnnnnnnn nnnnnnnnnn nnnnnnnnnn nnnnnnnnnn nnnnnnnnnn      8820
     nnnnnnnnnn nnnnnnnnnn nnnnnnnnnn nnnnnnnnnn nnnnnnnnnn nnnnnnnnnn      8880
     nnnnnnnnnn nnnnnnnnnn nnnnnnnnnn nnnnnnnnnn nnnnnnnnnn nnnnnnnnnn      8940
     nnnnnnnnnn nnnnnnnnnn nnnnnnnnnn nnnnnnnnnn nnnnnnnnnn nnnnnnnnnn      9000
     nnnnnnnnnn nnnnnnnnnn nnnnnnnnnn nnnnnnnnnn nnnnnnnnnn nnnnnnnnnn      9060
     nnnnnnnnnn nnnnnnnnnn nnnnnnnnnn nnnnnnnnnn nnnnnnnnnn nnnnnnnnnn      9120
     nnnnnnnnnn nnnnnnnnnn nnnnnnnnnn nnnnnnnnnn nnnnnnnnnn nnnnnnnnnn      9180
     nnnnnnnnnn nnnnnnnnnn nnnnnnnnnn nnnnnnnnnn nnnnnnnnnn nnnnnnnnnn      9240
     nnnnnnnnnn nnnnnnnnnn nnnnnnnnnn nnnnnnnnnn nnnnnnnnnn nnnnnnnnnn      9300
     nnnnnnnnnn nnnnnnnnnn nnnnnnnnnn nnnnnnnnnn nnnnnnnnnn nnnnnnnnnn      9360
     nnnnnnnnnn nnnnnnnnnn nnnnnnnnnn nnnnnnnnnn nnnnnnnnnn nnnnnnnnnn      9420
     nnnnnnnnnn nnnnnnnnnn nnnnnnnnnn nnnnnnnnnn nnnnnnnnnn nnnnnnnnnn      9480
     nnnnnnnnnn nnnnnnnnnn nnnnnnnnnn nnnnnnnnnn nnnnnnnnnn nnnnnnnnnn      9540
     nnnnnnnnnn nnnnnnnnnn nnnnnnnnnn nnnnnnnnnn nnnnnnnnnn nnnnnnnnnn      9600
     nnnnnnnnnn nnnnnnagga ttctagtttt gcaggaaatc taatgtaatt tttgcaattc      9660
     aagacgtttc gatgactatt caagatctgg atgaaaaatt ttaaaaaacg atgatatact      9720
     aaacttgtca aagttacaac aagacaaaaa ttaaaaataa aaaagagtat ttgtcatgga      9780
     tacaaaaatt atggaacaat ttcatgaaat ggatataact atgttatcta gtattgaagg      9840
     aggcaagaat aattggcaaa ctaatgtctt agaaggtggt ggtgctgctt ttggtggctg      9900
     ggggctaggg acagctattt gtgctgcgag tggtgttgga gcaccattta tgggagcatg      9960
     tggatacata ggagctaaat ttggtgtgga tctttgggca ggagtaacag gggcaacggg     10020
     tggattttaa taaaaggaga cttgtatgaa tacttattgt aatataaatg aaacaatgct     10080
     gagtgaggtt tatggaggta attccggagg agcagctgta gttgctgctt taggttgtgc     10140
     agcgggtgga gtgaaatatg ggagacttct aggaccatgg ggcgctgcaa taggaggaat     10200
     tggaggagca gtagtttgtg gatatttagc ctataccgct acatcataaa aatgaaagct     10260
     aaattttatg aaggctatat tctttattat tctcttcgct tttcaaacct atcttattta     10320
     tctatccata agtatctccg ataaaaaaca aaagactatt gaattaacat cattgaattg     10380
     ttttgtcata ttatttctaa tctatgataa attaattttt ctctttattg cctatgtttt     10440
     tttgataatt tttatattaa acttgttccg taactgaaaa gtgatatact atatggatac     10500
     aaaaatgatg tcacaatttg cagttatgga taatgaaatg cttgcttgcg ttgaaggtgg     10560
     agatattgat tggggaagaa aaattagttg tgcagcaggg gttgcatatg gcgcaattga     10620
     tgggtgtgca acaacggttt gacatttcta ttgggaccat ttgctatagg aataggtgta     10680
     actggtgctg caggtggagc tatacttgga ggtgtagcct atgcagcaat atgttggtgg     10740
     taattatgga ttttaaaagt tttattattg gtttagtagt tggtatattt ggtccttata     10800
     tggatgactt aattagaaaa atattttcaa aatcttccaa aaaggatacg gatagtactc     10860
     tctaaaaaat aaatttctcc cctgtatttg ctagcttaat ttacagggga gtttctttaa     10920
     tattgtttcg cctgtcaaaa tgatatgtga tagcaggatg aaaagtctac aaacaagttg     10980
     gtatcaatac aatataaaga ggaaagtatg tttttaatgc ttacttttta aattttttaa     11040
     caattcaaga tgtttcgatg acaattcaag atttggatga aaaattttaa aaaacaatga     11100
     tatactaaac ttgtcaaagt tgcaacgggt gctgctacat tatgttaaaa atcgctcttg     11160
     attgataagt tggatttgtt aggaaaggag taaataatta tggataagaa aaagatagtt     11220
     tcgactataa tatgtatagt atttcttgta gtgtcagtag ataatttttt tagagactta     11280
     accccgttac tgttcatttt aaatattatt ggcctgtctt gcttttcagt gctaacatac     11340
     attaacataa aagagatact cttaaatata agtaaatgat gatttggtta gtcctagaac     11400
     caatcaactt atgtttatcg gcttggcaga ttttatgttt gtcatttgtt tgtatagagg     11460
     tatttcagaa acagaattct atcaacaact aatcgcttgt ataggtgtat tctctgcttg     11520
     tttatcacgc ttctgctcat gtggggcttg aagtattata aaaagtagct ttctatcctt     11580
     ttctgacagg atatttgagt agaaggctct attaaattgt tagtgaaata aatgaatgga     11640
     ggtatttaat atgaaataca gattattttt tgttattttc ttgagtagtg tgttggatat     11700
     tcttttaggg acatttttac aaatctctat cgtatctatt gggtggcttg ttctttacag     11760
     tggtttgttt gaagcaggag ttttccttct tgctaataaa ggggtggcgg taaaaatcaa     11820
     ggaagtagat attcgaaatc gctttaaatt tatttttgga aaaaccttat ggtttcaaat     11880
     tcttttgctc atctttttga taatcaaact ttatcttggt ttggatgcga ggttgatttt     11940
     attctatgga catattttca ttgtctttaa tgccttaatg tatctattat ctagtagtca     12000
     ggttagcctt aaaaaaaaca aactgtcttc ttaatcttac agcagtagag cctgacaagg     12060
     tgaggtcata gtagggagga tttctatgaa aaagtatcaa cttctattca aaataagtgc     12120
     agtcttctct tacttatttt tcgtatttgg tctttctcag ctgacgctta tcgtccaaaa     12180
     ctattggcaa ttttcttctc agataggcaa tttattctgg attcaaaata tcttgagttt     12240
     actttttatt ggagtcatga ttgtggttct tgttaagaca ggccatggtt atctcttccg     12300
     cattccaaga aaaaaatggc tttggtattc gattttgaca gtattagtgg tagtgttcca     12360
     gatctctttt aacgttcaga cagctaaaca tgttcagtca actgcggaag gttgggctgt     12420
     attgattggt tatagtggga ctaactttgc agagctaggt atttatatag ccctgttctt     12480
     tctggttcca ctgatggaag aattgattta tagaggatta ctgcaacatg ctttctttaa     12540
     gcattcgcga tttggtcttg atttgcttct tccttctatt ttatttgctc tccctcattt     12600
     ttcaagcctg cctagtctgt tagatatctt cgtctttgca acagttggaa tcatctttgc     12660
     tggtttgacc cgctatacca agagcattta tccatcctat gcggtgcatg tgatcaataa     12720
     tattgtagcg accttcccgt ttttgctcac ttttctacat agggtcttgg ggtaaaaaaa     12780
     caaaaggctt gcttttcagc catagaggag gtcatcatgt ataaacactt atttttccta     12840
     gattccaaaa ctttagatcg gttgacaccc tatattctag tcttggcttc tgacaccatt     12900
     gcttttaatg tttttgtgct aacctttgta tctgcggtgg tttttaattt cctaaattcc     12960
     atgctagctt taatggctat attcataggg gctggctatg tggtcggatt ttggttgcta     13020
     aaatggtttg ttttggaaag gctagatcta aagaatgacg tgtaggaagt ctgtttgttg     13080
     aggaggataa ttttatggag ttttttgata aatttcatgc cttgtgtttt ggatttttag     13140
     tactaataat tgtcattaca gttccttata cgattaacca tgggggtttt tttcaaaatg     13200
     aatctgcatt gattcttgta agtcttcttg taacctcgct gagtgttgct tatgctagaa     13260
     agtttgaaat gatttctttt gggatgttaa gcaagaaaca acttttgctt ttcattgcaa     13320
     tctttcttct aagtgtactt gagacgctgg tttatattca tttcttcgct gtttcttctg     13380
     gctcaggggt ccaacacttg gcggaagtca gcagaggaat ttccctgtct ttgattttaa     13440
     ctacctcagt ttttggcccc atccaggagg aactcatttt cagaggactt cttcaaggtg     13500
     cggtttttga caattcttgg ttagggcttg tgctaacttc ctctctcttt tctttcatgc     13560
     atggaccttc taatgtccct tcgtttattt tttatctact tgggggtttg ttgctgggct     13620
     ttgcttataa aaagagtcaa aacctatggg tttctactct agtccatatg ctttacaaca     13680
     gttggccact cttatattat ttataa                                          13706
//
