# Supplementary material for: Genomic analyses of pneumococci reveal a wide diversity of bacteriocins – including pneumocyclicin, a novel circular bacteriocin
Source: BMC Genomics. 2015 Jul 28;16(1):554. doi: 10.1186/s12864-015-1729-4 (PMC4517551; doi:10.1186/s12864-015-1729-4)
Supplement: Additional file 9: — Sequence and annotation files for blp cassette prototypes. [file 12864_2015_1729_MOESM9_ESM.zip › blp_prototype24f_USA22.fasta]

>blp_cassette_prototype24f_USA22
ctagtttgctctttgattttcattgagtattaacttggtcttgacttggtcaaagtggaa
gcggtcataggcccgccaagcggcgcgagttggagcatctggatcaagagcgctgagtcc
catgagaagactggaagtctggtaaaatttttctagttcaatcaagaatcgattatccac
tgtttcagccttggctagaaaaccaagaatagagtttaattgctcctgaaagcggacgtc
gtcagcgcttgcctgtttgcatgcttggtaggctttgtttaagtcagtaatcaaagtatg
agctcttttgatggggtctgtatctgtcatgggaatgcctcctttaatctgggtgccagt
cttacttctggcaactgtgttttgatactgttagtttatcatttttaattcttttttttt
attcaaatctttaattgtcattgaaatgtcttgaattgcgctgagtgaattttatgataa
aatagttgtaagctcatcatgatgttgtagaaaaataatccttttaggagctttcaaaga
ctgtttaggattgggtgggcttgggctagaacttttctgttattcttttcttaggaggag
aatccaatgaaacatatgattattcagacgcagaaaacagtctataaagtaaacgtcgac
gatatctactatatccaaacacatccaactaaagcccataccgtacagattgttacagaa
gaagctagttttaatatgcttcaaaatttaagtaatcttgagaaccaatatggggaaacc
ttgatgagatgtcatcgaaattgtttggttaatcttgataaattaaaatcgattgatttt
caagaaagaatcctttttctcggagaagaaggtcaatacgctgtcaagtatgccagacgt
cgctatagagaaattcgtcaaaaatggttaaaacaaggagagtaaaaagatgagaatatt
tgttttagaggatgatttttcccaacagactaggattgaaacgacgattgagaaactctt
gaaggaacatcatatcactcccagctcttttgaggtatttggcaagccagaccaactgct
ggcagaggtgcatgagaagggggcccatcagctattctttttggatattgagattcgaaa
tgaggagatgaaggggctggaagtggctagaaagattcgggaacaagacccctatgccct
gattgtctttgtgacgactcactcggagtttatgcccctgtcctttcgctaccaagtgtc
tgctctggactatattgataaggccctttcggcagaggagtttgaatctcgaatcgagac
agctctcctctatgccaatagtcaagatagtaaaagtctggcggaagattgcttttactt
taaatcaaaatttgcccaatttcagtatccttttaaagaggtttactatctcgaaacgtc
cacaagaccccatcgtgttattctctataccaagacagacaggctggaatttacagcgag
tctagaggaggttctcaagcaggagcctcgtctcttgcagtgccatcgctcttttctcat
caatcctgccaatgtggtgcatttagataagaaagaaaaactgcttttctttcccaatgg
tggaagttgtctaatcgcgcgttataaggtcagggaagtgtctgaggctattaataactt
acactgagctaggagagtttatgaatgttgcttggatattgttgtatacacttgttactc
acggattaaaaattgtcatattctttaaggtagatggaattagtctcacttttgagagga
tttttaaggcctttctttttaagatactgttggccgttgtttttgtaatgattagctata
tagtaggaaatgtttacctatcttattttatggaacccttgtacggcataggcttgtctt
tcttattgttaagagggcttcctaaaaaactccttttcttttatggtctctttccaatga
tattggtgaatctcttttatagaggagtctcctattttgtgcttccatttttgggacaag
ggcaagtatatgatggctactcattcactgggttatgtataataattttcaatttcttca
tttctctagcctttttgaaatggttggactatgattttactagtttgagaagggagattc
tagatacaggttttcaaaagtccctgactaagattaactggataatgggggcttactatt
tggtgatacaaagtctgtcttactttgaatatgagcaaggtattcaatcaacgactgttc
gccatctcatcctagtgttctacctcctattttttatgggggttatcaagaaattggata
cctatttgaaggacaaactccatgatagactggaccaagagcaggtcttgcgctatagag
atatagaacgctatagtcggcatatagaggaactttacaaggaagtaaggagttttcgcc
atgactacaccaacctcttgacaagtttacgtctgggtattgaagaggaggatatggagc
agataaaagaggtctatgacttggtcttaaaggattctagtaaaaaattgcaggacaata
aatatgaccttggccgattggtgaatgttcgggatcgtgccctcaaaagtctcctagctg
gaaaatttataaaagctagagaaaaggacattgtctttaatgtcgaagttcctgaagaga
ttcaggttgaggggatgagactgcttgattttctaaccattgtgtctatcctttgtgaca
atgctattgaagcgagtgcagaggccggtcaacctcatgtttcaattgcctttttaaaaa
gtggagcacaggagaccttcatcatcgaaaattccatcaaagaagagggcatcgatattt
ctgaaatcttctcctttggagttagttctaaaggggaggagagaggtgtcggtctctata
ccgttatgaagattgtggaaagttatcccaatgccagtttaaatactacctgtcaagatc
aagtctttcgtcaggtgcttactatgatacctacagaatgatgaaaaaaataagaccgag
agttcttgttactcggtcttattttttatagttgtattggatgatgaagtcctttcgtat
tgttatgcttaattatattaaggctgtataagatatcttcccacagtcctccacctgtaa
tttggttgagttcggtagttgttagttcttgaaatgaagttaggttttgtttcttatcca
tgttatgattctcctttttgataagataataaatagttatagagtgttatctgaaaatta
atcagaatgggttaaaattttatctttgaaataatcaaaatatgttttctttgcagttac
actagtgacgcgaccttgtaagccatattggatgagtttactatcctcattagatagttt
tgcaagagcggttaatttaaagagattgccttgctctgttctggtaggagtttgatcaat
actctgaagttggccgatgatggtggtgccgtgatttccaatcttctccagttttaatct
tacagtttgtcctttatctagtaaggggagatagtcagatgatacgtagtaagtgattag
tacttctcttgtatctgtgatgacagggaatatttgagcaatttctgtaccagttggaat
tctatttttaccttcaaattcgctgttcagatgaacgatacctttacttggagcggttaa
ggtattgtttcctaagcgctgcgttgcttgatctagttgtacttttaattctgttaattg
attctccacggttagttgttgctgtgaggctgtttgtaaaaactgagtgcggagtacttc
aattttggttgctaaactattatcataagttgctacacttccgataccagcttgctgaat
tttgaggcttgcgatagatgattccagacctgcaatactttgattaatttgagataaaaa
tggctcctctgccgttccttgtgtttgttcttgagaggctataagataacgatttaaaat
tgactggtgcggattgccagttggtaagcgagctcttttatttacgatagtatctctcag
ctcttgatattctccaatttgttgttgaacttttgtaatttcttgttcgatggctgatga
actgctattggtaagattagcttgatttgaaacttcggtgttagtctttgtgatacccag
ttcaatatcatgggattgtttagtaaaattcataaaggtattatggtagccaaattcatc
ctcgccagaaaaaagatcagtcgctttttctaagctttgtttcaaaattccaagtccttc
tttttgcttctcaagtctttgtaattgagttgctaaggcagttttctgactttcttccat
tgtttcagagtatttgatgagtaagtcccctttttcaactacttgatttgccactaaatg
attagctaggataggattatcactggttgactgaatggaggcaatgacacttgtaggggc
gatttctccttgggaagtaacagtaatttcttttgtggcaacaagggagaaaatcaagat
gaaagtaaatagtaatgaaagaggtataattaacactgtcgcatagttatggtaacgtct
ctgataaaactcgacgcttctaaaaagattaggattcatgacattctccttatttattga
atagatgatggtagaaaccttgcgcctgcattaactcttggtgactaccaacttcaatga
ttttcccctggtcaagaacaatgacacggttggttcgttcggctatactgagacgatggg
ctacaaagagaatggttttatcagttagggacataagattatctataacctttttctcag
tcaagacatcaagaccgctagtagcttcgtctagtattaaaacaggagatttagttaaaa
gagcacgagcgagggctattcgttgcttttgtcctcctgatagaccagctccatcagaga
gctgagtttgatagcccataggcattctttcaatgtcttgacgaatttcagctaattcac
aagctcttagaatatcttcttggctaatcatatgattaccgcccaaagttaagttttcca
agatagagccattaaagatataggcttgttgtggtaggtaattaatatgacggcgcaaga
cttttttatcaatgtttttaatatcctgataattgatggaaatatgtcctttgtagggtt
caaagaaattgacaatcattttggctaaagttgttttaccagaaccactaactccaacta
ggctaaccttatctccttgtttaatcgtgagattaatatctgttaaggtatctcgtccaa
aaccatacttataagaaaggtcatcaaattcaatatcgcccatcaaaaaatgtgaatgga
cagggttttcttgaacttgaaattcagattcgactagatagacttcgttcaaacggttat
tagcgaccttcgcagattggagtttggtttggaggttgataatattttccataggagttg
taaagtaagaaaaaagtgtgttaaaggtaatcagctgaccggtagaaattttactcgaca
tgactaattgagcgccaaaccataggataaggatattcagaactaattttgttccctgct
ttaaactcgtttgtaaaatagaatatttactgagcttaaaggatttttccaaataatcta
caaattcgctgtctatattttgatagcgattttcttcactcgtgagcgactttatagttt
caatcccgttgatatcttcgataatggcagagctaaccatagaattactttgcatgacat
catggttcattttttcgaaaggtttcataaaagaaaagatgatgaacatgtatataggaa
tggaaataagagaaagaaggaagagattagggttttgtgccagcaagactccccctacaa
gaatcagaatagaaacatccagaaaaagagaaagaatggtagaagccaaggcatctataa
tagagttagcatctgtgaaccgtgaaatgatttctcctgtacgacgtgtcgcaaagaaag
acatgggaagttcaaaaatatggcgaatataggataaaatcacatcaatgcttaatctct
ggctcagaacggttaggagataatctctggagaagctcatgacttgttggaggatatagg
tgataaccagaccaactgagatgattcctaaagttgatttcatctgatttgggatgtatt
catctaagattccttggagataataagaaccaccgatattgataatagtgaccaataagc
ttgagagaacaatgtaagcaatgagagatttttgtttgaaaatcagaggaaggaagctta
gtagaccattctttttatctttatggggttgatagctgggtttgggagctagaaaaatag
ctactccagtccattcagagaaaaagcgttcttttgacattttagtgatttttacagaag
ggtcaggatcaccaataatcagatagtctttctttgtttgatagacaacatagtaatgtt
ggagttttccttctttgttaacgtgaacgataaatggataggggacatcacccatgtcaa
agagcgttttatctgcttgaacaggccttgtttcaaagcccatttcatcagcggctttta
caatgccaagagcagtcgtcccttctttattggtctttgcaagttctctcaagtgagcta
gagaaaaatctgaaccatagaatttagcaatcgaggctaaggcagcgacaccacagtctc
tcgcatctatttgaggaacaaatgtacgtttataagaagtcattggcaattcctttcata
tagtggataggtatattatgccataaaactaagttcatattttatgaaatcttgaatagt
cattaaaacttcctgaatggtaaaaaagtgattagaaattatttttttaaacatttagag
gtggcttgaaataaaaaagctaattcaagacgtttcgatgacagttcaagatttggatga
aaaaaattaaaaaataatgatatactaaacttgtcaaggttgcaacaagacaaaaattaa
aaataaaaaaggagtatttgtcatgaatacaaaaatgatggaacaattttctgttatgga
taatgaaatgcttgataggatagagggaggaatatttggagttgacgatgctttgttttg
ggcagggttaggctatgttgcaggtagcattgttgatacagcaattgatgattttacgaa
tcaatgccggaaaaatcctcatcagtggttctgtgttcgtgtatagatatagtagtgttg
tattgtataagaatttatataacttaatgacctatgcagtgatagaaactattcttttgc
aaacgagtcgcttattctgttataagtttacgtgctcctagtcacagttcttgtgcttga
tagaaagaatgacacctataaaaatgcgagatattggctatatcactcacttattcacct
ccccgtgatttgtagtagtgataggttttctcactattattataaacattataaaataaa
gagtacaacactttttcattctgtgttgtgccttgagtaaaacgaaaggaatgaattata
acaatggaaaaaattgattatattactttgaatgaagtagaattagagacgattagtggt
ggagatgactgttttattggagatatcggatgtatcggctgggggcttttgaagagtatc
ggagggatgataaaacctgctccatatgttcctccagtatgcattccaaaaagttcgtgg
aatcctgcacctccagttccatgttaaaaagttattgtaaacttatataaaaaatgaata
atcgacttgttcgctattttgttgaatcttcgcaactataatatacaggtgttgttcagg
attattttagcttattgcaagagtcgaaaactagaaactaatggctggttggaacgttaa
aaattcactttctaaccagctaatactgcttcaaataatttctgaacaagtctaataaat
aaaacgaataagatagattattaacacagtcttgttcgttttttctcatatattatttaa
ttaataatattataaaattggaaagcagtagggatgggaagtactaccacagatttatta
ttaattttatcagtattgtttgaaatccaaaaaaagtatgttaagctatatttatttggt
tctttagtttgattgttgttgagtataactatttttgtatagatgaaaatcttgttattg
ttcaagatgttttgatgaccattcatgatttgagtaatccaaggtcaaaatgagtgctat
actagcagtgtaaagattcttgttcaactaagataaatcacacatttaggaggaaatttt
atgaagaaaaaaatacttatcattttcatcttgtatctaatcatgtccatctttctttat
ccgcttagggaaagtatttggtatcagctattttataccatagcctatgtgattgcagtt
atgatctattttgttttaactaaaaagaaaggagcaaagaaatgaaaacttttcttgcta
aaaaacggaacatcttcctttcatttggggattgaagtattataaaaagtagagcttaat
aaagtataaaggggtaagtgtttttgaaatacttacccttttataatagattccctgcga
aacaaaatatggnnnnnnnnnnnnnnnnnnnnnnnnnnnnnnnnnnnnnnnnnnnnnnnn
nnnnnnnnnnnnnnnnnnnnnnnnnnnnnnnnnnnnnnnnnnnnnnnnnnnnnnnnnnnn
nnnnnnnnnnnnnnnnnnnnnnnnnnnnnnnnnnnnnnnnnnnnnnnnnnnnnnnnnnnn
nnnnnnnnnnnnnnnnnnnnnnnnnnnnnnnnnnnnnnnnnnnnnnnnnnnnnnnnnnnn
nnnnnnnnnnnnnnnnnnnnnnnnnnnnnnnnnnnnnnnnnnnnnnnnnnnnnnnnnnnn
nnnnnnnnnnnnnnnnnnnnnnnnnnnnnnnnnnnnnnnnnnnnnnnnnnnnnnnnnnnn
nnnnnnnnnnnnnnnnnnnnnnnnnnnnnnnnnnnnnnnnnnnnnnnnnnnnnnnnnnnn
nnnnnnnnnnnnnnnnnnnnnnnnnnnnnnnnnnnnnnnnnnnnnnnnnnnnnnnnnnnn
nnnnnnnnnnnnnnnnnnnnnnnnnnnnnnnnnnnnnnnnnnnnnnnnnnnnnnnnnnnn
nnnnnnnnnnnnnnnnnnnnnnnnnnnnnnnnnnnnnnnnnnnnnnnnnnnnnnnnnnnn
nnnnnnnnnnnnnnnnnnnnnnnnnnnnnnnnnnnnnnnnnnnnnnnnnnnnnnnnnnnn
nnnnnnnnnnnnnnnnnnnnnnnnnnnnnnnnnnnnnnnnnnnnnnnnnnnnnnnnnnnn
nnnnnnnnnnnnnnnnnnnnnnnnnnnnnnnnnnnnnnnnnnnnnnnnnnnnnnnnnnnn
nnnnnnnnnnnnnnnnnnnnnnnnnnnnnnnnnnnnnnnnnnnnnnnnnnnnnnnnnnnn
nnnnnnnnnnnnnnnnnnnnnnnnnnnnnnnnnnnnnnnnnnnnnnnnnnnnnnnnnnnn
nnnnnnnnnnnnnnnnnnnnnnnnaggattctagttttgcaggaagtctaatgtaatttt
tgcaattcaagacgtttcgatgactattcaagatctggatgaaaaattttaaaaaacgat
gatatactaaacttgtcaaagttacaacaagacaaaaattaaaaataaaaaagagtattt
gtcatggatacaaaaattatggaacaatttcatgaaatggatataactatgttatctagt
attgaaggaggcaagaataattggcaaactaatgtcttagaaggtggtggtgctgctttt
ggtggctgggggctagggacagctatttgtgctgcgagtggtgttggagcaccatttatg
ggagcatgtggatacataggagctaaatttggtgtggatctttgggcaggagtaacaggg
gcaacgggtggattttaataaaaggagacttgtatgaatacttattgtaatataaatgaa
acaatgctgagtgaggtttatggaggtaattccggaggagcagctgtagttgctgcttta
ggttgtgcagcgggtggagtgaaatatgggagacttctaggaccatggggcgctgcaata
ggaggaattggaggagcagtggtttgtggatatttagcctataccgctacatcataaaaa
tgaaagctaaattttatgaaggctatattctttattattctcttcgcttttcaaacctat
cttatttatctatccataagtatctccgataaaaaacaaaagactattgaattaacatca
ttgaattgttttgtcatattatttctaatctatgataaattaatttttctctttattgcc
tatgtttttttgataatttttatattaaacttgttccgtaactgaaaagtgacatactat
atgaatacaaaaatgatgtcacaattttctgttatggataatgaaatgcttgcttgcgtt
gaaggtggagatattgattggggaagaaaaattagttgtgcagcaggggttgcatatggc
gcaattgatgggtgtgcaacaacggtttgacatttctattgggaccatttgctataggaa
taggtgtaactggtgctgcaggtggagctatacttggaggtgtagcctatgcagcaatat
gttggtggtaattatggattttaaaagttttattattggtttagtagttggtatatttgg
tccttatatggatgacttaattagaaaaatattttcaaaatcttccaaaaaggatacgga
tagtactctctaaaaaataaatttctcccctgtatttgctagcttaatttacaggggagt
ttctttaatattgtttcgcctgtcaaaatgatatgtgatagcaggatgaaaagtctacaa
acaagttggtatcaatacaatataaagaggaaagtatgtttttaatgcttactttttaaa
ttttttaacaattcaagatgtttcgatgacaattcaagatttggatgaaaaattttaaaa
aacaatgatatactaaacttgtcaaagttgcaacgggtgctgctacattatgttaaaaat
cgctcttgattgataagttggatttgttaggaaaggagtaaataattatggataagaaaa
agatagtttcgactaatatgtatagtatttcttgtagtgtcagtagataatttttttaga
gacttaaccccgttactgttcattttaaatattattggcctgtcttgcttttcagtgcta
acatacattaacataaaagagatactcttaaatataagtaaatgatgatttggttagtcc
tagaaccaatcaacttatgtttatcggcttggcagattttatgtttgtcatttgtttgta
tagaggtatttcagaaacagaattctatcaacaactaatcgcttatataggtgtattctc
tgcttgtttatcacgcttctgctcatgtggggcttgaagtattataaaaagtagcttgcc
ttcctcttctgacagaatcttttattagaaggctctattaaactgtccgtgaaataagtg
aatggaggtatttaatatgaaatatagattatttcttgttattttcttgagtagtatgtt
gaatattcttttagggacatttttacaaatctctaatgtatcgattgggtggattgttct
ctacagtggattatttgaagcaggcgttttccttcttgctaataaaggggtagcggtaaa
aataaaggaagtagatattcgaaatcgctttaaatttatttttggaaaaaccttatggtt
tcaaatttttttgctcatctttttgatggtcaaactttatcttggtttggatgcgaggtt
gattttattctatggacatattttcattgtctttaatgccttaatgtatctattatctag
tagtcaggttagccttaaaaagaacaagctgtcttcttaatcttgcagtaatagagcatg
acaaggtgagctatcctgtcttgtagatagtagggaggatttatatgaaaagacacgcta
ttcttttcaaaacgagtgcaattctttcttatttgtttctgtttttcggactgtcttgga
caacccaattttggagcaattattgggagttctcgtcttgggtaggaaatattatctgga
ttcgaaacatcatcagtcttctctttatctgcttgatggtttggattttggtcaggtcgg
gccatgcttatctctttcgtatccctaggaaaaagtggttgagctattctgttctgacgg
tgttagccgctgttgtacttatctgctttaactatctgacagctaaacacgtccagggaa
ctaatgaagggtggaatttgtttattgcctatagtgagacaaattttgcggagtttggtg
tttacctaaccttaatcgtactaggacctctgatggaagaattggtatgtaggggcctgc
ttcaacatgccttctttaaggattcgagatgggggcaggatcttctctttccgtcattct
tatttgccttgccccacttttctagcttgccaagtctcgcagatatttttgtctatacgg
cagtgggctgtctgtttgcctgtctaacacgttatacgaagagtatctatccttcttatt
cgattcatattgttaataatatcatcgcaaacttaccatttttgctcacttttctacata
gggtcttggggtaaaaaaaccaaagccttgctttttagccatagaggaggttatcatgta
taaacacttatttttcctagattcaaaaaccttagaccggttgacgccctatattctggt
cttggcttctgacaccattgcctttaatgtttttgtgctaacctttgtatctgcggtggt
ctttaattccctaaattccatgctagctttaatggctatattcataggggctggctatgt
ggtcggattttggttactaatactcaatgaaaatcaaagagcaaactaggaaactagccg
caggctgtacttgagtacggcaaggcgacgttgacgtggtttgaatttgattttcgaaga
gtataaaatggtttgttttggaaaggctagaactaaagaatgacgtgtaggaagtctgtt
tggtgaggaggatagctttatggagttttttgataaatttcatgccttgtgttttggatt
tttagtactactaatcgtcattacagttccttatacgattaaccatggggatttttttca
aaatgaatctgaattgattattgtaagtcttctagtaacctcgctgagtgttgcttatgc
tagaaagtttgaaatgatttcttttgggatgttaagcaagaaagaacttttacttttcat
tgcaatctttcttctaagtgtgcttgagacgctggtttatattcatttcttcgctgtttc
ttctggcgcgggagttcaacacttggcggaagtcagcagaggaatttccctgtctttgat
tttgacttcctcagtttttggacccatccaggaggaactcattttcagaggacttcttca
aggtgcggtttttgacaattcttggttagggcttgtactaacttcctctctcttttcttt
catgcatggaccttccaatgtcccttcgtttattttttatctacttgggggcttgttgct
gggctttgcttataaaaagagccaaaacctatgggtttctactctagtccacatgtttta
caacagttggccactcttatattatttataa
