# Supplementary material for: Genomic analyses of pneumococci reveal a wide diversity of bacteriocins – including pneumocyclicin, a novel circular bacteriocin
Source: BMC Genomics. 2015 Jul 28;16(1):554. doi: 10.1186/s12864-015-1729-4 (PMC4517551; doi:10.1186/s12864-015-1729-4)
Supplement: Additional file 9: — Sequence and annotation files for blp cassette prototypes. [file 12864_2015_1729_MOESM9_ESM.zip › blp_prototype24f_USA22_annotation.embl]

FT   source          1..13831
FT                   /organism="Streptococcus pneumoniae"
FT                   /mol_type="genomic DNA"
FT                   /strain="USA22"
FT   CDS             complement(1..330)
FT                   /gene="blpT"
FT                   /inference="ab initio prediction:Prodigal:2.60"
FT                   /codon_start=1
FT                   /transl_table=11
FT                   /product="hypothetical protein"
FT                   /colour=10
FT   CDS             607..945
FT                   /gene="blpS"
FT                   /gene_synonym="spiR1"
FT                   /inference="ab initio prediction:Prodigal:2.60"
FT                   /codon_start=1
FT                   /transl_table=11
FT                   /product="LytTR DNA-binding domain protein"
FT                   /colour=9
FT   CDS             950..1687
FT                   /gene="blpR"
FT                   /gene_synonym="spiR2"
FT                   /inference="ab initio prediction:Prodigal:2.60"
FT                   /codon_start=1
FT                   /transl_table=11
FT                   /product="response regulator"
FT                   /colour=9
FT   CDS             1701..3041
FT                   /gene="blpH"
FT                   /gene_synonym="spiH"
FT                   /inference="ab initio prediction:Prodigal:2.60"
FT                   /codon_start=1
FT                   /transl_table=11
FT                   /product="histidine kinase"
FT                   /colour=9
FT   CDS             complement(3086..3241)
FT                   /gene="blpC"
FT                   /gene_synonym="spiP"
FT                   /inference="ab initio prediction:Prodigal:2.60"
FT                   /codon_start=1
FT                   /transl_table=11
FT                   /product="peptide pheromone"
FT                   /colour=9
FT   CDS             complement(3298..4659)
FT                   /gene="blpB"
FT                   /gene_synonym="spiD"
FT                   /inference="ab initio prediction:Prodigal:2.60"
FT                   /codon_start=1
FT                   /transl_table=11
FT                   /product="bacteriocin secretion accessory protein"
FT                   /colour=3
FT   CDS             complement(4670..6823)
FT                   /gene="blpA"
FT                   /gene_synonym="spiABC"
FT                   /inference="ab initio prediction:Prodigal:2.60"
FT                   /codon_start=1
FT                   /transl_table=11
FT                   /product="ABC transporter; ATPase domain, transmembrane
FT                   region and C39 protease domain"
FT                   /colour=3
FT   CDS             7103..7306
FT                   /gene="blpQ"
FT                   /gene_synonym="pncR"
FT                   /inference="ab initio prediction:Prodigal:2.60"
FT                   /codon_start=1
FT                   /transl_table=11
FT                   /product="class II bacteriocin precursor"
FT                   /colour=7
FT   CDS             7624..7827
FT                   /gene="pncT"
FT                   /inference="ab initio prediction:Prodigal:2.60"
FT                   /codon_start=1
FT                   /transl_table=11
FT                   /product="class II bacteriocin precursor"
FT                   /colour=7
FT   CDS             8401..8565
FT                   /gene="pncG"
FT                   /inference="ab initio prediction:Prodigal:2.60"
FT                   /codon_start=1
FT                   /transl_table=11
FT                   /product="membrane protein with putative function in
FT                   immunity"
FT                   /colour=4
FT   mobile_element  8688..9649
FT                   /gene="ISSpn7"
FT                   /inference="identification by IS Finder
FT                   (https://www-is.biotoul.fr/)"
FT                   /colour=12
FT   CDS             9784..10038
FT                   /gene="blpM"
FT                   /gene_synonym="pncI"
FT                   /inference="ab initio prediction:Prodigal:2.60"
FT                   /codon_start=1
FT                   /transl_table=11
FT                   /product="class II bacteriocin precursor"
FT                   /colour=7
FT   CDS             10054..10257
FT                   /gene="blpN"
FT                   /gene_synonym="pncJ"
FT                   /inference="ab initio prediction:Prodigal:2.60"
FT                   /codon_start=1
FT                   /transl_table=11
FT                   /product="class II bacteriocin precursor"
FT                   /colour=7
FT   CDS             10276..10485
FT                   /gene="blpP"
FT                   /gene_synonym="pncK"
FT                   /inference="predicted by Prodigal with different settings"
FT                   /inference="indirect experimental evidence for function in
FT                   immunity (Dawid et al., 2007)"
FT                   /codon_start=1
FT                   /transl_table=11
FT                   /product="membrane protein with function in immunity"
FT                   /colour=4
FT   CDS             10501..10650
FT                   /gene="blpO"
FT                   /gene_synonym="pncV"
FT                   /inference="predicted by Prodigal in other strains"
FT                   /codon_start=1
FT                   /transl_table=11
FT                   /product="class II bacteriocin precursor"
FT                   /colour=7
FT   CDS             join(11208..11234,11236..11385)
FT                   /gene="pncM"
FT                   /inference="predicted by Prodigal in other strains"
FT                   /codon_start=1
FT                   /transl_table=11
FT                   /product="membrane protein with putative function in
FT                   immunity"
FT                   /pseudo
FT                   /note="frameshift due to 2nt deletion"
FT                   /colour=11
FT   CDS             11657..12040
FT                   /gene="blpX"
FT                   /gene_synonym="pncN"
FT                   /inference="ab initio prediction:Prodigal:2.60"
FT                   /codon_start=1
FT                   /transl_table=11
FT                   /product="membrane protein with putative function in
FT                   immunity"
FT                   /colour=4
FT   CDS             12105..12794
FT                   /gene="blpY"
FT                   /gene_synonym="pncO"
FT                   /inference="ab initio prediction:Prodigal:2.60"
FT                   /codon_start=1
FT                   /transl_table=11
FT                   /product="CAAX amino terminal protease"
FT                   /colour=2
FT   CDS             12836..13069
FT                   /gene="blpZ"
FT                   /gene_synonym="pncQ"
FT                   /inference="ab initio prediction:Prodigal:2.60"
FT                   /codon_start=1
FT                   /transl_table=11
FT                   /product="membrane protein with putative function in
FT                   immunity"
FT                   /colour=4
FT   CDS             13220..13831
FT                   /gene="pncP"
FT                   /gene_synonym="SP0547"
FT                   /inference="ab initio prediction:Prodigal:2.60"
FT                   /codon_start=1
FT                   /transl_table=11
FT                   /product="CAAX amino terminal protease"
FT                   /colour=2
SQ   Sequence 13831 BP; 3822 A; 1995 C; 2665 G; 4437 T; 912 other;
     ctagtttgct ctttgatttt cattgagtat taacttggtc ttgacttggt caaagtggaa        60
     gcggtcatag gcccgccaag cggcgcgagt tggagcatct ggatcaagag cgctgagtcc       120
     catgagaaga ctggaagtct ggtaaaattt ttctagttca atcaagaatc gattatccac       180
     tgtttcagcc ttggctagaa aaccaagaat agagtttaat tgctcctgaa agcggacgtc       240
     gtcagcgctt gcctgtttgc atgcttggta ggctttgttt aagtcagtaa tcaaagtatg       300
     agctcttttg atggggtctg tatctgtcat gggaatgcct cctttaatct gggtgccagt       360
     cttacttctg gcaactgtgt tttgatactg ttagtttatc atttttaatt cttttttttt       420
     attcaaatct ttaattgtca ttgaaatgtc ttgaattgcg ctgagtgaat tttatgataa       480
     aatagttgta agctcatcat gatgttgtag aaaaataatc cttttaggag ctttcaaaga       540
     ctgtttagga ttgggtgggc ttgggctaga acttttctgt tattcttttc ttaggaggag       600
     aatccaatga aacatatgat tattcagacg cagaaaacag tctataaagt aaacgtcgac       660
     gatatctact atatccaaac acatccaact aaagcccata ccgtacagat tgttacagaa       720
     gaagctagtt ttaatatgct tcaaaattta agtaatcttg agaaccaata tggggaaacc       780
     ttgatgagat gtcatcgaaa ttgtttggtt aatcttgata aattaaaatc gattgatttt       840
     caagaaagaa tcctttttct cggagaagaa ggtcaatacg ctgtcaagta tgccagacgt       900
     cgctatagag aaattcgtca aaaatggtta aaacaaggag agtaaaaaga tgagaatatt       960
     tgttttagag gatgattttt cccaacagac taggattgaa acgacgattg agaaactctt      1020
     gaaggaacat catatcactc ccagctcttt tgaggtattt ggcaagccag accaactgct      1080
     ggcagaggtg catgagaagg gggcccatca gctattcttt ttggatattg agattcgaaa      1140
     tgaggagatg aaggggctgg aagtggctag aaagattcgg gaacaagacc cctatgccct      1200
     gattgtcttt gtgacgactc actcggagtt tatgcccctg tcctttcgct accaagtgtc      1260
     tgctctggac tatattgata aggccctttc ggcagaggag tttgaatctc gaatcgagac      1320
     agctctcctc tatgccaata gtcaagatag taaaagtctg gcggaagatt gcttttactt      1380
     taaatcaaaa tttgcccaat ttcagtatcc ttttaaagag gtttactatc tcgaaacgtc      1440
     cacaagaccc catcgtgtta ttctctatac caagacagac aggctggaat ttacagcgag      1500
     tctagaggag gttctcaagc aggagcctcg tctcttgcag tgccatcgct cttttctcat      1560
     caatcctgcc aatgtggtgc atttagataa gaaagaaaaa ctgcttttct ttcccaatgg      1620
     tggaagttgt ctaatcgcgc gttataaggt cagggaagtg tctgaggcta ttaataactt      1680
     acactgagct aggagagttt atgaatgttg cttggatatt gttgtataca cttgttactc      1740
     acggattaaa aattgtcata ttctttaagg tagatggaat tagtctcact tttgagagga      1800
     tttttaaggc ctttcttttt aagatactgt tggccgttgt ttttgtaatg attagctata      1860
     tagtaggaaa tgtttaccta tcttatttta tggaaccctt gtacggcata ggcttgtctt      1920
     tcttattgtt aagagggctt cctaaaaaac tccttttctt ttatggtctc tttccaatga      1980
     tattggtgaa tctcttttat agaggagtct cctattttgt gcttccattt ttgggacaag      2040
     ggcaagtata tgatggctac tcattcactg ggttatgtat aataattttc aatttcttca      2100
     tttctctagc ctttttgaaa tggttggact atgattttac tagtttgaga agggagattc      2160
     tagatacagg ttttcaaaag tccctgacta agattaactg gataatgggg gcttactatt      2220
     tggtgataca aagtctgtct tactttgaat atgagcaagg tattcaatca acgactgttc      2280
     gccatctcat cctagtgttc tacctcctat tttttatggg ggttatcaag aaattggata      2340
     cctatttgaa ggacaaactc catgatagac tggaccaaga gcaggtcttg cgctatagag      2400
     atatagaacg ctatagtcgg catatagagg aactttacaa ggaagtaagg agttttcgcc      2460
     atgactacac caacctcttg acaagtttac gtctgggtat tgaagaggag gatatggagc      2520
     agataaaaga ggtctatgac ttggtcttaa aggattctag taaaaaattg caggacaata      2580
     aatatgacct tggccgattg gtgaatgttc gggatcgtgc cctcaaaagt ctcctagctg      2640
     gaaaatttat aaaagctaga gaaaaggaca ttgtctttaa tgtcgaagtt cctgaagaga      2700
     ttcaggttga ggggatgaga ctgcttgatt ttctaaccat tgtgtctatc ctttgtgaca      2760
     atgctattga agcgagtgca gaggccggtc aacctcatgt ttcaattgcc tttttaaaaa      2820
     gtggagcaca ggagaccttc atcatcgaaa attccatcaa agaagagggc atcgatattt      2880
     ctgaaatctt ctcctttgga gttagttcta aaggggagga gagaggtgtc ggtctctata      2940
     ccgttatgaa gattgtggaa agttatccca atgccagttt aaatactacc tgtcaagatc      3000
     aagtctttcg tcaggtgctt actatgatac ctacagaatg atgaaaaaaa taagaccgag      3060
     agttcttgtt actcggtctt attttttata gttgtattgg atgatgaagt cctttcgtat      3120
     tgttatgctt aattatatta aggctgtata agatatcttc ccacagtcct ccacctgtaa      3180
     tttggttgag ttcggtagtt gttagttctt gaaatgaagt taggttttgt ttcttatcca      3240
     tgttatgatt ctcctttttg ataagataat aaatagttat agagtgttat ctgaaaatta      3300
     atcagaatgg gttaaaattt tatctttgaa ataatcaaaa tatgttttct ttgcagttac      3360
     actagtgacg cgaccttgta agccatattg gatgagttta ctatcctcat tagatagttt      3420
     tgcaagagcg gttaatttaa agagattgcc ttgctctgtt ctggtaggag tttgatcaat      3480
     actctgaagt tggccgatga tggtggtgcc gtgatttcca atcttctcca gttttaatct      3540
     tacagtttgt cctttatcta gtaaggggag atagtcagat gatacgtagt aagtgattag      3600
     tacttctctt gtatctgtga tgacagggaa tatttgagca atttctgtac cagttggaat      3660
     tctattttta ccttcaaatt cgctgttcag atgaacgata cctttacttg gagcggttaa      3720
     ggtattgttt cctaagcgct gcgttgcttg atctagttgt acttttaatt ctgttaattg      3780
     attctccacg gttagttgtt gctgtgaggc tgtttgtaaa aactgagtgc ggagtacttc      3840
     aattttggtt gctaaactat tatcataagt tgctacactt ccgataccag cttgctgaat      3900
     tttgaggctt gcgatagatg attccagacc tgcaatactt tgattaattt gagataaaaa      3960
     tggctcctct gccgttcctt gtgtttgttc ttgagaggct ataagataac gatttaaaat      4020
     tgactggtgc ggattgccag ttggtaagcg agctctttta tttacgatag tatctctcag      4080
     ctcttgatat tctccaattt gttgttgaac ttttgtaatt tcttgttcga tggctgatga      4140
     actgctattg gtaagattag cttgatttga aacttcggtg ttagtctttg tgatacccag      4200
     ttcaatatca tgggattgtt tagtaaaatt cataaaggta ttatggtagc caaattcatc      4260
     ctcgccagaa aaaagatcag tcgctttttc taagctttgt ttcaaaattc caagtccttc      4320
     tttttgcttc tcaagtcttt gtaattgagt tgctaaggca gttttctgac tttcttccat      4380
     tgtttcagag tatttgatga gtaagtcccc tttttcaact acttgatttg ccactaaatg      4440
     attagctagg ataggattat cactggttga ctgaatggag gcaatgacac ttgtaggggc      4500
     gatttctcct tgggaagtaa cagtaatttc ttttgtggca acaagggaga aaatcaagat      4560
     gaaagtaaat agtaatgaaa gaggtataat taacactgtc gcatagttat ggtaacgtct      4620
     ctgataaaac tcgacgcttc taaaaagatt aggattcatg acattctcct tatttattga      4680
     atagatgatg gtagaaacct tgcgcctgca ttaactcttg gtgactacca acttcaatga      4740
     ttttcccctg gtcaagaaca atgacacggt tggttcgttc ggctatactg agacgatggg      4800
     ctacaaagag aatggtttta tcagttaggg acataagatt atctataacc tttttctcag      4860
     tcaagacatc aagaccgcta gtagcttcgt ctagtattaa aacaggagat ttagttaaaa      4920
     gagcacgagc gagggctatt cgttgctttt gtcctcctga tagaccagct ccatcagaga      4980
     gctgagtttg atagcccata ggcattcttt caatgtcttg acgaatttca gctaattcac      5040
     aagctcttag aatatcttct tggctaatca tatgattacc gcccaaagtt aagttttcca      5100
     agatagagcc attaaagata taggcttgtt gtggtaggta attaatatga cggcgcaaga      5160
     cttttttatc aatgttttta atatcctgat aattgatgga aatatgtcct ttgtagggtt      5220
     caaagaaatt gacaatcatt ttggctaaag ttgttttacc agaaccacta actccaacta      5280
     ggctaacctt atctccttgt ttaatcgtga gattaatatc tgttaaggta tctcgtccaa      5340
     aaccatactt ataagaaagg tcatcaaatt caatatcgcc catcaaaaaa tgtgaatgga      5400
     cagggttttc ttgaacttga aattcagatt cgactagata gacttcgttc aaacggttat      5460
     tagcgacctt cgcagattgg agtttggttt ggaggttgat aatattttcc ataggagttg      5520
     taaagtaaga aaaaagtgtg ttaaaggtaa tcagctgacc ggtagaaatt ttactcgaca      5580
     tgactaattg agcgccaaac cataggataa ggatattcag aactaatttt gttccctgct      5640
     ttaaactcgt ttgtaaaata gaatatttac tgagcttaaa ggatttttcc aaataatcta      5700
     caaattcgct gtctatattt tgatagcgat tttcttcact cgtgagcgac tttatagttt      5760
     caatcccgtt gatatcttcg ataatggcag agctaaccat agaattactt tgcatgacat      5820
     catggttcat tttttcgaaa ggtttcataa aagaaaagat gatgaacatg tatataggaa      5880
     tggaaataag agaaagaagg aagagattag ggttttgtgc cagcaagact ccccctacaa      5940
     gaatcagaat agaaacatcc agaaaaagag aaagaatggt agaagccaag gcatctataa      6000
     tagagttagc atctgtgaac cgtgaaatga tttctcctgt acgacgtgtc gcaaagaaag      6060
     acatgggaag ttcaaaaata tggcgaatat aggataaaat cacatcaatg cttaatctct      6120
     ggctcagaac ggttaggaga taatctctgg agaagctcat gacttgttgg aggatatagg      6180
     tgataaccag accaactgag atgattccta aagttgattt catctgattt gggatgtatt      6240
     catctaagat tccttggaga taataagaac caccgatatt gataatagtg accaataagc      6300
     ttgagagaac aatgtaagca atgagagatt tttgtttgaa aatcagagga aggaagctta      6360
     gtagaccatt ctttttatct ttatggggtt gatagctggg tttgggagct agaaaaatag      6420
     ctactccagt ccattcagag aaaaagcgtt cttttgacat tttagtgatt tttacagaag      6480
     ggtcaggatc accaataatc agatagtctt tctttgtttg atagacaaca tagtaatgtt      6540
     ggagttttcc ttctttgtta acgtgaacga taaatggata ggggacatca cccatgtcaa      6600
     agagcgtttt atctgcttga acaggccttg tttcaaagcc catttcatca gcggctttta      6660
     caatgccaag agcagtcgtc ccttctttat tggtctttgc aagttctctc aagtgagcta      6720
     gagaaaaatc tgaaccatag aatttagcaa tcgaggctaa ggcagcgaca ccacagtctc      6780
     tcgcatctat ttgaggaaca aatgtacgtt tataagaagt cattggcaat tcctttcata      6840
     tagtggatag gtatattatg ccataaaact aagttcatat tttatgaaat cttgaatagt      6900
     cattaaaact tcctgaatgg taaaaaagtg attagaaatt atttttttaa acatttagag      6960
     gtggcttgaa ataaaaaagc taattcaaga cgtttcgatg acagttcaag atttggatga      7020
     aaaaaattaa aaaataatga tatactaaac ttgtcaaggt tgcaacaaga caaaaattaa      7080
     aaataaaaaa ggagtatttg tcatgaatac aaaaatgatg gaacaatttt ctgttatgga      7140
     taatgaaatg cttgatagga tagagggagg aatatttgga gttgacgatg ctttgttttg      7200
     ggcagggtta ggctatgttg caggtagcat tgttgataca gcaattgatg attttacgaa      7260
     tcaatgccgg aaaaatcctc atcagtggtt ctgtgttcgt gtatagatat agtagtgttg      7320
     tattgtataa gaatttatat aacttaatga cctatgcagt gatagaaact attcttttgc      7380
     aaacgagtcg cttattctgt tataagttta cgtgctccta gtcacagttc ttgtgcttga      7440
     tagaaagaat gacacctata aaaatgcgag atattggcta tatcactcac ttattcacct      7500
     ccccgtgatt tgtagtagtg ataggttttc tcactattat tataaacatt ataaaataaa      7560
     gagtacaaca ctttttcatt ctgtgttgtg ccttgagtaa aacgaaagga atgaattata      7620
     acaatggaaa aaattgatta tattactttg aatgaagtag aattagagac gattagtggt      7680
     ggagatgact gttttattgg agatatcgga tgtatcggct gggggctttt gaagagtatc      7740
     ggagggatga taaaacctgc tccatatgtt cctccagtat gcattccaaa aagttcgtgg      7800
     aatcctgcac ctccagttcc atgttaaaaa gttattgtaa acttatataa aaaatgaata      7860
     atcgacttgt tcgctatttt gttgaatctt cgcaactata atatacaggt gttgttcagg      7920
     attattttag cttattgcaa gagtcgaaaa ctagaaacta atggctggtt ggaacgttaa      7980
     aaattcactt tctaaccagc taatactgct tcaaataatt tctgaacaag tctaataaat      8040
     aaaacgaata agatagatta ttaacacagt cttgttcgtt ttttctcata tattatttaa      8100
     ttaataatat tataaaattg gaaagcagta gggatgggaa gtactaccac agatttatta      8160
     ttaattttat cagtattgtt tgaaatccaa aaaaagtatg ttaagctata tttatttggt      8220
     tctttagttt gattgttgtt gagtataact atttttgtat agatgaaaat cttgttattg      8280
     ttcaagatgt tttgatgacc attcatgatt tgagtaatcc aaggtcaaaa tgagtgctat      8340
     actagcagtg taaagattct tgttcaacta agataaatca cacatttagg aggaaatttt      8400
     atgaagaaaa aaatacttat cattttcatc ttgtatctaa tcatgtccat ctttctttat      8460
     ccgcttaggg aaagtatttg gtatcagcta ttttatacca tagcctatgt gattgcagtt      8520
     atgatctatt ttgttttaac taaaaagaaa ggagcaaaga aatgaaaact tttcttgcta      8580
     aaaaacggaa catcttcctt tcatttgggg attgaagtat tataaaaagt agagcttaat      8640
     aaagtataaa ggggtaagtg tttttgaaat acttaccctt ttataataga ttccctgcga      8700
     aacaaaatat ggnnnnnnnn nnnnnnnnnn nnnnnnnnnn nnnnnnnnnn nnnnnnnnnn      8760
     nnnnnnnnnn nnnnnnnnnn nnnnnnnnnn nnnnnnnnnn nnnnnnnnnn nnnnnnnnnn      8820
     nnnnnnnnnn nnnnnnnnnn nnnnnnnnnn nnnnnnnnnn nnnnnnnnnn nnnnnnnnnn      8880
     nnnnnnnnnn nnnnnnnnnn nnnnnnnnnn nnnnnnnnnn nnnnnnnnnn nnnnnnnnnn      8940
     nnnnnnnnnn nnnnnnnnnn nnnnnnnnnn nnnnnnnnnn nnnnnnnnnn nnnnnnnnnn      9000
     nnnnnnnnnn nnnnnnnnnn nnnnnnnnnn nnnnnnnnnn nnnnnnnnnn nnnnnnnnnn      9060
     nnnnnnnnnn nnnnnnnnnn nnnnnnnnnn nnnnnnnnnn nnnnnnnnnn nnnnnnnnnn      9120
     nnnnnnnnnn nnnnnnnnnn nnnnnnnnnn nnnnnnnnnn nnnnnnnnnn nnnnnnnnnn      9180
     nnnnnnnnnn nnnnnnnnnn nnnnnnnnnn nnnnnnnnnn nnnnnnnnnn nnnnnnnnnn      9240
     nnnnnnnnnn nnnnnnnnnn nnnnnnnnnn nnnnnnnnnn nnnnnnnnnn nnnnnnnnnn      9300
     nnnnnnnnnn nnnnnnnnnn nnnnnnnnnn nnnnnnnnnn nnnnnnnnnn nnnnnnnnnn      9360
     nnnnnnnnnn nnnnnnnnnn nnnnnnnnnn nnnnnnnnnn nnnnnnnnnn nnnnnnnnnn      9420
     nnnnnnnnnn nnnnnnnnnn nnnnnnnnnn nnnnnnnnnn nnnnnnnnnn nnnnnnnnnn      9480
     nnnnnnnnnn nnnnnnnnnn nnnnnnnnnn nnnnnnnnnn nnnnnnnnnn nnnnnnnnnn      9540
     nnnnnnnnnn nnnnnnnnnn nnnnnnnnnn nnnnnnnnnn nnnnnnnnnn nnnnnnnnnn      9600
     nnnnnnnnnn nnnnnnnnnn nnnnaggatt ctagttttgc aggaagtcta atgtaatttt      9660
     tgcaattcaa gacgtttcga tgactattca agatctggat gaaaaatttt aaaaaacgat      9720
     gatatactaa acttgtcaaa gttacaacaa gacaaaaatt aaaaataaaa aagagtattt      9780
     gtcatggata caaaaattat ggaacaattt catgaaatgg atataactat gttatctagt      9840
     attgaaggag gcaagaataa ttggcaaact aatgtcttag aaggtggtgg tgctgctttt      9900
     ggtggctggg ggctagggac agctatttgt gctgcgagtg gtgttggagc accatttatg      9960
     ggagcatgtg gatacatagg agctaaattt ggtgtggatc tttgggcagg agtaacaggg     10020
     gcaacgggtg gattttaata aaaggagact tgtatgaata cttattgtaa tataaatgaa     10080
     acaatgctga gtgaggttta tggaggtaat tccggaggag cagctgtagt tgctgcttta     10140
     ggttgtgcag cgggtggagt gaaatatggg agacttctag gaccatgggg cgctgcaata     10200
     ggaggaattg gaggagcagt ggtttgtgga tatttagcct ataccgctac atcataaaaa     10260
     tgaaagctaa attttatgaa ggctatattc tttattattc tcttcgcttt tcaaacctat     10320
     cttatttatc tatccataag tatctccgat aaaaaacaaa agactattga attaacatca     10380
     ttgaattgtt ttgtcatatt atttctaatc tatgataaat taatttttct ctttattgcc     10440
     tatgtttttt tgataatttt tatattaaac ttgttccgta actgaaaagt gacatactat     10500
     atgaatacaa aaatgatgtc acaattttct gttatggata atgaaatgct tgcttgcgtt     10560
     gaaggtggag atattgattg gggaagaaaa attagttgtg cagcaggggt tgcatatggc     10620
     gcaattgatg ggtgtgcaac aacggtttga catttctatt gggaccattt gctataggaa     10680
     taggtgtaac tggtgctgca ggtggagcta tacttggagg tgtagcctat gcagcaatat     10740
     gttggtggta attatggatt ttaaaagttt tattattggt ttagtagttg gtatatttgg     10800
     tccttatatg gatgacttaa ttagaaaaat attttcaaaa tcttccaaaa aggatacgga     10860
     tagtactctc taaaaaataa atttctcccc tgtatttgct agcttaattt acaggggagt     10920
     ttctttaata ttgtttcgcc tgtcaaaatg atatgtgata gcaggatgaa aagtctacaa     10980
     acaagttggt atcaatacaa tataaagagg aaagtatgtt tttaatgctt actttttaaa     11040
     ttttttaaca attcaagatg tttcgatgac aattcaagat ttggatgaaa aattttaaaa     11100
     aacaatgata tactaaactt gtcaaagttg caacgggtgc tgctacatta tgttaaaaat     11160
     cgctcttgat tgataagttg gatttgttag gaaaggagta aataattatg gataagaaaa     11220
     agatagtttc gactaatatg tatagtattt cttgtagtgt cagtagataa tttttttaga     11280
     gacttaaccc cgttactgtt cattttaaat attattggcc tgtcttgctt ttcagtgcta     11340
     acatacatta acataaaaga gatactctta aatataagta aatgatgatt tggttagtcc     11400
     tagaaccaat caacttatgt ttatcggctt ggcagatttt atgtttgtca tttgtttgta     11460
     tagaggtatt tcagaaacag aattctatca acaactaatc gcttatatag gtgtattctc     11520
     tgcttgttta tcacgcttct gctcatgtgg ggcttgaagt attataaaaa gtagcttgcc     11580
     ttcctcttct gacagaatct tttattagaa ggctctatta aactgtccgt gaaataagtg     11640
     aatggaggta tttaatatga aatatagatt atttcttgtt attttcttga gtagtatgtt     11700
     gaatattctt ttagggacat ttttacaaat ctctaatgta tcgattgggt ggattgttct     11760
     ctacagtgga ttatttgaag caggcgtttt ccttcttgct aataaagggg tagcggtaaa     11820
     aataaaggaa gtagatattc gaaatcgctt taaatttatt tttggaaaaa ccttatggtt     11880
     tcaaattttt ttgctcatct ttttgatggt caaactttat cttggtttgg atgcgaggtt     11940
     gattttattc tatggacata ttttcattgt ctttaatgcc ttaatgtatc tattatctag     12000
     tagtcaggtt agccttaaaa agaacaagct gtcttcttaa tcttgcagta atagagcatg     12060
     acaaggtgag ctatcctgtc ttgtagatag tagggaggat ttatatgaaa agacacgcta     12120
     ttcttttcaa aacgagtgca attctttctt atttgtttct gtttttcgga ctgtcttgga     12180
     caacccaatt ttggagcaat tattgggagt tctcgtcttg ggtaggaaat attatctgga     12240
     ttcgaaacat catcagtctt ctctttatct gcttgatggt ttggattttg gtcaggtcgg     12300
     gccatgctta tctctttcgt atccctagga aaaagtggtt gagctattct gttctgacgg     12360
     tgttagccgc tgttgtactt atctgcttta actatctgac agctaaacac gtccagggaa     12420
     ctaatgaagg gtggaatttg tttattgcct atagtgagac aaattttgcg gagtttggtg     12480
     tttacctaac cttaatcgta ctaggacctc tgatggaaga attggtatgt aggggcctgc     12540
     ttcaacatgc cttctttaag gattcgagat gggggcagga tcttctcttt ccgtcattct     12600
     tatttgcctt gccccacttt tctagcttgc caagtctcgc agatattttt gtctatacgg     12660
     cagtgggctg tctgtttgcc tgtctaacac gttatacgaa gagtatctat ccttcttatt     12720
     cgattcatat tgttaataat atcatcgcaa acttaccatt tttgctcact tttctacata     12780
     gggtcttggg gtaaaaaaac caaagccttg ctttttagcc atagaggagg ttatcatgta     12840
     taaacactta tttttcctag attcaaaaac cttagaccgg ttgacgccct atattctggt     12900
     cttggcttct gacaccattg cctttaatgt ttttgtgcta acctttgtat ctgcggtggt     12960
     ctttaattcc ctaaattcca tgctagcttt aatggctata ttcatagggg ctggctatgt     13020
     ggtcggattt tggttactaa tactcaatga aaatcaaaga gcaaactagg aaactagccg     13080
     caggctgtac ttgagtacgg caaggcgacg ttgacgtggt ttgaatttga ttttcgaaga     13140
     gtataaaatg gtttgttttg gaaaggctag aactaaagaa tgacgtgtag gaagtctgtt     13200
     tggtgaggag gatagcttta tggagttttt tgataaattt catgccttgt gttttggatt     13260
     tttagtacta ctaatcgtca ttacagttcc ttatacgatt aaccatgggg atttttttca     13320
     aaatgaatct gaattgatta ttgtaagtct tctagtaacc tcgctgagtg ttgcttatgc     13380
     tagaaagttt gaaatgattt cttttgggat gttaagcaag aaagaacttt tacttttcat     13440
     tgcaatcttt cttctaagtg tgcttgagac gctggtttat attcatttct tcgctgtttc     13500
     ttctggcgcg ggagttcaac acttggcgga agtcagcaga ggaatttccc tgtctttgat     13560
     tttgacttcc tcagtttttg gacccatcca ggaggaactc attttcagag gacttcttca     13620
     aggtgcggtt tttgacaatt cttggttagg gcttgtacta acttcctctc tcttttcttt     13680
     catgcatgga ccttccaatg tcccttcgtt tattttttat ctacttgggg gcttgttgct     13740
     gggctttgct tataaaaaga gccaaaacct atgggtttct actctagtcc acatgtttta     13800
     caacagttgg ccactcttat attatttata a                                    13831
//
