# Supplementary material for: Genomic analyses of pneumococci reveal a wide diversity of bacteriocins – including pneumocyclicin, a novel circular bacteriocin
Source: BMC Genomics. 2015 Jul 28;16(1):554. doi: 10.1186/s12864-015-1729-4 (PMC4517551; doi:10.1186/s12864-015-1729-4)
Supplement: Additional file 9: — Sequence and annotation files for blp cassette prototypes. [file 12864_2015_1729_MOESM9_ESM.zip › blp_prototype25a_23A2.fasta]

>blp_cassette_prototype25a_23A2
ctagtttgctctttgattctcattgagtattaacttggtcttgacttggtcaaagtggaa
gcggtcataggcccgccaagcggcgcgagttggagcatctggatcaagagcgctgagtcc
catgagaagactggaagtctggtaaaatttttctagttcaatcaagaatcgattatccac
tgtttcagccttggctagaaaaccaagaatagagtttaattgctcctgaaagcggacgtc
gtcagcgcttgcctgtttgcatgcttggtaggctttgtttaagtcagtaatcaaagtatg
agctcttttgatggggtctgtatctgtcatgggaatgcctcctttaatctgggtgccagt
cttacttctggcaactgtgttttgatactgttagtttatcacttttaattcttttttttt
tattcaaatctttaattgtcattgaaatgtcttgaattgcgctgagtgaattttatgata
aaatagttgtaagctcatcatgatgttgtagaaaataatccttttaggagttttcaaaga
ctatttaggattgggtgtgcttgggctagaccttttctgttattcttttcttaggaggag
aatccaatgaaacatatgattattcagacacagaaaacagtctataaagtaaacatcgac
gatatctactatatccaaacacatccaactaaagcccataccgtacagattgttacagaa
aaagctagttttaatatgcttcaaaatttaagtaatcttgagaaccaatgtggggaaact
ttgatgagatgtcatcgaaattgtttggttaatcttgataaattaaaatcgattgatttt
caagaaagaatcctttttctcggagaagaaggtcaatatgctgtcaagtatgccagacgt
cgctatagagaaatacgtcaaaaatggttgaaagagggagagtaagaagatgagaatatt
tgttttagaagatgatttttcccaacagactagaattgaaacgacgattgagaaactttt
gaaagcacatcatatcattcctagctcttttgaggtatttggcaagccggaccaactgct
ggcagaggtgcatgagaagggggcccatcagctattctttttggatattgagattcgaaa
tgaagagatgaagggactggaagtagctagaaagattcgggaacaagacccttatgccct
aatcgtctttgtgacgactcactcggagtttatgcctctgtcctttcgctaccaagtgtc
agctttggactacattgataaggccctttcggcagaggagtttgaatctcgtatcgagac
agccctcctctatgccaatagtcaagatagtaaaagtctggcggaagattgcttttactt
taaatcaaaatttgcccaattccaatatcctttcaaagaggtttactatctcgaaacatc
cccaagaccccatcgtgttattctctataccaagacggacaggctagaatttacggcgag
tttagaggaggtttttaagcaggaaccccgtctcttgcagtgccatcgctcttttctcat
caatcctgcaaatgtggtgcatttggataagaaagaaaaactccttttctttcccaatgg
tggaagctgtctgatcgcgcgttataaggtcagggaagtgtctgaggctattaataactt
acactgagctaggagagtttatgaacattgcttggatattgttgtatgcacttgttatta
atggactagaaattgtcattttctttaaagtagatggaattggtctcactttcgatagaa
tttttaaggcctttcttctgaaatttcttctagggatcatttttacgacttttcaatttt
tggctgtaagtaaatatttgtcctattttatagaacctttgttcggtataggtctatctt
tcttattgttaagagggcttcctaaaaaaatccttattttttatggtctcttcccaatga
tattagtagagctcttttacagaggtgtttcctattttgtgcttccatttttggggcaag
gaattgtagatggggatggcaatcctatctttttattgattatgatattcgtttgcttca
tagttttagtctttttgaaatggttagactatgatttcactagattgagaagggagtttc
tagatacaggttttcaaaagtctcttactaagattaactgggcaatgggggcttattatc
tagtgatgcaaagtctatcttaccttgaatatgaacaaggtattcaatcaacgactgttc
gccatctcatcctagtgttttacctactcttttttatggggggtatcaagaaattggata
cctatttgaaggaaaaacttcaggaggaactgaaccaagagcagaccttgcgctacagag
atatggaacgctatagtcggcatatagaggaactttacaaggaaattcggagttttcgcc
atgactacactaacctcttaaccagcttacgtttgggcattgaagaggaggatatggagc
agataaaagagatctacgactcggtcttaagggattccagtcagaaattgcaggacaata
aatatgacctgggcagattggtgaatattcgtgaccgtgccctcaagagtctcctagctg
gaaaatttataaaagctagagaaaagaacattgtctttaatgttgaagttcctgaggaga
ttcaggttgaggggatgagcctacttgattttctaaccattgtgtctatcctttgtgaca
atgctattgaagctagtgcagaggccagtcaacctcatgtttcaatcgcctttttaaaaa
atggagcacaggagacttttatcattgaaaactccatcaaagaagagggcatcgatattt
ctgaaatcttctcctttggagcaagttctaaaggggaggagagaggagttggtctctata
ccgttatgaaaattgtggaaagtcatcccaataccaatctaaatactacctgccaaaatc
aagtctttcgtcaggtacttactgtgatacatgcagaatgataaaaaacaagaccgagag
ttcttgtttctcggtcttgtttttatagctgaataggtagttcaagtgcttttgtgattt
taaatttacttaaaattgtttcatgtaagagttcttcccaccatcctccacctgtaattt
ggttgagttcggtagttgttagttcttgaaatgaagttaggttttgtttcttatccatgt
tatgattctcctttttgataagataataaatagttatagagtgttatctgaaaattaatc
agaatgggttaaaattttatctttgaaataatcaaaatatgttttctttgcagttacact
agtgacgcgaccttgtaagccatattggatgagtttactatcctcattagatagttttgc
aagagcggttaatttaaagagattgccttgctctgttctggtaggagtttgatcaattgt
ctgaagttggccgatgatggtaatgccgtgatttccaatcttctccagttttaatcttac
agtttgtcctttatctagtagaggtagatagtcagaagctacgtagtaagtgattagtac
ttctcttgtatctgtgatgatagggaatatttgagcaatttctgtaccagttggaattct
atttttaccttcaaattcgctgttcagatgaacgatacctttacttggagcggttaaggt
attgttttctaagcgctgtgtcgcttgatctagttgtacttttaattctgttaattggtt
ctccacggttagttgttgctgagaagctgtttgtaaaaattgagtgcggagtacttcaat
tttggctgctaaactattattataagttgctacacttccgataccagcttgctgaatttt
gaggcttgcgatagatgattcaagacctgcaatactttgattaatttgagataaaaatgg
ctcctctgccgttccttgtgtttgtccttgtgaggctacaagataacgattcaaaattga
ctggtgtggattgctagttggtaagcgtgctctgttatttatgatagcatctctcagctc
ttgatattctccaatttgttgttgaacttttgtaatttcttgttcaatagctgatgaact
gctattggcaagattagcttgatttgaaacctcagtgttagtctttgtgatacccagttc
aatatcatgggattgtttagtaaaattcataaaggtattatggtagccaaattcatcctc
gccagaaaaaagatcagtcgctttttctaagctttgtttcaaaattccaagtccttcttt
ttacttctcaaatctttgtaattgagtttctaaggcagttttctgactctcttccattgt
ttcagagtatttgatgagtaagtcacctttctcaactacttgatttgccactaaatgatt
agcaaggataggattatcactggtcgactgaatagatgcaatgacacttgtaggggcgat
ttccccttgggaagtaacagtaatttcttttgtggcaacaagggagaaaatcaagatgaa
agtaaacagtaatgacagaggtatgattaatactgtcgcatagttatggtaacgtctctg
ataaaactcgacgcttctaaaaagattaggattcatgacattctccttatttattgaata
gatgatggtagaagccttgcgcctgcattaactcttggtgactaccaacttcaatgattt
tcccctggtcaagaacaatgacacggttagttcgttcggctatactgagacgatgggcta
caaagagaatggttttatcagttagggatataagattatctataacctttttctcagtca
agacatcaagaccgctagtagcttcgtctagtattaaaacaggagatttagttaaaagag
cacgagcgagagcgattcgttgcttttgtcctcctgatagaccagctccatcagagagct
gagtttgatagcccataggcattctttcaatgtcttgacgaatttcagctaattcataag
cttttagaatatcttcttggctaatcatatgattaccgcccaaggttaagttttccaaaa
tagagccattaaagatataggcttgttggggtaggtaattaatatgacggcgcaagactt
ttttatcaatgtttttaatatcctgatgattgatggaaatatgccctttgtagggtttaa
agaaattgacaatcattttggctaaagttgttttaccagaaccactaactccaactaggc
taaccttatctccttgtttaatcgtgagattaatatctgttaaggtatctcgtccaaaac
catacttataagaaaggtcatcaaattcaatatcgcccatcaaaaaatgtgaatgaacag
ggttttcttgaacttgaaattcagattcgactagatagacttcgttcaaacggttattag
cgaccttcgcagattggagtttggtttggaggttgataatattttccataggagttgtaa
agtaagaaaaaagtgtgttaaaggtaatcagctgaccgatagaaattttactcgacatga
ctaattgagcgccaaaccataggataaggatattcagaactaattttgttccctgcttta
aactcgtttgtaaaatagaatatttactgagcttaaaggatttttccaaataatctacaa
attcgctgtctatattttgatagcgattttcttcactcgtgagcgactttatagtttcaa
tcccgttgatatcttcgataatggcagagctaaccatagaattactttgcatgacatcat
ggttcattttttcaaaaggtttcataaaagaaaagatgatgaacatgtatataggaatgg
aaagaagagaaaggaggaagagattagggttttgtgccagcaagactccccctacaagaa
tcagaatagaaacatccagaaaaagagaaagaatggtagaagccaaggcatctataatag
agttagcatctgtgaaccgtgaaatgatttctcctgtacgacgtgtcgcaaagaaagaca
tgggaagttcaaaaatatggcgaatataggataaaatcacatcaatgcttaatctctggc
tcagaacggttaggagataatctctggagaagctcatgacttgttggaggatataggtga
taaccagaccaactgagatgattcctaaagttgatttcatctgatttggaatgtactcat
ccaagattccttggagatagtaagaaccacctatattgataatagtgaccaataagcttg
agagaacaatgtaagcaatgagagatttttgtttgaaaatcagaggaaggaagcttgctt
agtagaccattctttttatctttatggggttgatagctgggtttggtagctagaaaaata
gctactccagtccattcatagaaaaagcgttcttttgacattttagtgatttttacagaa
gggtcaggatcaccaataatcagatagtctttctttgtttgatagacaacatagtaatgt
tggagttttccttctttgttaacgtgaacgataaatggataggggacatcactcatgtca
aagagcgttttatctgcttgaacaggtcttgtttcaaagcccatttcatcagcggctttt
acaatgccaagagcagtcgtcccttctttattggtctttgcaagttctctcaagtgagct
agagaaaaatctgaaccatagaatttagcaatcgaggctaaggcagcgacaccacagtct
ctcgcatctatttgaggaacaaatgtacgtttataagaagtcattggcaattcctttcat
atagtggataggtctattatgtcataaaactaagttcatattttatgaaatcttgaatag
tcattaaaacttcctgaatggtaaaaaagtgattagaaattattttttttaaacatttag
aggtggcttgaaatagaggtggcttgaaataaaaaagctaattcaagacgtttcgatgac
aattcaagatctggatgaaaaattttaaaaaacgatgatatactaaacttatcaaagtta
caacaagacaaaaataaaaaaggagtatttgtcatgaatacaaaaatgatgtcacaattt
tctgttatggataatgaaatgcttgataggatagagggaggaatatttggagttgacgat
gctttgttttgggcagggttaggctatgttgcaggtagcattgttgatacagcaattgat
gattttacgaatcaatgccggaaaaatcctcatcagtggttctgtgttcgtgtatagata
tagtagtgttgtattgtataagaatttatataacttaatgacctatgcagtgatagaaac
tattcttttgcaaacgagtcgcttattctgttataagtttacgtgctcctagtcacagtt
cttgtgcttgatagaaagaatgacacctataaaaatgcgagatattggctatatcactca
cttattcacctccccgtgatttgtagtagtgataggttttctcactattattataaacat
tataaaataaagagtacaacactttttcattctgtgttgtgccttgagtaaaacgaaagg
aatgaattataacaatggaaaaaattgattatattactttgaatgaagtagaattagaga
cgattagtggtggagatgactgttttattggagatatcggatgtatcggctgggggcttt
tgaagagtatcggagggatgataaaacctgctccatatgttcctccagtatgcattccaa
aaagttcgtggaatcctgcacctccagttccatgttaaaaagttattgtaaacttatata
aaaaatgaataatcgacttgttcgctattttgttgaatcttcgcaactataatatacagg
tgttgttcaggattattttagcttattgcaagagtcgaaaactagaaactaatggctggt
tggaacgttaaaaattcactttctaaccagctaatactgcttcaaataatttctgaacaa
gtctaataaataaaacgaataagatagattattaacacagtcttgttcgttttttctcat
atattatttaattaataatattataaaattggaaagcagtagggatgggaagtactacca
cagatttattattaattttatcagtattgtttgaaatccaaaaaaagtatgttaagctat
atttatttggttctttagtttgattgttgttgagtataactatttttgtatagatgaaaa
tcttgttattgttcaagatgttttgatgaccattcatgatttgagtaatccaaggtcaaa
atgagtgctatactagcagtgtaaagattcttgttcaactaagataaatcacacatttag
gaggaaattttatgaagaaaaaaatacttatcattttcatcttgtatctaatcatgtcca
tctttctttatccgcttagggaaagtatttggtatcagctattttataccatagcctatg
tgattgcagttatgatctattttgctttaactaaaaagaaaggagcaaagaaatgaaaac
ttttcttgctaaaaaacggaacatcttcctttcgtttgggggttgaagtattataaaaag
tagaagttaatgaagtataaaagggtaagtgtttttgcaatacttacccttttataatag
attccctgcgaaacaaaatatggnnnnnnnnnnnnnnnnnnnnnnnnnnnnnnnnnnnnn
nnnnnnnnnnnnnnnnnnnnnnnnnnnnnnnnnnnnnnnnnnnnnnnnnnnnnnnnnnnn
nnnnnnnnnnnnnnnnnnnnnnnnnnnnnnnnnnnnnnnnnnnnnnnnnnnnnnnnnnnn
nnnnnnnnnnnnnnnnnnnnnnnnnnnnnnnnnnnnnnnnnnnnnnnnnnnnnnnnnnnn
nnnnnnnnnnnnnnnnnnnnnnnnnnnnnnnnnnnnnnnnnnnnnnnnnnnnnnnnnnnn
nnnnnnnnnnnnnnnnnnnnnnnnnnnnnnnnnnnnnnnnnnnnnnnnnnnnnnnnnnnn
nnnnnnnnnnnnnnnnnnnnnnnnnnnnnnnnnnnnnnnnnnnnnnnnnnnnnnnnnnnn
nnnnnnnnnnnnnnnnnnnnnnnnnnnnnnnnnnnnnnnnnnnnnnnnnnnnnnnnnnnn
nnnnnnnnnnnnnnnnnnnnnnnnnnnnnnnnnnnnnnnnnnnnnnnnnnnnnnnnnnnn
nnnnnnnnnnnnnnnnnnnnnnnnnnnnnnnnnnnnnnnnnnnnnnnnnnnnnnnnnnnn
nnnnnnnnnnnnnnnnnnnnnnnnnnnnnnnnnnnnnnnnnnnnnnnnnnnnnnnnnnnn
nnnnnnnnnnnnnnnnnnnnnnnnnnnnnnnnnnnnnnnnnnnnnnnnnnnnnnnnnnnn
nnnnnnnnnnnnnnnnnnnnnnnnnnnnnnnnnnnnnnnnnnnnnnnnnnnnnnnnnnnn
nnnnnnnnnnnnnnnnnnnnnnnnnnnnnnnnnnnnnnnnnnnnnnnnnnnnnnnnnnnn
nnnnnnnnnnnnnnnnnnnnnnnnnnnnnnnnnnnnnnnnnnnnnnnnnnnnnnnnnnnn
nnnnnnnnnnnnnnnnnnnnnnnnnnnnnnnnnnnagaattttggtttcgcaggaagtct
aatgtaatttttgcaattcaagacgtttcgatgactattcaagatctggatgaaaaattt
taaaaaacgatgatatactaaacttgtcaaagttacaacaagacaaaaattaaaaataaa
aaagagtatttgtcatggatacaaaaattatggaacaatttcatgaaatggatataacta
tgttatctagtattgaaggaggcaagaataattggcaaactaatgtcttagaaggtggtg
gtgctgcttttggtggctgggggttagggacagctatttgtgctgcgagtggtgttggag
cgccatttatgggagcatgtggatacataggagctaaatttggtgtggctctttgggcag
gagtaacaggggcaacgggtggattttaacaaaaggagacttgtatgaatacttattgta
atataaatgaaacaatgctgagtgaggtttatggaggtaattccggaggagcagctgtag
ttgctgctttaggttgtgcagcgggtggagtgaaatatgggagacttctaggaccatggg
gcgctgcaataggaggaattggaggagcagtggtttgtggatatttagcctataccgcta
catcataaaaatgaaagctaaattttatgaaggctatattctttattattctcttcgctt
ttcaaacctatcttatttatctatccataagtatctccgataaaaaacaaaagactattg
aattaacatcattgaattgttttgtcatattatttctaatctatgataaattaatttttc
tctttattgcttatgtttttttgataatttttatattaaacttgttccgtaactgaaaag
tgatatactatatggatacaaaaatgatgtcacaattttctgttatggataatgaaatgc
ttgttcgtacagaggatggggatgtctctgatatttatagagggtacgctaatcagagaa
gtccattcgcttcttacccttctatattaaaaaattcaggtccttttccagtaagtgggt
actgcctgcgtggttatcatgaccgtggttatataggagcaggttttcatttatgtggaa
tataggctgaaatacaagaaatgagggaggatttctatgaaaaagtatcaacttctattc
aaaataagtgcagtcttctcttacttatttttcgtatttggtctttctcagctgacgctt
atcgtccaaaattattggcaattttcttcccagattggcaatttcgtctggattcaaaat
atcttgagtttactatttagcggagtcatgatttggattctggttaagacaggccatggc
tatctctttcgcattccaagaaaaaaatggctttggtattctattttgacagtattagtg
gtagtgctccatatctcttttaacgttcagacagctaaacatgttcagtcaactgctgag
ggttggaacgtattgattggttatagtgggaccaactttgctgagctaggtatctatgta
accctgtttttcctgactccactaatggaagagttgatttataggggattacttcaacac
gccttctttaagcattcgcgatttggccttgatttgcttcttccttccattttgtttgct
cttcctcattttttgagtctgcctagtctgttagatatcttcgtctttgcaacatttgga
atcatctttgccggtttgacccgctataccaagagtatttatccatcctatgcggtgcat
gtgatcaataatattgtagcgaccttcccgtttttgctcacttttctacatagggtcttg
gggtaaaaaaacaaaaggcttgcttttcagccatagaggaggtcatcatgtataaacact
tatttttcctagattccaaaactttagatcggttgacaccctatattctagtcttggctt
ctgacaccattgcttttaatgtttttgtgctaacctttgtatctgcggtggtttttaatt
tcctaaattccatgctagctttaatggctatattcataggggctggctatgtggtcggat
tttggttactaatactcaatgaaaatcaaagagcaaactaggaaactagccgcaggctgt
acttgagtacggcaaggcgacgttgacgtggtttgaatttgattttcgaagagtataaaa
tggtttgttttggaaaggctagaactaaagaatgacgtgtaggaagtctgtttgttgagg
aggataattttatggagttttttgataaatttcatgccttgtgttttggatttttagtac
taataattgtcattacagttccttatacgattaaccatggggatttttttcaaaatgaat
ctgcattgattattgtaagtcttcttgtaacctcgctgagtgttgcttatgctagaaagt
ttgaaatgatttcttttgggatgttaagcaagaaacaacttttgcttttcattgcaatct
ttcttctaagtgtacttgagacgctggtttatattcatttcttcgctgtttcttctggct
caggggtccaacacttggcggaagtcagcagaggaatttccctgtctttgattttgacta
cctcagtttttggccccatccaggaggaactcattttcagaggacttcttcaaggtgcgg
tttttgacaattcttggttagggcttgtgctaacttcctctctcttttctttcatgcatg
gaccttctaatgtcccttcgtttattttttatctacttgggggcttgttgctgggccttg
cttataaaaagagccaaaacctatgggtttctactctagtccacatgttttacaacagtt
ggccactcctatattatttataa
