# Supplementary material for: Genomic analyses of pneumococci reveal a wide diversity of bacteriocins – including pneumocyclicin, a novel circular bacteriocin
Source: BMC Genomics. 2015 Jul 28;16(1):554. doi: 10.1186/s12864-015-1729-4 (PMC4517551; doi:10.1186/s12864-015-1729-4)
Supplement: Additional file 9: — Sequence and annotation files for blp cassette prototypes. [file 12864_2015_1729_MOESM9_ESM.zip › blp_prototype25a_23A2_annotation.embl]

FT   source          1..12503
FT                   /organism="Streptococcus pneumoniae"
FT                   /mol_type="genomic DNA"
FT                   /strain="23A/2"
FT   CDS             complement(1..330)
FT                   /gene="blpT"
FT                   /inference="ab initio prediction:Prodigal:2.60"
FT                   /codon_start=1
FT                   /transl_table=11
FT                   /product="hypothetical protein"
FT                   /colour=10
FT   CDS             607..945
FT                   /gene="blpS"
FT                   /gene_synonym="spiR1"
FT                   /inference="ab initio prediction:Prodigal:2.60"
FT                   /codon_start=1
FT                   /transl_table=11
FT                   /product="LytTR DNA-binding domain protein"
FT                   /colour=9
FT   CDS             950..1687
FT                   /gene="blpR"
FT                   /gene_synonym="spiR2"
FT                   /inference="ab initio prediction:Prodigal:2.60"
FT                   /codon_start=1
FT                   /transl_table=11
FT                   /product="response regulator"
FT                   /colour=9
FT   CDS             1701..3041
FT                   /gene="blpH"
FT                   /gene_synonym="spiH"
FT                   /inference="ab initio prediction:Prodigal:2.60"
FT                   /codon_start=1
FT                   /transl_table=11
FT                   /product="histidine kinase"
FT                   /colour=9
FT   CDS             complement(3083..3238)
FT                   /gene="blpC"
FT                   /gene_synonym="spiP"
FT                   /inference="ab initio prediction:Prodigal:2.60"
FT                   /codon_start=1
FT                   /transl_table=11
FT                   /product="peptide pheromone"
FT                   /colour=9
FT   CDS             complement(3295..4302)
FT                   /gene="blpB ORF2"
FT                   /gene_synonym="spiD2"
FT                   /inference="ab initio prediction:Prodigal:2.60"
FT                   /codon_start=1
FT                   /transl_table=11
FT                   /product="bacteriocin secretion accessory protein"
FT                   /colour=3
FT   CDS             complement(4321..4656)
FT                   /gene="blpB ORF1"
FT                   /gene_synonym="spiD1"
FT                   /inference="ab initio prediction:Prodigal:2.60"
FT                   /codon_start=1
FT                   /transl_table=11
FT                   /product="bacteriocin secretion accessory protein"
FT                   /colour=3
FT   CDS             complement(4667..6292)
FT                   /gene="blpA ORF2"
FT                   /gene_synonym="spiBC"
FT                   /inference="ab initio prediction:Prodigal:2.60"
FT                   /codon_start=1
FT                   /transl_table=11
FT                   /product="ABC transporter; ATPase domain and transmembrane
FT                   region"
FT                   /colour=3
FT   CDS             complement(6237..6824)
FT                   /gene="blpA ORF1"
FT                   /gene_synonym="spiA"
FT                   /inference="ab initio prediction:Prodigal:2.60"
FT                   /codon_start=1
FT                   /transl_table=11
FT                   /product="ABC transporter; C39 protease domain"
FT                   /colour=3
FT   CDS             7114..7317
FT                   /gene="blpQ"
FT                   /gene_synonym="pncR"
FT                   /inference="ab initio prediction:Prodigal:2.60"
FT                   /codon_start=1
FT                   /transl_table=11
FT                   /product="class II bacteriocin precursor"
FT                   /colour=7
FT   CDS             7635..7838
FT                   /gene="pncT"
FT                   /inference="ab initio prediction:Prodigal:2.60"
FT                   /codon_start=1
FT                   /transl_table=11
FT                   /product="class II bacteriocin precursor"
FT                   /colour=7
FT   CDS             8412..8576
FT                   /gene="pncG"
FT                   /inference="ab initio prediction:Prodigal:2.60"
FT                   /codon_start=1
FT                   /transl_table=11
FT                   /product="membrane protein with putative function in
FT                   immunity"
FT                   /colour=4
FT   mobile_element  8699..9660
FT                   /gene="ISSpn7"
FT                   /inference="identification by IS Finder
FT                   (https://www-is.biotoul.fr/)"
FT                   /colour=12
FT   CDS             9795..10049
FT                   /gene="blpM"
FT                   /gene_synonym="pncI"
FT                   /inference="ab initio prediction:Prodigal:2.60"
FT                   /codon_start=1
FT                   /transl_table=11
FT                   /product="class II bacteriocin precursor"
FT                   /colour=7
FT   CDS             10065..10268
FT                   /gene="blpN"
FT                   /gene_synonym="pncJ"
FT                   /inference="ab initio prediction:Prodigal:2.60"
FT                   /codon_start=1
FT                   /transl_table=11
FT                   /product="class II bacteriocin precursor"
FT                   /colour=7
FT   CDS             10287..10496
FT                   /gene="blpP"
FT                   /gene_synonym="pncK"
FT                   /inference="predicted by Prodigal with different settings"
FT                   /inference="indirect experimental evidence for function in
FT                   immunity (Dawid et al., 2007)"
FT                   /codon_start=1
FT                   /transl_table=11
FT                   /product="membrane protein with function in immunity"
FT                   /colour=4
FT   CDS             10512..10745
FT                   /gene="pncW"
FT                   /inference="ab initio prediction:Prodigal:2.60"
FT                   /codon_start=1
FT                   /transl_table=11
FT                   /product="class II bacteriocin precursor"
FT                   /note="double-glycine cleavage motif is non-functional"
FT                   /colour=7
FT   CDS             10777..11466
FT                   /gene="blpY"
FT                   /gene_synonym="pncO"
FT                   /inference="ab initio prediction:Prodigal:2.60"
FT                   /codon_start=1
FT                   /transl_table=11
FT                   /product="CAAX amino terminal protease"
FT                   /colour=2
FT   CDS             11508..11741
FT                   /gene="blpZ"
FT                   /gene_synonym="pncQ"
FT                   /inference="ab initio prediction:Prodigal:2.60"
FT                   /codon_start=1
FT                   /transl_table=11
FT                   /product="membrane protein with putative function in
FT                   immunity"
FT                   /colour=4
FT   CDS             11892..12503
FT                   /gene="pncP"
FT                   /gene_synonym="SP0547"
FT                   /inference="ab initio prediction:Prodigal:2.60"
FT                   /codon_start=1
FT                   /transl_table=11
FT                   /product="CAAX amino terminal protease"
FT                   /colour=2
SQ   Sequence 12503 BP; 3430 A; 1847 C; 2364 G; 3950 T; 912 other;
     ctagtttgct ctttgattct cattgagtat taacttggtc ttgacttggt caaagtggaa        60
     gcggtcatag gcccgccaag cggcgcgagt tggagcatct ggatcaagag cgctgagtcc       120
     catgagaaga ctggaagtct ggtaaaattt ttctagttca atcaagaatc gattatccac       180
     tgtttcagcc ttggctagaa aaccaagaat agagtttaat tgctcctgaa agcggacgtc       240
     gtcagcgctt gcctgtttgc atgcttggta ggctttgttt aagtcagtaa tcaaagtatg       300
     agctcttttg atggggtctg tatctgtcat gggaatgcct cctttaatct gggtgccagt       360
     cttacttctg gcaactgtgt tttgatactg ttagtttatc acttttaatt cttttttttt       420
     tattcaaatc tttaattgtc attgaaatgt cttgaattgc gctgagtgaa ttttatgata       480
     aaatagttgt aagctcatca tgatgttgta gaaaataatc cttttaggag ttttcaaaga       540
     ctatttagga ttgggtgtgc ttgggctaga ccttttctgt tattcttttc ttaggaggag       600
     aatccaatga aacatatgat tattcagaca cagaaaacag tctataaagt aaacatcgac       660
     gatatctact atatccaaac acatccaact aaagcccata ccgtacagat tgttacagaa       720
     aaagctagtt ttaatatgct tcaaaattta agtaatcttg agaaccaatg tggggaaact       780
     ttgatgagat gtcatcgaaa ttgtttggtt aatcttgata aattaaaatc gattgatttt       840
     caagaaagaa tcctttttct cggagaagaa ggtcaatatg ctgtcaagta tgccagacgt       900
     cgctatagag aaatacgtca aaaatggttg aaagagggag agtaagaaga tgagaatatt       960
     tgttttagaa gatgattttt cccaacagac tagaattgaa acgacgattg agaaactttt      1020
     gaaagcacat catatcattc ctagctcttt tgaggtattt ggcaagccgg accaactgct      1080
     ggcagaggtg catgagaagg gggcccatca gctattcttt ttggatattg agattcgaaa      1140
     tgaagagatg aagggactgg aagtagctag aaagattcgg gaacaagacc cttatgccct      1200
     aatcgtcttt gtgacgactc actcggagtt tatgcctctg tcctttcgct accaagtgtc      1260
     agctttggac tacattgata aggccctttc ggcagaggag tttgaatctc gtatcgagac      1320
     agccctcctc tatgccaata gtcaagatag taaaagtctg gcggaagatt gcttttactt      1380
     taaatcaaaa tttgcccaat tccaatatcc tttcaaagag gtttactatc tcgaaacatc      1440
     cccaagaccc catcgtgtta ttctctatac caagacggac aggctagaat ttacggcgag      1500
     tttagaggag gtttttaagc aggaaccccg tctcttgcag tgccatcgct cttttctcat      1560
     caatcctgca aatgtggtgc atttggataa gaaagaaaaa ctccttttct ttcccaatgg      1620
     tggaagctgt ctgatcgcgc gttataaggt cagggaagtg tctgaggcta ttaataactt      1680
     acactgagct aggagagttt atgaacattg cttggatatt gttgtatgca cttgttatta      1740
     atggactaga aattgtcatt ttctttaaag tagatggaat tggtctcact ttcgatagaa      1800
     tttttaaggc ctttcttctg aaatttcttc tagggatcat ttttacgact tttcaatttt      1860
     tggctgtaag taaatatttg tcctatttta tagaaccttt gttcggtata ggtctatctt      1920
     tcttattgtt aagagggctt cctaaaaaaa tccttatttt ttatggtctc ttcccaatga      1980
     tattagtaga gctcttttac agaggtgttt cctattttgt gcttccattt ttggggcaag      2040
     gaattgtaga tggggatggc aatcctatct ttttattgat tatgatattc gtttgcttca      2100
     tagttttagt ctttttgaaa tggttagact atgatttcac tagattgaga agggagtttc      2160
     tagatacagg ttttcaaaag tctcttacta agattaactg ggcaatgggg gcttattatc      2220
     tagtgatgca aagtctatct taccttgaat atgaacaagg tattcaatca acgactgttc      2280
     gccatctcat cctagtgttt tacctactct tttttatggg gggtatcaag aaattggata      2340
     cctatttgaa ggaaaaactt caggaggaac tgaaccaaga gcagaccttg cgctacagag      2400
     atatggaacg ctatagtcgg catatagagg aactttacaa ggaaattcgg agttttcgcc      2460
     atgactacac taacctctta accagcttac gtttgggcat tgaagaggag gatatggagc      2520
     agataaaaga gatctacgac tcggtcttaa gggattccag tcagaaattg caggacaata      2580
     aatatgacct gggcagattg gtgaatattc gtgaccgtgc cctcaagagt ctcctagctg      2640
     gaaaatttat aaaagctaga gaaaagaaca ttgtctttaa tgttgaagtt cctgaggaga      2700
     ttcaggttga ggggatgagc ctacttgatt ttctaaccat tgtgtctatc ctttgtgaca      2760
     atgctattga agctagtgca gaggccagtc aacctcatgt ttcaatcgcc tttttaaaaa      2820
     atggagcaca ggagactttt atcattgaaa actccatcaa agaagagggc atcgatattt      2880
     ctgaaatctt ctcctttgga gcaagttcta aaggggagga gagaggagtt ggtctctata      2940
     ccgttatgaa aattgtggaa agtcatccca ataccaatct aaatactacc tgccaaaatc      3000
     aagtctttcg tcaggtactt actgtgatac atgcagaatg ataaaaaaca agaccgagag      3060
     ttcttgtttc tcggtcttgt ttttatagct gaataggtag ttcaagtgct tttgtgattt      3120
     taaatttact taaaattgtt tcatgtaaga gttcttccca ccatcctcca cctgtaattt      3180
     ggttgagttc ggtagttgtt agttcttgaa atgaagttag gttttgtttc ttatccatgt      3240
     tatgattctc ctttttgata agataataaa tagttataga gtgttatctg aaaattaatc      3300
     agaatgggtt aaaattttat ctttgaaata atcaaaatat gttttctttg cagttacact      3360
     agtgacgcga ccttgtaagc catattggat gagtttacta tcctcattag atagttttgc      3420
     aagagcggtt aatttaaaga gattgccttg ctctgttctg gtaggagttt gatcaattgt      3480
     ctgaagttgg ccgatgatgg taatgccgtg atttccaatc ttctccagtt ttaatcttac      3540
     agtttgtcct ttatctagta gaggtagata gtcagaagct acgtagtaag tgattagtac      3600
     ttctcttgta tctgtgatga tagggaatat ttgagcaatt tctgtaccag ttggaattct      3660
     atttttacct tcaaattcgc tgttcagatg aacgatacct ttacttggag cggttaaggt      3720
     attgttttct aagcgctgtg tcgcttgatc tagttgtact tttaattctg ttaattggtt      3780
     ctccacggtt agttgttgct gagaagctgt ttgtaaaaat tgagtgcgga gtacttcaat      3840
     tttggctgct aaactattat tataagttgc tacacttccg ataccagctt gctgaatttt      3900
     gaggcttgcg atagatgatt caagacctgc aatactttga ttaatttgag ataaaaatgg      3960
     ctcctctgcc gttccttgtg tttgtccttg tgaggctaca agataacgat tcaaaattga      4020
     ctggtgtgga ttgctagttg gtaagcgtgc tctgttattt atgatagcat ctctcagctc      4080
     ttgatattct ccaatttgtt gttgaacttt tgtaatttct tgttcaatag ctgatgaact      4140
     gctattggca agattagctt gatttgaaac ctcagtgtta gtctttgtga tacccagttc      4200
     aatatcatgg gattgtttag taaaattcat aaaggtatta tggtagccaa attcatcctc      4260
     gccagaaaaa agatcagtcg ctttttctaa gctttgtttc aaaattccaa gtccttcttt      4320
     ttacttctca aatctttgta attgagtttc taaggcagtt ttctgactct cttccattgt      4380
     ttcagagtat ttgatgagta agtcaccttt ctcaactact tgatttgcca ctaaatgatt      4440
     agcaaggata ggattatcac tggtcgactg aatagatgca atgacacttg taggggcgat      4500
     ttccccttgg gaagtaacag taatttcttt tgtggcaaca agggagaaaa tcaagatgaa      4560
     agtaaacagt aatgacagag gtatgattaa tactgtcgca tagttatggt aacgtctctg      4620
     ataaaactcg acgcttctaa aaagattagg attcatgaca ttctccttat ttattgaata      4680
     gatgatggta gaagccttgc gcctgcatta actcttggtg actaccaact tcaatgattt      4740
     tcccctggtc aagaacaatg acacggttag ttcgttcggc tatactgaga cgatgggcta      4800
     caaagagaat ggttttatca gttagggata taagattatc tataaccttt ttctcagtca      4860
     agacatcaag accgctagta gcttcgtcta gtattaaaac aggagattta gttaaaagag      4920
     cacgagcgag agcgattcgt tgcttttgtc ctcctgatag accagctcca tcagagagct      4980
     gagtttgata gcccataggc attctttcaa tgtcttgacg aatttcagct aattcataag      5040
     cttttagaat atcttcttgg ctaatcatat gattaccgcc caaggttaag ttttccaaaa      5100
     tagagccatt aaagatatag gcttgttggg gtaggtaatt aatatgacgg cgcaagactt      5160
     ttttatcaat gtttttaata tcctgatgat tgatggaaat atgccctttg tagggtttaa      5220
     agaaattgac aatcattttg gctaaagttg ttttaccaga accactaact ccaactaggc      5280
     taaccttatc tccttgttta atcgtgagat taatatctgt taaggtatct cgtccaaaac      5340
     catacttata agaaaggtca tcaaattcaa tatcgcccat caaaaaatgt gaatgaacag      5400
     ggttttcttg aacttgaaat tcagattcga ctagatagac ttcgttcaaa cggttattag      5460
     cgaccttcgc agattggagt ttggtttgga ggttgataat attttccata ggagttgtaa      5520
     agtaagaaaa aagtgtgtta aaggtaatca gctgaccgat agaaatttta ctcgacatga      5580
     ctaattgagc gccaaaccat aggataagga tattcagaac taattttgtt ccctgcttta      5640
     aactcgtttg taaaatagaa tatttactga gcttaaagga tttttccaaa taatctacaa      5700
     attcgctgtc tatattttga tagcgatttt cttcactcgt gagcgacttt atagtttcaa      5760
     tcccgttgat atcttcgata atggcagagc taaccataga attactttgc atgacatcat      5820
     ggttcatttt ttcaaaaggt ttcataaaag aaaagatgat gaacatgtat ataggaatgg      5880
     aaagaagaga aaggaggaag agattagggt tttgtgccag caagactccc cctacaagaa      5940
     tcagaataga aacatccaga aaaagagaaa gaatggtaga agccaaggca tctataatag      6000
     agttagcatc tgtgaaccgt gaaatgattt ctcctgtacg acgtgtcgca aagaaagaca      6060
     tgggaagttc aaaaatatgg cgaatatagg ataaaatcac atcaatgctt aatctctggc      6120
     tcagaacggt taggagataa tctctggaga agctcatgac ttgttggagg atataggtga      6180
     taaccagacc aactgagatg attcctaaag ttgatttcat ctgatttgga atgtactcat      6240
     ccaagattcc ttggagatag taagaaccac ctatattgat aatagtgacc aataagcttg      6300
     agagaacaat gtaagcaatg agagattttt gtttgaaaat cagaggaagg aagcttgctt      6360
     agtagaccat tctttttatc tttatggggt tgatagctgg gtttggtagc tagaaaaata      6420
     gctactccag tccattcata gaaaaagcgt tcttttgaca ttttagtgat ttttacagaa      6480
     gggtcaggat caccaataat cagatagtct ttctttgttt gatagacaac atagtaatgt      6540
     tggagttttc cttctttgtt aacgtgaacg ataaatggat aggggacatc actcatgtca      6600
     aagagcgttt tatctgcttg aacaggtctt gtttcaaagc ccatttcatc agcggctttt      6660
     acaatgccaa gagcagtcgt cccttcttta ttggtctttg caagttctct caagtgagct      6720
     agagaaaaat ctgaaccata gaatttagca atcgaggcta aggcagcgac accacagtct      6780
     ctcgcatcta tttgaggaac aaatgtacgt ttataagaag tcattggcaa ttcctttcat      6840
     atagtggata ggtctattat gtcataaaac taagttcata ttttatgaaa tcttgaatag      6900
     tcattaaaac ttcctgaatg gtaaaaaagt gattagaaat tatttttttt aaacatttag      6960
     aggtggcttg aaatagaggt ggcttgaaat aaaaaagcta attcaagacg tttcgatgac      7020
     aattcaagat ctggatgaaa aattttaaaa aacgatgata tactaaactt atcaaagtta      7080
     caacaagaca aaaataaaaa aggagtattt gtcatgaata caaaaatgat gtcacaattt      7140
     tctgttatgg ataatgaaat gcttgatagg atagagggag gaatatttgg agttgacgat      7200
     gctttgtttt gggcagggtt aggctatgtt gcaggtagca ttgttgatac agcaattgat      7260
     gattttacga atcaatgccg gaaaaatcct catcagtggt tctgtgttcg tgtatagata      7320
     tagtagtgtt gtattgtata agaatttata taacttaatg acctatgcag tgatagaaac      7380
     tattcttttg caaacgagtc gcttattctg ttataagttt acgtgctcct agtcacagtt      7440
     cttgtgcttg atagaaagaa tgacacctat aaaaatgcga gatattggct atatcactca      7500
     cttattcacc tccccgtgat ttgtagtagt gataggtttt ctcactatta ttataaacat      7560
     tataaaataa agagtacaac actttttcat tctgtgttgt gccttgagta aaacgaaagg      7620
     aatgaattat aacaatggaa aaaattgatt atattacttt gaatgaagta gaattagaga      7680
     cgattagtgg tggagatgac tgttttattg gagatatcgg atgtatcggc tgggggcttt      7740
     tgaagagtat cggagggatg ataaaacctg ctccatatgt tcctccagta tgcattccaa      7800
     aaagttcgtg gaatcctgca cctccagttc catgttaaaa agttattgta aacttatata      7860
     aaaaatgaat aatcgacttg ttcgctattt tgttgaatct tcgcaactat aatatacagg      7920
     tgttgttcag gattatttta gcttattgca agagtcgaaa actagaaact aatggctggt      7980
     tggaacgtta aaaattcact ttctaaccag ctaatactgc ttcaaataat ttctgaacaa      8040
     gtctaataaa taaaacgaat aagatagatt attaacacag tcttgttcgt tttttctcat      8100
     atattattta attaataata ttataaaatt ggaaagcagt agggatggga agtactacca      8160
     cagatttatt attaatttta tcagtattgt ttgaaatcca aaaaaagtat gttaagctat      8220
     atttatttgg ttctttagtt tgattgttgt tgagtataac tatttttgta tagatgaaaa      8280
     tcttgttatt gttcaagatg ttttgatgac cattcatgat ttgagtaatc caaggtcaaa      8340
     atgagtgcta tactagcagt gtaaagattc ttgttcaact aagataaatc acacatttag      8400
     gaggaaattt tatgaagaaa aaaatactta tcattttcat cttgtatcta atcatgtcca      8460
     tctttcttta tccgcttagg gaaagtattt ggtatcagct attttatacc atagcctatg      8520
     tgattgcagt tatgatctat tttgctttaa ctaaaaagaa aggagcaaag aaatgaaaac      8580
     ttttcttgct aaaaaacgga acatcttcct ttcgtttggg ggttgaagta ttataaaaag      8640
     tagaagttaa tgaagtataa aagggtaagt gtttttgcaa tacttaccct tttataatag      8700
     attccctgcg aaacaaaata tggnnnnnnn nnnnnnnnnn nnnnnnnnnn nnnnnnnnnn      8760
     nnnnnnnnnn nnnnnnnnnn nnnnnnnnnn nnnnnnnnnn nnnnnnnnnn nnnnnnnnnn      8820
     nnnnnnnnnn nnnnnnnnnn nnnnnnnnnn nnnnnnnnnn nnnnnnnnnn nnnnnnnnnn      8880
     nnnnnnnnnn nnnnnnnnnn nnnnnnnnnn nnnnnnnnnn nnnnnnnnnn nnnnnnnnnn      8940
     nnnnnnnnnn nnnnnnnnnn nnnnnnnnnn nnnnnnnnnn nnnnnnnnnn nnnnnnnnnn      9000
     nnnnnnnnnn nnnnnnnnnn nnnnnnnnnn nnnnnnnnnn nnnnnnnnnn nnnnnnnnnn      9060
     nnnnnnnnnn nnnnnnnnnn nnnnnnnnnn nnnnnnnnnn nnnnnnnnnn nnnnnnnnnn      9120
     nnnnnnnnnn nnnnnnnnnn nnnnnnnnnn nnnnnnnnnn nnnnnnnnnn nnnnnnnnnn      9180
     nnnnnnnnnn nnnnnnnnnn nnnnnnnnnn nnnnnnnnnn nnnnnnnnnn nnnnnnnnnn      9240
     nnnnnnnnnn nnnnnnnnnn nnnnnnnnnn nnnnnnnnnn nnnnnnnnnn nnnnnnnnnn      9300
     nnnnnnnnnn nnnnnnnnnn nnnnnnnnnn nnnnnnnnnn nnnnnnnnnn nnnnnnnnnn      9360
     nnnnnnnnnn nnnnnnnnnn nnnnnnnnnn nnnnnnnnnn nnnnnnnnnn nnnnnnnnnn      9420
     nnnnnnnnnn nnnnnnnnnn nnnnnnnnnn nnnnnnnnnn nnnnnnnnnn nnnnnnnnnn      9480
     nnnnnnnnnn nnnnnnnnnn nnnnnnnnnn nnnnnnnnnn nnnnnnnnnn nnnnnnnnnn      9540
     nnnnnnnnnn nnnnnnnnnn nnnnnnnnnn nnnnnnnnnn nnnnnnnnnn nnnnnnnnnn      9600
     nnnnnnnnnn nnnnnnnnnn nnnnnnnnnn nnnnnagaat tttggtttcg caggaagtct      9660
     aatgtaattt ttgcaattca agacgtttcg atgactattc aagatctgga tgaaaaattt      9720
     taaaaaacga tgatatacta aacttgtcaa agttacaaca agacaaaaat taaaaataaa      9780
     aaagagtatt tgtcatggat acaaaaatta tggaacaatt tcatgaaatg gatataacta      9840
     tgttatctag tattgaagga ggcaagaata attggcaaac taatgtctta gaaggtggtg      9900
     gtgctgcttt tggtggctgg gggttaggga cagctatttg tgctgcgagt ggtgttggag      9960
     cgccatttat gggagcatgt ggatacatag gagctaaatt tggtgtggct ctttgggcag     10020
     gagtaacagg ggcaacgggt ggattttaac aaaaggagac ttgtatgaat acttattgta     10080
     atataaatga aacaatgctg agtgaggttt atggaggtaa ttccggagga gcagctgtag     10140
     ttgctgcttt aggttgtgca gcgggtggag tgaaatatgg gagacttcta ggaccatggg     10200
     gcgctgcaat aggaggaatt ggaggagcag tggtttgtgg atatttagcc tataccgcta     10260
     catcataaaa atgaaagcta aattttatga aggctatatt ctttattatt ctcttcgctt     10320
     ttcaaaccta tcttatttat ctatccataa gtatctccga taaaaaacaa aagactattg     10380
     aattaacatc attgaattgt tttgtcatat tatttctaat ctatgataaa ttaatttttc     10440
     tctttattgc ttatgttttt ttgataattt ttatattaaa cttgttccgt aactgaaaag     10500
     tgatatacta tatggataca aaaatgatgt cacaattttc tgttatggat aatgaaatgc     10560
     ttgttcgtac agaggatggg gatgtctctg atatttatag agggtacgct aatcagagaa     10620
     gtccattcgc ttcttaccct tctatattaa aaaattcagg tccttttcca gtaagtgggt     10680
     actgcctgcg tggttatcat gaccgtggtt atataggagc aggttttcat ttatgtggaa     10740
     tataggctga aatacaagaa atgagggagg atttctatga aaaagtatca acttctattc     10800
     aaaataagtg cagtcttctc ttacttattt ttcgtatttg gtctttctca gctgacgctt     10860
     atcgtccaaa attattggca attttcttcc cagattggca atttcgtctg gattcaaaat     10920
     atcttgagtt tactatttag cggagtcatg atttggattc tggttaagac aggccatggc     10980
     tatctctttc gcattccaag aaaaaaatgg ctttggtatt ctattttgac agtattagtg     11040
     gtagtgctcc atatctcttt taacgttcag acagctaaac atgttcagtc aactgctgag     11100
     ggttggaacg tattgattgg ttatagtggg accaactttg ctgagctagg tatctatgta     11160
     accctgtttt tcctgactcc actaatggaa gagttgattt ataggggatt acttcaacac     11220
     gccttcttta agcattcgcg atttggcctt gatttgcttc ttccttccat tttgtttgct     11280
     cttcctcatt ttttgagtct gcctagtctg ttagatatct tcgtctttgc aacatttgga     11340
     atcatctttg ccggtttgac ccgctatacc aagagtattt atccatccta tgcggtgcat     11400
     gtgatcaata atattgtagc gaccttcccg tttttgctca cttttctaca tagggtcttg     11460
     gggtaaaaaa acaaaaggct tgcttttcag ccatagagga ggtcatcatg tataaacact     11520
     tatttttcct agattccaaa actttagatc ggttgacacc ctatattcta gtcttggctt     11580
     ctgacaccat tgcttttaat gtttttgtgc taacctttgt atctgcggtg gtttttaatt     11640
     tcctaaattc catgctagct ttaatggcta tattcatagg ggctggctat gtggtcggat     11700
     tttggttact aatactcaat gaaaatcaaa gagcaaacta ggaaactagc cgcaggctgt     11760
     acttgagtac ggcaaggcga cgttgacgtg gtttgaattt gattttcgaa gagtataaaa     11820
     tggtttgttt tggaaaggct agaactaaag aatgacgtgt aggaagtctg tttgttgagg     11880
     aggataattt tatggagttt tttgataaat ttcatgcctt gtgttttgga tttttagtac     11940
     taataattgt cattacagtt ccttatacga ttaaccatgg ggattttttt caaaatgaat     12000
     ctgcattgat tattgtaagt cttcttgtaa cctcgctgag tgttgcttat gctagaaagt     12060
     ttgaaatgat ttcttttggg atgttaagca agaaacaact tttgcttttc attgcaatct     12120
     ttcttctaag tgtacttgag acgctggttt atattcattt cttcgctgtt tcttctggct     12180
     caggggtcca acacttggcg gaagtcagca gaggaatttc cctgtctttg attttgacta     12240
     cctcagtttt tggccccatc caggaggaac tcattttcag aggacttctt caaggtgcgg     12300
     tttttgacaa ttcttggtta gggcttgtgc taacttcctc tctcttttct ttcatgcatg     12360
     gaccttctaa tgtcccttcg tttatttttt atctacttgg gggcttgttg ctgggccttg     12420
     cttataaaaa gagccaaaac ctatgggttt ctactctagt ccacatgttt tacaacagtt     12480
     ggccactcct atattattta taa                                             12503
//
