# Supplementary material for: Genomic analyses of pneumococci reveal a wide diversity of bacteriocins – including pneumocyclicin, a novel circular bacteriocin
Source: BMC Genomics. 2015 Jul 28;16(1):554. doi: 10.1186/s12864-015-1729-4 (PMC4517551; doi:10.1186/s12864-015-1729-4)
Supplement: Additional file 9: — Sequence and annotation files for blp cassette prototypes. [file 12864_2015_1729_MOESM9_ESM.zip › blp_prototype25c_9N2.fasta]

>blp_cassette_prototype25c_9N2
ctacaggataatggttggtccgtagaggctcaacttggtcttgacttggtcaaagtggaa
gcggtcataggcccgccaagcggcgcgagttggagcatctggatcaagagcgctgagtcc
catgagaagactggaagtctggtaaaatttttccaattcaatcaagaatcgattatccac
tgtttcagccttggctagaaaaccaagaatagagtttaattgctcctgaaagcgaacgtc
gtcagcggttgcctgtttgcatgcttgataggctttgtttaagtcagtaatcaaagtctg
agctcttttgatagggtctgtatctgtcatgagaattcctcctctaatctgggtgccagt
cttgattctagcaactgtgttttgatactgtcagtctatcacttttatctcctttttcgc
ctttaaatctttaattgtcattgaaatgtcttgaattgcgctgagtgaattttatgataa
aatagtggtaagctcatcatgatattgtagaaaaataattcttttaggagctttcaaaga
ctgtttaggattgggtgtgcttgtgttagattttttctgttattcttttcttaggaggag
aatccaatgaaacatatgattattcagacacagaaaacagtctataaagtaaacgtcgac
gatgtctactatatccaaacacatccaactaaagcccatactgtaaagattgttacagaa
gaggctagttttaatatggttcaaaatttaagtaatcttgagaaccaatatggggaaacc
ttgatgagatgtcatcgaaattgtttggtcaatcttgataaagtaaaatcgattgatttt
caagaaagaatcctttttcttggagaagaaggtcaatacgctgtcaagtatgccagacgt
cgctatagagaaattcgtcaaaaatggttgaaagaaggagagtaagaagatgagaatatt
tgttttagaagatgatttttcccaacagactagaattgaaacgacgattgagaaactctt
gaaggaacatcatatcactctgagttcttttgaagtttttggtaagccagatcaattgct
ggcagaggtgcatgagaagggggcccatcagctattctttttggatattgagattcgaaa
tgaggagatgaagggtctggaagtggctagaaagattcgggatcgggatccgtatgccct
gattgtctttgtgacgactcactcggagtttatgcccctgtcctttcgctaccaagtgtc
tgctctggactatattgataaggccctttcggcagaggagtttgaatctcgtatcgagac
agccctcctctatgccaatggtcaagacagtaaaagtctagcggaagattgcttttactt
taaatcaaaatttgctcaattccagtatccttttaaagaggtttactatctcgaaacgtc
cacaagaccccatcgtgttattctctataccaagacagacaggctggaatttacagcgag
tctagaggaggttctcaagcaggagcctcgtctcttgcagtgccatcgctcttttctcat
caatcctgccaatgtggtgcatttagataagaaagaaaaactgcttttctttcccaatgg
tggaagttgtctaatcgcgcgttataaggtcagggaagtgtctgaggctattaataactt
acactgagctaggagagtttatgaatgttgcttggatattgttgtatacacttgttactc
acggattaaaaattgtcatattctttaaggtagatggaattagtctcacttttgagagga
tttttaaggcctttctttttaagatactgttggccgttgtttttgtaatgattagctata
tagtaggaaatgtttacctatcttattttatggaacccttgtacggcataggcttgtctt
tcttattgttaagagggcttcctaaaaaactccttttcttttatggtctctttccaatga
tattggtgaatctcttttatagaggagtctcctattttgtgcttccatttttgggacaag
ggcaagtatatgatggctactcattcactgggttatgtataataattttcaatttcttca
tttctctagcctttttgaaatggttggactatgattttactagtttgagaagggagattc
tagatacaggttttcaaaagtccctgactaagattaactggataatgggggcttactatt
tggtgatacaaagtctgtcttactttgaatatgagcaaggtattcaatcaacgactgttc
gccatctcatcctagtgttctacctcctattttttatgggggttatcaagaaattggata
cctatttgaaggacaaactccatgatagactggaccaagagcaggtcttgcgctatagag
atatagaacgctatagtcggcatatagaggaactttacaaggaagtaaggagttttcgcc
atgactacaccaacctcttgacaagtttacgtctgggtattgaagaggaggatatggagc
agataaaagaggtctatgacttggtcttaaaggattctagtaaaaaattgcaggacaata
aatatgaccttggccgattggtgaatgttcgggatcgtgccctcaaaagtctcctagctg
gaaaatttataaaagctagagaaaaggacattgtctttaatgtcgaagttcctgaagaga
ttcaggttgaggggatgagactgcttgattttctaaccattgtgtctatcctttgtgaca
atgctattgaagcgagtgcagaggccggtcaacctcatgtttcaattgcctttttaaaaa
gtggagcacaggagaccttcatcatcgaaaattccatcaaagaagagggcatcgatattt
ctgaaatcttctcctttggagttagttctaaaggggaggagagaggtgtcggtctctata
ccgttatgaagattgtggaaagttatcccaatgccagtttaaatactacctgtcaagatc
aagtctttcgtcaggtgcttactatgatacctacagaatgatgaaaaaaataagaccgag
agttcttgttactcggtcttattttttatagttgtattggatgatgaagtcctttcgtat
tgttatgcttaattatattaaggctgtataagatatcttcccacagtcctccacctgtaa
tttggttgagttcggtagttgttagttcttgaaatgaagttaggttttgtttcttatcca
tgttatgattctcctttttgataagataataaatagttatagagtgttatctgaaaatta
atcagaatgggttaaaattttatctttgaaataatcaaaatatgttttctttgcagttac
actagtgacgcgaccttgtaagccatattggatgagtttactatcctcattagatagttt
tgcaagagcggttaatttaaagagattgccttgctctgttctggtaggagtttgatcaat
actctgaagttggccgatgatggtggtgccgtgatttccaatcttctccagttttaatct
tacagtttgtcctttatctagtaaggggagatagtcagatgatacgtagtaagtgattag
tacttctcttgtatctgtgatgacagggaatatttgagcaatttctgtaccagttggaat
tctatttttaccttcaaattcgctgttcagatgaacgatacctttacttggagcggttaa
ggtattattttctaagcgctgtgtcgcttgatctagttgtacttttaattctgttaattg
attctccacggttagttgttgctgtgaggctgtttgtaaaaactgagtgcggagtacttc
aattttggttgctaaactattatcataagttgctacacttccgataccagcttgctgaat
tttgaggcttgcgatagatgattcaagacttgcaatactttgattaatttgagataaaaa
tggctcctctgccgttccttgtgtttgtccttgagaggctataagataacgatttaaaat
tgactggtgcggattgccagttggtaagcgtgctctgttatttatgatagcatctctcaa
ctcttgatattctccaatttgttgttgaacttttgtaatttcttgttcgatggctgatga
actgctattggcaagattagcttgatttgaaacttcggtgttagtctttgtgatacccag
ttcaatatcatgggattgtttagtaaaattcataaaggtattatggtagccaaactcatc
ctcgccagaaaaaagatcagtcgctttttctaaactttgtttcaaaattccaagtccttc
tttttgcttctcaagtctttgtaattgagttgctaaggcagttttctgactctcttccat
tgtttcagagtatttgatgagtaagtcacctttctcaactacttgatttgccactaaatg
attagctaggataggattatcactggtcgactgaatagatgtaatgacacttgtaggggt
gttttccccttgcgatgtaacagtaatttcttttgtggcaacaagggagaaaatcaagat
gaaagtaaacagtaatgacagaggtatgattaatactgtcgcatagttatggtaacgtct
ctgataaaactcgacacttctaaaaagattaggattcatgacattctccttatttattga
atagatgatggtagaatccttgcgcttgcattaactcttggtgactaccaacttcaatga
ttttcccctggtcaagaacaatgacacggttagttcgttcggctatactgagacgatggg
ctacaaagagaatggttttattagttagggacataagattatctataacctttttctcag
tcaagacatcaagaccgctagtagcttcatctagtattaaaacaggagatttagttaaaa
gagcacgagcgagagcgattcgttgcttctgtcctcctgatagagcagctccatcagaga
gctgagtttgatagcccataggcattctttcaatgtcttgacggatttcagctacttcac
aagcttttagaatatcttcttgactaatcatatgattaccgcccaaggttaagttttcca
aaatagagccattaaagatataggcttgttggggtaggtaattaatatgacggcgcaaga
cttttttatcaatgtttttaatatcctgatgattgatggaaatatgccctttgtagggtt
caaagaaattgacaatcattttggctaaagttgttttaccagaaccactaactccaacta
ggctaaccttatctccttgtttaatcgtgagattaatatctgttaaggtatctcatccaa
aaccatacttataagaaaggtcatcaaattcaatatcgcccatcaaaaaatgtgaatgaa
cagggttttcttgaacttgaaattcagattcgactagatagacttcgttcaaacggttat
tagcgaccttcgcagattggagtttggtttggaggttgataatattttccataggagttg
taaagtaagaaaaaagtgtgttaaaggtaatcagctgaccgatagaaattttacttgaca
tgactaattgagcgccaaaccataggataaggatattcagaactaattttgttccctgct
ttaaactcgtttgtaaaatagaatatttactgagcttaaaggatttttccaaataatcta
caaattcgctgtctatattttgatagcgattttcttcactcgtgagcgactttatagttt
caatcccgttgatatcttcgataatggcagagctaaccatagaattactttgcatgacat
catggttcattttttcgaaaggtttcataaaagaaaagatgatgaacatgtatataggaa
tggaaataagagaaagaaggaagagattagggttttgtgccagtaagacgcctcctacaa
gaatcagaatagaaacatccagaaaaagagaaagaatggtagaagccaaggcatctataa
tagagttagcatctgtgaatcgtgaaatgatttctcctgtacgacgtgtcgcaaagaaag
acatgggaagttcaaaaatatggcgaatataggataaaatcacatcaatacttaatctct
gactcagaacggttaggagataatctctggagaagctcatgacttgttggaggatatagg
tgataaccagaccaactgagatgattcctaaagttgatttcatctgatttggaatgtatt
catccaagattccttggagatagtaagaaccacctatattgataatagtgaccaataagc
ttgagagaacaatgtaagcaatgagagatttttgtttgaaaatcagaggaaggaagcttg
cttagtagaccattctttttatctttatggggttgatagctgggtttggtagctagaaaa
atagctactccagtccattcatagaaaaagcgttcttttgacattttagtgatttttaca
gaagggtcaggatcaccaataatcagatagtctttctttgtttgatagacaacatagtaa
tgttggagttttccttctttgttaacgtgaacgataaatggataggggacatcactcatg
tcaaagagcgttttatctgcttgaacaggtcttgtttcaaagcccatttcatcagcggct
tttacaatgccaagagcagtcgtcccttctttattggtctttgcaagttctctcaagtga
gctagagaaaaatctgaaccatagaatttagcaatcgaggctaaggcagcgacaccacag
tctctcgcatctatttgaggaacaaatgtacgtttataagaagtcattggcaattccttt
catatagtggataggtctattatgtcataaaactaagttcatattttatgaaatcttgaa
tagtcattaaaacttcctgaatggtaaaaaagtgattagaaattattttttttaaacatt
tagaggtggcttgaaatagaggtggcttgaaataaaaaagctaattcaagacgtttcgat
gacaattcaagatctggatgaaaaattttaaaaaacgatgatatactaaacttatcaaag
ttacaacaagacaaaaataaaaaaggagtatttgtcatgaatacaaaaatgatgtcacaa
ttttctgttatggataatgaaatgcttgataggatagagggaggaatatttggagttgac
gatgctttgttttgggcagggttaggctatgttgcaggtagcattgttgatacagcaatt
gatgattttacgaatcaatgccggaaaaatcctcatcagtggttctgtgttcgtgtatag
atatagtagtgttgtattgtataagaatttatataacttaatgacctatgcagtgataga
aactattcttttgcaaacgagtcgcttattctgttataagtttacgtgctcctagtcaca
gttcttgtgcttgatagaaagaatgacacctataaaaatgcgagatattggctatatcac
tcacttattcacctccccgtgatttgtagtagtgataggttttctcactattattataaa
cattataaaataaagagtacaacactttttcattctgtgttgtgccttgagtaaaacgaa
aggaatgaattataacaatggaaaaaattgattatattactttgaatgaagtagaattag
agacgattagtggtggagatgactgttttattggagatatcggatgtatcggctgggggc
ttttgaagagtatcggagggatgataaaacctgctccatatgttcctccagtatgcattc
caaaaagttcgtggaatcctgcacctccagttccatgttaaaaagttattgtaaacttat
ataaaaaatgaataatcgacttgttcgctattttgttgaatcttcgcaactataatatac
aggtgttgttcaggattattttagcttattgcaagagtcgaaaactagaaactaatggct
ggttggaacgttaaaaattcactttctaaccagctaatactgcttcaaataatttctgaa
caagtctaataaataaaacgaataagatagattattaacacagtcttgttcgttttttct
catatattatttaattaataatattataaaattggaaagcagtagggatgggaagtacta
ccacagatttattattaattttatcagtattgtttgaaatccaaaaaaagtatgttaagc
tatatttatttggttctttagtttgattgttgttgagtataactatttttgtatagatga
aaatcttgttattgttcaagatgttttgatgaccattcatgatttgagtaatccaaggtc
aaaatgagtgctatactagcagtgtaaagattcttgttcaactaagataaatcacacatt
taggaggaaattttatgaagaaaaaaatacttatcattttcatcttgtatctaatcatgt
ccatctttctttatccgcttagggaaagtatttggtatcagctattttataccatagcct
atgtgattgcagttatgatctattttgctttaactaaaaagaaaggagcaaagaaatgaa
aacttttcttgctaaaaaacggaacatcttcctttcgtttgggggttgaagtattataaa
aagtagaagttaatgaagtataaaagggtaagtgtttttgcaatacttacccttttataa
tagattccctgcgaaacaaaatatggnnnnnnnnnnnnnnnnnnnnnnnnnnnnnnnnnn
nnnnnnnnnnnnnnnnnnnnnnnnnnnnnnnnnnnnnnnnnnnnnnnnnnnnnnnnnnnn
nnnnnnnnnnnnnnnnnnnnnnnnnnnnnnnnnnnnnnnnnnnnnnnnnnnnnnnnnnnn
nnnnnnnnnnnnnnnnnnnnnnnnnnnnnnnnnnnnnnnnnnnnnnnnnnnnnnnnnnnn
nnnnnnnnnnnnnnnnnnnnnnnnnnnnnnnnnnnnnnnnnnnnnnnnnnnnnnnnnnnn
nnnnnnnnnnnnnnnnnnnnnnnnnnnnnnnnnnnnnnnnnnnnnnnnnnnnnnnnnnnn
nnnnnnnnnnnnnnnnnnnnnnnnnnnnnnnnnnnnnnnnnnnnnnnnnnnnnnnnnnnn
nnnnnnnnnnnnnnnnnnnnnnnnnnnnnnnnnnnnnnnnnnnnnnnnnnnnnnnnnnnn
nnnnnnnnnnnnnnnnnnnnnnnnnnnnnnnnnnnnnnnnnnnnnnnnnnnnnnnnnnnn
nnnnnnnnnnnnnnnnnnnnnnnnnnnnnnnnnnnnnnnnnnnnnnnnnnnnnnnnnnnn
nnnnnnnnnnnnnnnnnnnnnnnnnnnnnnnnnnnnnnnnnnnnnnnnnnnnnnnnnnnn
nnnnnnnnnnnnnnnnnnnnnnnnnnnnnnnnnnnnnnnnnnnnnnnnnnnnnnnnnnnn
nnnnnnnnnnnnnnnnnnnnnnnnnnnnnnnnnnnnnnnnnnnnnnnnnnnnnnnnnnnn
nnnnnnnnnnnnnnnnnnnnnnnnnnnnnnnnnnnnnnnnnnnnnnnnnnnnnnnnnnnn
nnnnnnnnnnnnnnnnnnnnnnnnnnnnnnnnnnnnnnnnnnnnnnnnnnnnnnnnnnnn
nnnnnnnnnnnnnnnnnnnnnnnnnnnnnnnnnnnnnnagaattttggtttcgcaggaag
tctaatgtaatttttgcaattcaagacgtttcgatgactattcaagatctggatgaaaaa
ttttaaaaaacgatgatatactaaacttgtcaaagttacaacaagacaaaaattaaaaat
aaaaaagagtatttgtcatggatacaaaaattatggaacaatttcatgaaatggatataa
ctatgttatctagtattgaaggaggcaagaataattggcaaactaatgtcttagaaggtg
gtggtgctgcttttggtggctgggggttagggacagctatttgtgctgcgagtggtgttg
gagcgccatttatgggagcatgtggatacataggagctaaatttggtgtggctctttggg
caggagtaacaggggcaacgggtggattttaacaaaaggagacttgtatgaatacttatt
gtaatataaatgaaacaatgctgagtgaggtttatggaggtaattccggaggagcagctg
tagttgctgctttaggttgtgcagcgggtggagtgaaatatgggagacttctaggaccat
ggggcgctgcaataggaggaattggaggagcagtggtttgtggatatttagcctataccg
ctacatcataaaaatgaaagctaaattttatgaaggctatattctttattattctcttcg
cttttcaaacctatcttatttatctatccataagtatctccgataaaaaacaaaagacta
ttgaattaacatcattgaattgttttgtcatattatttctaatctatgataaattaattt
ttctctttattgcttatgtttttttgataatttttatattaaacttgttccgtaactgaa
aagtgatatactatatggatacaaaaatgatgtcacaattttctgttatggataatgaaa
tgcttgttcgtacagaggatggggatgtctctgatatttatagagggtacgctaatcaga
gaagtccattcgcttcttacccttctatattaaaaaattcaggtccttttccagtaagtg
ggtactgcctgcgtggttatcatgaccgtggttatataggagcaggttttcatttatgtg
gaatataggctgaaatacaagaaatgagggaggatttctatgaaaaagtatcaacttcta
ttcaaaataagtgcagtcttctcttacttatttttcgtatttggtctttctcagctgacg
cttatcgtccaaaattattggcaattttcttcccagattggcaatttcgtctggattcaa
aatatcttgagtttactatttagcggagtcatgatttggattctggttaagacaggccat
ggctatctctttcgcattccaagaaaaaaatggctttggtattctattttgacagtatta
gtggtagtgctccatatctcttttaacgttcagacagctaaacatgttcagtcaactgct
gagggttggaacgtattgattggttatagtgggaccaactttgctgagctaggtatctat
gtaaccctgtttttcctgactccactaatggaagagttgatttataggggattacttcaa
cacgccttctttaagcattcgcgatttggccttgatttgcttcttccttccattttgttt
gctcttcctcattttttgagtctgcctagtctgttagatatcttcgtctttgcaacattt
ggaatcatctttgccggtttgacccgctataccaagagtatttatccatcctatgcggtg
catgtgatcaataatattgtagcgaccttcccgtttttgctcacttttctacatagggtc
ttggggtaaaaaaacaaaaggcttgcttttcagccatagaggaggtcatcatgtataaac
acttatttttcctagattccaaaactttagatcggttgacaccctatattctagtcttgg
cttctgacaccattgcttttaatgtttttgtgctaacctttgtatctgcggtggttttta
atttcctaaattccatgctagctttaatggctatattcataggggctggctatgtggtcg
gattttggttactaatactcaatgaaaatcaaagagcaaactaggaaactagccgcaggc
tgtacttgagtacggcaaggcgacgttgacgtggtttgaatttgattttcgaagagtata
aaatggtttgttttggaaaggctagaactaaagaatgacgtgtaggaagtctgtttgttg
aggaggataattttatggagttttttgataaatttcatgccttgtgttttggatttttag
tactaataattgtcattacagttccttatacgattaaccatggggatttttttcaaaatg
aatctgcattgattattgtaagtcttcttgtaacctcgctgagtgttgcttatgctagaa
agtttgaaatgatttcttttgggatgttaagcaagaaacaacttttgcttttcattgcaa
tctttcttctaagtgtacttgagacgctggtttatattcatttcttcgctgtttcttctg
gctcaggggtccaacacttggcggaagtcagcagaggaatttccctgtctttgattttga
ctacctcagtttttggccccatccaggaggaactcattttcagaggacttcttcaaggtg
cggtttttgacaattcttggttagggcttgtgctaacttcctctctcttttctttcatgc
atggaccttctaatgtcccttcgtttattttttatctacttgggggcttgttgctgggcc
ttgcttataaaaagagccaaaacctatgggtttctactctagtccacatgttttacaaca
gttggccactcctatattatttataa
