# Supplementary material for: Genomic analyses of pneumococci reveal a wide diversity of bacteriocins – including pneumocyclicin, a novel circular bacteriocin
Source: BMC Genomics. 2015 Jul 28;16(1):554. doi: 10.1186/s12864-015-1729-4 (PMC4517551; doi:10.1186/s12864-015-1729-4)
Supplement: Additional file 9: — Sequence and annotation files for blp cassette prototypes. [file 12864_2015_1729_MOESM9_ESM.zip › blp_prototype25c_9N2_annotation.embl]

FT   source          1..12506
FT                   /organism="Streptococcus pneumoniae"
FT                   /mol_type="genomic DNA"
FT                   /strain="9N/2"
FT   CDS             complement(1..330)
FT                   /gene="blpT"
FT                   /inference="ab initio prediction:Prodigal:2.60"
FT                   /codon_start=1
FT                   /transl_table=11
FT                   /product="hypothetical protein"
FT                   /colour=10
FT   CDS             607..945
FT                   /gene="blpS"
FT                   /gene_synonym="spiR1"
FT                   /inference="ab initio prediction:Prodigal:2.60"
FT                   /codon_start=1
FT                   /transl_table=11
FT                   /product="LytTR DNA-binding domain protein"
FT                   /colour=9
FT   CDS             950..1687
FT                   /gene="blpR"
FT                   /gene_synonym="spiR2"
FT                   /inference="ab initio prediction:Prodigal:2.60"
FT                   /codon_start=1
FT                   /transl_table=11
FT                   /product="response regulator"
FT                   /colour=9
FT   CDS             1701..3041
FT                   /gene="blpH"
FT                   /gene_synonym="spiH"
FT                   /inference="ab initio prediction:Prodigal:2.60"
FT                   /codon_start=1
FT                   /transl_table=11
FT                   /product="histidine kinase"
FT                   /colour=9
FT   CDS             complement(3086..3241)
FT                   /gene="blpC"
FT                   /gene_synonym="spiP"
FT                   /inference="ab initio prediction:Prodigal:2.60"
FT                   /codon_start=1
FT                   /transl_table=11
FT                   /product="peptide pheromone"
FT                   /colour=9
FT   CDS             complement(3298..4659)
FT                   /gene="blpB"
FT                   /gene_synonym="spiD"
FT                   /inference="ab initio prediction:Prodigal:2.60"
FT                   /codon_start=1
FT                   /transl_table=11
FT                   /product="bacteriocin secretion accessory protein"
FT                   /colour=3
FT   CDS             complement(4670..5239)
FT                   /gene="blpA ORF3"
FT                   /gene_synonym="spiC"
FT                   /inference="ab initio prediction:Prodigal:2.60"
FT                   /codon_start=1
FT                   /transl_table=11
FT                   /product="ABC transporter; ATPase domain"
FT                   /colour=3
FT   CDS             complement(5333..6295)
FT                   /gene="blpA ORF2"
FT                   /gene_synonym="spiB"
FT                   /inference="ab initio prediction:Prodigal:2.60"
FT                   /codon_start=1
FT                   /transl_table=11
FT                   /product="ABC transporter; transmembrane region"
FT                   /colour=3
FT   CDS             complement(6240..6827)
FT                   /gene="blpA ORF1"
FT                   /gene_synonym="spiA"
FT                   /inference="ab initio prediction:Prodigal:2.60"
FT                   /codon_start=1
FT                   /transl_table=11
FT                   /product="ABC transporter; C39 protease domain"
FT                   /colour=3
FT   CDS             7117..7320
FT                   /gene="blpQ"
FT                   /gene_synonym="pncR"
FT                   /inference="ab initio prediction:Prodigal:2.60"
FT                   /codon_start=1
FT                   /transl_table=11
FT                   /product="class II bacteriocin precursor"
FT                   /colour=7
FT   CDS             7638..7841
FT                   /gene="pncT"
FT                   /inference="ab initio prediction:Prodigal:2.60"
FT                   /codon_start=1
FT                   /transl_table=11
FT                   /product="class II bacteriocin precursor"
FT                   /colour=7
FT   CDS             8415..8579
FT                   /gene="pncG"
FT                   /inference="ab initio prediction:Prodigal:2.60"
FT                   /codon_start=1
FT                   /transl_table=11
FT                   /product="membrane protein with putative function in
FT                   immunity"
FT                   /colour=4
FT   mobile_element  8702..9663
FT                   /gene="ISSpn7"
FT                   /inference="identification by IS Finder
FT                   (https://www-is.biotoul.fr/)"
FT                   /colour=12
FT   CDS             9798..10052
FT                   /gene="blpM"
FT                   /gene_synonym="pncI"
FT                   /inference="ab initio prediction:Prodigal:2.60"
FT                   /codon_start=1
FT                   /transl_table=11
FT                   /product="class II bacteriocin precursor"
FT                   /colour=7
FT   CDS             10068..10271
FT                   /gene="blpN"
FT                   /gene_synonym="pncJ"
FT                   /inference="ab initio prediction:Prodigal:2.60"
FT                   /codon_start=1
FT                   /transl_table=11
FT                   /product="class II bacteriocin precursor"
FT                   /colour=7
FT   CDS             10290..10499
FT                   /gene="blpP"
FT                   /gene_synonym="pncK"
FT                   /inference="predicted by Prodigal with different settings"
FT                   /inference="indirect experimental evidence for function in
FT                   immunity (Dawid et al., 2007)"
FT                   /codon_start=1
FT                   /transl_table=11
FT                   /product="membrane protein with function in immunity"
FT                   /colour=4
FT   CDS             10515..10748
FT                   /gene="pncW"
FT                   /inference="ab initio prediction:Prodigal:2.60"
FT                   /codon_start=1
FT                   /transl_table=11
FT                   /product="class II bacteriocin precursor"
FT                   /note="double-glycine cleavage motif is non-functional"
FT                   /colour=7
FT   CDS             10780..11469
FT                   /gene="blpY"
FT                   /gene_synonym="pncO"
FT                   /inference="ab initio prediction:Prodigal:2.60"
FT                   /codon_start=1
FT                   /transl_table=11
FT                   /product="CAAX amino terminal protease"
FT                   /colour=2
FT   CDS             11511..11744
FT                   /gene="blpZ"
FT                   /gene_synonym="pncQ"
FT                   /inference="ab initio prediction:Prodigal:2.60"
FT                   /codon_start=1
FT                   /transl_table=11
FT                   /product="membrane protein with putative function in
FT                   immunity"
FT                   /colour=4
FT   CDS             11895..12506
FT                   /gene="pncP"
FT                   /gene_synonym="SP0547"
FT                   /inference="ab initio prediction:Prodigal:2.60"
FT                   /codon_start=1
FT                   /transl_table=11
FT                   /product="CAAX amino terminal protease"
FT                   /colour=2
SQ   Sequence 12506 BP; 3418 A; 1837 C; 2387 G; 3952 T; 912 other;
     ctacaggata atggttggtc cgtagaggct caacttggtc ttgacttggt caaagtggaa        60
     gcggtcatag gcccgccaag cggcgcgagt tggagcatct ggatcaagag cgctgagtcc       120
     catgagaaga ctggaagtct ggtaaaattt ttccaattca atcaagaatc gattatccac       180
     tgtttcagcc ttggctagaa aaccaagaat agagtttaat tgctcctgaa agcgaacgtc       240
     gtcagcggtt gcctgtttgc atgcttgata ggctttgttt aagtcagtaa tcaaagtctg       300
     agctcttttg atagggtctg tatctgtcat gagaattcct cctctaatct gggtgccagt       360
     cttgattcta gcaactgtgt tttgatactg tcagtctatc acttttatct cctttttcgc       420
     ctttaaatct ttaattgtca ttgaaatgtc ttgaattgcg ctgagtgaat tttatgataa       480
     aatagtggta agctcatcat gatattgtag aaaaataatt cttttaggag ctttcaaaga       540
     ctgtttagga ttgggtgtgc ttgtgttaga ttttttctgt tattcttttc ttaggaggag       600
     aatccaatga aacatatgat tattcagaca cagaaaacag tctataaagt aaacgtcgac       660
     gatgtctact atatccaaac acatccaact aaagcccata ctgtaaagat tgttacagaa       720
     gaggctagtt ttaatatggt tcaaaattta agtaatcttg agaaccaata tggggaaacc       780
     ttgatgagat gtcatcgaaa ttgtttggtc aatcttgata aagtaaaatc gattgatttt       840
     caagaaagaa tcctttttct tggagaagaa ggtcaatacg ctgtcaagta tgccagacgt       900
     cgctatagag aaattcgtca aaaatggttg aaagaaggag agtaagaaga tgagaatatt       960
     tgttttagaa gatgattttt cccaacagac tagaattgaa acgacgattg agaaactctt      1020
     gaaggaacat catatcactc tgagttcttt tgaagttttt ggtaagccag atcaattgct      1080
     ggcagaggtg catgagaagg gggcccatca gctattcttt ttggatattg agattcgaaa      1140
     tgaggagatg aagggtctgg aagtggctag aaagattcgg gatcgggatc cgtatgccct      1200
     gattgtcttt gtgacgactc actcggagtt tatgcccctg tcctttcgct accaagtgtc      1260
     tgctctggac tatattgata aggccctttc ggcagaggag tttgaatctc gtatcgagac      1320
     agccctcctc tatgccaatg gtcaagacag taaaagtcta gcggaagatt gcttttactt      1380
     taaatcaaaa tttgctcaat tccagtatcc ttttaaagag gtttactatc tcgaaacgtc      1440
     cacaagaccc catcgtgtta ttctctatac caagacagac aggctggaat ttacagcgag      1500
     tctagaggag gttctcaagc aggagcctcg tctcttgcag tgccatcgct cttttctcat      1560
     caatcctgcc aatgtggtgc atttagataa gaaagaaaaa ctgcttttct ttcccaatgg      1620
     tggaagttgt ctaatcgcgc gttataaggt cagggaagtg tctgaggcta ttaataactt      1680
     acactgagct aggagagttt atgaatgttg cttggatatt gttgtataca cttgttactc      1740
     acggattaaa aattgtcata ttctttaagg tagatggaat tagtctcact tttgagagga      1800
     tttttaaggc ctttcttttt aagatactgt tggccgttgt ttttgtaatg attagctata      1860
     tagtaggaaa tgtttaccta tcttatttta tggaaccctt gtacggcata ggcttgtctt      1920
     tcttattgtt aagagggctt cctaaaaaac tccttttctt ttatggtctc tttccaatga      1980
     tattggtgaa tctcttttat agaggagtct cctattttgt gcttccattt ttgggacaag      2040
     ggcaagtata tgatggctac tcattcactg ggttatgtat aataattttc aatttcttca      2100
     tttctctagc ctttttgaaa tggttggact atgattttac tagtttgaga agggagattc      2160
     tagatacagg ttttcaaaag tccctgacta agattaactg gataatgggg gcttactatt      2220
     tggtgataca aagtctgtct tactttgaat atgagcaagg tattcaatca acgactgttc      2280
     gccatctcat cctagtgttc tacctcctat tttttatggg ggttatcaag aaattggata      2340
     cctatttgaa ggacaaactc catgatagac tggaccaaga gcaggtcttg cgctatagag      2400
     atatagaacg ctatagtcgg catatagagg aactttacaa ggaagtaagg agttttcgcc      2460
     atgactacac caacctcttg acaagtttac gtctgggtat tgaagaggag gatatggagc      2520
     agataaaaga ggtctatgac ttggtcttaa aggattctag taaaaaattg caggacaata      2580
     aatatgacct tggccgattg gtgaatgttc gggatcgtgc cctcaaaagt ctcctagctg      2640
     gaaaatttat aaaagctaga gaaaaggaca ttgtctttaa tgtcgaagtt cctgaagaga      2700
     ttcaggttga ggggatgaga ctgcttgatt ttctaaccat tgtgtctatc ctttgtgaca      2760
     atgctattga agcgagtgca gaggccggtc aacctcatgt ttcaattgcc tttttaaaaa      2820
     gtggagcaca ggagaccttc atcatcgaaa attccatcaa agaagagggc atcgatattt      2880
     ctgaaatctt ctcctttgga gttagttcta aaggggagga gagaggtgtc ggtctctata      2940
     ccgttatgaa gattgtggaa agttatccca atgccagttt aaatactacc tgtcaagatc      3000
     aagtctttcg tcaggtgctt actatgatac ctacagaatg atgaaaaaaa taagaccgag      3060
     agttcttgtt actcggtctt attttttata gttgtattgg atgatgaagt cctttcgtat      3120
     tgttatgctt aattatatta aggctgtata agatatcttc ccacagtcct ccacctgtaa      3180
     tttggttgag ttcggtagtt gttagttctt gaaatgaagt taggttttgt ttcttatcca      3240
     tgttatgatt ctcctttttg ataagataat aaatagttat agagtgttat ctgaaaatta      3300
     atcagaatgg gttaaaattt tatctttgaa ataatcaaaa tatgttttct ttgcagttac      3360
     actagtgacg cgaccttgta agccatattg gatgagttta ctatcctcat tagatagttt      3420
     tgcaagagcg gttaatttaa agagattgcc ttgctctgtt ctggtaggag tttgatcaat      3480
     actctgaagt tggccgatga tggtggtgcc gtgatttcca atcttctcca gttttaatct      3540
     tacagtttgt cctttatcta gtaaggggag atagtcagat gatacgtagt aagtgattag      3600
     tacttctctt gtatctgtga tgacagggaa tatttgagca atttctgtac cagttggaat      3660
     tctattttta ccttcaaatt cgctgttcag atgaacgata cctttacttg gagcggttaa      3720
     ggtattattt tctaagcgct gtgtcgcttg atctagttgt acttttaatt ctgttaattg      3780
     attctccacg gttagttgtt gctgtgaggc tgtttgtaaa aactgagtgc ggagtacttc      3840
     aattttggtt gctaaactat tatcataagt tgctacactt ccgataccag cttgctgaat      3900
     tttgaggctt gcgatagatg attcaagact tgcaatactt tgattaattt gagataaaaa      3960
     tggctcctct gccgttcctt gtgtttgtcc ttgagaggct ataagataac gatttaaaat      4020
     tgactggtgc ggattgccag ttggtaagcg tgctctgtta tttatgatag catctctcaa      4080
     ctcttgatat tctccaattt gttgttgaac ttttgtaatt tcttgttcga tggctgatga      4140
     actgctattg gcaagattag cttgatttga aacttcggtg ttagtctttg tgatacccag      4200
     ttcaatatca tgggattgtt tagtaaaatt cataaaggta ttatggtagc caaactcatc      4260
     ctcgccagaa aaaagatcag tcgctttttc taaactttgt ttcaaaattc caagtccttc      4320
     tttttgcttc tcaagtcttt gtaattgagt tgctaaggca gttttctgac tctcttccat      4380
     tgtttcagag tatttgatga gtaagtcacc tttctcaact acttgatttg ccactaaatg      4440
     attagctagg ataggattat cactggtcga ctgaatagat gtaatgacac ttgtaggggt      4500
     gttttcccct tgcgatgtaa cagtaatttc ttttgtggca acaagggaga aaatcaagat      4560
     gaaagtaaac agtaatgaca gaggtatgat taatactgtc gcatagttat ggtaacgtct      4620
     ctgataaaac tcgacacttc taaaaagatt aggattcatg acattctcct tatttattga      4680
     atagatgatg gtagaatcct tgcgcttgca ttaactcttg gtgactacca acttcaatga      4740
     ttttcccctg gtcaagaaca atgacacggt tagttcgttc ggctatactg agacgatggg      4800
     ctacaaagag aatggtttta ttagttaggg acataagatt atctataacc tttttctcag      4860
     tcaagacatc aagaccgcta gtagcttcat ctagtattaa aacaggagat ttagttaaaa      4920
     gagcacgagc gagagcgatt cgttgcttct gtcctcctga tagagcagct ccatcagaga      4980
     gctgagtttg atagcccata ggcattcttt caatgtcttg acggatttca gctacttcac      5040
     aagcttttag aatatcttct tgactaatca tatgattacc gcccaaggtt aagttttcca      5100
     aaatagagcc attaaagata taggcttgtt ggggtaggta attaatatga cggcgcaaga      5160
     cttttttatc aatgttttta atatcctgat gattgatgga aatatgccct ttgtagggtt      5220
     caaagaaatt gacaatcatt ttggctaaag ttgttttacc agaaccacta actccaacta      5280
     ggctaacctt atctccttgt ttaatcgtga gattaatatc tgttaaggta tctcatccaa      5340
     aaccatactt ataagaaagg tcatcaaatt caatatcgcc catcaaaaaa tgtgaatgaa      5400
     cagggttttc ttgaacttga aattcagatt cgactagata gacttcgttc aaacggttat      5460
     tagcgacctt cgcagattgg agtttggttt ggaggttgat aatattttcc ataggagttg      5520
     taaagtaaga aaaaagtgtg ttaaaggtaa tcagctgacc gatagaaatt ttacttgaca      5580
     tgactaattg agcgccaaac cataggataa ggatattcag aactaatttt gttccctgct      5640
     ttaaactcgt ttgtaaaata gaatatttac tgagcttaaa ggatttttcc aaataatcta      5700
     caaattcgct gtctatattt tgatagcgat tttcttcact cgtgagcgac tttatagttt      5760
     caatcccgtt gatatcttcg ataatggcag agctaaccat agaattactt tgcatgacat      5820
     catggttcat tttttcgaaa ggtttcataa aagaaaagat gatgaacatg tatataggaa      5880
     tggaaataag agaaagaagg aagagattag ggttttgtgc cagtaagacg cctcctacaa      5940
     gaatcagaat agaaacatcc agaaaaagag aaagaatggt agaagccaag gcatctataa      6000
     tagagttagc atctgtgaat cgtgaaatga tttctcctgt acgacgtgtc gcaaagaaag      6060
     acatgggaag ttcaaaaata tggcgaatat aggataaaat cacatcaata cttaatctct      6120
     gactcagaac ggttaggaga taatctctgg agaagctcat gacttgttgg aggatatagg      6180
     tgataaccag accaactgag atgattccta aagttgattt catctgattt ggaatgtatt      6240
     catccaagat tccttggaga tagtaagaac cacctatatt gataatagtg accaataagc      6300
     ttgagagaac aatgtaagca atgagagatt tttgtttgaa aatcagagga aggaagcttg      6360
     cttagtagac cattcttttt atctttatgg ggttgatagc tgggtttggt agctagaaaa      6420
     atagctactc cagtccattc atagaaaaag cgttcttttg acattttagt gatttttaca      6480
     gaagggtcag gatcaccaat aatcagatag tctttctttg tttgatagac aacatagtaa      6540
     tgttggagtt ttccttcttt gttaacgtga acgataaatg gataggggac atcactcatg      6600
     tcaaagagcg ttttatctgc ttgaacaggt cttgtttcaa agcccatttc atcagcggct      6660
     tttacaatgc caagagcagt cgtcccttct ttattggtct ttgcaagttc tctcaagtga      6720
     gctagagaaa aatctgaacc atagaattta gcaatcgagg ctaaggcagc gacaccacag      6780
     tctctcgcat ctatttgagg aacaaatgta cgtttataag aagtcattgg caattccttt      6840
     catatagtgg ataggtctat tatgtcataa aactaagttc atattttatg aaatcttgaa      6900
     tagtcattaa aacttcctga atggtaaaaa agtgattaga aattattttt tttaaacatt      6960
     tagaggtggc ttgaaataga ggtggcttga aataaaaaag ctaattcaag acgtttcgat      7020
     gacaattcaa gatctggatg aaaaatttta aaaaacgatg atatactaaa cttatcaaag      7080
     ttacaacaag acaaaaataa aaaaggagta tttgtcatga atacaaaaat gatgtcacaa      7140
     ttttctgtta tggataatga aatgcttgat aggatagagg gaggaatatt tggagttgac      7200
     gatgctttgt tttgggcagg gttaggctat gttgcaggta gcattgttga tacagcaatt      7260
     gatgatttta cgaatcaatg ccggaaaaat cctcatcagt ggttctgtgt tcgtgtatag      7320
     atatagtagt gttgtattgt ataagaattt atataactta atgacctatg cagtgataga      7380
     aactattctt ttgcaaacga gtcgcttatt ctgttataag tttacgtgct cctagtcaca      7440
     gttcttgtgc ttgatagaaa gaatgacacc tataaaaatg cgagatattg gctatatcac      7500
     tcacttattc acctccccgt gatttgtagt agtgataggt tttctcacta ttattataaa      7560
     cattataaaa taaagagtac aacacttttt cattctgtgt tgtgccttga gtaaaacgaa      7620
     aggaatgaat tataacaatg gaaaaaattg attatattac tttgaatgaa gtagaattag      7680
     agacgattag tggtggagat gactgtttta ttggagatat cggatgtatc ggctgggggc      7740
     ttttgaagag tatcggaggg atgataaaac ctgctccata tgttcctcca gtatgcattc      7800
     caaaaagttc gtggaatcct gcacctccag ttccatgtta aaaagttatt gtaaacttat      7860
     ataaaaaatg aataatcgac ttgttcgcta ttttgttgaa tcttcgcaac tataatatac      7920
     aggtgttgtt caggattatt ttagcttatt gcaagagtcg aaaactagaa actaatggct      7980
     ggttggaacg ttaaaaattc actttctaac cagctaatac tgcttcaaat aatttctgaa      8040
     caagtctaat aaataaaacg aataagatag attattaaca cagtcttgtt cgttttttct      8100
     catatattat ttaattaata atattataaa attggaaagc agtagggatg ggaagtacta      8160
     ccacagattt attattaatt ttatcagtat tgtttgaaat ccaaaaaaag tatgttaagc      8220
     tatatttatt tggttcttta gtttgattgt tgttgagtat aactattttt gtatagatga      8280
     aaatcttgtt attgttcaag atgttttgat gaccattcat gatttgagta atccaaggtc      8340
     aaaatgagtg ctatactagc agtgtaaaga ttcttgttca actaagataa atcacacatt      8400
     taggaggaaa ttttatgaag aaaaaaatac ttatcatttt catcttgtat ctaatcatgt      8460
     ccatctttct ttatccgctt agggaaagta tttggtatca gctattttat accatagcct      8520
     atgtgattgc agttatgatc tattttgctt taactaaaaa gaaaggagca aagaaatgaa      8580
     aacttttctt gctaaaaaac ggaacatctt cctttcgttt gggggttgaa gtattataaa      8640
     aagtagaagt taatgaagta taaaagggta agtgtttttg caatacttac ccttttataa      8700
     tagattccct gcgaaacaaa atatggnnnn nnnnnnnnnn nnnnnnnnnn nnnnnnnnnn      8760
     nnnnnnnnnn nnnnnnnnnn nnnnnnnnnn nnnnnnnnnn nnnnnnnnnn nnnnnnnnnn      8820
     nnnnnnnnnn nnnnnnnnnn nnnnnnnnnn nnnnnnnnnn nnnnnnnnnn nnnnnnnnnn      8880
     nnnnnnnnnn nnnnnnnnnn nnnnnnnnnn nnnnnnnnnn nnnnnnnnnn nnnnnnnnnn      8940
     nnnnnnnnnn nnnnnnnnnn nnnnnnnnnn nnnnnnnnnn nnnnnnnnnn nnnnnnnnnn      9000
     nnnnnnnnnn nnnnnnnnnn nnnnnnnnnn nnnnnnnnnn nnnnnnnnnn nnnnnnnnnn      9060
     nnnnnnnnnn nnnnnnnnnn nnnnnnnnnn nnnnnnnnnn nnnnnnnnnn nnnnnnnnnn      9120
     nnnnnnnnnn nnnnnnnnnn nnnnnnnnnn nnnnnnnnnn nnnnnnnnnn nnnnnnnnnn      9180
     nnnnnnnnnn nnnnnnnnnn nnnnnnnnnn nnnnnnnnnn nnnnnnnnnn nnnnnnnnnn      9240
     nnnnnnnnnn nnnnnnnnnn nnnnnnnnnn nnnnnnnnnn nnnnnnnnnn nnnnnnnnnn      9300
     nnnnnnnnnn nnnnnnnnnn nnnnnnnnnn nnnnnnnnnn nnnnnnnnnn nnnnnnnnnn      9360
     nnnnnnnnnn nnnnnnnnnn nnnnnnnnnn nnnnnnnnnn nnnnnnnnnn nnnnnnnnnn      9420
     nnnnnnnnnn nnnnnnnnnn nnnnnnnnnn nnnnnnnnnn nnnnnnnnnn nnnnnnnnnn      9480
     nnnnnnnnnn nnnnnnnnnn nnnnnnnnnn nnnnnnnnnn nnnnnnnnnn nnnnnnnnnn      9540
     nnnnnnnnnn nnnnnnnnnn nnnnnnnnnn nnnnnnnnnn nnnnnnnnnn nnnnnnnnnn      9600
     nnnnnnnnnn nnnnnnnnnn nnnnnnnnnn nnnnnnnnag aattttggtt tcgcaggaag      9660
     tctaatgtaa tttttgcaat tcaagacgtt tcgatgacta ttcaagatct ggatgaaaaa      9720
     ttttaaaaaa cgatgatata ctaaacttgt caaagttaca acaagacaaa aattaaaaat      9780
     aaaaaagagt atttgtcatg gatacaaaaa ttatggaaca atttcatgaa atggatataa      9840
     ctatgttatc tagtattgaa ggaggcaaga ataattggca aactaatgtc ttagaaggtg      9900
     gtggtgctgc ttttggtggc tgggggttag ggacagctat ttgtgctgcg agtggtgttg      9960
     gagcgccatt tatgggagca tgtggataca taggagctaa atttggtgtg gctctttggg     10020
     caggagtaac aggggcaacg ggtggatttt aacaaaagga gacttgtatg aatacttatt     10080
     gtaatataaa tgaaacaatg ctgagtgagg tttatggagg taattccgga ggagcagctg     10140
     tagttgctgc tttaggttgt gcagcgggtg gagtgaaata tgggagactt ctaggaccat     10200
     ggggcgctgc aataggagga attggaggag cagtggtttg tggatattta gcctataccg     10260
     ctacatcata aaaatgaaag ctaaatttta tgaaggctat attctttatt attctcttcg     10320
     cttttcaaac ctatcttatt tatctatcca taagtatctc cgataaaaaa caaaagacta     10380
     ttgaattaac atcattgaat tgttttgtca tattatttct aatctatgat aaattaattt     10440
     ttctctttat tgcttatgtt tttttgataa tttttatatt aaacttgttc cgtaactgaa     10500
     aagtgatata ctatatggat acaaaaatga tgtcacaatt ttctgttatg gataatgaaa     10560
     tgcttgttcg tacagaggat ggggatgtct ctgatattta tagagggtac gctaatcaga     10620
     gaagtccatt cgcttcttac ccttctatat taaaaaattc aggtcctttt ccagtaagtg     10680
     ggtactgcct gcgtggttat catgaccgtg gttatatagg agcaggtttt catttatgtg     10740
     gaatataggc tgaaatacaa gaaatgaggg aggatttcta tgaaaaagta tcaacttcta     10800
     ttcaaaataa gtgcagtctt ctcttactta tttttcgtat ttggtctttc tcagctgacg     10860
     cttatcgtcc aaaattattg gcaattttct tcccagattg gcaatttcgt ctggattcaa     10920
     aatatcttga gtttactatt tagcggagtc atgatttgga ttctggttaa gacaggccat     10980
     ggctatctct ttcgcattcc aagaaaaaaa tggctttggt attctatttt gacagtatta     11040
     gtggtagtgc tccatatctc ttttaacgtt cagacagcta aacatgttca gtcaactgct     11100
     gagggttgga acgtattgat tggttatagt gggaccaact ttgctgagct aggtatctat     11160
     gtaaccctgt ttttcctgac tccactaatg gaagagttga tttatagggg attacttcaa     11220
     cacgccttct ttaagcattc gcgatttggc cttgatttgc ttcttccttc cattttgttt     11280
     gctcttcctc attttttgag tctgcctagt ctgttagata tcttcgtctt tgcaacattt     11340
     ggaatcatct ttgccggttt gacccgctat accaagagta tttatccatc ctatgcggtg     11400
     catgtgatca ataatattgt agcgaccttc ccgtttttgc tcacttttct acatagggtc     11460
     ttggggtaaa aaaacaaaag gcttgctttt cagccataga ggaggtcatc atgtataaac     11520
     acttattttt cctagattcc aaaactttag atcggttgac accctatatt ctagtcttgg     11580
     cttctgacac cattgctttt aatgtttttg tgctaacctt tgtatctgcg gtggttttta     11640
     atttcctaaa ttccatgcta gctttaatgg ctatattcat aggggctggc tatgtggtcg     11700
     gattttggtt actaatactc aatgaaaatc aaagagcaaa ctaggaaact agccgcaggc     11760
     tgtacttgag tacggcaagg cgacgttgac gtggtttgaa tttgattttc gaagagtata     11820
     aaatggtttg ttttggaaag gctagaacta aagaatgacg tgtaggaagt ctgtttgttg     11880
     aggaggataa ttttatggag ttttttgata aatttcatgc cttgtgtttt ggatttttag     11940
     tactaataat tgtcattaca gttccttata cgattaacca tggggatttt tttcaaaatg     12000
     aatctgcatt gattattgta agtcttcttg taacctcgct gagtgttgct tatgctagaa     12060
     agtttgaaat gatttctttt gggatgttaa gcaagaaaca acttttgctt ttcattgcaa     12120
     tctttcttct aagtgtactt gagacgctgg tttatattca tttcttcgct gtttcttctg     12180
     gctcaggggt ccaacacttg gcggaagtca gcagaggaat ttccctgtct ttgattttga     12240
     ctacctcagt ttttggcccc atccaggagg aactcatttt cagaggactt cttcaaggtg     12300
     cggtttttga caattcttgg ttagggcttg tgctaacttc ctctctcttt tctttcatgc     12360
     atggaccttc taatgtccct tcgtttattt tttatctact tgggggcttg ttgctgggcc     12420
     ttgcttataa aaagagccaa aacctatggg tttctactct agtccacatg ttttacaaca     12480
     gttggccact cctatattat ttataa                                          12506
//
