# Supplementary material for: Genomic analyses of pneumococci reveal a wide diversity of bacteriocins – including pneumocyclicin, a novel circular bacteriocin
Source: BMC Genomics. 2015 Jul 28;16(1):554. doi: 10.1186/s12864-015-1729-4 (PMC4517551; doi:10.1186/s12864-015-1729-4)
Supplement: Additional file 9: — Sequence and annotation files for blp cassette prototypes. [file 12864_2015_1729_MOESM9_ESM.zip › blp_prototype25d_USA33.fasta]

>blp_cassette_prototype25d_USA33
ctagtttgctctttgattctcattgagtattaacttggtcttgacttggtcaaagtggaa
gcggtcataggcccgccaagcggcgcgagttggagcatctggatcaagagcgctgagtcc
catgagaagactggaagtctggtaaaatttttccaattcaatcaagaatcgattatccac
tgtttcagccttggctagaaaaccaagaatagagtttaattgctcctgaaagcggacgtc
gtcagcggttgcctgtttgcatgcttgataggctttgtttaagtcagtaatcaaagtctg
agctcttttgatagggtctgtatctgtcatgagaattcctcctctaatctgggtgccagt
cttgattctagcaactgtgttttgatactgtcagtctatcacttttatctcctttttcgc
ctttaaatctttaattgtcattgaaatgtcttgaattgcgctgagtgaattttatgataa
aatagtggtaagctcatcatgatattgtagaaaaataattcttttaggagctttcaaaga
ctgtttaggattgggtgtgcttgtgttagattttttctgttattcttttcttaggaggag
aatccaatgaaacatatgattattcagacacagaaaacagtctataaagtaaacgtcgac
gatgtctactatatccaaacacatccaactaaagcccatactgtaaagattgttacagaa
gaggctagttttaatatggttcaaaatttaagtaatcttgagaaccaatatggggaaacc
ttgatgagatgtcatcgaaattgtttggtcaatcttgataaagtaaaatcgattgatttt
caagaaagaatcctttttcttggagaagaaggtcaatacgctgtcaagtatgccagacgt
cgctatagagaaattcgtcaaaaatggttgaaagaaggagagtaagaagatgagaatatt
tgttttagaagatgatttttcccaacagactagaattgaaacgacgattgagaaactctt
gaaggaacatcatatcactctgagttcttttgaagtttttggtaagccagatcaattgct
ggcagaggtgcatgagaagggggcccatcagctattctttttggatattgagattcgaaa
tgaggagatgaagggtctggaagtggctagaaagattcgggatcgggatccgtatgccct
gattgtctttgtgacgactcactcggagtttatgcccctgtcctttcgctaccaagtgtc
tgctctggattatattgataaggccctttcggcagaggagtttgaatctcgtatcgagac
agccctcctctatgccaatggtcaagacagtaaaagtctagcggaagattgcttttactt
taaatcaaaatttgctcaattccagtatccttttaaagaggtttactatctcgaaacgtc
cacaagaccccatcgtgttattctctataccaagacagacaggctggaatttacagcgag
tctagaggaggttctcaagcaggagcctcgtttcttgcagtgccatcgctcttttctcat
caatcctgccaatgtggtgcatttagataagaaagaaaaactgcttttctttcccaatgg
tggaagttgtctaatcgcgcgttataaggtcagggaagtgtctgaggctattaataactt
acactgagctaggagagtttatgaatgttgcttggatattgttgtatacacttgttactc
acggattaaaaattgtcatattctttaaggtagatggaattagtctcacttttgagagga
tttttaaggcctttctttttaagatactgttggccgttgtttttggaatgcttggctata
tggtaggaaatgtttacctatcttattttatggaacccttgtacggcataggcttatctt
tcttattgttaagagaacttcctaaaaaactccttctcttttatggtctctttccaatga
tattagtgaatctcttttatagaggtgtttcctattttgtgcttccatttttgggacaag
ggcaagtatatgatgactactcatttatttggttatgtataataattttcaatttcttca
tttctctagcttttttgaaatggttggactatgatttcactagcttgagaaaggggattc
tcgataaagattttcaaaagtccctgactcagattaactggataatgggggcttactatt
tggtgatacaaaatctgtcttactttgaatatgaacaggggattcaatcaacgactgttc
gccatctcatcctagtcttttacctgctcttttttatggggattatcaagaaattggata
cctatttgaaggacaaactccatgagagactgaaccaagagcaggacttgcgctacagag
agatggagcggtatagtcggcatatagaggagctttataaggaagtacggagttttcgcc
atgactacaccaacctcttgactagcttacgtctgggcattgaagaggaggatatggagc
agataaaagagatctacgactcggtcttaaaggattctagtgaaaaattgcaggacaata
aatatgaccttggccgattggtgaatgttcgggatcgtgccctcaaaagtctcctagctg
gaaaatttataaaagctagagataagaacattgtctttaatgtcgaagttccagaggaga
ttcaggtagagggggtgagtctacttgattttctaaccgttgtgtctatcctttgtgaca
acgctattgaagctagtgtagaagcctgtcaacctcatgtttcaattgccttttttaaaa
atggagcacaggagacctttatcattgaaaattccatcaaagaagagggaatcgatattt
ctgaaatcttctcctttggagcaagttctaaaggggaggagagaggagttggtctctata
ccgttatgaaaattgtggaaagtcatcccaataccagtctcaataccacctgccaagatc
acgtttttcgtcaggtacttactgtaatacatatagaatgaagaaaaaataagaccgaga
gtgcgttctcttggtcttgtttttttatagttgtattggctgataaaatccttttgtatt
tttttgttcaattatattaaatctatataagaaatcttcccaccatcctccacctataat
ttggttgagttcggtagttgttagttcttgaaatgaagttaggttttgtttcttatccat
gttatgattctcctttttgataagataataaatagttatagagtgttatctgaaaattaa
tcagaatgggttaaaattttatctttgaaataatcaaaatatgttttctttgtagttaca
ctagtgacgcgaccttgtaagccatattggatgagtttactatcctcgttagatagtttt
gcaagagcggttaatttaaagagattgccttgctctgttctggtaggagtttgatcaata
ctctgaagttggccgatgatggtggtgccgtgatttccaatcttctccagttttaatctt
acagtttgtcctttatctagtaaggggagatagtcagatgatacgtagtaagtgattagt
acttctcttgtatctgtgatgacagggaatatttgagcaatttctgtaccagttggaatt
ctatttttaccttcaaattcgctgttcagatgaacgatacctttacttggagcggttaag
gtattattttctaagcgctgtgtcgcttgatctagttgtacttttaattctgttaattga
ttctccacggttagttgttgctgtgaggctgtttgtaaaaactgagtgcggagtacttca
attttggttgctaaactattatcataagttgctacacttccgataccagcttgctgaatt
ttgaggcttgcgatagatgattccagacctgcaatactttgattaatttgagataaaaat
ggctcctctgccgttccttgtgtttgtccttgagaggctataagataacgatttaaaatt
gactggtgcggattgccagttggtaagcgtgctctgttatttatgatagcatctctcaac
tcttgatattctccaatttgttgttgaacttttgtaatttcttgttcgatggctgatgaa
ctgctattggtaagattagcttgatttgaaacttcagtgttagtctttgagatacccagt
tcaatatcatgggattgtttagtaaaattcataaaggtattatggtagccaaactcatcc
tcgctagaaaaaagatcagtcgctttttctaagctttgtttcaagattccaagtccttct
ttttgcttctcaagtctttgtaattgagttgctaaggcagttttctgactttcttccatt
gtttcagagtatttgatgagtaagtcacctttctcaactacttgatttgccactaaatga
ttagcaaggataggattatcactggtcgactgaatagatgcaatgacacttgtaggggcg
atttctccttgggaagtaacagtaatttcttttgtggcaacaagggagaaaatcaagatg
aaagtaaatagtaatgaaagaggtataatgaacactgtcgcatagttatggtaacgtctc
tgataaaactcgacacttctaaaaagattaggattcatgacattctccttatttattgaa
tagatgatggtagaagccttgcgcctgcattaactcttggtgactaccaacttcaatgat
tttcccctggtcaagaacaatgacacggttagttcgttcggctatactgagacgatgggc
tacaaagagaatggttttatcagttagggatataagattatctataacctttttctcagt
caagacatcaagaccgctagtagcttcatctagtattaaaacaggagctttagttaaaag
agcacgagcgagagcgattcgttgcttttgtcctcctgatagaccagctccatcagagag
ctgagtttgatagcccataggcattctttcaatgtcttgacggatttcagctaattcaca
agctcttagaatatcttcttggctaatcatatgattaccgcccaaggttaaattttccaa
gatagagccattaaagatataggcttgttggggtaggtaattaatatgacggcgcaagac
ttttttatcaatgtttttaatatcctgataattgatggaaatatgccctttgtagggttc
aaagaaattgacaatcattttggctaaagttgttttaccagaaccactaactccaactag
gctaaccttatctccttgtttaatcgtgagattaatatctgttaaggtatctcgtccaaa
accatacttataagaaaggtcatcaaattcaatatcgcccatcaaaaaatgtgaatgaac
agggttttcttgaacttgaaattcagattcgactagatagacttcgttcaaacggttatt
agcgaccttcgcagattggagtttggtttggaggttgataatattttccataggagttgt
aaagtaagaaaaaagtgtgttaaaggtaatcagctgaccgatagaaattttactcgacat
gactaattgagcgccaaaccataggataaggatattcagaactaattttgttccctgctt
taaactcgtttgtaaaatagaatatttactgagcttaaaggatttttccaaataatctac
aaattcgctgtctatattttgatagcgattttcttcactcgtgagcgactttatagtttc
aatcccgttgatatcttcgataatggcagagctaaccatagaattactttgcatgacatc
atggttcattttttcgaaaggtttcataaaagaaaagatgatgaacatgtatataggaat
ggaaagaagagaaaggaggaagagattagggttttgtgccagtaagacgccccctacaag
aatcagaatagaaacatccagaaaaagagaaagaatggtagaagccaaggcatctataat
agagttagcatctgtgaaccgtgaaatgatttctcctgtacgacgtgtcgcaaagaaaga
catgggaagttcaaaaatatggcgaatataggataaaatcacatcaatgcttaatctctg
gctcagaacggttaggagataatctctggaaaagctcatgacttgttggaggatataggt
gataaccagaccaactgagatgattcctaaagttgatttcatctgatttgggatgtattc
atccaagattccttggagataataagaaccaccgatattgataatagtgaccaataagct
tgagagaacaatgtaagcaatgagagatttttgtttgaaaatcagaggaaggaagcttag
tagaccattctttttatctttatggggttgatagctgggtttgggagctagaaaaatagc
tactccagtccattcagagaaaaagcgttcttttgacattttagtgatttttacagaagg
gtcaggatcaccaataatcagatagtctttctttgtttgatagacaacatagtaatgttg
gagttttccttctttgttaacgtgaacgataaatggataggggacatcactcatgtcaaa
gagagttttatctgcttgaacaggccttgtttcaaagcccatttcatcagcggcttttac
aatgccaagagcagtcgtcccttctttattggtctttgcaagttctctcaagtgagctag
agaaaaatctgaaccatagaatttagcaatcgaggctaaggcagcgacaccacagtctct
cgcatctatttgaggaacaaatgtacgtttataagaagtcattggcaattcctttcatat
agtggataggtatattatgccataaaactaagttcatattttatgaaatcttgaatagtc
attaaaacttcctgaatggtaaaaaagtgattagaaattattttttttaaacatttagag
gtggcttgaaataaaaaagctaattcaagacgtttcgatgccaattcaagatttggatga
aaaaaattaaaaaataatgatatactaaacttgtcaaagttgcaacaagacaaaaattaa
aaataaaaaaggagtatttgtcatgaatacaaaaatgatggaacaattttctgttatgga
taatgaaatgcttgataggatagagggaggaatatttggagttgacgatgctttgttttg
ggcagggttaggctatgttgcaggtagcattgttgatacagcaattgatgattttacgaa
tcaatgccggaaaaatcctcatcagtggttctgtgttcgtgtatagatatagtagtgttg
tattgtataagaatttatataacttaatgacctatgcagtgatagaaactattcttttgc
aaacgagtcgcttattctgttataagtttacgtgctcctagtcacagttcttgtgcttga
tagaaagaatgacacctataaaaatgcgagatattggctatatcactcacttattcacct
ccccgtgatttgtagtagtgataggttttctcactattattataaacattataaaataaa
gagtacaacactttttcattctgtgttgtgccttgagtaaaacgaaaggaatgaattata
acaatggaaaaaattgattatattactttgaatgaagtagaattagagacgattagtggt
ggagatgactgttttattggagatatcggatgtatcggctgggggcttttgaagagtatc
ggagggatgataaaacctgctccatatgttcctccagtatgcattccaaaaagttcgtgg
aatcctgcacctccagttccatgttaaaaagttattgtaaacttatataaaaaatgaata
atcgacttgttcgctattttgttgaatcttcgcaactataatatacaggtgttgttcagg
attattttagcttattgcaagagtcgaaaactagaaactaatggctggttggaacgttaa
aaattcactttctaaccagctaatactgcttcaaataatttctgaacaagtctaataaat
aaaacgaataagatagattattaacacagtcttgttcgttttttctcatatattatttaa
ttaataatattataaaattggaaagcagtagggatgggaagtactaccacagatttatta
ttaattttatcagtattgtttgaaatccaaaaaaagtatgttaagctatatttatttggt
tctttagtttgattgttgttgagtataactatttttgtatagatgaaaatcttgttattg
ttcaagatgttttgatgaccattcatgatttgagtaatccaaggtcaaaatgagtgctat
actagcagtgtaaagattcttgttcaactaagataaatcacacatttaggaggaaatttt
atgaagaaaaaaatacttatcattttcatcttgtatctaatcatgtccatctttctttat
ccgcttagggaaagtatttggtatcagctattttataccatagcctatgtgattgcagtt
atgatctattttgctttaactaaaaagaaaggagcaaagaaatgaaaacttttcttgcta
aaaaacggaacatcttcctttcgtttgggggttgaagtattataaaaagtagaagttaat
gaagtataaaagggtaagtgtttttgcaatacttacccttttataatagattccctgcga
aacaaaatatggnnnnnnnnnnnnnnnnnnnnnnnnnnnnnnnnnnnnnnnnnnnnnnnn
nnnnnnnnnnnnnnnnnnnnnnnnnnnnnnnnnnnnnnnnnnnnnnnnnnnnnnnnnnnn
nnnnnnnnnnnnnnnnnnnnnnnnnnnnnnnnnnnnnnnnnnnnnnnnnnnnnnnnnnnn
nnnnnnnnnnnnnnnnnnnnnnnnnnnnnnnnnnnnnnnnnnnnnnnnnnnnnnnnnnnn
nnnnnnnnnnnnnnnnnnnnnnnnnnnnnnnnnnnnnnnnnnnnnnnnnnnnnnnnnnnn
nnnnnnnnnnnnnnnnnnnnnnnnnnnnnnnnnnnnnnnnnnnnnnnnnnnnnnnnnnnn
nnnnnnnnnnnnnnnnnnnnnnnnnnnnnnnnnnnnnnnnnnnnnnnnnnnnnnnnnnnn
nnnnnnnnnnnnnnnnnnnnnnnnnnnnnnnnnnnnnnnnnnnnnnnnnnnnnnnnnnnn
nnnnnnnnnnnnnnnnnnnnnnnnnnnnnnnnnnnnnnnnnnnnnnnnnnnnnnnnnnnn
nnnnnnnnnnnnnnnnnnnnnnnnnnnnnnnnnnnnnnnnnnnnnnnnnnnnnnnnnnnn
nnnnnnnnnnnnnnnnnnnnnnnnnnnnnnnnnnnnnnnnnnnnnnnnnnnnnnnnnnnn
nnnnnnnnnnnnnnnnnnnnnnnnnnnnnnnnnnnnnnnnnnnnnnnnnnnnnnnnnnnn
nnnnnnnnnnnnnnnnnnnnnnnnnnnnnnnnnnnnnnnnnnnnnnnnnnnnnnnnnnnn
nnnnnnnnnnnnnnnnnnnnnnnnnnnnnnnnnnnnnnnnnnnnnnnnnnnnnnnnnnnn
nnnnnnnnnnnnnnnnnnnnnnnnnnnnnnnnnnnnnnnnnnnnnnnnnnnnnnnnnnnn
nnnnnnnnnnnnnnnnnnnnnnnnaggattttggtttcgcaggaagtctaatgtaatttt
tgcaattcaagacgtttcgatgactattcaagatctggatgaaaaattttaaaaaacgat
gatatactaaacttgtcaaagttacaacaagacaaaaattaaaaataaaaaagagtattt
gtcatggatacaaaaattatggaacaatttcatgaaatggatataactatgttatctagt
attgaaggaggcaagaataattggcaaactaatgtcttagaaggtggtggtgctgctttt
ggtggctgggggttagggacagctatttgtgctgcgagtggtgttggagcgccatttatg
ggagcatgtggatacataggagctaaatttggtgtggctctttgggcaggagtaacaggg
gcaacgagtggattttaacaaaaggagacttgtatgaatacttattgtaatataaatgaa
acaatgctgagtgaggtttatggaggtaattccggaggagcagctgtagttgctgcttta
ggttgtgcagcgggtggagtgaaatatgggagacttctaggaccatggggcgctgcaata
ggaggaattggaggagcagtggtttgtggatatttagcctataccgctacatcataaaaa
tgaaagctaaattttatgaaggctatattctttattattctcttcgcttttcaaacctat
cttatttatctatccataagtatctccgataaaaaacaaaagactattgaattaacatca
ttgaattgttttgtcatattatttctaatctatgataaattaatttttctctttattgct
tatgtttttttgataatttttatattaaacttgttccgtaactgaaaagtgatatactat
atggatacaaaaatgatgtcacaattttctgttatggataatgaaatgcttgttcgtaca
gaggatggggatgtctctgatatttatagagggtacgctaatcagagaagtccattcgct
tcttacccttctatattaaaaaattcaggtccttttccagtaagtgggtactgcctgcgt
ggttatcatgaccgtggttatataggagcaggttttcatttatgtggaatataggctgaa
atacaagaaatgagggaggatttctatgaaaaagtatcaacttctattcaaaataagtgc
agtcttctcttacttatttttcgtatttggtctttctcagctgacgcttatcgtccaaaa
ttattggcaattttcttcccagattggcaatttcgtctggattcaaaatatcttgagttt
actatttagcggagtcatgatttggattctggttaagacaggccatggctatctctttcg
cattccaagaaaaaaatggctttggtattctattttgacagtattagtggtagtgctcca
tatctcttttaacgttcagacagctaaacatgttcagtcaactgctgagggttggaacgt
attgattggttatagtgggaccaactttgctgagctaggtatctatgtaaccctgttttt
cctgactccactaatggaagagttgatttataggggattacttcaacacgccttctttaa
gcattcgcgatttggccttgatttgcttcttccttccattttgtttgctcttcctcattt
tttgagtctgcctagtctgttagatatcttcgtctttgcaacatttggaatcatctttgc
cggtttgacccgctataccaagagtatttatccatcctatgcggtgcatgtgatcaataa
tattgtagcgaccttcccgtttttgctcacttttctacatagggtcttggggtaaaaaaa
caaaaggcttgcttttcagccatagaggaggtcatcatgtataaacacttatttttccta
gattccaaaactttagatcggttgacaccctatattctagtcttggcttctgacaccatt
gcttttaatgtttttgtgctaacctttgtatctgcggtggtttttaatttcctaaattcc
atgctagctttaatggctatattcataggggctggctatgtggtcggattttggttacta
atactcaatgaaaatcaaagagcaaactaggaaactagccgcaggctgtacttgagtacg
gcaaggcgacgttgacgtggtttgaatttgattttcgaagagtataaaatggtttgtttt
ggaaaggctagaactaaagaatgacgtgtaggaagtctgtttgttgaggaggataatttt
atggagttttttgataaatttcatgccttgtgttttggatttttagtactaataattgtc
attacagttccttatacgattaaccatggggatttttttcaaaatgaatctgcattgatt
attgtaagtcttcttgtaacctcgctgagtgttgcttatgctagaaagtttgaaatgatt
tcttttgggatgttaagcaagaaacaacttttgcttttcattgcaatctttcttctaagt
gtacttgagacgctggtttatattcatttcttcgctgtttcttctggctcaggggtccaa
cacttggcggaagtcagcagaggaatttccctgtctttgattttgactacctcagttttt
ggccccatccaggaggaactcattttcagaggacttcttcaaggtgcggtttttgacaat
tcttggttagggcttgtgctaacttcctctctcttttctttcatgcatggaccttctaat
gtcccttcgtttattttttatctacttgggggcttgttgctgggccttgcttataaaaag
agccaaaacctatgggtttctactctagtccacatgttttacaacagttggccactccta
tattatttataa
