# Supplementary material for: Genomic analyses of pneumococci reveal a wide diversity of bacteriocins – including pneumocyclicin, a novel circular bacteriocin
Source: BMC Genomics. 2015 Jul 28;16(1):554. doi: 10.1186/s12864-015-1729-4 (PMC4517551; doi:10.1186/s12864-015-1729-4)
Supplement: Additional file 9: — Sequence and annotation files for blp cassette prototypes. [file 12864_2015_1729_MOESM9_ESM.zip › blp_prototype25d_USA33_annotation.embl]

FT   source          1..12492
FT                   /organism="Streptococcus pneumoniae"
FT                   /mol_type="genomic DNA"
FT                   /strain="USA33"
FT   CDS             complement(1..330)
FT                   /gene="blpT"
FT                   /inference="ab initio prediction:Prodigal:2.60"
FT                   /codon_start=1
FT                   /transl_table=11
FT                   /product="hypothetical protein"
FT                   /colour=10
FT   CDS             607..945
FT                   /gene="blpS"
FT                   /gene_synonym="spiR1"
FT                   /inference="ab initio prediction:Prodigal:2.60"
FT                   /codon_start=1
FT                   /transl_table=11
FT                   /product="LytTR DNA-binding domain protein"
FT                   /colour=9
FT   CDS             950..1687
FT                   /gene="blpR"
FT                   /gene_synonym="spiR2"
FT                   /inference="ab initio prediction:Prodigal:2.60"
FT                   /codon_start=1
FT                   /transl_table=11
FT                   /product="response regulator"
FT                   /colour=9
FT   CDS             1701..3041
FT                   /gene="blpH"
FT                   /gene_synonym="spiH"
FT                   /inference="ab initio prediction:Prodigal:2.60"
FT                   /codon_start=1
FT                   /transl_table=11
FT                   /product="histidine kinase"
FT                   /colour=9
FT   CDS             complement(3085..3240)
FT                   /gene="blpC"
FT                   /gene_synonym="spiP"
FT                   /inference="ab initio prediction:Prodigal:2.60"
FT                   /codon_start=1
FT                   /transl_table=11
FT                   /product="peptide pheromone"
FT                   /colour=9
FT   CDS             complement(3297..4658)
FT                   /gene="blpB"
FT                   /gene_synonym="spiD"
FT                   /inference="ab initio prediction:Prodigal:2.60"
FT                   /codon_start=1
FT                   /transl_table=11
FT                   /product="bacteriocin secretion accessory protein"
FT                   /colour=3
FT   CDS             complement(4669..6822)
FT                   /gene="blpA"
FT                   /gene_synonym="spiABC"
FT                   /inference="ab initio prediction:Prodigal:2.60"
FT                   /codon_start=1
FT                   /transl_table=11
FT                   /product="ABC transporter; ATPase domain, transmembrane
FT                   region and C39 protease domain"
FT                   /colour=3
FT   CDS             7103..7306
FT                   /gene="blpQ"
FT                   /gene_synonym="pncR"
FT                   /inference="ab initio prediction:Prodigal:2.60"
FT                   /codon_start=1
FT                   /transl_table=11
FT                   /product="class II bacteriocin precursor"
FT                   /colour=7
FT   CDS             7624..7827
FT                   /gene="pncT"
FT                   /inference="ab initio prediction:Prodigal:2.60"
FT                   /codon_start=1
FT                   /transl_table=11
FT                   /product="class II bacteriocin precursor"
FT                   /colour=7
FT   CDS             8401..8565
FT                   /gene="pncG"
FT                   /inference="ab initio prediction:Prodigal:2.60"
FT                   /codon_start=1
FT                   /transl_table=11
FT                   /product="membrane protein with putative function in
FT                   immunity"
FT                   /colour=4
FT   mobile_element  8688..9649
FT                   /gene="ISSpn7"
FT                   /inference="identification by IS Finder
FT                   (https://www-is.biotoul.fr/)"
FT                   /colour=12
FT   CDS             9784..10038
FT                   /gene="blpM"
FT                   /gene_synonym="pncI"
FT                   /inference="ab initio prediction:Prodigal:2.60"
FT                   /codon_start=1
FT                   /transl_table=11
FT                   /product="class II bacteriocin precursor"
FT                   /colour=7
FT   CDS             10054..10257
FT                   /gene="blpN"
FT                   /gene_synonym="pncJ"
FT                   /inference="ab initio prediction:Prodigal:2.60"
FT                   /codon_start=1
FT                   /transl_table=11
FT                   /product="class II bacteriocin precursor"
FT                   /colour=7
FT   CDS             10276..10485
FT                   /gene="blpP"
FT                   /gene_synonym="pncK"
FT                   /inference="predicted by Prodigal with different settings"
FT                   /inference="indirect experimental evidence for function in
FT                   immunity (Dawid et al., 2007)"
FT                   /codon_start=1
FT                   /transl_table=11
FT                   /product="membrane protein with function in immunity"
FT                   /colour=4
FT   CDS             10501..10734
FT                   /gene="pncW"
FT                   /inference="ab initio prediction:Prodigal:2.60"
FT                   /codon_start=1
FT                   /transl_table=11
FT                   /product="class II bacteriocin precursor"
FT                   /note="double-glycine cleavage motif is non-functional"
FT                   /colour=7
FT   CDS             10766..11455
FT                   /gene="blpY"
FT                   /gene_synonym="pncO"
FT                   /inference="ab initio prediction:Prodigal:2.60"
FT                   /codon_start=1
FT                   /transl_table=11
FT                   /product="CAAX amino terminal protease"
FT                   /colour=2
FT   CDS             11497..11730
FT                   /gene="blpZ"
FT                   /gene_synonym="pncQ"
FT                   /inference="ab initio prediction:Prodigal:2.60"
FT                   /codon_start=1
FT                   /transl_table=11
FT                   /product="membrane protein with putative function in
FT                   immunity"
FT                   /colour=4
FT   CDS             11881..12492
FT                   /gene="pncP"
FT                   /gene_synonym="SP0547"
FT                   /inference="ab initio prediction:Prodigal:2.60"
FT                   /codon_start=1
FT                   /transl_table=11
FT                   /product="CAAX amino terminal protease"
FT                   /colour=2
SQ   Sequence 12492 BP; 3424 A; 1838 C; 2376 G; 3942 T; 912 other;
     ctagtttgct ctttgattct cattgagtat taacttggtc ttgacttggt caaagtggaa        60
     gcggtcatag gcccgccaag cggcgcgagt tggagcatct ggatcaagag cgctgagtcc       120
     catgagaaga ctggaagtct ggtaaaattt ttccaattca atcaagaatc gattatccac       180
     tgtttcagcc ttggctagaa aaccaagaat agagtttaat tgctcctgaa agcggacgtc       240
     gtcagcggtt gcctgtttgc atgcttgata ggctttgttt aagtcagtaa tcaaagtctg       300
     agctcttttg atagggtctg tatctgtcat gagaattcct cctctaatct gggtgccagt       360
     cttgattcta gcaactgtgt tttgatactg tcagtctatc acttttatct cctttttcgc       420
     ctttaaatct ttaattgtca ttgaaatgtc ttgaattgcg ctgagtgaat tttatgataa       480
     aatagtggta agctcatcat gatattgtag aaaaataatt cttttaggag ctttcaaaga       540
     ctgtttagga ttgggtgtgc ttgtgttaga ttttttctgt tattcttttc ttaggaggag       600
     aatccaatga aacatatgat tattcagaca cagaaaacag tctataaagt aaacgtcgac       660
     gatgtctact atatccaaac acatccaact aaagcccata ctgtaaagat tgttacagaa       720
     gaggctagtt ttaatatggt tcaaaattta agtaatcttg agaaccaata tggggaaacc       780
     ttgatgagat gtcatcgaaa ttgtttggtc aatcttgata aagtaaaatc gattgatttt       840
     caagaaagaa tcctttttct tggagaagaa ggtcaatacg ctgtcaagta tgccagacgt       900
     cgctatagag aaattcgtca aaaatggttg aaagaaggag agtaagaaga tgagaatatt       960
     tgttttagaa gatgattttt cccaacagac tagaattgaa acgacgattg agaaactctt      1020
     gaaggaacat catatcactc tgagttcttt tgaagttttt ggtaagccag atcaattgct      1080
     ggcagaggtg catgagaagg gggcccatca gctattcttt ttggatattg agattcgaaa      1140
     tgaggagatg aagggtctgg aagtggctag aaagattcgg gatcgggatc cgtatgccct      1200
     gattgtcttt gtgacgactc actcggagtt tatgcccctg tcctttcgct accaagtgtc      1260
     tgctctggat tatattgata aggccctttc ggcagaggag tttgaatctc gtatcgagac      1320
     agccctcctc tatgccaatg gtcaagacag taaaagtcta gcggaagatt gcttttactt      1380
     taaatcaaaa tttgctcaat tccagtatcc ttttaaagag gtttactatc tcgaaacgtc      1440
     cacaagaccc catcgtgtta ttctctatac caagacagac aggctggaat ttacagcgag      1500
     tctagaggag gttctcaagc aggagcctcg tttcttgcag tgccatcgct cttttctcat      1560
     caatcctgcc aatgtggtgc atttagataa gaaagaaaaa ctgcttttct ttcccaatgg      1620
     tggaagttgt ctaatcgcgc gttataaggt cagggaagtg tctgaggcta ttaataactt      1680
     acactgagct aggagagttt atgaatgttg cttggatatt gttgtataca cttgttactc      1740
     acggattaaa aattgtcata ttctttaagg tagatggaat tagtctcact tttgagagga      1800
     tttttaaggc ctttcttttt aagatactgt tggccgttgt ttttggaatg cttggctata      1860
     tggtaggaaa tgtttaccta tcttatttta tggaaccctt gtacggcata ggcttatctt      1920
     tcttattgtt aagagaactt cctaaaaaac tccttctctt ttatggtctc tttccaatga      1980
     tattagtgaa tctcttttat agaggtgttt cctattttgt gcttccattt ttgggacaag      2040
     ggcaagtata tgatgactac tcatttattt ggttatgtat aataattttc aatttcttca      2100
     tttctctagc ttttttgaaa tggttggact atgatttcac tagcttgaga aaggggattc      2160
     tcgataaaga ttttcaaaag tccctgactc agattaactg gataatgggg gcttactatt      2220
     tggtgataca aaatctgtct tactttgaat atgaacaggg gattcaatca acgactgttc      2280
     gccatctcat cctagtcttt tacctgctct tttttatggg gattatcaag aaattggata      2340
     cctatttgaa ggacaaactc catgagagac tgaaccaaga gcaggacttg cgctacagag      2400
     agatggagcg gtatagtcgg catatagagg agctttataa ggaagtacgg agttttcgcc      2460
     atgactacac caacctcttg actagcttac gtctgggcat tgaagaggag gatatggagc      2520
     agataaaaga gatctacgac tcggtcttaa aggattctag tgaaaaattg caggacaata      2580
     aatatgacct tggccgattg gtgaatgttc gggatcgtgc cctcaaaagt ctcctagctg      2640
     gaaaatttat aaaagctaga gataagaaca ttgtctttaa tgtcgaagtt ccagaggaga      2700
     ttcaggtaga gggggtgagt ctacttgatt ttctaaccgt tgtgtctatc ctttgtgaca      2760
     acgctattga agctagtgta gaagcctgtc aacctcatgt ttcaattgcc ttttttaaaa      2820
     atggagcaca ggagaccttt atcattgaaa attccatcaa agaagaggga atcgatattt      2880
     ctgaaatctt ctcctttgga gcaagttcta aaggggagga gagaggagtt ggtctctata      2940
     ccgttatgaa aattgtggaa agtcatccca ataccagtct caataccacc tgccaagatc      3000
     acgtttttcg tcaggtactt actgtaatac atatagaatg aagaaaaaat aagaccgaga      3060
     gtgcgttctc ttggtcttgt ttttttatag ttgtattggc tgataaaatc cttttgtatt      3120
     tttttgttca attatattaa atctatataa gaaatcttcc caccatcctc cacctataat      3180
     ttggttgagt tcggtagttg ttagttcttg aaatgaagtt aggttttgtt tcttatccat      3240
     gttatgattc tcctttttga taagataata aatagttata gagtgttatc tgaaaattaa      3300
     tcagaatggg ttaaaatttt atctttgaaa taatcaaaat atgttttctt tgtagttaca      3360
     ctagtgacgc gaccttgtaa gccatattgg atgagtttac tatcctcgtt agatagtttt      3420
     gcaagagcgg ttaatttaaa gagattgcct tgctctgttc tggtaggagt ttgatcaata      3480
     ctctgaagtt ggccgatgat ggtggtgccg tgatttccaa tcttctccag ttttaatctt      3540
     acagtttgtc ctttatctag taaggggaga tagtcagatg atacgtagta agtgattagt      3600
     acttctcttg tatctgtgat gacagggaat atttgagcaa tttctgtacc agttggaatt      3660
     ctatttttac cttcaaattc gctgttcaga tgaacgatac ctttacttgg agcggttaag      3720
     gtattatttt ctaagcgctg tgtcgcttga tctagttgta cttttaattc tgttaattga      3780
     ttctccacgg ttagttgttg ctgtgaggct gtttgtaaaa actgagtgcg gagtacttca      3840
     attttggttg ctaaactatt atcataagtt gctacacttc cgataccagc ttgctgaatt      3900
     ttgaggcttg cgatagatga ttccagacct gcaatacttt gattaatttg agataaaaat      3960
     ggctcctctg ccgttccttg tgtttgtcct tgagaggcta taagataacg atttaaaatt      4020
     gactggtgcg gattgccagt tggtaagcgt gctctgttat ttatgatagc atctctcaac      4080
     tcttgatatt ctccaatttg ttgttgaact tttgtaattt cttgttcgat ggctgatgaa      4140
     ctgctattgg taagattagc ttgatttgaa acttcagtgt tagtctttga gatacccagt      4200
     tcaatatcat gggattgttt agtaaaattc ataaaggtat tatggtagcc aaactcatcc      4260
     tcgctagaaa aaagatcagt cgctttttct aagctttgtt tcaagattcc aagtccttct      4320
     ttttgcttct caagtctttg taattgagtt gctaaggcag ttttctgact ttcttccatt      4380
     gtttcagagt atttgatgag taagtcacct ttctcaacta cttgatttgc cactaaatga      4440
     ttagcaagga taggattatc actggtcgac tgaatagatg caatgacact tgtaggggcg      4500
     atttctcctt gggaagtaac agtaatttct tttgtggcaa caagggagaa aatcaagatg      4560
     aaagtaaata gtaatgaaag aggtataatg aacactgtcg catagttatg gtaacgtctc      4620
     tgataaaact cgacacttct aaaaagatta ggattcatga cattctcctt atttattgaa      4680
     tagatgatgg tagaagcctt gcgcctgcat taactcttgg tgactaccaa cttcaatgat      4740
     tttcccctgg tcaagaacaa tgacacggtt agttcgttcg gctatactga gacgatgggc      4800
     tacaaagaga atggttttat cagttaggga tataagatta tctataacct ttttctcagt      4860
     caagacatca agaccgctag tagcttcatc tagtattaaa acaggagctt tagttaaaag      4920
     agcacgagcg agagcgattc gttgcttttg tcctcctgat agaccagctc catcagagag      4980
     ctgagtttga tagcccatag gcattctttc aatgtcttga cggatttcag ctaattcaca      5040
     agctcttaga atatcttctt ggctaatcat atgattaccg cccaaggtta aattttccaa      5100
     gatagagcca ttaaagatat aggcttgttg gggtaggtaa ttaatatgac ggcgcaagac      5160
     ttttttatca atgtttttaa tatcctgata attgatggaa atatgccctt tgtagggttc      5220
     aaagaaattg acaatcattt tggctaaagt tgttttacca gaaccactaa ctccaactag      5280
     gctaacctta tctccttgtt taatcgtgag attaatatct gttaaggtat ctcgtccaaa      5340
     accatactta taagaaaggt catcaaattc aatatcgccc atcaaaaaat gtgaatgaac      5400
     agggttttct tgaacttgaa attcagattc gactagatag acttcgttca aacggttatt      5460
     agcgaccttc gcagattgga gtttggtttg gaggttgata atattttcca taggagttgt      5520
     aaagtaagaa aaaagtgtgt taaaggtaat cagctgaccg atagaaattt tactcgacat      5580
     gactaattga gcgccaaacc ataggataag gatattcaga actaattttg ttccctgctt      5640
     taaactcgtt tgtaaaatag aatatttact gagcttaaag gatttttcca aataatctac      5700
     aaattcgctg tctatatttt gatagcgatt ttcttcactc gtgagcgact ttatagtttc      5760
     aatcccgttg atatcttcga taatggcaga gctaaccata gaattacttt gcatgacatc      5820
     atggttcatt ttttcgaaag gtttcataaa agaaaagatg atgaacatgt atataggaat      5880
     ggaaagaaga gaaaggagga agagattagg gttttgtgcc agtaagacgc cccctacaag      5940
     aatcagaata gaaacatcca gaaaaagaga aagaatggta gaagccaagg catctataat      6000
     agagttagca tctgtgaacc gtgaaatgat ttctcctgta cgacgtgtcg caaagaaaga      6060
     catgggaagt tcaaaaatat ggcgaatata ggataaaatc acatcaatgc ttaatctctg      6120
     gctcagaacg gttaggagat aatctctgga aaagctcatg acttgttgga ggatataggt      6180
     gataaccaga ccaactgaga tgattcctaa agttgatttc atctgatttg ggatgtattc      6240
     atccaagatt ccttggagat aataagaacc accgatattg ataatagtga ccaataagct      6300
     tgagagaaca atgtaagcaa tgagagattt ttgtttgaaa atcagaggaa ggaagcttag      6360
     tagaccattc tttttatctt tatggggttg atagctgggt ttgggagcta gaaaaatagc      6420
     tactccagtc cattcagaga aaaagcgttc ttttgacatt ttagtgattt ttacagaagg      6480
     gtcaggatca ccaataatca gatagtcttt ctttgtttga tagacaacat agtaatgttg      6540
     gagttttcct tctttgttaa cgtgaacgat aaatggatag gggacatcac tcatgtcaaa      6600
     gagagtttta tctgcttgaa caggccttgt ttcaaagccc atttcatcag cggcttttac      6660
     aatgccaaga gcagtcgtcc cttctttatt ggtctttgca agttctctca agtgagctag      6720
     agaaaaatct gaaccataga atttagcaat cgaggctaag gcagcgacac cacagtctct      6780
     cgcatctatt tgaggaacaa atgtacgttt ataagaagtc attggcaatt cctttcatat      6840
     agtggatagg tatattatgc cataaaacta agttcatatt ttatgaaatc ttgaatagtc      6900
     attaaaactt cctgaatggt aaaaaagtga ttagaaatta ttttttttaa acatttagag      6960
     gtggcttgaa ataaaaaagc taattcaaga cgtttcgatg ccaattcaag atttggatga      7020
     aaaaaattaa aaaataatga tatactaaac ttgtcaaagt tgcaacaaga caaaaattaa      7080
     aaataaaaaa ggagtatttg tcatgaatac aaaaatgatg gaacaatttt ctgttatgga      7140
     taatgaaatg cttgatagga tagagggagg aatatttgga gttgacgatg ctttgttttg      7200
     ggcagggtta ggctatgttg caggtagcat tgttgataca gcaattgatg attttacgaa      7260
     tcaatgccgg aaaaatcctc atcagtggtt ctgtgttcgt gtatagatat agtagtgttg      7320
     tattgtataa gaatttatat aacttaatga cctatgcagt gatagaaact attcttttgc      7380
     aaacgagtcg cttattctgt tataagttta cgtgctccta gtcacagttc ttgtgcttga      7440
     tagaaagaat gacacctata aaaatgcgag atattggcta tatcactcac ttattcacct      7500
     ccccgtgatt tgtagtagtg ataggttttc tcactattat tataaacatt ataaaataaa      7560
     gagtacaaca ctttttcatt ctgtgttgtg ccttgagtaa aacgaaagga atgaattata      7620
     acaatggaaa aaattgatta tattactttg aatgaagtag aattagagac gattagtggt      7680
     ggagatgact gttttattgg agatatcgga tgtatcggct gggggctttt gaagagtatc      7740
     ggagggatga taaaacctgc tccatatgtt cctccagtat gcattccaaa aagttcgtgg      7800
     aatcctgcac ctccagttcc atgttaaaaa gttattgtaa acttatataa aaaatgaata      7860
     atcgacttgt tcgctatttt gttgaatctt cgcaactata atatacaggt gttgttcagg      7920
     attattttag cttattgcaa gagtcgaaaa ctagaaacta atggctggtt ggaacgttaa      7980
     aaattcactt tctaaccagc taatactgct tcaaataatt tctgaacaag tctaataaat      8040
     aaaacgaata agatagatta ttaacacagt cttgttcgtt ttttctcata tattatttaa      8100
     ttaataatat tataaaattg gaaagcagta gggatgggaa gtactaccac agatttatta      8160
     ttaattttat cagtattgtt tgaaatccaa aaaaagtatg ttaagctata tttatttggt      8220
     tctttagttt gattgttgtt gagtataact atttttgtat agatgaaaat cttgttattg      8280
     ttcaagatgt tttgatgacc attcatgatt tgagtaatcc aaggtcaaaa tgagtgctat      8340
     actagcagtg taaagattct tgttcaacta agataaatca cacatttagg aggaaatttt      8400
     atgaagaaaa aaatacttat cattttcatc ttgtatctaa tcatgtccat ctttctttat      8460
     ccgcttaggg aaagtatttg gtatcagcta ttttatacca tagcctatgt gattgcagtt      8520
     atgatctatt ttgctttaac taaaaagaaa ggagcaaaga aatgaaaact tttcttgcta      8580
     aaaaacggaa catcttcctt tcgtttgggg gttgaagtat tataaaaagt agaagttaat      8640
     gaagtataaa agggtaagtg tttttgcaat acttaccctt ttataataga ttccctgcga      8700
     aacaaaatat ggnnnnnnnn nnnnnnnnnn nnnnnnnnnn nnnnnnnnnn nnnnnnnnnn      8760
     nnnnnnnnnn nnnnnnnnnn nnnnnnnnnn nnnnnnnnnn nnnnnnnnnn nnnnnnnnnn      8820
     nnnnnnnnnn nnnnnnnnnn nnnnnnnnnn nnnnnnnnnn nnnnnnnnnn nnnnnnnnnn      8880
     nnnnnnnnnn nnnnnnnnnn nnnnnnnnnn nnnnnnnnnn nnnnnnnnnn nnnnnnnnnn      8940
     nnnnnnnnnn nnnnnnnnnn nnnnnnnnnn nnnnnnnnnn nnnnnnnnnn nnnnnnnnnn      9000
     nnnnnnnnnn nnnnnnnnnn nnnnnnnnnn nnnnnnnnnn nnnnnnnnnn nnnnnnnnnn      9060
     nnnnnnnnnn nnnnnnnnnn nnnnnnnnnn nnnnnnnnnn nnnnnnnnnn nnnnnnnnnn      9120
     nnnnnnnnnn nnnnnnnnnn nnnnnnnnnn nnnnnnnnnn nnnnnnnnnn nnnnnnnnnn      9180
     nnnnnnnnnn nnnnnnnnnn nnnnnnnnnn nnnnnnnnnn nnnnnnnnnn nnnnnnnnnn      9240
     nnnnnnnnnn nnnnnnnnnn nnnnnnnnnn nnnnnnnnnn nnnnnnnnnn nnnnnnnnnn      9300
     nnnnnnnnnn nnnnnnnnnn nnnnnnnnnn nnnnnnnnnn nnnnnnnnnn nnnnnnnnnn      9360
     nnnnnnnnnn nnnnnnnnnn nnnnnnnnnn nnnnnnnnnn nnnnnnnnnn nnnnnnnnnn      9420
     nnnnnnnnnn nnnnnnnnnn nnnnnnnnnn nnnnnnnnnn nnnnnnnnnn nnnnnnnnnn      9480
     nnnnnnnnnn nnnnnnnnnn nnnnnnnnnn nnnnnnnnnn nnnnnnnnnn nnnnnnnnnn      9540
     nnnnnnnnnn nnnnnnnnnn nnnnnnnnnn nnnnnnnnnn nnnnnnnnnn nnnnnnnnnn      9600
     nnnnnnnnnn nnnnnnnnnn nnnnaggatt ttggtttcgc aggaagtcta atgtaatttt      9660
     tgcaattcaa gacgtttcga tgactattca agatctggat gaaaaatttt aaaaaacgat      9720
     gatatactaa acttgtcaaa gttacaacaa gacaaaaatt aaaaataaaa aagagtattt      9780
     gtcatggata caaaaattat ggaacaattt catgaaatgg atataactat gttatctagt      9840
     attgaaggag gcaagaataa ttggcaaact aatgtcttag aaggtggtgg tgctgctttt      9900
     ggtggctggg ggttagggac agctatttgt gctgcgagtg gtgttggagc gccatttatg      9960
     ggagcatgtg gatacatagg agctaaattt ggtgtggctc tttgggcagg agtaacaggg     10020
     gcaacgagtg gattttaaca aaaggagact tgtatgaata cttattgtaa tataaatgaa     10080
     acaatgctga gtgaggttta tggaggtaat tccggaggag cagctgtagt tgctgcttta     10140
     ggttgtgcag cgggtggagt gaaatatggg agacttctag gaccatgggg cgctgcaata     10200
     ggaggaattg gaggagcagt ggtttgtgga tatttagcct ataccgctac atcataaaaa     10260
     tgaaagctaa attttatgaa ggctatattc tttattattc tcttcgcttt tcaaacctat     10320
     cttatttatc tatccataag tatctccgat aaaaaacaaa agactattga attaacatca     10380
     ttgaattgtt ttgtcatatt atttctaatc tatgataaat taatttttct ctttattgct     10440
     tatgtttttt tgataatttt tatattaaac ttgttccgta actgaaaagt gatatactat     10500
     atggatacaa aaatgatgtc acaattttct gttatggata atgaaatgct tgttcgtaca     10560
     gaggatgggg atgtctctga tatttataga gggtacgcta atcagagaag tccattcgct     10620
     tcttaccctt ctatattaaa aaattcaggt ccttttccag taagtgggta ctgcctgcgt     10680
     ggttatcatg accgtggtta tataggagca ggttttcatt tatgtggaat ataggctgaa     10740
     atacaagaaa tgagggagga tttctatgaa aaagtatcaa cttctattca aaataagtgc     10800
     agtcttctct tacttatttt tcgtatttgg tctttctcag ctgacgctta tcgtccaaaa     10860
     ttattggcaa ttttcttccc agattggcaa tttcgtctgg attcaaaata tcttgagttt     10920
     actatttagc ggagtcatga tttggattct ggttaagaca ggccatggct atctctttcg     10980
     cattccaaga aaaaaatggc tttggtattc tattttgaca gtattagtgg tagtgctcca     11040
     tatctctttt aacgttcaga cagctaaaca tgttcagtca actgctgagg gttggaacgt     11100
     attgattggt tatagtggga ccaactttgc tgagctaggt atctatgtaa ccctgttttt     11160
     cctgactcca ctaatggaag agttgattta taggggatta cttcaacacg ccttctttaa     11220
     gcattcgcga tttggccttg atttgcttct tccttccatt ttgtttgctc ttcctcattt     11280
     tttgagtctg cctagtctgt tagatatctt cgtctttgca acatttggaa tcatctttgc     11340
     cggtttgacc cgctatacca agagtattta tccatcctat gcggtgcatg tgatcaataa     11400
     tattgtagcg accttcccgt ttttgctcac ttttctacat agggtcttgg ggtaaaaaaa     11460
     caaaaggctt gcttttcagc catagaggag gtcatcatgt ataaacactt atttttccta     11520
     gattccaaaa ctttagatcg gttgacaccc tatattctag tcttggcttc tgacaccatt     11580
     gcttttaatg tttttgtgct aacctttgta tctgcggtgg tttttaattt cctaaattcc     11640
     atgctagctt taatggctat attcataggg gctggctatg tggtcggatt ttggttacta     11700
     atactcaatg aaaatcaaag agcaaactag gaaactagcc gcaggctgta cttgagtacg     11760
     gcaaggcgac gttgacgtgg tttgaatttg attttcgaag agtataaaat ggtttgtttt     11820
     ggaaaggcta gaactaaaga atgacgtgta ggaagtctgt ttgttgagga ggataatttt     11880
     atggagtttt ttgataaatt tcatgccttg tgttttggat ttttagtact aataattgtc     11940
     attacagttc cttatacgat taaccatggg gatttttttc aaaatgaatc tgcattgatt     12000
     attgtaagtc ttcttgtaac ctcgctgagt gttgcttatg ctagaaagtt tgaaatgatt     12060
     tcttttggga tgttaagcaa gaaacaactt ttgcttttca ttgcaatctt tcttctaagt     12120
     gtacttgaga cgctggttta tattcatttc ttcgctgttt cttctggctc aggggtccaa     12180
     cacttggcgg aagtcagcag aggaatttcc ctgtctttga ttttgactac ctcagttttt     12240
     ggccccatcc aggaggaact cattttcaga ggacttcttc aaggtgcggt ttttgacaat     12300
     tcttggttag ggcttgtgct aacttcctct ctcttttctt tcatgcatgg accttctaat     12360
     gtcccttcgt ttatttttta tctacttggg ggcttgttgc tgggccttgc ttataaaaag     12420
     agccaaaacc tatgggtttc tactctagtc cacatgtttt acaacagttg gccactccta     12480
     tattatttat aa                                                         12492
//
