# Supplementary material for: Genomic analyses of pneumococci reveal a wide diversity of bacteriocins – including pneumocyclicin, a novel circular bacteriocin
Source: BMC Genomics. 2015 Jul 28;16(1):554. doi: 10.1186/s12864-015-1729-4 (PMC4517551; doi:10.1186/s12864-015-1729-4)
Supplement: Additional file 9: — Sequence and annotation files for blp cassette prototypes. [file 12864_2015_1729_MOESM9_ESM.zip › blp_prototype26_Sp07-2838.fasta]

>blp_cassette_prototype26_Sp07-2838
ctagtttgctctttgattttcattgagtattaacttggtcttgacttggtcaaagtggaa
gcggtcataggcccgccaagcggcacgagttggagcatctggatcaagagcgctgagtcc
catgagaagactggaagtctggtaaaatttttctagttcaatcaagaatcgattatccac
tgtttcagccttggctagaaaaccaagaatagagtttaattgctcctgaaagcggacgtc
gtcagcgcttgcctgtttgcatgcttggtaggctttgtttaagtcagtaatcaaagtatg
agctcttttgatggggtctgtatctgtcatgggaatgcctcctttaatctgggtgccagt
cttacttctggcaactgtgttttgatactgttagtttatcacttttaattctttttttta
ttcaaatctttaattgtcattgaaatgtcttgaattgcgctgagtgaattttatgataaa
atagttgtaagctcatcatgatgttgtagaaaataatccttttaggagttttcaaagact
gtttaggattgggtgtgcttgggctagatcttttctgttattcttttcttaggaggagaa
tccaatgaaacatatgattattcagacacagaaaacagtctataaagtaaacatcgacga
tatctactatatccaaacacatccaactaaagcccataccgtacagattgttacagaaaa
agctagttttaatatgcttcaaaatttaagtaatcttgagaaccaatgtggggaaacttt
gatgagatgtcatcgaaattgtttggttaatcttgataaattaaaatcgattgattttca
agaaagaatcctttttctcggagaagaaggtcaatatgctgtcaggtatgccagacgtcg
ctatagagaaatacgtcaaaaatggttgaaagagggagagtaagaagatgagaatatttg
ttttagaagatgatttttcccaacagactagaattgaaacgacgattgagaaacttttga
aagcacatcatatcattcctagctcttttgaggtatttggcaagccggaccaactgctgg
cagaggtgcatgagaagggggcccatcagctattctttttggatattgagattcgaaatg
aagagatgaagggactggaagtggctagaaagattcgggaacaagacccttatgccctaa
tcgtctttgtgacgactcactcggagtttatgcctctgtcctttcgctaccaagtgtcag
ctttggactacattgataaggccctttcggcagaggagtttgaatctcgtatcgagacag
ccctcctctatgccaatagtcaagatagtaaaagtctggcggaagattgcttttacttta
aatcaaaatttgcccaattccaatatcctttcaaagaggtttactatctcgaaacatccc
caagaccccatcgtgttattctctataccaagacggacaggctagaatttacggcgagtt
tagaggaggtttttaagcaggaaccccgtctcttgcagtgccatcgctcttttctcatca
atcctgcaaatgtggtgcatttggataagaaagaaaaactccttttctttcccaatggtg
gaagctgtctgatcgcgcgttataaggtcagggaagtgtctgaggctattaataacttac
actgaactaggaaatttatgtatattttttggattatattgtatacacttattactaatg
ggctagaaattgtcattttctttaaggtagatggaattggtctcacttttgagaggattt
ttaaggcctttcttttgaagatactgttggcctttgtttttgtaatgattggctatatga
taggaaatgtttacctatcttattttatggaacccttgtacggcataggcttgtctttct
tattgttaagagggcttcctaaaaaactccttttcttttatggtctctttccaatgatat
tggtgaatctcttttatagaggagtctcctattttgtgcttccatttttgggacaagagc
aagtatatgatggctactcatttactgggttatgtataataattttcaatttcttcattt
ctctagcctttttgaaatggttggactatgattttactagtttgagaagggagattctag
atacaggttttcaaaagtccctgactaagattaactggataatgggggcttactatttgg
tgatacaaagtctgtcttactttgaatatgagcaaggtattcaatcaacgactgttcgcc
atctcatcctagtgttttacctcctattttttatgggggttatcaagaaattggatacct
atttgaaggacaaactccatgatagactggaccaagagcaggtcttgcgctatagagata
tggaacgctatagtcggcatatagaggaactttacaaggaagtaaggagttttcgccatg
actacaccaacctcttgacaagtttacgtctgggtattgaagaggaggatatggagcaga
taaaagaggtctatgacttggtcttaaaggattctagtaaaaaattgcaggacaataaat
atgaccttggccgattggtgaatgttcgggatcgtgccctcaaaagtctcctagctggaa
aatttataaaagctagagaaaaggacattgtctttaatgtcgaagttcctgaagagattc
aggttgaggggatgagactgcttgattttctaaccattgtgtctatcctttgtgataatg
ctattgaagcgagtgcagaggccggtcaacctcatgtttcaattgcctttttaaaaagtg
gagcacaggagaccttcatcatcgaaaattccatcaaagaagagggcatagatatttctg
aaatcttctcctttggagttagttctaaaggggaggagagaggtgtcggtctctataccg
ttatgaagattgtggaaagttatcccaatgccagtttaaatactacctgtcaagatcaag
tctttcgtcaggtgcttactatgatacctacagaatgatgaaaaaaataagaccgagagt
tcttgttactcggtcttattttttatagttgtattggatgatgaagtcctttcgtattgt
tatgcttaattatattaaggctgtataagatatcttcccacagtcctccacctgtaattt
ggttgagttcggtagttgttagttcttgaaatgaagttaggttttgtttcttatccatgt
tatgattctcctttttgataagataataaatagttatagagtgttatctgaaaattaatc
agaatgggttaaaattttatctttgaaataatcaaaatatgttttctttgcagttacact
agtgacgcgaccttgtaagccatattggatgagtttactatcctcattagatagttttgc
aagagcggttaatttaaagagattaccttgctctgttctggtaggagtttgatcaattgt
ctgaagttggccgatgatggtggtgccgtgatttccaatcttctccagttttaatcttac
agtttgtcctttatctagtagaggtagatagtcagaagatacgtagtaagtgattagtac
ttctcttgtatctgtgatgacagggaatatttgagcaatttctgtaccagttggaattct
atttttaccttcaaattcgctgttcagatgaacgatacctttacttggagcggttaaggt
attgtttcctaagcgctgcgttgcttgatctagttgtacttttaattctgttaattgatt
ctccacggttagttgttgctgtgaggctgtttgtaaaaactgagtgcggagtacttcaat
tttggttgctaaactattatcataagttgctacacttccgataccagcttgctgaatttt
gaggcttgcgatagatgattcaagacctgcaatactttgattaatttgagataaaaatgg
ctcctctgcagttccttgtgtttgtccttgagaggctataagataacgatttaaaattga
ctggtgcggattgccagttggtaagcgtgctctgttatttatgatagcatctctcaactc
ttgatattctccaatttgttgttgaacttttgtaatttcttgttcaatagctgatgaact
gctattggaaagattagcttgatttgaaacttcagtgttagtctttgtgatacccagttc
aatatcatgggattgtttagtaaaattcataaaggtattatggtagccaaattcatcctc
gccagaaaaaagatcagtcgttgtttctaagctttgtttcaaaattccaagtccttcttt
ttgcttctcaagtctttgtaattgagttgctaaggcagttttctgactttcttccattgt
ttcagagtatttgatgagtaagtcccctttttcaactacttgatttgccactaaatgatt
agcaaggataggattatcactggtcgactgaatagatgcaatgacacttgtaggggtgat
ttccccttgggaagtaacagtaatttcttttgtggcaacaagggagaaaatcaagatgaa
agtaaatagtaatgaaagaggtataattaacactgtcgcatagttatggtaacgtctctg
ataaaactcgacgcttctaaaaagattaggattcatgacattctccttatttattgaata
gatgatggtagaatccttgcgcttgcattaactcttggtgactaccaacttcaatgattt
tcccctggtcaagaacaatgacacggttagttcgttcggctatactgagacgatgggcta
caaagagaatggttttatcagttagggacataagattatctataacctttttctcagtca
agacatcaagaccgctagtagcttcgtctagtattaaaacaggagatttagttaaaagag
cacgagcgagggctattcgttgcttttgtcctcctgatagaccagctccatcagagagct
gagtttgatagcccataggcattctttcaatgtcttgacgaatttcagctaattcacaag
ctcttagaatatcttcttggctaatcatatgattaccgcccaaggttaagttttccaaga
tagagccattaaagatataggcttgttggggtaggtaattaatatgacggcgcaagactt
ttttatcaatgtttttaatatcctaatgattgatggaaatatgccctttgtagggttcaa
agaaattgacaatcattttggctaaagttgttttaccagaaccactaactccaactaggc
taaccttatctccttgtttaatcgtgagattaatatctgttaaggtatctcgtccaaaac
catacttataagaaaggtcatcaaattcaatatcgcccatcaaaaaatgtgaatgaacag
ggttttcttgaacttgaaattcagattcgactagatagacttcgttcaaacggttattag
cgaccttcgcagattggagtttggtttggaggttgataatattttccataggagttgtaa
agtaagaaaaaagtgtgttaaaggtaatcagctgaccgatagaaattttactcgacatga
ctaattgagcgccaaaccataggataaggatattcagaactaattttgttccctgcttta
aactcgtttgtaaaatagaatatttactgagcttaaaggatttttccaaataatctacaa
attcgctgtctatattttgatagcgattttcttcactcgtgagcgactttatagtttcaa
tcccgttgatatcttcgataatggcagagctaaccatagaattactttgcatgacatcat
ggttcattttttcaaaaggtttcataaaagaaaagatgatgaacatgtatataggaatgg
aaagaagagaaaggaggaagagattagggttttgtgccagcaagactccccctacaagaa
tcagaatagaaacatccagaaaaagagaaagaatggtagaagccaaggcatctataatag
agttagcatctgtgaaccgtgaaatgatttctcctgtacgacgtgtcgcaaagaaagaca
tgggaagttcaaaaatatggcgaatataggataaaatcacatcaatgcttaatctctggc
tcagaacggttaggagataatctctggagaagctcatgacttgttggaggatataggtga
taaccagaccaactgagatgattcctaaagttgatttcatctgatttggaatgtattcat
ccaagattccttggagatagtaagaaccacctatattgataatagtgaccaataagcttg
agagaacaatgtaagcaatgagagatttttgtttgaaaatcagaggaaggaagcttgctt
agtagaccattctttttatctttatggggttgatagctgggtttggtagctagaaaaata
gctactccagtccattcatagaaaaagcgttcttttgacattttagtgatttttacagaa
gggtcaggatcaccaataatcagatagtctttctttgtttgatagacaacatagtaatgt
tggagttttccttctttgttaacgtgaacgataaatggataggggacatcactcatgtca
aagagcgttttatctgcttgaacaggtcttgtttcaaagcccatttcatcagcggctttt
acaatgccaagagcagtcgtcccttctttattggtctttgcaagttctctcaagtgagct
agagaaaaatctgaaccatagaatttagcaatcgaggctaaggcagcgacaccacagtct
ctcgcatctatttgaggaacaaatgtacgtttataagaagtcattggcaattcctttcat
atagtggataggtctattatgtcataaaactaagttcatattttatgaaatcttgaatag
tcattaaaacttcctgaatggtaaaaaagtgattagaaattattttttttaaacatttag
aggtggcttgaaatagaggtggcttgaaataaaaaagctaattcaagacgtttcgatgac
aattcaagatctggatgaaaaattttaaaaaacgatgatatactaaacttatcaaagtta
caacaagacaaaaataaaaaaggagtatttgtcatgaatacaaaaatgatgtcacaattt
tctgttatggataatgaaatgcttgataggatagagggaggaatatttggagttgacgat
gctttgttttgggcagggttagggacagctatttgtgctgcgagtggtgttggagcgcca
tttatgggagcatgtggatacataggagctaaatttggtgtggctctttgggcaggagta
acaggggcaacgggtggattttaacaaaaggagacttgtatgaatacttattgtaatata
aatgaaacaatgctgagtgaggtttatggaggtaattccggaggagcagctgtagttgct
gctttaggttgtgcagcgggtggagtgaaatatgggagacttctaggaccatggggcgct
gcaataggaggaattggaggagcagtggtttgtggatatttagcctataccgctacatca
taaaaatgaaagctaaattttatgaaggctatattctttattattctcttcgcttttcaa
acctatcttatttatctatccataagtatctccgataaaaaacaaaagactattgaatta
acatcattgaattgttttgtcatattatttctaatctatgataaattaatttttctcttt
attgcttatgtttttttgataatttttatattaaacttgttccgtaactgaaaagtgata
tactatatggatacaaaaatgatgtcacaattttctgttatggataatgaaatgcttgtt
cgtacagaggatggggatgtctctgatatttatagagggtacgctaatcagagaagtcca
ttcgcttcttacccttctatattaaaaaattcaggtccttttccagtaagtgggtactgc
ctgcgtggttatcatgaccgtggttatataggagcaggttttcatttatgtggaatatag
gctgaaatacaagaaatgagggaggatttctatgaaaaagtatcaacttctattcaaaat
aagtgcagtcttctcttacttatttttcgtatttggtctttctcagctgacgcttatcgt
ccaaaattattggcaattttcttcccagattggtaatttcgtctggattcaaaatatctt
gagtttactttttattggagtcatgattgtggttcttgttaagacaggccatggttatct
cttccgcattccaagaaaaaaatggctttggtattcgattttgacagtattagtggtagt
gttccagatctcttttaacgttcagacagctaaacatgttcagtcaactgcggaaggttg
ggctgtattgattggttatagtgggactaactttgcagagctaggtatttatatagccct
gttctttctggttccactgatggaagagttaatctatagaggattactgcaacatgcttt
ctttaagcattcgcgatttggtcttgatttgcttcttccttctattttatttgctctccc
tcatttttcaagcctgcctagtctgttagatatcttcgtctttgcaacagttggaatcat
ctttgctggtttgacccgctataccaagagcatttatccatcctatgcggtgcatgtgat
caataatattgtagcgaccttcccgtttttgctcacttttctacatagggtcttggggta
aaaaaacaaaaggcttgcttttcagccatagaggaggtcatcatgtataaacacttattt
ttcctagattccaaaactttagatcggttgacaccctatattctagtcttggcttctgac
accattgcttttaatgtttttgtgctaacctttgtatctgcggtggtttttaatttccta
aattccatgctagctttaatggctatattcataggggctggctatgtggtcggattttgg
ttactaatactcaatgaaaatcaaagagcaaactaggaaactagccgcaggctgtacttg
agtacggcaaggtgacgttgacgtggtttgaatttgattttcgaagagtataaaatggtt
tgttttggaaaggctagaactaaagaatgacgtgtaggaagtctgtttgttgaggaggat
aattttatggagttttttgataaatttcatgccttgtgttttggatttttagtactaata
attgtcattatagttccttatacgattaaccatggggatttttttcaaaatgaatctgca
ttgattcttgtaagtcttcttgtaacctcgctgagtgttgcttatgctagaaagtttgaa
atgatttcttttgggatgttaagcaagaaacaacttttgcttttcattgcaatctttctt
ctaagtgtacttgagacgctggtttatattcatttcttcgctgtttcttctggctcaggg
gtccaacacttggcggaagtcagcagaggaatttccctgtctttgattttgactacctca
gtttttggccccatccaggaggaactcattttcagaggacttcttcaaggtgcggttttt
gacaattcttggttagggcttgtgctaacttcctctctcttttctttcatgcatggacct
tctaatgtcccttcgtttattttttatctacttgggggcttgttgctgggccttgcttat
aaaaagagccaaaacttatgggtttctactctagtccacatgttttacaacagttggcca
ctcctatattatttataa
