# Supplementary material for: Genomic analyses of pneumococci reveal a wide diversity of bacteriocins – including pneumocyclicin, a novel circular bacteriocin
Source: BMC Genomics. 2015 Jul 28;16(1):554. doi: 10.1186/s12864-015-1729-4 (PMC4517551; doi:10.1186/s12864-015-1729-4)
Supplement: Additional file 9: — Sequence and annotation files for blp cassette prototypes. [file 12864_2015_1729_MOESM9_ESM.zip › blp_prototype26_Sp07-2838_annotation.embl]

FT   source          1..9798
FT                   /organism="Streptococcus pneumoniae"
FT                   /mol_type="genomic DNA"
FT                   /strain="Sp07-2838"
FT   CDS             complement(1..330)
FT                   /gene="blpT"
FT                   /inference="ab initio prediction:Prodigal:2.60"
FT                   /codon_start=1
FT                   /transl_table=11
FT                   /product="hypothetical protein"
FT                   /colour=10
FT   CDS             605..943
FT                   /gene="blpS"
FT                   /gene_synonym="spiR1"
FT                   /inference="ab initio prediction:Prodigal:2.60"
FT                   /codon_start=1
FT                   /transl_table=11
FT                   /product="LytTR DNA-binding domain protein"
FT                   /colour=9
FT   CDS             948..1685
FT                   /gene="blpR"
FT                   /gene_synonym="spiR2"
FT                   /inference="ab initio prediction:Prodigal:2.60"
FT                   /codon_start=1
FT                   /transl_table=11
FT                   /product="response regulator"
FT                   /colour=9
FT   CDS             1698..3038
FT                   /gene="blpH"
FT                   /gene_synonym="spiH"
FT                   /inference="ab initio prediction:Prodigal:2.60"
FT                   /codon_start=1
FT                   /transl_table=11
FT                   /product="histidine kinase"
FT                   /colour=9
FT   CDS             complement(3083..3238)
FT                   /gene="blpC"
FT                   /gene_synonym="spiP"
FT                   /inference="ab initio prediction:Prodigal:2.60"
FT                   /codon_start=1
FT                   /transl_table=11
FT                   /product="peptide pheromone"
FT                   /colour=9
FT   CDS             complement(3295..4656)
FT                   /gene="blpB"
FT                   /gene_synonym="spiD"
FT                   /inference="ab initio prediction:Prodigal:2.60"
FT                   /codon_start=1
FT                   /transl_table=11
FT                   /product="bacteriocin secretion accessory protein"
FT                   /colour=3
FT   CDS             complement(4667..5155)
FT                   /gene="blpA ORF3"
FT                   /gene_synonym="spiC"
FT                   /inference="ab initio prediction:Prodigal:2.60"
FT                   /codon_start=1
FT                   /transl_table=11
FT                   /product="ABC transporter; partial ATPase domain"
FT                   /colour=3
FT   CDS             complement(5183..6292)
FT                   /gene="blpA ORF2"
FT                   /gene_synonym="spiB"
FT                   /inference="ab initio prediction:Prodigal:2.60"
FT                   /codon_start=1
FT                   /transl_table=11
FT                   /product="ABC transporter; transmembrane region"
FT                   /colour=3
FT   CDS             complement(6237..6824)
FT                   /gene="blpA ORF1"
FT                   /gene_synonym="spiA"
FT                   /inference="ab initio prediction:Prodigal:2.60"
FT                   /codon_start=1
FT                   /transl_table=11
FT                   /product="ABC transporter; C39 protease domain"
FT                   /colour=3
FT   CDS             7114..7344
FT                   /gene="blpQM"
FT                   /inference="ab initio prediction:Prodigal:2.60"
FT                   /codon_start=1
FT                   /transl_table=11
FT                   /product="class II bacteriocin precursor"
FT                   /colour=7
FT   CDS             7360..7563
FT                   /gene="blpN"
FT                   /gene_synonym="pncJ"
FT                   /inference="ab initio prediction:Prodigal:2.60"
FT                   /codon_start=1
FT                   /transl_table=11
FT                   /product="class II bacteriocin precursor"
FT                   /colour=7
FT   CDS             7582..7791
FT                   /gene="blpP"
FT                   /gene_synonym="pncK"
FT                   /inference="predicted by Prodigal with different settings"
FT                   /inference="indirect experimental evidence for function in
FT                   immunity (Dawid et al., 2007)"
FT                   /codon_start=1
FT                   /transl_table=11
FT                   /product="membrane protein with function in immunity"
FT                   /colour=4
FT   CDS             7807..8040
FT                   /gene="pncW"
FT                   /inference="ab initio prediction:Prodigal:2.60"
FT                   /codon_start=1
FT                   /transl_table=11
FT                   /product="class II bacteriocin precursor"
FT                   /note="double-glycine cleavage motif is non-functional"
FT                   /colour=7
FT   CDS             8072..8761
FT                   /gene="blpY"
FT                   /gene_synonym="pncO"
FT                   /inference="ab initio prediction:Prodigal:2.60"
FT                   /codon_start=1
FT                   /transl_table=11
FT                   /product="CAAX amino terminal protease"
FT                   /colour=2
FT   CDS             8803..9036
FT                   /gene="blpZ"
FT                   /gene_synonym="pncQ"
FT                   /inference="ab initio prediction:Prodigal:2.60"
FT                   /codon_start=1
FT                   /transl_table=11
FT                   /product="membrane protein with putative function in
FT                   immunity"
FT                   /colour=4
FT   CDS             9187..9798
FT                   /gene="pncP"
FT                   /gene_synonym="SP0547"
FT                   /inference="ab initio prediction:Prodigal:2.60"
FT                   /codon_start=1
FT                   /transl_table=11
FT                   /product="CAAX amino terminal protease"
FT                   /colour=2
SQ   Sequence 9798 BP; 2813 A; 1592 C; 2048 G; 3345 T; 0 other;
     ctagtttgct ctttgatttt cattgagtat taacttggtc ttgacttggt caaagtggaa        60
     gcggtcatag gcccgccaag cggcacgagt tggagcatct ggatcaagag cgctgagtcc       120
     catgagaaga ctggaagtct ggtaaaattt ttctagttca atcaagaatc gattatccac       180
     tgtttcagcc ttggctagaa aaccaagaat agagtttaat tgctcctgaa agcggacgtc       240
     gtcagcgctt gcctgtttgc atgcttggta ggctttgttt aagtcagtaa tcaaagtatg       300
     agctcttttg atggggtctg tatctgtcat gggaatgcct cctttaatct gggtgccagt       360
     cttacttctg gcaactgtgt tttgatactg ttagtttatc acttttaatt ctttttttta       420
     ttcaaatctt taattgtcat tgaaatgtct tgaattgcgc tgagtgaatt ttatgataaa       480
     atagttgtaa gctcatcatg atgttgtaga aaataatcct tttaggagtt ttcaaagact       540
     gtttaggatt gggtgtgctt gggctagatc ttttctgtta ttcttttctt aggaggagaa       600
     tccaatgaaa catatgatta ttcagacaca gaaaacagtc tataaagtaa acatcgacga       660
     tatctactat atccaaacac atccaactaa agcccatacc gtacagattg ttacagaaaa       720
     agctagtttt aatatgcttc aaaatttaag taatcttgag aaccaatgtg gggaaacttt       780
     gatgagatgt catcgaaatt gtttggttaa tcttgataaa ttaaaatcga ttgattttca       840
     agaaagaatc ctttttctcg gagaagaagg tcaatatgct gtcaggtatg ccagacgtcg       900
     ctatagagaa atacgtcaaa aatggttgaa agagggagag taagaagatg agaatatttg       960
     ttttagaaga tgatttttcc caacagacta gaattgaaac gacgattgag aaacttttga      1020
     aagcacatca tatcattcct agctcttttg aggtatttgg caagccggac caactgctgg      1080
     cagaggtgca tgagaagggg gcccatcagc tattcttttt ggatattgag attcgaaatg      1140
     aagagatgaa gggactggaa gtggctagaa agattcggga acaagaccct tatgccctaa      1200
     tcgtctttgt gacgactcac tcggagttta tgcctctgtc ctttcgctac caagtgtcag      1260
     ctttggacta cattgataag gccctttcgg cagaggagtt tgaatctcgt atcgagacag      1320
     ccctcctcta tgccaatagt caagatagta aaagtctggc ggaagattgc ttttacttta      1380
     aatcaaaatt tgcccaattc caatatcctt tcaaagaggt ttactatctc gaaacatccc      1440
     caagacccca tcgtgttatt ctctatacca agacggacag gctagaattt acggcgagtt      1500
     tagaggaggt ttttaagcag gaaccccgtc tcttgcagtg ccatcgctct tttctcatca      1560
     atcctgcaaa tgtggtgcat ttggataaga aagaaaaact ccttttcttt cccaatggtg      1620
     gaagctgtct gatcgcgcgt tataaggtca gggaagtgtc tgaggctatt aataacttac      1680
     actgaactag gaaatttatg tatatttttt ggattatatt gtatacactt attactaatg      1740
     ggctagaaat tgtcattttc tttaaggtag atggaattgg tctcactttt gagaggattt      1800
     ttaaggcctt tcttttgaag atactgttgg cctttgtttt tgtaatgatt ggctatatga      1860
     taggaaatgt ttacctatct tattttatgg aacccttgta cggcataggc ttgtctttct      1920
     tattgttaag agggcttcct aaaaaactcc ttttctttta tggtctcttt ccaatgatat      1980
     tggtgaatct cttttataga ggagtctcct attttgtgct tccatttttg ggacaagagc      2040
     aagtatatga tggctactca tttactgggt tatgtataat aattttcaat ttcttcattt      2100
     ctctagcctt tttgaaatgg ttggactatg attttactag tttgagaagg gagattctag      2160
     atacaggttt tcaaaagtcc ctgactaaga ttaactggat aatgggggct tactatttgg      2220
     tgatacaaag tctgtcttac tttgaatatg agcaaggtat tcaatcaacg actgttcgcc      2280
     atctcatcct agtgttttac ctcctatttt ttatgggggt tatcaagaaa ttggatacct      2340
     atttgaagga caaactccat gatagactgg accaagagca ggtcttgcgc tatagagata      2400
     tggaacgcta tagtcggcat atagaggaac tttacaagga agtaaggagt tttcgccatg      2460
     actacaccaa cctcttgaca agtttacgtc tgggtattga agaggaggat atggagcaga      2520
     taaaagaggt ctatgacttg gtcttaaagg attctagtaa aaaattgcag gacaataaat      2580
     atgaccttgg ccgattggtg aatgttcggg atcgtgccct caaaagtctc ctagctggaa      2640
     aatttataaa agctagagaa aaggacattg tctttaatgt cgaagttcct gaagagattc      2700
     aggttgaggg gatgagactg cttgattttc taaccattgt gtctatcctt tgtgataatg      2760
     ctattgaagc gagtgcagag gccggtcaac ctcatgtttc aattgccttt ttaaaaagtg      2820
     gagcacagga gaccttcatc atcgaaaatt ccatcaaaga agagggcata gatatttctg      2880
     aaatcttctc ctttggagtt agttctaaag gggaggagag aggtgtcggt ctctataccg      2940
     ttatgaagat tgtggaaagt tatcccaatg ccagtttaaa tactacctgt caagatcaag      3000
     tctttcgtca ggtgcttact atgataccta cagaatgatg aaaaaaataa gaccgagagt      3060
     tcttgttact cggtcttatt ttttatagtt gtattggatg atgaagtcct ttcgtattgt      3120
     tatgcttaat tatattaagg ctgtataaga tatcttccca cagtcctcca cctgtaattt      3180
     ggttgagttc ggtagttgtt agttcttgaa atgaagttag gttttgtttc ttatccatgt      3240
     tatgattctc ctttttgata agataataaa tagttataga gtgttatctg aaaattaatc      3300
     agaatgggtt aaaattttat ctttgaaata atcaaaatat gttttctttg cagttacact      3360
     agtgacgcga ccttgtaagc catattggat gagtttacta tcctcattag atagttttgc      3420
     aagagcggtt aatttaaaga gattaccttg ctctgttctg gtaggagttt gatcaattgt      3480
     ctgaagttgg ccgatgatgg tggtgccgtg atttccaatc ttctccagtt ttaatcttac      3540
     agtttgtcct ttatctagta gaggtagata gtcagaagat acgtagtaag tgattagtac      3600
     ttctcttgta tctgtgatga cagggaatat ttgagcaatt tctgtaccag ttggaattct      3660
     atttttacct tcaaattcgc tgttcagatg aacgatacct ttacttggag cggttaaggt      3720
     attgtttcct aagcgctgcg ttgcttgatc tagttgtact tttaattctg ttaattgatt      3780
     ctccacggtt agttgttgct gtgaggctgt ttgtaaaaac tgagtgcgga gtacttcaat      3840
     tttggttgct aaactattat cataagttgc tacacttccg ataccagctt gctgaatttt      3900
     gaggcttgcg atagatgatt caagacctgc aatactttga ttaatttgag ataaaaatgg      3960
     ctcctctgca gttccttgtg tttgtccttg agaggctata agataacgat ttaaaattga      4020
     ctggtgcgga ttgccagttg gtaagcgtgc tctgttattt atgatagcat ctctcaactc      4080
     ttgatattct ccaatttgtt gttgaacttt tgtaatttct tgttcaatag ctgatgaact      4140
     gctattggaa agattagctt gatttgaaac ttcagtgtta gtctttgtga tacccagttc      4200
     aatatcatgg gattgtttag taaaattcat aaaggtatta tggtagccaa attcatcctc      4260
     gccagaaaaa agatcagtcg ttgtttctaa gctttgtttc aaaattccaa gtccttcttt      4320
     ttgcttctca agtctttgta attgagttgc taaggcagtt ttctgacttt cttccattgt      4380
     ttcagagtat ttgatgagta agtccccttt ttcaactact tgatttgcca ctaaatgatt      4440
     agcaaggata ggattatcac tggtcgactg aatagatgca atgacacttg taggggtgat      4500
     ttccccttgg gaagtaacag taatttcttt tgtggcaaca agggagaaaa tcaagatgaa      4560
     agtaaatagt aatgaaagag gtataattaa cactgtcgca tagttatggt aacgtctctg      4620
     ataaaactcg acgcttctaa aaagattagg attcatgaca ttctccttat ttattgaata      4680
     gatgatggta gaatccttgc gcttgcatta actcttggtg actaccaact tcaatgattt      4740
     tcccctggtc aagaacaatg acacggttag ttcgttcggc tatactgaga cgatgggcta      4800
     caaagagaat ggttttatca gttagggaca taagattatc tataaccttt ttctcagtca      4860
     agacatcaag accgctagta gcttcgtcta gtattaaaac aggagattta gttaaaagag      4920
     cacgagcgag ggctattcgt tgcttttgtc ctcctgatag accagctcca tcagagagct      4980
     gagtttgata gcccataggc attctttcaa tgtcttgacg aatttcagct aattcacaag      5040
     ctcttagaat atcttcttgg ctaatcatat gattaccgcc caaggttaag ttttccaaga      5100
     tagagccatt aaagatatag gcttgttggg gtaggtaatt aatatgacgg cgcaagactt      5160
     ttttatcaat gtttttaata tcctaatgat tgatggaaat atgccctttg tagggttcaa      5220
     agaaattgac aatcattttg gctaaagttg ttttaccaga accactaact ccaactaggc      5280
     taaccttatc tccttgttta atcgtgagat taatatctgt taaggtatct cgtccaaaac      5340
     catacttata agaaaggtca tcaaattcaa tatcgcccat caaaaaatgt gaatgaacag      5400
     ggttttcttg aacttgaaat tcagattcga ctagatagac ttcgttcaaa cggttattag      5460
     cgaccttcgc agattggagt ttggtttgga ggttgataat attttccata ggagttgtaa      5520
     agtaagaaaa aagtgtgtta aaggtaatca gctgaccgat agaaatttta ctcgacatga      5580
     ctaattgagc gccaaaccat aggataagga tattcagaac taattttgtt ccctgcttta      5640
     aactcgtttg taaaatagaa tatttactga gcttaaagga tttttccaaa taatctacaa      5700
     attcgctgtc tatattttga tagcgatttt cttcactcgt gagcgacttt atagtttcaa      5760
     tcccgttgat atcttcgata atggcagagc taaccataga attactttgc atgacatcat      5820
     ggttcatttt ttcaaaaggt ttcataaaag aaaagatgat gaacatgtat ataggaatgg      5880
     aaagaagaga aaggaggaag agattagggt tttgtgccag caagactccc cctacaagaa      5940
     tcagaataga aacatccaga aaaagagaaa gaatggtaga agccaaggca tctataatag      6000
     agttagcatc tgtgaaccgt gaaatgattt ctcctgtacg acgtgtcgca aagaaagaca      6060
     tgggaagttc aaaaatatgg cgaatatagg ataaaatcac atcaatgctt aatctctggc      6120
     tcagaacggt taggagataa tctctggaga agctcatgac ttgttggagg atataggtga      6180
     taaccagacc aactgagatg attcctaaag ttgatttcat ctgatttgga atgtattcat      6240
     ccaagattcc ttggagatag taagaaccac ctatattgat aatagtgacc aataagcttg      6300
     agagaacaat gtaagcaatg agagattttt gtttgaaaat cagaggaagg aagcttgctt      6360
     agtagaccat tctttttatc tttatggggt tgatagctgg gtttggtagc tagaaaaata      6420
     gctactccag tccattcata gaaaaagcgt tcttttgaca ttttagtgat ttttacagaa      6480
     gggtcaggat caccaataat cagatagtct ttctttgttt gatagacaac atagtaatgt      6540
     tggagttttc cttctttgtt aacgtgaacg ataaatggat aggggacatc actcatgtca      6600
     aagagcgttt tatctgcttg aacaggtctt gtttcaaagc ccatttcatc agcggctttt      6660
     acaatgccaa gagcagtcgt cccttcttta ttggtctttg caagttctct caagtgagct      6720
     agagaaaaat ctgaaccata gaatttagca atcgaggcta aggcagcgac accacagtct      6780
     ctcgcatcta tttgaggaac aaatgtacgt ttataagaag tcattggcaa ttcctttcat      6840
     atagtggata ggtctattat gtcataaaac taagttcata ttttatgaaa tcttgaatag      6900
     tcattaaaac ttcctgaatg gtaaaaaagt gattagaaat tatttttttt aaacatttag      6960
     aggtggcttg aaatagaggt ggcttgaaat aaaaaagcta attcaagacg tttcgatgac      7020
     aattcaagat ctggatgaaa aattttaaaa aacgatgata tactaaactt atcaaagtta      7080
     caacaagaca aaaataaaaa aggagtattt gtcatgaata caaaaatgat gtcacaattt      7140
     tctgttatgg ataatgaaat gcttgatagg atagagggag gaatatttgg agttgacgat      7200
     gctttgtttt gggcagggtt agggacagct atttgtgctg cgagtggtgt tggagcgcca      7260
     tttatgggag catgtggata cataggagct aaatttggtg tggctctttg ggcaggagta      7320
     acaggggcaa cgggtggatt ttaacaaaag gagacttgta tgaatactta ttgtaatata      7380
     aatgaaacaa tgctgagtga ggtttatgga ggtaattccg gaggagcagc tgtagttgct      7440
     gctttaggtt gtgcagcggg tggagtgaaa tatgggagac ttctaggacc atggggcgct      7500
     gcaataggag gaattggagg agcagtggtt tgtggatatt tagcctatac cgctacatca      7560
     taaaaatgaa agctaaattt tatgaaggct atattcttta ttattctctt cgcttttcaa      7620
     acctatctta tttatctatc cataagtatc tccgataaaa aacaaaagac tattgaatta      7680
     acatcattga attgttttgt catattattt ctaatctatg ataaattaat ttttctcttt      7740
     attgcttatg tttttttgat aatttttata ttaaacttgt tccgtaactg aaaagtgata      7800
     tactatatgg atacaaaaat gatgtcacaa ttttctgtta tggataatga aatgcttgtt      7860
     cgtacagagg atggggatgt ctctgatatt tatagagggt acgctaatca gagaagtcca      7920
     ttcgcttctt acccttctat attaaaaaat tcaggtcctt ttccagtaag tgggtactgc      7980
     ctgcgtggtt atcatgaccg tggttatata ggagcaggtt ttcatttatg tggaatatag      8040
     gctgaaatac aagaaatgag ggaggatttc tatgaaaaag tatcaacttc tattcaaaat      8100
     aagtgcagtc ttctcttact tatttttcgt atttggtctt tctcagctga cgcttatcgt      8160
     ccaaaattat tggcaatttt cttcccagat tggtaatttc gtctggattc aaaatatctt      8220
     gagtttactt tttattggag tcatgattgt ggttcttgtt aagacaggcc atggttatct      8280
     cttccgcatt ccaagaaaaa aatggctttg gtattcgatt ttgacagtat tagtggtagt      8340
     gttccagatc tcttttaacg ttcagacagc taaacatgtt cagtcaactg cggaaggttg      8400
     ggctgtattg attggttata gtgggactaa ctttgcagag ctaggtattt atatagccct      8460
     gttctttctg gttccactga tggaagagtt aatctataga ggattactgc aacatgcttt      8520
     ctttaagcat tcgcgatttg gtcttgattt gcttcttcct tctattttat ttgctctccc      8580
     tcatttttca agcctgccta gtctgttaga tatcttcgtc tttgcaacag ttggaatcat      8640
     ctttgctggt ttgacccgct ataccaagag catttatcca tcctatgcgg tgcatgtgat      8700
     caataatatt gtagcgacct tcccgttttt gctcactttt ctacataggg tcttggggta      8760
     aaaaaacaaa aggcttgctt ttcagccata gaggaggtca tcatgtataa acacttattt      8820
     ttcctagatt ccaaaacttt agatcggttg acaccctata ttctagtctt ggcttctgac      8880
     accattgctt ttaatgtttt tgtgctaacc tttgtatctg cggtggtttt taatttccta      8940
     aattccatgc tagctttaat ggctatattc ataggggctg gctatgtggt cggattttgg      9000
     ttactaatac tcaatgaaaa tcaaagagca aactaggaaa ctagccgcag gctgtacttg      9060
     agtacggcaa ggtgacgttg acgtggtttg aatttgattt tcgaagagta taaaatggtt      9120
     tgttttggaa aggctagaac taaagaatga cgtgtaggaa gtctgtttgt tgaggaggat      9180
     aattttatgg agttttttga taaatttcat gccttgtgtt ttggattttt agtactaata      9240
     attgtcatta tagttcctta tacgattaac catggggatt tttttcaaaa tgaatctgca      9300
     ttgattcttg taagtcttct tgtaacctcg ctgagtgttg cttatgctag aaagtttgaa      9360
     atgatttctt ttgggatgtt aagcaagaaa caacttttgc ttttcattgc aatctttctt      9420
     ctaagtgtac ttgagacgct ggtttatatt catttcttcg ctgtttcttc tggctcaggg      9480
     gtccaacact tggcggaagt cagcagagga atttccctgt ctttgatttt gactacctca      9540
     gtttttggcc ccatccagga ggaactcatt ttcagaggac ttcttcaagg tgcggttttt      9600
     gacaattctt ggttagggct tgtgctaact tcctctctct tttctttcat gcatggacct      9660
     tctaatgtcc cttcgtttat tttttatcta cttgggggct tgttgctggg ccttgcttat      9720
     aaaaagagcc aaaacttatg ggtttctact ctagtccaca tgttttacaa cagttggcca      9780
     ctcctatatt atttataa                                                    9798
//
