# Supplementary material for: Genomic analyses of pneumococci reveal a wide diversity of bacteriocins – including pneumocyclicin, a novel circular bacteriocin
Source: BMC Genomics. 2015 Jul 28;16(1):554. doi: 10.1186/s12864-015-1729-4 (PMC4517551; doi:10.1186/s12864-015-1729-4)
Supplement: Additional file 9: — Sequence and annotation files for blp cassette prototypes. [file 12864_2015_1729_MOESM9_ESM.zip › blp_prototype27_SA67.fasta]

>blp_cassette_prototype27_SA67
ctagtttgctctttgattctcattgagtattaacttggtcttgacttggtcaaagtggaa
gcggtcataggcccgccaagcggcgcgagttggagcatctggatcaagagcgctgagtcc
catgagaagactggaagtctggtaaaatttttccaattcaatcaagaatcgattatccac
tgtttcagccttggctagaaaaccaagaatagagtttaattgctcctgaaagcggacgtc
gtcagcgcttgcctgtttgcatgcttgataggctttgtttaagtcagtaatcaaagtctg
agctcttttgatagggtctgtatctgtcatgagaattcctcctctaatctgggtgccagt
cttgattctagcaactgtgttttgatactgtcagtctatcacttttatctcctttttcgc
ctttaaatctttaattgtcattgaaatgtcttgaattgcgctgagtgaattttatgataa
aatagtggtaagctcatcatgatattgtagaaaaataattcttttaggagctttcaaaga
ctgtttaggattgggtgtgcttgtgttagattttttctgttattcttttcttaggaggag
aatccaatgaaacatatgattattcagacacagaaaacagtctataaagtaaacgtcgac
gatgtctactatatccaaacacatccaactaaagcccatactgtaaagattgttacagaa
gaggctagttttaatatggttcaaaatttaagtaatcttgagaaccaatatggggaaacc
ttgatgagatgtcatcgaaattgtttggtcaatcttgataaagtaaaatcgattgatttt
caagaaagaatcctttttcttggagaagaaggtcaatacgctgtcaagtatgccagacgt
cgctatagagaaattcgtcaaaaatggttgaaagaaggagagtaagaagatgagaatatt
tgttttagaagatgatttttcccaacagactagaattgaaacgacgattgagaaactctt
gaaggaacatcatatcactctgagttcttttgaagtttttggtaagccagatcaattgct
ggcagaggtgcatgagaagggggcccatcagctattctttttggatattgagattcgaaa
tgaggagatgaagggtctggaagtggctagaaagattcgggatcgggatccgtatgccct
gattgtctttgtgacgactcactcggagtttatgcccctgtcctttcgctaccaagtgtc
tgctctggattatattgataaggccctttcggcagaggagtttgaatctcgtatcgagac
agccctcctctatgccaatggtcaagacagtaaaagtctagcggaagattgcttttactt
taaatcaaaatttgctcaattccagtatccttttaaagaggtttactatctcgaaacgtc
cacaagaccccatcgtgttattctctataccaagacagacaggctggaatttacagcgag
tctagaggaggttctcaagcaggagcctcgtttcttgcagtgccatcgctcttttctcat
caatcctgccaatgtggtgcatttagataagaaagaaaaactgcttttctttcccaatgg
tggaagttgtctaatcgcgcgttataaggtcagggaagtgtctgaggctattaataactt
acactgagctaggagagtttatgaatgttgcttggatattgttgtatacacttgttactc
acggattaaaaattgtcatattctttaaggtagatggaattagtctcacttttgagagga
tttttaaggcctttctttttaagatactgttggccgttgtttttggaatgcttggctata
tggtaggaaatgtttacctatcttattttatggaacccttgtacggcataggcttatctt
tcttattgttaagagaacttcctaaaaaactccttctcttttatggtctctttccaatga
tattagtgaatctcttttatagaggtgtttcctattttgtgcttccatttttgggacaag
ggcaagtatatgatgactactcatttatttggttatgtataataattttcaatttcttca
tttctctagcttttttgaaatggttggactatgatttcactagcttgagaaaggggattc
tcgataaagattttcaaaagtccctgactcagattaactggataatgggggcttactatt
tggtgatacaaaatctgtcttactttgaatatgaacaggggattcaatcaacgactgttc
gccatctcatcctagtcttttacctgctcttttttatggggattatcaagaaattggata
cctatttgaaggacaaactccatgagagactgaaccaagagcaggacttgcgctacagag
agatggagcggtatagtcggcatatagaggagctttataaggaagtacggagttttcgcc
atgactacaccaacctcttgactagcttacgtctgggcattgaagaggaggatatggagc
agataaaagagatctacgactcggtcttaaaggattctagtgaaaaattgcaggacaata
aatatgaccttggccgattggtgaatgttcgggatcgtgccctcaaaagtctcctagctg
gaaaatttataaaagctagagataagaacattgtctttaatgtcgaagttccagaggaga
ttcaggtagagggggtgagtctacttgattttctaaccgttgtgtctatcctttgtgaca
acgctattgaagctagtgtagaagcctgtcaacctcatgtttcaattgccttttttaaaa
atggagcacaggagacctttatcattgaaaattccatcaaagaagagggaatcgatattt
ctgaaatcttctcctttggagcaagttctaaaggggaggagagaggagttggtctctata
ccgttatgaaaattgtggaaagtcatcccaataccagtctcaataccacctgccaagatc
acgtttttcgtcaggtacttactgtaatacatatagaatgaagaaaaaataagaccgaga
gtgcgttctcttggtcttgtttttttatagttgtattggctgataaaatccttttgtatt
tttttgttcaattatattaaatctatataagaaatcttcccaccatcctccacctataat
ttggttgagttcggtagttgttagttcttgaaatgaagttaggttttgtttcttatccat
gttatgattctcctttttgataagataataaatagttatagagtgttatctgaaaattaa
tcagaatgggttaaaattttatctttgaaataatcaaaatatgttttctttgtagttaca
ctagtgacgcgaccttgtaagccatattggatgagtttactatcctcgttagatagtttt
gcaagagcggttaatttaaagagattgccttgctctgttctggtaggagtttgatcaata
ctctgaagttggccgatgatggtggtgccgtgatttccaatcttctccagttttaatctt
acagtttgtcctttatctagtaaggggagatagtcagatgatacgtagtaagtgattagt
acttctcttgtatctgtgatgacagggaatatttgagcaatttctgtaccagttggaatt
ctatttttaccttcaaattcgctgttcagatgaacgatacctttacttggagcggttaag
gtattattttctaagcgctgtgtcgcttgatctagttgtacttttaattctgttaattga
ttctccacggttagttgttgctgtgaggctgtttgtaaaaactgagtgcggagtacttca
attttggttgctaaactattatcataagttgctacacttccgataccagcttgctgaatt
ttgaggcttgcgatagatgattccagacctgcaatactttgattaatttgagataaaaat
ggctcctctgccgttccttgtgtttgtccttgagaggctataagataacgatttaaaatt
gactggtgcggattgccagttggtaagcgtgctctgttatttatgatagcatctctcaac
tcttgatattctccaatttgttgttgaacttttgtaatttcttgttcgatggctgatgaa
ctgctattggtaagattagcttgatttgaaacttcagtgttagtctttgagatacccagt
tcaatatcatgggattgtttagtaaaattcataaaggtattatggtagccaaactcatcc
tcgctagaaaaaagatcagtcgctttttctaagctttgtttcaagattccaagtccttct
ttttgcttctcaagtctttgtaattgagttgctaaggcagttttctgactttcttccatt
gtttcagagtatttgatgagtaagtcacctttctcaactacttgatttgccactaaatga
ttagcaaggataggattatcactggtcgactgaatagatgcaatgacacttgtaggggcg
atttctccttgggaagtaacagtaatttcttttgtggcaacaagggagaaaatcaagatg
aaagtaaatagtaatgaaagaggtataatgaacactgtcgcatagttatggtaacgtctc
tgataaaactcgacacttctaaaaagattaggattcatgacattctccttatttattgaa
tagatgatggtagaagccttgcgcctgcattaactcttggtgactaccaacttcaatgat
tttcccctggtcaagaacaatgacacggttagttcgttcggctatactgagacgatgggc
tacaaagagaatggttttatcagttagggatataagattatctataacctttttctcagt
caagacatcaagaccgctagtagcttcatctagtattaaaacaggagctttagttaaaag
agcacgagcgagagcgattcgttgcttttgtcctcctgatagaccagctccatcagagag
ctgagtttgatagcccataggcattctttcaatgtcttgacggatttcagctaattcaca
agctcttagaatatcttcttggctaatcatatgattaccgcccaaggttaaattttccaa
gatagagccattaaagatataggcttgttggggtaggtaattaatatgacggcgcaagac
ttttttatcaatgtttttaatatcctgataattgatggaaatatgccctttgtagggttc
aaagaaattgacaatcattttggctaaagttgttttaccagaaccactaactccaactag
gctaaccttatctccttgtttaatcgtgagattaatatctgttaaggtatctcgtccaaa
accatacttataagaaaggtcatcaaattcaatatcgcccatcaaaaaatgtgaatgaac
agggttttcttgaacttgaaattcagattcgactagatagacttcgttcaaacggttatt
agcgaccttcgcagattggagtttggtttggaggttgataatattttccataggagttgt
aaagtaagaaaaaagtgtgttaaaggtaatcagctgaccgatagaaattttactcgacat
gactaattgagcgccaaaccataggataaggatattcagaactaattttgttccctgctt
taaacttgtttgtaaaatagaatatttactgagcttaaaggatttttccaaataatctac
aaattcgctgtctatattttgatagcgattttcttcactcgtgagcgactttatagtttc
aatcccgttgatatcttcgataatggcagagctaaccatagaattactttgcatgacatc
atggttcattttttcgaaaggcttcataaaagaaaagatgatgaacatgtatataggaat
agaaataagagaaagaaggaagagattagggttttgtgccagtaagacgccccctacaag
aatcagaatagaaacatccaggaaaagagaaagaatggtagaagccaaggcatctataat
agagttagcatctgtgaaccgtgaaatgatttctcctgtacgacgtgtcgcaaagaaaga
catgggaagttcaaaaatatggcgaatataggataaaatcacatcaatgcttaatctctg
gctcagaacggttaggagataatctctggagaagctcatgacttgttggaggatataggt
gataaccagaccaactgagatgattcctaaagttgatttcatctgatttgggatgtattc
atctaagattccttggagataataagaaccacctatattgataatagtgaccaataagct
tgagagaacaatgtaagcaatgagagatttttgtttgaaaatcagaggaaggaagcttag
tagaccattctttttatctttatggggttgatagctgggtttgggagctagaaaaatagc
tactccagtccattcagagaaaaagcgttcttttgacattttagtgatttttacagaagg
gtcaggatcaccaataaccagatagtctttctttgtttgatagacaacatagtaatgttg
gagttttccttctttgttaacgtgaacgataaatggataggggacatcactcatgtcaaa
gagagttttatctgcttgaacaggccttgtttcaaagcccatttcatcagcggcttttac
aatgccaagagcagtcgtcccttctttattggtctttgcaagttctctcaagtgagctag
agaaaaatctgaaccatagaatttagcaatcgaggctaaggcagcgacaccacagtctct
cgcatctatttgaggaacaaatgtacgtttataagaagtcattggcaattcctttcatat
agtggataggtatattatgccataaaactaagttcatattttatgaaatcttgaatagtc
attaaaacttcctgaatggtaaaaaagtgattagaaattattttttttaaacatttagag
gtggcttgaaataaaaaagctaattcaagacgtttcgatggcaattcaagatttggatga
aaaaaattaaaaaataatgatatactaaacttgtcaaagttgcaacaagacaaaaattaa
aaataaaaaaggagtatttgtcatgaatacaaaaatgatgtcacaattttctgttatgga
taatgaagaactcgaaatagttagtggaggaagaggcaatttaggatctgcaatcggtgg
ttgtattggagcagtactattagctgctgcgactggtccgataactgggggagcagcaac
acttatttgtgtaggttcaggaattatgtcctctttgtaagattatgattcttaaatata
gtattattatcgctattaatttactgtcttatttacttacttacaaaatatcaaagttat
ctaagaatgatgagaataagatagttagcaaaattttaattatattatcaatcgtttatg
taatcgttgatgctttacttagttgatggattggtaggaataaaaaacttaactataaac
tattatttactaatattttttgctttctgcaagttaataaatagtatagtaaaacttttt
attgcaaggagaataacgaaattaagatattttagatactcaagattattgaaatcttag
actaaaaaataggtactgctacctttaagaagatagtagacgtatatacttttttaagaa
aatcaaaaagatactataaaaaatctatttgtttattgaatttaagactttggtaacaaa
ttgaaaataaaaaggaggtattcatcatgaatacaaaaatgttgtcacagttagaggtta
tggatactgaaatgcttgcgaaagttgaaggggggtatagctccactgattgtcaaaatg
cactgattacaggagtcactacgggaattataactggtggaactggagcaggtttggcca
ctttaggagtagctggacttgctggtgcatttgttggagcacacattggtgcaattgggg
gtggattaacatgcttaggaggtatggttggtgataaattgggactaagttggtaagact
tatagtaaaattatgaggattctattctgatttattttagttttttaaaaaaggagtatt
tgtcatggatacaaaaatgatgtcacaattttctgttatggatactgaaatgcttgcttg
cgttgaaggtggcggatgcaattggggagattttgccaaagcaggtgttggaggagcagc
agcaagaggtcttcaactaggcattaaaacaggaacatggcaaggtgcagcaactggtgc
tgcgggtggagctatacttggaggtgtagcctatgcagcaacatgttggtggtaattatg
gattttaaaagttttattattggtttagtagttggtatatttggtccttatatgtataat
ttaattagaaaaatattttcaaaatttcccaaaaaggatacagatagtaccccctaaaaa
ataaatttctcccctgtatttgctagcttaatttacaggggagtttctttaattttgttt
cgcctgtcaaaatgatatgtgatagtaggatgaaaagtctacaaacaagttggtatcaat
acaatataaagaggaaagtatgtttttcatgcttgcttttttaatttttacaattcaaga
ggttttgatgaccatttatgatttgagtgatccaaggtcaaaataagtgctatactagca
gtgtaaatgttcttgatcaactaagataaatcacacatttaggaggaaattttatgaaga
aaaaaatacttatcattttcatcttgtatctaatcatgtccatctttctttatccgctta
gggaaagtatttggtatcagctattttataccatagcctatgtgattgcagttatgatct
attttgctttaactaaaaagaaaggagcaaagaaatgaaaacttttcttgctaaaaaacg
gaacatcttcctttcgtttgggggttgaagtattataaaaagtagaagttaatgaagtat
aaaagggtaagtgtttttgcaatacttacccttttataatagattccctgcgaaacaaaa
tatggnnnnnnnnnnnnnnnnnnnnnnnnnnnnnnnnnnnnnnnnnnnnnnnnnnnnnnn
nnnnnnnnnnnnnnnnnnnnnnnnnnnnnnnnnnnnnnnnnnnnnnnnnnnnnnnnnnnn
nnnnnnnnnnnnnnnnnnnnnnnnnnnnnnnnnnnnnnnnnnnnnnnnnnnnnnnnnnnn
nnnnnnnnnnnnnnnnnnnnnnnnnnnnnnnnnnnnnnnnnnnnnnnnnnnnnnnnnnnn
nnnnnnnnnnnnnnnnnnnnnnnnnnnnnnnnnnnnnnnnnnnnnnnnnnnnnnnnnnnn
nnnnnnnnnnnnnnnnnnnnnnnnnnnnnnnnnnnnnnnnnnnnnnnnnnnnnnnnnnnn
nnnnnnnnnnnnnnnnnnnnnnnnnnnnnnnnnnnnnnnnnnnnnnnnnnnnnnnnnnnn
nnnnnnnnnnnnnnnnnnnnnnnnnnnnnnnnnnnnnnnnnnnnnnnnnnnnnnnnnnnn
nnnnnnnnnnnnnnnnnnnnnnnnnnnnnnnnnnnnnnnnnnnnnnnnnnnnnnnnnnnn
nnnnnnnnnnnnnnnnnnnnnnnnnnnnnnnnnnnnnnnnnnnnnnnnnnnnnnnnnnnn
nnnnnnnnnnnnnnnnnnnnnnnnnnnnnnnnnnnnnnnnnnnnnnnnnnnnnnnnnnnn
nnnnnnnnnnnnnnnnnnnnnnnnnnnnnnnnnnnnnnnnnnnnnnnnnnnnnnnnnnnn
nnnnnnnnnnnnnnnnnnnnnnnnnnnnnnnnnnnnnnnnnnnnnnnnnnnnnnnnnnnn
nnnnnnnnnnnnnnnnnnnnnnnnnnnnnnnnnnnnnnnnnnnnnnnnnnnnnnnnnnnn
nnnnnnnnnnnnnnnnnnnnnnnnnnnnnnnnnnnnnnnnnnnnnnnnnnnnnnnnnnnn
nnnnnnnnnnnnnnnnnaggattctagttttgcaggaagtctaatgtaatttttgcaatt
caagacgtttcgatgactattcaagatctggatgaaaaattttaaaaaacgatgatatac
taaacttgtcaaagttacaacaagacaaaaattaaaaataaaaaagagtatttgtcatgg
atacaaaaattatggaacaatttcatgaaatggatataactatgttatctagtattgaag
gaggcaagaataattggcaaactaatgtcttagaaggtggtggtgctgcttttggtggct
gggggctaggaacagttatttgtgctgcgagtggtgttggagcaccatttatgggagcat
gtggatacataggagctaaatttggtgtggatctttgggcaggagtaacaggggcaacgg
gtggattttaacaaaaggagacttgtatgaatacttattgtaatataaatgaaacaatgc
tgagtgaggtttatggaggtaattccggaggagcagctgtagttgctgctttaggttgtg
cagcgggtggagtgaaatatgggaaaattctaggaccatggggcgctgcaataggaggaa
ttggaggagcagtggtttgtggatatttagcctataccgctacatcataaaaatgaaagc
taaattttatgaaggctatattctttattattctcttcgcttttcaaacctatcttattt
atctatccataagtatctctgataaaaaacaaaagactattgaattaacatcattgaatt
gttttgtcatattatttctaatctatgataaattaatttttctctttattgcctatgttt
ttttgataatttttatattaaacttgttccgtaactgaaaagtgacatactatatgaata
caaaaatgatgtcacaattttctgttatggataatgaaatgcttgttcgtacagaggatg
gggatgtctctgatatttatagagggtacgctaatcagagaagtccattcgcttcttacc
cttctatattaaaaaattcaggtccttttccagtaagtgggtactgcctgcgtggttatc
atgaccgtggttatataggagcaggttttcatttatgtggaatataggctgaaatacaag
aaatgagggaggatttctatgaaaaagtatcaacttctattcaaaataagtgcagtcttc
tcttacttatttttcgtatttggtctttctcagctgacgcttatcgtccaaaattattgg
caattttcttcccagattggcaatttcgtctggattcaaaatatcttgagtttactattt
agcggagtcatgatttggattctggttaagacaggccatggctatctctttcgcattcca
agaaaaaaatggctttggtattctattttgacagtattagtggtagtgctccatatctct
tttaacgttcagacagctaaacatgttcagtcaactgctgagggttggaacgtattgatt
ggttatagtgggaccaactttgctgagctaggtatctatgtaaccctgtttttcctgact
ccactaatggaagagttgatttataggggattacttcaacacgccttctttaagcattcg
cgatttggccttgatttgcttcttccttccattttgtttgctcttcctcattttttgagt
ctgcctagtctgttagatatcttcgtctttgcaacatttggaatcatctttgccggtttg
acccgctataccaagagtatttatccatcctatgcggtgcatgtgatcaataatattgta
gcgaccttcccgtttttgctcacttttctacatagggtcttggggtaaaaaaacaaaagg
cttgcttttcagccatagaggaggtcatcatgtataaacacttatttttcctagattcca
aaactttagatcggttgacaccctatattctagtcttggcttctgacaccattgctttta
atgtttttgtgctaacctttgtatctgcggtggtttttaatttcctaaattccatgctag
ctttaatggctatattcataggggctggctatgtggtcggattttggttactaatactca
atgaaaatcaaagagcaaactaggaaactagccgcaggctgtacttgagtacggcaaggc
gacgttgacgtggtttgaatttgattttcgaagagtataaaatggtttgttttggaaagg
ctagaactaaagaatgacgtgtaggaagtctgtttgttgaggaggataattttatggagt
tttttgataaatttcatgccttgtgttttggatttttagtactaataattgtcattacag
ttccttatacgattaaccatggggatttttttcaaaatgaatctgcattgattattgtaa
gtcttcttgtaacctcgctgagtgttgcttatgctagaaagtttgaaatgatttcttttg
ggatgttaagcaagaaacaacttttgcttttcattgcaatctttcttctaagtgtacttg
agacgctggtttatattcatttcttcgctgtttcttctggctcaggggtccaacacttgg
cggaagtcagcagaggaatttccctgtctttgattttgactacctcagtttttggcccca
tccaggaggaactcattttcagaggacttcttcaaggtgcggtttttgacaattcttggt
tagggcttgtgctaacttcctctctcttttctttcatgcatggaccttctaatgtccctt
cgtttattttttatctacttgggggcttgttgctgggccttgcttataaaaagagccaaa
acctatgggtttctactctagtccacatgttttacaacagttggccactcctatattatt
tataa
