# Supplementary material for: Genomic analyses of pneumococci reveal a wide diversity of bacteriocins – including pneumocyclicin, a novel circular bacteriocin
Source: BMC Genomics. 2015 Jul 28;16(1):554. doi: 10.1186/s12864-015-1729-4 (PMC4517551; doi:10.1186/s12864-015-1729-4)
Supplement: Additional file 9: — Sequence and annotation files for blp cassette prototypes. [file 12864_2015_1729_MOESM9_ESM.zip › blp_prototype27_SA67_annotation.embl]

FT   source          1..12844
FT                   /organism="Streptococcus pneumoniae"
FT                   /mol_type="genomic DNA"
FT                   /strain="SA67"
FT   CDS             complement(1..330)
FT                   /gene="blpT"
FT                   /inference="ab initio prediction:Prodigal:2.60"
FT                   /codon_start=1
FT                   /transl_table=11
FT                   /product="hypothetical protein"
FT                   /colour=10
FT   CDS             607..945
FT                   /gene="blpS"
FT                   /gene_synonym="spiR1"
FT                   /inference="ab initio prediction:Prodigal:2.60"
FT                   /codon_start=1
FT                   /transl_table=11
FT                   /product="LytTR DNA-binding domain protein"
FT                   /colour=9
FT   CDS             950..1687
FT                   /gene="blpR"
FT                   /gene_synonym="spiR2"
FT                   /inference="ab initio prediction:Prodigal:2.60"
FT                   /codon_start=1
FT                   /transl_table=11
FT                   /product="response regulator"
FT                   /colour=9
FT   CDS             1701..3041
FT                   /gene="blpH"
FT                   /gene_synonym="spiH"
FT                   /inference="ab initio prediction:Prodigal:2.60"
FT                   /codon_start=1
FT                   /transl_table=11
FT                   /product="histidine kinase"
FT                   /colour=9
FT   CDS             complement(3085..3240)
FT                   /gene="blpC"
FT                   /gene_synonym="spiP"
FT                   /inference="ab initio prediction:Prodigal:2.60"
FT                   /codon_start=1
FT                   /transl_table=11
FT                   /product="peptide pheromone"
FT                   /colour=9
FT   CDS             complement(3297..4658)
FT                   /gene="blpB"
FT                   /gene_synonym="spiD"
FT                   /inference="ab initio prediction:Prodigal:2.60"
FT                   /codon_start=1
FT                   /transl_table=11
FT                   /product="bacteriocin secretion accessory protein"
FT                   /colour=3
FT   CDS             complement(4669..6822)
FT                   /gene="blpA"
FT                   /gene_synonym="spiABC"
FT                   /inference="ab initio prediction:Prodigal:2.60"
FT                   /codon_start=1
FT                   /transl_table=11
FT                   /product="ABC transporter; ATPase domain, transmembrane
FT                   region and C39 protease domain"
FT                   /colour=3
FT   CDS             7103..7300
FT                   /gene="blpI"
FT                   /gene_synonym="pncA"
FT                   /inference="ab initio prediction:Prodigal:2.60"
FT                   /codon_start=1
FT                   /transl_table=11
FT                   /product="class II bacteriocin precursor"
FT                   /colour=7
FT   CDS             7767..8036
FT                   /gene="blpJ"
FT                   /gene_synonym="pncD"
FT                   /inference="ab initio prediction:Prodigal:2.60"
FT                   /codon_start=1
FT                   /transl_table=11
FT                   /product="class II bacteriocin precursor"
FT                   /colour=7
FT   CDS             8105..8335
FT                   /gene="blpK"
FT                   /gene_synonym="pncE"
FT                   /inference="ab initio prediction:Prodigal:2.60"
FT                   /codon_start=1
FT                   /transl_table=11
FT                   /product="class II bacteriocin precursor"
FT                   /colour=7
FT   CDS             8754..8918
FT                   /gene="pncG"
FT                   /inference="ab initio prediction:Prodigal:2.60"
FT                   /codon_start=1
FT                   /transl_table=11
FT                   /product="membrane protein with putative function in
FT                   immunity"
FT                   /colour=4
FT   mobile_element  9041..10002
FT                   /gene="ISSpn7"
FT                   /inference="identification by IS Finder
FT                   (https://www-is.biotoul.fr/)"
FT                   /colour=12
FT   CDS             10137..10391
FT                   /gene="blpM"
FT                   /gene_synonym="pncI"
FT                   /inference="ab initio prediction:Prodigal:2.60"
FT                   /codon_start=1
FT                   /transl_table=11
FT                   /product="class II bacteriocin precursor"
FT                   /colour=7
FT   CDS             10407..10610
FT                   /gene="blpN"
FT                   /gene_synonym="pncJ"
FT                   /inference="ab initio prediction:Prodigal:2.60"
FT                   /codon_start=1
FT                   /transl_table=11
FT                   /product="class II bacteriocin precursor"
FT                   /colour=7
FT   CDS             10629..10838
FT                   /gene="blpP"
FT                   /gene_synonym="pncK"
FT                   /inference="predicted by Prodigal with different settings"
FT                   /inference="indirect experimental evidence for function in
FT                   immunity (Dawid et al., 2007)"
FT                   /codon_start=1
FT                   /transl_table=11
FT                   /product="membrane protein with function in immunity"
FT                   /colour=4
FT   CDS             10854..11087
FT                   /gene="pncW"
FT                   /inference="ab initio prediction:Prodigal:2.60"
FT                   /codon_start=1
FT                   /transl_table=11
FT                   /product="class II bacteriocin precursor"
FT                   /note="double-glycine cleavage motif is non-functional"
FT                   /colour=7
FT   CDS             11119..11808
FT                   /gene="blpY"
FT                   /gene_synonym="pncO"
FT                   /inference="ab initio prediction:Prodigal:2.60"
FT                   /codon_start=1
FT                   /transl_table=11
FT                   /product="CAAX amino terminal protease"
FT                   /colour=2
FT   CDS             11850..12083
FT                   /gene="blpZ"
FT                   /gene_synonym="pncQ"
FT                   /inference="ab initio prediction:Prodigal:2.60"
FT                   /codon_start=1
FT                   /transl_table=11
FT                   /product="membrane protein with putative function in
FT                   immunity"
FT                   /colour=4
FT   CDS             12234..12845
FT                   /gene="pncP"
FT                   /gene_synonym="SP0547"
FT                   /inference="ab initio prediction:Prodigal:2.60"
FT                   /codon_start=1
FT                   /transl_table=11
FT                   /product="CAAX amino terminal protease"
FT                   /colour=2
SQ   Sequence 12845 BP; 3554 A; 1864 C; 2470 G; 4045 T; 912 other;
     ctagtttgct ctttgattct cattgagtat taacttggtc ttgacttggt caaagtggaa        60
     gcggtcatag gcccgccaag cggcgcgagt tggagcatct ggatcaagag cgctgagtcc       120
     catgagaaga ctggaagtct ggtaaaattt ttccaattca atcaagaatc gattatccac       180
     tgtttcagcc ttggctagaa aaccaagaat agagtttaat tgctcctgaa agcggacgtc       240
     gtcagcgctt gcctgtttgc atgcttgata ggctttgttt aagtcagtaa tcaaagtctg       300
     agctcttttg atagggtctg tatctgtcat gagaattcct cctctaatct gggtgccagt       360
     cttgattcta gcaactgtgt tttgatactg tcagtctatc acttttatct cctttttcgc       420
     ctttaaatct ttaattgtca ttgaaatgtc ttgaattgcg ctgagtgaat tttatgataa       480
     aatagtggta agctcatcat gatattgtag aaaaataatt cttttaggag ctttcaaaga       540
     ctgtttagga ttgggtgtgc ttgtgttaga ttttttctgt tattcttttc ttaggaggag       600
     aatccaatga aacatatgat tattcagaca cagaaaacag tctataaagt aaacgtcgac       660
     gatgtctact atatccaaac acatccaact aaagcccata ctgtaaagat tgttacagaa       720
     gaggctagtt ttaatatggt tcaaaattta agtaatcttg agaaccaata tggggaaacc       780
     ttgatgagat gtcatcgaaa ttgtttggtc aatcttgata aagtaaaatc gattgatttt       840
     caagaaagaa tcctttttct tggagaagaa ggtcaatacg ctgtcaagta tgccagacgt       900
     cgctatagag aaattcgtca aaaatggttg aaagaaggag agtaagaaga tgagaatatt       960
     tgttttagaa gatgattttt cccaacagac tagaattgaa acgacgattg agaaactctt      1020
     gaaggaacat catatcactc tgagttcttt tgaagttttt ggtaagccag atcaattgct      1080
     ggcagaggtg catgagaagg gggcccatca gctattcttt ttggatattg agattcgaaa      1140
     tgaggagatg aagggtctgg aagtggctag aaagattcgg gatcgggatc cgtatgccct      1200
     gattgtcttt gtgacgactc actcggagtt tatgcccctg tcctttcgct accaagtgtc      1260
     tgctctggat tatattgata aggccctttc ggcagaggag tttgaatctc gtatcgagac      1320
     agccctcctc tatgccaatg gtcaagacag taaaagtcta gcggaagatt gcttttactt      1380
     taaatcaaaa tttgctcaat tccagtatcc ttttaaagag gtttactatc tcgaaacgtc      1440
     cacaagaccc catcgtgtta ttctctatac caagacagac aggctggaat ttacagcgag      1500
     tctagaggag gttctcaagc aggagcctcg tttcttgcag tgccatcgct cttttctcat      1560
     caatcctgcc aatgtggtgc atttagataa gaaagaaaaa ctgcttttct ttcccaatgg      1620
     tggaagttgt ctaatcgcgc gttataaggt cagggaagtg tctgaggcta ttaataactt      1680
     acactgagct aggagagttt atgaatgttg cttggatatt gttgtataca cttgttactc      1740
     acggattaaa aattgtcata ttctttaagg tagatggaat tagtctcact tttgagagga      1800
     tttttaaggc ctttcttttt aagatactgt tggccgttgt ttttggaatg cttggctata      1860
     tggtaggaaa tgtttaccta tcttatttta tggaaccctt gtacggcata ggcttatctt      1920
     tcttattgtt aagagaactt cctaaaaaac tccttctctt ttatggtctc tttccaatga      1980
     tattagtgaa tctcttttat agaggtgttt cctattttgt gcttccattt ttgggacaag      2040
     ggcaagtata tgatgactac tcatttattt ggttatgtat aataattttc aatttcttca      2100
     tttctctagc ttttttgaaa tggttggact atgatttcac tagcttgaga aaggggattc      2160
     tcgataaaga ttttcaaaag tccctgactc agattaactg gataatgggg gcttactatt      2220
     tggtgataca aaatctgtct tactttgaat atgaacaggg gattcaatca acgactgttc      2280
     gccatctcat cctagtcttt tacctgctct tttttatggg gattatcaag aaattggata      2340
     cctatttgaa ggacaaactc catgagagac tgaaccaaga gcaggacttg cgctacagag      2400
     agatggagcg gtatagtcgg catatagagg agctttataa ggaagtacgg agttttcgcc      2460
     atgactacac caacctcttg actagcttac gtctgggcat tgaagaggag gatatggagc      2520
     agataaaaga gatctacgac tcggtcttaa aggattctag tgaaaaattg caggacaata      2580
     aatatgacct tggccgattg gtgaatgttc gggatcgtgc cctcaaaagt ctcctagctg      2640
     gaaaatttat aaaagctaga gataagaaca ttgtctttaa tgtcgaagtt ccagaggaga      2700
     ttcaggtaga gggggtgagt ctacttgatt ttctaaccgt tgtgtctatc ctttgtgaca      2760
     acgctattga agctagtgta gaagcctgtc aacctcatgt ttcaattgcc ttttttaaaa      2820
     atggagcaca ggagaccttt atcattgaaa attccatcaa agaagaggga atcgatattt      2880
     ctgaaatctt ctcctttgga gcaagttcta aaggggagga gagaggagtt ggtctctata      2940
     ccgttatgaa aattgtggaa agtcatccca ataccagtct caataccacc tgccaagatc      3000
     acgtttttcg tcaggtactt actgtaatac atatagaatg aagaaaaaat aagaccgaga      3060
     gtgcgttctc ttggtcttgt ttttttatag ttgtattggc tgataaaatc cttttgtatt      3120
     tttttgttca attatattaa atctatataa gaaatcttcc caccatcctc cacctataat      3180
     ttggttgagt tcggtagttg ttagttcttg aaatgaagtt aggttttgtt tcttatccat      3240
     gttatgattc tcctttttga taagataata aatagttata gagtgttatc tgaaaattaa      3300
     tcagaatggg ttaaaatttt atctttgaaa taatcaaaat atgttttctt tgtagttaca      3360
     ctagtgacgc gaccttgtaa gccatattgg atgagtttac tatcctcgtt agatagtttt      3420
     gcaagagcgg ttaatttaaa gagattgcct tgctctgttc tggtaggagt ttgatcaata      3480
     ctctgaagtt ggccgatgat ggtggtgccg tgatttccaa tcttctccag ttttaatctt      3540
     acagtttgtc ctttatctag taaggggaga tagtcagatg atacgtagta agtgattagt      3600
     acttctcttg tatctgtgat gacagggaat atttgagcaa tttctgtacc agttggaatt      3660
     ctatttttac cttcaaattc gctgttcaga tgaacgatac ctttacttgg agcggttaag      3720
     gtattatttt ctaagcgctg tgtcgcttga tctagttgta cttttaattc tgttaattga      3780
     ttctccacgg ttagttgttg ctgtgaggct gtttgtaaaa actgagtgcg gagtacttca      3840
     attttggttg ctaaactatt atcataagtt gctacacttc cgataccagc ttgctgaatt      3900
     ttgaggcttg cgatagatga ttccagacct gcaatacttt gattaatttg agataaaaat      3960
     ggctcctctg ccgttccttg tgtttgtcct tgagaggcta taagataacg atttaaaatt      4020
     gactggtgcg gattgccagt tggtaagcgt gctctgttat ttatgatagc atctctcaac      4080
     tcttgatatt ctccaatttg ttgttgaact tttgtaattt cttgttcgat ggctgatgaa      4140
     ctgctattgg taagattagc ttgatttgaa acttcagtgt tagtctttga gatacccagt      4200
     tcaatatcat gggattgttt agtaaaattc ataaaggtat tatggtagcc aaactcatcc      4260
     tcgctagaaa aaagatcagt cgctttttct aagctttgtt tcaagattcc aagtccttct      4320
     ttttgcttct caagtctttg taattgagtt gctaaggcag ttttctgact ttcttccatt      4380
     gtttcagagt atttgatgag taagtcacct ttctcaacta cttgatttgc cactaaatga      4440
     ttagcaagga taggattatc actggtcgac tgaatagatg caatgacact tgtaggggcg      4500
     atttctcctt gggaagtaac agtaatttct tttgtggcaa caagggagaa aatcaagatg      4560
     aaagtaaata gtaatgaaag aggtataatg aacactgtcg catagttatg gtaacgtctc      4620
     tgataaaact cgacacttct aaaaagatta ggattcatga cattctcctt atttattgaa      4680
     tagatgatgg tagaagcctt gcgcctgcat taactcttgg tgactaccaa cttcaatgat      4740
     tttcccctgg tcaagaacaa tgacacggtt agttcgttcg gctatactga gacgatgggc      4800
     tacaaagaga atggttttat cagttaggga tataagatta tctataacct ttttctcagt      4860
     caagacatca agaccgctag tagcttcatc tagtattaaa acaggagctt tagttaaaag      4920
     agcacgagcg agagcgattc gttgcttttg tcctcctgat agaccagctc catcagagag      4980
     ctgagtttga tagcccatag gcattctttc aatgtcttga cggatttcag ctaattcaca      5040
     agctcttaga atatcttctt ggctaatcat atgattaccg cccaaggtta aattttccaa      5100
     gatagagcca ttaaagatat aggcttgttg gggtaggtaa ttaatatgac ggcgcaagac      5160
     ttttttatca atgtttttaa tatcctgata attgatggaa atatgccctt tgtagggttc      5220
     aaagaaattg acaatcattt tggctaaagt tgttttacca gaaccactaa ctccaactag      5280
     gctaacctta tctccttgtt taatcgtgag attaatatct gttaaggtat ctcgtccaaa      5340
     accatactta taagaaaggt catcaaattc aatatcgccc atcaaaaaat gtgaatgaac      5400
     agggttttct tgaacttgaa attcagattc gactagatag acttcgttca aacggttatt      5460
     agcgaccttc gcagattgga gtttggtttg gaggttgata atattttcca taggagttgt      5520
     aaagtaagaa aaaagtgtgt taaaggtaat cagctgaccg atagaaattt tactcgacat      5580
     gactaattga gcgccaaacc ataggataag gatattcaga actaattttg ttccctgctt      5640
     taaacttgtt tgtaaaatag aatatttact gagcttaaag gatttttcca aataatctac      5700
     aaattcgctg tctatatttt gatagcgatt ttcttcactc gtgagcgact ttatagtttc      5760
     aatcccgttg atatcttcga taatggcaga gctaaccata gaattacttt gcatgacatc      5820
     atggttcatt ttttcgaaag gcttcataaa agaaaagatg atgaacatgt atataggaat      5880
     agaaataaga gaaagaagga agagattagg gttttgtgcc agtaagacgc cccctacaag      5940
     aatcagaata gaaacatcca ggaaaagaga aagaatggta gaagccaagg catctataat      6000
     agagttagca tctgtgaacc gtgaaatgat ttctcctgta cgacgtgtcg caaagaaaga      6060
     catgggaagt tcaaaaatat ggcgaatata ggataaaatc acatcaatgc ttaatctctg      6120
     gctcagaacg gttaggagat aatctctgga gaagctcatg acttgttgga ggatataggt      6180
     gataaccaga ccaactgaga tgattcctaa agttgatttc atctgatttg ggatgtattc      6240
     atctaagatt ccttggagat aataagaacc acctatattg ataatagtga ccaataagct      6300
     tgagagaaca atgtaagcaa tgagagattt ttgtttgaaa atcagaggaa ggaagcttag      6360
     tagaccattc tttttatctt tatggggttg atagctgggt ttgggagcta gaaaaatagc      6420
     tactccagtc cattcagaga aaaagcgttc ttttgacatt ttagtgattt ttacagaagg      6480
     gtcaggatca ccaataacca gatagtcttt ctttgtttga tagacaacat agtaatgttg      6540
     gagttttcct tctttgttaa cgtgaacgat aaatggatag gggacatcac tcatgtcaaa      6600
     gagagtttta tctgcttgaa caggccttgt ttcaaagccc atttcatcag cggcttttac      6660
     aatgccaaga gcagtcgtcc cttctttatt ggtctttgca agttctctca agtgagctag      6720
     agaaaaatct gaaccataga atttagcaat cgaggctaag gcagcgacac cacagtctct      6780
     cgcatctatt tgaggaacaa atgtacgttt ataagaagtc attggcaatt cctttcatat      6840
     agtggatagg tatattatgc cataaaacta agttcatatt ttatgaaatc ttgaatagtc      6900
     attaaaactt cctgaatggt aaaaaagtga ttagaaatta ttttttttaa acatttagag      6960
     gtggcttgaa ataaaaaagc taattcaaga cgtttcgatg gcaattcaag atttggatga      7020
     aaaaaattaa aaaataatga tatactaaac ttgtcaaagt tgcaacaaga caaaaattaa      7080
     aaataaaaaa ggagtatttg tcatgaatac aaaaatgatg tcacaatttt ctgttatgga      7140
     taatgaagaa ctcgaaatag ttagtggagg aagaggcaat ttaggatctg caatcggtgg      7200
     ttgtattgga gcagtactat tagctgctgc gactggtccg ataactgggg gagcagcaac      7260
     acttatttgt gtaggttcag gaattatgtc ctctttgtaa gattatgatt cttaaatata      7320
     gtattattat cgctattaat ttactgtctt atttacttac ttacaaaata tcaaagttat      7380
     ctaagaatga tgagaataag atagttagca aaattttaat tatattatca atcgtttatg      7440
     taatcgttga tgctttactt agttgatgga ttggtaggaa taaaaaactt aactataaac      7500
     tattatttac taatattttt tgctttctgc aagttaataa atagtatagt aaaacttttt      7560
     attgcaagga gaataacgaa attaagatat tttagatact caagattatt gaaatcttag      7620
     actaaaaaat aggtactgct acctttaaga agatagtaga cgtatatact tttttaagaa      7680
     aatcaaaaag atactataaa aaatctattt gtttattgaa tttaagactt tggtaacaaa      7740
     ttgaaaataa aaaggaggta ttcatcatga atacaaaaat gttgtcacag ttagaggtta      7800
     tggatactga aatgcttgcg aaagttgaag gggggtatag ctccactgat tgtcaaaatg      7860
     cactgattac aggagtcact acgggaatta taactggtgg aactggagca ggtttggcca      7920
     ctttaggagt agctggactt gctggtgcat ttgttggagc acacattggt gcaattgggg      7980
     gtggattaac atgcttagga ggtatggttg gtgataaatt gggactaagt tggtaagact      8040
     tatagtaaaa ttatgaggat tctattctga tttattttag ttttttaaaa aaggagtatt      8100
     tgtcatggat acaaaaatga tgtcacaatt ttctgttatg gatactgaaa tgcttgcttg      8160
     cgttgaaggt ggcggatgca attggggaga ttttgccaaa gcaggtgttg gaggagcagc      8220
     agcaagaggt cttcaactag gcattaaaac aggaacatgg caaggtgcag caactggtgc      8280
     tgcgggtgga gctatacttg gaggtgtagc ctatgcagca acatgttggt ggtaattatg      8340
     gattttaaaa gttttattat tggtttagta gttggtatat ttggtcctta tatgtataat      8400
     ttaattagaa aaatattttc aaaatttccc aaaaaggata cagatagtac cccctaaaaa      8460
     ataaatttct cccctgtatt tgctagctta atttacaggg gagtttcttt aattttgttt      8520
     cgcctgtcaa aatgatatgt gatagtagga tgaaaagtct acaaacaagt tggtatcaat      8580
     acaatataaa gaggaaagta tgtttttcat gcttgctttt ttaattttta caattcaaga      8640
     ggttttgatg accatttatg atttgagtga tccaaggtca aaataagtgc tatactagca      8700
     gtgtaaatgt tcttgatcaa ctaagataaa tcacacattt aggaggaaat tttatgaaga      8760
     aaaaaatact tatcattttc atcttgtatc taatcatgtc catctttctt tatccgctta      8820
     gggaaagtat ttggtatcag ctattttata ccatagccta tgtgattgca gttatgatct      8880
     attttgcttt aactaaaaag aaaggagcaa agaaatgaaa acttttcttg ctaaaaaacg      8940
     gaacatcttc ctttcgtttg ggggttgaag tattataaaa agtagaagtt aatgaagtat      9000
     aaaagggtaa gtgtttttgc aatacttacc cttttataat agattccctg cgaaacaaaa      9060
     tatggnnnnn nnnnnnnnnn nnnnnnnnnn nnnnnnnnnn nnnnnnnnnn nnnnnnnnnn      9120
     nnnnnnnnnn nnnnnnnnnn nnnnnnnnnn nnnnnnnnnn nnnnnnnnnn nnnnnnnnnn      9180
     nnnnnnnnnn nnnnnnnnnn nnnnnnnnnn nnnnnnnnnn nnnnnnnnnn nnnnnnnnnn      9240
     nnnnnnnnnn nnnnnnnnnn nnnnnnnnnn nnnnnnnnnn nnnnnnnnnn nnnnnnnnnn      9300
     nnnnnnnnnn nnnnnnnnnn nnnnnnnnnn nnnnnnnnnn nnnnnnnnnn nnnnnnnnnn      9360
     nnnnnnnnnn nnnnnnnnnn nnnnnnnnnn nnnnnnnnnn nnnnnnnnnn nnnnnnnnnn      9420
     nnnnnnnnnn nnnnnnnnnn nnnnnnnnnn nnnnnnnnnn nnnnnnnnnn nnnnnnnnnn      9480
     nnnnnnnnnn nnnnnnnnnn nnnnnnnnnn nnnnnnnnnn nnnnnnnnnn nnnnnnnnnn      9540
     nnnnnnnnnn nnnnnnnnnn nnnnnnnnnn nnnnnnnnnn nnnnnnnnnn nnnnnnnnnn      9600
     nnnnnnnnnn nnnnnnnnnn nnnnnnnnnn nnnnnnnnnn nnnnnnnnnn nnnnnnnnnn      9660
     nnnnnnnnnn nnnnnnnnnn nnnnnnnnnn nnnnnnnnnn nnnnnnnnnn nnnnnnnnnn      9720
     nnnnnnnnnn nnnnnnnnnn nnnnnnnnnn nnnnnnnnnn nnnnnnnnnn nnnnnnnnnn      9780
     nnnnnnnnnn nnnnnnnnnn nnnnnnnnnn nnnnnnnnnn nnnnnnnnnn nnnnnnnnnn      9840
     nnnnnnnnnn nnnnnnnnnn nnnnnnnnnn nnnnnnnnnn nnnnnnnnnn nnnnnnnnnn      9900
     nnnnnnnnnn nnnnnnnnnn nnnnnnnnnn nnnnnnnnnn nnnnnnnnnn nnnnnnnnnn      9960
     nnnnnnnnnn nnnnnnnagg attctagttt tgcaggaagt ctaatgtaat ttttgcaatt     10020
     caagacgttt cgatgactat tcaagatctg gatgaaaaat tttaaaaaac gatgatatac     10080
     taaacttgtc aaagttacaa caagacaaaa attaaaaata aaaaagagta tttgtcatgg     10140
     atacaaaaat tatggaacaa tttcatgaaa tggatataac tatgttatct agtattgaag     10200
     gaggcaagaa taattggcaa actaatgtct tagaaggtgg tggtgctgct tttggtggct     10260
     gggggctagg aacagttatt tgtgctgcga gtggtgttgg agcaccattt atgggagcat     10320
     gtggatacat aggagctaaa tttggtgtgg atctttgggc aggagtaaca ggggcaacgg     10380
     gtggatttta acaaaaggag acttgtatga atacttattg taatataaat gaaacaatgc     10440
     tgagtgaggt ttatggaggt aattccggag gagcagctgt agttgctgct ttaggttgtg     10500
     cagcgggtgg agtgaaatat gggaaaattc taggaccatg gggcgctgca ataggaggaa     10560
     ttggaggagc agtggtttgt ggatatttag cctataccgc tacatcataa aaatgaaagc     10620
     taaattttat gaaggctata ttctttatta ttctcttcgc ttttcaaacc tatcttattt     10680
     atctatccat aagtatctct gataaaaaac aaaagactat tgaattaaca tcattgaatt     10740
     gttttgtcat attatttcta atctatgata aattaatttt tctctttatt gcctatgttt     10800
     ttttgataat ttttatatta aacttgttcc gtaactgaaa agtgacatac tatatgaata     10860
     caaaaatgat gtcacaattt tctgttatgg ataatgaaat gcttgttcgt acagaggatg     10920
     gggatgtctc tgatatttat agagggtacg ctaatcagag aagtccattc gcttcttacc     10980
     cttctatatt aaaaaattca ggtccttttc cagtaagtgg gtactgcctg cgtggttatc     11040
     atgaccgtgg ttatatagga gcaggttttc atttatgtgg aatataggct gaaatacaag     11100
     aaatgaggga ggatttctat gaaaaagtat caacttctat tcaaaataag tgcagtcttc     11160
     tcttacttat ttttcgtatt tggtctttct cagctgacgc ttatcgtcca aaattattgg     11220
     caattttctt cccagattgg caatttcgtc tggattcaaa atatcttgag tttactattt     11280
     agcggagtca tgatttggat tctggttaag acaggccatg gctatctctt tcgcattcca     11340
     agaaaaaaat ggctttggta ttctattttg acagtattag tggtagtgct ccatatctct     11400
     tttaacgttc agacagctaa acatgttcag tcaactgctg agggttggaa cgtattgatt     11460
     ggttatagtg ggaccaactt tgctgagcta ggtatctatg taaccctgtt tttcctgact     11520
     ccactaatgg aagagttgat ttatagggga ttacttcaac acgccttctt taagcattcg     11580
     cgatttggcc ttgatttgct tcttccttcc attttgtttg ctcttcctca ttttttgagt     11640
     ctgcctagtc tgttagatat cttcgtcttt gcaacatttg gaatcatctt tgccggtttg     11700
     acccgctata ccaagagtat ttatccatcc tatgcggtgc atgtgatcaa taatattgta     11760
     gcgaccttcc cgtttttgct cacttttcta catagggtct tggggtaaaa aaacaaaagg     11820
     cttgcttttc agccatagag gaggtcatca tgtataaaca cttatttttc ctagattcca     11880
     aaactttaga tcggttgaca ccctatattc tagtcttggc ttctgacacc attgctttta     11940
     atgtttttgt gctaaccttt gtatctgcgg tggtttttaa tttcctaaat tccatgctag     12000
     ctttaatggc tatattcata ggggctggct atgtggtcgg attttggtta ctaatactca     12060
     atgaaaatca aagagcaaac taggaaacta gccgcaggct gtacttgagt acggcaaggc     12120
     gacgttgacg tggtttgaat ttgattttcg aagagtataa aatggtttgt tttggaaagg     12180
     ctagaactaa agaatgacgt gtaggaagtc tgtttgttga ggaggataat tttatggagt     12240
     tttttgataa atttcatgcc ttgtgttttg gatttttagt actaataatt gtcattacag     12300
     ttccttatac gattaaccat ggggattttt ttcaaaatga atctgcattg attattgtaa     12360
     gtcttcttgt aacctcgctg agtgttgctt atgctagaaa gtttgaaatg atttcttttg     12420
     ggatgttaag caagaaacaa cttttgcttt tcattgcaat ctttcttcta agtgtacttg     12480
     agacgctggt ttatattcat ttcttcgctg tttcttctgg ctcaggggtc caacacttgg     12540
     cggaagtcag cagaggaatt tccctgtctt tgattttgac tacctcagtt tttggcccca     12600
     tccaggagga actcattttc agaggacttc ttcaaggtgc ggtttttgac aattcttggt     12660
     tagggcttgt gctaacttcc tctctctttt ctttcatgca tggaccttct aatgtccctt     12720
     cgtttatttt ttatctactt gggggcttgt tgctgggcct tgcttataaa aagagccaaa     12780
     acctatgggt ttctactcta gtccacatgt tttacaacag ttggccactc ctatattatt     12840
     tataa                                                                 12845
//
