# Supplementary material for: Genomic analyses of pneumococci reveal a wide diversity of bacteriocins – including pneumocyclicin, a novel circular bacteriocin
Source: BMC Genomics. 2015 Jul 28;16(1):554. doi: 10.1186/s12864-015-1729-4 (PMC4517551; doi:10.1186/s12864-015-1729-4)
Supplement: Additional file 9: — Sequence and annotation files for blp cassette prototypes. [file 12864_2015_1729_MOESM9_ESM.zip › blp_prototype28_GA47502.fasta]

>blp_cassette_prototype28_GA47502
ctagtttgctctttgattttcattgagtattaacttggtcttgacttggtcaaagtggaa
gcggtcataggcccgccaagcggcgcgagttggagcatctggatcaagagcgctgagtcc
catgagaagactggaagtctggtaaaatttttctagttcaatcaagaatcgattatccac
tgtttcagtcttggctagaaaaccaagaatagagtttaattgctcctgaaagcggacgtc
gtcagcgcttgcctgtttgcatgcttggtaggctttgtttaagtcagtaatcaaagtatg
agctcttttgatggggtctgtatctgtcatgggaatgcctcctttaatctgggtgccagt
cttacttctggcaactgtgttttgatactgttagtttatcacttttaattctttttttta
ttcaaatctttaattgtcattgaaatgtcttgaattgcgctgagtgaattttatgataaa
atagttgtaagctcatcatgatgttgtagaaaataatccttttaggagttttcaaagact
gtttaggattgggtgtgcttgggctagatcttttctgttattcttttcttaggaggagaa
tccaatgaaatatatgattattcagacgcagaaaacagtctataaagtaaacatcgacga
tatctactatatccaaacacatccaactaaagcccataccgtacagattgttacagaaga
agctagttttaatatgcttcaaaatttaagtaatcttgagaaccaatgtggggaaacctt
gatgagatgtcatcgaaattgtttggttaatcttgataaattaaaatcgattgattttca
agaaagaatcctttttctcggagaagaaggtcaatacgctgtcaagtatgccagacgtcg
ctatagagaaattcgtcaaaaatggttgaaagagggagagtaagaagatgagaatatttg
ttttagaggatgatttttcccaacagactagaattgaaacgacgattgagaaacttttga
aagcacatcatatcattcctagctcttttgaggtatttggcaagccggaccaactgctgg
ctgaagtgcatgagaagggggcccatcagctattctttttggatattgagattcgaaatg
aagagatgaagggactggaagtggctagaaagattcgggatcgggatccttatgccctga
ttgtctttgtgacgactcactcggagtttatgcccctgtcttttcgctaccaagtgtctg
ctttggactacattgataaggccttgtcagcagaggagtttgaatctcggatcgagacag
ccctcctctatgccaatagtcaagatagtaaaagtctggcggaagattgcttttacttta
aatcaaaatttgcccaatttcagtatccttttaaagaggtttactatctcgaaacgtcgc
ccagagcccatcgtgttattctctataccaagacagacaggctggaatttacagcgagtt
tagaggaggttttcaagcaggagccccgcctcttgcagtgccaccgctcttttctcatca
atcctgcaaatgtggtgcatttggataagaaagaaaaactgcttttctttcccaatggtg
gaagttgtctaatcgcccgttataaggtcagggaagtgtctgaggccatcaataaattac
actgagctaggagaatttatgaacattgcttggatattgttgtatacacttgttactaat
ggactagaaattgtcatcttctttaaggtggatggaattgatcttactttcgagaggatt
tttaaggcctttcttttgaagatactgttggcctttgtttttgtgatgattagctatata
gtaggaaatgtttacctatcttattttatggaacccttgtacggcataggcttatctttc
ttattattgagagggcttcctaaaaaactccttttcttttatggtctctttccaatgata
ttggtgaatctcttttatagaggagtctcctattttgtgcttccatttttgggacaaggg
caagtatatgatggctactcatttactgggttatgtataataattttcaatttcttcatt
tctctagcttttttgaaatggttggactacgattttactagcttgagaaaggagattctc
gataaagcctttcaaaagtccctgactcagattaactggataatgggtggctactatcta
gtcatggaaagtctgtctttttttgaatatgaacaaagtattcaatcaaagactgttcgc
catctcatcctagtcttttacctactcttttttatgggggttatcaagaaattggatacc
tatttgaaggaaaaactctatgagagattggaacaagagcaggccctgcgctatagagat
atggaacgctatagtcggcatatagaggagctttacaaggaagtacggagctttcgtcat
gattataccaacctcttgactagcttacgtctgggcattgaagaggaggatatggagcag
ataaaagaggtctatggctccgtcttaaaggattccagtcagaaattgcagaacaataaa
tatgacctgggcagattggtaaatattcgtgataaagccctcaaaagtcttctagcaggg
aaatttttaaaagccagagataagaacattgtctttaatgtcgaagttcctgaggagatt
caggtcgaggggatgagtctacttgattttctaaccattgtgtctatcctttgtgacaat
gctattgaagccagtgtggaagctagtcaacctcatgtttcaatcgcctttttaaaaaat
ggagcacaggagacctttatcatcgaaaactccatcaaagaagagggcatcgatatttct
gaaatcttctcctttggagccagttctaaaggggaggagagaggagttggtctctatacc
gtcatgaagattgtggaaagccatcctaataccagtctaaataccacctgtcaaaatcaa
gtctttcgtcaggtacttactgtgatacatacagaatgatgaaaaataagaccgagagta
cttgtttctcggtcttatttttttatagttgtattggatgatgaagttcttatgtgatgt
aatgagcatatctattaatgttatataataaatcttcccacaatcctccacctgtaattt
ggttgagttcggtagttgttagttcttgaaatgaagttaggttttgtttcttatccatgt
tatgattctcctttttgataagataataaatagttatagagtgttatctgaaaattaatc
agaatgggttaaaattttatctttgaaataatcaaaatatgttttctttgtagttacact
agtgacgcgaccttgtaagccatattggatgagtttactatcctcgttagatagttttgc
aagagcggttaatttaaagagatttccttgctctgttctggtaggagtttgatcaattgt
ctgaagttggccgatgatggtggtgccgtgatttccaatcttctccagttttaatcttac
agtttgtcctttatctagtagaggtagatagtcagaagatacgtagtaagtgattagtac
ttctcttgtatctgtgatgacagggaatatttgagcaatttctgtaccagttggaattct
atttttaccttcaaattcgctgttcagatgaacgatacctttacttggagcggttaaggt
attgtttcctaagcgctgcgttgcttgatctagttgtacttttaattctgttaattgatt
ctccacggttagttgttgctgagaagctgtttgtaaaaattgagtgcggagtacttcaat
tttggttgctaaactattatcataagttgctacacttccgataccagcttgctgaatttt
gaggcttgcgatagatgattccagacctgcaatactttgattaatttgagataaaaatgg
ctcctctgccgttccttgtgtttgtccttgtgaggctacaagataacgattcaaaattga
ctggtgtggattgctagttggtaagcgtgctctgttatttatgatagcatctctcagctc
ttgatattctccaatttgttgttgaacttttgtaatttcttgttcaatagctgatgaact
gctattggcaagattggcttgatttgaaacttcagtgttagtctttgtgatacccagttc
aatatcatgggattgtttagtaaaattcataaaggtattatggtagccaaattcatcctc
gccagaaaaaagatcagtcgctttttctaaactttgtttcaaaattccaagtccttcttt
ttgcttctcaagtctttgtaattgagttgctaaggcagttttctgactctcatccattgt
ttcagagtatttgatgagtaagtcacctttttcaactacttgatttgccactaaatgatt
agcaaggataggattatcactggttgactgaatagatgcaatgacacttgtaggggcgat
ttctccttgggaagtaacagtaatttcttttgtggcaacaagggagaaaatcaagatgaa
agtaaatagtaatgaaagaggtataattaacactgtcgcatagttatggtaacgtctctg
ataaaactcgacgcttctaaaaagattaggattcatgacattctccttatttattgaata
gatgatggtagaaaccttgcgcctgcattaactcttggtgactaccaacttcaatgattt
tcccctggtcaagaacaatgacacggttggttcgttcggctatactgagacgatgggcta
caaagagaatggttttatcagttagagacataagattatctataacctttttctcagtca
agacatcaagaccgctagtagcttcatctagtattaaaacaggagatttagttaaaagag
cacgagcgagagcgattcgttgcttctgtcctcctgatagaccagctccatcagagagct
gagtttgatagcccataggcattctttcaatgtcttgacggatttcagctacttcacaag
cttttagaatatcttcttgactaatcatatgattaccgcccaaggttaagttttccaaaa
tagagccattaaagatataggcttgttggggtaggtaattaatatgacggcgcaagactt
ttttatcaatgtttttaatatcctgatgattgatggaaatatgccctttgtagggttcaa
agaaattgacaatcattttggctaaagttgttttaccagaaccactaactccaactaggc
taaccttatctccttgtttaatcgtgagattaatatctgttaaggtatctcatccaaaac
catacttataagaaaggtcatcaaattcaatatcgcccatcaaaaaatgtgaatgaacag
ggttttcttgaacttgaaattcagattcgactagatagacttcgttcaaacggttattag
cgaccttcgcagattggagtttggtttggaggttgataatattttccataggagttgtaa
agtaagaaaaaagtgtgttaaaggtaatcagctgaccgatagaaattttacttgacatga
ctaattgagcgccaaaccataggataaggatattcagaactaattttgttccctgcttta
aactcgtttgtaaaatagaatatttactgagcttaaaggatttttccaaataatctacaa
attcgctgtctatattttgatagcgattttcttcactcgtgagcgactttatagtttcaa
tcccgttgatatcttcgataatggcagagctaaccatagaattactttgcatgacatcat
ggttcattttttcgaaaggtttcataaaagaaaagatgatgaacatgtatataggaatgg
aaataagagaaagaaggaagagattagggttttgtgctagtaagacgcctcctacaagaa
tcagaatagaaacatccagaaaaagagaaagaatggtagaagccaaggcatctataatag
agttagcatctgtgaatcgtgaaatgatttctcctgtacgacgtgtcgcaaagaaagaca
tgggaagttcaaaaatatggcgaatataggataaaatcacatcaatacttaatctctgac
tcagaacggttaggagataatctctggagaagctcatgacttgttggaggatataggtga
taaccagaccaactgagatgattcctaaagttgatttcatctgatttggaatgtattcat
ccaagcttccttggagatagtaagaaccacctatattgataatagtgaccaataagcttg
agagaacaatgtaagcaatgagagatttttgtttgaaaatcagaggaaggaagcttgctt
agtagaccattctttttatctttatggggttgatagctgggtttggtagctagaaaaata
gctactccagtccattcatagaaaaagcgttcttttgacattttagtgatttttacagaa
gggtcaggatcaccaataatcagatagtctttctttgtttgatagacaacatagtaatgt
tggagttttccttctttgttaacgtgaacgataaatggataggggacatcactcatgtca
aagagcgttttatctgcttgaacaggtcttgtttcaaagcccatttcatcagcggctttt
acaatgccaagagcagtcgtcccttctttattggtctttgcaagttctctcaagtgagct
agagaaaaatctgaaccatagaatttagcaatcgaggctaaggcagcgacaccacagtct
ctcgcatctatttgaggaacaaatgtacgtttataagaagtcattggcaattcctttcat
acagtggataggtctattatgccataaaactaagttcatattttatgaaatcttgaatag
tcattaaaacttcctgaatggtaaaaaagtgattagaaattatttttttaaacatttaga
ggtggcttgaaataaaaaagctaattcaagacgtttcgatggcaattcaagatttggatg
aaaaaaattaaaaataatgatatactaaacttgtcaaagttgcaacaagacaaaaattaa
aataaaaaaggagtatttgtcatgaatacaaaaatgatgtcacaattttctgttatggat
aatgaaatgcttgataggatagagggaggaatatttggagttgacgatgctttgttttgg
gcagggttaggctatgttgcaggtagcattgttgatacagcaattgatgattttacgaat
caatgccggaaaaatcctcatcagtggttctgtgttcgtgtatagatatagtagtgttgt
attgtataagaatttatataacttaatgacctatgcagtgatagaaactattcttttgca
aacgagtcgcttattctgttataagtttacgtgctcctagtcacagttcttgtgcttgat
agaaagaatgacacctataaaaatgcgagatattggctatatcactcacttattcacctc
cccgtgatttgtagtagtgataggttttctcactattattataaacattataaaataaag
agtacaacactttttcattctgtgttgtgccttgagtaaaacgaaaggaatgaattataa
caatggaaaaaattgattatattactttgaatgaagtagaattagagacgattagtggtg
gagatgactgttttattggagatatcggatgtatcggctgggggcttttgaagagtatcg
gagggatgataaaacctgctccatatgttcctccagtatgcattccaaaaagttcgtgga
atcctgcacctccagttccatgttaaaaagttattgtaaacttatataaaaaatgaataa
tcgacttgttcgctattttgttgaatcttcgcaactataatatacatgtgttgttcagga
ttattttagcttattgcaagagtcgaaaactagaaactaatggctggttggaacgttaaa
aattcactttctaaccagctaatactgcttcaaataatttctgaacaagtctaataaata
aaacgaataagatagattattaacacagtcttgttcgttttttctcatatattatttaat
taataatattataaaattggaaagcagtagggatgggaagtactaccacagatttattat
taattttatcagtattgtttgaaatccaaaaaaagtatgttaagctatatttatttggtt
ctttagtttgattgttgttgagtataactatttttgtatagatgaaaatcttgttattgt
tcaagatgttttgatgaccattcatgatttgagtaatccaaggtcaaaatgagtgctata
ctagcagtgtaaagattcttgttcaactaagataaatcacacatttaggaggaaatttta
tgaagaaaaaaatacttatcattttcatcttgtatctaatcatgtccatctttctttatc
cgcttagggaaagtatttggtatcagctattttataccatagcctatgtgattgcagtta
tgatctattttgctttaactaaaaagaaaggagcaaagaaatgaaaacttttcttgctaa
aaaacggaacatcttcctttcatttggggattgaagtattataaaaagtagagcttaata
aagtataaaggggtaagtgtttttgaaatacttacccttttataatagattccctgcgaa
acaaaatatggnnnnnnnnnnnnnnnnnnnnnnnnnnnnnnnnnnnnnnnnnnnnnnnnn
nnnnnnnnnnnnnnnnnnnnnnnnnnnnnnnnnnnnnnnnnnnnnnnnnnnnnnnnnnnn
nnnnnnnnnnnnnnnnnnnnnnnnnnnnnnnnnnnnnnnnnnnnnnnnnnnnnnnnnnnn
nnnnnnnnnnnnnnnnnnnnnnnnnnnnnnnnnnnnnnnnnnnnnnnnnnnnnnnnnnnn
nnnnnnnnnnnnnnnnnnnnnnnnnnnnnnnnnnnnnnnnnnnnnnnnnnnnnnnnnnnn
nnnnnnnnnnnnnnnnnnnnnnnnnnnnnnnnnnnnnnnnnnnnnnnnnnnnnnnnnnnn
nnnnnnnnnnnnnnnnnnnnnnnnnnnnnnnnnnnnnnnnnnnnnnnnnnnnnnnnnnnn
nnnnnnnnnnnnnnnnnnnnnnnnnnnnnnnnnnnnnnnnnnnnnnnnnnnnnnnnnnnn
nnnnnnnnnnnnnnnnnnnnnnnnnnnnnnnnnnnnnnnnnnnnnnnnnnnnnnnnnnnn
nnnnnnnnnnnnnnnnnnnnnnnnnnnnnnnnnnnnnnnnnnnnnnnnnnnnnnnnnnnn
nnnnnnnnnnnnnnnnnnnnnnnnnnnnnnnnnnnnnnnnnnnnnnnnnnnnnnnnnnnn
nnnnnnnnnnnnnnnnnnnnnnnnnnnnnnnnnnnnnnnnnnnnnnnnnnnnnnnnnnnn
nnnnnnnnnnnnnnnnnnnnnnnnnnnnnnnnnnnnnnnnnnnnnnnnnnnnnnnnnnnn
nnnnnnnnnnnnnnnnnnnnnnnnnnnnnnnnnnnnnnnnnnnnnnnnnnnnnnnnnnnn
nnnnnnnnnnnnnnnnnnnnnnnnnnnnnnnnnnnnnnnnnnnnnnnnnnnnnnnnnnnn
nnnnnnnnnnnnnnnnnnnnnnnaggattctagttttgcaggaaatctaatgtaattttt
gcaattcaagacgtttcgatgactattcaagatctggatgaaaaattttaaaaacgatga
tatactaaacttgtcaaagttacaacaagacaaaaattaaaataaaaagagtatttgtca
tggatacaaaaattatggaacaatttcatgaaatggatataactatgttatctagtattg
aaggaggcaagaataattggcaaactaatgtcttagaaggtggtggtgctgcttttggtg
gctgggggctagggactagggacagctatttgtgctgcgagtggtgttggagcaccattt
atgggagcatgtggatacataggagctaaatttggtgtggatctttgggcaggagtaaca
ggggcaacgggtggattttaataaaaggagacttgtatgaatacttattgtaatataaat
gaaacaatgctgagtgaggtttatggaggtaattccggaggagcagctgtagttgctgct
ttaggttgtgcagcgggtggagtgaaatatgggagacttctaggaccatggggcgctgca
ataggaggaattggaggagcagtggtttgtggatatttagcctataccgctacatcataa
aaatgaaagctaaattttatgaaggctatattctttattattctcttcgcttttcaaacc
tatcttatttatctatccataagtatctccgataaaaaacaaaagactattgaattaaca
tcattgaattgttttgtcatattatttctaatctatgataaattaatttttctctttatt
gcttatgtttttttgataatttttatattaaacttgttccgtaactgaaaagtgatatac
tatatggatacaaaaatgatgtcacaattttctgttatggataatgaaatgcttgcttgc
gttgaaggtggagatattgattggggaagaaaaattagttgtgcagcaggggttgcatat
ggcgcaattgatgggtgtgcaacaacggtttgacatttctattgggaccatttgctatag
gaataggtgtaactggtgctgcaggtggagctatacttggaggtgtagcctatgcagcaa
catgttggtggtaattatggattttaaaagttttattattggtttagtagttggtatatt
tggtccttatatggatgacttaattagaaaaatattttcaaaatcttccaaaaaggatac
ggatagtactctctaaaaaataaatttctcccctgtatttgctagcttaatttacagggg
agtttctttaatattgtttcgcctgtcaaaatgatatgtgatagcaggatgaaaagtcta
caaacaagttggtatcaatacaatataaagaggaaagtatgtttttcatgcttgcttttt
taatttttacaattcaagaggttttgatgaccatttatgatttgagtgatccaaggtcaa
aataagtgctatactagcagtgtaaatgttcttgctcaactaagataaatcgcacattta
ggaggaaaacttatgaagaaaaaatattgattattttcgttctgtatctgatcatgtcca
tctttctttatccgcttagggagagtatatggtataatctattttataccatagcctata
tgattgcggttatgatctattttctttaattaaaaagaaagaaaagaaatgaaagatttt
cttgattaaaaagaatcatattctttgtgagattgttcctgggtcagttgcctttgcttg
tttctacttatctatttctatttcgtcagttttccaatttcttttagtggttattaactt
ggcttctattttggtcactgtttacctcactagggaaatgcggataaaagagtttgaaga
cgatgatttggttagtcctagaactaatcaaatcatgttcatcggcttgacaggttttat
gtctattatttgtttgtatagagggatcacagcaggagaatcctaccaacaaataattgc
ctacattggtgctattctctgcttgattattatactttttctcatttggggcttgaagta
ttataaaaagtagagcttaataaagtataaaggggtaagtgtttttgaaatacttaccct
tttataatgaagtttttgcaattcaagatgtttcgatgaccatttaagatttagatgaat
ttgtaatcttaaataaggtaagataaagataacaaatgtaaaggagtattcttatgaaga
aacaaaagataaaatcgctattacttgtaccacttgtatttgcatctattactgcaggtc
ttgcatatgcagaagaacagcctattacttcatctacccaggcgaatgatagttctcttg
tggcgccagatttgccatcggctaaggaaaaggtggagcataagccttctgttgtaaccc
cagaagagtatgagaagaatgttacggactttaaaaagatagatattgaagctgttcgtc
aatcttttacaggggatcaattggaacatattatttattttggtagaaaaacttgctctc
attgtcgtcaattttctcctgaattgaaagaatttaataacttgattgaaaagaagttag
agtattatgatttggatggtaaggattttgatggggaagcgagagagtttctatttttaa
aaagtcggtattccaggaacaccaacaattttgtatttaagaaatggacatccgacatct
ggatgggttggtgacggagcaactgcacaacaggtgtatgattatatgtattcgagaaac
tcatctaagcaaacggagacagtgaaatcttctgaggaaacagtaactgaaagtgtccgt
gatgataaaacaggagaggtgaagaattcaaaggaaaattcgactaataacagtgataac
agagagccattgaaggataatattcctccttctaacgctataactgttcagtctgaagat
ttggtaatgatagataagaagaagcgaggggagtcatctcagacgatttctgaaaatact
gagaagttacaaactcctttatccaaggttgaggggaatgattctccctccaaaaccagt
catttgagtaaacaattactacctaatacaggagtggaagaaagttacaatctattacgt
ctagcggttgcactcttaattacttcaggtatgattaagtggagacaaagaattcataaa
taaaaatagatggtaaacaggtgaaatggtactatttgtttgtaataacatatggctaga
atttgcctatagacaagagtgagaaaataggtgtatttattttatatataaaagattata
attgtatatgaaatgaatggtaaaaggtaaagtatttctgaaatgctttctttttcgact
attttaacgcctcaagatgttttgatgacaattcaagatttgatgaaaaaaattaataaa
cgatgatatactaaacttgtcaaggttgcaacaggacaaaaattaaacataaaaaaggag
atattcgtcatggatacaaaaatgatgtcacaatttgcagttatggataatgaaatgctt
gctcgtatagagggtggggatgtatctgatatttatagagggtacgctaatcaggtaagt
ccattcggttcttaccctcctatattaaaaaattcaggtccttttccagtaagtggttac
tgcccgcgcggttatcatgaccgtggttatataggagcaggttttcatttatgtggaata
taggctgaaatacaagaaatgaggaagaatttctatgaaaaagtatcaacttctattcaa
aataagtgcagttttctcttacttatttttcgtatttggtctttctcagatgacgcttat
tattcaaaattattggcaattttcttcccagattggcaatttcgtctggattcaaaattt
cttgagtttgctatttagcggagtcatgatttggattctggttaagacaggtcatggtta
tctctttcacattccaagaaaaaaatggctttggtattcgattttgacagtattagtggt
agtgctccagatctcttttaacgttcagacagctaaacatgttcagtcaactgctgaagg
ttgggctgtattgatcggttatagtgggaccaactttgctgagctaggtatctatgtaac
cctgtttttcctgactccactaatggaagagttgatttataggggattacttcaacacgc
cttctttaagcattcgcgatttggccttgatttgcttcttccttccattttgtttgctct
tcctcatttttcaagcctacctagtttgttagatattttcgtctttgcaacatttggaat
catctttgccggtttgacccgctataccaagagtatttatccatcctatgcggtgcatgt
gatcaataatattgtagcgaccttcccgtttttgctcacttttctacatagggtcttggg
gtaaaaaaacaaaaggtgcttttcagccatagaggaggtcatcatgtataaacacttatt
tttcctagattccaaaactttagatcggttgacaccctatattctagtcttggcttctga
caccattgcttttaatgtttttgtgctaacctttgtatctgcggtggtttttaatttcct
aaattccatgctagctttaatggctatattcataggggctggctatgtggtcggattttg
gttactaatactcaatgaaaatcaaagagcaaactaggaaactagccgcaggctgtactt
gagtacggcaaggcgacgttgacgtggtttgaatttgattttcgaagagtataaaatggt
ttgttttggaaaggctagaactaaagaatgacgtgtaggaagtctgtttgttgaggagga
taattttatggagttttttgataaatttcatgccttgtgttttggatttttagtactaat
aattgtcattacagttccttatacgattaaccatggggatttttttcaaaatgaatctgc
attgattattgtaagtcttcttgtaacctcgctgagtgttgcttatgctagaaagtttga
aatgatttcttttgggatgttaagcaagaaacaacttttgcttttcattgcaatctttct
tctaagtgtacttgagacgctggtttatattcatttcttcgctgtttcttctggctcagg
ggtccaacacttggcggaagtcagcagaggaatttccctgtctttgattttgactacctc
agtttttggccccatccaggaggaactcattttcagaggacttcttcaaggtgcggtttt
tgacaattcttggttagggcttgtgctaacttcctctctcttttctttcatgcatggacc
ttctaatgtcccttcgtttattttttatctacttgggggcttgttgctgggccttgctta
taaaaagagccaaaacctatgggtttctactctagtccacatgttttacaacagttggcc
actcctatattatttataa
