# Supplementary material for: Genomic analyses of pneumococci reveal a wide diversity of bacteriocins – including pneumocyclicin, a novel circular bacteriocin
Source: BMC Genomics. 2015 Jul 28;16(1):554. doi: 10.1186/s12864-015-1729-4 (PMC4517551; doi:10.1186/s12864-015-1729-4)
Supplement: Additional file 9: — Sequence and annotation files for blp cassette prototypes. [file 12864_2015_1729_MOESM9_ESM.zip › blp_prototype28_GA47502_annotation.embl]

FT   source          1..15139
FT                   /organism="Streptococcus pneumoniae"
FT                   /mol_type="genomic DNA"
FT                   /strain="GA47502"
FT   CDS             complement(1..330)
FT                   /gene="blpT"
FT                   /inference="ab initio prediction:Prodigal:2.60"
FT                   /codon_start=1
FT                   /transl_table=11
FT                   /product="hypothetical protein"
FT                   /colour=10
FT   CDS             605..943
FT                   /gene="blpS"
FT                   /gene_synonym="spiR1"
FT                   /inference="ab initio prediction:Prodigal:2.60"
FT                   /codon_start=1
FT                   /transl_table=11
FT                   /product="LytTR DNA-binding domain protein"
FT                   /colour=9
FT   CDS             948..1685
FT                   /gene="blpR"
FT                   /gene_synonym="spiR2"
FT                   /inference="ab initio prediction:Prodigal:2.60"
FT                   /codon_start=1
FT                   /transl_table=11
FT                   /product="response regulator"
FT                   /colour=9
FT   CDS             1699..3039
FT                   /gene="blpH"
FT                   /gene_synonym="spiH"
FT                   /inference="ab initio prediction:Prodigal:2.60"
FT                   /codon_start=1
FT                   /transl_table=11
FT                   /product="histidine kinase"
FT                   /colour=9
FT   CDS             complement(3110..3238)
FT                   /gene="blpC"
FT                   /gene_synonym="spiP"
FT                   /inference="ab initio prediction:Prodigal:2.60"
FT                   /codon_start=1
FT                   /transl_table=11
FT                   /product="peptide pheromone"
FT                   /colour=9
FT   CDS             complement(3295..4656)
FT                   /gene="blpB"
FT                   /gene_synonym="spiD"
FT                   /inference="ab initio prediction:Prodigal:2.60"
FT                   /codon_start=1
FT                   /transl_table=11
FT                   /product="bacteriocin secretion accessory protein"
FT                   /colour=3
FT   CDS             complement(4667..5236)
FT                   /gene="blpA ORF3"
FT                   /gene_synonym="spiC"
FT                   /inference="ab initio prediction:Prodigal:2.60"
FT                   /codon_start=1
FT                   /transl_table=11
FT                   /product="ABC transporter; ATPase domain"
FT                   /colour=3
FT   CDS             complement(5330..6292)
FT                   /gene="blpA ORF2"
FT                   /gene_synonym="spiB"
FT                   /inference="ab initio prediction:Prodigal:2.60"
FT                   /codon_start=1
FT                   /transl_table=11
FT                   /product="ABC transporter; transmembrane region"
FT                   /colour=3
FT   CDS             complement(6237..6824)
FT                   /gene="blpA ORF1"
FT                   /gene_synonym="spiA"
FT                   /inference="ab initio prediction:Prodigal:2.60"
FT                   /codon_start=1
FT                   /transl_table=11
FT                   /product="ABC transporter; C39 protease domain"
FT                   /colour=3
FT   CDS             7102..7305
FT                   /gene="blpQ"
FT                   /gene_synonym="pncR"
FT                   /inference="ab initio prediction:Prodigal:2.60"
FT                   /codon_start=1
FT                   /transl_table=11
FT                   /product="class II bacteriocin precursor"
FT                   /colour=7
FT   CDS             7623..7826
FT                   /gene="pncT"
FT                   /inference="ab initio prediction:Prodigal:2.60"
FT                   /codon_start=1
FT                   /transl_table=11
FT                   /product="class II bacteriocin precursor"
FT                   /colour=7
FT   CDS             8400..8564
FT                   /gene="pncG"
FT                   /inference="ab initio prediction:Prodigal:2.60"
FT                   /codon_start=1
FT                   /transl_table=11
FT                   /product="membrane protein with putative function in
FT                   immunity"
FT                   /colour=4
FT   mobile_element  8687..9648
FT                   /gene="ISSpn7"
FT                   /inference="identification by IS Finder
FT                   (https://www-is.biotoul.fr/)"
FT                   /colour=12
FT   CDS             join(9780..9914,9922..10041)
FT                   /gene="blpM"
FT                   /gene_synonym="pncI"
FT                   /inference="ab initio prediction:Prodigal:2.60; modified"
FT                   /codon_start=1
FT                   /transl_table=11
FT                   /product="class II bacteriocin precursor"
FT                   /pseudo
FT                   /note="frameshift due to 7nt insertion (repeat)"
FT                   /colour=11
FT   CDS             10057..10260
FT                   /gene="blpN"
FT                   /gene_synonym="pncJ"
FT                   /inference="ab initio prediction:Prodigal:2.60"
FT                   /codon_start=1
FT                   /transl_table=11
FT                   /product="class II bacteriocin precursor"
FT                   /colour=7
FT   CDS             10279..10488
FT                   /gene="blpP"
FT                   /gene_synonym="pncK"
FT                   /inference="predicted by Prodigal with different settings"
FT                   /inference="indirect experimental evidence for function in
FT                   immunity (Dawid et al., 2007)"
FT                   /codon_start=1
FT                   /transl_table=11
FT                   /product="membrane protein with function in immunity"
FT                   /colour=4
FT   CDS             10504..10653
FT                   /gene="blpO"
FT                   /gene_synonym="pncV"
FT                   /inference="ab initio prediction:Prodigal:2.60"
FT                   /codon_start=1
FT                   /transl_table=11
FT                   /product="class II bacteriocin precursor"
FT                   /colour=7
FT   CDS             join(11173..11181,11181..11303,11303..11332)
FT                   /gene="pncG_2"
FT                   /inference="predicted by Prodigal in other strains"
FT                   /codon_start=1
FT                   /transl_table=11
FT                   /product="membrane protein with putative function in
FT                   immunity"
FT                   /pseudo
FT                   /note="two frameshifts due to two 1nt deletions"
FT                   /colour=11
FT   CDS             11342..11713
FT                   /gene="blpL"
FT                   /gene_synonym="pncH"
FT                   /inference="ab initio prediction:Prodigal:2.60"
FT                   /codon_start=1
FT                   /transl_table=11
FT                   /product="membrane protein with putative function in
FT                   immunity"
FT                   /colour=4
FT   CDS             join(11874..12296,12299..12301,12301..12843)
FT                   /gene="tdpA"
FT                   /inference="ab initio prediction:Prodigal:2.60; modified"
FT                   /codon_start=1
FT                   /transl_table=11
FT                   /pseudo
FT                   /product="thioredoxin domain containing protein"
FT                   /note="frameshift due to 1nt insertion"
FT                   /colour=11
FT   CDS             13150..13383
FT                   /gene="pncW"
FT                   /inference="ab initio prediction:Prodigal:2.60"
FT                   /codon_start=1
FT                   /transl_table=11
FT                   /product="class II bacteriocin precursor"
FT                   /colour=7
FT   CDS             13415..14104
FT                   /gene="blpY"
FT                   /gene_synonym="pncO"
FT                   /inference="ab initio prediction:Prodigal:2.60"
FT                   /codon_start=1
FT                   /transl_table=11
FT                   /product="CAAX amino terminal protease"
FT                   /colour=2
FT   CDS             14144..14377
FT                   /gene="blpZ"
FT                   /gene_synonym="pncQ"
FT                   /inference="ab initio prediction:Prodigal:2.60"
FT                   /codon_start=1
FT                   /transl_table=11
FT                   /product="membrane protein with putative function in
FT                   immunity"
FT                   /colour=4
FT   CDS             14528..15139
FT                   /gene="pncP"
FT                   /gene_synonym="SP0547"
FT                   /inference="ab initio prediction:Prodigal:2.60"
FT                   /codon_start=1
FT                   /transl_table=11
FT                   /product="CAAX amino terminal protease"
FT                   /colour=2
SQ   Sequence 15139 BP; 4312 A; 2183 C; 2902 G; 4830 T; 912 other;
     ctagtttgct ctttgatttt cattgagtat taacttggtc ttgacttggt caaagtggaa        60
     gcggtcatag gcccgccaag cggcgcgagt tggagcatct ggatcaagag cgctgagtcc       120
     catgagaaga ctggaagtct ggtaaaattt ttctagttca atcaagaatc gattatccac       180
     tgtttcagtc ttggctagaa aaccaagaat agagtttaat tgctcctgaa agcggacgtc       240
     gtcagcgctt gcctgtttgc atgcttggta ggctttgttt aagtcagtaa tcaaagtatg       300
     agctcttttg atggggtctg tatctgtcat gggaatgcct cctttaatct gggtgccagt       360
     cttacttctg gcaactgtgt tttgatactg ttagtttatc acttttaatt ctttttttta       420
     ttcaaatctt taattgtcat tgaaatgtct tgaattgcgc tgagtgaatt ttatgataaa       480
     atagttgtaa gctcatcatg atgttgtaga aaataatcct tttaggagtt ttcaaagact       540
     gtttaggatt gggtgtgctt gggctagatc ttttctgtta ttcttttctt aggaggagaa       600
     tccaatgaaa tatatgatta ttcagacgca gaaaacagtc tataaagtaa acatcgacga       660
     tatctactat atccaaacac atccaactaa agcccatacc gtacagattg ttacagaaga       720
     agctagtttt aatatgcttc aaaatttaag taatcttgag aaccaatgtg gggaaacctt       780
     gatgagatgt catcgaaatt gtttggttaa tcttgataaa ttaaaatcga ttgattttca       840
     agaaagaatc ctttttctcg gagaagaagg tcaatacgct gtcaagtatg ccagacgtcg       900
     ctatagagaa attcgtcaaa aatggttgaa agagggagag taagaagatg agaatatttg       960
     ttttagagga tgatttttcc caacagacta gaattgaaac gacgattgag aaacttttga      1020
     aagcacatca tatcattcct agctcttttg aggtatttgg caagccggac caactgctgg      1080
     ctgaagtgca tgagaagggg gcccatcagc tattcttttt ggatattgag attcgaaatg      1140
     aagagatgaa gggactggaa gtggctagaa agattcggga tcgggatcct tatgccctga      1200
     ttgtctttgt gacgactcac tcggagttta tgcccctgtc ttttcgctac caagtgtctg      1260
     ctttggacta cattgataag gccttgtcag cagaggagtt tgaatctcgg atcgagacag      1320
     ccctcctcta tgccaatagt caagatagta aaagtctggc ggaagattgc ttttacttta      1380
     aatcaaaatt tgcccaattt cagtatcctt ttaaagaggt ttactatctc gaaacgtcgc      1440
     ccagagccca tcgtgttatt ctctatacca agacagacag gctggaattt acagcgagtt      1500
     tagaggaggt tttcaagcag gagccccgcc tcttgcagtg ccaccgctct tttctcatca      1560
     atcctgcaaa tgtggtgcat ttggataaga aagaaaaact gcttttcttt cccaatggtg      1620
     gaagttgtct aatcgcccgt tataaggtca gggaagtgtc tgaggccatc aataaattac      1680
     actgagctag gagaatttat gaacattgct tggatattgt tgtatacact tgttactaat      1740
     ggactagaaa ttgtcatctt ctttaaggtg gatggaattg atcttacttt cgagaggatt      1800
     tttaaggcct ttcttttgaa gatactgttg gcctttgttt ttgtgatgat tagctatata      1860
     gtaggaaatg tttacctatc ttattttatg gaacccttgt acggcatagg cttatctttc      1920
     ttattattga gagggcttcc taaaaaactc cttttctttt atggtctctt tccaatgata      1980
     ttggtgaatc tcttttatag aggagtctcc tattttgtgc ttccattttt gggacaaggg      2040
     caagtatatg atggctactc atttactggg ttatgtataa taattttcaa tttcttcatt      2100
     tctctagctt ttttgaaatg gttggactac gattttacta gcttgagaaa ggagattctc      2160
     gataaagcct ttcaaaagtc cctgactcag attaactgga taatgggtgg ctactatcta      2220
     gtcatggaaa gtctgtcttt ttttgaatat gaacaaagta ttcaatcaaa gactgttcgc      2280
     catctcatcc tagtctttta cctactcttt tttatggggg ttatcaagaa attggatacc      2340
     tatttgaagg aaaaactcta tgagagattg gaacaagagc aggccctgcg ctatagagat      2400
     atggaacgct atagtcggca tatagaggag ctttacaagg aagtacggag ctttcgtcat      2460
     gattatacca acctcttgac tagcttacgt ctgggcattg aagaggagga tatggagcag      2520
     ataaaagagg tctatggctc cgtcttaaag gattccagtc agaaattgca gaacaataaa      2580
     tatgacctgg gcagattggt aaatattcgt gataaagccc tcaaaagtct tctagcaggg      2640
     aaatttttaa aagccagaga taagaacatt gtctttaatg tcgaagttcc tgaggagatt      2700
     caggtcgagg ggatgagtct acttgatttt ctaaccattg tgtctatcct ttgtgacaat      2760
     gctattgaag ccagtgtgga agctagtcaa cctcatgttt caatcgcctt tttaaaaaat      2820
     ggagcacagg agacctttat catcgaaaac tccatcaaag aagagggcat cgatatttct      2880
     gaaatcttct cctttggagc cagttctaaa ggggaggaga gaggagttgg tctctatacc      2940
     gtcatgaaga ttgtggaaag ccatcctaat accagtctaa ataccacctg tcaaaatcaa      3000
     gtctttcgtc aggtacttac tgtgatacat acagaatgat gaaaaataag accgagagta      3060
     cttgtttctc ggtcttattt ttttatagtt gtattggatg atgaagttct tatgtgatgt      3120
     aatgagcata tctattaatg ttatataata aatcttccca caatcctcca cctgtaattt      3180
     ggttgagttc ggtagttgtt agttcttgaa atgaagttag gttttgtttc ttatccatgt      3240
     tatgattctc ctttttgata agataataaa tagttataga gtgttatctg aaaattaatc      3300
     agaatgggtt aaaattttat ctttgaaata atcaaaatat gttttctttg tagttacact      3360
     agtgacgcga ccttgtaagc catattggat gagtttacta tcctcgttag atagttttgc      3420
     aagagcggtt aatttaaaga gatttccttg ctctgttctg gtaggagttt gatcaattgt      3480
     ctgaagttgg ccgatgatgg tggtgccgtg atttccaatc ttctccagtt ttaatcttac      3540
     agtttgtcct ttatctagta gaggtagata gtcagaagat acgtagtaag tgattagtac      3600
     ttctcttgta tctgtgatga cagggaatat ttgagcaatt tctgtaccag ttggaattct      3660
     atttttacct tcaaattcgc tgttcagatg aacgatacct ttacttggag cggttaaggt      3720
     attgtttcct aagcgctgcg ttgcttgatc tagttgtact tttaattctg ttaattgatt      3780
     ctccacggtt agttgttgct gagaagctgt ttgtaaaaat tgagtgcgga gtacttcaat      3840
     tttggttgct aaactattat cataagttgc tacacttccg ataccagctt gctgaatttt      3900
     gaggcttgcg atagatgatt ccagacctgc aatactttga ttaatttgag ataaaaatgg      3960
     ctcctctgcc gttccttgtg tttgtccttg tgaggctaca agataacgat tcaaaattga      4020
     ctggtgtgga ttgctagttg gtaagcgtgc tctgttattt atgatagcat ctctcagctc      4080
     ttgatattct ccaatttgtt gttgaacttt tgtaatttct tgttcaatag ctgatgaact      4140
     gctattggca agattggctt gatttgaaac ttcagtgtta gtctttgtga tacccagttc      4200
     aatatcatgg gattgtttag taaaattcat aaaggtatta tggtagccaa attcatcctc      4260
     gccagaaaaa agatcagtcg ctttttctaa actttgtttc aaaattccaa gtccttcttt      4320
     ttgcttctca agtctttgta attgagttgc taaggcagtt ttctgactct catccattgt      4380
     ttcagagtat ttgatgagta agtcaccttt ttcaactact tgatttgcca ctaaatgatt      4440
     agcaaggata ggattatcac tggttgactg aatagatgca atgacacttg taggggcgat      4500
     ttctccttgg gaagtaacag taatttcttt tgtggcaaca agggagaaaa tcaagatgaa      4560
     agtaaatagt aatgaaagag gtataattaa cactgtcgca tagttatggt aacgtctctg      4620
     ataaaactcg acgcttctaa aaagattagg attcatgaca ttctccttat ttattgaata      4680
     gatgatggta gaaaccttgc gcctgcatta actcttggtg actaccaact tcaatgattt      4740
     tcccctggtc aagaacaatg acacggttgg ttcgttcggc tatactgaga cgatgggcta      4800
     caaagagaat ggttttatca gttagagaca taagattatc tataaccttt ttctcagtca      4860
     agacatcaag accgctagta gcttcatcta gtattaaaac aggagattta gttaaaagag      4920
     cacgagcgag agcgattcgt tgcttctgtc ctcctgatag accagctcca tcagagagct      4980
     gagtttgata gcccataggc attctttcaa tgtcttgacg gatttcagct acttcacaag      5040
     cttttagaat atcttcttga ctaatcatat gattaccgcc caaggttaag ttttccaaaa      5100
     tagagccatt aaagatatag gcttgttggg gtaggtaatt aatatgacgg cgcaagactt      5160
     ttttatcaat gtttttaata tcctgatgat tgatggaaat atgccctttg tagggttcaa      5220
     agaaattgac aatcattttg gctaaagttg ttttaccaga accactaact ccaactaggc      5280
     taaccttatc tccttgttta atcgtgagat taatatctgt taaggtatct catccaaaac      5340
     catacttata agaaaggtca tcaaattcaa tatcgcccat caaaaaatgt gaatgaacag      5400
     ggttttcttg aacttgaaat tcagattcga ctagatagac ttcgttcaaa cggttattag      5460
     cgaccttcgc agattggagt ttggtttgga ggttgataat attttccata ggagttgtaa      5520
     agtaagaaaa aagtgtgtta aaggtaatca gctgaccgat agaaatttta cttgacatga      5580
     ctaattgagc gccaaaccat aggataagga tattcagaac taattttgtt ccctgcttta      5640
     aactcgtttg taaaatagaa tatttactga gcttaaagga tttttccaaa taatctacaa      5700
     attcgctgtc tatattttga tagcgatttt cttcactcgt gagcgacttt atagtttcaa      5760
     tcccgttgat atcttcgata atggcagagc taaccataga attactttgc atgacatcat      5820
     ggttcatttt ttcgaaaggt ttcataaaag aaaagatgat gaacatgtat ataggaatgg      5880
     aaataagaga aagaaggaag agattagggt tttgtgctag taagacgcct cctacaagaa      5940
     tcagaataga aacatccaga aaaagagaaa gaatggtaga agccaaggca tctataatag      6000
     agttagcatc tgtgaatcgt gaaatgattt ctcctgtacg acgtgtcgca aagaaagaca      6060
     tgggaagttc aaaaatatgg cgaatatagg ataaaatcac atcaatactt aatctctgac      6120
     tcagaacggt taggagataa tctctggaga agctcatgac ttgttggagg atataggtga      6180
     taaccagacc aactgagatg attcctaaag ttgatttcat ctgatttgga atgtattcat      6240
     ccaagcttcc ttggagatag taagaaccac ctatattgat aatagtgacc aataagcttg      6300
     agagaacaat gtaagcaatg agagattttt gtttgaaaat cagaggaagg aagcttgctt      6360
     agtagaccat tctttttatc tttatggggt tgatagctgg gtttggtagc tagaaaaata      6420
     gctactccag tccattcata gaaaaagcgt tcttttgaca ttttagtgat ttttacagaa      6480
     gggtcaggat caccaataat cagatagtct ttctttgttt gatagacaac atagtaatgt      6540
     tggagttttc cttctttgtt aacgtgaacg ataaatggat aggggacatc actcatgtca      6600
     aagagcgttt tatctgcttg aacaggtctt gtttcaaagc ccatttcatc agcggctttt      6660
     acaatgccaa gagcagtcgt cccttcttta ttggtctttg caagttctct caagtgagct      6720
     agagaaaaat ctgaaccata gaatttagca atcgaggcta aggcagcgac accacagtct      6780
     ctcgcatcta tttgaggaac aaatgtacgt ttataagaag tcattggcaa ttcctttcat      6840
     acagtggata ggtctattat gccataaaac taagttcata ttttatgaaa tcttgaatag      6900
     tcattaaaac ttcctgaatg gtaaaaaagt gattagaaat tattttttta aacatttaga      6960
     ggtggcttga aataaaaaag ctaattcaag acgtttcgat ggcaattcaa gatttggatg      7020
     aaaaaaatta aaaataatga tatactaaac ttgtcaaagt tgcaacaaga caaaaattaa      7080
     aataaaaaag gagtatttgt catgaataca aaaatgatgt cacaattttc tgttatggat      7140
     aatgaaatgc ttgataggat agagggagga atatttggag ttgacgatgc tttgttttgg      7200
     gcagggttag gctatgttgc aggtagcatt gttgatacag caattgatga ttttacgaat      7260
     caatgccgga aaaatcctca tcagtggttc tgtgttcgtg tatagatata gtagtgttgt      7320
     attgtataag aatttatata acttaatgac ctatgcagtg atagaaacta ttcttttgca      7380
     aacgagtcgc ttattctgtt ataagtttac gtgctcctag tcacagttct tgtgcttgat      7440
     agaaagaatg acacctataa aaatgcgaga tattggctat atcactcact tattcacctc      7500
     cccgtgattt gtagtagtga taggttttct cactattatt ataaacatta taaaataaag      7560
     agtacaacac tttttcattc tgtgttgtgc cttgagtaaa acgaaaggaa tgaattataa      7620
     caatggaaaa aattgattat attactttga atgaagtaga attagagacg attagtggtg      7680
     gagatgactg ttttattgga gatatcggat gtatcggctg ggggcttttg aagagtatcg      7740
     gagggatgat aaaacctgct ccatatgttc ctccagtatg cattccaaaa agttcgtgga      7800
     atcctgcacc tccagttcca tgttaaaaag ttattgtaaa cttatataaa aaatgaataa      7860
     tcgacttgtt cgctattttg ttgaatcttc gcaactataa tatacatgtg ttgttcagga      7920
     ttattttagc ttattgcaag agtcgaaaac tagaaactaa tggctggttg gaacgttaaa      7980
     aattcacttt ctaaccagct aatactgctt caaataattt ctgaacaagt ctaataaata      8040
     aaacgaataa gatagattat taacacagtc ttgttcgttt tttctcatat attatttaat      8100
     taataatatt ataaaattgg aaagcagtag ggatgggaag tactaccaca gatttattat      8160
     taattttatc agtattgttt gaaatccaaa aaaagtatgt taagctatat ttatttggtt      8220
     ctttagtttg attgttgttg agtataacta tttttgtata gatgaaaatc ttgttattgt      8280
     tcaagatgtt ttgatgacca ttcatgattt gagtaatcca aggtcaaaat gagtgctata      8340
     ctagcagtgt aaagattctt gttcaactaa gataaatcac acatttagga ggaaatttta      8400
     tgaagaaaaa aatacttatc attttcatct tgtatctaat catgtccatc tttctttatc      8460
     cgcttaggga aagtatttgg tatcagctat tttataccat agcctatgtg attgcagtta      8520
     tgatctattt tgctttaact aaaaagaaag gagcaaagaa atgaaaactt ttcttgctaa      8580
     aaaacggaac atcttccttt catttgggga ttgaagtatt ataaaaagta gagcttaata      8640
     aagtataaag gggtaagtgt ttttgaaata cttacccttt tataatagat tccctgcgaa      8700
     acaaaatatg gnnnnnnnnn nnnnnnnnnn nnnnnnnnnn nnnnnnnnnn nnnnnnnnnn      8760
     nnnnnnnnnn nnnnnnnnnn nnnnnnnnnn nnnnnnnnnn nnnnnnnnnn nnnnnnnnnn      8820
     nnnnnnnnnn nnnnnnnnnn nnnnnnnnnn nnnnnnnnnn nnnnnnnnnn nnnnnnnnnn      8880
     nnnnnnnnnn nnnnnnnnnn nnnnnnnnnn nnnnnnnnnn nnnnnnnnnn nnnnnnnnnn      8940
     nnnnnnnnnn nnnnnnnnnn nnnnnnnnnn nnnnnnnnnn nnnnnnnnnn nnnnnnnnnn      9000
     nnnnnnnnnn nnnnnnnnnn nnnnnnnnnn nnnnnnnnnn nnnnnnnnnn nnnnnnnnnn      9060
     nnnnnnnnnn nnnnnnnnnn nnnnnnnnnn nnnnnnnnnn nnnnnnnnnn nnnnnnnnnn      9120
     nnnnnnnnnn nnnnnnnnnn nnnnnnnnnn nnnnnnnnnn nnnnnnnnnn nnnnnnnnnn      9180
     nnnnnnnnnn nnnnnnnnnn nnnnnnnnnn nnnnnnnnnn nnnnnnnnnn nnnnnnnnnn      9240
     nnnnnnnnnn nnnnnnnnnn nnnnnnnnnn nnnnnnnnnn nnnnnnnnnn nnnnnnnnnn      9300
     nnnnnnnnnn nnnnnnnnnn nnnnnnnnnn nnnnnnnnnn nnnnnnnnnn nnnnnnnnnn      9360
     nnnnnnnnnn nnnnnnnnnn nnnnnnnnnn nnnnnnnnnn nnnnnnnnnn nnnnnnnnnn      9420
     nnnnnnnnnn nnnnnnnnnn nnnnnnnnnn nnnnnnnnnn nnnnnnnnnn nnnnnnnnnn      9480
     nnnnnnnnnn nnnnnnnnnn nnnnnnnnnn nnnnnnnnnn nnnnnnnnnn nnnnnnnnnn      9540
     nnnnnnnnnn nnnnnnnnnn nnnnnnnnnn nnnnnnnnnn nnnnnnnnnn nnnnnnnnnn      9600
     nnnnnnnnnn nnnnnnnnnn nnnaggattc tagttttgca ggaaatctaa tgtaattttt      9660
     gcaattcaag acgtttcgat gactattcaa gatctggatg aaaaatttta aaaacgatga      9720
     tatactaaac ttgtcaaagt tacaacaaga caaaaattaa aataaaaaga gtatttgtca      9780
     tggatacaaa aattatggaa caatttcatg aaatggatat aactatgtta tctagtattg      9840
     aaggaggcaa gaataattgg caaactaatg tcttagaagg tggtggtgct gcttttggtg      9900
     gctgggggct agggactagg gacagctatt tgtgctgcga gtggtgttgg agcaccattt      9960
     atgggagcat gtggatacat aggagctaaa tttggtgtgg atctttgggc aggagtaaca     10020
     ggggcaacgg gtggatttta ataaaaggag acttgtatga atacttattg taatataaat     10080
     gaaacaatgc tgagtgaggt ttatggaggt aattccggag gagcagctgt agttgctgct     10140
     ttaggttgtg cagcgggtgg agtgaaatat gggagacttc taggaccatg gggcgctgca     10200
     ataggaggaa ttggaggagc agtggtttgt ggatatttag cctataccgc tacatcataa     10260
     aaatgaaagc taaattttat gaaggctata ttctttatta ttctcttcgc ttttcaaacc     10320
     tatcttattt atctatccat aagtatctcc gataaaaaac aaaagactat tgaattaaca     10380
     tcattgaatt gttttgtcat attatttcta atctatgata aattaatttt tctctttatt     10440
     gcttatgttt ttttgataat ttttatatta aacttgttcc gtaactgaaa agtgatatac     10500
     tatatggata caaaaatgat gtcacaattt tctgttatgg ataatgaaat gcttgcttgc     10560
     gttgaaggtg gagatattga ttggggaaga aaaattagtt gtgcagcagg ggttgcatat     10620
     ggcgcaattg atgggtgtgc aacaacggtt tgacatttct attgggacca tttgctatag     10680
     gaataggtgt aactggtgct gcaggtggag ctatacttgg aggtgtagcc tatgcagcaa     10740
     catgttggtg gtaattatgg attttaaaag ttttattatt ggtttagtag ttggtatatt     10800
     tggtccttat atggatgact taattagaaa aatattttca aaatcttcca aaaaggatac     10860
     ggatagtact ctctaaaaaa taaatttctc ccctgtattt gctagcttaa tttacagggg     10920
     agtttcttta atattgtttc gcctgtcaaa atgatatgtg atagcaggat gaaaagtcta     10980
     caaacaagtt ggtatcaata caatataaag aggaaagtat gtttttcatg cttgcttttt     11040
     taatttttac aattcaagag gttttgatga ccatttatga tttgagtgat ccaaggtcaa     11100
     aataagtgct atactagcag tgtaaatgtt cttgctcaac taagataaat cgcacattta     11160
     ggaggaaaac ttatgaagaa aaaatattga ttattttcgt tctgtatctg atcatgtcca     11220
     tctttcttta tccgcttagg gagagtatat ggtataatct attttatacc atagcctata     11280
     tgattgcggt tatgatctat tttctttaat taaaaagaaa gaaaagaaat gaaagatttt     11340
     cttgattaaa aagaatcata ttctttgtga gattgttcct gggtcagttg cctttgcttg     11400
     tttctactta tctatttcta tttcgtcagt tttccaattt cttttagtgg ttattaactt     11460
     ggcttctatt ttggtcactg tttacctcac tagggaaatg cggataaaag agtttgaaga     11520
     cgatgatttg gttagtccta gaactaatca aatcatgttc atcggcttga caggttttat     11580
     gtctattatt tgtttgtata gagggatcac agcaggagaa tcctaccaac aaataattgc     11640
     ctacattggt gctattctct gcttgattat tatacttttt ctcatttggg gcttgaagta     11700
     ttataaaaag tagagcttaa taaagtataa aggggtaagt gtttttgaaa tacttaccct     11760
     tttataatga agtttttgca attcaagatg tttcgatgac catttaagat ttagatgaat     11820
     ttgtaatctt aaataaggta agataaagat aacaaatgta aaggagtatt cttatgaaga     11880
     aacaaaagat aaaatcgcta ttacttgtac cacttgtatt tgcatctatt actgcaggtc     11940
     ttgcatatgc agaagaacag cctattactt catctaccca ggcgaatgat agttctcttg     12000
     tggcgccaga tttgccatcg gctaaggaaa aggtggagca taagccttct gttgtaaccc     12060
     cagaagagta tgagaagaat gttacggact ttaaaaagat agatattgaa gctgttcgtc     12120
     aatcttttac aggggatcaa ttggaacata ttatttattt tggtagaaaa acttgctctc     12180
     attgtcgtca attttctcct gaattgaaag aatttaataa cttgattgaa aagaagttag     12240
     agtattatga tttggatggt aaggattttg atggggaagc gagagagttt ctatttttaa     12300
     aaagtcggta ttccaggaac accaacaatt ttgtatttaa gaaatggaca tccgacatct     12360
     ggatgggttg gtgacggagc aactgcacaa caggtgtatg attatatgta ttcgagaaac     12420
     tcatctaagc aaacggagac agtgaaatct tctgaggaaa cagtaactga aagtgtccgt     12480
     gatgataaaa caggagaggt gaagaattca aaggaaaatt cgactaataa cagtgataac     12540
     agagagccat tgaaggataa tattcctcct tctaacgcta taactgttca gtctgaagat     12600
     ttggtaatga tagataagaa gaagcgaggg gagtcatctc agacgatttc tgaaaatact     12660
     gagaagttac aaactccttt atccaaggtt gaggggaatg attctccctc caaaaccagt     12720
     catttgagta aacaattact acctaataca ggagtggaag aaagttacaa tctattacgt     12780
     ctagcggttg cactcttaat tacttcaggt atgattaagt ggagacaaag aattcataaa     12840
     taaaaataga tggtaaacag gtgaaatggt actatttgtt tgtaataaca tatggctaga     12900
     atttgcctat agacaagagt gagaaaatag gtgtatttat tttatatata aaagattata     12960
     attgtatatg aaatgaatgg taaaaggtaa agtatttctg aaatgctttc tttttcgact     13020
     attttaacgc ctcaagatgt tttgatgaca attcaagatt tgatgaaaaa aattaataaa     13080
     cgatgatata ctaaacttgt caaggttgca acaggacaaa aattaaacat aaaaaaggag     13140
     atattcgtca tggatacaaa aatgatgtca caatttgcag ttatggataa tgaaatgctt     13200
     gctcgtatag agggtgggga tgtatctgat atttatagag ggtacgctaa tcaggtaagt     13260
     ccattcggtt cttaccctcc tatattaaaa aattcaggtc cttttccagt aagtggttac     13320
     tgcccgcgcg gttatcatga ccgtggttat ataggagcag gttttcattt atgtggaata     13380
     taggctgaaa tacaagaaat gaggaagaat ttctatgaaa aagtatcaac ttctattcaa     13440
     aataagtgca gttttctctt acttattttt cgtatttggt ctttctcaga tgacgcttat     13500
     tattcaaaat tattggcaat tttcttccca gattggcaat ttcgtctgga ttcaaaattt     13560
     cttgagtttg ctatttagcg gagtcatgat ttggattctg gttaagacag gtcatggtta     13620
     tctctttcac attccaagaa aaaaatggct ttggtattcg attttgacag tattagtggt     13680
     agtgctccag atctctttta acgttcagac agctaaacat gttcagtcaa ctgctgaagg     13740
     ttgggctgta ttgatcggtt atagtgggac caactttgct gagctaggta tctatgtaac     13800
     cctgtttttc ctgactccac taatggaaga gttgatttat aggggattac ttcaacacgc     13860
     cttctttaag cattcgcgat ttggccttga tttgcttctt ccttccattt tgtttgctct     13920
     tcctcatttt tcaagcctac ctagtttgtt agatattttc gtctttgcaa catttggaat     13980
     catctttgcc ggtttgaccc gctataccaa gagtatttat ccatcctatg cggtgcatgt     14040
     gatcaataat attgtagcga ccttcccgtt tttgctcact tttctacata gggtcttggg     14100
     gtaaaaaaac aaaaggtgct tttcagccat agaggaggtc atcatgtata aacacttatt     14160
     tttcctagat tccaaaactt tagatcggtt gacaccctat attctagtct tggcttctga     14220
     caccattgct tttaatgttt ttgtgctaac ctttgtatct gcggtggttt ttaatttcct     14280
     aaattccatg ctagctttaa tggctatatt cataggggct ggctatgtgg tcggattttg     14340
     gttactaata ctcaatgaaa atcaaagagc aaactaggaa actagccgca ggctgtactt     14400
     gagtacggca aggcgacgtt gacgtggttt gaatttgatt ttcgaagagt ataaaatggt     14460
     ttgttttgga aaggctagaa ctaaagaatg acgtgtagga agtctgtttg ttgaggagga     14520
     taattttatg gagttttttg ataaatttca tgccttgtgt tttggatttt tagtactaat     14580
     aattgtcatt acagttcctt atacgattaa ccatggggat ttttttcaaa atgaatctgc     14640
     attgattatt gtaagtcttc ttgtaacctc gctgagtgtt gcttatgcta gaaagtttga     14700
     aatgatttct tttgggatgt taagcaagaa acaacttttg cttttcattg caatctttct     14760
     tctaagtgta cttgagacgc tggtttatat tcatttcttc gctgtttctt ctggctcagg     14820
     ggtccaacac ttggcggaag tcagcagagg aatttccctg tctttgattt tgactacctc     14880
     agtttttggc cccatccagg aggaactcat tttcagagga cttcttcaag gtgcggtttt     14940
     tgacaattct tggttagggc ttgtgctaac ttcctctctc ttttctttca tgcatggacc     15000
     ttctaatgtc ccttcgttta ttttttatct acttgggggc ttgttgctgg gccttgctta     15060
     taaaaagagc caaaacctat gggtttctac tctagtccac atgttttaca acagttggcc     15120
     actcctatat tatttataa                                                  15139
//
