# Supplementary material for: Genomic analyses of pneumococci reveal a wide diversity of bacteriocins – including pneumocyclicin, a novel circular bacteriocin
Source: BMC Genomics. 2015 Jul 28;16(1):554. doi: 10.1186/s12864-015-1729-4 (PMC4517551; doi:10.1186/s12864-015-1729-4)
Supplement: Additional file 9: — Sequence and annotation files for blp cassette prototypes. [file 12864_2015_1729_MOESM9_ESM.zip › blp_prototype29_SA6.fasta]

>blp_cassette_prototype29_SA6
ctagtttgctctttgattctcattgagtattaacttggtcttgacttggtcaaagtggaa
gcggtcataggcccgccaagcggcgcgagttggagcatctggatcaagagcgctgagtcc
catgagaagactggaagtctggtaaaatttttctagttcaatcaagaatcgattatccac
tgtttcagccttggctagaaagccaagaatagagtttaattgctcctgaaagcggacgtc
gtcagcgcttgcctgtttgcatgcttggtaggctttgtttaagtcagtaatcaaagtatg
agctcttttgatggggtctgtatctgtcatgggaatgcctcctttaatctgggtgccagt
cttacttctggcaactgtgttttgatactgttagtttatcacttttaattcttttttttt
attcaaatctttaattgtcattgaaatgtcttgaattgcgctgagtgaattttatgataa
aatagtggtaagctcatcatgatattgtagaaaaataattcttttaggagctttcaaaga
ctgtttaggattgggtgtgcttgtgttagattttttctgttattcttttcttaggaggag
aatccaatgaaacatatgattattcagacacagaaaacagtctataaagtaaacgtcgac
gatgtctactatatccaaacacatccaactaaagcccatactgtaaagattgttacagaa
gaggctagttttaatatggttcaaaatttaagtaatcttgagaaccaatatggggaaacc
ttgatgagatgtcatcgaaattgtttggtcaatcttgataaagtaaaatcgattgatttt
caagaaagaatcctttttcttggagaagaaggtcaatacgctgtcaagtatgccagacgt
cgctatagagaaattcgtcaaaaatggttgaaagaaggagagtaagaagatgagaatatt
tgttttagaagatgatttttcccaacagactagaattgaaacgacgattgagaaactctt
gaaggaacatcatatcactctgagttcttttgaagtttttggtaagccagatcaattgct
ggcagaggtgcatgagaagggggcccatcagctattctttttggatattgagattcgaaa
tgaggagatgaagggtctggaagtggctagaaagattcgggatcgggatccgtatgccct
gattgtctttgtgacgactcactcggagtttatgcccctgtcctttcgctaccaagtgtc
tgctctggattatattgataaggccctttcggcagaggagtttgaatctcgtatcgagac
agccctcctctatgccaatggtcaagacagtaaaagtctagcggaagattgcttttactt
taaatcaaaatttgctcaattccagtatccttttaaagaggtttactatctcgaaacgtc
cacaagaccccatcgtgttattctctataccaagacagacaggctggaatttacagcgag
tctagaggaggttctcaagcaggagcctcgtttcttgcagtgccatcgctcttttctcat
caatcctgccaatgtggtgcatttagataagaaagaaaaactgcttttctttcccaatgg
tggaagttgtctaatcgcgcgttataaggtcagggaagtgtctgaggctattaataactt
acactgagctaggagagtttatgaatgttgcttggatattgttgtatacacttgttactc
acggattaaaaattgtcatattctttaaggtagatggaattagtctcacttttgagagga
tttttaaggcctttctttttaagatactgttggccgttgtttttggaatgcttggctata
tggtaggaaatgtttacctatcttattttatggaacccttgtacggcataggcttatctt
tcttattgttaagagaacttcctaaaaaactccttctcttttatggtctctttccaatga
tattagtgaatctcttttatagaggtgtttcctattttgtgcttccatttttgggacaag
ggcaagtatatgatgactactcatttatttggttatgtataataattttcaatttcttca
tttctctagcttttttgaaatggttggactatgatttcactagcttgagaaaggggattc
tcgataaagattttcaaaagtccctgactcagattaactggataatgggggcttactatt
tggtgatacaaaatctgtcttactttgaatatgaacaggggattcaatcaacgactgttc
gccatctcatcctagtgttttacctactcttttttatggggggtatcaagaaattggata
cctatttgaaggacaaactccatgagagactgaaccaagagcaggacttgcgctacagag
agatggagcggtatagtcggcatatagaggagctttataaggaagtacggagttttcgcc
atgactacaccaacctcttgactagcttacgtctgggcattgaagaggaggatatggagc
agataaaagagatctacgactcggtcttaaaggattctagtgaaaaattgcaggacaata
aatatgaccttggccgattggtgaatgttcgggatcgtgccctcaaaagtctcctagctg
gaaaatttataaaagctagagataagaacattgtctttaatgtcgaagttccagaggaga
ttcaggtagagggggtgagtctacttgattttctaaccgttgtgtctatcctttgtgaca
acgctattgaagctagtgtagaagcctgtcaacctcatgtttcaattgccttttttaaaa
atggagcacaggagacctttatcattgaaaattccatcaaagaagagggaatcgatattt
ctgaaatcttctcctttggagcaagttctaaaggggaggagagaggagttggtctctata
ccgttatgaaaattgtggaaagtcatcccaataccagtctcaataccacctgccaagatc
acgtttttcgtcaggtacttactgtaatacatatagaatgaagaaaaaataagaccgaga
gtgcgttctcttggtcttgtttttttatagttgtattggctgataaaatccttttgtatt
tttttgttcaattatattaaatctatataagaaatcttcccaccatcctccacctataat
ttggttgagttcggtagttgttagttcttgaaatgaagttaggttttgtttcttatccat
gttatgattctcctttttgataagataataaatagttatagagtgttatctgaaaattaa
tcagaatgggttaaaattttatctttgaaataatcaaaatatgttttctttgtagttaca
ctagtgacgcgaccttgtaagccatattggatgagtttactatcctcgttagatagtttt
gcaagagcggttaatttaaagagattgccttgctctgttctggtaggagtttgatcaata
ctctgaagttggccgatgatggtggtgccgtgatttccaatcttctccagttttaatctt
acagtttgtcctttatctagtaaggggagatagtcagatgatacgtagtaagtgattagt
acttctcttgtatctgtgatgacagggaatatttgagcaatttctgtaccagttggaatt
ctatttttaccttcaaattcgctgttcagatgaacgatacctttacttggagcggttaag
gtattattttctaagcgctgtgtcgcttgatctagttgtacttttaattctgttaattga
ttctccacggttagttgttgctgtgaggctgtttgtaaaaactgagtgcggagtacttca
attttggttgctaaactattatcataagttgctacacttccgataccagcttgctgaatt
ttgaggcttgcgatagatgattccagacctgcaatactttgattaatttgagataaaaat
ggctcctctgccgttccttgtgtttgtccttgagaggctataagataacgatttaaaatt
gactggtgcggattgccagttggtaagcgtgctctgttatttatgatagcatctctcaac
tcttgatattctccaatttgttgttgaacttttgtaatttcttgttcgatggctgatgaa
ctgctattggtaagattagcttgatttgaaacttcagtgttagtctttgagatacccagt
tcaatatcatgggattgtttagtaaaattcataaaggtattatggtagccaaactcatcc
tcgctagaaaaaagatcagtcgctttttctaagctttgtttcaagattccaagtccttct
ttttgcttctcaagtctttgtaattgagttgctaaggcagttttctgactttcttccatt
gtttcagagtatttgatgagtaagtcacctttctcaactacttgatttgccactaaatga
ttagcaaggataggattatcactggtcgactgaatagatgcaatgacacttgtaggggcg
atttctccttgggaagtaacagtaatttcttttgtggcaacaagggagaaaatcaagatg
aaagtaaatagtaatgaaagaggtataatgaacactgtcgcatagttatggtaacgtctc
tgataaaactcgacacttctaaaaagattaggattcatgacattctccttatttattgaa
tagatgatggtagaagccttgcgcctgcattaactcttggtgactaccaacttcaatgat
tttcccctggtcaagaacaatgacacggttagttcgttcggctatactgagacgatgggc
tacaaagagaatggttttatcagttagggatataagattatctataacctttttctcagt
caagacatcaagaccgctagtagcttcatctagtattaaaacaggagctttagttaaaag
agcacgagcgagagcgattcgttgcttttgtcctcctgatagaccagctccatcagagag
ctgagtttgatagcccataggcattctttcaatgtcttgacggatttcagctaattcaca
agctcttagaatatcttcttggctaatcatatgattaccgcccaaggttaaattttccaa
gatagagccattaaagatataggcttgttggggtaggtaattaatatgacggcgcaagac
ttttttatcaatgtttttaatatcctgataattgatggaaatatgccctttgtagggttc
aaagaaattgacaatcattttggctaaagttgttttaccagaaccactaactccaactag
gctaaccttatctccttgtttaatcgtgagattaatatctgttaaggtatctcgtccaaa
accatacttataagaaaggttatcaaattcaatatcgcccatcaaaaaatgtgaatgaac
agggttttctggggcttggaactcagattcgactaaatagacctcgtttaaacggttatt
agcgaccttcgcagattggagtttggtttggaggttgataatattttccataggagttgt
aaagtaagaaagaagtgtattaaaggtaatcagctgaccgatagaaattttactcgacat
gactaattgagcgccaaaccataggataaggatatttagaactaattttgttccctgctt
taaactcgtttgtaaaatagaatacttactgagcttaaaggatttttccaaataatctac
aaattcgctgtctatattttgatagcgattttcttcactcgtaagcgactttatagtttc
aatcccgttgatatcttcgataatagcagagctaaccatagaattactttgcatgacatc
atggttcattttttcgaaaggcttcataaaagaaaagatgatgaccatgtatataggaat
ggaaataagagaaagaaggaagagattagggttttgtgccagtaagacgccccctacaag
aatcagaatggaaacatccagaaaaagagagagaatagtagaagccaaggcatctataat
agagttagcatctgtgaaccgtgaaatgatttctcctgtccgacgtgtcgcaaagaaaga
cataggaagttcaaaaatatggcgaatataggataaaatcacatcaatacttaatctctg
gctcagaacagttaggagataatctctggagaagcccatgacttgttggaggatataagt
gataactagaccaactgagatgattcctaaagttgatttcatctgatttgggatgtattc
atccaagattccttggagataataagaaccacctatattgataatagtgaccaataagct
tgagagaacaatgtaagtaatgagagatttttgtttgaaaatcagaggaaggaagcttag
tagaccattctttttatctttatggggttgatagctgggtttgggagctagaaaaatagc
tactccagtccattcagagaaaaagcgttcttttgacattttggtgatttttacagaagg
atcaggatcaccaataatcagatagtctttctttgtttgatagacaacatagtaatgttg
gagttttccttctttgttaacgtgaacgataaatggataggggacatcactcatgtcaaa
gagagttttatctgcttgaacaggtcttgtttcaaagcccatttcatcagcggcttttac
aatgccaagagcagtcgtcccttctttattggtctttgcaagttctctcaagtgagctag
agaaaaatctgaaccatagaatttagcaatcgaggctaaggcagcaacaccgcagtctct
agcatctatttgaggaacaaatgtacgtttataagaagtcattggcaattcctttcattt
tcatatagtagataggtatattatgccataaaaataagttcatattttatgaaatcttga
atagtcattgaaacttcctgaatggtaaaaaagtgattagaaattatcttttaaaaaaat
tttagaggtggttttaaataaaaaagctaatttaagacgtttcgatgacaattcaagatt
tggatgaaaaattttaaaaaacaatgatatactaaacttgtcaaagttgcaacaggacaa
aaattaaaaataaaaaaaggaggtattcatcatgaatacaaaaacaatgtcacaatttgc
aattatggatactgagatgcttgatagaatagagggaggaatatttggggttgacgatgt
tgtgttttggacaggggtaggcagctatgttgcaggtagagttgttgatgcagcaattga
tgattttacgaatcaatgccggaaaaatcctcatcagtggttctgtgttcgtgtatagat
atagtagtgttgtattgtataagaatttatataacttattgacctatgcacggatagaag
ctgttcttttgcaaacgagtcgcttattccatcataagtttacgtactcatagtcacagt
tcttgtgcttgatggaaagaatgaccacctataaacatgcgatgtagtggctgtaccact
cacttattcagctccccgtgatttgtagtagtgataggctttctcatgattattataaaa
caaaataaaataaagagcacaacactttttcattctgtgttgtgccttgagtgaaacgaa
aggaatgaattataacaatgaacaaaaatgattatattgctttgaatgaagtagaattag
agacaattagtggtggagatgactgttttattgcagatgtcggatgtattggctgggggc
ttttgaagagtatcggagggatgataaaacctgctccatatgttcctccagtatgcattc
caaaaagttcatggaatcctgcacctccagttccatgttaaaaggtgactgtttaatcag
ctaatcttgcttcaaataattcctgaacaagtttaataaattaaacgaataagacaggtt
attaacacagtcttgttcgtttttttctaatacattatttaatcaatacacttataaaat
tgtaaagtagtggaggtgggaaatactaccacagatttattattaactttgtcagtattg
tttgaaatctcaaaaagtattttaaactatatgtgtttagttccttagtttgattgttgt
tgagtataactatttttgtatagataaaaatcttgctattgttcaagatgttttgatgac
catttatgatttcagtgattcaaaatcaaaatgagtgctatactagcagtgtaaaggttg
tagctaaactaagataaagcgtacatttaggaggaaatcttatgaagaaaaaaatattta
tcattttaatcttgtatctgatcatgtccatctttctttatccgcttagggagagtattt
ggtataatctattttataccatagcctatatgattgcggttataatctattttgctttaa
ttaaaaagaaagaaaagaaatgaaagcttttcttgctaaaaaagaatcatattctttgtg
agattgttcctgggtcagttgcccttgcttgtctctacttaatcatcatgcttctgctta
tgtggggcttgaagtattataaaaagtagagcttaatgaagtataaaagaaaagggtaag
tgttttcgcaatacttacccttttataatgaattttttgcaattcaagacgtttcgatga
caattcaagatttggatgaaaaattttaaaaaacaatgatatactaaacttgtcaaagtt
gcaacaggacaaaattaaaaattaaaaaggagtatttgtcatgaatacaaaaatgatgga
acaatttgagattatggatactgaaatgcttgcttgcgttgaaggtggcggttggataaa
atgtggacttggtgtagttggaggtgcattgactggaggagttgctggtggtgctgtggg
cactgtaacgctacctttctttggtactgtatctggagcggctgctggtttttggggtgg
aggtgcaacgggtgctgctaccttctgttaaaaatcgctcttcgttgataagatggactg
acttggaatggagtgaataattatggataagaaaaaaatagtttcgactatagtattgtt
agtatttcttatagtgtcagtggctaatttttttagagacttaaacccattactgttcat
tttaaatattattggcctgtcttgcttttcagtgctaacatacattaacataaaagaaat
gctcttaaatatacgtaaatgatgatttggttagtcctagaaccaatcaactcatgttcg
tcggcttgacaggttttatgtctattatttgtttgtatagaagtatcacagcaggaaaat
tctaccaacaaataatcgcctatattggtgatattctctgcttgattgtcatgtttttac
tcatttggggcttgaagtattataaaaagtagagcttaatgaagtataaaagaaaagggt
aagtgttttcgcaatacttactcttttataatgaagtttttgcaattcaagatgtttcga
tgaccatttaagatttagatgaatttgtaatcttaaataaggtaagataaagataacaaa
tgtaaaggagtattcttatgaagaaacaaaatataaaatcgctattacttgtaccacttg
tatttgcatctattactacgggtgttgtatatgcagaagaacatcctactacttcatcta
tccaggcgaatgatagttctgttgtggcaccagatttgccatcggctaaggaaaaggtgg
agcataaaccttctgttgtaactccagaagaatatgagaacaatgttacggactttaaaa
agatagatattgaagctgttcgtcaatcttttacagaggatcaattggaacatactattt
attttggtagaaaaacttgctctcattgtcgtcaattttctcctgaattgaaagaattta
ataacttgattgaaaagaagttagagtattatgatttggatggtaaggattttgatgagg
aagcgagagagtttctatttaaaaaagtcggtattccaggaacaccaacaattttgtatt
taagaaatggacatccgacatctggatgggttggtggcggagcaactgcacaacaggtgt
atgattatatgtactcgagaaactcacctaagcaaacggagacagtgaaatcttctgagg
aaacagtaactgaaagtgtccgtgatgagaatactagaagtgacagcatgaatattagtg
ataaagttgtaagtgacagcaaaggtatgagtgatgaaaaaagaactgaaatgaaaatat
ccaatgttaatcccaattctaatagtgaaaatagtgggaaagtgaagagtacaaactcaa
cttctgaagctaaaactactcaatctgacaatttagcaatgttagacaataagaatcaat
tggaaactcctaaacctatttttgatgttgctcaagaaaataaaactccttcaactgatg
ttaaggggactgattatgtaagcaaatctattacttcgaatgaaaaattattaccgaaaa
caggagaggaagaaagttaccaactgcttcggctggctgtcgcgttttttatgacttctg
taatgattaaagtgaaacaaaaaattcataaataaaaatagatggtaaacaggtgcaatg
atactatttgtttgtaataatatatggctagaatttgcctgtagataagaatgagaagat
aggtgtatttattttatgtataaaagattataattgtatatgaaatgaatggtaaaaggt
aaagtatttctgaaatgctttctttttcgactattttaacgcctcaagatgttttgatga
ctatttatgatttggatggaaaatttcaaaaaatagtagtatactaacattgttaaggtt
gcaacaggacaaaaattaaacataaaaaaggagatattcgtcatggatacaaaaatgatg
tcacaatttgcagttatggataatgaaatgcttgctcgtatagagggtggggatgtatct
gatatttatagagggtacgctaatcaggtaagtccattcggttcttaccctcctatatta
aaaaattcaggtccttttccagtaagtggttactgcccgcgcggttatcatgaccgtggt
tatataggagcgggttttcatttatgtggaatataggctgaaatacaagaaatgaggaag
aatttctatgaaaaagtatcaacttctattcaaaataagtgcagtcttctcttacttatt
tttcgtatttggtctttctcagctgacgcttatcgtccaaaattattggcaattttcttc
ccagattggcaatttcgtctggattcaaaatatcttgagtttactatttagcggagtcac
gatttggattctggttaagacaggtcatggttatctctttcacattccaagaaaaaaatg
gctttggtattcgattttgacagtattagtgctagtgctccagatctcttttaacgttca
gatagctaaacatgttcagtcaactgctgaaggttgggccgtattgatcggttatagtgg
gaccaactttgctgagctaggtatctatgtaaccctgtttttcctgactccactaatgga
agagttgatttataggggattacttcaacacgccttctttaagcattcgcgatttggcct
tgatttgcttcttccttccattttgtttgctcttcctcatttttcaaacttacctagtct
gttagatattttcgtctttgcgacatttggcatcatctttgccggtttgacccgctatac
caagagtatttatccatcctatgcggtgcatgtgatcaataatattgtagcgaccttccc
gtttttgctcacttttctacatagggtcttggggtaaaaaaagcaaaaggcttgcttttc
agccatagaggaggttatcatgtataaacgcttatttttcctagattccaaaaccttaga
ctggttgacaccctatattctagtcttggcttctgacaccattgcctttaatgtttttgt
gctaacctttgtatctgcggtggtctttaatttcctaaaccccatgctatctttaatggc
tatctttttagggggtggttatgtggtcggattttggttactcaaatggtttgttttgga
aaggctagaactaaagaataacgcgtaggaagtctgtttggtgaggaggataattttatg
gagttttttgataaatttcatgccttgtgttttggatttttagtactaataatcgtcatt
acagttccttatacgattaaccatggggacttttttcaaaatgaatttgcattgattctt
gtaagtcttctagtaacctcgctgagcgttgcttatgctagaaagtttgaaatgatttct
tttgggatgttaagcaagaaagacattttgcttttcattacaatctttcttctaagtctg
cttgagacgctggtttatattcatttcttcgctatttcttctggcgcgggagttcaacac
ttggcggaagtccgcagaggaatttccctgtctttggttttgacttcctcagtttttggc
cccatccaggaggaactcattttcagaggacttcttcaaggtgcggtttttgacaattct
tggttagggcttgtgctaacttcctctctcttttctttcatgcatggaccttctaatgtg
ccttcgtttattttttatctacttgggggcttgttgctgggctttgcttataaaaagagc
caaaacctatgggtttctactctagttcacatgttttataatgcttggccactcttatat
tatttataa
