# Supplementary material for: Genomic analyses of pneumococci reveal a wide diversity of bacteriocins – including pneumocyclicin, a novel circular bacteriocin
Source: BMC Genomics. 2015 Jul 28;16(1):554. doi: 10.1186/s12864-015-1729-4 (PMC4517551; doi:10.1186/s12864-015-1729-4)
Supplement: Additional file 9: — Sequence and annotation files for blp cassette prototypes. [file 12864_2015_1729_MOESM9_ESM.zip › blp_prototype29_SA6_annotation.embl]

FT   source          1..12789
FT                   /organism="Streptococcus pneumoniae"
FT                   /mol_type="genomic DNA"
FT                   /strain="SA6"
FT   CDS             complement(1..330)
FT                   /gene="blpT"
FT                   /inference="ab initio prediction:Prodigal:2.60"
FT                   /codon_start=1
FT                   /transl_table=11
FT                   /product="hypothetical protein"
FT                   /colour=10
FT   CDS             607..945
FT                   /gene="blpS"
FT                   /gene_synonym="spiR1"
FT                   /inference="ab initio prediction:Prodigal:2.60"
FT                   /codon_start=1
FT                   /transl_table=11
FT                   /product="LytTR DNA-binding domain protein"
FT                   /colour=9
FT   CDS             950..1687
FT                   /gene="blpR"
FT                   /gene_synonym="spiR2"
FT                   /inference="ab initio prediction:Prodigal:2.60"
FT                   /codon_start=1
FT                   /transl_table=11
FT                   /product="response regulator"
FT                   /colour=9
FT   CDS             1701..3041
FT                   /gene="blpH"
FT                   /gene_synonym="spiH"
FT                   /inference="ab initio prediction:Prodigal:2.60"
FT                   /codon_start=1
FT                   /transl_table=11
FT                   /product="histidine kinase"
FT                   /colour=9
FT   CDS             complement(3085..3240)
FT                   /gene="blpC"
FT                   /gene_synonym="spiP"
FT                   /inference="ab initio prediction:Prodigal:2.60"
FT                   /codon_start=1
FT                   /transl_table=11
FT                   /product="peptide pheromone"
FT                   /colour=9
FT   CDS             complement(3297..4658)
FT                   /gene="blpB"
FT                   /gene_synonym="spiD"
FT                   /inference="ab initio prediction:Prodigal:2.60"
FT                   /codon_start=1
FT                   /transl_table=11
FT                   /product="bacteriocin secretion accessory protein"
FT                   /colour=3
FT   CDS             complement(4669..6822)
FT                   /gene="blpA"
FT                   /gene_synonym="spiABC"
FT                   /inference="ab initio prediction:Prodigal:2.60"
FT                   /codon_start=1
FT                   /transl_table=11
FT                   /product="ABC transporter; ATPase domain, transmembrane
FT                   region and C39 protease domain"
FT                   /colour=3
FT   CDS             7112..7318
FT                   /gene="blpQ"
FT                   /gene_synonym="pncR"
FT                   /inference="ab initio prediction:Prodigal:2.60"
FT                   /codon_start=1
FT                   /transl_table=11
FT                   /product="class II bacteriocin precursor"
FT                   /colour=7
FT   CDS             7638..7841
FT                   /gene="pncT"
FT                   /inference="ab initio prediction:Prodigal:2.60"
FT                   /codon_start=1
FT                   /transl_table=11
FT                   /product="class II bacteriocin precursor"
FT                   /colour=7
FT   CDS             8262..8423
FT                   /gene="pncG"
FT                   /inference="ab initio prediction:Prodigal:2.60"
FT                   /codon_start=1
FT                   /transl_table=11
FT                   /product="membrane protein with putative function in
FT                   immunity"
FT                   /colour=4
FT   CDS             8741..8971
FT                   /gene="blpW"
FT                   /inference="ab initio prediction:Prodigal:2.60"
FT                   /codon_start=1
FT                   /transl_table=11
FT                   /product="class II bacteriocin precursor"
FT                   /colour=7
FT   CDS             9023..9202
FT                   /gene="pncM"
FT                   /inference="ab initio prediction:Prodigal:2.60"
FT                   /codon_start=1
FT                   /transl_table=11
FT                   /product="membrane protein with putative function in
FT                   immunity"
FT                   /colour=4
FT   CDS             9558..10595
FT                   /gene="tdpA"
FT                   /inference="ab initio prediction:Prodigal:2.60"
FT                   /codon_start=1
FT                   /transl_table=11
FT                   /product="thioredoxin domain containing protein"
FT                   /colour=5
FT   CDS             10903..11136
FT                   /gene="pncW"
FT                   /inference="ab initio prediction:Prodigal:2.60"
FT                   /codon_start=1
FT                   /transl_table=11
FT                   /product="class II bacteriocin precursor"
FT                   /colour=7
FT   CDS             11168..11857
FT                   /gene="blpY"
FT                   /gene_synonym="pncO"
FT                   /inference="ab initio prediction:Prodigal:2.60"
FT                   /codon_start=1
FT                   /transl_table=11
FT                   /product="CAAX amino terminal protease"
FT                   /colour=2
FT   CDS             11900..12148
FT                   /gene="blpZ"
FT                   /gene_synonym="pncQ"
FT                   /inference="ab initio prediction:Prodigal:2.60"
FT                   /codon_start=1
FT                   /transl_table=11
FT                   /product="membrane protein with putative function in
FT                   immunity"
FT                   /colour=4
FT   CDS             12178..12789
FT                   /gene="pncP"
FT                   /gene_synonym="SP0547"
FT                   /inference="ab initio prediction:Prodigal:2.60"
FT                   /codon_start=1
FT                   /transl_table=11
FT                   /product="CAAX amino terminal protease"
FT                   /colour=2
SQ   Sequence 12789 BP; 3853 A; 2000 C; 2615 G; 4321 T; 0 other;
     ctagtttgct ctttgattct cattgagtat taacttggtc ttgacttggt caaagtggaa        60
     gcggtcatag gcccgccaag cggcgcgagt tggagcatct ggatcaagag cgctgagtcc       120
     catgagaaga ctggaagtct ggtaaaattt ttctagttca atcaagaatc gattatccac       180
     tgtttcagcc ttggctagaa agccaagaat agagtttaat tgctcctgaa agcggacgtc       240
     gtcagcgctt gcctgtttgc atgcttggta ggctttgttt aagtcagtaa tcaaagtatg       300
     agctcttttg atggggtctg tatctgtcat gggaatgcct cctttaatct gggtgccagt       360
     cttacttctg gcaactgtgt tttgatactg ttagtttatc acttttaatt cttttttttt       420
     attcaaatct ttaattgtca ttgaaatgtc ttgaattgcg ctgagtgaat tttatgataa       480
     aatagtggta agctcatcat gatattgtag aaaaataatt cttttaggag ctttcaaaga       540
     ctgtttagga ttgggtgtgc ttgtgttaga ttttttctgt tattcttttc ttaggaggag       600
     aatccaatga aacatatgat tattcagaca cagaaaacag tctataaagt aaacgtcgac       660
     gatgtctact atatccaaac acatccaact aaagcccata ctgtaaagat tgttacagaa       720
     gaggctagtt ttaatatggt tcaaaattta agtaatcttg agaaccaata tggggaaacc       780
     ttgatgagat gtcatcgaaa ttgtttggtc aatcttgata aagtaaaatc gattgatttt       840
     caagaaagaa tcctttttct tggagaagaa ggtcaatacg ctgtcaagta tgccagacgt       900
     cgctatagag aaattcgtca aaaatggttg aaagaaggag agtaagaaga tgagaatatt       960
     tgttttagaa gatgattttt cccaacagac tagaattgaa acgacgattg agaaactctt      1020
     gaaggaacat catatcactc tgagttcttt tgaagttttt ggtaagccag atcaattgct      1080
     ggcagaggtg catgagaagg gggcccatca gctattcttt ttggatattg agattcgaaa      1140
     tgaggagatg aagggtctgg aagtggctag aaagattcgg gatcgggatc cgtatgccct      1200
     gattgtcttt gtgacgactc actcggagtt tatgcccctg tcctttcgct accaagtgtc      1260
     tgctctggat tatattgata aggccctttc ggcagaggag tttgaatctc gtatcgagac      1320
     agccctcctc tatgccaatg gtcaagacag taaaagtcta gcggaagatt gcttttactt      1380
     taaatcaaaa tttgctcaat tccagtatcc ttttaaagag gtttactatc tcgaaacgtc      1440
     cacaagaccc catcgtgtta ttctctatac caagacagac aggctggaat ttacagcgag      1500
     tctagaggag gttctcaagc aggagcctcg tttcttgcag tgccatcgct cttttctcat      1560
     caatcctgcc aatgtggtgc atttagataa gaaagaaaaa ctgcttttct ttcccaatgg      1620
     tggaagttgt ctaatcgcgc gttataaggt cagggaagtg tctgaggcta ttaataactt      1680
     acactgagct aggagagttt atgaatgttg cttggatatt gttgtataca cttgttactc      1740
     acggattaaa aattgtcata ttctttaagg tagatggaat tagtctcact tttgagagga      1800
     tttttaaggc ctttcttttt aagatactgt tggccgttgt ttttggaatg cttggctata      1860
     tggtaggaaa tgtttaccta tcttatttta tggaaccctt gtacggcata ggcttatctt      1920
     tcttattgtt aagagaactt cctaaaaaac tccttctctt ttatggtctc tttccaatga      1980
     tattagtgaa tctcttttat agaggtgttt cctattttgt gcttccattt ttgggacaag      2040
     ggcaagtata tgatgactac tcatttattt ggttatgtat aataattttc aatttcttca      2100
     tttctctagc ttttttgaaa tggttggact atgatttcac tagcttgaga aaggggattc      2160
     tcgataaaga ttttcaaaag tccctgactc agattaactg gataatgggg gcttactatt      2220
     tggtgataca aaatctgtct tactttgaat atgaacaggg gattcaatca acgactgttc      2280
     gccatctcat cctagtgttt tacctactct tttttatggg gggtatcaag aaattggata      2340
     cctatttgaa ggacaaactc catgagagac tgaaccaaga gcaggacttg cgctacagag      2400
     agatggagcg gtatagtcgg catatagagg agctttataa ggaagtacgg agttttcgcc      2460
     atgactacac caacctcttg actagcttac gtctgggcat tgaagaggag gatatggagc      2520
     agataaaaga gatctacgac tcggtcttaa aggattctag tgaaaaattg caggacaata      2580
     aatatgacct tggccgattg gtgaatgttc gggatcgtgc cctcaaaagt ctcctagctg      2640
     gaaaatttat aaaagctaga gataagaaca ttgtctttaa tgtcgaagtt ccagaggaga      2700
     ttcaggtaga gggggtgagt ctacttgatt ttctaaccgt tgtgtctatc ctttgtgaca      2760
     acgctattga agctagtgta gaagcctgtc aacctcatgt ttcaattgcc ttttttaaaa      2820
     atggagcaca ggagaccttt atcattgaaa attccatcaa agaagaggga atcgatattt      2880
     ctgaaatctt ctcctttgga gcaagttcta aaggggagga gagaggagtt ggtctctata      2940
     ccgttatgaa aattgtggaa agtcatccca ataccagtct caataccacc tgccaagatc      3000
     acgtttttcg tcaggtactt actgtaatac atatagaatg aagaaaaaat aagaccgaga      3060
     gtgcgttctc ttggtcttgt ttttttatag ttgtattggc tgataaaatc cttttgtatt      3120
     tttttgttca attatattaa atctatataa gaaatcttcc caccatcctc cacctataat      3180
     ttggttgagt tcggtagttg ttagttcttg aaatgaagtt aggttttgtt tcttatccat      3240
     gttatgattc tcctttttga taagataata aatagttata gagtgttatc tgaaaattaa      3300
     tcagaatggg ttaaaatttt atctttgaaa taatcaaaat atgttttctt tgtagttaca      3360
     ctagtgacgc gaccttgtaa gccatattgg atgagtttac tatcctcgtt agatagtttt      3420
     gcaagagcgg ttaatttaaa gagattgcct tgctctgttc tggtaggagt ttgatcaata      3480
     ctctgaagtt ggccgatgat ggtggtgccg tgatttccaa tcttctccag ttttaatctt      3540
     acagtttgtc ctttatctag taaggggaga tagtcagatg atacgtagta agtgattagt      3600
     acttctcttg tatctgtgat gacagggaat atttgagcaa tttctgtacc agttggaatt      3660
     ctatttttac cttcaaattc gctgttcaga tgaacgatac ctttacttgg agcggttaag      3720
     gtattatttt ctaagcgctg tgtcgcttga tctagttgta cttttaattc tgttaattga      3780
     ttctccacgg ttagttgttg ctgtgaggct gtttgtaaaa actgagtgcg gagtacttca      3840
     attttggttg ctaaactatt atcataagtt gctacacttc cgataccagc ttgctgaatt      3900
     ttgaggcttg cgatagatga ttccagacct gcaatacttt gattaatttg agataaaaat      3960
     ggctcctctg ccgttccttg tgtttgtcct tgagaggcta taagataacg atttaaaatt      4020
     gactggtgcg gattgccagt tggtaagcgt gctctgttat ttatgatagc atctctcaac      4080
     tcttgatatt ctccaatttg ttgttgaact tttgtaattt cttgttcgat ggctgatgaa      4140
     ctgctattgg taagattagc ttgatttgaa acttcagtgt tagtctttga gatacccagt      4200
     tcaatatcat gggattgttt agtaaaattc ataaaggtat tatggtagcc aaactcatcc      4260
     tcgctagaaa aaagatcagt cgctttttct aagctttgtt tcaagattcc aagtccttct      4320
     ttttgcttct caagtctttg taattgagtt gctaaggcag ttttctgact ttcttccatt      4380
     gtttcagagt atttgatgag taagtcacct ttctcaacta cttgatttgc cactaaatga      4440
     ttagcaagga taggattatc actggtcgac tgaatagatg caatgacact tgtaggggcg      4500
     atttctcctt gggaagtaac agtaatttct tttgtggcaa caagggagaa aatcaagatg      4560
     aaagtaaata gtaatgaaag aggtataatg aacactgtcg catagttatg gtaacgtctc      4620
     tgataaaact cgacacttct aaaaagatta ggattcatga cattctcctt atttattgaa      4680
     tagatgatgg tagaagcctt gcgcctgcat taactcttgg tgactaccaa cttcaatgat      4740
     tttcccctgg tcaagaacaa tgacacggtt agttcgttcg gctatactga gacgatgggc      4800
     tacaaagaga atggttttat cagttaggga tataagatta tctataacct ttttctcagt      4860
     caagacatca agaccgctag tagcttcatc tagtattaaa acaggagctt tagttaaaag      4920
     agcacgagcg agagcgattc gttgcttttg tcctcctgat agaccagctc catcagagag      4980
     ctgagtttga tagcccatag gcattctttc aatgtcttga cggatttcag ctaattcaca      5040
     agctcttaga atatcttctt ggctaatcat atgattaccg cccaaggtta aattttccaa      5100
     gatagagcca ttaaagatat aggcttgttg gggtaggtaa ttaatatgac ggcgcaagac      5160
     ttttttatca atgtttttaa tatcctgata attgatggaa atatgccctt tgtagggttc      5220
     aaagaaattg acaatcattt tggctaaagt tgttttacca gaaccactaa ctccaactag      5280
     gctaacctta tctccttgtt taatcgtgag attaatatct gttaaggtat ctcgtccaaa      5340
     accatactta taagaaaggt tatcaaattc aatatcgccc atcaaaaaat gtgaatgaac      5400
     agggttttct ggggcttgga actcagattc gactaaatag acctcgttta aacggttatt      5460
     agcgaccttc gcagattgga gtttggtttg gaggttgata atattttcca taggagttgt      5520
     aaagtaagaa agaagtgtat taaaggtaat cagctgaccg atagaaattt tactcgacat      5580
     gactaattga gcgccaaacc ataggataag gatatttaga actaattttg ttccctgctt      5640
     taaactcgtt tgtaaaatag aatacttact gagcttaaag gatttttcca aataatctac      5700
     aaattcgctg tctatatttt gatagcgatt ttcttcactc gtaagcgact ttatagtttc      5760
     aatcccgttg atatcttcga taatagcaga gctaaccata gaattacttt gcatgacatc      5820
     atggttcatt ttttcgaaag gcttcataaa agaaaagatg atgaccatgt atataggaat      5880
     ggaaataaga gaaagaagga agagattagg gttttgtgcc agtaagacgc cccctacaag      5940
     aatcagaatg gaaacatcca gaaaaagaga gagaatagta gaagccaagg catctataat      6000
     agagttagca tctgtgaacc gtgaaatgat ttctcctgtc cgacgtgtcg caaagaaaga      6060
     cataggaagt tcaaaaatat ggcgaatata ggataaaatc acatcaatac ttaatctctg      6120
     gctcagaaca gttaggagat aatctctgga gaagcccatg acttgttgga ggatataagt      6180
     gataactaga ccaactgaga tgattcctaa agttgatttc atctgatttg ggatgtattc      6240
     atccaagatt ccttggagat aataagaacc acctatattg ataatagtga ccaataagct      6300
     tgagagaaca atgtaagtaa tgagagattt ttgtttgaaa atcagaggaa ggaagcttag      6360
     tagaccattc tttttatctt tatggggttg atagctgggt ttgggagcta gaaaaatagc      6420
     tactccagtc cattcagaga aaaagcgttc ttttgacatt ttggtgattt ttacagaagg      6480
     atcaggatca ccaataatca gatagtcttt ctttgtttga tagacaacat agtaatgttg      6540
     gagttttcct tctttgttaa cgtgaacgat aaatggatag gggacatcac tcatgtcaaa      6600
     gagagtttta tctgcttgaa caggtcttgt ttcaaagccc atttcatcag cggcttttac      6660
     aatgccaaga gcagtcgtcc cttctttatt ggtctttgca agttctctca agtgagctag      6720
     agaaaaatct gaaccataga atttagcaat cgaggctaag gcagcaacac cgcagtctct      6780
     agcatctatt tgaggaacaa atgtacgttt ataagaagtc attggcaatt cctttcattt      6840
     tcatatagta gataggtata ttatgccata aaaataagtt catattttat gaaatcttga      6900
     atagtcattg aaacttcctg aatggtaaaa aagtgattag aaattatctt ttaaaaaaat      6960
     tttagaggtg gttttaaata aaaaagctaa tttaagacgt ttcgatgaca attcaagatt      7020
     tggatgaaaa attttaaaaa acaatgatat actaaacttg tcaaagttgc aacaggacaa      7080
     aaattaaaaa taaaaaaagg aggtattcat catgaataca aaaacaatgt cacaatttgc      7140
     aattatggat actgagatgc ttgatagaat agagggagga atatttgggg ttgacgatgt      7200
     tgtgttttgg acaggggtag gcagctatgt tgcaggtaga gttgttgatg cagcaattga      7260
     tgattttacg aatcaatgcc ggaaaaatcc tcatcagtgg ttctgtgttc gtgtatagat      7320
     atagtagtgt tgtattgtat aagaatttat ataacttatt gacctatgca cggatagaag      7380
     ctgttctttt gcaaacgagt cgcttattcc atcataagtt tacgtactca tagtcacagt      7440
     tcttgtgctt gatggaaaga atgaccacct ataaacatgc gatgtagtgg ctgtaccact      7500
     cacttattca gctccccgtg atttgtagta gtgataggct ttctcatgat tattataaaa      7560
     caaaataaaa taaagagcac aacacttttt cattctgtgt tgtgccttga gtgaaacgaa      7620
     aggaatgaat tataacaatg aacaaaaatg attatattgc tttgaatgaa gtagaattag      7680
     agacaattag tggtggagat gactgtttta ttgcagatgt cggatgtatt ggctgggggc      7740
     ttttgaagag tatcggaggg atgataaaac ctgctccata tgttcctcca gtatgcattc      7800
     caaaaagttc atggaatcct gcacctccag ttccatgtta aaaggtgact gtttaatcag      7860
     ctaatcttgc ttcaaataat tcctgaacaa gtttaataaa ttaaacgaat aagacaggtt      7920
     attaacacag tcttgttcgt ttttttctaa tacattattt aatcaataca cttataaaat      7980
     tgtaaagtag tggaggtggg aaatactacc acagatttat tattaacttt gtcagtattg      8040
     tttgaaatct caaaaagtat tttaaactat atgtgtttag ttccttagtt tgattgttgt      8100
     tgagtataac tatttttgta tagataaaaa tcttgctatt gttcaagatg ttttgatgac      8160
     catttatgat ttcagtgatt caaaatcaaa atgagtgcta tactagcagt gtaaaggttg      8220
     tagctaaact aagataaagc gtacatttag gaggaaatct tatgaagaaa aaaatattta      8280
     tcattttaat cttgtatctg atcatgtcca tctttcttta tccgcttagg gagagtattt      8340
     ggtataatct attttatacc atagcctata tgattgcggt tataatctat tttgctttaa      8400
     ttaaaaagaa agaaaagaaa tgaaagcttt tcttgctaaa aaagaatcat attctttgtg      8460
     agattgttcc tgggtcagtt gcccttgctt gtctctactt aatcatcatg cttctgctta      8520
     tgtggggctt gaagtattat aaaaagtaga gcttaatgaa gtataaaaga aaagggtaag      8580
     tgttttcgca atacttaccc ttttataatg aattttttgc aattcaagac gtttcgatga      8640
     caattcaaga tttggatgaa aaattttaaa aaacaatgat atactaaact tgtcaaagtt      8700
     gcaacaggac aaaattaaaa attaaaaagg agtatttgtc atgaatacaa aaatgatgga      8760
     acaatttgag attatggata ctgaaatgct tgcttgcgtt gaaggtggcg gttggataaa      8820
     atgtggactt ggtgtagttg gaggtgcatt gactggagga gttgctggtg gtgctgtggg      8880
     cactgtaacg ctacctttct ttggtactgt atctggagcg gctgctggtt tttggggtgg      8940
     aggtgcaacg ggtgctgcta ccttctgtta aaaatcgctc ttcgttgata agatggactg      9000
     acttggaatg gagtgaataa ttatggataa gaaaaaaata gtttcgacta tagtattgtt      9060
     agtatttctt atagtgtcag tggctaattt ttttagagac ttaaacccat tactgttcat      9120
     tttaaatatt attggcctgt cttgcttttc agtgctaaca tacattaaca taaaagaaat      9180
     gctcttaaat atacgtaaat gatgatttgg ttagtcctag aaccaatcaa ctcatgttcg      9240
     tcggcttgac aggttttatg tctattattt gtttgtatag aagtatcaca gcaggaaaat      9300
     tctaccaaca aataatcgcc tatattggtg atattctctg cttgattgtc atgtttttac      9360
     tcatttgggg cttgaagtat tataaaaagt agagcttaat gaagtataaa agaaaagggt      9420
     aagtgttttc gcaatactta ctcttttata atgaagtttt tgcaattcaa gatgtttcga      9480
     tgaccattta agatttagat gaatttgtaa tcttaaataa ggtaagataa agataacaaa      9540
     tgtaaaggag tattcttatg aagaaacaaa atataaaatc gctattactt gtaccacttg      9600
     tatttgcatc tattactacg ggtgttgtat atgcagaaga acatcctact acttcatcta      9660
     tccaggcgaa tgatagttct gttgtggcac cagatttgcc atcggctaag gaaaaggtgg      9720
     agcataaacc ttctgttgta actccagaag aatatgagaa caatgttacg gactttaaaa      9780
     agatagatat tgaagctgtt cgtcaatctt ttacagagga tcaattggaa catactattt      9840
     attttggtag aaaaacttgc tctcattgtc gtcaattttc tcctgaattg aaagaattta      9900
     ataacttgat tgaaaagaag ttagagtatt atgatttgga tggtaaggat tttgatgagg      9960
     aagcgagaga gtttctattt aaaaaagtcg gtattccagg aacaccaaca attttgtatt     10020
     taagaaatgg acatccgaca tctggatggg ttggtggcgg agcaactgca caacaggtgt     10080
     atgattatat gtactcgaga aactcaccta agcaaacgga gacagtgaaa tcttctgagg     10140
     aaacagtaac tgaaagtgtc cgtgatgaga atactagaag tgacagcatg aatattagtg     10200
     ataaagttgt aagtgacagc aaaggtatga gtgatgaaaa aagaactgaa atgaaaatat     10260
     ccaatgttaa tcccaattct aatagtgaaa atagtgggaa agtgaagagt acaaactcaa     10320
     cttctgaagc taaaactact caatctgaca atttagcaat gttagacaat aagaatcaat     10380
     tggaaactcc taaacctatt tttgatgttg ctcaagaaaa taaaactcct tcaactgatg     10440
     ttaaggggac tgattatgta agcaaatcta ttacttcgaa tgaaaaatta ttaccgaaaa     10500
     caggagagga agaaagttac caactgcttc ggctggctgt cgcgtttttt atgacttctg     10560
     taatgattaa agtgaaacaa aaaattcata aataaaaata gatggtaaac aggtgcaatg     10620
     atactatttg tttgtaataa tatatggcta gaatttgcct gtagataaga atgagaagat     10680
     aggtgtattt attttatgta taaaagatta taattgtata tgaaatgaat ggtaaaaggt     10740
     aaagtatttc tgaaatgctt tctttttcga ctattttaac gcctcaagat gttttgatga     10800
     ctatttatga tttggatgga aaatttcaaa aaatagtagt atactaacat tgttaaggtt     10860
     gcaacaggac aaaaattaaa cataaaaaag gagatattcg tcatggatac aaaaatgatg     10920
     tcacaatttg cagttatgga taatgaaatg cttgctcgta tagagggtgg ggatgtatct     10980
     gatatttata gagggtacgc taatcaggta agtccattcg gttcttaccc tcctatatta     11040
     aaaaattcag gtccttttcc agtaagtggt tactgcccgc gcggttatca tgaccgtggt     11100
     tatataggag cgggttttca tttatgtgga atataggctg aaatacaaga aatgaggaag     11160
     aatttctatg aaaaagtatc aacttctatt caaaataagt gcagtcttct cttacttatt     11220
     tttcgtattt ggtctttctc agctgacgct tatcgtccaa aattattggc aattttcttc     11280
     ccagattggc aatttcgtct ggattcaaaa tatcttgagt ttactattta gcggagtcac     11340
     gatttggatt ctggttaaga caggtcatgg ttatctcttt cacattccaa gaaaaaaatg     11400
     gctttggtat tcgattttga cagtattagt gctagtgctc cagatctctt ttaacgttca     11460
     gatagctaaa catgttcagt caactgctga aggttgggcc gtattgatcg gttatagtgg     11520
     gaccaacttt gctgagctag gtatctatgt aaccctgttt ttcctgactc cactaatgga     11580
     agagttgatt tataggggat tacttcaaca cgccttcttt aagcattcgc gatttggcct     11640
     tgatttgctt cttccttcca ttttgtttgc tcttcctcat ttttcaaact tacctagtct     11700
     gttagatatt ttcgtctttg cgacatttgg catcatcttt gccggtttga cccgctatac     11760
     caagagtatt tatccatcct atgcggtgca tgtgatcaat aatattgtag cgaccttccc     11820
     gtttttgctc acttttctac atagggtctt ggggtaaaaa aagcaaaagg cttgcttttc     11880
     agccatagag gaggttatca tgtataaacg cttatttttc ctagattcca aaaccttaga     11940
     ctggttgaca ccctatattc tagtcttggc ttctgacacc attgccttta atgtttttgt     12000
     gctaaccttt gtatctgcgg tggtctttaa tttcctaaac cccatgctat ctttaatggc     12060
     tatcttttta gggggtggtt atgtggtcgg attttggtta ctcaaatggt ttgttttgga     12120
     aaggctagaa ctaaagaata acgcgtagga agtctgtttg gtgaggagga taattttatg     12180
     gagttttttg ataaatttca tgccttgtgt tttggatttt tagtactaat aatcgtcatt     12240
     acagttcctt atacgattaa ccatggggac ttttttcaaa atgaatttgc attgattctt     12300
     gtaagtcttc tagtaacctc gctgagcgtt gcttatgcta gaaagtttga aatgatttct     12360
     tttgggatgt taagcaagaa agacattttg cttttcatta caatctttct tctaagtctg     12420
     cttgagacgc tggtttatat tcatttcttc gctatttctt ctggcgcggg agttcaacac     12480
     ttggcggaag tccgcagagg aatttccctg tctttggttt tgacttcctc agtttttggc     12540
     cccatccagg aggaactcat tttcagagga cttcttcaag gtgcggtttt tgacaattct     12600
     tggttagggc ttgtgctaac ttcctctctc ttttctttca tgcatggacc ttctaatgtg     12660
     ccttcgttta ttttttatct acttgggggc ttgttgctgg gctttgctta taaaaagagc     12720
     caaaacctat gggtttctac tctagttcac atgttttata atgcttggcc actcttatat     12780
     tatttataa                                                             12789
//
