# Supplementary material for: Genomic analyses of pneumococci reveal a wide diversity of bacteriocins – including pneumocyclicin, a novel circular bacteriocin
Source: BMC Genomics. 2015 Jul 28;16(1):554. doi: 10.1186/s12864-015-1729-4 (PMC4517551; doi:10.1186/s12864-015-1729-4)
Supplement: Additional file 9: — Sequence and annotation files for blp cassette prototypes. [file 12864_2015_1729_MOESM9_ESM.zip › blp_prototype30_Taiwan19F-14.fasta]

>blp_cassette_prototype30_Taiwan19F-14
ctagtttgctctttgattctcattgagtattaacttggtcttgacttggtcaaagtggaa
gcggtcataggcccgccaagcggcgcgagttggagcatctggatcaagagcgctgagtcc
catgagaagactggaagtctggtaaaatttttctagttcaatcaagaatcgattatccac
tgtttcagtcttggctagaaaaccaagaatagagtttaattgctcctgaaagcggacgtc
gtcagcgcttgcctgtttgcatgcttggtaggctttgtttaagtcagtaatcaaagtatg
agctcttttgatggggtctgtatctgtcatgggaatgcctcctttaatctgggtgccagt
cttacttctggcaactgtgttttgatactgttagtttatcacttttaattcttttttttt
attcaaatctttaacccaaatcattcatacctctctcaannnnnnnnnnnnnnnnnnnnn
nnnnnnnnnnnnnnnnnnnnnnnnnnnnnnnnnnnnnnnnnnnnnnnnnnnnnnnnnnnn
nnnnnnnnnnnnnnnnnnnnnnnnnnnnnnnnnnnnnnnnnnnnnnnnnnnnnnnnnnnn
nnnnnnnnnnnnnnnnnnnnnnnnnnnnnnnnnnnnnnnnnnnnnnnnnnnnnnnnnnnn
nnnnnnnnnnnnnnnnnnnnnnnnnnnnnnnnnnnnnnnnnnnnnnnnnnnnnnnnnnnn
nnnnnnnnnnnnnnnnnnnnnnnnnnnnnnnnnnnnnnnnnnnnnnnnnnnnnnnnnnnn
nnnnnnnnnnnnnnnnnnnnnnnnnnnnnnnnnnnnnnnnnnnnnnnnnnnnnnnnnnnn
nnnnnnnnnnnnnnnnnnnnnnnnnnnnnnnnnnnnnnnnnnnnnnnnnnnnnnnnnnnn
nnnnnnnnnnnnnnnnnnnnnnnnnnnnnnnnnnnnnnnnnnnnnnnnnnnnnnnnnnnn
nnnnnnnnnnnnnnnnnnnnnnnnnnnnnnnnnnnnnnnnnnnnnnnnnnnnnnnnnnnn
nnnnnnnnnnnnnnnnnnnnnnnnnnnnnnnnnnnnnnnnnnnnnnnnnnnnnnnnnnnn
nnnnnnnnnnnnnnnnnnnnnnnnnnnnnnnnnnnnnnnnnnnnnnnnnnnnnnnnnnnn
nnnnnnnnnnnnnnnnnnnnnnnnnnnnnnnnnnnnnnnnnnnnnnnnnnnnnnnnnnnn
nnnnnnnnnnnnnnnnnnnnnnnnnnnnnnnnnnnnnnnnnnnnnnnnnnnnnnnnnnnn
nnnnnnnnnnnnnnnnnnnnnnnnnnnnnnnnnnnnnnnnnnnnnnnnnnnnnnnnnnnn
nnnnnnnnnnnnnnnnnnnnnnnnnnnnnnnnnnnnnnnnnnnnnnnnnnnnnnnnnnnn
nnnnnnnnnnnnnnnnnnnnnnnnnnnnnnnnnnnnnnnnnnnnnnnnnnnnnnnnnnnn
nnnnnnnnnnnnnnnnnnnnnnnnnnnnnnnnnnnnnnnnnnnnnnnnnnnnnnnnnnnn
nnnnnnnnnnnnnnnnnnnnnnnnnnnnnnnnnnnnnnnnnnnnnnnnnnnnnnnnnnnn
nnnnnnnnnnnnnnnnnnnnnnnnnnnnnnnnnnnnnnnnnnnnnnnnnnnnnnnnnnnn
nnnnnnnnnnnnnnnnnnnnnnnnnnnnnnnnnnnnnnnnnnnnnnnnnnnnnnnnnnnn
nnnnnnnnnnnnnnnnnnnnnnnnnnnnnnnnnnnnnnnnnnnnnnnnnnnnnnnnnnnn
nnnnnnnnnnnnnnnnnnnnnnnnnnnnnnnnnnnnnnnnnnnnnnnnnnnnnnnnnnnn
nnnnnnnnnnnnnnnnnnnnnnnnnnnnnnnnnnnnnnnnnnnnnnnnnnnnnnnnnnnn
nnnnnnnnnnnnnnnnnnnnnnnnnnnnnnnnnnnnnnnnnnnnnnnnnnnnnnnnnnnn
nnnnnnnnnnnnnnnnnnnnnnnnnnnnnnnnnnnnnnnnnnnnnnnnnnnnnnnnnnnn
nnnnnnnnnnnnnnnnnnnnnnnnnnnnnnnnnnnnnnnnnnnnnnnnnnnnnnnnnnnn
nnnnnnnnnnnnnnnnnnnnnnnnnnnnnnnnnnnnnnnnnnnnnnnnnnnnnnnnnnnn
nnnnnnnnnnnnttagattaggggtgaataattggggtttaattgtcattgaaatgtctt
gaattgcgctgagtgaattttatgataaaatagttgtaagctcatcatgatgttgtagaa
aataatccttttaggagttttcaaagactgtttaggattgggtgtgcttgggctagatct
tttctgttattcttttcttaggaggagaatccaatgaaacatatgattattcagacacag
aaaacagtctataaagtaaacatcgacgatatctactatatccaaacacatccaactaaa
gcccataccgtacagattgttacagaaaaagctagttttaatatgcttcaaaatttaagt
aatcttgagaaccaatgtggggaaactttgatgagatgtcatcgaaattgtttggttaat
cttgataaattaaaatcgattgattttcaagaaagaatcctttttctcggagaagaaggt
caatatgctgtcaggtatgccagacgtcgctatagagaaatacgtcaaaaatggttgaaa
gagggagagtaagaagatgagaatatttgttttagaagatgatttttcccaacagactag
aattgaaacgacgattgagaaacttttgaaagcacatcatatcattcctagctcttttga
ggtatttggcaagccggaccaactgctggcagaggtgcatgagaagggggcccatcagct
attctttttggatattgagattcgaaatgaagagatgaagggactggaagtggctagaaa
gattcgggaacaagacccttatgccctaatcgtctttgtgacgactcactcggagtttat
gcctctgtcctttcgctaccaagtgtcagctttggactacattgataaggccctttcggc
agaggagtttgaatctcgtatcgagacagccctcctctatgccaatagtcaagatagtaa
aagtctggcggaagattgcttttactttaaatcaaaatttgcccaattccaatatccttt
caaagaggtttactatctcgaaacatccccaagaccccatcgtgttattctctataccaa
gacggacaggctagaatttacggcgagtttagaggaggtttttaagcaggaaccccgtct
cttgcagtgccatcgctcttttctcatcaatcctgcaaatgtggtgcatttggataagaa
agaaaaactccttttctttcccaatggtggaagctgtctgatcgcgcgttataaggtcag
ggaagtgtctgaggctattaataacttacactgaactaggaaatttatgtatattttttg
gattatattgtatacacttattactaatgggctagaaattgtcattttctttaaggtaga
tggaattggtctcacttttgagaggatttttaaggcctttcttttgaagatactgttggc
ctttgtttttgtaatgattggctatatgataggaaatgtttacctatcttattttatgga
acccttgtatggcataggcttgtctttcttattgttaagagggcttcctaaaaaactcct
tttcttttatggtctctttccaatgatattggtgaatctcttttatagaggagtctccta
ttttgtgcttccatttttgggacaagagcaagtatatgatggctactcatttactgggtt
atgtataataattttcaatttcttcatttctctagcctttttgaaatggttggactatga
ttttactagtttgagaagggagattctagatacaggttttcaaaagtccctgactaagat
taactggataatgggggcttactatttggtgatacaaagtctgtcttactttgaatatga
gcaaggtattcaatcaacgactgttcgccatctcatcctagtgttttacctcctattttt
tatgggggttatcaagaaattggatacctatttgaaggacaaactccatgatagactgga
ccaagagcaggtcttgcgctatagagatatggaacgctatagtcggcatatagaggaact
ttacaaggaagtaaggagttttcgccatgactacaccaacctcttgacaagtttacgtct
gggtattgaagaggaggatatggagcagataaaagaggtctatgacttggtcttaaagga
ttctagtaaaaaattgcaggacaataaatatgaccttggccgattggtgaatgttcggga
tcgtgccctcaaaagtctcctagctggaaaatttataaaagctagagaaaaggacattgt
ctttaatgtcgaagttcctgaagagattcaggttgaggggatgagactgcttgattttct
aaccattgtgtctatcctttgtgataatgctattgaagcgagtgcagaggccggtcaacc
tcatgtttcaattgcctttttaaaaagtggagcacaggagaccttcatcatcgaaaattc
catcaaagaagagggcatagatatttctgaaatcttctcctttggagttagttctaaagg
ggaggagagaggtgtcggtctctataccgttatgaagattgtggaaagttatcccaatgc
cagtttaaatactacctgtcaagatcaagtctttcgtcaggtgcttactatgatacctac
agaatgatgaaaaaaataagaccgagagttcttgttactcggtcttattttttatcccaa
atcattcatacctctctcaannnnnnnnnnnnnnnnnnnnnnnnnnnnnnnnnnnnnnnn
nnnnnnnnnnnnnnnnnnnnnnnnnnnnnnnnnnnnnnnnnnnnnnnnnnnnnnnnnnnn
nnnnnnnnnnnnnnnnnnnnnnnnnnnnnnnnnnnnnnnnnnnnnnnnnnnnnnnnnnnn
nnnnnnnnnnnnnnnnnnnnnnnnnnnnnnnnnnnnnnnnnnnnnnnnnnnnnnnnnnnn
nnnnnnnnnnnnnnnnnnnnnnnnnnnnnnnnnnnnnnnnnnnnnnnnnnnnnnnnnnnn
nnnnnnnnnnnnnnnnnnnnnnnnnnnnnnnnnnnnnnnnnnnnnnnnnnnnnnnnnnnn
nnnnnnnnnnnnnnnnnnnnnnnnnnnnnnnnnnnnnnnnnnnnnnnnnnnnnnnnnnnn
nnnnnnnnnnnnnnnnnnnnnnnnnnnnnnnnnnnnnnnnnnnnnnnnnnnnnnnnnnnn
nnnnnnnnnnnnnnnnnnnnnnnnnnnnnnnnnnnnnnnnnnnnnnnnnnnnnnnnnnnn
nnnnnnnnnnnnnnnnnnnnnnnnnnnnnnnnnnnnnnnnnnnnnnnnnnnnnnnnnnnn
nnnnnnnnnnnnnnnnnnnnnnnnnnnnnnnnnnnnnnnnnnnnnnnnnnnnnnnnnnnn
nnnnnnnnnnnnnnnnnnnnnnnnnnnnnnnnnnnnnnnnnnnnnnnnnnnnnnnnnnnn
nnnnnnnnnnnnnnnnnnnnnnnnnnnnnnnnnnnnnnnnnnnnnnnnnnnnnnnnnnnn
nnnnnnnnnnnnnnnnnnnnnnnnnnnnnnnnnnnnnnnnnnnnnnnnnnnnnnnnnnnn
nnnnnnnnnnnnnnnnnnnnnnnnnnnnnnnnnnnnnnnnnnnnnnnnnnnnnnnnnnnn
nnnnnnnnnnnnnnnnnnnnnnnnnnnnnnnnnnnnnnnnnnnnnnnnnnnnnnnnnnnn
nnnnnnnnnnnnnnnnnnnnnnnnnnnnnnnnnnnnnnnnnnnnnnnnnnnnnnnnnnnn
nnnnnnnnnnnnnnnnnnnnnnnnnnnnnnnnnnnnnnnnnnnnnnnnnnnnnnnnnnnn
nnnnnnnnnnnnnnnnnnnnnnnnnnnnnnnnnnnnnnnnnnnnnnnnnnnnnnnnnnnn
nnnnnnnnnnnnnnnnnnnnnnnnnnnnnnnnnnnnnnnnnnnnnnnnnnnnnnnnnnnn
nnnnnnnnnnnnnnnnnnnnnnnnnnnnnnnnnnnnnnnnnnnnnnnnnnnnnnnnnnnn
nnnnnnnnnnnnnnnnnnnnnnnnnnnnnnnnnnnnnnnnnnnnnnnnnnnnnnnnnnnn
nnnnnnnnnnnnnnnnnnnnnnnnnnnnnnnnnnnnnnnnnnnnnnnnnnnnnnnnnnnn
nnnnnnnnnnnnnnnnnnnnnnnnnnnnnnnnnnnnnnnnnnnnnnnnnnnnnnnnnnnn
nnnnnnnnnnnnnnnnnnnnnnnnnnnnnnnnnnnnnnnnnnnnnnnnnnnnnnnnnnnn
nnnnnnnnnnnnnnnnnnnnnnnnnnnnnnnnnnnnnnnnnnnnnnnnnnnnnnnnnnnn
nnnnnnnnnnnnnnnnnnnnnnnnnnnnnnnnnnnnnnnnnnnnnnnnnnnnnnnnnnnn
nnnnnnnnnnnnnnnnnnnnnnnnnnnnnnnnnnnnnnnnnnnnnnnnnnnnnttagatt
aggggtgaataattggggtttatagttgtattggatgatgaagtcctttcgtattgttat
gcttaattatattaaggctgtataagatatcttcccacagtcctccacctgtaatttggt
tgagttcggtagttgttagttcttgaaatgaagttaggttttgtttcttatccatgttat
gattctcctttttgataagataataaatagttatagagtgttatctgaaaattaatcaga
atgggttaaaattttatctttgaaataatcaaaatatgttttctttgcagttacactagt
gacgcgaccttgtaagccatattggatgagtttactatcctcattagatagttttgcaag
agcggttaatttaaagagattaccttgctctgttctggtaggagtttgatcaattgtctg
aagttggccgatgatggtggtgccgtgatttccaatcttctccagttttaatcttacagt
ttgtcctttatctagtagaggtagatagtcagaagatacgtagtaagtgattagtacttc
tcttgtatctgtgatgacagggaatatttgagcaatttctgtaccagttggaattctatt
tttaccttcaaattcgctgttcagatgaacgatacctttacttggagcggttaaggtatt
gtttcctaagcgctgcgttgcttgatctagttgtacttttaattctgttaattgattctc
cacggttagttgttgctgtgaggctgtttgtaaaaactgagtgcggagtacttcaatttt
ggttgctaaactattatcataagttgctacacttccgataccagcttgctgaattttgag
gcttgcgatagatgattccagacctgcaatactttgattaatttgagataaaaatggctc
ctctgccgttccttgtgtttgttcttgagaggctataagataacgatttaaaattgactg
gtgcggattgccagttggtaagcgagctcttttatttacgatagtatctctcagctcttg
atattctccaatttgttgttgaacttttgtaatttcttgttcgatggctgatgaactgct
attggtaagattagcttgatttgaaacttcagtgttagtctttgagatacccagttcaat
atcatgggattgtttagtaaaattcataaaagtattatggtagccaaactcatcctcgct
agaaaaaagatcagtcgctttttctaagctttgtttcaagattccaagtccttctttttg
cttctcaagtctttgtaattgagtttctaaggcagttttctgactctcttccattgtttc
agagtatttgatgagtaagtcacctttctcaactacttgatttgccactaaatgattagc
aaggataggattatcactggtcgactgaatagatgcaatgacacttgtaggggtgatttc
cccttgggaagtaacagtaatttcttttgtggcaacaagggagaaaatcaagatgaaagt
aaataataatgaaagaggtatgattaatactgtcgcatagttatggtaacgtctctgata
aaactcgacgcttctaaaaagattaggattcatgacattctccttatttattgaacagat
gatggtagaagccttgcgcctgcattaactcttggtgactaccaacttcaatgattttcc
cctggtcaagaacaatgacacggttagttcgttcggctatactgagacgatgggctacaa
agagaatggttttatcagttagggacataagattatctataacttttttctcagtcaaga
catcaagaccgctagtagcttcgtctagtattaaaacaggagatttagttaaaagagcac
gagcgagggctattcgttgcttctgtcctcctgatagaccagctccatcagagagctgag
tttgatagcccataggcattctttcaatgtcttgacggatttcagctaattcacaagctc
ttagaatatcttcttggctaatcatatgattaccgcccaaggttaaattttccaagatag
agccattaaagatataggcttgttggggtaggtaattaatatgacggcgcaagacttttt
tatcaatgtttttaatatcctgatgattgatggaaatatgccctttgtagggttcaaaga
aattgacaatcattttggctaaagttgttttaccagaaccactaactccaactaggctaa
ccttatctccttgtttaatcgtgagattaatatctgttaaggtatctcgtccaaaaccat
acttataagaaaggtcatcaaattcaatatcgcccatcaaaaaatgtgaatgaacagggt
tttcttgaacttgaaattcagattcgactagatagacttcgttcaaacggttattagcga
ccttcgcagattggagtttggttggggttgatagctgggtttgggagctagaaaaatagc
tactccagtccattcagagaaaaagcgttcttttgacattttggtgatttttacagaagg
gtcaggatcaccaataaccagatagtctttctttgtttgatagacaacatagtaatgttg
gagtttttcttctttgttaacgtgaacgataaatggataggggacatcactcatgtcaaa
gagagttttatctgcttgaacaggtcttgtttcaaagcccatttcatcagcggcttttac
aatgccaagagcagtcgttccttctttattggtctttgcaagttctctcaagtgagctag
agaaaaatctgaaccatagaatttagcaatcgaggctaaggcagcaacaccgcagtctct
cgcatctatttgaggaacaaatgtacgtttataagaagtcattggcaattcctttcatat
agtagataggtatattatgccataaaaataagttcatattttattaaatcttgaatagtc
attgaaacttcctgaatggtaaaaaagtgattagaaattattttttttttaaacatttag
aggtggtttcaaatgaaaagctaattcaagacgtttcgatgacaattcaagatttggatg
aaaaatttaaaaaaaaaatgatatactaaacttgtcaaagttgcaacaagacaaaaataa
aaaaggagtatttgtcatgaatacaaaaatgatgtcacaattttctgttatggataatga
aatgctggctagcattgagggaggaactgattggggaacagtaggaaaaggagctgtcta
tggagcaggtatcggagttgctatgtgtgcggtaggaggactccttactggtggttccac
atgggctatgactgctggctgtgcttgggctggagctaaacttggtggttcttttactgc
aattgctgataatctttggccatagaagggaatagaaattatgtttaattacaaaatagt
agataatcaagaattaagtaatatttctggaggtggattgggaggagatgtagttgtagg
agccttgtcgggtgcatttcaggcaggacaatcttgtattgctggaggccctcaagctta
cttgatttgcgcaacagggggcgctatagtaggtggcattttagcttatggattgagacc
accaaaatagttttaaaaaggaatgagtgttaatatgttaaatgaaactatgattcagct
tgtactcattgcaatttgttgtgtgtacattatttttaacaccaaggctgataaaaacca
aaagagaggatatcgtacagctttgtaccttttcgttatggctggtattatatcctatat
tatgaattatctgaactggttagattttttcttactgataactccgataatgtgcctatt
taaatttgaagataaatggagttagcaacgtttgacacttcaataggttattagctatcc
tttggctcattgtcaactgtagtgagttgaagaaaatctaagatcgagaaaggacgaatt
tcgtcctttcttttttgatgtacgacgggcatgtcgtatatctgaggtgtaagtcctcgg
tgggcacctgctaccggtgaacccaatagcgattcccaagcctgactatcgtgaggtagc
agggagaggaagggatagcgaaatcgtggctctacgaacaggaacgtgatagtaaggcgt
atatagcggataagggggcctcaaactctaaagtccaaaaaggtagtcgtaacctatatg
cgtaaatcacgagagtaaacgaggaaagatgtacgacttatcccgtgaggtctcatgagc
gctaaaagcgtagtaacaacgaatcatgagaagtcagccgaacccatagtagtgaggaaa
cttctgtagtggaagtggagcgaaggggtgaacaattgaaagtagaattgtctgttttga
ttatttgtttgataggatggtagtatgaaaatataaacggtgactattgttcataaaaaa
aaggacacacgaatagaacgcttatgtagcctgagagaggagttagttaagaaatctttg
taacaaataaatatgattgtgttaatcattattttgaaagcaaatgatatttctattctg
cagagcgaaaaatatcataattggtacttttacaactaaatatattcgctctgttgtaaa
atgaagtgcaacacaaaagacatgttcatctgatatactagagttgcgaaaaacagtata
aaggaagatgaacatgtccacaaactattctaccacaaatcaataatacaatcacttatc
tgaagctgaaagaggagaaattgaagcttatttaagcgtaggactcaaacctgtttaata
aatatcatgccgtgtttgttggatttttagtctatgtaatagtcgctacagtaggctata
ccatcaatcaaggtgattattttcaaaacgagcacctatttattattgcaaagactttct
tgatttcactgagtgttgcctatgcgaaatggtttgatatgatttcgctaagaaggttaa
cgaaaaaagaagttctactttttattgcaagctttcttctttgcgtgctggtaaatatag
gttatcatagtcttttcacagtttcttctggtgcaggatatcaacaccttgaggctgcta
gtacaggaatttccttatcctttattgcaagcgcgacagtttttggccctattctggagg
aatttgttttcagaggaatccttcaaggtgtggtttttgaaaattcttggttggggcttg
tactgactgcctctctcttctctttcctgcatgctccttatgattttccttcgtttatct
attatctatttggaggtttcatgctgggctttgcttataaaaagagtcaaaaactatcgg
tggctattttagtttatatctgttataactgtttatcattcctgtagtatatgtaagtaa
tcaatatgacataatattggacaaaaaatcttaaaaaatagggaaatggatactattact
gtttagattaacaacattaaatgaaatgatgtcacaatttgagattatggataccgaaat
ttttgcgaaagttgaaggaggtttaggaggttgggaagaggtagcttttcaaaaaattat
atggtttggttggataatcatgtgcgcattcttatggcggctcttaatacttctctcaca
actaatatcaagtttggtctggttggaacagttggaggaagattcgctggttatggtatg
tatgttcttggttacccaggtgattatctagatatcaccaatcatagagttgtttctgct
aaaacatctcacaaaagttatcaaattttagaaaatgattagatatcatttaattgtaat
ggagtttaggtatgaaaaaaatatttgcaacaaaacgcaatgttttcttagtgaggttgt
tgttaggacagatacctttggttgtttctacttatctatttctatctcgtcagtttttaa
atttttccttggttttccaatttcttttagtgattattaacttggcttctattttggcta
ctgtttatctcactagggaaatgaggataagaaagtttgaagatgatgatttggttagtc
ctagaaccaatcaactcatgtttatcggcttgacaggttttatgtctattatatgtttgt
atagagggatcacagcagcagaatcctatcaacaaataatcgcttatattggcgcggttc
tctgcttgcttatcatgcttttgctcatttggggtttgaagtattataaaaagtagagct
taatgaagtataaaagaaaagggtaagtgttttcgcaatacttacccttttataatagat
tccctgcgaaacaaaatatggnnnnnnnnnnnnnnnnnnnnnnnnnnnnnnnnnnnnnnn
nnnnnnnnnnnnnnnnnnnnnnnnnnnnnnnnnnnnnnnnnnnnnnnnnnnnnnnnnnnn
nnnnnnnnnnnnnnnnnnnnnnnnnnnnnnnnnnnnnnnnnnnnnnnnnnnnnnnnnnnn
nnnnnnnnnnnnnnnnnnnnnnnnnnnnnnnnnnnnnnnnnnnnnnnnnnnnnnnnnnnn
nnnnnnnnnnnnnnnnnnnnnnnnnnnnnnnnnnnnnnnnnnnnnnnnnnnnnnnnnnnn
nnnnnnnnnnnnnnnnnnnnnnnnnnnnnnnnnnnnnnnnnnnnnnnnnnnnnnnnnnnn
nnnnnnnnnnnnnnnnnnnnnnnnnnnnnnnnnnnnnnnnnnnnnnnnnnnnnnnnnnnn
nnnnnnnnnnnnnnnnnnnnnnnnnnnnnnnnnnnnnnnnnnnnnnnnnnnnnnnnnnnn
nnnnnnnnnnnnnnnnnnnnnnnnnnnnnnnnnnnnnnnnnnnnnnnnnnnnnnnnnnnn
nnnnnnnnnnnnnnnnnnnnnnnnnnnnnnnnnnnnnnnnnnnnnnnnnnnnnnnnnnnn
nnnnnnnnnnnnnnnnnnnnnnnnnnnnnnnnnnnnnnnnnnnnnnnnnnnnnnnnnnnn
nnnnnnnnnnnnnnnnnnnnnnnnnnnnnnnnnnnnnnnnnnnnnnnnnnnnnnnnnnnn
nnnnnnnnnnnnnnnnnnnnnnnnnnnnnnnnnnnnnnnnnnnnnnnnnnnnnnnnnnnn
nnnnnnnnnnnnnnnnnnnnnnnnnnnnnnnnnnnnnnnnnnnnnnnnnnnnnnnnnnnn
nnnnnnnnnnnnnnnnnnnnnnnnnnnnnnnnnnnnnnnnnnnnnnnnnnnnnnnnnnnn
nnnnnnnnnnnnnnnnnnnnnnnnnnnnnnnnnaggattctagttttgcaggaagtctaa
tgtaatttttgcaattcaagacgtttcgatgactattcaagatctggatgaaaaatttta
aaaaacgatgatatactaaacttgtcaaagttacaacaagacaaaaattaaaaataaaaa
agagtatttgtcatggatacaaaaattatggaacaatttcatgaaatggatataactatg
ttatctagtattgaaggaggcaagaataattggcaaactaatgtcttagaaggtggtggt
gctgcttttggttgtgcagcgggtggagtgaaatatgggagacttctaggaccatggggc
gctgcaataggaggaattggaggagcagtggtttgtggatatttagcctataccgctaca
tcataaaaatgaaagctaaattttatgaaggctatattctttattattctcttcgctttt
caaacctatcttatttatctatccataagtatctccgataaaaaacaaaagactattgaa
ttaacatcattgaattgttttgtcatattatttctaatctatgataaattaatttttctc
tttattgcctatgtttttttgataatttttatattaaacttgttccgtaactgaaaagtg
atatactatatggatacaaaaatgatgtcacaatttgcagttatggataatgaaatgctt
gctcgtatagagggtggggatgtatctgatatttatagagggtacgctaatcaggtaagt
ccattcggttcttaccctcctatattaaaaaattcaggtccttttccagtaagtggttac
tgcccgcgcggttatcatgaccgtggttatataggagcaggttttcatttatgtggaata
taggctgaaatacaagaaatgaggaagaatttctatgaaaaagtatcaacttctattcaa
aataagtgcagttttctcttacttatttttcgtatttggtctttctcagatgacgcttat
tattcaaaattattggcaattttcttcccagattggcaatttcgtctggattcaaaattt
cttgagtttgctatttagcggagtcatgatttggattctggttaagacaggtcatggtta
tctctttcacattccaagaaaaaaatggctttggtattcgattttgacagtattagtggt
agtgctccagatctcttttaacgttcagacagctaaacatgttcagtcaactgctgaagg
ttgggctgtattgataggttatagtgggaccaactttgctgagctaggtatctatgtaac
cctgtttttcctgactccactaatggaagagttgatttataggggattacttcaacacgc
cttctttaagcattcgcgatttggccttgatttgcttcttccttccattttgtttgctct
tcctcattttttgagtctgcctagtctgttagatatcttcgtctttgcaacatttggaat
catctttgccggtttgacccgctataccaagagtatttatccatcctatgcggtgcatgt
gatcaataatattgtagcgaccttcccgtttttgctcacttttctacatagggtcttggg
gtaaaaaaacaaaaggcttgcttttcagccatagaggaggtcatcatgtataaacactta
tttttcctagattccaaaactttagatcggttgacaccctatattctagtcttggcttct
gacaccattgcttttaatgtttttgtgctaacctttgtatctgcggtggtttttaatttc
ctaaattccatgctagctttaatggctatattcataggggctggctatgtggtcggattt
tggttactaatactcaatgaaaatcaaagagcaaactaggaaactagccgcaggctgtac
ttgagtacggcaaggcgacgttgacgtggtttgaatttgattttcgaagagtataaaatg
gtttgttttggaaaggctagaactaaagaatgacgtgtaggaagtctgtttgttgaggag
gataattttatggagttttttgataaatttcatgccttgtgttttggatttttagtacta
ataattgtcattacagttccttatacgattaaccatggggatttttttcaaaatgaatct
gcattgattattgtaagtcttcttgtaacctcgctgagtgttgcttatgctagaaagttt
gaaatgatttcttttgggatgttaagcaagaaacaacttttgcttttcattgcaatcttt
cttctaagtgtacttgagacgctggtttatattcatttcttcgctgtttcttctggctca
ggggtccaacacttggcggaagtcagcagaggaatttccctgtctttgattttgactacc
tcagtttttggccccatccaggaggaactcattttcagaggacttcttcaaggtgcggtt
tttgacaattcttggttaggacttgtgctaacttcctctctcttttctttcatgcatgga
ccttctaatgtcccttcgtttattttttatctacttgggggcttgttgctgggccttgct
tataaaaagagccaaaacttatgggtttctactctagtccacatgttttacaacagttgg
ccactcctatattatttataa
