# Supplementary material for: Genomic analyses of pneumococci reveal a wide diversity of bacteriocins – including pneumocyclicin, a novel circular bacteriocin
Source: BMC Genomics. 2015 Jul 28;16(1):554. doi: 10.1186/s12864-015-1729-4 (PMC4517551; doi:10.1186/s12864-015-1729-4)
Supplement: Additional file 9: — Sequence and annotation files for blp cassette prototypes. [file 12864_2015_1729_MOESM9_ESM.zip › blp_prototype30_Taiwan19F-14_annotation.embl]

FT   source          1..16341
FT                   /organism="Streptococcus pneumoniae"
FT                   /mol_type="genomic DNA"
FT                   /strain="Taiwan19F-14"
FT   CDS             complement(1..330)
FT                   /gene="blpT"
FT                   /inference="ab initio prediction:Prodigal:2.60"
FT                   /codon_start=1
FT                   /transl_table=11
FT                   /product="hypothetical protein"
FT                   /colour=10
FT   mobile_element  complement(435..2137)
FT                   /gene="ISSpn5"
FT                   /inference="identification by IS Finder
FT                   (https://www-is.biotoul.fr/)"
FT                   /colour=12
FT   CDS             2314..2652
FT                   /gene="blpS"
FT                   /gene_synonym="spiR1"
FT                   /inference="ab initio prediction:Prodigal:2.60"
FT                   /codon_start=1
FT                   /transl_table=11
FT                   /product="LytTR DNA-binding domain protein"
FT                   /colour=9
FT   CDS             2657..3394
FT                   /gene="blpR"
FT                   /gene_synonym="spiR2"
FT                   /inference="ab initio prediction:Prodigal:2.60"
FT                   /codon_start=1
FT                   /transl_table=11
FT                   /product="response regulator"
FT                   /colour=9
FT   CDS             3407..4747
FT                   /gene="blpH"
FT                   /gene_synonym="spiH"
FT                   /inference="ab initio prediction:Prodigal:2.60"
FT                   /codon_start=1
FT                   /transl_table=11
FT                   /product="histidine kinase"
FT                   /colour=9
FT   mobile_element  complement(4796..6498)
FT                   /gene="ISSpn5"
FT                   /inference="identification by IS Finder
FT                   (https://www-is.biotoul.fr/)"
FT                   /colour=12
FT   CDS             complement(6500..6655)
FT                   /gene="blpC"
FT                   /gene_synonym="spiP"
FT                   /inference="ab initio prediction:Prodigal:2.60"
FT                   /codon_start=1
FT                   /transl_table=11
FT                   /product="peptide pheromone"
FT                   /colour=9
FT   CDS             complement(6712..8073)
FT                   /gene="blpB"
FT                   /gene_synonym="spiD"
FT                   /inference="ab initio prediction:Prodigal:2.60"
FT                   /codon_start=1
FT                   /transl_table=11
FT                   /product="bacteriocin secretion accessory protein"
FT                   /colour=3
FT   CDS             complement(8084..8866)
FT                   /gene="blpA ORF2"
FT                   /gene_synonym="spiBC"
FT                   /inference="ab initio prediction:Prodigal:2.60"
FT                   /codon_start=1
FT                   /transl_table=11
FT                   /product="ABC transporter; ATPase domain protein and
FT                   partial transmembrane region"
FT                   /note="large deletion in gene"
FT                   /colour=3
FT   CDS             complement(8863..9342)
FT                   /gene="blpA ORF1"
FT                   /gene_synonym="spiA"
FT                   /inference="ab initio prediction:Prodigal:2.60"
FT                   /codon_start=1
FT                   /transl_table=11
FT                   /product="ABC transporter; C39 protease domain"
FT                   /note="large deletion in gene"
FT                   /colour=3
FT   CDS             9617..9865
FT                   /gene="blpD"
FT                   /inference="ab initio prediction:Prodigal:2.60"
FT                   /codon_start=1
FT                   /transl_table=11
FT                   /product="class II bacteriocin precursor"
FT                   /colour=7
FT   CDS             9881..10090
FT                   /gene="blpE"
FT                   /inference="ab initio prediction:Prodigal:2.60"
FT                   /codon_start=1
FT                   /transl_table=11
FT                   /product="class II bacteriocin precursor"
FT                   /colour=7
FT   CDS             10115..10345
FT                   /gene="blpF"
FT                   /inference="ab initio prediction:Prodigal:2.60"
FT                   /codon_start=1
FT                   /transl_table=11
FT                   /product="membrane protein with putative function in
FT                   immunity"
FT                   /colour=4
FT   CDS             11292..11867
FT                   /gene="blpG"
FT                   /inference="ab initio prediction:Prodigal:2.60"
FT                   /codon_start=1
FT                   /transl_table=11
FT                   /product="CAAX amino terminal protease"
FT                   /colour=2
FT   CDS             12031..12282
FT                   /gene="blpV"
FT                   /inference="ab initio prediction:Prodigal:2.60"
FT                   /codon_start=1
FT                   /transl_table=11
FT                   /product="hypothetical protein"
FT                   /colour=10
FT   CDS             12312..12716
FT                   /gene="blpL"
FT                   /gene_synonym="pncH"
FT                   /inference="ab initio prediction:Prodigal:2.60"
FT                   /codon_start=1
FT                   /transl_table=11
FT                   /product="membrane protein with putative function in
FT                   immunity"
FT                   /colour=4
FT   mobile_element  12777..13738
FT                   /gene="ISSpn7"
FT                   /inference="identification by IS Finder
FT                   (https://www-is.biotoul.fr/)"
FT                   /colour=12
FT   CDS             13873..14106
FT                   /gene="blpMN2"
FT                   /inference="ab initio prediction:Prodigal:2.60"
FT                   /codon_start=1
FT                   /transl_table=11
FT                   /product="class II bacteriocin precursor"
FT                   /colour=7
FT   CDS             14125..14334
FT                   /gene="blpP"
FT                   /gene_synonym="pncK"
FT                   /inference="predicted by Prodigal with different settings"
FT                   /inference="indirect experimental evidence for function in
FT                   immunity (Dawid et al., 2007)"
FT                   /codon_start=1
FT                   /transl_table=11
FT                   /product="membrane protein with function in immunity"
FT                   /colour=4
FT   CDS             14350..14583
FT                   /gene="pncW"
FT                   /inference="ab initio prediction:Prodigal:2.60"
FT                   /codon_start=1
FT                   /transl_table=11
FT                   /product="class II bacteriocin precursor"
FT                   /colour=7
FT   CDS             14615..15304
FT                   /gene="blpY"
FT                   /gene_synonym="pncO"
FT                   /inference="ab initio prediction:Prodigal:2.60"
FT                   /codon_start=1
FT                   /transl_table=11
FT                   /product="CAAX amino terminal protease"
FT                   /colour=2
FT   CDS             15346..15579
FT                   /gene="blpZ"
FT                   /gene_synonym="pncQ"
FT                   /inference="ab initio prediction:Prodigal:2.60"
FT                   /codon_start=1
FT                   /transl_table=11
FT                   /product="membrane protein with putative function in
FT                   immunity"
FT                   /colour=4
FT   CDS             15730..16341
FT                   /gene="pncP"
FT                   /gene_synonym="SP0547"
FT                   /inference="ab initio prediction:Prodigal:2.60"
FT                   /codon_start=1
FT                   /transl_table=11
FT                   /product="CAAX amino terminal protease"
FT                   /colour=2
SQ   Sequence 16341 BP; 3507 A; 1939 C; 2525 G; 4152 T; 4218 other;
     ctagtttgct ctttgattct cattgagtat taacttggtc ttgacttggt caaagtggaa        60
     gcggtcatag gcccgccaag cggcgcgagt tggagcatct ggatcaagag cgctgagtcc       120
     catgagaaga ctggaagtct ggtaaaattt ttctagttca atcaagaatc gattatccac       180
     tgtttcagtc ttggctagaa aaccaagaat agagtttaat tgctcctgaa agcggacgtc       240
     gtcagcgctt gcctgtttgc atgcttggta ggctttgttt aagtcagtaa tcaaagtatg       300
     agctcttttg atggggtctg tatctgtcat gggaatgcct cctttaatct gggtgccagt       360
     cttacttctg gcaactgtgt tttgatactg ttagtttatc acttttaatt cttttttttt       420
     attcaaatct ttaacccaaa tcattcatac ctctctcaan nnnnnnnnnn nnnnnnnnnn       480
     nnnnnnnnnn nnnnnnnnnn nnnnnnnnnn nnnnnnnnnn nnnnnnnnnn nnnnnnnnnn       540
     nnnnnnnnnn nnnnnnnnnn nnnnnnnnnn nnnnnnnnnn nnnnnnnnnn nnnnnnnnnn       600
     nnnnnnnnnn nnnnnnnnnn nnnnnnnnnn nnnnnnnnnn nnnnnnnnnn nnnnnnnnnn       660
     nnnnnnnnnn nnnnnnnnnn nnnnnnnnnn nnnnnnnnnn nnnnnnnnnn nnnnnnnnnn       720
     nnnnnnnnnn nnnnnnnnnn nnnnnnnnnn nnnnnnnnnn nnnnnnnnnn nnnnnnnnnn       780
     nnnnnnnnnn nnnnnnnnnn nnnnnnnnnn nnnnnnnnnn nnnnnnnnnn nnnnnnnnnn       840
     nnnnnnnnnn nnnnnnnnnn nnnnnnnnnn nnnnnnnnnn nnnnnnnnnn nnnnnnnnnn       900
     nnnnnnnnnn nnnnnnnnnn nnnnnnnnnn nnnnnnnnnn nnnnnnnnnn nnnnnnnnnn       960
     nnnnnnnnnn nnnnnnnnnn nnnnnnnnnn nnnnnnnnnn nnnnnnnnnn nnnnnnnnnn      1020
     nnnnnnnnnn nnnnnnnnnn nnnnnnnnnn nnnnnnnnnn nnnnnnnnnn nnnnnnnnnn      1080
     nnnnnnnnnn nnnnnnnnnn nnnnnnnnnn nnnnnnnnnn nnnnnnnnnn nnnnnnnnnn      1140
     nnnnnnnnnn nnnnnnnnnn nnnnnnnnnn nnnnnnnnnn nnnnnnnnnn nnnnnnnnnn      1200
     nnnnnnnnnn nnnnnnnnnn nnnnnnnnnn nnnnnnnnnn nnnnnnnnnn nnnnnnnnnn      1260
     nnnnnnnnnn nnnnnnnnnn nnnnnnnnnn nnnnnnnnnn nnnnnnnnnn nnnnnnnnnn      1320
     nnnnnnnnnn nnnnnnnnnn nnnnnnnnnn nnnnnnnnnn nnnnnnnnnn nnnnnnnnnn      1380
     nnnnnnnnnn nnnnnnnnnn nnnnnnnnnn nnnnnnnnnn nnnnnnnnnn nnnnnnnnnn      1440
     nnnnnnnnnn nnnnnnnnnn nnnnnnnnnn nnnnnnnnnn nnnnnnnnnn nnnnnnnnnn      1500
     nnnnnnnnnn nnnnnnnnnn nnnnnnnnnn nnnnnnnnnn nnnnnnnnnn nnnnnnnnnn      1560
     nnnnnnnnnn nnnnnnnnnn nnnnnnnnnn nnnnnnnnnn nnnnnnnnnn nnnnnnnnnn      1620
     nnnnnnnnnn nnnnnnnnnn nnnnnnnnnn nnnnnnnnnn nnnnnnnnnn nnnnnnnnnn      1680
     nnnnnnnnnn nnnnnnnnnn nnnnnnnnnn nnnnnnnnnn nnnnnnnnnn nnnnnnnnnn      1740
     nnnnnnnnnn nnnnnnnnnn nnnnnnnnnn nnnnnnnnnn nnnnnnnnnn nnnnnnnnnn      1800
     nnnnnnnnnn nnnnnnnnnn nnnnnnnnnn nnnnnnnnnn nnnnnnnnnn nnnnnnnnnn      1860
     nnnnnnnnnn nnnnnnnnnn nnnnnnnnnn nnnnnnnnnn nnnnnnnnnn nnnnnnnnnn      1920
     nnnnnnnnnn nnnnnnnnnn nnnnnnnnnn nnnnnnnnnn nnnnnnnnnn nnnnnnnnnn      1980
     nnnnnnnnnn nnnnnnnnnn nnnnnnnnnn nnnnnnnnnn nnnnnnnnnn nnnnnnnnnn      2040
     nnnnnnnnnn nnnnnnnnnn nnnnnnnnnn nnnnnnnnnn nnnnnnnnnn nnnnnnnnnn      2100
     nnnnnnnnnn nnttagatta ggggtgaata attggggttt aattgtcatt gaaatgtctt      2160
     gaattgcgct gagtgaattt tatgataaaa tagttgtaag ctcatcatga tgttgtagaa      2220
     aataatcctt ttaggagttt tcaaagactg tttaggattg ggtgtgcttg ggctagatct      2280
     tttctgttat tcttttctta ggaggagaat ccaatgaaac atatgattat tcagacacag      2340
     aaaacagtct ataaagtaaa catcgacgat atctactata tccaaacaca tccaactaaa      2400
     gcccataccg tacagattgt tacagaaaaa gctagtttta atatgcttca aaatttaagt      2460
     aatcttgaga accaatgtgg ggaaactttg atgagatgtc atcgaaattg tttggttaat      2520
     cttgataaat taaaatcgat tgattttcaa gaaagaatcc tttttctcgg agaagaaggt      2580
     caatatgctg tcaggtatgc cagacgtcgc tatagagaaa tacgtcaaaa atggttgaaa      2640
     gagggagagt aagaagatga gaatatttgt tttagaagat gatttttccc aacagactag      2700
     aattgaaacg acgattgaga aacttttgaa agcacatcat atcattccta gctcttttga      2760
     ggtatttggc aagccggacc aactgctggc agaggtgcat gagaaggggg cccatcagct      2820
     attctttttg gatattgaga ttcgaaatga agagatgaag ggactggaag tggctagaaa      2880
     gattcgggaa caagaccctt atgccctaat cgtctttgtg acgactcact cggagtttat      2940
     gcctctgtcc tttcgctacc aagtgtcagc tttggactac attgataagg ccctttcggc      3000
     agaggagttt gaatctcgta tcgagacagc cctcctctat gccaatagtc aagatagtaa      3060
     aagtctggcg gaagattgct tttactttaa atcaaaattt gcccaattcc aatatccttt      3120
     caaagaggtt tactatctcg aaacatcccc aagaccccat cgtgttattc tctataccaa      3180
     gacggacagg ctagaattta cggcgagttt agaggaggtt tttaagcagg aaccccgtct      3240
     cttgcagtgc catcgctctt ttctcatcaa tcctgcaaat gtggtgcatt tggataagaa      3300
     agaaaaactc cttttctttc ccaatggtgg aagctgtctg atcgcgcgtt ataaggtcag      3360
     ggaagtgtct gaggctatta ataacttaca ctgaactagg aaatttatgt atattttttg      3420
     gattatattg tatacactta ttactaatgg gctagaaatt gtcattttct ttaaggtaga      3480
     tggaattggt ctcacttttg agaggatttt taaggccttt cttttgaaga tactgttggc      3540
     ctttgttttt gtaatgattg gctatatgat aggaaatgtt tacctatctt attttatgga      3600
     acccttgtat ggcataggct tgtctttctt attgttaaga gggcttccta aaaaactcct      3660
     tttcttttat ggtctctttc caatgatatt ggtgaatctc ttttatagag gagtctccta      3720
     ttttgtgctt ccatttttgg gacaagagca agtatatgat ggctactcat ttactgggtt      3780
     atgtataata attttcaatt tcttcatttc tctagccttt ttgaaatggt tggactatga      3840
     ttttactagt ttgagaaggg agattctaga tacaggtttt caaaagtccc tgactaagat      3900
     taactggata atgggggctt actatttggt gatacaaagt ctgtcttact ttgaatatga      3960
     gcaaggtatt caatcaacga ctgttcgcca tctcatccta gtgttttacc tcctattttt      4020
     tatgggggtt atcaagaaat tggataccta tttgaaggac aaactccatg atagactgga      4080
     ccaagagcag gtcttgcgct atagagatat ggaacgctat agtcggcata tagaggaact      4140
     ttacaaggaa gtaaggagtt ttcgccatga ctacaccaac ctcttgacaa gtttacgtct      4200
     gggtattgaa gaggaggata tggagcagat aaaagaggtc tatgacttgg tcttaaagga      4260
     ttctagtaaa aaattgcagg acaataaata tgaccttggc cgattggtga atgttcggga      4320
     tcgtgccctc aaaagtctcc tagctggaaa atttataaaa gctagagaaa aggacattgt      4380
     ctttaatgtc gaagttcctg aagagattca ggttgagggg atgagactgc ttgattttct      4440
     aaccattgtg tctatccttt gtgataatgc tattgaagcg agtgcagagg ccggtcaacc      4500
     tcatgtttca attgcctttt taaaaagtgg agcacaggag accttcatca tcgaaaattc      4560
     catcaaagaa gagggcatag atatttctga aatcttctcc tttggagtta gttctaaagg      4620
     ggaggagaga ggtgtcggtc tctataccgt tatgaagatt gtggaaagtt atcccaatgc      4680
     cagtttaaat actacctgtc aagatcaagt ctttcgtcag gtgcttacta tgatacctac      4740
     agaatgatga aaaaaataag accgagagtt cttgttactc ggtcttattt tttatcccaa      4800
     atcattcata cctctctcaa nnnnnnnnnn nnnnnnnnnn nnnnnnnnnn nnnnnnnnnn      4860
     nnnnnnnnnn nnnnnnnnnn nnnnnnnnnn nnnnnnnnnn nnnnnnnnnn nnnnnnnnnn      4920
     nnnnnnnnnn nnnnnnnnnn nnnnnnnnnn nnnnnnnnnn nnnnnnnnnn nnnnnnnnnn      4980
     nnnnnnnnnn nnnnnnnnnn nnnnnnnnnn nnnnnnnnnn nnnnnnnnnn nnnnnnnnnn      5040
     nnnnnnnnnn nnnnnnnnnn nnnnnnnnnn nnnnnnnnnn nnnnnnnnnn nnnnnnnnnn      5100
     nnnnnnnnnn nnnnnnnnnn nnnnnnnnnn nnnnnnnnnn nnnnnnnnnn nnnnnnnnnn      5160
     nnnnnnnnnn nnnnnnnnnn nnnnnnnnnn nnnnnnnnnn nnnnnnnnnn nnnnnnnnnn      5220
     nnnnnnnnnn nnnnnnnnnn nnnnnnnnnn nnnnnnnnnn nnnnnnnnnn nnnnnnnnnn      5280
     nnnnnnnnnn nnnnnnnnnn nnnnnnnnnn nnnnnnnnnn nnnnnnnnnn nnnnnnnnnn      5340
     nnnnnnnnnn nnnnnnnnnn nnnnnnnnnn nnnnnnnnnn nnnnnnnnnn nnnnnnnnnn      5400
     nnnnnnnnnn nnnnnnnnnn nnnnnnnnnn nnnnnnnnnn nnnnnnnnnn nnnnnnnnnn      5460
     nnnnnnnnnn nnnnnnnnnn nnnnnnnnnn nnnnnnnnnn nnnnnnnnnn nnnnnnnnnn      5520
     nnnnnnnnnn nnnnnnnnnn nnnnnnnnnn nnnnnnnnnn nnnnnnnnnn nnnnnnnnnn      5580
     nnnnnnnnnn nnnnnnnnnn nnnnnnnnnn nnnnnnnnnn nnnnnnnnnn nnnnnnnnnn      5640
     nnnnnnnnnn nnnnnnnnnn nnnnnnnnnn nnnnnnnnnn nnnnnnnnnn nnnnnnnnnn      5700
     nnnnnnnnnn nnnnnnnnnn nnnnnnnnnn nnnnnnnnnn nnnnnnnnnn nnnnnnnnnn      5760
     nnnnnnnnnn nnnnnnnnnn nnnnnnnnnn nnnnnnnnnn nnnnnnnnnn nnnnnnnnnn      5820
     nnnnnnnnnn nnnnnnnnnn nnnnnnnnnn nnnnnnnnnn nnnnnnnnnn nnnnnnnnnn      5880
     nnnnnnnnnn nnnnnnnnnn nnnnnnnnnn nnnnnnnnnn nnnnnnnnnn nnnnnnnnnn      5940
     nnnnnnnnnn nnnnnnnnnn nnnnnnnnnn nnnnnnnnnn nnnnnnnnnn nnnnnnnnnn      6000
     nnnnnnnnnn nnnnnnnnnn nnnnnnnnnn nnnnnnnnnn nnnnnnnnnn nnnnnnnnnn      6060
     nnnnnnnnnn nnnnnnnnnn nnnnnnnnnn nnnnnnnnnn nnnnnnnnnn nnnnnnnnnn      6120
     nnnnnnnnnn nnnnnnnnnn nnnnnnnnnn nnnnnnnnnn nnnnnnnnnn nnnnnnnnnn      6180
     nnnnnnnnnn nnnnnnnnnn nnnnnnnnnn nnnnnnnnnn nnnnnnnnnn nnnnnnnnnn      6240
     nnnnnnnnnn nnnnnnnnnn nnnnnnnnnn nnnnnnnnnn nnnnnnnnnn nnnnnnnnnn      6300
     nnnnnnnnnn nnnnnnnnnn nnnnnnnnnn nnnnnnnnnn nnnnnnnnnn nnnnnnnnnn      6360
     nnnnnnnnnn nnnnnnnnnn nnnnnnnnnn nnnnnnnnnn nnnnnnnnnn nnnnnnnnnn      6420
     nnnnnnnnnn nnnnnnnnnn nnnnnnnnnn nnnnnnnnnn nnnnnnnnnn nnnttagatt      6480
     aggggtgaat aattggggtt tatagttgta ttggatgatg aagtcctttc gtattgttat      6540
     gcttaattat attaaggctg tataagatat cttcccacag tcctccacct gtaatttggt      6600
     tgagttcggt agttgttagt tcttgaaatg aagttaggtt ttgtttctta tccatgttat      6660
     gattctcctt tttgataaga taataaatag ttatagagtg ttatctgaaa attaatcaga      6720
     atgggttaaa attttatctt tgaaataatc aaaatatgtt ttctttgcag ttacactagt      6780
     gacgcgacct tgtaagccat attggatgag tttactatcc tcattagata gttttgcaag      6840
     agcggttaat ttaaagagat taccttgctc tgttctggta ggagtttgat caattgtctg      6900
     aagttggccg atgatggtgg tgccgtgatt tccaatcttc tccagtttta atcttacagt      6960
     ttgtccttta tctagtagag gtagatagtc agaagatacg tagtaagtga ttagtacttc      7020
     tcttgtatct gtgatgacag ggaatatttg agcaatttct gtaccagttg gaattctatt      7080
     tttaccttca aattcgctgt tcagatgaac gataccttta cttggagcgg ttaaggtatt      7140
     gtttcctaag cgctgcgttg cttgatctag ttgtactttt aattctgtta attgattctc      7200
     cacggttagt tgttgctgtg aggctgtttg taaaaactga gtgcggagta cttcaatttt      7260
     ggttgctaaa ctattatcat aagttgctac acttccgata ccagcttgct gaattttgag      7320
     gcttgcgata gatgattcca gacctgcaat actttgatta atttgagata aaaatggctc      7380
     ctctgccgtt ccttgtgttt gttcttgaga ggctataaga taacgattta aaattgactg      7440
     gtgcggattg ccagttggta agcgagctct tttatttacg atagtatctc tcagctcttg      7500
     atattctcca atttgttgtt gaacttttgt aatttcttgt tcgatggctg atgaactgct      7560
     attggtaaga ttagcttgat ttgaaacttc agtgttagtc tttgagatac ccagttcaat      7620
     atcatgggat tgtttagtaa aattcataaa agtattatgg tagccaaact catcctcgct      7680
     agaaaaaaga tcagtcgctt tttctaagct ttgtttcaag attccaagtc cttctttttg      7740
     cttctcaagt ctttgtaatt gagtttctaa ggcagttttc tgactctctt ccattgtttc      7800
     agagtatttg atgagtaagt cacctttctc aactacttga tttgccacta aatgattagc      7860
     aaggatagga ttatcactgg tcgactgaat agatgcaatg acacttgtag gggtgatttc      7920
     cccttgggaa gtaacagtaa tttcttttgt ggcaacaagg gagaaaatca agatgaaagt      7980
     aaataataat gaaagaggta tgattaatac tgtcgcatag ttatggtaac gtctctgata      8040
     aaactcgacg cttctaaaaa gattaggatt catgacattc tccttattta ttgaacagat      8100
     gatggtagaa gccttgcgcc tgcattaact cttggtgact accaacttca atgattttcc      8160
     cctggtcaag aacaatgaca cggttagttc gttcggctat actgagacga tgggctacaa      8220
     agagaatggt tttatcagtt agggacataa gattatctat aacttttttc tcagtcaaga      8280
     catcaagacc gctagtagct tcgtctagta ttaaaacagg agatttagtt aaaagagcac      8340
     gagcgagggc tattcgttgc ttctgtcctc ctgatagacc agctccatca gagagctgag      8400
     tttgatagcc cataggcatt ctttcaatgt cttgacggat ttcagctaat tcacaagctc      8460
     ttagaatatc ttcttggcta atcatatgat taccgcccaa ggttaaattt tccaagatag      8520
     agccattaaa gatataggct tgttggggta ggtaattaat atgacggcgc aagacttttt      8580
     tatcaatgtt tttaatatcc tgatgattga tggaaatatg ccctttgtag ggttcaaaga      8640
     aattgacaat cattttggct aaagttgttt taccagaacc actaactcca actaggctaa      8700
     ccttatctcc ttgtttaatc gtgagattaa tatctgttaa ggtatctcgt ccaaaaccat      8760
     acttataaga aaggtcatca aattcaatat cgcccatcaa aaaatgtgaa tgaacagggt      8820
     tttcttgaac ttgaaattca gattcgacta gatagacttc gttcaaacgg ttattagcga      8880
     ccttcgcaga ttggagtttg gttggggttg atagctgggt ttgggagcta gaaaaatagc      8940
     tactccagtc cattcagaga aaaagcgttc ttttgacatt ttggtgattt ttacagaagg      9000
     gtcaggatca ccaataacca gatagtcttt ctttgtttga tagacaacat agtaatgttg      9060
     gagtttttct tctttgttaa cgtgaacgat aaatggatag gggacatcac tcatgtcaaa      9120
     gagagtttta tctgcttgaa caggtcttgt ttcaaagccc atttcatcag cggcttttac      9180
     aatgccaaga gcagtcgttc cttctttatt ggtctttgca agttctctca agtgagctag      9240
     agaaaaatct gaaccataga atttagcaat cgaggctaag gcagcaacac cgcagtctct      9300
     cgcatctatt tgaggaacaa atgtacgttt ataagaagtc attggcaatt cctttcatat      9360
     agtagatagg tatattatgc cataaaaata agttcatatt ttattaaatc ttgaatagtc      9420
     attgaaactt cctgaatggt aaaaaagtga ttagaaatta tttttttttt aaacatttag      9480
     aggtggtttc aaatgaaaag ctaattcaag acgtttcgat gacaattcaa gatttggatg      9540
     aaaaatttaa aaaaaaaatg atatactaaa cttgtcaaag ttgcaacaag acaaaaataa      9600
     aaaaggagta tttgtcatga atacaaaaat gatgtcacaa ttttctgtta tggataatga      9660
     aatgctggct agcattgagg gaggaactga ttggggaaca gtaggaaaag gagctgtcta      9720
     tggagcaggt atcggagttg ctatgtgtgc ggtaggagga ctccttactg gtggttccac      9780
     atgggctatg actgctggct gtgcttgggc tggagctaaa cttggtggtt cttttactgc      9840
     aattgctgat aatctttggc catagaaggg aatagaaatt atgtttaatt acaaaatagt      9900
     agataatcaa gaattaagta atatttctgg aggtggattg ggaggagatg tagttgtagg      9960
     agccttgtcg ggtgcatttc aggcaggaca atcttgtatt gctggaggcc ctcaagctta     10020
     cttgatttgc gcaacagggg gcgctatagt aggtggcatt ttagcttatg gattgagacc     10080
     accaaaatag ttttaaaaag gaatgagtgt taatatgtta aatgaaacta tgattcagct     10140
     tgtactcatt gcaatttgtt gtgtgtacat tatttttaac accaaggctg ataaaaacca     10200
     aaagagagga tatcgtacag ctttgtacct tttcgttatg gctggtatta tatcctatat     10260
     tatgaattat ctgaactggt tagatttttt cttactgata actccgataa tgtgcctatt     10320
     taaatttgaa gataaatgga gttagcaacg tttgacactt caataggtta ttagctatcc     10380
     tttggctcat tgtcaactgt agtgagttga agaaaatcta agatcgagaa aggacgaatt     10440
     tcgtcctttc ttttttgatg tacgacgggc atgtcgtata tctgaggtgt aagtcctcgg     10500
     tgggcacctg ctaccggtga acccaatagc gattcccaag cctgactatc gtgaggtagc     10560
     agggagagga agggatagcg aaatcgtggc tctacgaaca ggaacgtgat agtaaggcgt     10620
     atatagcgga taagggggcc tcaaactcta aagtccaaaa aggtagtcgt aacctatatg     10680
     cgtaaatcac gagagtaaac gaggaaagat gtacgactta tcccgtgagg tctcatgagc     10740
     gctaaaagcg tagtaacaac gaatcatgag aagtcagccg aacccatagt agtgaggaaa     10800
     cttctgtagt ggaagtggag cgaaggggtg aacaattgaa agtagaattg tctgttttga     10860
     ttatttgttt gataggatgg tagtatgaaa atataaacgg tgactattgt tcataaaaaa     10920
     aaggacacac gaatagaacg cttatgtagc ctgagagagg agttagttaa gaaatctttg     10980
     taacaaataa atatgattgt gttaatcatt attttgaaag caaatgatat ttctattctg     11040
     cagagcgaaa aatatcataa ttggtacttt tacaactaaa tatattcgct ctgttgtaaa     11100
     atgaagtgca acacaaaaga catgttcatc tgatatacta gagttgcgaa aaacagtata     11160
     aaggaagatg aacatgtcca caaactattc taccacaaat caataataca atcacttatc     11220
     tgaagctgaa agaggagaaa ttgaagctta tttaagcgta ggactcaaac ctgtttaata     11280
     aatatcatgc cgtgtttgtt ggatttttag tctatgtaat agtcgctaca gtaggctata     11340
     ccatcaatca aggtgattat tttcaaaacg agcacctatt tattattgca aagactttct     11400
     tgatttcact gagtgttgcc tatgcgaaat ggtttgatat gatttcgcta agaaggttaa     11460
     cgaaaaaaga agttctactt tttattgcaa gctttcttct ttgcgtgctg gtaaatatag     11520
     gttatcatag tcttttcaca gtttcttctg gtgcaggata tcaacacctt gaggctgcta     11580
     gtacaggaat ttccttatcc tttattgcaa gcgcgacagt ttttggccct attctggagg     11640
     aatttgtttt cagaggaatc cttcaaggtg tggtttttga aaattcttgg ttggggcttg     11700
     tactgactgc ctctctcttc tctttcctgc atgctcctta tgattttcct tcgtttatct     11760
     attatctatt tggaggtttc atgctgggct ttgcttataa aaagagtcaa aaactatcgg     11820
     tggctatttt agtttatatc tgttataact gtttatcatt cctgtagtat atgtaagtaa     11880
     tcaatatgac ataatattgg acaaaaaatc ttaaaaaata gggaaatgga tactattact     11940
     gtttagatta acaacattaa atgaaatgat gtcacaattt gagattatgg ataccgaaat     12000
     ttttgcgaaa gttgaaggag gtttaggagg ttgggaagag gtagcttttc aaaaaattat     12060
     atggtttggt tggataatca tgtgcgcatt cttatggcgg ctcttaatac ttctctcaca     12120
     actaatatca agtttggtct ggttggaaca gttggaggaa gattcgctgg ttatggtatg     12180
     tatgttcttg gttacccagg tgattatcta gatatcacca atcatagagt tgtttctgct     12240
     aaaacatctc acaaaagtta tcaaatttta gaaaatgatt agatatcatt taattgtaat     12300
     ggagtttagg tatgaaaaaa atatttgcaa caaaacgcaa tgttttctta gtgaggttgt     12360
     tgttaggaca gatacctttg gttgtttcta cttatctatt tctatctcgt cagtttttaa     12420
     atttttcctt ggttttccaa tttcttttag tgattattaa cttggcttct attttggcta     12480
     ctgtttatct cactagggaa atgaggataa gaaagtttga agatgatgat ttggttagtc     12540
     ctagaaccaa tcaactcatg tttatcggct tgacaggttt tatgtctatt atatgtttgt     12600
     atagagggat cacagcagca gaatcctatc aacaaataat cgcttatatt ggcgcggttc     12660
     tctgcttgct tatcatgctt ttgctcattt ggggtttgaa gtattataaa aagtagagct     12720
     taatgaagta taaaagaaaa gggtaagtgt tttcgcaata cttacccttt tataatagat     12780
     tccctgcgaa acaaaatatg gnnnnnnnnn nnnnnnnnnn nnnnnnnnnn nnnnnnnnnn     12840
     nnnnnnnnnn nnnnnnnnnn nnnnnnnnnn nnnnnnnnnn nnnnnnnnnn nnnnnnnnnn     12900
     nnnnnnnnnn nnnnnnnnnn nnnnnnnnnn nnnnnnnnnn nnnnnnnnnn nnnnnnnnnn     12960
     nnnnnnnnnn nnnnnnnnnn nnnnnnnnnn nnnnnnnnnn nnnnnnnnnn nnnnnnnnnn     13020
     nnnnnnnnnn nnnnnnnnnn nnnnnnnnnn nnnnnnnnnn nnnnnnnnnn nnnnnnnnnn     13080
     nnnnnnnnnn nnnnnnnnnn nnnnnnnnnn nnnnnnnnnn nnnnnnnnnn nnnnnnnnnn     13140
     nnnnnnnnnn nnnnnnnnnn nnnnnnnnnn nnnnnnnnnn nnnnnnnnnn nnnnnnnnnn     13200
     nnnnnnnnnn nnnnnnnnnn nnnnnnnnnn nnnnnnnnnn nnnnnnnnnn nnnnnnnnnn     13260
     nnnnnnnnnn nnnnnnnnnn nnnnnnnnnn nnnnnnnnnn nnnnnnnnnn nnnnnnnnnn     13320
     nnnnnnnnnn nnnnnnnnnn nnnnnnnnnn nnnnnnnnnn nnnnnnnnnn nnnnnnnnnn     13380
     nnnnnnnnnn nnnnnnnnnn nnnnnnnnnn nnnnnnnnnn nnnnnnnnnn nnnnnnnnnn     13440
     nnnnnnnnnn nnnnnnnnnn nnnnnnnnnn nnnnnnnnnn nnnnnnnnnn nnnnnnnnnn     13500
     nnnnnnnnnn nnnnnnnnnn nnnnnnnnnn nnnnnnnnnn nnnnnnnnnn nnnnnnnnnn     13560
     nnnnnnnnnn nnnnnnnnnn nnnnnnnnnn nnnnnnnnnn nnnnnnnnnn nnnnnnnnnn     13620
     nnnnnnnnnn nnnnnnnnnn nnnnnnnnnn nnnnnnnnnn nnnnnnnnnn nnnnnnnnnn     13680
     nnnnnnnnnn nnnnnnnnnn nnnnnnnnnn nnnaggattc tagttttgca ggaagtctaa     13740
     tgtaattttt gcaattcaag acgtttcgat gactattcaa gatctggatg aaaaatttta     13800
     aaaaacgatg atatactaaa cttgtcaaag ttacaacaag acaaaaatta aaaataaaaa     13860
     agagtatttg tcatggatac aaaaattatg gaacaatttc atgaaatgga tataactatg     13920
     ttatctagta ttgaaggagg caagaataat tggcaaacta atgtcttaga aggtggtggt     13980
     gctgcttttg gttgtgcagc gggtggagtg aaatatggga gacttctagg accatggggc     14040
     gctgcaatag gaggaattgg aggagcagtg gtttgtggat atttagccta taccgctaca     14100
     tcataaaaat gaaagctaaa ttttatgaag gctatattct ttattattct cttcgctttt     14160
     caaacctatc ttatttatct atccataagt atctccgata aaaaacaaaa gactattgaa     14220
     ttaacatcat tgaattgttt tgtcatatta tttctaatct atgataaatt aatttttctc     14280
     tttattgcct atgttttttt gataattttt atattaaact tgttccgtaa ctgaaaagtg     14340
     atatactata tggatacaaa aatgatgtca caatttgcag ttatggataa tgaaatgctt     14400
     gctcgtatag agggtgggga tgtatctgat atttatagag ggtacgctaa tcaggtaagt     14460
     ccattcggtt cttaccctcc tatattaaaa aattcaggtc cttttccagt aagtggttac     14520
     tgcccgcgcg gttatcatga ccgtggttat ataggagcag gttttcattt atgtggaata     14580
     taggctgaaa tacaagaaat gaggaagaat ttctatgaaa aagtatcaac ttctattcaa     14640
     aataagtgca gttttctctt acttattttt cgtatttggt ctttctcaga tgacgcttat     14700
     tattcaaaat tattggcaat tttcttccca gattggcaat ttcgtctgga ttcaaaattt     14760
     cttgagtttg ctatttagcg gagtcatgat ttggattctg gttaagacag gtcatggtta     14820
     tctctttcac attccaagaa aaaaatggct ttggtattcg attttgacag tattagtggt     14880
     agtgctccag atctctttta acgttcagac agctaaacat gttcagtcaa ctgctgaagg     14940
     ttgggctgta ttgataggtt atagtgggac caactttgct gagctaggta tctatgtaac     15000
     cctgtttttc ctgactccac taatggaaga gttgatttat aggggattac ttcaacacgc     15060
     cttctttaag cattcgcgat ttggccttga tttgcttctt ccttccattt tgtttgctct     15120
     tcctcatttt ttgagtctgc ctagtctgtt agatatcttc gtctttgcaa catttggaat     15180
     catctttgcc ggtttgaccc gctataccaa gagtatttat ccatcctatg cggtgcatgt     15240
     gatcaataat attgtagcga ccttcccgtt tttgctcact tttctacata gggtcttggg     15300
     gtaaaaaaac aaaaggcttg cttttcagcc atagaggagg tcatcatgta taaacactta     15360
     tttttcctag attccaaaac tttagatcgg ttgacaccct atattctagt cttggcttct     15420
     gacaccattg cttttaatgt ttttgtgcta acctttgtat ctgcggtggt ttttaatttc     15480
     ctaaattcca tgctagcttt aatggctata ttcatagggg ctggctatgt ggtcggattt     15540
     tggttactaa tactcaatga aaatcaaaga gcaaactagg aaactagccg caggctgtac     15600
     ttgagtacgg caaggcgacg ttgacgtggt ttgaatttga ttttcgaaga gtataaaatg     15660
     gtttgttttg gaaaggctag aactaaagaa tgacgtgtag gaagtctgtt tgttgaggag     15720
     gataatttta tggagttttt tgataaattt catgccttgt gttttggatt tttagtacta     15780
     ataattgtca ttacagttcc ttatacgatt aaccatgggg atttttttca aaatgaatct     15840
     gcattgatta ttgtaagtct tcttgtaacc tcgctgagtg ttgcttatgc tagaaagttt     15900
     gaaatgattt cttttgggat gttaagcaag aaacaacttt tgcttttcat tgcaatcttt     15960
     cttctaagtg tacttgagac gctggtttat attcatttct tcgctgtttc ttctggctca     16020
     ggggtccaac acttggcgga agtcagcaga ggaatttccc tgtctttgat tttgactacc     16080
     tcagtttttg gccccatcca ggaggaactc attttcagag gacttcttca aggtgcggtt     16140
     tttgacaatt cttggttagg acttgtgcta acttcctctc tcttttcttt catgcatgga     16200
     ccttctaatg tcccttcgtt tattttttat ctacttgggg gcttgttgct gggccttgct     16260
     tataaaaaga gccaaaactt atgggtttct actctagtcc acatgtttta caacagttgg     16320
     ccactcctat attatttata a                                               16341
//
