# Supplementary material for: Genomic analyses of pneumococci reveal a wide diversity of bacteriocins – including pneumocyclicin, a novel circular bacteriocin
Source: BMC Genomics. 2015 Jul 28;16(1):554. doi: 10.1186/s12864-015-1729-4 (PMC4517551; doi:10.1186/s12864-015-1729-4)
Supplement: Additional file 9: — Sequence and annotation files for blp cassette prototypes. [file 12864_2015_1729_MOESM9_ESM.zip › blp_prototype31_GA04375.fasta]

>blp_cassette_prototype31_GA04375
ctagtttgctctttgattctcattgagtattaacttggtcttgacttggtcaaagtggaa
gcggtcataggcccgccaagcggcgcgagttggagcatctggatcaagagcgctgagtcc
catgagaagactggaagtctggtaaaatttttctagttcaatcaagaatcgattatccac
tgtctcagtcttggctagaaaaccaagaatagagtttaattgctcctgaaagcggacgtc
gtcagcgcttgcctgtttgcatgcttggtaggctttgtttaagtcagtaatcaaagtatg
agctcttttgatggggtctgtatctgtcatgggaatgcctcctttaatctgggtgccagt
cttacttctggcaactgtgttttgatactgttagtttatcacttttaattctttttttta
ttcaaatctttaattgtcattgaaatgtcttgaattgcgctgagtgaattttatgataaa
atagttgtaagctcatcatgatgttgtagaaaataatccttttaggagttttcaaagact
gtttaggattgggtgtgcttgggctagatcttttctgttattcttttcttaggaggagaa
tccaatgaaacatatgattattcagacacagaaaacagtctataaagtaaacatcgacga
tatctactatatccaaacacatccaactaaagcccataccgtacagattgttacagaaaa
agctagttttaatatgcttcaaaatttaagtaatcttgagaaccaatgtggggaaacttt
gatgagatgtcatcgaaattgtttggttaatcttgataaattaaaatcgattgattttca
agaaagaatcctttttctcggagaagaaggtcaatatgctgtcaggtatgccagacgtcg
ctatagagaaatacgtcaaaaatggttgaaagagggagagtaagaagatgagaatatttg
ttttagaagatgatttttcccaacagactagaattgaaacgacgattgagaaacttttga
aagcacatcatatcattcctagctcttttgaggtatttggcaagccggaccaactgctgg
cagaggtgcatgagaagggggcccatcagctattctttttggatattgagattcgaaatg
aagagatgaagggactggaagtggctagaaagattcgggaacaagacccttatgccctaa
tcgtctttgtgacgactcactcggagtttatgcctctgtcctttcgctaccaagtgtcag
ctttggactacattgataaggccctttcggcagaggagtttgaatctcgtatcgagacag
ccctcctctatgccaatagtcaagatagtaaaagtctggcggaagattgcttttacttta
aatcaaaatttgcccaattccaatatcctttcaaagaggtttactatctcgaaacatccc
caagaccccatcgtgttattctctataccaagacggacaggctagaatttacggcgagtt
tagaggaggtttttaagcaggaaccccgtctcttgcagtgccatcgctcttttctcatca
atcctgcaaatgtggtgcatttggataagaaagaaaaactccttttctttcccaatggtg
gaagctgtctgatcgcgcgttataaggtcagggaagtgtctgaggctattaataacttac
actgaactaggaaatttatgtatattttttggattatattgtatacacttattactaatg
ggctagaaattgtcattttctttaaggtagatggaattggtctcacttttgagaggattt
ttaaggcctttcttttgaagatactgttggcctttgtttttgtaatgattggctatatga
taggaaatgtttacctatcttattttatggaacccttgtatggcataggcttgtctttct
tattgttaagagggcttcctaaaaaactccttttcttttatggtctctttccaatgatat
tggtgaatctcttttatagaggagtctcctattttgtgcttccatttttgggacaagagc
aagtatatgatggctactcatttactgggttatgtataataattttcaatttcttcattt
ctctagcctttttgaaatggttggactatgattttactagtttgagaagggagattctag
atacaggttttcaaaagtccctgactaagattaactggataatgggggcttactatttgg
tgatacaaagtctgtcttactttgaatatgagcaaggtattcaatcaacgactgttcgcc
atctcatcctagtgttttacctcctattttttatgggggttatcaagaaattggatacct
atttgaaggacaaactccatgatagactggaccaagagcaggtcttgcgctatagagata
tggaacgctatagtcggcatatagaggaactttacaaggaagtaaggagttttcgccatg
actacaccaacctcttgacaagtttacgtctgggtattgaagaggaggatatggagcaga
taaaagaggtctatgacttggtcttaaaggattctagtaaaaaattgcaggacaataaat
atgaccttggccgattggtgaatgttcgggatcgtgccctcaaaagtctcctagctggaa
aatttataaaagctagagaaaaggacattgtctttaatgtcgaagttcctgaagagattc
aggttgaggggatgagactgcttgattttctaaccattgtgtctatcctttgtgataatg
ctattgaagcgagtgcagaggccggtcaacctcatgtttcaattgcctttttaaaaagtg
gagcacaggagaccttcatcatcgaaaattccatcaaagaagagggcatagatatttctg
aaatcttctcctttggagttagttctaaaggggaggagagaggtgtcggtctctataccg
ttatgaagattgtggaaagttatcccaatgccagtttaaatactacctgtcaagatcaag
tctttcgtcaggtgcttactatgatacctacagaatgatgaaaaaaataagaccgagagt
tcttgttactcggtcttattttttatcccaaatcattcatacctctctcaannnnnnnnn
nnnnnnnnnnnnnnnnnnnnnnnnnnnnnnnnnnnnnnnnnnnnnnnnnnnnnnnnnnnn
nnnnnnnnnnnnnnnnnnnnnnnnnnnnnnnnnnnnnnnnnnnnnnnnnnnnnnnnnnnn
nnnnnnnnnnnnnnnnnnnnnnnnnnnnnnnnnnnnnnnnnnnnnnnnnnnnnnnnnnnn
nnnnnnnnnnnnnnnnnnnnnnnnnnnnnnnnnnnnnnnnnnnnnnnnnnnnnnnnnnnn
nnnnnnnnnnnnnnnnnnnnnnnnnnnnnnnnnnnnnnnnnnnnnnnnnnnnnnnnnnnn
nnnnnnnnnnnnnnnnnnnnnnnnnnnnnnnnnnnnnnnnnnnnnnnnnnnnnnnnnnnn
nnnnnnnnnnnnnnnnnnnnnnnnnnnnnnnnnnnnnnnnnnnnnnnnnnnnnnnnnnnn
nnnnnnnnnnnnnnnnnnnnnnnnnnnnnnnnnnnnnnnnnnnnnnnnnnnnnnnnnnnn
nnnnnnnnnnnnnnnnnnnnnnnnnnnnnnnnnnnnnnnnnnnnnnnnnnnnnnnnnnnn
nnnnnnnnnnnnnnnnnnnnnnnnnnnnnnnnnnnnnnnnnnnnnnnnnnnnnnnnnnnn
nnnnnnnnnnnnnnnnnnnnnnnnnnnnnnnnnnnnnnnnnnnnnnnnnnnnnnnnnnnn
nnnnnnnnnnnnnnnnnnnnnnnnnnnnnnnnnnnnnnnnnnnnnnnnnnnnnnnnnnnn
nnnnnnnnnnnnnnnnnnnnnnnnnnnnnnnnnnnnnnnnnnnnnnnnnnnnnnnnnnnn
nnnnnnnnnnnnnnnnnnnnnnnnnnnnnnnnnnnnnnnnnnnnnnnnnnnnnnnnnnnn
nnnnnnnnnnnnnnnnnnnnnnnnnnnnnnnnnnnnnnnnnnnnnnnnnnnnnnnnnnnn
nnnnnnnnnnnnnnnnnnnnnnnnnnnnnnnnnnnnnnnnnnnnnnnnnnnnnnnnnnnn
nnnnnnnnnnnnnnnnnnnnnnnnnnnnnnnnnnnnnnnnnnnnnnnnnnnnnnnnnnnn
nnnnnnnnnnnnnnnnnnnnnnnnnnnnnnnnnnnnnnnnnnnnnnnnnnnnnnnnnnnn
nnnnnnnnnnnnnnnnnnnnnnnnnnnnnnnnnnnnnnnnnnnnnnnnnnnnnnnnnnnn
nnnnnnnnnnnnnnnnnnnnnnnnnnnnnnnnnnnnnnnnnnnnnnnnnnnnnnnnnnnn
nnnnnnnnnnnnnnnnnnnnnnnnnnnnnnnnnnnnnnnnnnnnnnnnnnnnnnnnnnnn
nnnnnnnnnnnnnnnnnnnnnnnnnnnnnnnnnnnnnnnnnnnnnnnnnnnnnnnnnnnn
nnnnnnnnnnnnnnnnnnnnnnnnnnnnnnnnnnnnnnnnnnnnnnnnnnnnnnnnnnnn
nnnnnnnnnnnnnnnnnnnnnnnnnnnnnnnnnnnnnnnnnnnnnnnnnnnnnnnnnnnn
nnnnnnnnnnnnnnnnnnnnnnnnnnnnnnnnnnnnnnnnnnnnnnnnnnnnnnnnnnnn
nnnnnnnnnnnnnnnnnnnnnnnnnnnnnnnnnnnnnnnnnnnnnnnnnnnnnnnnnnnn
nnnnnnnnnnnnnnnnnnnnnnnnnnnnnnnnnnnnnnnnnnnnnnnnnnnnnnnnnnnn
nnnnnnnnnnnnnnnnnnnnnnnnttagattaggggtgaataattggggtttatagttgt
attggatgatgaagtcctttcgtattgttatgcttaattatattaaggctgtataagata
tcttcccacagtcctccacctgtaatttggttgagttcggtagttgttagttcttgaaat
gaagttaggttttgtttcttatccatgttatgattctcctttttgataagataataaata
gttatagagtgttatctgaaaattaatcagaatgggttaaaattttatctttgaaataat
caaaatatgttttctttgcagttacactagtgacgcgaccttgtaagccatattggatga
gtttactatcctcattagatagttttgcaagagcggttaatttaaagagattaccttgct
ctgttctggtaggagtttgatcaattgtctgaagttggccgatgatggtggtgccgtgat
ttccaatcttctccagttttaatcttacagtttgtcctttatctagtagaggtagatagt
cagaagatacgtagtaagtgattagtacttctcttgtatctgtgatgacagggaatattt
gagcaatttctgtaccagttggaattctatttttaccttcaaattcgctgttcagatgaa
cgatacctttacttggagcggttaaggtattgtttcctaagcgctgcgttgcttgatcta
gttgtacttttaattctgttaattgattctccacggttagttgttgctgtgaggctgttt
gtaaaaactgagtgcggagtacttcaattttggttgctaaactattatcataagttgcta
cacttccgataccagcttgctgaattttgaggcttgcgatagatgattccagacctgcaa
tactttgattaatttgagataaaaatggctcctctgccgttccttgtgtttgttcttgag
aggctataagataacgatttaaaattgactggtgcggattgccagttggtaagcgagctc
ttttatttacgatagtatctctcagctcttgatattctccaatttgttgttgaacttttg
taatttcttgttcgatggctgatgaactgctattggtaagattagcttgatttgaaactt
cagtgttagtctttgagatacccagttcaatatcatgggattgtttagtaaaattcataa
aagtattatggtagccaaactcatcctcgctagaaaaaagatcagtcgctttttctaagc
tttgtttcaagattccaagtccttctttttgcttctcaagtctttgtaattgagtttcta
aggcagttttctgactctcttccattgtttcagagtatttgatgagtaagtcacctttct
caactacttgatttgccactaaatgattagcaaggataggattatcactggtcgactgaa
tagatgcaatgacacttgtaggggtgatttccccttgggaagtaacagtaatttcttttg
tggcaacaagggagaaaatcaagatgaaagtaaataataatgaaagaggtatgattaata
ctgtcgcatagttatggtaacgtctctgataaaactcgacgcttctaaaaagattaggat
tcatgacattctccttatttattgaacagatgatggtagaagccttgcgcctgcattaac
tcttggtgactaccaacttcaatgattttcccctggtcaagaacaatgacacggttagtt
cgttcggctatactgagacgatgggctacaaagagaatggttttatcagttagggacata
agattatctataacttttttctcagtcaagacatcaagaccgctagtagcttcgtctagt
attaaaacaggagatttagttaaaagagcacgagcgagggctattcgttgcttctgtcct
cctgatagaccagctccatcagagagctgagtttgatagcccataggcattctttcaatg
tcttgacggatttcagctaattcacaagctcttagaatatcttcttggctaatcatatga
ttaccgcccaaggttaaattttccaagatagagccattaaagatataggcttgttggggt
aggtaattaatatgacggcgcaagacttttttatcaatgtttttaatatcctgatgattg
atggaaatatgccctttgtagggttcaaagaaattgacaatcattttggctaaagttgtt
ttaccagaaccactaactccaactaggctaaccttatctccttgtttaatcgtgagatta
atatctgttaaggtatctcgtccaaaaccatacttataagaaaggtcatcaaattcaata
tcgcccatcaaaaaatgtgaatgaacagggttttcttgaacttgaaattcagattcgact
agatagacttcgttcaaacggttattagcgaccttcgcagattggagtttggttggggtt
gatagctgggtttgggagctagaaaaatagctactccagtccattcagagaaaaagcgtt
cttttgacattttggtgatttttacagaagggtcaggatcaccaataaccagatagtctt
tctttgtttgatagacaacatagtaatgttggagtttttcttctttgttaacgtgaacga
taaatggataggggacatcactcatgtcaaagagagttttatctgcttgaacaggtcttg
tttcaaagcccatttcatcagcggcttttacaatgccaagagcagtcgttccttctttat
tggtctttgcaagttctctcaagtgagctagagaaaaatctgaaccatagaatttagcaa
tcgaggctaaggcagcaacaccgcagtctctcgcatctatttgaggaacaaatgtacgtt
tataagaagtcattggcaattcctttcatatagtagataggtatattatgccataaaaat
aagttcatattttattaaatcttgaatagtcattgaaacttcctgaatggtaaaaaagtg
attagaaattatttttttttaaacatttagaggtggtttcaaatgaaaagctaattcaag
acgtttcgatgacaattcaagatttggatgaaaaatttaaaaaaaaatgatatactaaac
ttgtcaaagttgcaacaagacaaaaataaaaaggagtatttgtcatgaatacaaaaatga
tgtcacaattttctgttatggataatgaaatgctggctagcattgagggaggaactgatt
ggggaacagtaggaaaaggagctgtctatggagcaggtatcggagttgctatgtgtgcgg
taggaggactccttactggtggttccacatgggctatgactgctggctgtgcttgggctg
gagctaaacttggtggttcttttactgcaattgctgataatctttggccatagaagggaa
tagaaattatgtttaattacaaaatagtagataatcaagaattaagtaatatttctggag
gtggattgggaggagatgtagttgtaggagccttgtcgggtgcatttcaggcaggacaat
cttgtattgctggaggccctcaagcttacttgatttgcgcaacagggggcgctatagtag
gtggcattttagcttatggattgagaccaccaaaatagttttaaaaaggaatgagtgtta
atatgttaaatgaaactatgattcagcttgtactcattgcaatttgttgtgtgtacatta
tttttaacaccaaggctgataaaaaccaaaagagaggatatcgtacagctttgtaccttt
tcgttatggctggtattatatcctatattatgaattatctgaactggttagatttttctt
actgataactccgataatgtgcctatttaaatttgaagataaatggagttagcaacgttt
gacacttcaataggttattagctatcctttggctcattgtcaactgtagtgagttgaaga
aaatctaagatcgagaaaggacgaatttcgtcctttcttttttgatgtacgacgggcatg
tcgtatatctgaggtgtaagtcctcggtgggcacctgctaccggtgaacccaatagcgat
tcccaagcctgactatcgtgaggtagcagggagaggaagggatagcgaaatcgtggctct
acgaacaggaacgtgatagtaaggcgtatatagcggataagggggcctcaaactctaaag
tccaaaaaggtagtcgtaacctatatgcgtaaatcacgagagtaaacgaggaaagatgta
cgacttatcccgtgaggtctcatgagcgctaaaagcgtagtaacaacgaatcatgagaag
tcagccgaacccatagtagtgaggaaacttctgtagtggaagtggagcgaaggggtgaac
aattgaaagtagaattgtctgttttgattatttgtttgataggatggtagtatgaaaata
taaacggtgactattgttcataaaaaaaggacacacgaatagaacgcttatgtagcctga
gagaggagttagttaagaaatctttgtaacaaataaatatgattgtgttaatcattattt
tgaaagcaaatgatatttctattctgcagagcgaaaaatatcataattggtacttttaca
actaaatatattcgctctgttgtaaaatgaagtgcaacacaaaagacatgttcatctgat
atactagagttgcgaaaaacagtataaaggaagatgaacatgtccacaaactattctacc
acaaatcaataatacaatcacttatctgaagctgaaagaggagaaattgaagcttattta
agcgtaggactcaaacctgtttaataaatatcatgccgtgtttgttggatttttagtcta
tgtaatagtcgctacagtaggctataccatcaatcaaggtgattattttcaaaacgagca
cctatttattattgcaaagactttcttgatttcactgagtgttgcctatgcgaaatggtt
tgatatgatttcgctaagaaggttaacgaaaaaagaagttctactttttattgcaagctt
tcttctttgcgtgctggtaaatataggttatcatagtcttttcacagtttcttctggtgc
aggatatcaacaccttgaggctgctagtacaggaatttccttatcctttattgcaagcgc
gacagtttttggccctattctggaggaatttgttttcagaggaatccttcaaggtgtggt
ttttgaaaattcttggttggggcttgtactgactgcctctctcttctctttcctgcatgc
tccttatgattttccttcgtttatctattatctatttggaggtttcatgctgggctttgc
ttataaaaagagtcaaaaactatcggtggctattttagtttatatctgttataactgttt
atcattcctgtagtatatgtaagtaatcaatatgacataatattggacaaaaaatcttaa
aaaatagggaaatggatactattactgtttagattaacaacattaaatgaaatgatgtca
caatttgagattatggataccgaaatttttgcgaaagttgaaggaggtttaggaggttgg
gaagaggtagcttttcaaaaaattatatggtttggttggataatcatgtgcgcattctta
tggcggctcttaatacttctctcacaactaatatcaagtttggtctggttggaacagttg
gaggaagattcgctggttatggtatgtatgttcttggttacccaggtgattatctagata
tcaccaatcatagagttgtttctgctaaaacatctcacaaaagttatcaaattttagaaa
atgattagatatcatttaattgtaatggagtttaggtatgaaaaaaatatttgcaacaaa
acgcaatgttttcttagtgaggttgttgttaggacagatacctttggttgtttctactta
tctatttctatctcgtcagtttttaaatttttccttggttttccaatttcttttagtgat
tattaacttggcttctattttggctactgtttatctcactagggaaatgaggataagaaa
gtttgaagatgatgatttggttagtcctagaaccaatcaactcatgtttatcggcttgac
aggttttatgtctattatatgtttgtatagagggatcacagcagcagaatcctatcaaca
aataatcgcttatattggcgcggttctctgcttgcttatcatgcttttgctcatttgggg
tttgaagtattataaaaagtagagcttaatgaagtataaaagaaaagggtaagtgttttc
gcaatacttacccttttataatagattccctgcgaaacaaaatatggnnnnnnnnnnnnn
nnnnnnnnnnnnnnnnnnnnnnnnnnnnnnnnnnnnnnnnnnnnnnnnnnnnnnnnnnnn
nnnnnnnnnnnnnnnnnnnnnnnnnnnnnnnnnnnnnnnnnnnnnnnnnnnnnnnnnnnn
nnnnnnnnnnnnnnnnnnnnnnnnnnnnnnnnnnnnnnnnnnnnnnnnnnnnnnnnnnnn
nnnnnnnnnnnnnnnnnnnnnnnnnnnnnnnnnnnnnnnnnnnnnnnnnnnnnnnnnnnn
nnnnnnnnnnnnnnnnnnnnnnnnnnnnnnnnnnnnnnnnnnnnnnnnnnnnnnnnnnnn
nnnnnnnnnnnnnnnnnnnnnnnnnnnnnnnnnnnnnnnnnnnnnnnnnnnnnnnnnnnn
nnnnnnnnnnnnnnnnnnnnnnnnnnnnnnnnnnnnnnnnnnnnnnnnnnnnnnnnnnnn
nnnnnnnnnnnnnnnnnnnnnnnnnnnnnnnnnnnnnnnnnnnnnnnnnnnnnnnnnnnn
nnnnnnnnnnnnnnnnnnnnnnnnnnnnnnnnnnnnnnnnnnnnnnnnnnnnnnnnnnnn
nnnnnnnnnnnnnnnnnnnnnnnnnnnnnnnnnnnnnnnnnnnnnnnnnnnnnnnnnnnn
nnnnnnnnnnnnnnnnnnnnnnnnnnnnnnnnnnnnnnnnnnnnnnnnnnnnnnnnnnnn
nnnnnnnnnnnnnnnnnnnnnnnnnnnnnnnnnnnnnnnnnnnnnnnnnnnnnnnnnnnn
nnnnnnnnnnnnnnnnnnnnnnnnnnnnnnnnnnnnnnnnnnnnnnnnnnnnnnnnnnnn
nnnnnnnnnnnnnnnnnnnnnnnnnnnnnnnnnnnnnnnnnnnnnnnnnnnnnnnnnnnn
nnnnnnnnnnnnnnnnnnnnnnnnnnnnnnnnnnnnnnnnnnnnnnnnnnnnnnnnnnna
ggattctagttttgcaggaagtctaatgtaatttttgcaattcaagacgtttcgatgact
attcaagatctggatgaaaaattttaaaaaacgatgatatactaaacttgtcaaagttac
aacaagacaaaaattaaaaataaaaaagagtatttgtcatggatacaaaaattatggaac
aatttcatgaaatggatataactatgttatctagtattgaaggaggcaagaataattggc
aaactaatgtcttagaaggtggtggtgctgcttttggtggctgggggctagggacagcta
tttgtgctgcgagtggtgttggagcaccatttatgggagcatgtggatacataggagcta
aatttggtgtggatctttgggcaggagtaacaggggcaacgggtggattttaataaaagg
agacttgtatgaatacttattgtaatataaatgaaacaatgctgagtgaggtttatggag
gtaattccggaggagcagctgtagttgctgctttaggttgtgcagcgggtggagtgaaat
atgggagacttctaggaccatggggcgctgcaataggaggaattggaggagcagtggttt
gtggatatttagcctataccgctacatcataaaaatgaaagctaaattttatgaaggcta
tattctttattattctcttcgcttttcaaacctatcttatttatctatccataagtatct
ccgataaaaacaaaagactattgaattaacatcattgaattgttttgtcatattatttct
aatctatgataaattaatttttctctttattgcctatgtttttttgataatttttatatt
aaacttgttccgtaactgaaaagtgatatactatatggatacaaaaatgatgtcacaatt
tgcagttatggataatgaaatgcttgctcgtatagagggtggggatgtatctgatattta
tagagggtacgctaatcaggtaagtccattcggttcttaccctcctatattaaaaaattc
aggtccttttccagtaagtggttactgcccgcgcggttatcatgaccgtggttatatagg
agcaggttttcatttatgtggaatataggctgaaatacaagaaatgaggaagaatttcta
tgaaaaagtatcaacttctattcaaaataagtgcagttttctcttacttatttttcgtat
ttggtctttctcagatgacgcttattattcaaaattattggcaattttcttcccagattg
gcaatttcgtctggattcaaaatttcttgagtttgctatttagcggagtcatgatttgga
ttctggttaagacaggtcatggttatctctttcacattccaagaaaaaaatggctttggt
attcgattttgacagtattagtggtagtgctccagatctcttttaacgttcagacagcta
aacatgttcagtcaactgctgaaggttgggctgtattgataggttatagtgggaccaact
ttgctgagctaggtatctatgtaaccctgtttttcctgactccactaatggaagagttga
tttataggggattacttcaacacgccttctttaagcattcgcgatttggccttgatttgc
ttcttccttccattttgtttgctcttcctcattttttgagtctgcctagtctgttagata
tcttcgtctttgcaacatttggaatcatctttgccggtttgacccgctataccaagagta
tttatccatcctatgcggtgcatgtgatcaataatattgtagcgaccttcccgtttttgc
tcacttttctacatagggtcttggggtaaaaaaacaaaaggcttgcttttcagccataga
ggaggtcatcatgtataaacacttatttttcctagattccaaaactttagatcggttgac
accctatattctagtcttggcttctgacaccattgcttttaatgtttttgtgctaacctt
tgtatctgcggtggtttttaatttcctaaattccatgctagctttaatggctatattcat
aggggctggctatgtggtcggattttggttactaatactcaatgaaaatcaaagagcaaa
ctaggaaactagccgcaggctgtacttgagtacggcaaggcgacgttgacgtggtttgaa
tttgattttcgaagagtataaaatggtttgttttggaaaggctagaactaaagaatgacg
tgtaggaagtctgtttgttgaggaggataattttatggagttttttgataaatttcatgc
cttgtgttttggatttttagtactaataattgtcattacagttccttatacgattaacca
tggggatttttttcaaaatgaatctgcattgattattgtaagtcttcttgtaacctcgct
gagtgttgcttatgctagaaagtttgaaatgatttcttttgggatgttaagcaagaaaca
acttttgcttttcattgcaatctttcttctaagtgtacttgagacgctggtttatattca
tttcttcgctgtttcttctggctcaggggtccaacacttggcggaagtcagcagaggaat
ttccctgtctttgattttgactacctcagtttttggccccatccaggaggaactcatttt
cagaggacttcttcaaggtgcggtttttgacaattcttggttaggacttgtgctaacttc
ctctctcttttctttcatgcatggaccttctaatgtcccttcgtttattttttatctact
tgggggcttgttgctgggccttgcttataaaaagagccaaaacttatgggtttctactct
agtccacatgttttacaacagttggccactcctatattatttataa
