# Supplementary material for: Genomic analyses of pneumococci reveal a wide diversity of bacteriocins – including pneumocyclicin, a novel circular bacteriocin
Source: BMC Genomics. 2015 Jul 28;16(1):554. doi: 10.1186/s12864-015-1729-4 (PMC4517551; doi:10.1186/s12864-015-1729-4)
Supplement: Additional file 9: — Sequence and annotation files for blp cassette prototypes. [file 12864_2015_1729_MOESM9_ESM.zip › blp_prototype31_GA04375_annotation.embl]

FT   source          1..14866
FT                   /organism="Streptococcus pneumoniae"
FT                   /mol_type="genomic DNA"
FT                   /strain="GA04375"
FT   CDS             complement(1..330)
FT                   /gene="blpT"
FT                   /inference="ab initio prediction:Prodigal:2.60"
FT                   /codon_start=1
FT                   /transl_table=11
FT                   /product="hypothetical protein"
FT                   /colour=10
FT   CDS             605..943
FT                   /gene="blpS"
FT                   /gene_synonym="spiR1"
FT                   /inference="ab initio prediction:Prodigal:2.60"
FT                   /codon_start=1
FT                   /transl_table=11
FT                   /product="LytTR DNA-binding domain protein"
FT                   /colour=9
FT   CDS             948..1685
FT                   /gene="blpR"
FT                   /gene_synonym="spiR2"
FT                   /inference="ab initio prediction:Prodigal:2.60"
FT                   /codon_start=1
FT                   /transl_table=11
FT                   /product="response regulator"
FT                   /colour=9
FT   CDS             1698..3038
FT                   /gene="blpH"
FT                   /gene_synonym="spiH"
FT                   /inference="ab initio prediction:Prodigal:2.60"
FT                   /codon_start=1
FT                   /transl_table=11
FT                   /product="histidine kinase"
FT                   /colour=9
FT   mobile_element  complement(3087..4789)
FT                   /gene="ISSpn5"
FT                   /inference="identification by IS Finder
FT                   (https://www-is.biotoul.fr/)"
FT                   /colour=12
FT   CDS             complement(4791..4946)
FT                   /gene="blpC"
FT                   /gene_synonym="spiP"
FT                   /inference="ab initio prediction:Prodigal:2.60"
FT                   /codon_start=1
FT                   /transl_table=11
FT                   /product="peptide pheromone"
FT                   /colour=9
FT   CDS             complement(5003..6364)
FT                   /gene="blpB"
FT                   /gene_synonym="spiD"
FT                   /inference="ab initio prediction:Prodigal:2.60"
FT                   /codon_start=1
FT                   /transl_table=11
FT                   /product="bacteriocin secretion accessory protein"
FT                   /colour=3
FT   CDS             complement(6375..7157)
FT                   /gene="blpA ORF2"
FT                   /gene_synonym="spiBC"
FT                   /inference="ab initio prediction:Prodigal:2.60"
FT                   /codon_start=1
FT                   /transl_table=11
FT                   /product="ABC transporter; ATPase domain protein and
FT                   partial transmembrane region"
FT                   /colour=3
FT                   /note="large deletion in gene"
FT   CDS             complement(7154..7633)
FT                   /gene="blpA ORF1"
FT                   /gene_synonym="spiA"
FT                   /inference="ab initio prediction:Prodigal:2.60"
FT                   /codon_start=1
FT                   /transl_table=11
FT                   /product="ABC transporter; C39 protease domain"
FT                   /note="large deletion in gene"
FT                   /colour=3
FT   CDS             7905..8153
FT                   /gene="blpD"
FT                   /inference="ab initio prediction:Prodigal:2.60"
FT                   /codon_start=1
FT                   /transl_table=11
FT                   /product="class II bacteriocin precursor"
FT                   /colour=7
FT   CDS             8169..8378
FT                   /gene="blpE"
FT                   /inference="ab initio prediction:Prodigal:2.60"
FT                   /codon_start=1
FT                   /transl_table=11
FT                   /product="class II bacteriocin precursor"
FT                   /colour=7
FT   CDS             join(8403..8576,8576..8632)
FT                   /gene="blpF"
FT                   /inference="ab initio prediction:Prodigal:2.60; modified"
FT                   /codon_start=1
FT                   /transl_table=11
FT                   /product="membrane protein with putative function in
FT                   immunity"
FT                   /pseudo
FT                   /colour=11
FT                   /note="frameshift due to 1nt deletion"
FT   CDS             9578..10153
FT                   /gene="blpG"
FT                   /inference="ab initio prediction:Prodigal:2.60"
FT                   /codon_start=1
FT                   /transl_table=11
FT                   /product="CAAX amino terminal protease"
FT                   /colour=2
FT   CDS             10317..10568
FT                   /gene="blpV"
FT                   /inference="ab initio prediction:Prodigal:2.60"
FT                   /codon_start=1
FT                   /transl_table=11
FT                   /product="hypothetical protein"
FT                   /colour=10
FT   CDS             10598..11002
FT                   /gene="blpL"
FT                   /gene_synonym="pncH"
FT                   /inference="ab initio prediction:Prodigal:2.60"
FT                   /codon_start=1
FT                   /transl_table=11
FT                   /product="membrane protein with putative function in
FT                   immunity"
FT                   /colour=4
FT   mobile_element  11063..12024
FT                   /gene="ISSpn7"
FT                   /inference="identification by IS Finder
FT                   (https://www-is.biotoul.fr/)"
FT                   /colour=12
FT   CDS             12159..12413
FT                   /gene="blpM"
FT                   /gene_synonym="pncI"
FT                   /inference="ab initio prediction:Prodigal:2.60"
FT                   /codon_start=1
FT                   /transl_table=11
FT                   /product="class II bacteriocin precursor"
FT                   /colour=7
FT   CDS             12429..12632
FT                   /gene="blpN"
FT                   /inference="ab initio prediction:Prodigal:2.60"
FT                   /codon_start=1
FT                   /transl_table=11
FT                   /product="class II bacteriocin precursor"
FT                   /colour=7
FT   CDS             join(12651..12728,12728..12859)
FT                   /gene="blpP"
FT                   /gene_synonym="pncK"
FT                   /pseudo
FT                   /inference="predicted by Prodigal in other strains"
FT                   /inference="indirect experimental evidence for function in
FT                   immunity (Dawid et al., 2007)"
FT                   /codon_start=1
FT                   /transl_table=11
FT                   /product="membrane protein with function in immunity"
FT                   /note="frameshift due to 1nt deletion"
FT                   /colour=11
FT   CDS             12875..13108
FT                   /gene="pncW"
FT                   /inference="ab initio prediction:Prodigal:2.60"
FT                   /codon_start=1
FT                   /transl_table=11
FT                   /product="class II bacteriocin precursor"
FT                   /colour=7
FT   CDS             13140..13829
FT                   /gene="blpY"
FT                   /gene_synonym="pncO"
FT                   /inference="ab initio prediction:Prodigal:2.60"
FT                   /codon_start=1
FT                   /transl_table=11
FT                   /product="CAAX amino terminal protease"
FT                   /colour=2
FT   CDS             13871..14104
FT                   /gene="blpZ"
FT                   /gene_synonym="pncQ"
FT                   /inference="ab initio prediction:Prodigal:2.60"
FT                   /codon_start=1
FT                   /transl_table=11
FT                   /product="membrane protein with putative function in
FT                   immunity"
FT                   /colour=4
FT   CDS             14255..14866
FT                   /gene="pncP"
FT                   /gene_synonym="SP0547"
FT                   /inference="ab initio prediction:Prodigal:2.60"
FT                   /codon_start=1
FT                   /transl_table=11
FT                   /product="CAAX amino terminal protease"
FT                   /colour=2
SQ   Sequence 14866 BP; 3549 A; 1957 C; 2596 G; 4199 T; 2565 other;
     ctagtttgct ctttgattct cattgagtat taacttggtc ttgacttggt caaagtggaa        60
     gcggtcatag gcccgccaag cggcgcgagt tggagcatct ggatcaagag cgctgagtcc       120
     catgagaaga ctggaagtct ggtaaaattt ttctagttca atcaagaatc gattatccac       180
     tgtctcagtc ttggctagaa aaccaagaat agagtttaat tgctcctgaa agcggacgtc       240
     gtcagcgctt gcctgtttgc atgcttggta ggctttgttt aagtcagtaa tcaaagtatg       300
     agctcttttg atggggtctg tatctgtcat gggaatgcct cctttaatct gggtgccagt       360
     cttacttctg gcaactgtgt tttgatactg ttagtttatc acttttaatt ctttttttta       420
     ttcaaatctt taattgtcat tgaaatgtct tgaattgcgc tgagtgaatt ttatgataaa       480
     atagttgtaa gctcatcatg atgttgtaga aaataatcct tttaggagtt ttcaaagact       540
     gtttaggatt gggtgtgctt gggctagatc ttttctgtta ttcttttctt aggaggagaa       600
     tccaatgaaa catatgatta ttcagacaca gaaaacagtc tataaagtaa acatcgacga       660
     tatctactat atccaaacac atccaactaa agcccatacc gtacagattg ttacagaaaa       720
     agctagtttt aatatgcttc aaaatttaag taatcttgag aaccaatgtg gggaaacttt       780
     gatgagatgt catcgaaatt gtttggttaa tcttgataaa ttaaaatcga ttgattttca       840
     agaaagaatc ctttttctcg gagaagaagg tcaatatgct gtcaggtatg ccagacgtcg       900
     ctatagagaa atacgtcaaa aatggttgaa agagggagag taagaagatg agaatatttg       960
     ttttagaaga tgatttttcc caacagacta gaattgaaac gacgattgag aaacttttga      1020
     aagcacatca tatcattcct agctcttttg aggtatttgg caagccggac caactgctgg      1080
     cagaggtgca tgagaagggg gcccatcagc tattcttttt ggatattgag attcgaaatg      1140
     aagagatgaa gggactggaa gtggctagaa agattcggga acaagaccct tatgccctaa      1200
     tcgtctttgt gacgactcac tcggagttta tgcctctgtc ctttcgctac caagtgtcag      1260
     ctttggacta cattgataag gccctttcgg cagaggagtt tgaatctcgt atcgagacag      1320
     ccctcctcta tgccaatagt caagatagta aaagtctggc ggaagattgc ttttacttta      1380
     aatcaaaatt tgcccaattc caatatcctt tcaaagaggt ttactatctc gaaacatccc      1440
     caagacccca tcgtgttatt ctctatacca agacggacag gctagaattt acggcgagtt      1500
     tagaggaggt ttttaagcag gaaccccgtc tcttgcagtg ccatcgctct tttctcatca      1560
     atcctgcaaa tgtggtgcat ttggataaga aagaaaaact ccttttcttt cccaatggtg      1620
     gaagctgtct gatcgcgcgt tataaggtca gggaagtgtc tgaggctatt aataacttac      1680
     actgaactag gaaatttatg tatatttttt ggattatatt gtatacactt attactaatg      1740
     ggctagaaat tgtcattttc tttaaggtag atggaattgg tctcactttt gagaggattt      1800
     ttaaggcctt tcttttgaag atactgttgg cctttgtttt tgtaatgatt ggctatatga      1860
     taggaaatgt ttacctatct tattttatgg aacccttgta tggcataggc ttgtctttct      1920
     tattgttaag agggcttcct aaaaaactcc ttttctttta tggtctcttt ccaatgatat      1980
     tggtgaatct cttttataga ggagtctcct attttgtgct tccatttttg ggacaagagc      2040
     aagtatatga tggctactca tttactgggt tatgtataat aattttcaat ttcttcattt      2100
     ctctagcctt tttgaaatgg ttggactatg attttactag tttgagaagg gagattctag      2160
     atacaggttt tcaaaagtcc ctgactaaga ttaactggat aatgggggct tactatttgg      2220
     tgatacaaag tctgtcttac tttgaatatg agcaaggtat tcaatcaacg actgttcgcc      2280
     atctcatcct agtgttttac ctcctatttt ttatgggggt tatcaagaaa ttggatacct      2340
     atttgaagga caaactccat gatagactgg accaagagca ggtcttgcgc tatagagata      2400
     tggaacgcta tagtcggcat atagaggaac tttacaagga agtaaggagt tttcgccatg      2460
     actacaccaa cctcttgaca agtttacgtc tgggtattga agaggaggat atggagcaga      2520
     taaaagaggt ctatgacttg gtcttaaagg attctagtaa aaaattgcag gacaataaat      2580
     atgaccttgg ccgattggtg aatgttcggg atcgtgccct caaaagtctc ctagctggaa      2640
     aatttataaa agctagagaa aaggacattg tctttaatgt cgaagttcct gaagagattc      2700
     aggttgaggg gatgagactg cttgattttc taaccattgt gtctatcctt tgtgataatg      2760
     ctattgaagc gagtgcagag gccggtcaac ctcatgtttc aattgccttt ttaaaaagtg      2820
     gagcacagga gaccttcatc atcgaaaatt ccatcaaaga agagggcata gatatttctg      2880
     aaatcttctc ctttggagtt agttctaaag gggaggagag aggtgtcggt ctctataccg      2940
     ttatgaagat tgtggaaagt tatcccaatg ccagtttaaa tactacctgt caagatcaag      3000
     tctttcgtca ggtgcttact atgataccta cagaatgatg aaaaaaataa gaccgagagt      3060
     tcttgttact cggtcttatt ttttatccca aatcattcat acctctctca annnnnnnnn      3120
     nnnnnnnnnn nnnnnnnnnn nnnnnnnnnn nnnnnnnnnn nnnnnnnnnn nnnnnnnnnn      3180
     nnnnnnnnnn nnnnnnnnnn nnnnnnnnnn nnnnnnnnnn nnnnnnnnnn nnnnnnnnnn      3240
     nnnnnnnnnn nnnnnnnnnn nnnnnnnnnn nnnnnnnnnn nnnnnnnnnn nnnnnnnnnn      3300
     nnnnnnnnnn nnnnnnnnnn nnnnnnnnnn nnnnnnnnnn nnnnnnnnnn nnnnnnnnnn      3360
     nnnnnnnnnn nnnnnnnnnn nnnnnnnnnn nnnnnnnnnn nnnnnnnnnn nnnnnnnnnn      3420
     nnnnnnnnnn nnnnnnnnnn nnnnnnnnnn nnnnnnnnnn nnnnnnnnnn nnnnnnnnnn      3480
     nnnnnnnnnn nnnnnnnnnn nnnnnnnnnn nnnnnnnnnn nnnnnnnnnn nnnnnnnnnn      3540
     nnnnnnnnnn nnnnnnnnnn nnnnnnnnnn nnnnnnnnnn nnnnnnnnnn nnnnnnnnnn      3600
     nnnnnnnnnn nnnnnnnnnn nnnnnnnnnn nnnnnnnnnn nnnnnnnnnn nnnnnnnnnn      3660
     nnnnnnnnnn nnnnnnnnnn nnnnnnnnnn nnnnnnnnnn nnnnnnnnnn nnnnnnnnnn      3720
     nnnnnnnnnn nnnnnnnnnn nnnnnnnnnn nnnnnnnnnn nnnnnnnnnn nnnnnnnnnn      3780
     nnnnnnnnnn nnnnnnnnnn nnnnnnnnnn nnnnnnnnnn nnnnnnnnnn nnnnnnnnnn      3840
     nnnnnnnnnn nnnnnnnnnn nnnnnnnnnn nnnnnnnnnn nnnnnnnnnn nnnnnnnnnn      3900
     nnnnnnnnnn nnnnnnnnnn nnnnnnnnnn nnnnnnnnnn nnnnnnnnnn nnnnnnnnnn      3960
     nnnnnnnnnn nnnnnnnnnn nnnnnnnnnn nnnnnnnnnn nnnnnnnnnn nnnnnnnnnn      4020
     nnnnnnnnnn nnnnnnnnnn nnnnnnnnnn nnnnnnnnnn nnnnnnnnnn nnnnnnnnnn      4080
     nnnnnnnnnn nnnnnnnnnn nnnnnnnnnn nnnnnnnnnn nnnnnnnnnn nnnnnnnnnn      4140
     nnnnnnnnnn nnnnnnnnnn nnnnnnnnnn nnnnnnnnnn nnnnnnnnnn nnnnnnnnnn      4200
     nnnnnnnnnn nnnnnnnnnn nnnnnnnnnn nnnnnnnnnn nnnnnnnnnn nnnnnnnnnn      4260
     nnnnnnnnnn nnnnnnnnnn nnnnnnnnnn nnnnnnnnnn nnnnnnnnnn nnnnnnnnnn      4320
     nnnnnnnnnn nnnnnnnnnn nnnnnnnnnn nnnnnnnnnn nnnnnnnnnn nnnnnnnnnn      4380
     nnnnnnnnnn nnnnnnnnnn nnnnnnnnnn nnnnnnnnnn nnnnnnnnnn nnnnnnnnnn      4440
     nnnnnnnnnn nnnnnnnnnn nnnnnnnnnn nnnnnnnnnn nnnnnnnnnn nnnnnnnnnn      4500
     nnnnnnnnnn nnnnnnnnnn nnnnnnnnnn nnnnnnnnnn nnnnnnnnnn nnnnnnnnnn      4560
     nnnnnnnnnn nnnnnnnnnn nnnnnnnnnn nnnnnnnnnn nnnnnnnnnn nnnnnnnnnn      4620
     nnnnnnnnnn nnnnnnnnnn nnnnnnnnnn nnnnnnnnnn nnnnnnnnnn nnnnnnnnnn      4680
     nnnnnnnnnn nnnnnnnnnn nnnnnnnnnn nnnnnnnnnn nnnnnnnnnn nnnnnnnnnn      4740
     nnnnnnnnnn nnnnnnnnnn nnnnttagat taggggtgaa taattggggt ttatagttgt      4800
     attggatgat gaagtccttt cgtattgtta tgcttaatta tattaaggct gtataagata      4860
     tcttcccaca gtcctccacc tgtaatttgg ttgagttcgg tagttgttag ttcttgaaat      4920
     gaagttaggt tttgtttctt atccatgtta tgattctcct ttttgataag ataataaata      4980
     gttatagagt gttatctgaa aattaatcag aatgggttaa aattttatct ttgaaataat      5040
     caaaatatgt tttctttgca gttacactag tgacgcgacc ttgtaagcca tattggatga      5100
     gtttactatc ctcattagat agttttgcaa gagcggttaa tttaaagaga ttaccttgct      5160
     ctgttctggt aggagtttga tcaattgtct gaagttggcc gatgatggtg gtgccgtgat      5220
     ttccaatctt ctccagtttt aatcttacag tttgtccttt atctagtaga ggtagatagt      5280
     cagaagatac gtagtaagtg attagtactt ctcttgtatc tgtgatgaca gggaatattt      5340
     gagcaatttc tgtaccagtt ggaattctat ttttaccttc aaattcgctg ttcagatgaa      5400
     cgataccttt acttggagcg gttaaggtat tgtttcctaa gcgctgcgtt gcttgatcta      5460
     gttgtacttt taattctgtt aattgattct ccacggttag ttgttgctgt gaggctgttt      5520
     gtaaaaactg agtgcggagt acttcaattt tggttgctaa actattatca taagttgcta      5580
     cacttccgat accagcttgc tgaattttga ggcttgcgat agatgattcc agacctgcaa      5640
     tactttgatt aatttgagat aaaaatggct cctctgccgt tccttgtgtt tgttcttgag      5700
     aggctataag ataacgattt aaaattgact ggtgcggatt gccagttggt aagcgagctc      5760
     ttttatttac gatagtatct ctcagctctt gatattctcc aatttgttgt tgaacttttg      5820
     taatttcttg ttcgatggct gatgaactgc tattggtaag attagcttga tttgaaactt      5880
     cagtgttagt ctttgagata cccagttcaa tatcatggga ttgtttagta aaattcataa      5940
     aagtattatg gtagccaaac tcatcctcgc tagaaaaaag atcagtcgct ttttctaagc      6000
     tttgtttcaa gattccaagt ccttcttttt gcttctcaag tctttgtaat tgagtttcta      6060
     aggcagtttt ctgactctct tccattgttt cagagtattt gatgagtaag tcacctttct      6120
     caactacttg atttgccact aaatgattag caaggatagg attatcactg gtcgactgaa      6180
     tagatgcaat gacacttgta ggggtgattt ccccttggga agtaacagta atttcttttg      6240
     tggcaacaag ggagaaaatc aagatgaaag taaataataa tgaaagaggt atgattaata      6300
     ctgtcgcata gttatggtaa cgtctctgat aaaactcgac gcttctaaaa agattaggat      6360
     tcatgacatt ctccttattt attgaacaga tgatggtaga agccttgcgc ctgcattaac      6420
     tcttggtgac taccaacttc aatgattttc ccctggtcaa gaacaatgac acggttagtt      6480
     cgttcggcta tactgagacg atgggctaca aagagaatgg ttttatcagt tagggacata      6540
     agattatcta taactttttt ctcagtcaag acatcaagac cgctagtagc ttcgtctagt      6600
     attaaaacag gagatttagt taaaagagca cgagcgaggg ctattcgttg cttctgtcct      6660
     cctgatagac cagctccatc agagagctga gtttgatagc ccataggcat tctttcaatg      6720
     tcttgacgga tttcagctaa ttcacaagct cttagaatat cttcttggct aatcatatga      6780
     ttaccgccca aggttaaatt ttccaagata gagccattaa agatataggc ttgttggggt      6840
     aggtaattaa tatgacggcg caagactttt ttatcaatgt ttttaatatc ctgatgattg      6900
     atggaaatat gccctttgta gggttcaaag aaattgacaa tcattttggc taaagttgtt      6960
     ttaccagaac cactaactcc aactaggcta accttatctc cttgtttaat cgtgagatta      7020
     atatctgtta aggtatctcg tccaaaacca tacttataag aaaggtcatc aaattcaata      7080
     tcgcccatca aaaaatgtga atgaacaggg ttttcttgaa cttgaaattc agattcgact      7140
     agatagactt cgttcaaacg gttattagcg accttcgcag attggagttt ggttggggtt      7200
     gatagctggg tttgggagct agaaaaatag ctactccagt ccattcagag aaaaagcgtt      7260
     cttttgacat tttggtgatt tttacagaag ggtcaggatc accaataacc agatagtctt      7320
     tctttgtttg atagacaaca tagtaatgtt ggagtttttc ttctttgtta acgtgaacga      7380
     taaatggata ggggacatca ctcatgtcaa agagagtttt atctgcttga acaggtcttg      7440
     tttcaaagcc catttcatca gcggctttta caatgccaag agcagtcgtt ccttctttat      7500
     tggtctttgc aagttctctc aagtgagcta gagaaaaatc tgaaccatag aatttagcaa      7560
     tcgaggctaa ggcagcaaca ccgcagtctc tcgcatctat ttgaggaaca aatgtacgtt      7620
     tataagaagt cattggcaat tcctttcata tagtagatag gtatattatg ccataaaaat      7680
     aagttcatat tttattaaat cttgaatagt cattgaaact tcctgaatgg taaaaaagtg      7740
     attagaaatt attttttttt aaacatttag aggtggtttc aaatgaaaag ctaattcaag      7800
     acgtttcgat gacaattcaa gatttggatg aaaaatttaa aaaaaaatga tatactaaac      7860
     ttgtcaaagt tgcaacaaga caaaaataaa aaggagtatt tgtcatgaat acaaaaatga      7920
     tgtcacaatt ttctgttatg gataatgaaa tgctggctag cattgaggga ggaactgatt      7980
     ggggaacagt aggaaaagga gctgtctatg gagcaggtat cggagttgct atgtgtgcgg      8040
     taggaggact ccttactggt ggttccacat gggctatgac tgctggctgt gcttgggctg      8100
     gagctaaact tggtggttct tttactgcaa ttgctgataa tctttggcca tagaagggaa      8160
     tagaaattat gtttaattac aaaatagtag ataatcaaga attaagtaat atttctggag      8220
     gtggattggg aggagatgta gttgtaggag ccttgtcggg tgcatttcag gcaggacaat      8280
     cttgtattgc tggaggccct caagcttact tgatttgcgc aacagggggc gctatagtag      8340
     gtggcatttt agcttatgga ttgagaccac caaaatagtt ttaaaaagga atgagtgtta      8400
     atatgttaaa tgaaactatg attcagcttg tactcattgc aatttgttgt gtgtacatta      8460
     tttttaacac caaggctgat aaaaaccaaa agagaggata tcgtacagct ttgtaccttt      8520
     tcgttatggc tggtattata tcctatatta tgaattatct gaactggtta gatttttctt      8580
     actgataact ccgataatgt gcctatttaa atttgaagat aaatggagtt agcaacgttt      8640
     gacacttcaa taggttatta gctatccttt ggctcattgt caactgtagt gagttgaaga      8700
     aaatctaaga tcgagaaagg acgaatttcg tcctttcttt tttgatgtac gacgggcatg      8760
     tcgtatatct gaggtgtaag tcctcggtgg gcacctgcta ccggtgaacc caatagcgat      8820
     tcccaagcct gactatcgtg aggtagcagg gagaggaagg gatagcgaaa tcgtggctct      8880
     acgaacagga acgtgatagt aaggcgtata tagcggataa gggggcctca aactctaaag      8940
     tccaaaaagg tagtcgtaac ctatatgcgt aaatcacgag agtaaacgag gaaagatgta      9000
     cgacttatcc cgtgaggtct catgagcgct aaaagcgtag taacaacgaa tcatgagaag      9060
     tcagccgaac ccatagtagt gaggaaactt ctgtagtgga agtggagcga aggggtgaac      9120
     aattgaaagt agaattgtct gttttgatta tttgtttgat aggatggtag tatgaaaata      9180
     taaacggtga ctattgttca taaaaaaagg acacacgaat agaacgctta tgtagcctga      9240
     gagaggagtt agttaagaaa tctttgtaac aaataaatat gattgtgtta atcattattt      9300
     tgaaagcaaa tgatatttct attctgcaga gcgaaaaata tcataattgg tacttttaca      9360
     actaaatata ttcgctctgt tgtaaaatga agtgcaacac aaaagacatg ttcatctgat      9420
     atactagagt tgcgaaaaac agtataaagg aagatgaaca tgtccacaaa ctattctacc      9480
     acaaatcaat aatacaatca cttatctgaa gctgaaagag gagaaattga agcttattta      9540
     agcgtaggac tcaaacctgt ttaataaata tcatgccgtg tttgttggat ttttagtcta      9600
     tgtaatagtc gctacagtag gctataccat caatcaaggt gattattttc aaaacgagca      9660
     cctatttatt attgcaaaga ctttcttgat ttcactgagt gttgcctatg cgaaatggtt      9720
     tgatatgatt tcgctaagaa ggttaacgaa aaaagaagtt ctacttttta ttgcaagctt      9780
     tcttctttgc gtgctggtaa atataggtta tcatagtctt ttcacagttt cttctggtgc      9840
     aggatatcaa caccttgagg ctgctagtac aggaatttcc ttatccttta ttgcaagcgc      9900
     gacagttttt ggccctattc tggaggaatt tgttttcaga ggaatccttc aaggtgtggt      9960
     ttttgaaaat tcttggttgg ggcttgtact gactgcctct ctcttctctt tcctgcatgc     10020
     tccttatgat tttccttcgt ttatctatta tctatttgga ggtttcatgc tgggctttgc     10080
     ttataaaaag agtcaaaaac tatcggtggc tattttagtt tatatctgtt ataactgttt     10140
     atcattcctg tagtatatgt aagtaatcaa tatgacataa tattggacaa aaaatcttaa     10200
     aaaataggga aatggatact attactgttt agattaacaa cattaaatga aatgatgtca     10260
     caatttgaga ttatggatac cgaaattttt gcgaaagttg aaggaggttt aggaggttgg     10320
     gaagaggtag cttttcaaaa aattatatgg tttggttgga taatcatgtg cgcattctta     10380
     tggcggctct taatacttct ctcacaacta atatcaagtt tggtctggtt ggaacagttg     10440
     gaggaagatt cgctggttat ggtatgtatg ttcttggtta cccaggtgat tatctagata     10500
     tcaccaatca tagagttgtt tctgctaaaa catctcacaa aagttatcaa attttagaaa     10560
     atgattagat atcatttaat tgtaatggag tttaggtatg aaaaaaatat ttgcaacaaa     10620
     acgcaatgtt ttcttagtga ggttgttgtt aggacagata cctttggttg tttctactta     10680
     tctatttcta tctcgtcagt ttttaaattt ttccttggtt ttccaatttc ttttagtgat     10740
     tattaacttg gcttctattt tggctactgt ttatctcact agggaaatga ggataagaaa     10800
     gtttgaagat gatgatttgg ttagtcctag aaccaatcaa ctcatgttta tcggcttgac     10860
     aggttttatg tctattatat gtttgtatag agggatcaca gcagcagaat cctatcaaca     10920
     aataatcgct tatattggcg cggttctctg cttgcttatc atgcttttgc tcatttgggg     10980
     tttgaagtat tataaaaagt agagcttaat gaagtataaa agaaaagggt aagtgttttc     11040
     gcaatactta cccttttata atagattccc tgcgaaacaa aatatggnnn nnnnnnnnnn     11100
     nnnnnnnnnn nnnnnnnnnn nnnnnnnnnn nnnnnnnnnn nnnnnnnnnn nnnnnnnnnn     11160
     nnnnnnnnnn nnnnnnnnnn nnnnnnnnnn nnnnnnnnnn nnnnnnnnnn nnnnnnnnnn     11220
     nnnnnnnnnn nnnnnnnnnn nnnnnnnnnn nnnnnnnnnn nnnnnnnnnn nnnnnnnnnn     11280
     nnnnnnnnnn nnnnnnnnnn nnnnnnnnnn nnnnnnnnnn nnnnnnnnnn nnnnnnnnnn     11340
     nnnnnnnnnn nnnnnnnnnn nnnnnnnnnn nnnnnnnnnn nnnnnnnnnn nnnnnnnnnn     11400
     nnnnnnnnnn nnnnnnnnnn nnnnnnnnnn nnnnnnnnnn nnnnnnnnnn nnnnnnnnnn     11460
     nnnnnnnnnn nnnnnnnnnn nnnnnnnnnn nnnnnnnnnn nnnnnnnnnn nnnnnnnnnn     11520
     nnnnnnnnnn nnnnnnnnnn nnnnnnnnnn nnnnnnnnnn nnnnnnnnnn nnnnnnnnnn     11580
     nnnnnnnnnn nnnnnnnnnn nnnnnnnnnn nnnnnnnnnn nnnnnnnnnn nnnnnnnnnn     11640
     nnnnnnnnnn nnnnnnnnnn nnnnnnnnnn nnnnnnnnnn nnnnnnnnnn nnnnnnnnnn     11700
     nnnnnnnnnn nnnnnnnnnn nnnnnnnnnn nnnnnnnnnn nnnnnnnnnn nnnnnnnnnn     11760
     nnnnnnnnnn nnnnnnnnnn nnnnnnnnnn nnnnnnnnnn nnnnnnnnnn nnnnnnnnnn     11820
     nnnnnnnnnn nnnnnnnnnn nnnnnnnnnn nnnnnnnnnn nnnnnnnnnn nnnnnnnnnn     11880
     nnnnnnnnnn nnnnnnnnnn nnnnnnnnnn nnnnnnnnnn nnnnnnnnnn nnnnnnnnnn     11940
     nnnnnnnnnn nnnnnnnnnn nnnnnnnnnn nnnnnnnnnn nnnnnnnnnn nnnnnnnnna     12000
     ggattctagt tttgcaggaa gtctaatgta atttttgcaa ttcaagacgt ttcgatgact     12060
     attcaagatc tggatgaaaa attttaaaaa acgatgatat actaaacttg tcaaagttac     12120
     aacaagacaa aaattaaaaa taaaaaagag tatttgtcat ggatacaaaa attatggaac     12180
     aatttcatga aatggatata actatgttat ctagtattga aggaggcaag aataattggc     12240
     aaactaatgt cttagaaggt ggtggtgctg cttttggtgg ctgggggcta gggacagcta     12300
     tttgtgctgc gagtggtgtt ggagcaccat ttatgggagc atgtggatac ataggagcta     12360
     aatttggtgt ggatctttgg gcaggagtaa caggggcaac gggtggattt taataaaagg     12420
     agacttgtat gaatacttat tgtaatataa atgaaacaat gctgagtgag gtttatggag     12480
     gtaattccgg aggagcagct gtagttgctg ctttaggttg tgcagcgggt ggagtgaaat     12540
     atgggagact tctaggacca tggggcgctg caataggagg aattggagga gcagtggttt     12600
     gtggatattt agcctatacc gctacatcat aaaaatgaaa gctaaatttt atgaaggcta     12660
     tattctttat tattctcttc gcttttcaaa cctatcttat ttatctatcc ataagtatct     12720
     ccgataaaaa caaaagacta ttgaattaac atcattgaat tgttttgtca tattatttct     12780
     aatctatgat aaattaattt ttctctttat tgcctatgtt tttttgataa tttttatatt     12840
     aaacttgttc cgtaactgaa aagtgatata ctatatggat acaaaaatga tgtcacaatt     12900
     tgcagttatg gataatgaaa tgcttgctcg tatagagggt ggggatgtat ctgatattta     12960
     tagagggtac gctaatcagg taagtccatt cggttcttac cctcctatat taaaaaattc     13020
     aggtcctttt ccagtaagtg gttactgccc gcgcggttat catgaccgtg gttatatagg     13080
     agcaggtttt catttatgtg gaatataggc tgaaatacaa gaaatgagga agaatttcta     13140
     tgaaaaagta tcaacttcta ttcaaaataa gtgcagtttt ctcttactta tttttcgtat     13200
     ttggtctttc tcagatgacg cttattattc aaaattattg gcaattttct tcccagattg     13260
     gcaatttcgt ctggattcaa aatttcttga gtttgctatt tagcggagtc atgatttgga     13320
     ttctggttaa gacaggtcat ggttatctct ttcacattcc aagaaaaaaa tggctttggt     13380
     attcgatttt gacagtatta gtggtagtgc tccagatctc ttttaacgtt cagacagcta     13440
     aacatgttca gtcaactgct gaaggttggg ctgtattgat aggttatagt gggaccaact     13500
     ttgctgagct aggtatctat gtaaccctgt ttttcctgac tccactaatg gaagagttga     13560
     tttatagggg attacttcaa cacgccttct ttaagcattc gcgatttggc cttgatttgc     13620
     ttcttccttc cattttgttt gctcttcctc attttttgag tctgcctagt ctgttagata     13680
     tcttcgtctt tgcaacattt ggaatcatct ttgccggttt gacccgctat accaagagta     13740
     tttatccatc ctatgcggtg catgtgatca ataatattgt agcgaccttc ccgtttttgc     13800
     tcacttttct acatagggtc ttggggtaaa aaaacaaaag gcttgctttt cagccataga     13860
     ggaggtcatc atgtataaac acttattttt cctagattcc aaaactttag atcggttgac     13920
     accctatatt ctagtcttgg cttctgacac cattgctttt aatgtttttg tgctaacctt     13980
     tgtatctgcg gtggttttta atttcctaaa ttccatgcta gctttaatgg ctatattcat     14040
     aggggctggc tatgtggtcg gattttggtt actaatactc aatgaaaatc aaagagcaaa     14100
     ctaggaaact agccgcaggc tgtacttgag tacggcaagg cgacgttgac gtggtttgaa     14160
     tttgattttc gaagagtata aaatggtttg ttttggaaag gctagaacta aagaatgacg     14220
     tgtaggaagt ctgtttgttg aggaggataa ttttatggag ttttttgata aatttcatgc     14280
     cttgtgtttt ggatttttag tactaataat tgtcattaca gttccttata cgattaacca     14340
     tggggatttt tttcaaaatg aatctgcatt gattattgta agtcttcttg taacctcgct     14400
     gagtgttgct tatgctagaa agtttgaaat gatttctttt gggatgttaa gcaagaaaca     14460
     acttttgctt ttcattgcaa tctttcttct aagtgtactt gagacgctgg tttatattca     14520
     tttcttcgct gtttcttctg gctcaggggt ccaacacttg gcggaagtca gcagaggaat     14580
     ttccctgtct ttgattttga ctacctcagt ttttggcccc atccaggagg aactcatttt     14640
     cagaggactt cttcaaggtg cggtttttga caattcttgg ttaggacttg tgctaacttc     14700
     ctctctcttt tctttcatgc atggaccttc taatgtccct tcgtttattt tttatctact     14760
     tgggggcttg ttgctgggcc ttgcttataa aaagagccaa aacttatggg tttctactct     14820
     agtccacatg ttttacaaca gttggccact cctatattat ttataa                    14866
//
