# Supplementary material for: Genomic analyses of pneumococci reveal a wide diversity of bacteriocins – including pneumocyclicin, a novel circular bacteriocin
Source: BMC Genomics. 2015 Jul 28;16(1):554. doi: 10.1186/s12864-015-1729-4 (PMC4517551; doi:10.1186/s12864-015-1729-4)
Supplement: Additional file 9: — Sequence and annotation files for blp cassette prototypes. [file 12864_2015_1729_MOESM9_ESM.zip › blp_prototype32_SA42.fasta]

>blp_cassette_prototype32_SA42
ctagtttgctctttgattctcattgagtattaacttggtcttgacttggtcaaagtggaa
gcggtcataggcccgccaagcggcgcgagttggagcatctggatcaagagcgctgagtcc
catgagaagactggaagtctggtaaaatttttctagttcaatcaagaatcgattatccac
tgtttcagtcttggctagaaaaccaagaatagagtttaattgctcctgaaagcggacgtc
gtcagcgcttgcctgtttgcatgcttggtaggctttgtttaagtcagtaatcaaagtatg
agctcttttgatggggtctgtatctgtcatgggaatgcctcctttaatctgggtgccagt
cttacttctggcaactgtgttttgatactgttagtttatcacttttaattcttttttttt
attcaaatctttaattgtcattgaaatgtcttgaattgcgctgagtgaattttatgataa
aatagttgtaagctcatcatgatgttgtagaaaataatccttttaggagttttcaaagac
tgtttaggattgggtgtgcttgggctagatcttttctgttattcttttcttaggaggaga
atccaatgaaacatatgattattcagacacagaaaacagtctataaagtaaacatcgacg
atatctactatatccaaacacatccaactaaagcccataccgtacagattgttacagaaa
aagctagttttaatatgcttcaaaatttaagtaatcttgagaaccaatgtggggaaactt
tgatgagatgtcatcgaaattgtttggttaatcttgataaattaaaatcgattgattttc
aagaaagaatcctttttctcggagaagaaggtcaatatgctgtcaggtatgccagacgtc
gctatagagaaatacgtcaaaaatggttgaaagagggagagtaagaagatgagaatattt
gttttagaagatgatttttcccaacagactagaattgaaacgacgattgagaaacttttg
aaagcacatcatatcattcctagctcttttgaggtatttggcaagccggaccaactgctg
gcagaggtgcatgagaagggggcccatcagctattctttttggatattgagattcgaaat
gaagagatgaagggactggaagtggctagaaagattcgggaacaagacccttatgcccta
atcgtctttgtgacgactcactcggagtttatgcctctgtcctttcgctaccaagtgtca
gctttggactacattgataaggccctttcggcagaggagtttgaatctcgtatcgagaca
gccctcctctatgccaatagtcaagatagtaaaagtctggcggaagattgcttttacttt
aaatcaaaatttgcccaattccaatatcctttcaaagaggtttactatctcgaaacatcc
ccaagaccccatcgtgttattctctataccaagacggacaggctagaatttacggcgagt
ttagaggaggtttttaagcaggaaccccgtctcttgcagtgccatcgctcttttctcatc
aatcctgcaaatgtggtgcatttggataagaaagaaaaactccttttctttcccaatggt
ggaagctgtctgatcgcgcgttataaggtcagggaagtgtctgaggctattaataactta
cactgaactaggaaatttatgtatattttttggattatattgtatacacttattactaat
gggctagaaattgtcattttctttaaggtagatggaattggtctcacttttgagaggatt
tttaaggcctttcttttgaagatactgttggcctttgtttttgtaatgattggctatatg
ataggaaatgtttacctatcttattttatggaacccttgtatggcataggcttgtctttc
ttattgttaagagggcttcctaaaaaactccttttcttttatggtctctttccaatgata
ttggtgaatctcttttatagaggagtctcctattttgtgcttccatttttgggacaagag
caagtatatgatggctactcatttactgggttatgtataataattttcaatttcttcatt
tctctagcctttttgaaatggttggactatgattttactagtttgagaagggagattcta
gatacaggttttcaaaagtccctgactaagattaactggataatgggggcttactatttg
gtgatacaaagtctgtcttactttgaatatgagcaaggtattcaatcaacgactgttcgc
catctcatcctagtgttttacctcctattttttatgggggttatcaagaaattggatacc
tatttgaaggacaaactccatgatagactggaccaagagcaggtcttgcgctatagagat
atggaacgctatagtcggcatatagaggaactttacaaggaagtaaggagttttcgccat
gactacaccaacctcttgacaagtttacgtctgggtattgaagaggaggatatggagcag
ataaaagaggtctatgacttggtcttaaaggattctagtaaaaaattgcaggacaataaa
tatgaccttggccgattggtgaatgttcgggatcgtgccctcaaaagtctcctagctgga
aaatttataaaagctagagaaaaggacattgtctttaatgtcgaagttcctgaagagatt
caggttgaggggatgagactgcttgattttctaaccattgtgtctatcctttgtgataat
gctattgaagcgagtgcagaggccggtcaacctcatgtttcaattgcctttttaaaaagt
ggagcacaggagaccttcatcatcgaaaattccatcaaagaagagggcatagatatttct
gaaatcttctcctttggagttagttctaaaggggaggagagaggtgtcggtctctatacc
gttatgaagattgtggaaagttatcccaatgccagtttaaatactacctgtcaagatcaa
gtctttcgtcaggtgcttactatgatacctacagaatgatgaaaaaaataagaccgagag
ttcttgttactcggtcttattttttatcccaaatcattcatacctctctcaannnnnnnn
nnnnnnnnnnnnnnnnnnnnnnnnnnnnnnnnnnnnnnnnnnnnnnnnnnnnnnnnnnnn
nnnnnnnnnnnnnnnnnnnnnnnnnnnnnnnnnnnnnnnnnnnnnnnnnnnnnnnnnnnn
nnnnnnnnnnnnnnnnnnnnnnnnnnnnnnnnnnnnnnnnnnnnnnnnnnnnnnnnnnnn
nnnnnnnnnnnnnnnnnnnnnnnnnnnnnnnnnnnnnnnnnnnnnnnnnnnnnnnnnnnn
nnnnnnnnnnnnnnnnnnnnnnnnnnnnnnnnnnnnnnnnnnnnnnnnnnnnnnnnnnnn
nnnnnnnnnnnnnnnnnnnnnnnnnnnnnnnnnnnnnnnnnnnnnnnnnnnnnnnnnnnn
nnnnnnnnnnnnnnnnnnnnnnnnnnnnnnnnnnnnnnnnnnnnnnnnnnnnnnnnnnnn
nnnnnnnnnnnnnnnnnnnnnnnnnnnnnnnnnnnnnnnnnnnnnnnnnnnnnnnnnnnn
nnnnnnnnnnnnnnnnnnnnnnnnnnnnnnnnnnnnnnnnnnnnnnnnnnnnnnnnnnnn
nnnnnnnnnnnnnnnnnnnnnnnnnnnnnnnnnnnnnnnnnnnnnnnnnnnnnnnnnnnn
nnnnnnnnnnnnnnnnnnnnnnnnnnnnnnnnnnnnnnnnnnnnnnnnnnnnnnnnnnnn
nnnnnnnnnnnnnnnnnnnnnnnnnnnnnnnnnnnnnnnnnnnnnnnnnnnnnnnnnnnn
nnnnnnnnnnnnnnnnnnnnnnnnnnnnnnnnnnnnnnnnnnnnnnnnnnnnnnnnnnnn
nnnnnnnnnnnnnnnnnnnnnnnnnnnnnnnnnnnnnnnnnnnnnnnnnnnnnnnnnnnn
nnnnnnnnnnnnnnnnnnnnnnnnnnnnnnnnnnnnnnnnnnnnnnnnnnnnnnnnnnnn
nnnnnnnnnnnnnnnnnnnnnnnnnnnnnnnnnnnnnnnnnnnnnnnnnnnnnnnnnnnn
nnnnnnnnnnnnnnnnnnnnnnnnnnnnnnnnnnnnnnnnnnnnnnnnnnnnnnnnnnnn
nnnnnnnnnnnnnnnnnnnnnnnnnnnnnnnnnnnnnnnnnnnnnnnnnnnnnnnnnnnn
nnnnnnnnnnnnnnnnnnnnnnnnnnnnnnnnnnnnnnnnnnnnnnnnnnnnnnnnnnnn
nnnnnnnnnnnnnnnnnnnnnnnnnnnnnnnnnnnnnnnnnnnnnnnnnnnnnnnnnnnn
nnnnnnnnnnnnnnnnnnnnnnnnnnnnnnnnnnnnnnnnnnnnnnnnnnnnnnnnnnnn
nnnnnnnnnnnnnnnnnnnnnnnnnnnnnnnnnnnnnnnnnnnnnnnnnnnnnnnnnnnn
nnnnnnnnnnnnnnnnnnnnnnnnnnnnnnnnnnnnnnnnnnnnnnnnnnnnnnnnnnnn
nnnnnnnnnnnnnnnnnnnnnnnnnnnnnnnnnnnnnnnnnnnnnnnnnnnnnnnnnnnn
nnnnnnnnnnnnnnnnnnnnnnnnnnnnnnnnnnnnnnnnnnnnnnnnnnnnnnnnnnnn
nnnnnnnnnnnnnnnnnnnnnnnnnnnnnnnnnnnnnnnnnnnnnnnnnnnnnnnnnnnn
nnnnnnnnnnnnnnnnnnnnnnnnnnnnnnnnnnnnnnnnnnnnnnnnnnnnnnnnnnnn
nnnnnnnnnnnnnnnnnnnnnnnnnttagattaggggtgaataattggggtttatagttg
tattggatgatgaagtcctttcgtattgttatgcttaattatattaaggctgtataagat
atcttcccacagtcctccacctgtaatttggttgagttcggtagttgttagttcttgaaa
tgaagttaggttttgtttcttatccatgttatgattctcctttttgataagataataaat
agttatagagtgttatctgaaaattaatcagaatgggttaaaattttatctttgaaataa
tcaaaatatgttttctttgcagttacactagtgacgcgaccttgtaagccatattggatg
agtttactatcctcattagatagttttgcaagagcggttaatttaaagagattaccttgc
tctgttctggtaggagtttgatcaattgtctgaagttggccgatgatggtggtgccgtga
tttccaatcttctccagttttaatcttacagtttgtcctttatctagtagaggtagatag
tcagaagatacgtagtaagtgattagtacttctcttgtatctgtgatgacagggaatatt
tgagcaatttctgtaccagttggaattctatttttaccttcaaattcgctgttcagatga
acgatacctttacttggagcggttaaggtattgtttcctaagcgctgcgttgcttgatct
agttgtacttttaattctgttaattgattctccacggttagttgttgctgtgaggctgtt
tgtaaaaactgagtgcggagtacttcaattttggttgctaaactattatcataagttgct
acacttccgataccagcttgctgaattttgaggcttgcgatagatgattccagacctgca
atactttgattaatttgagataaaaatggctcctctgccgttccttgtgtttgttcttga
gaggctataagataacgatttaaaattgactggtgcggattgccagttggtaagcgagct
cttttatttacgatagtatctctcagctcttgatattctccaatttgttgttgaactttt
gtaatttcttgttcgatggctgatgaactgctattggtaagattagcttgatttgaaact
tcagtgttagtctttgagatacccagttcaatatcatgggattgtttagtaaaattcata
aaagtattatggtagccaaactcatcctcgctagaaaaaagatcagtcgctttttctaag
ctttgtttcaagattccaagtccttctttttgcttctcaagtctttgtaattgagtttct
aaggcagttttctgactctcttccattgtttcagagtatttgatgagtaagtcacctttc
tcaactacttgatttgccactaaatgattagcaaggataggattatcactggtcgactga
atagatgcaatgacacttgtaggggtgatttccccttgggaagtaacagtaatttctttt
gtggcaacaagggagaaaatcaagatgaaagtaaataataatgaaagaggtatgattaat
actgtcgcatagttatggtaacgtctctgataaaactcgacgcttctaaaaagattagga
ttcatgacattctccttatttattgaacagatgatggtagaagccttgcgcctgcattaa
ctcttggtgactaccaacttcaatgattttcccctggtcaagaacaatgacacggttagt
tcgttcggctatactgagacgatgggctacaaagagaatggttttatcagttagggacat
aagattatctataacttttttctcagtcaagacatcaagaccgctagtagcttcgtctag
tattaaaacaggagatttagttaaaagagcacgagcgagggctattcgttgcttctgtcc
tcctgatagaccagctccatcagagagctgagtttgatagcccataggcattctttcaat
gtcttgacggatttcagctaattcacaagctcttagaatatcttcttggctaatcatatg
attaccgcccaaggttaaattttccaagatagagccattaaagatataggcttgttgggg
taggtaattaatatgacggcgcaagacttttttatcaatgtttttaatatcctgatgatt
gatggaaatatgccctttgtagggttcaaagaaattgacaatcattttggctaaagttgt
tttaccagaaccactaactccaactaggctaaccttatctccttgtttaatcgtgagatt
aatatctgttaaggtatctcgtccaaaaccatacttataagaaaggtcatcaaattcaat
atcgcccatcaaaaaatgtgaatgaacagggttttcttgaacttgaaattcagattcgac
tagatagacttcgttcaaacggttattagcgaccttcgcagattggagtttggttggggt
tgatagctgggtttgggagctagaaaaatagctactccagtccattcagagaaaaagcgt
tcttttgacattttggtgatttttacagaagggtcaggatcaccaataaccagatagtct
ttctttgtttgatagacaacatagtaatgttggagtttttcttctttgttaacgtgaacg
ataaatggataggggacatcactcatgtcaaagagagttttatctgcttgaacaggtctt
gtttcaaagcccatttcatcagcggcttttacaatgccaagagcagtcgttccttcttta
ttggtctttgcaagttctctcaagtgagctagagaaaaatctgaaccatagaatttagca
atcgaggctaaggcagcaacaccgcagtctctcgcatctatttgaggaacaaatgtacgt
ttataagaagtcattggcaattcctttcatatagtagataggtatattatgccataaaaa
taagttcatattttattaaatcttgaatagtcattgaaacttcctgaatggtaaaaaagt
gattagaaattattttttttttaaacatttagaggtggtttcaaatgaaaagctaattca
agacgtttcgatgacaattcaagatttggatgaaaaatttaaaaaaaaatgatatactaa
acttgtcaaagttgcaacaagacaaaaataaaaaaggagtatttgtcatgaatacaaaaa
tgatgtcacaattttctgttatggataatgaaatgctggctagcattgagggaggaactg
attggggaacagtaggaaaaggagctgtctatggagcaggtatcggagttgctatgtgtg
cggtaggaggactccttactggtggttccacatgggctatgactgctggctgtgcttggg
ctggagctaaacttggtggttcttttactgcaattgctgataatctttggccatagaagg
gaatagaaattatgtttaattacaaaatagtagataatcaagaattaagtaatatttctg
gaggtggattgggaggagatgtagttgtaggagccttgtcgggtgcatttcaggcaggac
aatcttgtattgctggaggccctcaagcttacttgatttgcgcaacagggggcgctatag
taggtggcattttagcttatggattgagaccaccaaaatagttttaaaaaggaatgagtg
ttaatatgttaaatgaaactatgattcagcttgtactcattgcaatttgttgtgtgtaca
ttatttttaacaccaaggctgataaaaaccaaaagagaggatatcgtacagctttgtacc
ttttcgttatggctggtattatatcctatattatgaattatctgaactggttagattttt
tcttactgataactccgataatgtgcctatttaaatttgaagataaatggagttagcaac
gtttgacacttcaataggttattagctatcctttggctcattgtcaactgtagtgagttg
aagaaaatctaagatcgagaaaggacgaatttcgtcctttcttttttgatgtacgacggg
catgtcgtatatctgaggtgtaagtcctcggtgggcacctgctaccggtgaacccaatag
cgattcccaagcctgactatcgtgaggtagcagggagaggaagggatagcgaaatcgtgg
ctctacgaacaggaacgtgatagtaaggcgtatatagcggataagggggcctcaaactct
aaagtccaaaaaggtagtcgtaacctatatgcgtaaatcacgagagtaaacgaggaaaga
tgtacgacttatcccgtgaggtctcatgagcgctaaaagcgtagtaacaacgaatcatga
gaagtcagccgaacccatagtagtgaggaaacttctgtagtggaagtggagcgaaggggt
gaacaattgaaagtagaattgtctgttttgattatttgtttgataggatggtagtatgaa
aatataaacggtgactattgttcataaaaaaaaggacacacgaatagaacgcttatgtag
cctgagagaggagttagttaagaaatctttgtaacaaataaatatgattgtgttaatcat
tattttgaaagcaaatgatatttctattctgcagagcgaaaaatatcataattggtactt
ttacaactaaatatattcgctctgttgtaaaatgaagtgcaacacaaaagacatgttcat
ctgatatactagagttgcgaaaaacagtataaaggaagatgaacatgtccacaaactatt
ctaccacaaatcaataatacaatcacttatctgaagctgaaagaggagaaattgaagctt
atttaagcgtaggactcaaacctgtttaataaatatcatgccgtgtttgttggattttta
gtctatgtaatagtcgctacagtaggctataccatcaatcaaggtgattattttcaaaac
gagcacctatttattattgcaaagactttcttgatttcactgagtgttgcctatgcgaaa
tggtttgatatgatttcgctaagaaggttaacgaaaaaagaagttctactttttattgca
agctttcttctttgcgtgctggtaaatataggttatcatagtcttttcacagtttcttct
ggtgcaggatatcaacaccttgaggctgctagtacaggaatttccttatcctttattgca
agcgcgacagtttttggccctattctggaggaatttgttttcagaggaatccttcaaggt
gtggtttttgaaaattcttggttggggcttgtactgactgcctctctcttctctttcctg
catgctccttatgattttccttcgtttatctattatctatttggaggtttcatgctgggc
tttgcttataaaaagagtcaaaaactatcggtggctattttagtttatatctgttataac
tgtttatcattcctgtagtatatgtaagtaatcaatatgacataatattggacaaaaaat
cttaaaaaatagggaaatggatactattactgtttagattaacaacattaaatgaaatga
tgtcacaatttgagattatggataccgaaatttttgcgaaagttgaaggaggtttaggag
gttgggaagaggtagcttttcaaaaaattatatggtttggttggataatcatgtgcgcat
tcttatggcggctcttaatacttctctcacaactaatatcaagtttggtctggttggaac
agttggaggaagattcgctggttatggtatgtatgttcttggttacccaggtgattatct
agatatcaccaatcatagagttgtttctgctaaaacatctcacaaaagttatcaaatttt
agaaaatgattagatatcatttaattgtaatggagtttaggtatgaaaaaaatatttgca
acaaaacgcaatgttttcttagtgaggttgttgttaggacagatacctttggttgtttct
acttatctatttctatctcgtcagtttttaaatttttccttggttttccaatttctttta
gtgattattaacttggcttctattttggctactgtttatctcactagggaaatgaggata
agaaagtttgaagatgatgatttggttagtcctagaaccaatcaactcatgtttatcggc
ttgacaggttttatgtctattatatgtttgtatagagggatcacagcagcagaatcctat
caacaaataatcgcttatattggcgcggttctctgcttgcttatcatgcttttgctcatt
tggggtttgaagtattataaaaagtagagcttaatgaagtataaaagaaaagggtaagtg
ttttcgcaatacttacccttttataatagattccctgcgaaacaaaatatggnnnnnnnn
nnnnnnnnnnnnnnnnnnnnnnnnnnnnnnnnnnnnnnnnnnnnnnnnnnnnnnnnnnnn
nnnnnnnnnnnnnnnnnnnnnnnnnnnnnnnnnnnnnnnnnnnnnnnnnnnnnnnnnnnn
nnnnnnnnnnnnnnnnnnnnnnnnnnnnnnnnnnnnnnnnnnnnnnnnnnnnnnnnnnnn
nnnnnnnnnnnnnnnnnnnnnnnnnnnnnnnnnnnnnnnnnnnnnnnnnnnnnnnnnnnn
nnnnnnnnnnnnnnnnnnnnnnnnnnnnnnnnnnnnnnnnnnnnnnnnnnnnnnnnnnnn
nnnnnnnnnnnnnnnnnnnnnnnnnnnnnnnnnnnnnnnnnnnnnnnnnnnnnnnnnnnn
nnnnnnnnnnnnnnnnnnnnnnnnnnnnnnnnnnnnnnnnnnnnnnnnnnnnnnnnnnnn
nnnnnnnnnnnnnnnnnnnnnnnnnnnnnnnnnnnnnnnnnnnnnnnnnnnnnnnnnnnn
nnnnnnnnnnnnnnnnnnnnnnnnnnnnnnnnnnnnnnnnnnnnnnnnnnnnnnnnnnnn
nnnnnnnnnnnnnnnnnnnnnnnnnnnnnnnnnnnnnnnnnnnnnnnnnnnnnnnnnnnn
nnnnnnnnnnnnnnnnnnnnnnnnnnnnnnnnnnnnnnnnnnnnnnnnnnnnnnnnnnnn
nnnnnnnnnnnnnnnnnnnnnnnnnnnnnnnnnnnnnnnnnnnnnnnnnnnnnnnnnnnn
nnnnnnnnnnnnnnnnnnnnnnnnnnnnnnnnnnnnnnnnnnnnnnnnnnnnnnnnnnnn
nnnnnnnnnnnnnnnnnnnnnnnnnnnnnnnnnnnnnnnnnnnnnnnnnnnnnnnnnnnn
nnnnnnnnnnnnnnnnnnnnnnnnnnnnnnnnnnnnnnnnnnnnnnnnnnnnnnnnnnnn
nnnnaggattctagttttgcaggaagtctaatgtaatttttgcaattcaagacgtttcga
tgactattcaagatctggatgaaaaattttaaaaaacgatgatatactaaacttgtcaaa
gttacaacaagacaaaaattaaaaataaaaaagagtatttgtcatggatacaaaaattat
ggaacaatttcatgaaatggatataactatgttatctagtattgaaggaggcaagaataa
ttggcaaactaatgtcttagaaggtggtggtgctgcttttggtggctgggggctagggac
agctatttgtgctgcgagtggtgttggagcaccatttatgggagcatgtggatacatagg
agctaaatttggtgtggatctttgggcaggagtaacaggggcaacgggtggattttaata
aaaggagacttgtatgaatacttattgtaatataaatgaaacaatgctgagtgaggttta
tggaggtaattccggaggagcagctgtagttgctgctttaggttgtgcagcgggtggagt
gaaatatgggagacttctaggaccatggggcgctgcaataggaggaattggaggagcagt
ggtttgtggatatttagcctataccgctacatcataaaaatgaaagctaaattttatgaa
ggctatattctttattattctcttcgcttttcaaacctatcttatttatctatccataag
tatctccgataaaaaacaaaagactattgaattaacatcattgaattgttttgtcatatt
atttctaatctatgataaattaatttttctctttattgcctatgtttttttgataatttt
tatattaaacttgttccgtaactgaaaagtgatatactatatggatacaaaaatgatgtc
acaatttgcagttatggataatgaaatgcttgcttgcgttgaaggtggagatattgattg
gggaagaaaaattagttgtgcagcaggggttgcatatggcgcaattgatgggtgtgcaac
aacggtttgacatttctattgggaccatttgctataggaataggtgtaactggtgctgca
ggtggagctatacttggaggtgtagcctatgcagcaacatgttggtggtaattatggatt
ttaaaagttttattattggtttagtagttggtatatttggtccttatatggatgacttaa
ttagaaaaatattttcaaaatcttccaaaaaggatacggatagtactctctaaaaaataa
atttctcccctgtatttgctagcttaatttacaggggagtttctttaatattgtttcgcc
tgtcaaaatgatatgtgatagcaggatgaaaagtctacaaacaagttggtatcaatacaa
tataaagaggaaagtatgtttttcatgcttgcttttttaatttttacaattcaagaggtt
ttgatgaccatttatgatttgagtgatccaaggtcaaaataagtgctatactagcagtgt
aaatgttcttgctcaactaagataaatcgcacatttaggaggaaaacttatgaagaaaaa
aatattgattattttcgttctgtatctgatcatgtccatctttctttatccgcttaggga
gagtatatggtataatctattttataccatagcctatatgattgcggttatgatctattt
ttctttaattaaaaagaaagaaaagaaatgaaagattttcttgattaaaaagaatcatat
tctttgtgagattgttcctgggtcagttgcctttgcttgtttctacttatctatttctat
ttcgtcagttttccaatttcttttagtggttattaacttggcttctattttggtcactgt
ttacctcactagggaaatgcggataaaagagtttgaagacgatgatttggttagtcctag
aactaatcaaatcatgttcatcggcttgacaggttttatgtctattatttgtttgtatag
agggatcacagcaggagaatcctaccaacaaataattgcctacattggtgctattctctg
cttgattattatactttttctcatttggggcttgaagtattataaaaagtagagcttaat
aaagtataaaggggtaagtgtttttgaaatacttacccttttataatgaagtttttgcaa
ttcaagatgtttcgatgaccatttaagatttagatgaatttgtaatcttaaataaggtaa
gataaagataacaaatgtaaaggagtattcttatgaagaaacaaaagataaaatcgctat
tacttgtaccacttgtatttgcatctattactgcaggtcttgcatatgcagaagaacagc
ctattacttcatctacccaggcgaatgatagttctcttgtggcgccagatttgccatcgg
ctaaggaaaaggtggagcataagccttctgttgtaaccccagaagagtatgagaagaatg
ttacggactttaaaaagatagatattgaagctgttcgtcaatcttttacaggggatcaat
tggaacatattatttattttggtagaaaaacttgctctcattgtcgtcaattttctcctg
aattgaaagaatttaataacttgattgaaaagaagttagagtattatgatttggatggta
aggattttgatggggaagcgagagagtttctatttttaaaaagtcggtattccaggaaca
ccaacaattttgtatttaagaaatggacatccgacatctggatgggttggtgacggagca
actgcacaacaggtgtatgattatatgtattcgagaaactcacctaagcaaacggagaca
gtgaaatcttctgaggaaacagtaactgaaagtgtccgtgatgataaaacaggagaggtg
aagaattcaaaggaaaattcgactaataacagtgataacagagagccattgaaggataat
attcctccttctaacgctataactgttcagtctgaagatttggtaatgatagataagaag
aagcgaggggagtcatctcagacgatttctgaaaatactgagaagttacaaactccttta
tccaaggttgaggggaatgattctccctccaaaaccagtcatttgagtaaacaattacta
cctaatacaggagtggaagaaagttacaatctattacgtctagcggttgcactcttaatt
acttcaggtatgattaagtggagacaaagaattcataaataaaaatagatggtaaacagg
tgaaatggtactatttgtttgtaataacatatggctagaatttgcctatagaaaagagtg
agaaaataggtgtatttattttatatataaaagattataattgtatatgaaatgaatggt
aaaaggtaaagtatttctgaaatgctttctttttcgactattttaacgcctcaagatgtt
ttgatgacaattcaagatttgatgaaaaaaattaataaacgatgatatactaaacttgtc
aaggttgcaacaggacaaaaattaaacataaaaaaggagatattcgtcatggatacaaaa
atgatgtcacaatttgcagttatggataatgaaatgcttgctcgtatagagggtggggat
gtatctgatatttatagagggtacgctaatcaggtaagtccattcggttcttaccctcct
atattaaaaaattcaggtccttttccagtaagtggttactgcccgcgcggttatcatgac
cgtggttatataggagcaggttttcatttatgtggaatataggctgaaatacaagaaatg
aggaagaatttctatgaaaaagtatcaacttctattcaaaataagtgcagttttctctta
cttatttttcgtatttggtctttctcagatgacgcttattattcaaaattattggcaatt
ttcttcccagattggcaatttcgtctggattcaaaatttcttgagtttgctatttagcgg
agtcatgatttggattctggttaagacaggtcatggttatctctttcacattccaagaaa
aaaatggctttggtattcgattttgacagtattagtggtagtgctccagatctcttttaa
cgttcagacagctaaacatgttcagtcaactgctgaaggttgggctgtattgataggtta
tagtgggaccaactttgctgagctaggtatctatgtaaccctgtttttcctgactccact
aatggaagagttgatttataggggattacttcaacacgccttctttaagcattcgcgatt
tggccttgatttgcttcttccttccattttgtttgctcttcctcattttttgagtctgcc
tagtctgttagatatcttcgtctttgcaacatttggaatcatctttgccggtttgacccg
ctataccaagagtatttatccatcctatgcggtgcatgtgatcaataatattgtagcgac
cttcccgtttttgctcacttttctacatagggtcttggggtaaaaaaacaaaaggcttgc
ttttcagccatagaggaggtcatcatgtataaacacttatttttcctagattccaaaact
ttagatcggttgacaccctatattctagtcttggcttctgacaccattgcttttaatgtt
tttgtgctaacctttgtatctgcggtggtttttaatttcctaaattccatgctagcttta
atggctatattcataggggctggctatgtggtcggattttggttactaatactcaatgaa
aatcaaagagcaaactaggaaactagccgcaggctgtacttgagtacggcaaggcgacgt
tgacgtggtttgaatttgattttcgaagagtataaaatggtttgttttggaaaggctaga
actaaagaatgacgtgtaggaagtctgtttgttgaggaggataattttatggagtttttt
gataaatttcatgccttgtgttttggatttttagtactaataattgtcattacagttcct
tatacgattaaccatggggatttttttcaaaatgaatctgcattgattattgtaagtctt
cttgtaacctcgctgagtgttgcttatgctagaaagtttgaaatgatttcttttgggatg
ttaagcaagaaacaacttttgcttttcattgcaatctttcttctaagtgtacttgagacg
ctggtttatattcatttcttcgctgtttcttctggctcaggggtccaacacttggcggaa
gtcagcagaggaatttccctgtctttgattttgactacctcagtttttggccccatccag
gaggaactcattttcagaggacttcttcaaggtgcggtttttgacaattcttggttagga
cttgtgctaacttcctctctcttttctttcatgcatggaccttctaatgtcccttcgttt
attttttatctacttgggggcttgttgctgggccttgcttataaaaagagccaaaactta
tgggtttctactctagtccacatgttttacaacagttggccactcctatattatttataa
