# Supplementary material for: Genomic analyses of pneumococci reveal a wide diversity of bacteriocins – including pneumocyclicin, a novel circular bacteriocin
Source: BMC Genomics. 2015 Jul 28;16(1):554. doi: 10.1186/s12864-015-1729-4 (PMC4517551; doi:10.1186/s12864-015-1729-4)
Supplement: Additional file 9: — Sequence and annotation files for blp cassette prototypes. [file 12864_2015_1729_MOESM9_ESM.zip › blp_prototype32_SA42_annotation.embl]

FT   source          1..17519
FT                   /organism="Streptococcus pneumoniae"
FT                   /mol_type="genomic DNA"
FT                   /strain="SA42"
FT   CDS             complement(1..330)
FT                   /gene="blpT"
FT                   /inference="ab initio prediction:Prodigal:2.60"
FT                   /codon_start=1
FT                   /transl_table=11
FT                   /product="hypothetical protein"
FT                   /colour=10
FT   CDS             606..944
FT                   /gene="blpS"
FT                   /gene_synonym="spiR1"
FT                   /inference="ab initio prediction:Prodigal:2.60"
FT                   /codon_start=1
FT                   /transl_table=11
FT                   /product="LytTR DNA-binding domain protein"
FT                   /colour=9
FT   CDS             949..1686
FT                   /gene="blpR"
FT                   /gene_synonym="spiR2"
FT                   /inference="ab initio prediction:Prodigal:2.60"
FT                   /codon_start=1
FT                   /transl_table=11
FT                   /product="response regulator"
FT                   /colour=9
FT   CDS             1699..3039
FT                   /gene="blpH"
FT                   /gene_synonym="spiH"
FT                   /inference="ab initio prediction:Prodigal:2.60"
FT                   /codon_start=1
FT                   /transl_table=11
FT                   /product="histidine kinase"
FT                   /colour=9
FT   mobile_element  complement(3088..4790)
FT                   /gene="ISSpn5"
FT                   /inference="identification by IS Finder
FT                   (https://www-is.biotoul.fr/)"
FT                   /note="deletion within initial part"
FT                   /colour=12
FT   CDS             complement(4792..4947)
FT                   /gene="blpC"
FT                   /gene_synonym="spiP"
FT                   /inference="ab initio prediction:Prodigal:2.60"
FT                   /codon_start=1
FT                   /transl_table=11
FT                   /product="peptide pheromone"
FT                   /colour=9
FT   CDS             complement(5004..6365)
FT                   /gene="blpB"
FT                   /gene_synonym="spiD"
FT                   /inference="ab initio prediction:Prodigal:2.60"
FT                   /codon_start=1
FT                   /transl_table=11
FT                   /product="bacteriocin secretion accessory protein"
FT                   /colour=3
FT   CDS             complement(6376..7158)
FT                   /gene="blpA ORF2"
FT                   /gene_synonym="spiBC"
FT                   /inference="ab initio prediction:Prodigal:2.60"
FT                   /codon_start=1
FT                   /transl_table=11
FT                   /product="ABC transporter; ATPase domain and partial
FT                   transmembrane region"
FT                   /note="large deletion in gene"
FT                   /colour=3
FT   CDS             complement(7155..7634)
FT                   /gene="blpA ORF1"
FT                   /gene_synonym="spiA"
FT                   /inference="ab initio prediction:Prodigal:2.60"
FT                   /codon_start=1
FT                   /transl_table=11
FT                   /product="ABC transporter; C39 protease domain"
FT                   /note="large deletion in gene"
FT                   /colour=3
FT   CDS             7908..8156
FT                   /gene="blpD"
FT                   /inference="ab initio prediction:Prodigal:2.60"
FT                   /codon_start=1
FT                   /transl_table=11
FT                   /product="class II bacteriocin precursor"
FT                   /colour=7
FT   CDS             8172..8381
FT                   /gene="blpE"
FT                   /inference="ab initio prediction:Prodigal:2.60"
FT                   /codon_start=1
FT                   /transl_table=11
FT                   /product="class II bacteriocin precursor"
FT                   /colour=7
FT   CDS             8406..8636
FT                   /gene="blpF"
FT                   /inference="ab initio prediction:Prodigal:2.60"
FT                   /codon_start=1
FT                   /transl_table=11
FT                   /product="membrane protein with putative function in
FT                   immunity"
FT                   /colour=4
FT   CDS             9583..10158
FT                   /gene="blpG"
FT                   /inference="ab initio prediction:Prodigal:2.60"
FT                   /codon_start=1
FT                   /transl_table=11
FT                   /product="CAAX amino terminal protease"
FT                   /colour=2
FT   CDS             10322..10573
FT                   /gene="blpV"
FT                   /inference="ab initio prediction:Prodigal:2.60"
FT                   /codon_start=1
FT                   /transl_table=11
FT                   /product="hypothetical protein"
FT                   /colour=10
FT   CDS             10603..11007
FT                   /gene="blpL"
FT                   /gene_synonym="pncH"
FT                   /inference="ab initio prediction:Prodigal:2.60"
FT                   /codon_start=1
FT                   /transl_table=11
FT                   /product="membrane protein with putative function in
FT                   immunity"
FT                   /colour=4
FT   mobile_element  11068..12029
FT                   /gene="ISSpn7"
FT                   /inference="identification by IS Finder
FT                   (https://www-is.biotoul.fr/)"
FT                   /colour=12
FT   CDS             12164..12418
FT                   /gene="blpM"
FT                   /gene_synonym="pncI"
FT                   /inference="ab initio prediction:Prodigal:2.60"
FT                   /codon_start=1
FT                   /transl_table=11
FT                   /product="class II bacteriocin precursor"
FT                   /colour=7
FT   CDS             12434..12637
FT                   /gene="blpN"
FT                   /gene_synonym="pncJ"
FT                   /inference="ab initio prediction:Prodigal:2.60"
FT                   /codon_start=1
FT                   /transl_table=11
FT                   /product="class II bacteriocin precursor"
FT                   /colour=7
FT   CDS             12656..12865
FT                   /gene="blpP"
FT                   /gene_synonym="pncK"
FT                   /inference="predicted by Prodigal with different settings"
FT                   /inference="indirect experimental evidence for function in
FT                   immunity (Dawid et al., 2007)"
FT                   /codon_start=1
FT                   /transl_table=11
FT                   /product="membrane protein with function in immunity"
FT                   /colour=4
FT   CDS             12881..13030
FT                   /gene="blpO"
FT                   /gene_synonym="pncV"
FT                   /inference="ab initio prediction:Prodigal:2.60"
FT                   /codon_start=1
FT                   /transl_table=11
FT                   /product="class II bacteriocin precursor"
FT                   /colour=7
FT   CDS             13550..13711
FT                   /gene="pncG"
FT                   /inference="ab initio prediction:Prodigal:2.60"
FT                   /codon_start=1
FT                   /transl_table=11
FT                   /product="membrane protein with putative function in
FT                   immunity"
FT                   /colour=4
FT   CDS             13721..14092
FT                   /gene="blpL_2"
FT                   /gene_synonym="pncH_2"
FT                   /inference="ab initio prediction:Prodigal:2.60"
FT                   /codon_start=1
FT                   /transl_table=11
FT                   /product="membrane protein with putative function in
FT                   immunity"
FT                   /colour=4
FT   CDS             join(14253..14675,14678..14680,14680..15222)
FT                   /gene="tdpA"
FT                   /inference="ab initio prediction:Prodigal:2.60; modified"
FT                   /codon_start=1
FT                   /transl_table=11
FT                   /pseudo
FT                   /product="thioredoxin domain containing protein"
FT                   /note="frameshift due to 1nt insertion"
FT                   /colour=11
FT   CDS             15529..15762
FT                   /gene="pncW"
FT                   /inference="ab initio prediction:Prodigal:2.60"
FT                   /codon_start=1
FT                   /transl_table=11
FT                   /product="class II bacteriocin precursor"
FT                   /colour=7
FT   CDS             15794..16483
FT                   /gene="blpY"
FT                   /gene_synonym="pncO"
FT                   /inference="ab initio prediction:Prodigal:2.60"
FT                   /codon_start=1
FT                   /transl_table=11
FT                   /product="CAAX amino terminal protease"
FT                   /colour=2
FT   CDS             16525..16758
FT                   /gene="blpZ"
FT                   /gene_synonym="pncQ"
FT                   /inference="ab initio prediction:Prodigal:2.60"
FT                   /codon_start=1
FT                   /transl_table=11
FT                   /product="membrane protein with putative function in
FT                   immunity"
FT                   /colour=4
FT   CDS             16909..17520
FT                   /gene="pncP"
FT                   /gene_synonym="SP0547"
FT                   /inference="ab initio prediction:Prodigal:2.60"
FT                   /codon_start=1
FT                   /transl_table=11
FT                   /product="CAAX amino terminal protease"
FT                   /colour=2
SQ   Sequence 17520 BP; 4436 A; 2305 C; 3133 G; 5081 T; 2565 other;
     ctagtttgct ctttgattct cattgagtat taacttggtc ttgacttggt caaagtggaa        60
     gcggtcatag gcccgccaag cggcgcgagt tggagcatct ggatcaagag cgctgagtcc       120
     catgagaaga ctggaagtct ggtaaaattt ttctagttca atcaagaatc gattatccac       180
     tgtttcagtc ttggctagaa aaccaagaat agagtttaat tgctcctgaa agcggacgtc       240
     gtcagcgctt gcctgtttgc atgcttggta ggctttgttt aagtcagtaa tcaaagtatg       300
     agctcttttg atggggtctg tatctgtcat gggaatgcct cctttaatct gggtgccagt       360
     cttacttctg gcaactgtgt tttgatactg ttagtttatc acttttaatt cttttttttt       420
     attcaaatct ttaattgtca ttgaaatgtc ttgaattgcg ctgagtgaat tttatgataa       480
     aatagttgta agctcatcat gatgttgtag aaaataatcc ttttaggagt tttcaaagac       540
     tgtttaggat tgggtgtgct tgggctagat cttttctgtt attcttttct taggaggaga       600
     atccaatgaa acatatgatt attcagacac agaaaacagt ctataaagta aacatcgacg       660
     atatctacta tatccaaaca catccaacta aagcccatac cgtacagatt gttacagaaa       720
     aagctagttt taatatgctt caaaatttaa gtaatcttga gaaccaatgt ggggaaactt       780
     tgatgagatg tcatcgaaat tgtttggtta atcttgataa attaaaatcg attgattttc       840
     aagaaagaat cctttttctc ggagaagaag gtcaatatgc tgtcaggtat gccagacgtc       900
     gctatagaga aatacgtcaa aaatggttga aagagggaga gtaagaagat gagaatattt       960
     gttttagaag atgatttttc ccaacagact agaattgaaa cgacgattga gaaacttttg      1020
     aaagcacatc atatcattcc tagctctttt gaggtatttg gcaagccgga ccaactgctg      1080
     gcagaggtgc atgagaaggg ggcccatcag ctattctttt tggatattga gattcgaaat      1140
     gaagagatga agggactgga agtggctaga aagattcggg aacaagaccc ttatgcccta      1200
     atcgtctttg tgacgactca ctcggagttt atgcctctgt cctttcgcta ccaagtgtca      1260
     gctttggact acattgataa ggccctttcg gcagaggagt ttgaatctcg tatcgagaca      1320
     gccctcctct atgccaatag tcaagatagt aaaagtctgg cggaagattg cttttacttt      1380
     aaatcaaaat ttgcccaatt ccaatatcct ttcaaagagg tttactatct cgaaacatcc      1440
     ccaagacccc atcgtgttat tctctatacc aagacggaca ggctagaatt tacggcgagt      1500
     ttagaggagg tttttaagca ggaaccccgt ctcttgcagt gccatcgctc ttttctcatc      1560
     aatcctgcaa atgtggtgca tttggataag aaagaaaaac tccttttctt tcccaatggt      1620
     ggaagctgtc tgatcgcgcg ttataaggtc agggaagtgt ctgaggctat taataactta      1680
     cactgaacta ggaaatttat gtatattttt tggattatat tgtatacact tattactaat      1740
     gggctagaaa ttgtcatttt ctttaaggta gatggaattg gtctcacttt tgagaggatt      1800
     tttaaggcct ttcttttgaa gatactgttg gcctttgttt ttgtaatgat tggctatatg      1860
     ataggaaatg tttacctatc ttattttatg gaacccttgt atggcatagg cttgtctttc      1920
     ttattgttaa gagggcttcc taaaaaactc cttttctttt atggtctctt tccaatgata      1980
     ttggtgaatc tcttttatag aggagtctcc tattttgtgc ttccattttt gggacaagag      2040
     caagtatatg atggctactc atttactggg ttatgtataa taattttcaa tttcttcatt      2100
     tctctagcct ttttgaaatg gttggactat gattttacta gtttgagaag ggagattcta      2160
     gatacaggtt ttcaaaagtc cctgactaag attaactgga taatgggggc ttactatttg      2220
     gtgatacaaa gtctgtctta ctttgaatat gagcaaggta ttcaatcaac gactgttcgc      2280
     catctcatcc tagtgtttta cctcctattt tttatggggg ttatcaagaa attggatacc      2340
     tatttgaagg acaaactcca tgatagactg gaccaagagc aggtcttgcg ctatagagat      2400
     atggaacgct atagtcggca tatagaggaa ctttacaagg aagtaaggag ttttcgccat      2460
     gactacacca acctcttgac aagtttacgt ctgggtattg aagaggagga tatggagcag      2520
     ataaaagagg tctatgactt ggtcttaaag gattctagta aaaaattgca ggacaataaa      2580
     tatgaccttg gccgattggt gaatgttcgg gatcgtgccc tcaaaagtct cctagctgga      2640
     aaatttataa aagctagaga aaaggacatt gtctttaatg tcgaagttcc tgaagagatt      2700
     caggttgagg ggatgagact gcttgatttt ctaaccattg tgtctatcct ttgtgataat      2760
     gctattgaag cgagtgcaga ggccggtcaa cctcatgttt caattgcctt tttaaaaagt      2820
     ggagcacagg agaccttcat catcgaaaat tccatcaaag aagagggcat agatatttct      2880
     gaaatcttct cctttggagt tagttctaaa ggggaggaga gaggtgtcgg tctctatacc      2940
     gttatgaaga ttgtggaaag ttatcccaat gccagtttaa atactacctg tcaagatcaa      3000
     gtctttcgtc aggtgcttac tatgatacct acagaatgat gaaaaaaata agaccgagag      3060
     ttcttgttac tcggtcttat tttttatccc aaatcattca tacctctctc aannnnnnnn      3120
     nnnnnnnnnn nnnnnnnnnn nnnnnnnnnn nnnnnnnnnn nnnnnnnnnn nnnnnnnnnn      3180
     nnnnnnnnnn nnnnnnnnnn nnnnnnnnnn nnnnnnnnnn nnnnnnnnnn nnnnnnnnnn      3240
     nnnnnnnnnn nnnnnnnnnn nnnnnnnnnn nnnnnnnnnn nnnnnnnnnn nnnnnnnnnn      3300
     nnnnnnnnnn nnnnnnnnnn nnnnnnnnnn nnnnnnnnnn nnnnnnnnnn nnnnnnnnnn      3360
     nnnnnnnnnn nnnnnnnnnn nnnnnnnnnn nnnnnnnnnn nnnnnnnnnn nnnnnnnnnn      3420
     nnnnnnnnnn nnnnnnnnnn nnnnnnnnnn nnnnnnnnnn nnnnnnnnnn nnnnnnnnnn      3480
     nnnnnnnnnn nnnnnnnnnn nnnnnnnnnn nnnnnnnnnn nnnnnnnnnn nnnnnnnnnn      3540
     nnnnnnnnnn nnnnnnnnnn nnnnnnnnnn nnnnnnnnnn nnnnnnnnnn nnnnnnnnnn      3600
     nnnnnnnnnn nnnnnnnnnn nnnnnnnnnn nnnnnnnnnn nnnnnnnnnn nnnnnnnnnn      3660
     nnnnnnnnnn nnnnnnnnnn nnnnnnnnnn nnnnnnnnnn nnnnnnnnnn nnnnnnnnnn      3720
     nnnnnnnnnn nnnnnnnnnn nnnnnnnnnn nnnnnnnnnn nnnnnnnnnn nnnnnnnnnn      3780
     nnnnnnnnnn nnnnnnnnnn nnnnnnnnnn nnnnnnnnnn nnnnnnnnnn nnnnnnnnnn      3840
     nnnnnnnnnn nnnnnnnnnn nnnnnnnnnn nnnnnnnnnn nnnnnnnnnn nnnnnnnnnn      3900
     nnnnnnnnnn nnnnnnnnnn nnnnnnnnnn nnnnnnnnnn nnnnnnnnnn nnnnnnnnnn      3960
     nnnnnnnnnn nnnnnnnnnn nnnnnnnnnn nnnnnnnnnn nnnnnnnnnn nnnnnnnnnn      4020
     nnnnnnnnnn nnnnnnnnnn nnnnnnnnnn nnnnnnnnnn nnnnnnnnnn nnnnnnnnnn      4080
     nnnnnnnnnn nnnnnnnnnn nnnnnnnnnn nnnnnnnnnn nnnnnnnnnn nnnnnnnnnn      4140
     nnnnnnnnnn nnnnnnnnnn nnnnnnnnnn nnnnnnnnnn nnnnnnnnnn nnnnnnnnnn      4200
     nnnnnnnnnn nnnnnnnnnn nnnnnnnnnn nnnnnnnnnn nnnnnnnnnn nnnnnnnnnn      4260
     nnnnnnnnnn nnnnnnnnnn nnnnnnnnnn nnnnnnnnnn nnnnnnnnnn nnnnnnnnnn      4320
     nnnnnnnnnn nnnnnnnnnn nnnnnnnnnn nnnnnnnnnn nnnnnnnnnn nnnnnnnnnn      4380
     nnnnnnnnnn nnnnnnnnnn nnnnnnnnnn nnnnnnnnnn nnnnnnnnnn nnnnnnnnnn      4440
     nnnnnnnnnn nnnnnnnnnn nnnnnnnnnn nnnnnnnnnn nnnnnnnnnn nnnnnnnnnn      4500
     nnnnnnnnnn nnnnnnnnnn nnnnnnnnnn nnnnnnnnnn nnnnnnnnnn nnnnnnnnnn      4560
     nnnnnnnnnn nnnnnnnnnn nnnnnnnnnn nnnnnnnnnn nnnnnnnnnn nnnnnnnnnn      4620
     nnnnnnnnnn nnnnnnnnnn nnnnnnnnnn nnnnnnnnnn nnnnnnnnnn nnnnnnnnnn      4680
     nnnnnnnnnn nnnnnnnnnn nnnnnnnnnn nnnnnnnnnn nnnnnnnnnn nnnnnnnnnn      4740
     nnnnnnnnnn nnnnnnnnnn nnnnnttaga ttaggggtga ataattgggg tttatagttg      4800
     tattggatga tgaagtcctt tcgtattgtt atgcttaatt atattaaggc tgtataagat      4860
     atcttcccac agtcctccac ctgtaatttg gttgagttcg gtagttgtta gttcttgaaa      4920
     tgaagttagg ttttgtttct tatccatgtt atgattctcc tttttgataa gataataaat      4980
     agttatagag tgttatctga aaattaatca gaatgggtta aaattttatc tttgaaataa      5040
     tcaaaatatg ttttctttgc agttacacta gtgacgcgac cttgtaagcc atattggatg      5100
     agtttactat cctcattaga tagttttgca agagcggtta atttaaagag attaccttgc      5160
     tctgttctgg taggagtttg atcaattgtc tgaagttggc cgatgatggt ggtgccgtga      5220
     tttccaatct tctccagttt taatcttaca gtttgtcctt tatctagtag aggtagatag      5280
     tcagaagata cgtagtaagt gattagtact tctcttgtat ctgtgatgac agggaatatt      5340
     tgagcaattt ctgtaccagt tggaattcta tttttacctt caaattcgct gttcagatga      5400
     acgatacctt tacttggagc ggttaaggta ttgtttccta agcgctgcgt tgcttgatct      5460
     agttgtactt ttaattctgt taattgattc tccacggtta gttgttgctg tgaggctgtt      5520
     tgtaaaaact gagtgcggag tacttcaatt ttggttgcta aactattatc ataagttgct      5580
     acacttccga taccagcttg ctgaattttg aggcttgcga tagatgattc cagacctgca      5640
     atactttgat taatttgaga taaaaatggc tcctctgccg ttccttgtgt ttgttcttga      5700
     gaggctataa gataacgatt taaaattgac tggtgcggat tgccagttgg taagcgagct      5760
     cttttattta cgatagtatc tctcagctct tgatattctc caatttgttg ttgaactttt      5820
     gtaatttctt gttcgatggc tgatgaactg ctattggtaa gattagcttg atttgaaact      5880
     tcagtgttag tctttgagat acccagttca atatcatggg attgtttagt aaaattcata      5940
     aaagtattat ggtagccaaa ctcatcctcg ctagaaaaaa gatcagtcgc tttttctaag      6000
     ctttgtttca agattccaag tccttctttt tgcttctcaa gtctttgtaa ttgagtttct      6060
     aaggcagttt tctgactctc ttccattgtt tcagagtatt tgatgagtaa gtcacctttc      6120
     tcaactactt gatttgccac taaatgatta gcaaggatag gattatcact ggtcgactga      6180
     atagatgcaa tgacacttgt aggggtgatt tccccttggg aagtaacagt aatttctttt      6240
     gtggcaacaa gggagaaaat caagatgaaa gtaaataata atgaaagagg tatgattaat      6300
     actgtcgcat agttatggta acgtctctga taaaactcga cgcttctaaa aagattagga      6360
     ttcatgacat tctccttatt tattgaacag atgatggtag aagccttgcg cctgcattaa      6420
     ctcttggtga ctaccaactt caatgatttt cccctggtca agaacaatga cacggttagt      6480
     tcgttcggct atactgagac gatgggctac aaagagaatg gttttatcag ttagggacat      6540
     aagattatct ataacttttt tctcagtcaa gacatcaaga ccgctagtag cttcgtctag      6600
     tattaaaaca ggagatttag ttaaaagagc acgagcgagg gctattcgtt gcttctgtcc      6660
     tcctgataga ccagctccat cagagagctg agtttgatag cccataggca ttctttcaat      6720
     gtcttgacgg atttcagcta attcacaagc tcttagaata tcttcttggc taatcatatg      6780
     attaccgccc aaggttaaat tttccaagat agagccatta aagatatagg cttgttgggg      6840
     taggtaatta atatgacggc gcaagacttt tttatcaatg tttttaatat cctgatgatt      6900
     gatggaaata tgccctttgt agggttcaaa gaaattgaca atcattttgg ctaaagttgt      6960
     tttaccagaa ccactaactc caactaggct aaccttatct ccttgtttaa tcgtgagatt      7020
     aatatctgtt aaggtatctc gtccaaaacc atacttataa gaaaggtcat caaattcaat      7080
     atcgcccatc aaaaaatgtg aatgaacagg gttttcttga acttgaaatt cagattcgac      7140
     tagatagact tcgttcaaac ggttattagc gaccttcgca gattggagtt tggttggggt      7200
     tgatagctgg gtttgggagc tagaaaaata gctactccag tccattcaga gaaaaagcgt      7260
     tcttttgaca ttttggtgat ttttacagaa gggtcaggat caccaataac cagatagtct      7320
     ttctttgttt gatagacaac atagtaatgt tggagttttt cttctttgtt aacgtgaacg      7380
     ataaatggat aggggacatc actcatgtca aagagagttt tatctgcttg aacaggtctt      7440
     gtttcaaagc ccatttcatc agcggctttt acaatgccaa gagcagtcgt tccttcttta      7500
     ttggtctttg caagttctct caagtgagct agagaaaaat ctgaaccata gaatttagca      7560
     atcgaggcta aggcagcaac accgcagtct ctcgcatcta tttgaggaac aaatgtacgt      7620
     ttataagaag tcattggcaa ttcctttcat atagtagata ggtatattat gccataaaaa      7680
     taagttcata ttttattaaa tcttgaatag tcattgaaac ttcctgaatg gtaaaaaagt      7740
     gattagaaat tatttttttt ttaaacattt agaggtggtt tcaaatgaaa agctaattca      7800
     agacgtttcg atgacaattc aagatttgga tgaaaaattt aaaaaaaaat gatatactaa      7860
     acttgtcaaa gttgcaacaa gacaaaaata aaaaaggagt atttgtcatg aatacaaaaa      7920
     tgatgtcaca attttctgtt atggataatg aaatgctggc tagcattgag ggaggaactg      7980
     attggggaac agtaggaaaa ggagctgtct atggagcagg tatcggagtt gctatgtgtg      8040
     cggtaggagg actccttact ggtggttcca catgggctat gactgctggc tgtgcttggg      8100
     ctggagctaa acttggtggt tcttttactg caattgctga taatctttgg ccatagaagg      8160
     gaatagaaat tatgtttaat tacaaaatag tagataatca agaattaagt aatatttctg      8220
     gaggtggatt gggaggagat gtagttgtag gagccttgtc gggtgcattt caggcaggac      8280
     aatcttgtat tgctggaggc cctcaagctt acttgatttg cgcaacaggg ggcgctatag      8340
     taggtggcat tttagcttat ggattgagac caccaaaata gttttaaaaa ggaatgagtg      8400
     ttaatatgtt aaatgaaact atgattcagc ttgtactcat tgcaatttgt tgtgtgtaca      8460
     ttatttttaa caccaaggct gataaaaacc aaaagagagg atatcgtaca gctttgtacc      8520
     ttttcgttat ggctggtatt atatcctata ttatgaatta tctgaactgg ttagattttt      8580
     tcttactgat aactccgata atgtgcctat ttaaatttga agataaatgg agttagcaac      8640
     gtttgacact tcaataggtt attagctatc ctttggctca ttgtcaactg tagtgagttg      8700
     aagaaaatct aagatcgaga aaggacgaat ttcgtccttt cttttttgat gtacgacggg      8760
     catgtcgtat atctgaggtg taagtcctcg gtgggcacct gctaccggtg aacccaatag      8820
     cgattcccaa gcctgactat cgtgaggtag cagggagagg aagggatagc gaaatcgtgg      8880
     ctctacgaac aggaacgtga tagtaaggcg tatatagcgg ataagggggc ctcaaactct      8940
     aaagtccaaa aaggtagtcg taacctatat gcgtaaatca cgagagtaaa cgaggaaaga      9000
     tgtacgactt atcccgtgag gtctcatgag cgctaaaagc gtagtaacaa cgaatcatga      9060
     gaagtcagcc gaacccatag tagtgaggaa acttctgtag tggaagtgga gcgaaggggt      9120
     gaacaattga aagtagaatt gtctgttttg attatttgtt tgataggatg gtagtatgaa      9180
     aatataaacg gtgactattg ttcataaaaa aaaggacaca cgaatagaac gcttatgtag      9240
     cctgagagag gagttagtta agaaatcttt gtaacaaata aatatgattg tgttaatcat      9300
     tattttgaaa gcaaatgata tttctattct gcagagcgaa aaatatcata attggtactt      9360
     ttacaactaa atatattcgc tctgttgtaa aatgaagtgc aacacaaaag acatgttcat      9420
     ctgatatact agagttgcga aaaacagtat aaaggaagat gaacatgtcc acaaactatt      9480
     ctaccacaaa tcaataatac aatcacttat ctgaagctga aagaggagaa attgaagctt      9540
     atttaagcgt aggactcaaa cctgtttaat aaatatcatg ccgtgtttgt tggattttta      9600
     gtctatgtaa tagtcgctac agtaggctat accatcaatc aaggtgatta ttttcaaaac      9660
     gagcacctat ttattattgc aaagactttc ttgatttcac tgagtgttgc ctatgcgaaa      9720
     tggtttgata tgatttcgct aagaaggtta acgaaaaaag aagttctact ttttattgca      9780
     agctttcttc tttgcgtgct ggtaaatata ggttatcata gtcttttcac agtttcttct      9840
     ggtgcaggat atcaacacct tgaggctgct agtacaggaa tttccttatc ctttattgca      9900
     agcgcgacag tttttggccc tattctggag gaatttgttt tcagaggaat ccttcaaggt      9960
     gtggtttttg aaaattcttg gttggggctt gtactgactg cctctctctt ctctttcctg     10020
     catgctcctt atgattttcc ttcgtttatc tattatctat ttggaggttt catgctgggc     10080
     tttgcttata aaaagagtca aaaactatcg gtggctattt tagtttatat ctgttataac     10140
     tgtttatcat tcctgtagta tatgtaagta atcaatatga cataatattg gacaaaaaat     10200
     cttaaaaaat agggaaatgg atactattac tgtttagatt aacaacatta aatgaaatga     10260
     tgtcacaatt tgagattatg gataccgaaa tttttgcgaa agttgaagga ggtttaggag     10320
     gttgggaaga ggtagctttt caaaaaatta tatggtttgg ttggataatc atgtgcgcat     10380
     tcttatggcg gctcttaata cttctctcac aactaatatc aagtttggtc tggttggaac     10440
     agttggagga agattcgctg gttatggtat gtatgttctt ggttacccag gtgattatct     10500
     agatatcacc aatcatagag ttgtttctgc taaaacatct cacaaaagtt atcaaatttt     10560
     agaaaatgat tagatatcat ttaattgtaa tggagtttag gtatgaaaaa aatatttgca     10620
     acaaaacgca atgttttctt agtgaggttg ttgttaggac agataccttt ggttgtttct     10680
     acttatctat ttctatctcg tcagttttta aatttttcct tggttttcca atttctttta     10740
     gtgattatta acttggcttc tattttggct actgtttatc tcactaggga aatgaggata     10800
     agaaagtttg aagatgatga tttggttagt cctagaacca atcaactcat gtttatcggc     10860
     ttgacaggtt ttatgtctat tatatgtttg tatagaggga tcacagcagc agaatcctat     10920
     caacaaataa tcgcttatat tggcgcggtt ctctgcttgc ttatcatgct tttgctcatt     10980
     tggggtttga agtattataa aaagtagagc ttaatgaagt ataaaagaaa agggtaagtg     11040
     ttttcgcaat acttaccctt ttataataga ttccctgcga aacaaaatat ggnnnnnnnn     11100
     nnnnnnnnnn nnnnnnnnnn nnnnnnnnnn nnnnnnnnnn nnnnnnnnnn nnnnnnnnnn     11160
     nnnnnnnnnn nnnnnnnnnn nnnnnnnnnn nnnnnnnnnn nnnnnnnnnn nnnnnnnnnn     11220
     nnnnnnnnnn nnnnnnnnnn nnnnnnnnnn nnnnnnnnnn nnnnnnnnnn nnnnnnnnnn     11280
     nnnnnnnnnn nnnnnnnnnn nnnnnnnnnn nnnnnnnnnn nnnnnnnnnn nnnnnnnnnn     11340
     nnnnnnnnnn nnnnnnnnnn nnnnnnnnnn nnnnnnnnnn nnnnnnnnnn nnnnnnnnnn     11400
     nnnnnnnnnn nnnnnnnnnn nnnnnnnnnn nnnnnnnnnn nnnnnnnnnn nnnnnnnnnn     11460
     nnnnnnnnnn nnnnnnnnnn nnnnnnnnnn nnnnnnnnnn nnnnnnnnnn nnnnnnnnnn     11520
     nnnnnnnnnn nnnnnnnnnn nnnnnnnnnn nnnnnnnnnn nnnnnnnnnn nnnnnnnnnn     11580
     nnnnnnnnnn nnnnnnnnnn nnnnnnnnnn nnnnnnnnnn nnnnnnnnnn nnnnnnnnnn     11640
     nnnnnnnnnn nnnnnnnnnn nnnnnnnnnn nnnnnnnnnn nnnnnnnnnn nnnnnnnnnn     11700
     nnnnnnnnnn nnnnnnnnnn nnnnnnnnnn nnnnnnnnnn nnnnnnnnnn nnnnnnnnnn     11760
     nnnnnnnnnn nnnnnnnnnn nnnnnnnnnn nnnnnnnnnn nnnnnnnnnn nnnnnnnnnn     11820
     nnnnnnnnnn nnnnnnnnnn nnnnnnnnnn nnnnnnnnnn nnnnnnnnnn nnnnnnnnnn     11880
     nnnnnnnnnn nnnnnnnnnn nnnnnnnnnn nnnnnnnnnn nnnnnnnnnn nnnnnnnnnn     11940
     nnnnnnnnnn nnnnnnnnnn nnnnnnnnnn nnnnnnnnnn nnnnnnnnnn nnnnnnnnnn     12000
     nnnnaggatt ctagttttgc aggaagtcta atgtaatttt tgcaattcaa gacgtttcga     12060
     tgactattca agatctggat gaaaaatttt aaaaaacgat gatatactaa acttgtcaaa     12120
     gttacaacaa gacaaaaatt aaaaataaaa aagagtattt gtcatggata caaaaattat     12180
     ggaacaattt catgaaatgg atataactat gttatctagt attgaaggag gcaagaataa     12240
     ttggcaaact aatgtcttag aaggtggtgg tgctgctttt ggtggctggg ggctagggac     12300
     agctatttgt gctgcgagtg gtgttggagc accatttatg ggagcatgtg gatacatagg     12360
     agctaaattt ggtgtggatc tttgggcagg agtaacaggg gcaacgggtg gattttaata     12420
     aaaggagact tgtatgaata cttattgtaa tataaatgaa acaatgctga gtgaggttta     12480
     tggaggtaat tccggaggag cagctgtagt tgctgcttta ggttgtgcag cgggtggagt     12540
     gaaatatggg agacttctag gaccatgggg cgctgcaata ggaggaattg gaggagcagt     12600
     ggtttgtgga tatttagcct ataccgctac atcataaaaa tgaaagctaa attttatgaa     12660
     ggctatattc tttattattc tcttcgcttt tcaaacctat cttatttatc tatccataag     12720
     tatctccgat aaaaaacaaa agactattga attaacatca ttgaattgtt ttgtcatatt     12780
     atttctaatc tatgataaat taatttttct ctttattgcc tatgtttttt tgataatttt     12840
     tatattaaac ttgttccgta actgaaaagt gatatactat atggatacaa aaatgatgtc     12900
     acaatttgca gttatggata atgaaatgct tgcttgcgtt gaaggtggag atattgattg     12960
     gggaagaaaa attagttgtg cagcaggggt tgcatatggc gcaattgatg ggtgtgcaac     13020
     aacggtttga catttctatt gggaccattt gctataggaa taggtgtaac tggtgctgca     13080
     ggtggagcta tacttggagg tgtagcctat gcagcaacat gttggtggta attatggatt     13140
     ttaaaagttt tattattggt ttagtagttg gtatatttgg tccttatatg gatgacttaa     13200
     ttagaaaaat attttcaaaa tcttccaaaa aggatacgga tagtactctc taaaaaataa     13260
     atttctcccc tgtatttgct agcttaattt acaggggagt ttctttaata ttgtttcgcc     13320
     tgtcaaaatg atatgtgata gcaggatgaa aagtctacaa acaagttggt atcaatacaa     13380
     tataaagagg aaagtatgtt tttcatgctt gcttttttaa tttttacaat tcaagaggtt     13440
     ttgatgacca tttatgattt gagtgatcca aggtcaaaat aagtgctata ctagcagtgt     13500
     aaatgttctt gctcaactaa gataaatcgc acatttagga ggaaaactta tgaagaaaaa     13560
     aatattgatt attttcgttc tgtatctgat catgtccatc tttctttatc cgcttaggga     13620
     gagtatatgg tataatctat tttataccat agcctatatg attgcggtta tgatctattt     13680
     ttctttaatt aaaaagaaag aaaagaaatg aaagattttc ttgattaaaa agaatcatat     13740
     tctttgtgag attgttcctg ggtcagttgc ctttgcttgt ttctacttat ctatttctat     13800
     ttcgtcagtt ttccaatttc ttttagtggt tattaacttg gcttctattt tggtcactgt     13860
     ttacctcact agggaaatgc ggataaaaga gtttgaagac gatgatttgg ttagtcctag     13920
     aactaatcaa atcatgttca tcggcttgac aggttttatg tctattattt gtttgtatag     13980
     agggatcaca gcaggagaat cctaccaaca aataattgcc tacattggtg ctattctctg     14040
     cttgattatt atactttttc tcatttgggg cttgaagtat tataaaaagt agagcttaat     14100
     aaagtataaa ggggtaagtg tttttgaaat acttaccctt ttataatgaa gtttttgcaa     14160
     ttcaagatgt ttcgatgacc atttaagatt tagatgaatt tgtaatctta aataaggtaa     14220
     gataaagata acaaatgtaa aggagtattc ttatgaagaa acaaaagata aaatcgctat     14280
     tacttgtacc acttgtattt gcatctatta ctgcaggtct tgcatatgca gaagaacagc     14340
     ctattacttc atctacccag gcgaatgata gttctcttgt ggcgccagat ttgccatcgg     14400
     ctaaggaaaa ggtggagcat aagccttctg ttgtaacccc agaagagtat gagaagaatg     14460
     ttacggactt taaaaagata gatattgaag ctgttcgtca atcttttaca ggggatcaat     14520
     tggaacatat tatttatttt ggtagaaaaa cttgctctca ttgtcgtcaa ttttctcctg     14580
     aattgaaaga atttaataac ttgattgaaa agaagttaga gtattatgat ttggatggta     14640
     aggattttga tggggaagcg agagagtttc tatttttaaa aagtcggtat tccaggaaca     14700
     ccaacaattt tgtatttaag aaatggacat ccgacatctg gatgggttgg tgacggagca     14760
     actgcacaac aggtgtatga ttatatgtat tcgagaaact cacctaagca aacggagaca     14820
     gtgaaatctt ctgaggaaac agtaactgaa agtgtccgtg atgataaaac aggagaggtg     14880
     aagaattcaa aggaaaattc gactaataac agtgataaca gagagccatt gaaggataat     14940
     attcctcctt ctaacgctat aactgttcag tctgaagatt tggtaatgat agataagaag     15000
     aagcgagggg agtcatctca gacgatttct gaaaatactg agaagttaca aactccttta     15060
     tccaaggttg aggggaatga ttctccctcc aaaaccagtc atttgagtaa acaattacta     15120
     cctaatacag gagtggaaga aagttacaat ctattacgtc tagcggttgc actcttaatt     15180
     acttcaggta tgattaagtg gagacaaaga attcataaat aaaaatagat ggtaaacagg     15240
     tgaaatggta ctatttgttt gtaataacat atggctagaa tttgcctata gaaaagagtg     15300
     agaaaatagg tgtatttatt ttatatataa aagattataa ttgtatatga aatgaatggt     15360
     aaaaggtaaa gtatttctga aatgctttct ttttcgacta ttttaacgcc tcaagatgtt     15420
     ttgatgacaa ttcaagattt gatgaaaaaa attaataaac gatgatatac taaacttgtc     15480
     aaggttgcaa caggacaaaa attaaacata aaaaaggaga tattcgtcat ggatacaaaa     15540
     atgatgtcac aatttgcagt tatggataat gaaatgcttg ctcgtataga gggtggggat     15600
     gtatctgata tttatagagg gtacgctaat caggtaagtc cattcggttc ttaccctcct     15660
     atattaaaaa attcaggtcc ttttccagta agtggttact gcccgcgcgg ttatcatgac     15720
     cgtggttata taggagcagg ttttcattta tgtggaatat aggctgaaat acaagaaatg     15780
     aggaagaatt tctatgaaaa agtatcaact tctattcaaa ataagtgcag ttttctctta     15840
     cttatttttc gtatttggtc tttctcagat gacgcttatt attcaaaatt attggcaatt     15900
     ttcttcccag attggcaatt tcgtctggat tcaaaatttc ttgagtttgc tatttagcgg     15960
     agtcatgatt tggattctgg ttaagacagg tcatggttat ctctttcaca ttccaagaaa     16020
     aaaatggctt tggtattcga ttttgacagt attagtggta gtgctccaga tctcttttaa     16080
     cgttcagaca gctaaacatg ttcagtcaac tgctgaaggt tgggctgtat tgataggtta     16140
     tagtgggacc aactttgctg agctaggtat ctatgtaacc ctgtttttcc tgactccact     16200
     aatggaagag ttgatttata ggggattact tcaacacgcc ttctttaagc attcgcgatt     16260
     tggccttgat ttgcttcttc cttccatttt gtttgctctt cctcattttt tgagtctgcc     16320
     tagtctgtta gatatcttcg tctttgcaac atttggaatc atctttgccg gtttgacccg     16380
     ctataccaag agtatttatc catcctatgc ggtgcatgtg atcaataata ttgtagcgac     16440
     cttcccgttt ttgctcactt ttctacatag ggtcttgggg taaaaaaaca aaaggcttgc     16500
     ttttcagcca tagaggaggt catcatgtat aaacacttat ttttcctaga ttccaaaact     16560
     ttagatcggt tgacacccta tattctagtc ttggcttctg acaccattgc ttttaatgtt     16620
     tttgtgctaa cctttgtatc tgcggtggtt tttaatttcc taaattccat gctagcttta     16680
     atggctatat tcataggggc tggctatgtg gtcggatttt ggttactaat actcaatgaa     16740
     aatcaaagag caaactagga aactagccgc aggctgtact tgagtacggc aaggcgacgt     16800
     tgacgtggtt tgaatttgat tttcgaagag tataaaatgg tttgttttgg aaaggctaga     16860
     actaaagaat gacgtgtagg aagtctgttt gttgaggagg ataattttat ggagtttttt     16920
     gataaatttc atgccttgtg ttttggattt ttagtactaa taattgtcat tacagttcct     16980
     tatacgatta accatgggga tttttttcaa aatgaatctg cattgattat tgtaagtctt     17040
     cttgtaacct cgctgagtgt tgcttatgct agaaagtttg aaatgatttc ttttgggatg     17100
     ttaagcaaga aacaactttt gcttttcatt gcaatctttc ttctaagtgt acttgagacg     17160
     ctggtttata ttcatttctt cgctgtttct tctggctcag gggtccaaca cttggcggaa     17220
     gtcagcagag gaatttccct gtctttgatt ttgactacct cagtttttgg ccccatccag     17280
     gaggaactca ttttcagagg acttcttcaa ggtgcggttt ttgacaattc ttggttagga     17340
     cttgtgctaa cttcctctct cttttctttc atgcatggac cttctaatgt cccttcgttt     17400
     attttttatc tacttggggg cttgttgctg ggccttgctt ataaaaagag ccaaaactta     17460
     tgggtttcta ctctagtcca catgttttac aacagttggc cactcctata ttatttataa     17520
//
