# Supplementary material for: Genomic analyses of pneumococci reveal a wide diversity of bacteriocins – including pneumocyclicin, a novel circular bacteriocin
Source: BMC Genomics. 2015 Jul 28;16(1):554. doi: 10.1186/s12864-015-1729-4 (PMC4517551; doi:10.1186/s12864-015-1729-4)
Supplement: Additional file 9: — Sequence and annotation files for blp cassette prototypes. [file 12864_2015_1729_MOESM9_ESM.zip › blp_prototype33_SA37.fasta]

>blp_cassette_prototype33_SA37
ctagtttgctctttgattctcattgagtattaacttggtcttgacttggtcaaagtggaa
gcggtcataggcccgccaagcggcgcgagttggagcatctggatcaagagcgctgagtcc
catgagaagactggaagtctggtaaaatttttctagttcaatcaagaatcgattatccac
tgtttcagtcttggctagaaaaccaagaatagagtttaattgctcctgaaagcggacgtc
gtcagcgcttgcctgtttgcatgcttggtaggctttgtttaagtcagtaatcaaagtatg
agctcttttgatggggtctgtatctgtcatgggaatgcctcctttaatctgggtgccagt
cttacttctggcaactgtgttttgatactgttagtttatcacttttaattcttttttttt
attcaaatctttaattgtcattgaaatgtcttgaattgcgctgagtgaattttatgataa
aatagttgtaagctcatcatgatgttgtagaaaataatccttttaggagttttcaaagac
tgtttaggattgggtgtgcttgggctagatcttttctgttattcttttcttaggaggaga
atccaatgaaacatatgattattcagacacagaaaacagtctataaagtaaacatcgacg
atatctactatatccaaacacatccaactaaagcccataccgtacagattgttacagaaa
aagctagttttaatatgcttcaaaatttaagtaatcttgagaaccaatgtggggaaactt
tgatgagatgtcatcgaaattgtttggttaatcttgataaattaaaatcgattgattttc
aagaaagaatcctttttctcggagaagaaggtcaatatgctgtcaggtatgccagacgtc
gctatagagaaatacgtcaaaaatggttgaaagagggagagtaagaagatgagaatattt
gttttagaagatgatttttcccaacagactagaattgaaacgacgattgagaaacttttg
aaagcacatcatatcattcctagctcttttgaggtatttggcaagccggaccaactgctg
gcagaggtgcatgagaagggggcccatcagctattctttttggatattgagattcgaaat
gaagagatgaagggactggaagtggctagaaagattcgggaacaagacccttatgcccta
atcgtctttgtgacgactcactcggagtttatgcctctgtcctttcgctaccaagtgtca
gctttggactacattgataaggccctttcggcagaggagtttgaatctcgtatcgagaca
gccctcctctatgccaatagtcaagatagtaaaagtctggcggaagattgcttttacttt
aaatcaaaatttgcccaattccaatatcctttcaaagaggtttactatctcgaaacatcc
ccaagaccccatcgtgttattctctataccaagacggacaggctagaatttacggcgagt
ttagaggaggtttttaagcaggaaccccgtctcttgcagtgccatcgctcttttctcatc
aatcctgcaaatgtggtgcatttggataagaaagaaaaactccttttctttcccaatggt
ggaagctgtctgatcgcgcgttataaggtcagggaagtgtctgaggctattaataactta
cactgaactaggaaatttatgtatattttttggattatattgtatacacttattactaat
gggctagaaattgtcattttctttaaggtagatggaattggtctcacttttgagaggatt
tttaaggcctttcttttgaagatactgttggcctttgtttttgtaatgattggctatatg
ataggaaatgtttacctatcttattttatggaacccttgtacggcataggcttgtctttc
ttattgttaagagggcttcctaaaaaactccttttcttttatggtctctttccaatgata
ttggtgaatctcttttatagaggagtctcctattttgtgcttccatttttgggacaagag
caagtatatgatggctactcatttactgggttatgtataataattttcaatttcttcatt
tctctagcctttttgaaatggttggactatgattttactagtttgagaagggagattcta
gatacaggttttcaaaagtccctgactaagattaactggataatgggggcttactatttg
gtgatacaaagtctgtcttactttgaatatgagcaaggtattcaatcaacgactgttcgc
catctcatcctagtgttttacctcctattttttatgggggttatcaagaaattggatacc
tatttgaaggacaaactccatgatagactggaccaagagcaggtcttgcgctatagagat
atggaacgctatagtcggcatatagaggaactttacaaggaagtaaggagttttcgccat
gactacaccaacctcttgacaagtttacgtctgggtattgaagaggaggatatggagcag
ataaaagaggtctatgacttggtcttaaaggattctagtaaaaaattgcaggacaataaa
tatgaccttggccgattggtgaatgttcgggatcgtgccctcaaaagtctcctagctgga
aaatttataaaagctagagaaaaggacattgtctttaatgtcgaagttcctgaagagatt
caggttgaggggatgagactgcttgattttctaaccattgtgtctatcctttgtgataat
gctattgaagcgagtgcagaggccggtcaacctcatgtttcaattgcctttttaaaaagt
ggagcacaggagaccttcatcatcgaaaattccatcaaagaagagggcatagatatttct
gaaatcttctcctttggagttagttctaaaggggaggagagaggtgtcggtctctatacc
gttatgaagattgtggaaagttatcccaatgccagtttaaatactacctgtcaagatcaa
gtctttcgtcaggtgcttactatgatacctacagaatgatgaaaaaaataagaccgagag
ttcttgttactcggtcttattttttatagttgtattggatgatgaagtcctttcgtattg
ttatgcttaattatattaaggctgtataagatatcttcccacagtcctccacctgtaatt
tggttgagttcggtagttgttagttcttgaaatgaagttaggttttgtttcttatccatg
ttatgattctcctttttgataagataataaatagttatagagtgttatctgaaaattaat
cagaatgggttaaaattttatctttgaaataatcaaaatatgttttctttgcagttacac
tagtgacgcgaccttgtaagccatattggatgagtttactatcctcattagatagttttg
caagagcggttaatttaaagagattaccttgctctgttctggtaggagtttgatcaattg
tctgaagttggccgatgatggtggtgccgtgatttccaatcttctccagttttaatctta
cagtttgtcctttatctagtagaggtagatagtcagaagatacgtagtaagtgattagta
cttctcttgtatctgtgatgacagggaatatttgagcaatttctgtaccagttggaattc
tatttttaccttcaaattcgctgttcagatgaacgatacctttacttggagcggttaagg
tattgtttcctaagcgctgcgttgcttgatctagttgtacttttaattctgttaattgat
tctccacggttagttgttgctgtgaggctgtttgtaaaaactgagtgcggagtacttcaa
ttttggttgctaaactattatcataagttgctacacttccgataccagcttgctgaattt
tgaggcttgcgatagatgattccagacctgcaatactttgattaatttgagataaaaatg
gctcctctgccgttccttgtgtttgttcttgagaggctataagataacgatttaaaattg
actggtgcggattgccagttggtaagcgagctcttttatttacgatagtatctctcagct
cttgatattctccaatttgttgttgaacttttgtaatttcttgttcgatggctgatgaac
tgctattggtaagattagcttgatttgaaacttcagtgttagtctttgagatacccagtt
caatatcatgggattgtttagtaaaattcataaaagtattatggtagccaaactcatcct
tgctagaaaaaagatcagtcgctttttctaagctttgtttcaagattccaagtccttctt
tttgcttctcaagtctttgtaattgagtttctaaggcagttttctgactctcttccattg
tttcagagtatttgatgagtaagtcacctttctcaactacttgatttgccactaaatgat
tagcaaggataggattatcactggtcgactgaatagatgcaatgacacttgtaggggtga
tttccccttgggaagtaacagtaatttcttttgtggcaacaagggagaaaatcaagatga
aagtaaataataatgaaagaggtatgattaatactgtcgcatagttatggtaacgtctct
gataaaactcgacgcttctaaaaagattaggattcatgacattctccttatttattgaac
agatgatggtagaagccttgcgcctgcattaactcttggtgactaccaacttcaatgatt
ttcccctggtcaagaacaatgacacggttagttcgttcggctatactgagacgatgggct
acaaagagaatggttttatcagttagggacataagattatctataacttttttctcagtc
aagacatcaagaccgctagtagcttcgtctagtattaaaacaggagatttagttaaaaga
gcacgagcgagggctattcgttgcttctgtcctcctgataggccagctccatcagagagc
tgagtttgatagcccataggcattctttcaatgtcttgacggatttcagctaattcacaa
gctcttagaatatcttcttggctaatcatatgattaccgcccaaggttaaattttccaag
atagagccattaaagatataggcttgttggggtaggtaattaatatgacggcgcaagact
tttttatcaatgtttttaatatcctgatgattgatggaaatatgccctttgtagggttca
aagaaattgacaatcattttggctaaagttgttttaccagaaccactaactccaactagg
ctaaccttatctccttgtttaatcgtgagattaatatctgttaaggtatctcgtccaaaa
ccatacttataagaaaggtcatcaaattcaatatcgcccatcaaaaaatgtgaatgaaca
gggttttcttgaacttgaaattcagattcgactagatagacttcgttcaaacggttatta
gcgaccttcgcagattggagtttggtttggaggttgataatattttccataggagttgta
aagtaagaaaaaagtgtgttaaaggtaatcagctgaccgatagaaattttacttgacatg
actaattgagcgccaaaccataggataaggatattcagaactaattttgttccctgcttt
aaactcgtttgtaaaatagaatatttactgagcttaaaggatttttccaaataatctaca
aattcgctgtctatattttgatagcgattttcttcactcgtgagcgactttatagtttca
atcccgttgatatcttcgataatggcagagctaaccatagaattactttgcatgacatca
tggttcattttttcgaaaggcttcataaaagaaaagatgatgaacatgtatataggaatg
gaaagaagagaaaggaggaagagattagggttttgtgccagtaagacgccccctacaaga
atcagaatagaaacatccagaaaaagagaaagaatggtagaagccaaggcatctataata
gagttagcatctgtgaaccgtgaaatgatttctcctgtacgacgtgttgcaaagaaagac
ataggaagttcaaaaatatggcgaatataggataaaatcacatcaatacttaatctctga
ctcagaacggttaggagataatctctggagaagctcatgacttgttggaggatataggtg
ataaccagaccaactgagatgattcctaaagttgatttcatctgatttggaatgtattca
tccaagattccttggagataataagaaccacctatattgataatagtgaccaataagctt
gagagaacaatgtaagcaatgagagatttttgtttgaaaatcagaggaaggaagcttagt
agaccattctttttatctttatggggttgatagctgggtttgggagctagaaaaatagct
actccagtccattcagagaaaaagcattcttttgacattttagtgatttttacagaaggg
tcaggatcaccaataatcagatagtctttctttgtttgatagacaacatagtaatgttgg
agttttccttctttgttaacgtgaacgataaatggataggggacatcactcatgtcaaag
agcgttttatctgcttgaacaggtcttgtttcaaagcccatttcatcagcggcttttaca
atgccaagagcagtcgtcccttctttattggtctttgcaagttctctcaagtgagctaga
gaaaaatctgaaccatagaatttagcaatcgaggctaaggcagcaacaccgcagtctctc
gcatctatttgaggaacaaatgtacgtttataagaagtcattggcaattcctttcatata
gtagataggtatattatgccataaaaataagttcatattttattaaatcttgaatagtca
ttgaaacttcctgaatggtaaaaaagtgattagaaattattttttttttaaacatttaga
ggtggtttcaaatgaaaagctaattcaagacgtttcgatgacaattcaagatttggatga
aaaatttaaaaaaaaaaatgatatactaaacttgtcaaagttgcaacaagacaaaaataa
aaaaggagtatttgtcatgaatacaaaaatgatgtcacaattttctgttatggataatga
aatgctggctagcattgagggaggaactgattggggaacagtaggaaaaggagctgtcta
tggagcaggtatcggagttgctatgtgtgcggtaggaggactccttactggtggttccac
atgggctatgactgctggctgtgcttgggctggagctaaacttggtggttcttttactgc
aattgctgataatctttggccatagaagggaatagaaattatgtttaattacaaaatagt
agataatcaagaattaagtaatatttctggaggtggattgggaggagatgtagttgtagg
agccttgtcgggtgcatttcaggcaggacaatcttgtattgctggaggccctcaagctta
cttgatttgcgcaacagggggcgctatagtaggtggcattttagcttatggattgagacc
accaaaatagttttaaaaaggaatgagtgttaatatgttaaatgaaactatgattcagct
tgtactcattgcaatttgttgtgtgtacattatttttaacaccaaggctgataaaaacca
aaagagaggatatcgtacagctttgtaccttttcgttatggctggtattatatcctatat
tatgaattatctgaactggttagattttttcttactgataactccgataatgtgcctatt
taaatttgaagataaatggagttagcaacgtttgacacttcaataggttattagctatcc
tttggctcattgtcaactgtagtgagttgaagaaaatctaagatcgagaaaggacgaatt
tcgtcctttcttttttgatgtacgacgggcatgtcgtatatctgaggtgtaagtcctcgg
tgggcacctgctaccggtgaacccaatagcgattcccaagcctgactatcgtgaggtagc
agggagaggaagggatagcgaaatcgtggctctacgaacaggaacgtgatagtaaggcgt
atatagcggataagggggcctcaaactctaaagtccaaaaaggtagtcgtaacctatatg
cgtaaatcacgagagtaaacgaggaaagatgtacgacttatcccgtgaggtctcatgagc
gctaaaagcgtagtaacaacgaatcatgagaagtcagccgaacccatagtagtgaggaaa
cttctgtagtggaagtggagcgaaggggtgaacaattgaaagtagaattgtctgttttga
ttatttgtttgataggatggtagtatgaaaatataaacggtgactattgttcataaaaaa
aggacacacgaatagaacgcttatgtagcctgagagaggagttagttaagaaatctttgt
aacaaataaatatgattgtgttaatcattattttgaaagcaaatgatatttctattctgc
agagcgaaaaatatcataattggtacttttacaactaaatatattcgctctgttgtaaaa
tgaagtgcaacacaaaagacatgttcatctgatatactagagttgcgaaaaacagtataa
aggaagatgaacatgtccacaaactattctaccacaaatcaataatacaatcacttatct
gaagctgaaagaggagaaattgaagcttatttaagcgtaggactcaaacctgtttaataa
atatcatgccgtgtttgttggatttttagtctatgtaatagtcgctacagtaggctatac
catcaatcaaggtgattattttcaaaacgagcacctatttattattgcaaagactttctt
gatttcactgagtgttgcctatgcgaaatggtttgatatgatttcgctaagaaggttaac
gaaaaaagaagttctactttttattgcaagctttcttctttgcgtgctggtaaatatagg
ttatcatagtcttttcacagtttcttctggtgcaggatatcaacaccttgaggctgctag
tacaggaatttccttatcctttattgcaagcgcgacagtttttggccctattctggagga
atttgttttcagaggaatccttcaaggtgtggtttttgaaaattcttggttggggcttgt
actgactgcctctctcttctctttcctgcatgctccttatgattttccttcgtttatcta
ttatctatttggaggtttcatgctgggctttgcttataaaaagagtcaaaaactatcggt
ggctattttagtttatatctgttataactgtttatcattcctgtagtatatgtaagtaat
caatatgacataatattggacaaaaaatcttaaaaaatagggaaatggatactattactg
tttagattaacaacattaaatgaaatgatgtcacaatttgagattatggataccgaaatt
tttgcgaaagttgaaggaggtttaggaggttgggaagaggtagcttttcaaaaaattata
tggtttggttggataatcatgtgcgcattcttatggcggctcttaatacttctctcacaa
ctaatatcaagtttggtctggttggaacagttggaggaagattcgctggttatggtatgt
atgttcttggttacccaggtgattatctagatatcaccaatcatagagttgtttctgcta
aaacatctcacaaaagttatcaaattttagaaaatgattagatatcatttaattgtaatg
gagtttaggtatgaaaaaaatatttgcaacaaaacgcaatgttttcttagtgaggttgtt
gttaggacagatacctttggttgtttctacttatctatttctatctcgtcagtttttaaa
tttttccttggttttccaatttcttttagtgattattaacttggcttctattttggctac
tgtttatctcactagggaaatgaggataagaaagtttgaagatgatgatttggttagtcc
tagaaccaatcaactcatgtttatcggcttgacaggttttatgtctattatatgtttgta
tagagggatcacagcagcagaatcctatcaacaaataatcgcttatattggcgcggttct
ctgcttgcttatcatgcttttgctcatttggggtttgaagtattataaaaagtagagctt
aatgaagtataaaagaaaagggtaagtgttttcgcaatacttacccttttataatgaatt
ttttgcaattcaagacgtttcgatgacaattcaagatttggatgaaaaattttaaaaaac
aatgatatactaaacttgtcaaagttgcaacgggtgctgctacattatgttaaaaatcgc
tcttgattgataagttggatttgttaggaaaggagtaaataattatggataagaaaaaga
tagtttcgactataatatgtatagtatttcttgtagtgtcagtagataatttttttagag
acttaaccccgttattgttcattttaaatattattggcctaacttgttttttagtgttaa
catacattaacataaaagagatactcttaaatataagtaaatgatgatttggttagtcct
agaaccaatcaacttatgtttatcggcttggcagattttatgtttgtcatttgtttgtat
agaggtatttcagaaacagaattctatcaacaaataatcgcttatattggcgctgttctc
tgcttaatcatcatgcttctgctcatgtggggcttgaagtattataaaaagtagagctta
atgaagtataaaagaaaagggtaagtgtttttgcaatacttacccttttataatagattc
cctgcgaaacaaaatatggnnnnnnnnnnnnnnnnnnnnnnnnnnnnnnnnnnnnnnnnn
nnnnnnnnnnnnnnnnnnnnnnnnnnnnnnnnnnnnnnnnnnnnnnnnnnnnnnnnnnnn
nnnnnnnnnnnnnnnnnnnnnnnnnnnnnnnnnnnnnnnnnnnnnnnnnnnnnnnnnnnn
nnnnnnnnnnnnnnnnnnnnnnnnnnnnnnnnnnnnnnnnnnnnnnnnnnnnnnnnnnnn
nnnnnnnnnnnnnnnnnnnnnnnnnnnnnnnnnnnnnnnnnnnnnnnnnnnnnnnnnnnn
nnnnnnnnnnnnnnnnnnnnnnnnnnnnnnnnnnnnnnnnnnnnnnnnnnnnnnnnnnnn
nnnnnnnnnnnnnnnnnnnnnnnnnnnnnnnnnnnnnnnnnnnnnnnnnnnnnnnnnnnn
nnnnnnnnnnnnnnnnnnnnnnnnnnnnnnnnnnnnnnnnnnnnnnnnnnnnnnnnnnnn
nnnnnnnnnnnnnnnnnnnnnnnnnnnnnnnnnnnnnnnnnnnnnnnnnnnnnnnnnnnn
nnnnnnnnnnnnnnnnnnnnnnnnnnnnnnnnnnnnnnnnnnnnnnnnnnnnnnnnnnnn
nnnnnnnnnnnnnnnnnnnnnnnnnnnnnnnnnnnnnnnnnnnnnnnnnnnnnnnnnnnn
nnnnnnnnnnnnnnnnnnnnnnnnnnnnnnnnnnnnnnnnnnnnnnnnnnnnnnnnnnnn
nnnnnnnnnnnnnnnnnnnnnnnnnnnnnnnnnnnnnnnnnnnnnnnnnnnnnnnnnnnn
nnnnnnnnnnnnnnnnnnnnnnnnnnnnnnnnnnnnnnnnnnnnnnnnnnnnnnnnnnnn
nnnnnnnnnnnnnnnnnnnnnnnnnnnnnnnnnnnnnnnnnnnnnnnnnnnnnnnnnnnn
nnnnnnnnnnnnnnnnnnnnnnnnnnnnnnnaggattctagttttgcaggaagtctaatg
taatttttgcaattcaagacgtttcgatgactattcaagatctggatgaaaaattttaaa
aaacgatgatatactaaacttgtcaaagttacaacaagacaaaaattaaaaataaaaaag
agtatttgtcatggatacaaaaattatggaacaatttcatgaaatggatataactatgtt
atctagtattgaaggaggcaagaataattggcaaactaatgtcttagaaggtggtggtgc
tgcttttggtggctgggggctagggacagctatttgtgctgcgagtggtgttggagcacc
atttatgggagcatgtggatacataggagctaaatttggtgtggatctttgggcaggagt
aacaggggcaacgggtggattttaataaaaggagacttgtatgaatacttattgtaatat
aaatgaaacaatgctgagtgaggtttatggaggtaattccggaggagcagctgtagttgc
tgctttaggttgtgcagcgggtggagtgaaatatgggagacttctaggaccatggggcgc
tgcaataggaggaattggaggagcagtggtttgtggatatttagcctataccgctacatc
ataaaaatgaaagctaaattttatgaaggctatattctttattattctcttcgcttttca
aacctatcttatttatctatccataagtatctccgataaaaaacaaaagactattgaatt
aacatcattgaattgttttgtcatattatttctaatctatgataaattaatttttctctt
tattgcctatgtttttttgataatttttatattaaacttgttccgtaactgaaaagtgat
atactatatggatacaaaaatgatgtcacaattttctgttatggataatgaaatgcttgc
ttgcgttgaaggtggagatattgattggggaagaaaaattagttgtgcagcaggggttgc
atatggcgcaattgatgggtgtgcaacaacggtttgacatttctattgggactatttgct
ataggaataggtgtaactggtgctgcaggtggagctatacttggaggtgtagcctatgca
gcaacatgttggtggtaattatggattttaaaagttttattattggtttagtagttggta
tatttggtccttatatggatgacttaattagaaaaatattttcaaaatcttccaaaaagg
atacggatagtactctctaaaaaataaatttctcccctgtatttgctagcttaatttaca
ggggagtttctttaatattgtttcgcctgtcaaaatgatatgtgatagcaggatgaaaag
tctacaaacaagttggtatcaatacaatataaagaggaaagtatgtttttcatgcttgct
tttttaatttttacaattcaagaggttttgatgaccatttatgatttgagtgatccaagg
tcaaaataagtgctatactagcagtgtaaatgttcttgctcaactaagataaatcgcaca
tttaggaggaaaacttatgaagaaaaaaatattgattattttcgttctgtatctgatcat
gtccatctttctttatccgcttagggagagtatatggtataatctattttataccatagc
ctatatgattgcggttatgatctatttttctttaattaaaaagaaagaaaagaaatgaaa
gattttcttgattaaaaagaatcatattctttgtgagattgttcctgggtcagttgcctt
tgcttgtttctacttatctatttctatttcgtcagttttccaatttcttttagtggttat
taacttggcttctattttggtcactgtttacctcactagggaaatgcggataaaagagtt
tgaagacgatgatttggttagtcctagaactaatcaaatcatgttcatcggcttgacagg
ttttatgtctattatttgtttgtatagagggatcacagcaggagaatcctaccaacaaat
aattgcctacattggtgctattctctgcttgattattatactttttctcatttggggctt
gaagtattataaaaagtagagcttaataaagtataaaggggtaagtgtttttgaaatact
tacccttttataatgaagtttttgcaattcaagatgtttcgatgaccatttaagatttag
atgaatttgtaatcttaaataaggtaagataaagataacaaatgtaaaggagtattctta
tgaagaaacaaaagataaaatcgctattacttgtatttgcatctattactgcaggtcttg
catatgcagaagaacagcctattacttcatctacccaggcgaatgatagttctcttgtgg
cgccagatttgccatcggctaaggaaaaggtggagcataagccttctgttgtaaccccag
aagagtatgagaagaatgttacggactttaaaaagatagatattgaagctgttcgtcaat
cttttacaggggatcaattggaacatattatttattttggtagaaaaacttgctctcatt
gtcgtcaattttctcctgaattgaaagaatttaataacttgattgaaaagaagttagagt
attatgatttggatggtaaggattttgatggggaagcgagagagtttctatttttaaaaa
gtcggtattccaggaacaccaacaattttgtatttaagaaatggacatccgacatctgga
tgggttggtgacggagcaactgcacaacaggtgtatgattatatgtattcgagaaactca
cctaagcaaacggagacagtgaaatcttctgaggaaacagtaactgaaagtgtccgtgat
gataaaacaggagaggtgaagaattcaaaggaaaattcgactaataacagtgataacaga
gagccattgaaggataatattcctccttctaacgctataactgttcagtctgaagatttg
gtaatgatagataagaagaagcgaggggagtcatctcagacgatttctgaaaatactgag
aagttacaaactcctttatccaaggttgaggggaatgattctccctccaaaaccagtcat
ttgagtaaacaattactacctaatacaggagtggaagaaagttacaatctattacgtcta
gcggttgcactcttaattacttcaggtatgattaagtggagacaaagaattcataaataa
aaatagatggtaaacaggtgaaatggtactatttgtttgtaataacatatggctagaatt
tgcctatagacaagagtgagaaaataggtgtatttattttatatataaaagattataatt
gtatatgaaatgaatggtaaaaggtaaagtatttctgaaatgctttctttttcgactatt
ttaacgcctcaagatgttttgatgacaattcaagatttgatgaaaaaaattaataaacga
tgatatactaaacttgtcaaggttgcaacaggacaaaaattaaacataaaaaaggagata
ttcgtcatggatacaaaaatgatgtcacaatttgcagttatggataatgaaatgcttgct
cgtatagagggtggggatgtatctgatatttatagagggtacgctaatcaggtaagtcca
ttcggttcttaccctcctatattaaaaaattcaggtccttttccagtaagtggttactgc
ccgcgcggttatcatgaccgtggttatataggagcaggttttcatttatgtggaatatag
gctgaaatacaagaaatgaggaagaatttctatgaaaaagtatcaacttctattcaaaat
aagtgcagttttctcttacttatttttcgtatttggtctttctcagatgacgcttattat
tcaaaattattggcaattttcttcccagattggcaatttcgtctggattcaaaatttctt
gagtttgctatttagcggagtcatgatttggattctggttaagacaggtcatggttatct
ctttcacattccaagaaaaaaatggctttggtattcgattttgacagtattagtggtagt
gctccagatctcttttaacgttcagacagctaaacatgttcagtcaactgctgaaggttg
ggctgtattgataggttatagtgggaccaactttgctgagctaggtatctatgtaaccct
gtttttcctgactccactaatggaagagttgatttataggggattacttcaacacgcctt
ctttaagcattcgcgatttggccttgatttgcttcttccttccattttgtttgctcttcc
tcattttttgagtctgcctagtctgttagatatcttcgtctttgcaacatttggaatcat
ctttgccggtttgacccgctataccaagagtatttatccatcctatgcggtgcatgtgat
caataatattgtagcgaccttcccgtttttgctcacttttctacatagggtcttggggta
aaaaaacaaaaggcttgcttttcagccatagaggaggtcatcatgtataaacacttattt
ttcctagattccaaaactttagatcggttgacaccctatattctagtcttggcttctgac
accattgcttttaatgtttttgtgctaacctttgtatctgcggtggtttttaatttccta
aattccatgctagctttaatggctatattcataggggctggctatgtggtcggattttgg
ttactaatactcaatgaaaatcaaagagcaaactaggaaactagccgcaggctgtacttg
agtacggcaaggcgacgttgacgtggtttgaatttgattttcgaagagtataaaatggtt
tgttttggaaaggctagaactaaagaatgacgtgtaggaagtctgtttgttgaggaggat
aattttatggagttttttgataaatttcatgccttgtgttttggatttttagtactaata
attgtcattacagttccttatacgattaaccatggggatttttttcaaaatgaatctgca
ttgattattgtaagtcttcttgtaacctcgctgagtgttgcttatgctagaaagtttgaa
atgatttcttttgggatgttaagcaagaaacaacttttgcttttcattgcaatctttctt
ctaagtgtacttgagacgctggtttatattcatttcttcgctgtttcttctggctcaggg
gtccaacacttggcggaagtcagcagaggaatttccctgtctttgattttgactacctca
gtttttggccccatccaggaggaactcattttcagaggacttcttcaaggtgcggttttt
gacaattcttggttaggacttgtgctaacttcctctctcttttctttcatgcatggacct
tctaatgtcccttcgtttattttttatctacttgggggcttgttgctgggccttgcttat
aaaaagagccaaaacttatgggtttctactctagtccacatgttttacaacagttggcca
ctcctatattatttataa
