# Supplementary material for: Genomic analyses of pneumococci reveal a wide diversity of bacteriocins – including pneumocyclicin, a novel circular bacteriocin
Source: BMC Genomics. 2015 Jul 28;16(1):554. doi: 10.1186/s12864-015-1729-4 (PMC4517551; doi:10.1186/s12864-015-1729-4)
Supplement: Additional file 9: — Sequence and annotation files for blp cassette prototypes. [file 12864_2015_1729_MOESM9_ESM.zip › blp_prototype33_SA37_annotation.embl]

FT   source          1..17298
FT                   /organism="Streptococcus pneumoniae"
FT                   /mol_type="genomic DNA"
FT                   /strain="SA37"
FT   CDS             complement(1..330)
FT                   /gene="blpT"
FT                   /inference="ab initio prediction:Prodigal:2.60"
FT                   /codon_start=1
FT                   /transl_table=11
FT                   /product="hypothetical protein"
FT                   /colour=10
FT   CDS             606..944
FT                   /gene="blpS"
FT                   /gene_synonym="spiR1"
FT                   /inference="ab initio prediction:Prodigal:2.60"
FT                   /codon_start=1
FT                   /transl_table=11
FT                   /product="LytTR DNA-binding domain protein"
FT                   /colour=9
FT   CDS             949..1686
FT                   /gene="blpR"
FT                   /gene_synonym="spiR2"
FT                   /inference="ab initio prediction:Prodigal:2.60"
FT                   /codon_start=1
FT                   /transl_table=11
FT                   /product="response regulator"
FT                   /colour=9
FT   CDS             1699..3039
FT                   /gene="blpH"
FT                   /gene_synonym="spiH"
FT                   /inference="ab initio prediction:Prodigal:2.60"
FT                   /codon_start=1
FT                   /transl_table=11
FT                   /product="histidine kinase"
FT                   /colour=9
FT   CDS             complement(3084..3239)
FT                   /gene="blpC"
FT                   /gene_synonym="spiP"
FT                   /inference="ab initio prediction:Prodigal:2.60"
FT                   /codon_start=1
FT                   /transl_table=11
FT                   /product="peptide pheromone"
FT                   /colour=9
FT   CDS             complement(3296..4657)
FT                   /gene="blpB"
FT                   /gene_synonym="spiD"
FT                   /inference="ab initio prediction:Prodigal:2.60"
FT                   /codon_start=1
FT                   /transl_table=11
FT                   /product="bacteriocin secretion accessory protein"
FT                   /colour=3
FT   CDS             complement(4668..6821)
FT                   /gene="blpA"
FT                   /gene_synonym="spiABC"
FT                   /inference="ab initio prediction:Prodigal:2.60"
FT                   /codon_start=1
FT                   /transl_table=11
FT                   /product="ABC transporter; ATPase domain, transmembrane
FT                   region and C39 protease domain"
FT                   /colour=3
FT   CDS             7097..7345
FT                   /gene="blpD"
FT                   /inference="ab initio prediction:Prodigal:2.60"
FT                   /codon_start=1
FT                   /transl_table=11
FT                   /product="class II bacteriocin precursor"
FT                   /colour=7
FT   CDS             7361..7570
FT                   /gene="blpE"
FT                   /inference="ab initio prediction:Prodigal:2.60"
FT                   /codon_start=1
FT                   /transl_table=11
FT                   /product="class II bacteriocin precursor"
FT                   /colour=7
FT   CDS             7595..7825
FT                   /gene="blpF"
FT                   /inference="ab initio prediction:Prodigal:2.60"
FT                   /codon_start=1
FT                   /transl_table=11
FT                   /product="membrane protein with putative function in
FT                   immunity"
FT                   /colour=4
FT   CDS             8771..9346
FT                   /gene="blpG"
FT                   /inference="ab initio prediction:Prodigal:2.60"
FT                   /codon_start=1
FT                   /transl_table=11
FT                   /product="CAAX amino terminal protease"
FT                   /colour=2
FT   CDS             9510..9761
FT                   /gene="blpV"
FT                   /inference="ab initio prediction:Prodigal:2.60"
FT                   /codon_start=1
FT                   /transl_table=11
FT                   /product="hypothetical protein"
FT                   /colour=10
FT   CDS             9791..10195
FT                   /gene="blpL"
FT                   /gene_synonym="pncH"
FT                   /inference="ab initio prediction:Prodigal:2.60"
FT                   /codon_start=1
FT                   /transl_table=11
FT                   /product="membrane protein with putative function in
FT                   immunity"
FT                   /colour=4
FT   CDS             10425..10604
FT                   /gene="pncM"
FT                   /inference="ab initio prediction:Prodigal:2.60"
FT                   /codon_start=1
FT                   /transl_table=11
FT                   /product="membrane protein with putative function in
FT                   immunity"
FT                   /colour=4
FT   mobile_element  10855..11816
FT                   /gene="ISSpn7"
FT                   /inference="identification by IS Finder
FT                   (https://www-is.biotoul.fr/)"
FT                   /colour=12
FT   CDS             11951..12205
FT                   /gene="blpM"
FT                   /gene_synonym="pncI"
FT                   /inference="ab initio prediction:Prodigal:2.60"
FT                   /codon_start=1
FT                   /transl_table=11
FT                   /product="class II bacteriocin precursor"
FT                   /colour=7
FT   CDS             12221..12424
FT                   /gene="blpN"
FT                   /gene_synonym="pncJ"
FT                   /inference="ab initio prediction:Prodigal:2.60"
FT                   /codon_start=1
FT                   /transl_table=11
FT                   /product="class II bacteriocin precursor"
FT                   /colour=7
FT   CDS             12443..12652
FT                   /gene="blpP"
FT                   /gene_synonym="pncK"
FT                   /inference="predicted by Prodigal with different settings"
FT                   /inference="indirect experimental evidence for function in
FT                   immunity (Dawid et al., 2007)"
FT                   /codon_start=1
FT                   /transl_table=11
FT                   /product="membrane protein with function in immunity"
FT                   /colour=4
FT   CDS             12668..12817
FT                   /gene="blpO"
FT                   /gene_synonym="pncV"
FT                   /inference="ab initio prediction:Prodigal:2.60"
FT                   /codon_start=1
FT                   /transl_table=11
FT                   /product="class II bacteriocin precursor"
FT                   /colour=7
FT   CDS             13337..13498
FT                   /gene="pncG"
FT                   /inference="ab initio prediction:Prodigal:2.60"
FT                   /codon_start=1
FT                   /transl_table=11
FT                   /product="membrane protein with putative function in
FT                   immunity"
FT                   /colour=4
FT   CDS             13508..13879
FT                   /gene="blpL_2"
FT                   /gene_synonym="pncH_2"
FT                   /inference="ab initio prediction:Prodigal:2.60"
FT                   /codon_start=1
FT                   /transl_table=11
FT                   /product="membrane protein with putative function in
FT                   immunity"
FT                   /colour=4
FT   CDS             join(14040..14453,14456..14458,14458..15000)
FT                   /gene="tdpA"
FT                   /inference="ab initio prediction:Prodigal:2.60; modified"
FT                   /codon_start=1
FT                   /transl_table=11
FT                   /pseudo
FT                   /product="thioredoxin domain containing protein"
FT                   /note="frameshift due to 1nt insertion"
FT                   /colour=11
FT   CDS             15307..15540
FT                   /gene="pncW"
FT                   /inference="ab initio prediction:Prodigal:2.60"
FT                   /codon_start=1
FT                   /transl_table=11
FT                   /product="class II bacteriocin precursor"
FT                   /colour=7
FT   CDS             15572..16261
FT                   /gene="blpY"
FT                   /gene_synonym="pncO"
FT                   /inference="ab initio prediction:Prodigal:2.60"
FT                   /codon_start=1
FT                   /transl_table=11
FT                   /product="CAAX amino terminal protease"
FT                   /colour=2
FT   CDS             16303..16536
FT                   /gene="blpZ"
FT                   /gene_synonym="pncQ"
FT                   /inference="ab initio prediction:Prodigal:2.60"
FT                   /codon_start=1
FT                   /transl_table=11
FT                   /product="membrane protein with putative function in
FT                   immunity"
FT                   /colour=4
FT   CDS             16663..17298
FT                   /gene="pncP"
FT                   /gene_synonym="SP0547"
FT                   /inference="ab initio prediction:Prodigal:2.60"
FT                   /codon_start=1
FT                   /transl_table=11
FT                   /product="CAAX amino terminal protease"
FT                   /colour=2
SQ   Sequence 17298 BP; 4938 A; 2495 C; 3408 G; 5545 T; 912 other;
     ctagtttgct ctttgattct cattgagtat taacttggtc ttgacttggt caaagtggaa        60
     gcggtcatag gcccgccaag cggcgcgagt tggagcatct ggatcaagag cgctgagtcc       120
     catgagaaga ctggaagtct ggtaaaattt ttctagttca atcaagaatc gattatccac       180
     tgtttcagtc ttggctagaa aaccaagaat agagtttaat tgctcctgaa agcggacgtc       240
     gtcagcgctt gcctgtttgc atgcttggta ggctttgttt aagtcagtaa tcaaagtatg       300
     agctcttttg atggggtctg tatctgtcat gggaatgcct cctttaatct gggtgccagt       360
     cttacttctg gcaactgtgt tttgatactg ttagtttatc acttttaatt cttttttttt       420
     attcaaatct ttaattgtca ttgaaatgtc ttgaattgcg ctgagtgaat tttatgataa       480
     aatagttgta agctcatcat gatgttgtag aaaataatcc ttttaggagt tttcaaagac       540
     tgtttaggat tgggtgtgct tgggctagat cttttctgtt attcttttct taggaggaga       600
     atccaatgaa acatatgatt attcagacac agaaaacagt ctataaagta aacatcgacg       660
     atatctacta tatccaaaca catccaacta aagcccatac cgtacagatt gttacagaaa       720
     aagctagttt taatatgctt caaaatttaa gtaatcttga gaaccaatgt ggggaaactt       780
     tgatgagatg tcatcgaaat tgtttggtta atcttgataa attaaaatcg attgattttc       840
     aagaaagaat cctttttctc ggagaagaag gtcaatatgc tgtcaggtat gccagacgtc       900
     gctatagaga aatacgtcaa aaatggttga aagagggaga gtaagaagat gagaatattt       960
     gttttagaag atgatttttc ccaacagact agaattgaaa cgacgattga gaaacttttg      1020
     aaagcacatc atatcattcc tagctctttt gaggtatttg gcaagccgga ccaactgctg      1080
     gcagaggtgc atgagaaggg ggcccatcag ctattctttt tggatattga gattcgaaat      1140
     gaagagatga agggactgga agtggctaga aagattcggg aacaagaccc ttatgcccta      1200
     atcgtctttg tgacgactca ctcggagttt atgcctctgt cctttcgcta ccaagtgtca      1260
     gctttggact acattgataa ggccctttcg gcagaggagt ttgaatctcg tatcgagaca      1320
     gccctcctct atgccaatag tcaagatagt aaaagtctgg cggaagattg cttttacttt      1380
     aaatcaaaat ttgcccaatt ccaatatcct ttcaaagagg tttactatct cgaaacatcc      1440
     ccaagacccc atcgtgttat tctctatacc aagacggaca ggctagaatt tacggcgagt      1500
     ttagaggagg tttttaagca ggaaccccgt ctcttgcagt gccatcgctc ttttctcatc      1560
     aatcctgcaa atgtggtgca tttggataag aaagaaaaac tccttttctt tcccaatggt      1620
     ggaagctgtc tgatcgcgcg ttataaggtc agggaagtgt ctgaggctat taataactta      1680
     cactgaacta ggaaatttat gtatattttt tggattatat tgtatacact tattactaat      1740
     gggctagaaa ttgtcatttt ctttaaggta gatggaattg gtctcacttt tgagaggatt      1800
     tttaaggcct ttcttttgaa gatactgttg gcctttgttt ttgtaatgat tggctatatg      1860
     ataggaaatg tttacctatc ttattttatg gaacccttgt acggcatagg cttgtctttc      1920
     ttattgttaa gagggcttcc taaaaaactc cttttctttt atggtctctt tccaatgata      1980
     ttggtgaatc tcttttatag aggagtctcc tattttgtgc ttccattttt gggacaagag      2040
     caagtatatg atggctactc atttactggg ttatgtataa taattttcaa tttcttcatt      2100
     tctctagcct ttttgaaatg gttggactat gattttacta gtttgagaag ggagattcta      2160
     gatacaggtt ttcaaaagtc cctgactaag attaactgga taatgggggc ttactatttg      2220
     gtgatacaaa gtctgtctta ctttgaatat gagcaaggta ttcaatcaac gactgttcgc      2280
     catctcatcc tagtgtttta cctcctattt tttatggggg ttatcaagaa attggatacc      2340
     tatttgaagg acaaactcca tgatagactg gaccaagagc aggtcttgcg ctatagagat      2400
     atggaacgct atagtcggca tatagaggaa ctttacaagg aagtaaggag ttttcgccat      2460
     gactacacca acctcttgac aagtttacgt ctgggtattg aagaggagga tatggagcag      2520
     ataaaagagg tctatgactt ggtcttaaag gattctagta aaaaattgca ggacaataaa      2580
     tatgaccttg gccgattggt gaatgttcgg gatcgtgccc tcaaaagtct cctagctgga      2640
     aaatttataa aagctagaga aaaggacatt gtctttaatg tcgaagttcc tgaagagatt      2700
     caggttgagg ggatgagact gcttgatttt ctaaccattg tgtctatcct ttgtgataat      2760
     gctattgaag cgagtgcaga ggccggtcaa cctcatgttt caattgcctt tttaaaaagt      2820
     ggagcacagg agaccttcat catcgaaaat tccatcaaag aagagggcat agatatttct      2880
     gaaatcttct cctttggagt tagttctaaa ggggaggaga gaggtgtcgg tctctatacc      2940
     gttatgaaga ttgtggaaag ttatcccaat gccagtttaa atactacctg tcaagatcaa      3000
     gtctttcgtc aggtgcttac tatgatacct acagaatgat gaaaaaaata agaccgagag      3060
     ttcttgttac tcggtcttat tttttatagt tgtattggat gatgaagtcc tttcgtattg      3120
     ttatgcttaa ttatattaag gctgtataag atatcttccc acagtcctcc acctgtaatt      3180
     tggttgagtt cggtagttgt tagttcttga aatgaagtta ggttttgttt cttatccatg      3240
     ttatgattct cctttttgat aagataataa atagttatag agtgttatct gaaaattaat      3300
     cagaatgggt taaaatttta tctttgaaat aatcaaaata tgttttcttt gcagttacac      3360
     tagtgacgcg accttgtaag ccatattgga tgagtttact atcctcatta gatagttttg      3420
     caagagcggt taatttaaag agattacctt gctctgttct ggtaggagtt tgatcaattg      3480
     tctgaagttg gccgatgatg gtggtgccgt gatttccaat cttctccagt tttaatctta      3540
     cagtttgtcc tttatctagt agaggtagat agtcagaaga tacgtagtaa gtgattagta      3600
     cttctcttgt atctgtgatg acagggaata tttgagcaat ttctgtacca gttggaattc      3660
     tatttttacc ttcaaattcg ctgttcagat gaacgatacc tttacttgga gcggttaagg      3720
     tattgtttcc taagcgctgc gttgcttgat ctagttgtac ttttaattct gttaattgat      3780
     tctccacggt tagttgttgc tgtgaggctg tttgtaaaaa ctgagtgcgg agtacttcaa      3840
     ttttggttgc taaactatta tcataagttg ctacacttcc gataccagct tgctgaattt      3900
     tgaggcttgc gatagatgat tccagacctg caatactttg attaatttga gataaaaatg      3960
     gctcctctgc cgttccttgt gtttgttctt gagaggctat aagataacga tttaaaattg      4020
     actggtgcgg attgccagtt ggtaagcgag ctcttttatt tacgatagta tctctcagct      4080
     cttgatattc tccaatttgt tgttgaactt ttgtaatttc ttgttcgatg gctgatgaac      4140
     tgctattggt aagattagct tgatttgaaa cttcagtgtt agtctttgag atacccagtt      4200
     caatatcatg ggattgttta gtaaaattca taaaagtatt atggtagcca aactcatcct      4260
     tgctagaaaa aagatcagtc gctttttcta agctttgttt caagattcca agtccttctt      4320
     tttgcttctc aagtctttgt aattgagttt ctaaggcagt tttctgactc tcttccattg      4380
     tttcagagta tttgatgagt aagtcacctt tctcaactac ttgatttgcc actaaatgat      4440
     tagcaaggat aggattatca ctggtcgact gaatagatgc aatgacactt gtaggggtga      4500
     tttccccttg ggaagtaaca gtaatttctt ttgtggcaac aagggagaaa atcaagatga      4560
     aagtaaataa taatgaaaga ggtatgatta atactgtcgc atagttatgg taacgtctct      4620
     gataaaactc gacgcttcta aaaagattag gattcatgac attctcctta tttattgaac      4680
     agatgatggt agaagccttg cgcctgcatt aactcttggt gactaccaac ttcaatgatt      4740
     ttcccctggt caagaacaat gacacggtta gttcgttcgg ctatactgag acgatgggct      4800
     acaaagagaa tggttttatc agttagggac ataagattat ctataacttt tttctcagtc      4860
     aagacatcaa gaccgctagt agcttcgtct agtattaaaa caggagattt agttaaaaga      4920
     gcacgagcga gggctattcg ttgcttctgt cctcctgata ggccagctcc atcagagagc      4980
     tgagtttgat agcccatagg cattctttca atgtcttgac ggatttcagc taattcacaa      5040
     gctcttagaa tatcttcttg gctaatcata tgattaccgc ccaaggttaa attttccaag      5100
     atagagccat taaagatata ggcttgttgg ggtaggtaat taatatgacg gcgcaagact      5160
     tttttatcaa tgtttttaat atcctgatga ttgatggaaa tatgcccttt gtagggttca      5220
     aagaaattga caatcatttt ggctaaagtt gttttaccag aaccactaac tccaactagg      5280
     ctaaccttat ctccttgttt aatcgtgaga ttaatatctg ttaaggtatc tcgtccaaaa      5340
     ccatacttat aagaaaggtc atcaaattca atatcgccca tcaaaaaatg tgaatgaaca      5400
     gggttttctt gaacttgaaa ttcagattcg actagataga cttcgttcaa acggttatta      5460
     gcgaccttcg cagattggag tttggtttgg aggttgataa tattttccat aggagttgta      5520
     aagtaagaaa aaagtgtgtt aaaggtaatc agctgaccga tagaaatttt acttgacatg      5580
     actaattgag cgccaaacca taggataagg atattcagaa ctaattttgt tccctgcttt      5640
     aaactcgttt gtaaaataga atatttactg agcttaaagg atttttccaa ataatctaca      5700
     aattcgctgt ctatattttg atagcgattt tcttcactcg tgagcgactt tatagtttca      5760
     atcccgttga tatcttcgat aatggcagag ctaaccatag aattactttg catgacatca      5820
     tggttcattt tttcgaaagg cttcataaaa gaaaagatga tgaacatgta tataggaatg      5880
     gaaagaagag aaaggaggaa gagattaggg ttttgtgcca gtaagacgcc ccctacaaga      5940
     atcagaatag aaacatccag aaaaagagaa agaatggtag aagccaaggc atctataata      6000
     gagttagcat ctgtgaaccg tgaaatgatt tctcctgtac gacgtgttgc aaagaaagac      6060
     ataggaagtt caaaaatatg gcgaatatag gataaaatca catcaatact taatctctga      6120
     ctcagaacgg ttaggagata atctctggag aagctcatga cttgttggag gatataggtg      6180
     ataaccagac caactgagat gattcctaaa gttgatttca tctgatttgg aatgtattca      6240
     tccaagattc cttggagata ataagaacca cctatattga taatagtgac caataagctt      6300
     gagagaacaa tgtaagcaat gagagatttt tgtttgaaaa tcagaggaag gaagcttagt      6360
     agaccattct ttttatcttt atggggttga tagctgggtt tgggagctag aaaaatagct      6420
     actccagtcc attcagagaa aaagcattct tttgacattt tagtgatttt tacagaaggg      6480
     tcaggatcac caataatcag atagtctttc tttgtttgat agacaacata gtaatgttgg      6540
     agttttcctt ctttgttaac gtgaacgata aatggatagg ggacatcact catgtcaaag      6600
     agcgttttat ctgcttgaac aggtcttgtt tcaaagccca tttcatcagc ggcttttaca      6660
     atgccaagag cagtcgtccc ttctttattg gtctttgcaa gttctctcaa gtgagctaga      6720
     gaaaaatctg aaccatagaa tttagcaatc gaggctaagg cagcaacacc gcagtctctc      6780
     gcatctattt gaggaacaaa tgtacgttta taagaagtca ttggcaattc ctttcatata      6840
     gtagataggt atattatgcc ataaaaataa gttcatattt tattaaatct tgaatagtca      6900
     ttgaaacttc ctgaatggta aaaaagtgat tagaaattat ttttttttta aacatttaga      6960
     ggtggtttca aatgaaaagc taattcaaga cgtttcgatg acaattcaag atttggatga      7020
     aaaatttaaa aaaaaaaatg atatactaaa cttgtcaaag ttgcaacaag acaaaaataa      7080
     aaaaggagta tttgtcatga atacaaaaat gatgtcacaa ttttctgtta tggataatga      7140
     aatgctggct agcattgagg gaggaactga ttggggaaca gtaggaaaag gagctgtcta      7200
     tggagcaggt atcggagttg ctatgtgtgc ggtaggagga ctccttactg gtggttccac      7260
     atgggctatg actgctggct gtgcttgggc tggagctaaa cttggtggtt cttttactgc      7320
     aattgctgat aatctttggc catagaaggg aatagaaatt atgtttaatt acaaaatagt      7380
     agataatcaa gaattaagta atatttctgg aggtggattg ggaggagatg tagttgtagg      7440
     agccttgtcg ggtgcatttc aggcaggaca atcttgtatt gctggaggcc ctcaagctta      7500
     cttgatttgc gcaacagggg gcgctatagt aggtggcatt ttagcttatg gattgagacc      7560
     accaaaatag ttttaaaaag gaatgagtgt taatatgtta aatgaaacta tgattcagct      7620
     tgtactcatt gcaatttgtt gtgtgtacat tatttttaac accaaggctg ataaaaacca      7680
     aaagagagga tatcgtacag ctttgtacct tttcgttatg gctggtatta tatcctatat      7740
     tatgaattat ctgaactggt tagatttttt cttactgata actccgataa tgtgcctatt      7800
     taaatttgaa gataaatgga gttagcaacg tttgacactt caataggtta ttagctatcc      7860
     tttggctcat tgtcaactgt agtgagttga agaaaatcta agatcgagaa aggacgaatt      7920
     tcgtcctttc ttttttgatg tacgacgggc atgtcgtata tctgaggtgt aagtcctcgg      7980
     tgggcacctg ctaccggtga acccaatagc gattcccaag cctgactatc gtgaggtagc      8040
     agggagagga agggatagcg aaatcgtggc tctacgaaca ggaacgtgat agtaaggcgt      8100
     atatagcgga taagggggcc tcaaactcta aagtccaaaa aggtagtcgt aacctatatg      8160
     cgtaaatcac gagagtaaac gaggaaagat gtacgactta tcccgtgagg tctcatgagc      8220
     gctaaaagcg tagtaacaac gaatcatgag aagtcagccg aacccatagt agtgaggaaa      8280
     cttctgtagt ggaagtggag cgaaggggtg aacaattgaa agtagaattg tctgttttga      8340
     ttatttgttt gataggatgg tagtatgaaa atataaacgg tgactattgt tcataaaaaa      8400
     aggacacacg aatagaacgc ttatgtagcc tgagagagga gttagttaag aaatctttgt      8460
     aacaaataaa tatgattgtg ttaatcatta ttttgaaagc aaatgatatt tctattctgc      8520
     agagcgaaaa atatcataat tggtactttt acaactaaat atattcgctc tgttgtaaaa      8580
     tgaagtgcaa cacaaaagac atgttcatct gatatactag agttgcgaaa aacagtataa      8640
     aggaagatga acatgtccac aaactattct accacaaatc aataatacaa tcacttatct      8700
     gaagctgaaa gaggagaaat tgaagcttat ttaagcgtag gactcaaacc tgtttaataa      8760
     atatcatgcc gtgtttgttg gatttttagt ctatgtaata gtcgctacag taggctatac      8820
     catcaatcaa ggtgattatt ttcaaaacga gcacctattt attattgcaa agactttctt      8880
     gatttcactg agtgttgcct atgcgaaatg gtttgatatg atttcgctaa gaaggttaac      8940
     gaaaaaagaa gttctacttt ttattgcaag ctttcttctt tgcgtgctgg taaatatagg      9000
     ttatcatagt cttttcacag tttcttctgg tgcaggatat caacaccttg aggctgctag      9060
     tacaggaatt tccttatcct ttattgcaag cgcgacagtt tttggcccta ttctggagga      9120
     atttgttttc agaggaatcc ttcaaggtgt ggtttttgaa aattcttggt tggggcttgt      9180
     actgactgcc tctctcttct ctttcctgca tgctccttat gattttcctt cgtttatcta      9240
     ttatctattt ggaggtttca tgctgggctt tgcttataaa aagagtcaaa aactatcggt      9300
     ggctatttta gtttatatct gttataactg tttatcattc ctgtagtata tgtaagtaat      9360
     caatatgaca taatattgga caaaaaatct taaaaaatag ggaaatggat actattactg      9420
     tttagattaa caacattaaa tgaaatgatg tcacaatttg agattatgga taccgaaatt      9480
     tttgcgaaag ttgaaggagg tttaggaggt tgggaagagg tagcttttca aaaaattata      9540
     tggtttggtt ggataatcat gtgcgcattc ttatggcggc tcttaatact tctctcacaa      9600
     ctaatatcaa gtttggtctg gttggaacag ttggaggaag attcgctggt tatggtatgt      9660
     atgttcttgg ttacccaggt gattatctag atatcaccaa tcatagagtt gtttctgcta      9720
     aaacatctca caaaagttat caaattttag aaaatgatta gatatcattt aattgtaatg      9780
     gagtttaggt atgaaaaaaa tatttgcaac aaaacgcaat gttttcttag tgaggttgtt      9840
     gttaggacag atacctttgg ttgtttctac ttatctattt ctatctcgtc agtttttaaa      9900
     tttttccttg gttttccaat ttcttttagt gattattaac ttggcttcta ttttggctac      9960
     tgtttatctc actagggaaa tgaggataag aaagtttgaa gatgatgatt tggttagtcc     10020
     tagaaccaat caactcatgt ttatcggctt gacaggtttt atgtctatta tatgtttgta     10080
     tagagggatc acagcagcag aatcctatca acaaataatc gcttatattg gcgcggttct     10140
     ctgcttgctt atcatgcttt tgctcatttg gggtttgaag tattataaaa agtagagctt     10200
     aatgaagtat aaaagaaaag ggtaagtgtt ttcgcaatac ttaccctttt ataatgaatt     10260
     ttttgcaatt caagacgttt cgatgacaat tcaagatttg gatgaaaaat tttaaaaaac     10320
     aatgatatac taaacttgtc aaagttgcaa cgggtgctgc tacattatgt taaaaatcgc     10380
     tcttgattga taagttggat ttgttaggaa aggagtaaat aattatggat aagaaaaaga     10440
     tagtttcgac tataatatgt atagtatttc ttgtagtgtc agtagataat ttttttagag     10500
     acttaacccc gttattgttc attttaaata ttattggcct aacttgtttt ttagtgttaa     10560
     catacattaa cataaaagag atactcttaa atataagtaa atgatgattt ggttagtcct     10620
     agaaccaatc aacttatgtt tatcggcttg gcagatttta tgtttgtcat ttgtttgtat     10680
     agaggtattt cagaaacaga attctatcaa caaataatcg cttatattgg cgctgttctc     10740
     tgcttaatca tcatgcttct gctcatgtgg ggcttgaagt attataaaaa gtagagctta     10800
     atgaagtata aaagaaaagg gtaagtgttt ttgcaatact taccctttta taatagattc     10860
     cctgcgaaac aaaatatggn nnnnnnnnnn nnnnnnnnnn nnnnnnnnnn nnnnnnnnnn     10920
     nnnnnnnnnn nnnnnnnnnn nnnnnnnnnn nnnnnnnnnn nnnnnnnnnn nnnnnnnnnn     10980
     nnnnnnnnnn nnnnnnnnnn nnnnnnnnnn nnnnnnnnnn nnnnnnnnnn nnnnnnnnnn     11040
     nnnnnnnnnn nnnnnnnnnn nnnnnnnnnn nnnnnnnnnn nnnnnnnnnn nnnnnnnnnn     11100
     nnnnnnnnnn nnnnnnnnnn nnnnnnnnnn nnnnnnnnnn nnnnnnnnnn nnnnnnnnnn     11160
     nnnnnnnnnn nnnnnnnnnn nnnnnnnnnn nnnnnnnnnn nnnnnnnnnn nnnnnnnnnn     11220
     nnnnnnnnnn nnnnnnnnnn nnnnnnnnnn nnnnnnnnnn nnnnnnnnnn nnnnnnnnnn     11280
     nnnnnnnnnn nnnnnnnnnn nnnnnnnnnn nnnnnnnnnn nnnnnnnnnn nnnnnnnnnn     11340
     nnnnnnnnnn nnnnnnnnnn nnnnnnnnnn nnnnnnnnnn nnnnnnnnnn nnnnnnnnnn     11400
     nnnnnnnnnn nnnnnnnnnn nnnnnnnnnn nnnnnnnnnn nnnnnnnnnn nnnnnnnnnn     11460
     nnnnnnnnnn nnnnnnnnnn nnnnnnnnnn nnnnnnnnnn nnnnnnnnnn nnnnnnnnnn     11520
     nnnnnnnnnn nnnnnnnnnn nnnnnnnnnn nnnnnnnnnn nnnnnnnnnn nnnnnnnnnn     11580
     nnnnnnnnnn nnnnnnnnnn nnnnnnnnnn nnnnnnnnnn nnnnnnnnnn nnnnnnnnnn     11640
     nnnnnnnnnn nnnnnnnnnn nnnnnnnnnn nnnnnnnnnn nnnnnnnnnn nnnnnnnnnn     11700
     nnnnnnnnnn nnnnnnnnnn nnnnnnnnnn nnnnnnnnnn nnnnnnnnnn nnnnnnnnnn     11760
     nnnnnnnnnn nnnnnnnnnn nnnnnnnnnn naggattcta gttttgcagg aagtctaatg     11820
     taatttttgc aattcaagac gtttcgatga ctattcaaga tctggatgaa aaattttaaa     11880
     aaacgatgat atactaaact tgtcaaagtt acaacaagac aaaaattaaa aataaaaaag     11940
     agtatttgtc atggatacaa aaattatgga acaatttcat gaaatggata taactatgtt     12000
     atctagtatt gaaggaggca agaataattg gcaaactaat gtcttagaag gtggtggtgc     12060
     tgcttttggt ggctgggggc tagggacagc tatttgtgct gcgagtggtg ttggagcacc     12120
     atttatggga gcatgtggat acataggagc taaatttggt gtggatcttt gggcaggagt     12180
     aacaggggca acgggtggat tttaataaaa ggagacttgt atgaatactt attgtaatat     12240
     aaatgaaaca atgctgagtg aggtttatgg aggtaattcc ggaggagcag ctgtagttgc     12300
     tgctttaggt tgtgcagcgg gtggagtgaa atatgggaga cttctaggac catggggcgc     12360
     tgcaatagga ggaattggag gagcagtggt ttgtggatat ttagcctata ccgctacatc     12420
     ataaaaatga aagctaaatt ttatgaaggc tatattcttt attattctct tcgcttttca     12480
     aacctatctt atttatctat ccataagtat ctccgataaa aaacaaaaga ctattgaatt     12540
     aacatcattg aattgttttg tcatattatt tctaatctat gataaattaa tttttctctt     12600
     tattgcctat gtttttttga taatttttat attaaacttg ttccgtaact gaaaagtgat     12660
     atactatatg gatacaaaaa tgatgtcaca attttctgtt atggataatg aaatgcttgc     12720
     ttgcgttgaa ggtggagata ttgattgggg aagaaaaatt agttgtgcag caggggttgc     12780
     atatggcgca attgatgggt gtgcaacaac ggtttgacat ttctattggg actatttgct     12840
     ataggaatag gtgtaactgg tgctgcaggt ggagctatac ttggaggtgt agcctatgca     12900
     gcaacatgtt ggtggtaatt atggatttta aaagttttat tattggttta gtagttggta     12960
     tatttggtcc ttatatggat gacttaatta gaaaaatatt ttcaaaatct tccaaaaagg     13020
     atacggatag tactctctaa aaaataaatt tctcccctgt atttgctagc ttaatttaca     13080
     ggggagtttc tttaatattg tttcgcctgt caaaatgata tgtgatagca ggatgaaaag     13140
     tctacaaaca agttggtatc aatacaatat aaagaggaaa gtatgttttt catgcttgct     13200
     tttttaattt ttacaattca agaggttttg atgaccattt atgatttgag tgatccaagg     13260
     tcaaaataag tgctatacta gcagtgtaaa tgttcttgct caactaagat aaatcgcaca     13320
     tttaggagga aaacttatga agaaaaaaat attgattatt ttcgttctgt atctgatcat     13380
     gtccatcttt ctttatccgc ttagggagag tatatggtat aatctatttt ataccatagc     13440
     ctatatgatt gcggttatga tctatttttc tttaattaaa aagaaagaaa agaaatgaaa     13500
     gattttcttg attaaaaaga atcatattct ttgtgagatt gttcctgggt cagttgcctt     13560
     tgcttgtttc tacttatcta tttctatttc gtcagttttc caatttcttt tagtggttat     13620
     taacttggct tctattttgg tcactgttta cctcactagg gaaatgcgga taaaagagtt     13680
     tgaagacgat gatttggtta gtcctagaac taatcaaatc atgttcatcg gcttgacagg     13740
     ttttatgtct attatttgtt tgtatagagg gatcacagca ggagaatcct accaacaaat     13800
     aattgcctac attggtgcta ttctctgctt gattattata ctttttctca tttggggctt     13860
     gaagtattat aaaaagtaga gcttaataaa gtataaaggg gtaagtgttt ttgaaatact     13920
     taccctttta taatgaagtt tttgcaattc aagatgtttc gatgaccatt taagatttag     13980
     atgaatttgt aatcttaaat aaggtaagat aaagataaca aatgtaaagg agtattctta     14040
     tgaagaaaca aaagataaaa tcgctattac ttgtatttgc atctattact gcaggtcttg     14100
     catatgcaga agaacagcct attacttcat ctacccaggc gaatgatagt tctcttgtgg     14160
     cgccagattt gccatcggct aaggaaaagg tggagcataa gccttctgtt gtaaccccag     14220
     aagagtatga gaagaatgtt acggacttta aaaagataga tattgaagct gttcgtcaat     14280
     cttttacagg ggatcaattg gaacatatta tttattttgg tagaaaaact tgctctcatt     14340
     gtcgtcaatt ttctcctgaa ttgaaagaat ttaataactt gattgaaaag aagttagagt     14400
     attatgattt ggatggtaag gattttgatg gggaagcgag agagtttcta tttttaaaaa     14460
     gtcggtattc caggaacacc aacaattttg tatttaagaa atggacatcc gacatctgga     14520
     tgggttggtg acggagcaac tgcacaacag gtgtatgatt atatgtattc gagaaactca     14580
     cctaagcaaa cggagacagt gaaatcttct gaggaaacag taactgaaag tgtccgtgat     14640
     gataaaacag gagaggtgaa gaattcaaag gaaaattcga ctaataacag tgataacaga     14700
     gagccattga aggataatat tcctccttct aacgctataa ctgttcagtc tgaagatttg     14760
     gtaatgatag ataagaagaa gcgaggggag tcatctcaga cgatttctga aaatactgag     14820
     aagttacaaa ctcctttatc caaggttgag gggaatgatt ctccctccaa aaccagtcat     14880
     ttgagtaaac aattactacc taatacagga gtggaagaaa gttacaatct attacgtcta     14940
     gcggttgcac tcttaattac ttcaggtatg attaagtgga gacaaagaat tcataaataa     15000
     aaatagatgg taaacaggtg aaatggtact atttgtttgt aataacatat ggctagaatt     15060
     tgcctataga caagagtgag aaaataggtg tatttatttt atatataaaa gattataatt     15120
     gtatatgaaa tgaatggtaa aaggtaaagt atttctgaaa tgctttcttt ttcgactatt     15180
     ttaacgcctc aagatgtttt gatgacaatt caagatttga tgaaaaaaat taataaacga     15240
     tgatatacta aacttgtcaa ggttgcaaca ggacaaaaat taaacataaa aaaggagata     15300
     ttcgtcatgg atacaaaaat gatgtcacaa tttgcagtta tggataatga aatgcttgct     15360
     cgtatagagg gtggggatgt atctgatatt tatagagggt acgctaatca ggtaagtcca     15420
     ttcggttctt accctcctat attaaaaaat tcaggtcctt ttccagtaag tggttactgc     15480
     ccgcgcggtt atcatgaccg tggttatata ggagcaggtt ttcatttatg tggaatatag     15540
     gctgaaatac aagaaatgag gaagaatttc tatgaaaaag tatcaacttc tattcaaaat     15600
     aagtgcagtt ttctcttact tatttttcgt atttggtctt tctcagatga cgcttattat     15660
     tcaaaattat tggcaatttt cttcccagat tggcaatttc gtctggattc aaaatttctt     15720
     gagtttgcta tttagcggag tcatgatttg gattctggtt aagacaggtc atggttatct     15780
     ctttcacatt ccaagaaaaa aatggctttg gtattcgatt ttgacagtat tagtggtagt     15840
     gctccagatc tcttttaacg ttcagacagc taaacatgtt cagtcaactg ctgaaggttg     15900
     ggctgtattg ataggttata gtgggaccaa ctttgctgag ctaggtatct atgtaaccct     15960
     gtttttcctg actccactaa tggaagagtt gatttatagg ggattacttc aacacgcctt     16020
     ctttaagcat tcgcgatttg gccttgattt gcttcttcct tccattttgt ttgctcttcc     16080
     tcattttttg agtctgccta gtctgttaga tatcttcgtc tttgcaacat ttggaatcat     16140
     ctttgccggt ttgacccgct ataccaagag tatttatcca tcctatgcgg tgcatgtgat     16200
     caataatatt gtagcgacct tcccgttttt gctcactttt ctacataggg tcttggggta     16260
     aaaaaacaaa aggcttgctt ttcagccata gaggaggtca tcatgtataa acacttattt     16320
     ttcctagatt ccaaaacttt agatcggttg acaccctata ttctagtctt ggcttctgac     16380
     accattgctt ttaatgtttt tgtgctaacc tttgtatctg cggtggtttt taatttccta     16440
     aattccatgc tagctttaat ggctatattc ataggggctg gctatgtggt cggattttgg     16500
     ttactaatac tcaatgaaaa tcaaagagca aactaggaaa ctagccgcag gctgtacttg     16560
     agtacggcaa ggcgacgttg acgtggtttg aatttgattt tcgaagagta taaaatggtt     16620
     tgttttggaa aggctagaac taaagaatga cgtgtaggaa gtctgtttgt tgaggaggat     16680
     aattttatgg agttttttga taaatttcat gccttgtgtt ttggattttt agtactaata     16740
     attgtcatta cagttcctta tacgattaac catggggatt tttttcaaaa tgaatctgca     16800
     ttgattattg taagtcttct tgtaacctcg ctgagtgttg cttatgctag aaagtttgaa     16860
     atgatttctt ttgggatgtt aagcaagaaa caacttttgc ttttcattgc aatctttctt     16920
     ctaagtgtac ttgagacgct ggtttatatt catttcttcg ctgtttcttc tggctcaggg     16980
     gtccaacact tggcggaagt cagcagagga atttccctgt ctttgatttt gactacctca     17040
     gtttttggcc ccatccagga ggaactcatt ttcagaggac ttcttcaagg tgcggttttt     17100
     gacaattctt ggttaggact tgtgctaact tcctctctct tttctttcat gcatggacct     17160
     tctaatgtcc cttcgtttat tttttatcta cttgggggct tgttgctggg ccttgcttat     17220
     aaaaagagcc aaaacttatg ggtttctact ctagtccaca tgttttacaa cagttggcca     17280
     ctcctatatt atttataa                                                   17298
//
