# Supplementary material for: Genomic analyses of pneumococci reveal a wide diversity of bacteriocins – including pneumocyclicin, a novel circular bacteriocin
Source: BMC Genomics. 2015 Jul 28;16(1):554. doi: 10.1186/s12864-015-1729-4 (PMC4517551; doi:10.1186/s12864-015-1729-4)
Supplement: Additional file 9: — Sequence and annotation files for blp cassette prototypes. [file 12864_2015_1729_MOESM9_ESM.zip › blp_prototype1a_D39_annotation.embl]

FT   source          1..9104
FT                   /organism="Streptococcus pneumoniae"
FT                   /mol_type="genomic DNA"
FT                   /strain="D39"
FT   CDS             complement(1..330)
FT                   /gene="blpT"
FT                   /inference="ab initio prediction:Prodigal:2.60"
FT                   /codon_start=1
FT                   /transl_table=11
FT                   /product="hypothetical protein"
FT                   /colour=10
FT   CDS             606..944
FT                   /gene="blpS"
FT                   /gene_synonym="spiR1"
FT                   /inference="ab initio prediction:Prodigal:2.60"
FT                   /codon_start=1
FT                   /transl_table=11
FT                   /product="LytTR DNA-binding domain protein"
FT                   /colour=9
FT   CDS             949..1686
FT                   /gene="blpR"
FT                   /gene_synonym="spiR2"
FT                   /inference="ab initio prediction:Prodigal:2.60"
FT                   /codon_start=1
FT                   /transl_table=11
FT                   /product="response regulator"
FT                   /colour=9
FT   CDS             1700..3040
FT                   /gene="blpH"
FT                   /gene_synonym="spiH"
FT                   /inference="ab initio prediction:Prodigal:2.60"
FT                   /codon_start=1
FT                   /transl_table=11
FT                   /product="histidine kinase"
FT                   /colour=9
FT   CDS             complement(3082..3237)
FT                   /gene="blpC"
FT                   /gene_synonym="spiP"
FT                   /inference="ab initio prediction:Prodigal:2.60"
FT                   /codon_start=1
FT                   /transl_table=11
FT                   /product="peptide pheromone"
FT                   /colour=9
FT   CDS             complement(3294..4301)
FT                   /gene="blpB ORF2"
FT                   /gene_synonym="spiD2"
FT                   /inference="ab initio prediction:Prodigal:2.60"
FT                   /codon_start=1
FT                   /transl_table=11
FT                   /product="bacteriocin secretion accessory protein"
FT                   /colour=3
FT   CDS             complement(4320..4655)
FT                   /gene="blpB ORF1"
FT                   /gene_synonym="spiD1"
FT                   /inference="ab initio prediction:Prodigal:2.60"
FT                   /codon_start=1
FT                   /transl_table=11
FT                   /product="bacteriocin secretion accessory protein"
FT                   /colour=3
FT   CDS             complement(4666..6291)
FT                   /gene="blpA ORF2"
FT                   /gene_synonym="spiBC"
FT                   /inference="ab initio prediction:Prodigal:2.60"
FT                   /codon_start=1
FT                   /transl_table=11
FT                   /product="ABC transporter; ATPase domain and transmembrane
FT                   region"
FT                   /colour=3
FT   CDS             complement(6236..6823)
FT                   /gene="blpA ORF1"
FT                   /gene_synonym="spiA"
FT                   /inference="ab initio prediction:Prodigal:2.60"
FT                   /codon_start=1
FT                   /transl_table=11
FT                   /product="ABC transporter; C39 protease domain"
FT                   /colour=3
FT   CDS             7113..7346
FT                   /gene="pncW"
FT                   /inference="ab initio prediction:Prodigal:2.60"
FT                   /codon_start=1
FT                   /transl_table=11
FT                   /product="class II bacteriocin precursor"
FT                   /note="double-glycine cleavage motif is non-functional"
FT                   /colour=7
FT   CDS             7378..8067
FT                   /gene="blpY"
FT                   /gene_synonym="pncO"
FT                   /inference="ab initio prediction:Prodigal:2.60"
FT                   /codon_start=1
FT                   /transl_table=11
FT                   /product="CAAX amino terminal protease"
FT                   /colour=2
FT   CDS             8109..8342
FT                   /gene="blpZ"
FT                   /gene_synonym="pncQ"
FT                   /inference="ab initio prediction:Prodigal:2.60"
FT                   /codon_start=1
FT                   /transl_table=11
FT                   /product="membrane protein with putative function in
FT                   immunity"
FT                   /colour=4
FT   CDS             8493..9104
FT                   /gene="pncP"
FT                   /gene_synonym="SP0547"
FT                   /inference="ab initio prediction:Prodigal:2.60"
FT                   /codon_start=1
FT                   /transl_table=11
FT                   /product="CAAX amino terminal protease"
FT                   /colour=2
SQ   Sequence 9104 BP; 2619 A; 1529 C; 1867 G; 3089 T; 0 other;
     ctagtttgct ctttgatttt cattgagtat taacttggtc ttgacttggt caaagtggaa        60
     gcggtcatag gcccgccaag cggcgcgagt tggagcatct ggatcaagag cgctgagtcc       120
     catgagaaga ctggaaatct ggtaaaattt ttctagttca atcaagaatc gattatccac       180
     tgtttcagcc ttggctagaa aaccaagaat agagtttaat tgctcctgaa agcggacgtc       240
     gtcagcgctt gcctgtttgc atgcttggta ggctttgttt aagtcagtaa tcaaagtatg       300
     agctcttttg atggggtctg tatctgtcat gggaatgcct cctttaatct gggtgccagt       360
     cttacttctg gcaactgtgt tttgatactg ttagtttatc acttttaatt cttttttttt       420
     attcaaatct ttaattgtca ttgaaatgtc ttgaattgcg ctgagtgaat tttatgataa       480
     aatagttgta agctcatcat gatgttgtgg aaaataatcc ttttaggagt tttcaaagac       540
     tgtttaggat tgggtgggct tgggctagac cttttctgtt attcttttct taggaggaga       600
     atccaatgaa acatatgatt attcagacac agaaaacagt ctataaagta aacatcgacg       660
     atatctacta tatccaaaca catccaacta aagcccatac cgtacagatt gttacagaaa       720
     aagctagttt taatatgctt caaaatttaa gtaatcttga gaaccaatat ggggaaacct       780
     tgatgagatg tcatcgaaat tgtttggtca atcttgataa agtaaaatcg attgattttc       840
     aagaaagaat cctttttctt ggagaagaag gtcaatacgc tgtcaagtat gccagacgtc       900
     gctatagaga aattcgtcaa aaatggttga aagaaggaga gtaagaagat gagaatattt       960
     gttttagaag atgatttttc ccaacagact agaattgaaa cgacgattga gaaactcttg      1020
     aaggaacatc atatcactct gagttctttt gaagtttttg gtaagccaga tcaattgctg      1080
     gcagaggtgc atgagaaggg ggcccatcag ctattctttt tggatattga gattcgaaat      1140
     gaggagatga agggtctgga agtggctaga aagattcggg aacaagaccc ttatgcccta      1200
     atcgtctttg tgacgactca ctcggagttt atgcctctgt cctttcgcta ccaagtgtca      1260
     gctttggact acattgataa ggccctttcg gcagaggagt ttgaatctcg tatcgagaca      1320
     gccctcctct atgccaatag tcaagatagt aaaagtctgg cggaagattg cttttacttt      1380
     aaatcaaaat ttgcccaatt ccaatatcct ttcaaagagg tttactatct cgaaacatcc      1440
     ccaagacccc atcgtgttat tctctatacc aagacggaca ggctagaatt tacggcgagt      1500
     ttagaggagg tttttaagca ggaaccccgt ctcttgcagt gccatcgctc ttttctcatc      1560
     aatcctgcaa atgtggtgca tttggataag aaagaaaaac tccttttctt tcccaatggt      1620
     ggaagctgtc tgatcgcgcg ttataaggtc agggaagtgt ctgaggctat taataactta      1680
     cactgagcta ggagagttta tgaacattgc ttggatattg ttgtatgcac ttgttattaa      1740
     tggactagaa attgtcattt tctttaaagt agatggaatt ggtctcactt tcgatagaat      1800
     ttttaaggcc tttcttctga aatttcttct agggatcatt tttacgactt ttcaattttt      1860
     ggctgtaagt aaatatttgt cctattttat agaacctttg ttcggtatag gtctatcttt      1920
     cttattgtta agagggcttc ctaaaaaaat ccttattttt tatggtctct tcccaatgat      1980
     attagtagag ctcttttaca gaggtgtttc ctattttgtg cttccatttt tggggcaagg      2040
     aattgtagat ggggatggca atcctatctt tttattgatt atgatattcg tttgcttcat      2100
     agttttagtc tttttgaaat ggttagacta tgatttcact agattgagaa gggagtttct      2160
     agatacaggt tttcaaaagt ctcttactaa gattaactgg gcaatggggg cttattatct      2220
     agtgatgcaa agtctatctt accttgaata tgaacaaggt attcaatcaa cgactgttcg      2280
     ccatctcatc ctagtgtttt acctactctt ttttatgggg ggtatcaaga aattggatac      2340
     ctatttgaag gaaaaacttc aggaggaact gaaccaagag cagaccttgc gctacagaga      2400
     tatggaacgc tatagtcggc atatagagga actttacaag gaaattcgga gttttcgcca      2460
     tgactacact aacctcttaa ccagcttacg tttgggcatt gaagaggagg atatggagca      2520
     gataaaagag atctacgact cggtcttaag ggattccagt cagaaattgc aggacaataa      2580
     atatgacctg ggcagattgg tgaatattcg tgaccgtgcc ctcaagagtc tcctagctgg      2640
     aaaatttata aaagctagag aaaagaacat tgtctttaat gttgaagttc ctgaggagat      2700
     tcaggttgag gggatgagcc tacttgattt tctaaccatt gtgtctatcc tttgtgacaa      2760
     tgctattgaa gctagtgcag aggccagtca acctcatgtt tcaatcgcct ttttaaaaaa      2820
     tggagcacag gagactttta tcattgaaaa ctccatcaaa gaagagggca tcgatatttc      2880
     tgaaatcttc tcctttggag caagttctaa aggggaggag agaggagttg gtctctatac      2940
     cgttatgaaa attgtggaaa gtcatcccaa taccaatcta aatactacct gccaaaatca      3000
     agtctttcgt caggtactta ctgtgataca tgcagaatga taaaaaacaa gaccgagagt      3060
     tcttgtttct cggtcttgtt tttatagctg aataggtagt tcaagtgctt ttgtgatttt      3120
     aaatttactt aaaattgttt catgtaagag ttcttcccac catcctccac ctgtaatttg      3180
     gttgagttcg gtagttgtta gttcttgaaa tgaagttagg ttttgtttct tatccatgtt      3240
     atgattctcc tttttgataa gataataaat agttatagag tgttatctga aaattaatca      3300
     gaatgggtta aaattttatc tttgaaataa tcaaaatatg ttttctttgc agttacacta      3360
     gtgacgcgac cttgtaagcc atattggatg agtttactat cctcattaga tagttttgca      3420
     agagcggtta atttaaagag attgccttgc tctgttctgg taggagtttg atcaattgtc      3480
     tgaagttggc cgatgatggt aatgccgtga tttccaatct tctccagttt taatcttaca      3540
     gtttgtcctt tatctagtag aggtagatag tcagaagcta cgtagtaagt gattagtact      3600
     tctcttgtat ctgtgatgat agggaatatt tgagcaattt ctgtaccagt tggaattcta      3660
     tttttacctt caaattcgct gttcagatga acgatacctt tacttggagc ggttaaggta      3720
     ttgttttcta agcgctgtgt cgcttgatct agttgtactt ttaattctgt taattggttc      3780
     tccacggtta gttgttgctg agaagctgtt tgtaaaaatt gagtgcggag tacttcaatt      3840
     ttggctgcta aactattatc ataagttgct acacttccga taccagcttg ctgaattttg      3900
     aggcttgcga tagatgattc aagacctgca atactttgat taatttgaga taaaaatggc      3960
     tcctctgccg ttccttgtgt ttgtccttgt gaggctacaa gataacgatt caaaattgac      4020
     tggtgtggat tgctagttgg taagcgtgct ctgttattta tgatagcatc tctcagctct      4080
     tgatattctc caatttgttg ttgaactttt gtaatttctt gttcaatagc tgatgaactg      4140
     ctattggcaa gattagcttg atttgaaacc tcagtgttag tctttgtgat acccagttca      4200
     atatcatggg attgtttagt aaaattcata aaggtattat ggtagccaaa ttcatcctcg      4260
     ccagaaaaaa gatcagtcgc tttttctaag ctttgtttca aaattccaag tccttctttt      4320
     tacttctcaa atctttgtaa ttgagtttct aaggcagttt tctgactctc ttccattgtt      4380
     tcagagtatt tgatgagtaa gtcacctttc tcaactactt gatttgccac taaatgatta      4440
     gcaaggatag gattatcact ggtcgactga atagatgcaa tgacacttgt aggggcgatt      4500
     tccccttggg aagtaacagt aatttctttt gtggcaacaa gggagaaaat caagatgaaa      4560
     gtaaacagta atgacagagg tatgattaat actgtcgcat agttatggta acgtctctga      4620
     taaaactcga cgcttctaaa aagattagga ttcatgacat tctccttatt tattgaatag      4680
     atgatggtag aagccttgcg cctgcattaa ctcttggtga ctaccaactt caatgatttt      4740
     cccctggtca agaacaatga cacggttagt tcgttcggct atactgagac gatgggctac      4800
     aaagagaatg gttttatcag ttagggatat aagattatct ataacctttt tctcagtcaa      4860
     gacatcaaga ccgctagtag cttcgtctag tattaaaaca ggagatttag ttaaaagagc      4920
     acgagcgaga gcgattcgtt gcttttgtcc tcctgataga ccagctccat cagagagctg      4980
     agtttgatag cccataggca ttctttcaat gtcttgacga atttcagcta attcataagc      5040
     ttttagaata tcttcttggc taatcatatg attaccgccc aaggttaagt tttccaaaat      5100
     agagccatta aagatatagg cttgttgggg taggtaatta atatgacggc gcaagacttt      5160
     tttatcaatg tttttaatat cctgatgatt gatggaaata tgccctttgt agggtttaaa      5220
     gaaattgaca atcattttgg ctaaagttgt tttaccagaa ccactaactc caactaggct      5280
     aaccttatct ccttgtttaa tcgtgagatt aatatctgtt aaggtatctc gtccaaaacc      5340
     atacttataa gaaaggtcat caaattcaat atcgcccatc aaaaaatgtg aatgaacagg      5400
     gttttcttga acttgaaatt cagattcgac tagatagact tcgttcaaac ggttattagc      5460
     gaccttcgca gattggagtt tggtttggag gttgataata ttttccatag gagttgtaaa      5520
     gtaagaaaaa agtgtgttaa aggtaatcag ctgaccgata gaaattttac tcgacatgac      5580
     taattgagcg ccaaaccata ggataaggat attcagaact aattttgttc cctgctttaa      5640
     actcgtttgt aaaatagaat atttactgag cttaaaggat ttttccaaat aatctacaaa      5700
     ttcgctgtct atattttgat agcgattttc ttcactcgtg agcgacttta tagtttcaat      5760
     cccgttgata tcttcgataa tggcagagct aaccatagaa ttactttgca tgacatcatg      5820
     gttcattttt tcaaaaggtt tcataaaaga aaagatgatg aacatgtata taggaatgga      5880
     aagaagagaa aggaggaaga gattagggtt ttgtgccagc aagactcccc ctacaagaat      5940
     cagaatagaa acatccagaa aaagagaaag aatggtagaa gccaaggcat ctataataga      6000
     gttagcatct gtgaaccgtg aaatgatttc tcctgtacga cgtgtcgcaa agaaagacat      6060
     gggaagttca aaaatatggc gaatatagga taaaatcaca tcaatgctta atctctggct      6120
     cagaacggtt aggagataat ctctggagaa gctcatgact tgttggagga tataggtgat      6180
     aaccagacca actgagatga ttcctaaagt tgatttcatc tgatttggaa tgtactcatc      6240
     caagattcct tggagatagt aagaaccacc tatattgata atagtgacca ataagcttga      6300
     gagaacaatg taagcaatga gagatttttg tttgaaaatc agaggaagga agcttgctta      6360
     gtagaccatt ctttttatct ttatggggtt gatagctggg tttggtagct agaaaaatag      6420
     ctactccagt ccattcatag aaaaagcgtt cttttgacat tttagtgatt tttacagaag      6480
     ggtcaggatc accaataatc agatagtctt tctttgtttg atagacaaca tagtaatgtt      6540
     ggaattttcc ttctttgtta acgtgaacga taaatggata ggggacatca ctcatgtcaa      6600
     agagcgtttt atatgcttga acaggtcttg tttcaaagcc catttcatca gcggctttta      6660
     caatgccaag agcagtcgtc ccttctttat tggtctttgc aagttctctc aagtgagcta      6720
     gagaaaaatc tgaaccatag aatttagcaa tcgaggctaa ggcagcgaca ccacagtctc      6780
     tcgcatctat ttgaggaaca aatgtacgtt tataagaagt cattggcaat tcctttcata      6840
     tagtggatag gtctattatg tcataaaact aagttcatat tttatgaaat cttgaatagt      6900
     cattaaaact tcctgaatgg taaaaaagtg attagaaatt atttttttta aacatttaga      6960
     ggtggcttga aatagaggtg gcttgaaata aaaaagctaa ttcaagacgt ttcgatgaca      7020
     attcaagatc tggatgaaaa attttaaaaa acgatgatat actaaactta tcaaagttac      7080
     aacaagacaa aaataaaaaa ggagtatttg tcatgaatac aaaaatgatg tcacaatttt      7140
     ctgttatgga taatgaaatg cttgttcgta cagaggatgg ggatgtctct gatatttata      7200
     gagggtacgc taatcagaga agtccattcg cttcttaccc ttctatatta aaaaattcag      7260
     gtccttttcc agtaagtggg tactgcctgc gtggttatca tgaccgtggt tatataggag      7320
     caggttttca tttatgtgga atataggctg aaatacaaga aatgagggag gatttctatg      7380
     aaaaagtatc aacttctatt caaaataagt gcagtcttct cttacttatt tttcgtattt      7440
     ggtctttctc agctgacgct tatcgtccaa aattattggc aattttcttc ccagattggc      7500
     aatttcgtct ggattcaaaa tatcttgagt ttactattta gcggagtcat gatttggatt      7560
     ctggttaaga caggccatgg ctatctcttt cgcattccaa gaaaaaaatg gctttggtat      7620
     tctattttga cagtattagt ggtagtgctc catatctctt ttaacgttca gacagctaaa      7680
     catgttcagt caactgctga gggttggaac gtattgattg gttatagtgg gaccaacttt      7740
     gctgagctag gtatctatgt aaccctgttt ttcctgactc cactaatgga agagttgatt      7800
     tataggggat tacttcaaca cgccttcttt aagcattcgc gatttggcct tgatttgctt      7860
     cttccttcca ttttgtttgc tcttcctcat tttttgagtc tgcctagtct gttagatatc      7920
     ttcgtctttg caacatttgg aatcatcttt gccggtttga cccgctatac caagagtatt      7980
     tatccatcct atgcggtgca tgtgatcaat aatattgtag cgaccttccc gtttttgctc      8040
     acttttctac atagggtctt ggggtaaaaa aacaaaaggc ttgcttttca gccatagagg      8100
     agatcatcat gtataaacac ttatttttcc tagattccaa aactttagat cggttgacac      8160
     cctatattct agtcttggct tctgacacca ttgcttttaa tgtttttgtg ctaacctttg      8220
     tatctgcggt ggtttttaat ttcctaaatt ccatgctagc tttaatggct atattcatag      8280
     gggctggcta tgtggtcgga ttttggttac taatactcaa tgaaaatcaa agagcaaact      8340
     aggaaactag ccgcaggctg tacttgagta cggcaaggcg acgttgacgt ggtttgaatt      8400
     tgattttcga agagtataaa atggtttgtt ttggaaaggc tagaactaaa gaatgacgtg      8460
     taggaagtct gtttgttgag gaggataatt ttatggagtt ttttgataaa tttcatgcct      8520
     tgtgttttgg atttttagta ctaataattg tcattacagt tccttatacg attaaccatg      8580
     gggatttttt tcaaaatgaa tctgcattga ttattgtaag tcttcttgta acctcgctga      8640
     gtgttgctta tgctagaaag tttgaaatga tttcttttgg gatgttaagc aagaaacaac      8700
     ttttgctttt cattgcaatc tttcttctaa gtgtacttga gacgctggtt tatattcatt      8760
     tcttcgctgt ttcttctggc tcaggggtcc aacacttggc ggaagtcagc agaggaattt      8820
     ccctgtcttt gattttgact acctcagttt ttggccccat ccaggaggaa ctcattttca      8880
     gaggacttct tcaaggtgcg gtttttgaca attcttggtt agggcttgtg ctaacttcct      8940
     ctctcttttc tttcatgcat ggaccttcta atgtcccttc gtttattttt tatctacttg      9000
     ggggcttgtt gctgggcctt gcttataaaa agagccaaaa cctatgggtt tctactctag      9060
     tccacatgtt ttacaacagt tggccactcc tatattattt ataa                       9104
//
