# Supplementary material for: Genomic analyses of pneumococci reveal a wide diversity of bacteriocins – including pneumocyclicin, a novel circular bacteriocin
Source: BMC Genomics. 2015 Jul 28;16(1):554. doi: 10.1186/s12864-015-1729-4 (PMC4517551; doi:10.1186/s12864-015-1729-4)
Supplement: Additional file 9: — Sequence and annotation files for blp cassette prototypes. [file 12864_2015_1729_MOESM9_ESM.zip › blp_prototype1b_Sp03-4156.fasta]

>blp_cassette_prototype1b_Sp03-4156
ctagtttgctctttgattttcattgagtattaacttggtcttgacttggtcaaagtggaa
gcggtcataggcccgccaagcggcacgagttggagcatctggatcaagagcgctgagtcc
catgagaagactggaagtctggtaaaatttttctagttcaatcaagaatcgattatccac
tgtttcagccttggctagaaaaccaagaatagagtttaattgctcctgaaagcggacgtc
gtcagcgcttgcctgtttgcatgcttggtaggctttgtttaagtcagtaatcaaagtatg
agctcttttgatggggtctgtatctgtcatgggaatgcctcctttaatctgggtgccagt
cttacttctggcaactgtgttttgatactgttagtttatcacttttaattctttttttta
ttcaaatctttaattgtcattgaaatgtcttgaattgcgctgagtgaattttatgataaa
atagttgtaagctcatcatgatgttgtagaaaataatccttttaggagttttcaaagact
gtttaggattgggtgtgcttgggctagatcttttctgttattcttttcttaggaggagaa
tccaatgaaacatatgattattcagacacagaaaacagtctataaagtaaacatcgacga
tatctactatatccaaacacatccaactaaagcccataccgtacagattgttacagaaaa
agctagttttaatatgcttcaaaatttaagtaatcttgagaaccaatgtggggaaacttt
gatgagatgtcatcgaaattgtttggttaatcttgataaattaaaatcgattgattttca
agaaagaatcctttttctcggagaagaaggtcaatatgctgtcaggtatgccagacgtcg
ctatagagaaatacgtcaaaaatggttgaaagagggagagtaagaagatgagaatatttg
ttttagaagatgatttttcccaacagactagaattgaaacgacgattgagaaacttttga
aagcacatcatatcattcctagctcttttgaggtatttggcaagccggaccaactgctgg
cagaggtgcatgagaagggggcccatcagctattctttttggatattgagattcgaaatg
aagagatgaagggactggaagtggctagaaagattcgggaacaagacccttatgccctaa
tcgtctttgtgacgactcactcggagtttatgcctctgtcctttcgctaccaagtgtcag
ctttggactacattgataaggccctttcggcagaggagtttgaatctcgtatcgagacag
ccctcctctatgccaatagtcaagatagtaaaagtctggcggaagattgcttttacttta
aatcaaaatttgcccaattccaatatcctttcaaagaggtttactatctcgaaacatccc
caagaccccatcgtgttattctctataccaagacggacaggctagaatttacggcgagtt
tagaggaggtttttaagcaggaaccccgtctcttgcagtgccatcgctcttttctcatca
atcctgcaaatgtggtgcatttggataagaaagaaaaactccttttctttcccaatggtg
gaagctgtctgatcgcgcgttataaggtcagggaagtgtctgaggctattaataacttac
actgaactaggaaatttatgtatattttttggattatattgtatacacttattactaatg
ggctagaaattgtcattttctttaaggtagatggaattggtctcacttttgagaggattt
ttaaggcctttcttttgaagatactgttggcctttgtttttgtaatgattggctatatga
taggaaatgtttacctatcttattttatggaacccttgtacggcataggcttgtctttct
tattgttaagagggcttcctaaaaaactccttttcttttatggtctctttccaatgatat
tggtgaatctcttttatagaggagtctcctattttgtgcttccatttttgggacaagagc
aagtatatgatggctactcatttactgggttatgtataataattttcaatttcttcattt
ctctagcctttttgaaatggttggactatgattttactagtttgagaagggagattctag
atacaggttttcaaaagtccctgactaagattaactggataatgggggcttactatttgg
tgatacaaagtctgtcttactttgaatatgagcaaggtattcaatcaacgactgttcgcc
atctcatcctagtgttttacctcctattttttatgggggttatcaagaaattggatacct
atttgaaggacaaactccatgatagactggaccaagagcaggtcttgcgctatagagata
tggaacgctatagtcggcatatagaggaactttacaaggaagtaaggagttttcgccatg
actacaccaacctcttgacaagtttacgtctgggtattgaagaggaggatatggagcaga
taaaagaggtctatgacttggtcttaaaggattctagtaaaaaattgcaggacaataaat
atgaccttggccgattggtgaatgttcgggatcgtgccctcaaaagtctcctagctggaa
aatttataaaagctagagaaaaggacattgtctttaatgtcgaagttcctgaagagattc
aggttgaggggatgagactgcttgattttctaaccattgtgtctatcctttgtgataatg
ctattgaagcgagtgcagaggccggtcaacctcatgtttcaattgcctttttaaaaagtg
gagcacaggagaccttcatcatcgaaaattccatcaaagaagagggcatagatatttctg
aaatcttctcctttggagttagttctaaaggggaggagagaggtgtcggtctctataccg
ttatgaagattgtggaaagttatcccaatgccagtttaaatactacctgtcaagatcaag
tctttcgtcaggtgcttactatgatacctacagaatgatgaaaaaaataagaccgagagt
tcttgttactcggtcttattttttatagttgtattggatgatgaagtcctttcgtattgt
tatgcttaattatattaaggctgtataagatatcttcccacagtcctccacctgtaattt
ggttgagttcggtagttgttagttcttgaaatgaagttaggttttgtttcttatccatgt
tatgattctcctttttgataagataataaatagttatagagtgttatctgaaaattaatc
agaatgggttaaaattttatctttgaaataatcaaaatatgttttctttgcagttacact
agtgacgcgaccttgtaagccatattggatgagtttactatcctcattagatagttttgc
aagagcggttaatttaaagagattaccttgctctgttctggtaggagtttgatcaattgt
ctgaagttggccgatgatggtggtgccgtgatttccaatcttctccagttttaatcttac
agtttgtcctttatctagtagaggtagatagtcagaagatacgtagtaagtgattagtac
ttctcttgtatctgtgatgacagggaatatttgagcaatttctgtaccagttggaattct
atttttaccttcaaattcgctgttcagatgaacgatacctttacttggagcggttaaggt
attgtttcctaagcgctgcgttgcttgatctagttgtacttttaattctgttaattgatt
ctccacggttagttgttgctgtgaggctgtttgtaaaaactgagtgcggagtacttcaat
tttggttgctaaactattatcataagttgctacacttccgataccagcttgctgaatttt
gaggcttgcgatagatgattcaagacctgcaatactttgattaatttgagataaaaatgg
ctcctctgcagttccttgtgtttgtccttgagaggctataagataacgatttaaaattga
ctggtgcggattgccagttggtaagcgtgctctgttatttatgatagcatctctcaactc
ttgatattctccaatttgttgttgaacttttgtaatttcttgttcaatagctgatgaact
gctattggaaagattagcttgatttgaaacttcagtgttagtctttgtgatacccagttc
aatatcatgggattgtttagtaaaattcataaaggtattatggtagccaaattcatcctc
gccagaaaaaagatcagtcgttgtttctaagctttgtttcaaaattccaagtccttcttt
ttgcttctcaagtctttgtaattgagttgctaaggcagttttctgactttcttccattgt
ttcagagtatttgatgagtaagtcccctttttcaactacttgatttgccactaaatgatt
agcaaggataggattatcactggtcgactgaatagatgcaatgacacttgtaggggtgat
ttccccttgggaagtaacagtaatttcttttgtggcaacaagggagaaaatcaagatgaa
agtaaatagtaatgaaagaggtataattaacactgtcgcatagttatggtaacgtctctg
ataaaactcgacgcttctaaaaagattaggattcatgacattctccttatttattgaata
gatgatggtagaatccttgcgcttgcattaactcttggtgactaccaacttcaatgattt
tcccctggtcaagaacaatgacacggttagttcgttcggctatactgagacgatgggcta
caaagagaatggttttatcagttagggacataagattatctataacctttttctcagtca
agacatcaagaccgctagtagcttcgtctagtattaaaacaggagatttagttaaaagag
cacgagcgagggctattcgttgcttttgtcctcctgatagaccagctccatcagagagct
gagtttgatagcccataggcattctttcaatgtcttgacgaatttcagctaattcacaag
ctcttagaatatcttcttggctaatcatatgattaccgcccaaggttaagttttccaaga
tagagccattaaagatataggcttgttggggtaggtaattaatatgacggcgcaagactt
ttttatcaatgtttttaatatcctaatgattgatggaaatatgccctttgtagggttcaa
agaaattgacaatcattttggctaaagttgttttaccagaaccactaactccaactaggc
taaccttatctccttgtttaatcgtgagattaatatctgttaaggtatctcgtccaaaac
catacttataagaaaggtcatcaaattcaatatcgcccatcaaaaaatgtgaatgaacag
ggttttcttgaacttgaaattcagattcgactagatagacttcgttcaaacggttattag
cgaccttcgcagattggagtttggtttggaggttgataatattttccataggagttgtaa
agtaagaaaaaagtgtgttaaaggtaatcagctgaccgatagaaattttactcgacatga
ctaattgagcgccaaaccataggataaggatattcagaactaattttgttccctgcttta
aactcgtttgtaaaatagaatatttactgagcttaaaggatttttccaaataatctacaa
attcgctgtctatattttgatagcgattttcttcactcgtgagcgactttatagtttcaa
tcccgttgatatcttcgataatggcagagctaaccatagaattactttgcatgacatcat
ggttcattttttcaaaaggtttcataaaagaaaagatgatgaacatgtatataggaatgg
aaagaagagaaaggaggaagagattagggttttgtgccagcaagactccccctacaagaa
tcagaatagaaacatccagaaaaagagaaagaatggtagaagccaaggcatctataatag
agttagcatctgtgaaccgtgaaatgatttctcctgtacgacgtgtcgcaaagaaagaca
tgggaagttcaaaaatatggcgaatataggataaaatcacatcaatgcttaatctctggc
tcagaacggttaggagataatctctggagaagctcatgacttgttggaggatataggtga
taaccagaccaactgagatgattcctaaagttgatttcatctgatttggaatgtattcat
ccaagattccttggagatagtaagaaccacctatattgataatagtgaccaataagcttg
agagaacaatgtaagcaatgagagatttttgtttgaaaatcagaggaaggaagcttgctt
agtagaccattctttttatctttatggggttgatagctgggtttggtagctagaaaaata
gctactccagtccattcatagaaaaagcgttcttttgacattttagtgatttttacagaa
gggtcaggatcaccaataatcagatagtctttctttgtttgatagacaacatagtaatgt
tggagttttccttctttgttaacgtgaacgataaatggataggggacatcactcatgtca
aagagcgttttatctgcttgaacaggtcttgtttcaaagcccatttcatcagcggctttt
acaatgccaagagcagtcgtcccttctttattggtctttgcaagttctctcaagtgagct
agagaaaaatctgaaccatagaatttagcaatcgaggctaaggcagcgacaccacagtct
ctcgcatctatttgaggaacaaatgtacgtttataagaagtcattggcaattcctttcat
atagtggataggtctattatgtcataaaactaagttcatattttatgaaatcttgaatag
tcattaaaacttcctgaatggtaaaaaagtgattagaaattattttttttaaacatttag
aggtggcttgaaatagaggtggcttgaaataaaaaagctaattcaagacgtttcgatgac
aattcaagatctggatgaaaaattttaaaaaacgatgatatactaaacttatcaaagtta
caacaagacaaaaataaaaaaggagtatttgtcatgaatacaaaaatgatgtcacaattt
tctgttatggataatgaaatgcttgttcgtacagaggatggggatgtctctgatatttat
agagggtacgctaatcagagaagtccattcgcttcttacccttctatattaaaaaattca
ggtccttttccagtaagtgggtactgcctgcgtggttatcatgaccgtggttatatagga
gcaggttttcatttatgtggaatataggctgaaatacaagaaatgagggaggatttctat
gaaaaagtatcaacttctattcaaaataagtgcagtcttctcttacttatttttcgtatt
tggtctttctcagctgacgcttatcgtccaaaattattggcaattttcttcccagattgg
taatttcgtctggattcaaaatatcttgagtttactttttattggagtcatgattgtggt
tcttgttaagacaggccatggttatctcttccgcattccaagaaaaaaatggctttggta
ttcgattttgacagtattagtggtagtgttccagatctcttttaacgttcagacagctaa
acatgttcagtcaactgcggaaggttgggctgtattgattggttatagtgggactaactt
tgcagagctaggtatttatatagccctgttctttctggttccactgatggaagagttaat
ctatagaggattactgcaacatgctttctttaagcattcgcgatttggtcttgatttgct
tcttccttctattttatttgctctccctcatttttcaagcctgcctagtctgttagatat
cttcgtctttgcaacagttggaatcatctttgctggtttgacccgctataccaagagcat
ttatccatcctatgcggtgcatgtgatcaataatattgtagcgaccttcccgtttttgct
cacttttctacatagggtcttggggtaaaaaaacaaaaggcttgcttttcagccatagag
gaggtcatcatgtataaacacttatttttcctagattccaaaactttagatcggttgaca
ccctatattctagtcttggcttctgacaccattgcttttaatgtttttgtgctaaccttt
gtatctgcggtggtttttaatttcctaaattccatgctagctttaatggctatattcata
ggggctggctatgtggtcggattttggttactaatactcaatgaaaatcaaagagcaaac
taggaaactagccgcaggctgtacttgagtacggcaaggtgacgttgacgtggtttgaat
ttgattttcgaagagtataaaatggtttgttttggaaaggctagaactaaagaatgacgt
gtaggaagtctgtttgttgaggaggataattttatggagttttttgataaatttcatgcc
ttgtgttttggatttttagtactaataattgtcattatagttccttatacgattaaccat
ggggatttttttcaaaatgaatctgcattgattcttgtaagtcttcttgtaacctcgctg
agtgttgcttatgctagaaagtttgaaatgatttcttttgggatgttaagcaagaaacaa
cttttgcttttcattgcaatctttcttctaagtgtacttgagacgctggtttatattcat
ttcttcgctgtttcttctggctcaggggtccaacacttggcggaagtcagcagaggaatt
tccctgtctttgattttgactacctcagtttttggccccatccaggaggaactcattttc
agaggacttcttcaaggtgcggtttttgacaattcttggttagggcttgtgctaacttcc
tctctcttttctttcatgcatggaccttctaatgtcccttcgtttattttttatctactt
gggggcttgttgctgggccttgcttataaaaagagccaaaacttatgggtttctactcta
gtccacatgttttacaacagttggccactcctatattatttataa
