# Supplementary material for: Genomic analyses of pneumococci reveal a wide diversity of bacteriocins – including pneumocyclicin, a novel circular bacteriocin
Source: BMC Genomics. 2015 Jul 28;16(1):554. doi: 10.1186/s12864-015-1729-4 (PMC4517551; doi:10.1186/s12864-015-1729-4)
Supplement: Additional file 10: — Sequence and annotation files for all pcy alleles. [file 12864_2015_1729_MOESM10_ESM.zip]

Archive with 81 entries (81 files):
- pcy_allele1.fasta
- pcy_allele1_annotation.embl
- pcy_allele2.fasta
- pcy_allele2_annotation.embl
- pcy_allele3.fasta
- pcy_allele3_annotation.embl
- pcy_allele4.fasta
- pcy_allele4_annotation.embl
- pcy_allele5.fasta
- pcy_allele5_annotation.embl
- pcy_allele6.fasta
- pcy_allele6_annotation.embl
- pcy_allele7.fasta
- pcy_allele7_annotation.embl
- pcy_allele8.fasta
- pcy_allele8_annotation.embl
- pcy_allele9.fasta
- pcy_allele9_annotation.embl
- pcy_allele10.fasta
- pcy_allele10_annotation.embl
- pcy_allele11.fasta
- pcy_allele11_annotation.embl
- pcy_allele12.fasta
- pcy_allele12_annotation.embl
- pcy_allele13.fasta
- pcy_allele13_annotation.embl
- pcy_allele14.fasta
- pcy_allele14_annotation.embl
- pcy_allele15.fasta
- pcy_allele15_annotation.embl
- pcy_allele16.fasta
- pcy_allele16_annotation.embl
- pcy_allele17.fasta
- pcy_allele17_annotation.embl
- pcy_allele18.fasta
- pcy_allele18_annotation.embl
- pcy_allele19.fasta
- pcy_allele19_annotation.embl
- pcy_allele20.fasta
- pcy_allele20_annotation.embl
- pcy_allele21.fasta
- pcy_allele21_annotation.embl
- pcy_allele22.fasta
- pcy_allele22_annotation.embl
- pcy_allele23.fasta
- pcy_allele23_annotation.embl
- pcy_allele24.fasta
- pcy_allele24_annotation.embl
- pcy_allele25.fasta
- pcy_allele25_annotation.embl
- pcy_allele26.fasta
- pcy_allele26_annotation.embl
- pcy_allele27.fasta
- pcy_allele27_annotation.embl
- pcy_allele28.fasta
- pcy_allele28_annotation.embl
- pcy_allele29.fasta
- pcy_allele29_annotation.embl
- pcy_allele30.fasta
- pcy_allele30_annotation.embl
- pcy_allele31.fasta
- pcy_allele31_annotation.embl
- pcy_allele32.fasta
- pcy_allele32_annotation.embl
- pcy_allele33.fasta
- pcy_allele33_annotation.embl
- pcy_allele34.fasta
- pcy_allele34_annotation.embl
- pcy_allele35.fasta
- pcy_allele35_annotation.embl
- pcy_allele36.fasta
- pcy_allele36_annotation.embl
- pcy_allele37.fasta
- pcy_allele37_annotation.embl
- pcy_allele38.fasta
- pcy_allele38_annotation.embl
- pcy_allele39.fasta
- pcy_allele39_annotation.embl
- pcy_allele40.fasta
- pcy_allele40_annotation.embl
- pcy_all40alleles/40alleles_aligned.fas
