# Supplementary material for: Genomic analyses of pneumococci reveal a wide diversity of bacteriocins – including pneumocyclicin, a novel circular bacteriocin
Source: BMC Genomics. 2015 Jul 28;16(1):554. doi: 10.1186/s12864-015-1729-4 (PMC4517551; doi:10.1186/s12864-015-1729-4)
Supplement: Additional file 10: — Sequence and annotation files for all pcy alleles. [file 12864_2015_1729_MOESM10_ESM.zip › pcy_allele4_annotation.embl]

FT   source          1..4408
FT                   /organism="Streptococcus pneumoniae"
FT                   /mol_type="genomic DNA"
FT                   /strain="strain"
FT   CDS             1..894
FT                   /gene="pfgR"
FT                   /codon_start=1
FT                   /transl_table=11
FT                   /product="XRE family transcriptional regulator"
FT                   /inference="ab initio prediction:Prodigal:2.60"
FT                   /colour=9
FT   CDS             1425..1721
FT                   /gene="pcyA"
FT                   /codon_start=1
FT                   /transl_table=11
FT                   /product="putative circular bacteriocin precursor"
FT                   /inference="ab initio prediction:Prodigal:2.60"
FT                   /colour=7
FT   CDS             1728..2864
FT                   /gene="pcyB"
FT                   /codon_start=1
FT                   /transl_table=11
FT                   /product="membrane protein"
FT                   /inference="ab initio prediction:Prodigal:2.60"
FT                   /colour=4
FT   CDS             2861..3343
FT                   /gene="pcyC"
FT                   /codon_start=1
FT                   /transl_table=11
FT                   /product="membrane protein"
FT                   /inference="ab initio prediction:Prodigal:2.60"
FT                   /note="DUF95 family protein"
FT                   /colour=4
FT   CDS             3340..3936
FT                   /gene="pcyD"
FT                   /codon_start=1
FT                   /transl_table=11
FT                   /product="ABC transporter ATP-binding protein"
FT                   /inference="ab initio prediction:Prodigal:2.60"
FT                   /colour=3
FT   CDS             3917..4408
FT                   /gene="pcyE"
FT                   /codon_start=1
FT                   /transl_table=11
FT                   /product="membrane protein"
FT                   /inference="ab initio prediction:Prodigal:2.60"
FT                   /note="putative immunity protein"
FT                   /colour=4
SQ   Sequence 4408 BP; 1480 A; 504 C; 742 G; 1682 T; 0 other;
     atggatgagt tgaaacgtga aattggttat aaaatcaaaa ctattaggcg atcttgtgga        60
     aaaactcaga tagatatttg tggtgatgaa tcagagttga cgattcgtca gctagcacgt       120
     attgaaaatg ggcaagcttt agcaacactt cctaaattat tattgattgc ggataaactt       180
     ggagtatcat tacagaatat tgtggatgtt aaggttatag agattccaaa aggattccta       240
     aaactcaaag atgagctgat tcattctcaa acctacgctg ataagggaag aatcgaacga       300
     aaagaagcta tacttgagga aatatatgaa aactattatg agaatttgcc tgaggaagag       360
     cagttaattg tggatgtgac acaagctcgt tttgatattt atggtagttc agatgtgacc       420
     tacggtttag ggttagtgga agaatatttc cagcagttat taaaaaagaa atatttttct       480
     gtaaatgatt tgttgattat tgaattgtat ttcttttgtt gtgctatggg attagaagat       540
     aaagaacatt ttgaggagtt agctcaaaaa gtattgctat gttcagaata tgaagataag       600
     gctagcctag ttcaaatgga aaaagttctt ctgagcctat ttatccaaat tcagacagaa       660
     gatagtctga tatatattca aacatttgag aaaattattg ctaaaacaag acatgttttt       720
     taccgacctc atctattttt gctaaaggca aaatatgctt tatttgtaga caagaatatt       780
     ttagaggcag aaagtttcta tgaaaaggcg atttctctag cagaattgct agacgatcag       840
     gtattagttc agagaatttt agcagaaaaa cagatagatt tcccaacaac ctgacttcta       900
     agtcatgttg tttttttcat gtttttgcta tactaaacct ataaagaaaa cgttctcaaa       960
     aagaaaggag gtttattatg gttggaacgt tatttgtcct tttaagtata ggaatttggt      1020
     tctatctata atatcgggta gagattaatg gaacaaggta ttcttatatt ggattaaagg      1080
     aatgtcctac attagtatag aggatgaaac tcaattttca atgatataga agagttattt      1140
     ggagattgtg agggttgagt atgtttattt atgatgtagg aagtgtaaac taaaaagaag      1200
     gtagtaatcg tataaaagtt aaatagacat tatcttttat tgagtcttag tgatataaaa      1260
     gtaatttgat aatctaggaa aatgtagtag taatttattt attatagata tgttaataaa      1320
     agtagtataa aatatagacg aacatttgaa gagagttagg aatacaacat gtgcgaatta      1380
     actctcaata aaacatacat aatatacaaa aggagtacac taaaatgaaa tctaaaagaa      1440
     tggaatttca taataaattt cttattgttt cagcaatgtt agcagtcatt agttggttaa      1500
     gcttaggtgt tgtttctttt cctatgttgg ctgggacatt aggaatttcg acaaaagctg      1560
     ctgctactgt agtcaatttg attagtgctt atagtacagt tacagcagta atttcaattg      1620
     taggtgcaat cacaggagta ggttctattg gttcgggtat tgcagcaaca gttctttata      1680
     tattgaaaaa gaaaggtgct gctaaagcag ctctatggta gaactagatg aaaatacttt      1740
     ctaaaaaaga atgtgaaagt attttaggtt atcttaattt tattgggata acccttttgt      1800
     tttttgttat cataagtttg tcaatctatt ttaaaagcta tcttcctttt caagggaaat      1860
     tatttttact ttttttggta gtagattacg ctactttgaa tcgttataat atgaaactgc      1920
     ctatccaaag taaaaaaata aatactttct atataaggaa aaactatatt tttctctatc      1980
     ttcttgccat tgtcaagaaa tattattctt tccaaatttt acaatcattc atttatttat      2040
     ttattttgta ttttctagat attattggat atttttattt atccattact ctttgtttga      2100
     tagctattca aattatttct ttaattctac ctagtttgtt ttcaattata agtaaattgt      2160
     tcttattttt atctatagga ctattgtcta tagaacaagg acaagttgta atttatgtca      2220
     tactactcaa ttattttatt ttagtcatgg ggatattaga taatcatgcg agtaatttct      2280
     attttaaaag cagtcgaatg agtcaaaaaa gatttcgtag cagtctattt atattgcttc      2340
     gtttttgttg gttaaataaa gggttaactt tttcttttat tttgattagt attcttcttt      2400
     cctatctatt ttggtatatg atgacgatgt tatcaattga tgacacaaaa ataccaatat      2460
     tatttcttta tacctcaata tatattacat taatggaggc aataataggg aatcataaat      2520
     cctcaattgg ggtagatcta gctttacttc aattatctgc tcttaatcat tctaaaatga      2580
     atttcttttt taagaatgca caactaatga tgttgacgca tttaatctct ttcttacaat      2640
     tttcattgtt gttatgtttg attccggtga caagttatag taatgatata aaaagtattt      2700
     tgttgaattt gttattgatt ccattcaatt attttatagc ctatgtctat tataagaaag      2760
     ctctattttt aattaaaggt acagttagtt tattgagatg gagttttctg gttttatatt      2820
     gttttctgat aatatttgta attttagtag ggggcattag atgagaaaaa gtggttttct      2880
     gatttactat gtgttatttt gtatagtctg ttttttacta ggtttacttt taagctttat      2940
     attaaaaaat gagacttttg ctactatacc tccgaaactg gaattacaat ttacattgac      3000
     agttttacag gcaaattcta caaatttttt gctatatcta ttctgttttc cgatttcgcc      3060
     cttattgcaa ctttttgatt tgctatcttt aggaatacaa ttgggtatat ctggtcagat      3120
     gattggaata gtagctacaa taaaaggaat attacctcat gctcttattg aaataccgaa      3180
     ttttatttgg tatcaaggta tgagtcagta tcttttatac cgattattga aggatagggg      3240
     aattaaaaat atacttattt atataaaaag taatttaaaa tggtatatca tttcttatct      3300
     tttattaatt ttagcagcgt tgatagaggg aattaaatta tgaaaattga aaatgaatct      3360
     aaaagttatg ataaatgtat attgaaaaat atatcactag agattgataa gggaatttac      3420
     agagttgaag gagagaatgg ttcaggaaag agcacccttc tacaactttt agctgggcta      3480
     gagacttttg atagtggttt aaagaattgt gtctccaaag atgtactata ccttgatacc      3540
     aatcagcttg gggttgttcc atttactata gaagaaaatt tgcagttgtt gtgtgattct      3600
     tttcaaatcc atctatcatt tgaggataaa gaacaaatta atactttttt tgataataaa      3660
     atcggagata actatatgac agcatctact ggaacaaaat tcaaattagg cttatcctta      3720
     atttttgcta aaaattggga ttatattttt attgatgaga ctttatcaac agtggatgca      3780
     agaagtattg atatgattgc taaacgctta atttccatga aagaaagctc tactattata      3840
     tatgtatctc ataatttatt gaatcaagaa ttgattagca aatctcaaag gattttaata      3900
     gaggaaggac gggtttatga aatttcaaac aaataatagt ttatacaaat taatgaatct      3960
     gattatttat ctttttcttt tatatttgtt tattgattta ctgatgaagt cgggaatttt      4020
     agatgaacaa attgataaat tatctgaact atctaatctt tttacaatta aaatagaaac      4080
     aatattgaca gtgatttctg ttgttttcac atttatagca actcttattg aatatggatt      4140
     ttctctcttt ctgattacat tattttttga taagaataag aggaactttg gagatattct      4200
     tttatctaaa aatataacct taagttttag cattttactt tgttatttat ttaatccatc      4260
     ggatataaag tttgcctatt tcagcgtatt gacagtatta ctaattggga taacaaatta      4320
     tgcgagattt aaaaatttaa gattgacagt agtgttttct gtaccatttt tatttaatgc      4380
     tataatgtct attataaata gtttttag                                         4408
//
