# Supplementary material for: Genomic analyses of pneumococci reveal a wide diversity of bacteriocins – including pneumocyclicin, a novel circular bacteriocin
Source: BMC Genomics. 2015 Jul 28;16(1):554. doi: 10.1186/s12864-015-1729-4 (PMC4517551; doi:10.1186/s12864-015-1729-4)
Supplement: Additional file 10: — Sequence and annotation files for all pcy alleles. [file 12864_2015_1729_MOESM10_ESM.zip › pcy_allele5_annotation.embl]

FT   source          1..4412
FT                   /organism="Streptococcus pneumoniae"
FT                   /mol_type="genomic DNA"
FT                   /strain="strain"
FT   CDS             1..894
FT                   /gene="pfgR"
FT                   /codon_start=1
FT                   /transl_table=11
FT                   /product="XRE family transcriptional regulator"
FT                   /inference="ab initio prediction:Prodigal:2.60"
FT                   /colour=9
FT   CDS             1425..1721
FT                   /gene="pcyA"
FT                   /codon_start=1
FT                   /transl_table=11
FT                   /product="putative circular bacteriocin precursor"
FT                   /inference="ab initio prediction:Prodigal:2.60"
FT                   /colour=7
FT   CDS             join(1728..2033,2038..2868)
FT                   /gene="pcyB"
FT                   /codon_start=1
FT                   /transl_table=11
FT                   /product="membrane protein"
FT                   /inference="ab initio prediction:Prodigal:2.60; modified"
FT                   /pseudo
FT                   /note="frameshift due to additional 4nt repeat"
FT                   /colour=11
FT   CDS             2865..3347
FT                   /gene="pcyC"
FT                   /codon_start=1
FT                   /transl_table=11
FT                   /product="membrane protein"
FT                   /inference="ab initio prediction:Prodigal:2.60"
FT                   /note="DUF95 family protein"
FT                   /colour=4
FT   CDS             3344..3940
FT                   /gene="pcyD"
FT                   /codon_start=1
FT                   /transl_table=11
FT                   /product="ABC transporter ATP-binding protein"
FT                   /inference="ab initio prediction:Prodigal:2.60"
FT                   /colour=3
FT   CDS             3921..4412
FT                   /gene="pcyE"
FT                   /codon_start=1
FT                   /transl_table=11
FT                   /product="membrane protein"
FT                   /inference="ab initio prediction:Prodigal:2.60"
FT                   /note="putative immunity protein"
FT                   /colour=4
SQ   Sequence 4412 BP; 1481 A; 504 C; 742 G; 1685 T; 0 other;
     atggatgagt tgaaacgtga aattggttat aaaatcaaaa ctattaggcg atcttgtgga        60
     aaaactcaga tagatatttg tggtgatgaa tcagagttga cgattcgtca gctagcacgt       120
     attgaaaatg ggcaagcttt agcaacactt cctaaattat tattgattgc ggataaactt       180
     ggagtatcat tacagaatat tgtggatgtt aaggttatag agattccaaa aggattccta       240
     aaactcaaag atgagctgat tcattctcaa acctacgctg ataagggaag aatcgaacga       300
     aaagaagcta tacttgagga aatatatgaa aactattatg agaatttgcc tgaggaagag       360
     cagttaattg tggatgtgac acaagctcgt tttgatattt atggtagttc agatgtgacc       420
     tacggtttag ggttagtgga agaatatttc cagcagttat taaaaaagaa atatttttct       480
     gtaaatgatt tgttgattat tgaattgtat ttcttttgtt gtgctatggg attagaagat       540
     aaagaacatt ttgaggagtt agctcaaaaa gtattgctat gttcagaata tgaagataag       600
     gctagcctag ttcaaatgga aaaagttctt ctgagcctat ttatccaaat tcagacagaa       660
     gatagtctga tatatattca aacatttgag aaaattattg ctaaaacaag acatgttttt       720
     taccgacctc atctattttt gctaaaggca aaatatgctt tatttgtaga caagaatatt       780
     ttagaggcag aaagtttcta tgaaaaggcg atttctctag cagaattgct agacgatcag       840
     gtattagttc agagaatttt agcagaaaaa cagatagatt tcccaacaac ctgacttcta       900
     agtcatgttg tttttttcat gtttttgcta tactaaacct ataaagaaaa cgttctcaaa       960
     aagaaaggag gtttattatg gttggaacgt tatttgtcct tttaagtata ggaatttggt      1020
     tctatctata atatcgggta gagattaatg gaacaaggta ttcttatatt ggattaaagg      1080
     aatgtcctac attagtatag aggatgaaac tcaattttca atgatataga agagttattt      1140
     ggagattgtg agggttgagt atgtttattt atgatgtagg aagtgtaaac taaaaagaag      1200
     gtagtaatcg tataaaagtt aaatagacat tatcttttat tgagtcttag tgatataaaa      1260
     gtaatttgat aatctaggaa aatgtagtag taatttattt attatagata tgttaataaa      1320
     agtagtataa aatatagacg aacatttgaa gagagttagg aatacaacat gtgcgaatta      1380
     actctcaata aaacatacat aatatacaaa aggagtacac taaaatgaaa tctaaaagaa      1440
     tggaatttca taataaattt cttattgttt cagcaatgtt agcagtcatt agttggttaa      1500
     gcttaggtgt tgtttctttt cctatgttgg ctgggacatt aggaatttcg acaaaagctg      1560
     ctgctactgt agtcaatttg attagtgctt atagtacagt tacagcagta atttcaattg      1620
     taggtgcaat cacaggagta ggttctattg gttcgggtat tgcagcaaca gttctttata      1680
     tattgaaaaa gaaaggtgct gctaaagcag ctctatggta gaactagatg aaaatacttt      1740
     ctaaaaaaga atgtgaaagt attttaggtt atcttaattt tattgggata acccttttgt      1800
     tttttgttat cataagtttg tcaatctatt ttaaaagcta tcttcctttt caagggaaat      1860
     tatttttact ttttttggta gtagattacg ctactttgaa tcgttataat atgaaactgc      1920
     ctatccaaag taaaaaaata aatactttct atataaggaa aaactatatt tttctctatc      1980
     ttcttgccat tgtcaagaaa tattattctt tccaaatttt acaatcattc atttatttat      2040
     ttatttattt tgtattttct agatattatt ggatattttt atttatccat tactctttgt      2100
     ttgatagcta ttcaaattat ttctttaatt ctacctagtt tgttttcaat tataagtaaa      2160
     ttgttcttat ttttatctat aggactattg tctatagaac aaggacaagt tgtaatttat      2220
     gtcatactac tcaattattt tattttagtc atggggatat tagataatca tgcgagtaat      2280
     ttctatttta aaagcagtcg aatgagtcaa aaaagatttc gtagcagtct atttatattg      2340
     cttcgttttt gttggttaaa taaagggtta actttttctt ttattttgat tagtattctt      2400
     ctttcctatc tattttggta tatgatgacg atgttatcaa ttgatgacac aaaaatacca      2460
     atattatttc tttatacctc aatatatatt acattaatgg aggcaataat agggaatcat      2520
     aaatcctcaa ttggggtaga tctagcttta cttcaattat ctgctcttaa tcattctaaa      2580
     atgaatttct tttttaagaa tgcacaacta atgatgttga cgcatttaat ctctttctta      2640
     caattttcat tgttgttatg tttgattccg gtgacaagtt atagtaatga tataaaaagt      2700
     attttgttga atttgttatt gattccattc aattatttta tagcctatgt ctattataag      2760
     aaagctctat ttttaattaa aggtacagtt agtttattga gatggagttt tctggtttta      2820
     tattgttttc tgataatatt tgtaatttta gtagggggca ttagatgaga aaaagtggtt      2880
     ttctgattta ctatgtgtta ttttgtatag tctgtttttt actaggttta cttttaagct      2940
     ttatattaaa aaatgagact tttgctacta tacctccgaa actggaatta caatttacat      3000
     tgacagtttt acaggcaaat tctacaaatt ttttgctata tctattctgt tttccgattt      3060
     cgcccttatt gcaacttttt gatttgctat ctttaggaat acaattgggt atatctggtc      3120
     agatgattgg aatagtagct acaataaaag gaatattacc tcatgctctt attgaaatac      3180
     cgaattttat ttggtatcaa ggtatgagtc agtatctttt ataccgatta ttgaaggata      3240
     ggggaattaa aaatatactt atttatataa aaagtaattt aaaatggtat atcatttctt      3300
     atcttttatt aattttagca gcgttgatag agggaattaa attatgaaaa ttgaaaatga      3360
     atctaaaagt tatgataaat gtatattgaa aaatatatca ctagagattg ataagggaat      3420
     ttacagagtt gaaggagaga atggttcagg aaagagcacc cttctacaac ttttagctgg      3480
     gctagagact tttgatagtg gtttaaagaa ttgtgtctcc aaagatgtac tataccttga      3540
     taccaatcag cttggggttg ttccatttac tatagaagaa aatttgcagt tgttgtgtga      3600
     ttcttttcaa atccatctat catttgagga taaagaacaa attaatactt tttttgataa      3660
     taaaatcgga gataactata tgacagcatc tactggaaca aaattcaaat taggcttatc      3720
     cttaattttt gctaaaaatt gggattatat ttttattgat gagactttat caacagtgga      3780
     tgcaagaagt attgatatga ttgctaaacg cttaatttcc atgaaagaaa gctctactat      3840
     tatatatgta tctcataatt tattgaatca agaattgatt agcaaatctc aaaggatttt      3900
     aatagaggaa ggacgggttt atgaaatttc aaacaaataa tagtttatac aaattaatga      3960
     atctgattat ttatcttttt cttttatatt tgtttattga tttactgatg aagtcgggaa      4020
     ttttagatga acaaattgat aaattatctg aactatctaa tctttttaca attaaaatag      4080
     aaacaatatt gacagtgatt tctgttgttt tcacatttat agcaactctt attgaatatg      4140
     gattttctct ctttctgatt acattatttt ttgataagaa taagaggaac tttggagata      4200
     ttcttttatc taaaaatata accttaagtt ttagcatttt actttgttat ttatttaatc      4260
     catcggatat aaagtttgcc tatttcagcg tattgacagt attactaatt gggataacaa      4320
     attatgcgag atttaaaaat ttaagattga cagtagtgtt ttctgtacca tttttattta      4380
     atgctataat gtctattata aatagttttt ag                                    4412
//
