# Supplementary material for: Genomic analyses of pneumococci reveal a wide diversity of bacteriocins – including pneumocyclicin, a novel circular bacteriocin
Source: BMC Genomics. 2015 Jul 28;16(1):554. doi: 10.1186/s12864-015-1729-4 (PMC4517551; doi:10.1186/s12864-015-1729-4)
Supplement: Additional file 10: — Sequence and annotation files for all pcy alleles. [file 12864_2015_1729_MOESM10_ESM.zip › pcy_allele6.fasta]

>pcy_cassette_allele6
atggatgagttgaaacgtgaaattggttataaaatcaaaactattaggcgatcttgtggaaaaactcagatagatatttgtggtgatgaatcagagttgacgattcgtcagctagcacgtattgaaaatgggcaagctttagcaacacttcctaaattattattgattgcggataaacttggagtatcattacagaatattgtggatgttaaggttatagagattccaaaaggattcctaaaactcaaagatgagctgattcattctcaaacctacgctgataagggaagaatcgaatgaaaagaagctatacttgaggaaatatatgaaaactattatgagaatttgcctgaggaagagcagttaattgtggatgtgacacaagctcgttttgatatttatggtagttcagatgtgacctacggtttagggttagtggaagaatatttccagcagttattaaaaaagaaatatttttctgtaaatgatttgttgattattgaattgtatttcttttgttgtgctatgggattagaagataaagaacattttgaggagttagctcaaaaagtattgctatgttcagaatatgaagataaggctagcctagttcaaatggaaaaagttcttctgagcctatttatccaaattcagacagaagatagtctgatatatattcaaacatttgagaaaattattgctaaaacaagacatgttttttaccgacctcatctatttttgctaaaggcaaaatatgctttatttgtagacaagaatattttagaggcagaaagtttctatgaaaaggcgatttctctagcagaattgctagacgatcaggtattagttcagagaattttagcagaaaaacagatagatttcccaacaacctgacttctaagtcatgttgtttttttcatgtttttgctatactaaacctataaagaaaacgttctcaaaaagaaaggaggtttattatggttggaacgttatttgtccttttaagtataggaatttggttctatctataatatcgggtagagattaatggaacaaggtattcttatattggattaaaggaatgtcctacattagtatagaggatgaaactcaattttcaatgatatagaagagttatttggagattgtgagggttgagtatgtttatttatgatgtaggaagtgtaaactaaaaagaaggtagtaatcgtataaaagttaaatagacattatcttttattgagtcttagtgatataaaagtaatttgataatctaggaaaatgtagtagtaatttatttattatagatatgttaataaaagtagtataaaatatagacgaacatttgaagagagttaggaatacaacatgtgcgaattaactctcaataaaacatacataatatacaaaaggagtacactaaaatgaaatctaaaagaatggaatttcataataaatttcttattgtttcagcaatgttagcagtcattagttggttaagcttaggtgttgtttcttttcctatgttggctgggacattaggaatttcgacaaaagctgctgctactgtagtcaatttgattagtgcttatagtacagttacagcagtaatttcaattgtaggtgcaatcacaggagtaggttctattggttcgggtattgcagcaacagttctttatatattgaaaaagaaaggtgctgctaaagcagctctatggtagaactagatgaaaatactttctaaaaagaatgtgaaagtattttaggttatcttaattttattgggataacccttttgttttttgttatcataagtttgtcaatctattttaaaagctatcttccttttcaagggaaattatttttactttttttggtagtagattacgctactttgaatcgttataatatgaaactgcctatccaaagtaaaaaaataaatactttctatataaggaaaaactatatttttctctatcttcttgccattgtcaagaaatattattctttccaaattttacaatcattcatttatttatttattttgtattttctagatattattggatatttttatttatccattactctttgtttgatagctattcaaattatttctttaattctacctagtttgttttcaattataagtaaattgttcttatttttatctataggactattgtctatagaacaaggacaagttgtaatttatgtcatactactcaattattttattttagtcatggggatattagataatcatgcgagtaatttctattttaaaagcagtcgaatgagtcaaaaaagatttcgtagcagtctatttatattgcttcgtttttgttggttaaataaagggttaactttttcttttattttgattagtattcttctttcctatctattttggtatatgatgacgatgttatcaattgatgacacaaaaataccaatattatttctttatacctcaatatatattacattaatggaggcaataatagggaatcataaatcctcaattggggtagatctagctttacttcaattatctgctcttaatcattctaaaatgaatttctttttaagaatgcacaactaatgatgttgacgcatttaatctctttcttacaattttcattgttgttatgtttgattccggtgacaagttatagtaatgatataaaaagtattttgttgaatttgttattgattccattcaattattttatagcctatgtctattataagaaagctctatttttaattaaaggtacagttagtttattgagatggagttttctggttttatattgttttctgataatatttgtaattttagtagggggcattagatgagaaaaagtggttttctgatttactatgtgttattttgtatagtctgttttttactaggtttacttttaagctttatattaaaaaatgagacttttgctactatacctccgaaactggaattacaatttacattgacagttttacaggcaaattctacaaattttttgctatatctattctgttttccgatttcgcccttattgcaactttttgatttgctatctttaggaatacaattgggtatatctggtcagatgattggaatagtagctacaataaaaggaatattacctcatgctcttattgaaataccgaattttatttggtatcaaggtatgagtcagtatcttttataccgattattgaaggataggggaattaaaaatatacttatttatataaaaagtaatttaaaatggtatatcatttcttatcttttattaattttagcagcgttgatagagggaattaaattatgaaaattgaaaatgaatctaaaagttatgataaatgtatattgaaaaatatatcactagagattgataagggaatttacagagttgaaggagagaatggttcaggaaagagcacccttctacaacttttagctgggctagagacttttgatagtggtttaaagaattgtgtctccaaagatgtactataccttgataccaatcagcttggggttgttccatttactatagaagaaaatttgcagttgttgtgtgattcttttcaaatccatctatcatttgaggataaagaacaaattaatactttttttgataataaaatcggagataactatatgacagcatctactggaacaaaattcaaattaggcttatccttaatttttgctaaaaattgggattatatttttattgatgagactttatcaacagtggatgcaagaagtattgatatgattgctaaacgcttaatttccatgaaagaaagctctactattatatatgtatctcataatttattgaatcaagaattgattagcaaatctcaaaggattttaatagaggaaggacgggtttatgaaatttcaaacaaataatagtttatacaaattaatgaatctgattatttatctttttcttttatatttgtttattgatttactgatgaagtcgggaattttagatgaacaaattgataaattatctgaactatctaatctttttacaattaaaatagaaacaatattgacagtgatttctgttgttttcacatttatagcaactcttattgaatatggattttctctctttctgattacattattttttgataagaataagaggaactttggagatattcttttatctaaaaatataaccttaagttttagcattttactttgttatttatttaatccatcggatataaagtttgcctatttcagcgtattgacagtattactaattgggataacaaattatgcgagatttaaaaatttaagattgacagtagtgttttctgtaccatttttatttaatgctataatgtctattataaatagtttttag
