# Supplementary material for: Genomic analyses of pneumococci reveal a wide diversity of bacteriocins – including pneumocyclicin, a novel circular bacteriocin
Source: BMC Genomics. 2015 Jul 28;16(1):554. doi: 10.1186/s12864-015-1729-4 (PMC4517551; doi:10.1186/s12864-015-1729-4)
Supplement: Additional file 10: — Sequence and annotation files for all pcy alleles. [file 12864_2015_1729_MOESM10_ESM.zip › pcy_allele9_annotation.embl]

FT   source          1..4406
FT                   /organism="Streptococcus pneumoniae"
FT                   /mol_type="genomic DNA"
FT                   /strain="strain"
FT   CDS             1..894
FT                   /gene="pfgR"
FT                   /codon_start=1
FT                   /transl_table=11
FT                   /product="XRE family transcriptional regulator"
FT                   /inference="ab initio prediction:Prodigal:2.60"
FT                   /colour=9
FT   CDS             1425..1721
FT                   /gene="pcyA"
FT                   /codon_start=1
FT                   /transl_table=11
FT                   /product="putative circular bacteriocin precursor"
FT                   /inference="ab initio prediction:Prodigal:2.60"
FT                   /colour=7
FT   CDS             join(1728..1802,1802..2863)
FT                   /gene="pcyB"
FT                   /codon_start=1
FT                   /transl_table=11
FT                   /product="membrane protein"
FT                   /inference="ab initio prediction:Prodigal:2.60; modified"
FT                   /pseudo
FT                   /note="frameshift due to 1nt deletion"
FT                   /colour=11
FT   CDS             join(2860..2913,2913..3341)
FT                   /gene="pcyC"
FT                   /codon_start=1
FT                   /transl_table=11
FT                   /product="membrane protein"
FT                   /inference="ab initio prediction:Prodigal:2.60; modified"
FT                   /note="DUF95 family protein"
FT                   /note="frameshift due to 1nt deletion"
FT                   /pseudo
FT                   /colour=11
FT   CDS             3338..3934
FT                   /gene="pcyD"
FT                   /codon_start=1
FT                   /transl_table=11
FT                   /product="ABC transporter ATP-binding protein"
FT                   /inference="ab initio prediction:Prodigal:2.60"
FT                   /colour=3
FT   CDS             3915..4406
FT                   /gene="pcyE"
FT                   /codon_start=1
FT                   /transl_table=11
FT                   /product="membrane protein"
FT                   /inference="ab initio prediction:Prodigal:2.60"
FT                   /note="putative immunity protein"
FT                   /colour=4
SQ   Sequence 4406 BP; 1480 A; 504 C; 742 G; 1680 T; 0 other;
     atggatgagt tgaaacgtga aattggttat aaaatcaaaa ctattaggcg atcttgtgga        60
     aaaactcaga tagatatttg tggtgatgaa tcagagttga cgattcgtca gctagcacgt       120
     attgaaaatg ggcaagcttt agcaacactt cctaaattat tattgattgc ggataaactt       180
     ggagtatcat tacagaatat tgtggatgtt aaggttatag agattccaaa aggattccta       240
     aaactcaaag atgagctgat tcattctcaa acctacgctg ataagggaag aatcgaacga       300
     aaagaagcta tacttgagga aatatatgaa aactattatg agaatttgcc tgaggaagag       360
     cagttaattg tggatgtgac acaagctcgt tttgatattt atggtagttc agatgtgacc       420
     tacggtttag ggttagtgga agaatatttc cagcagttat taaaaaagaa atatttttct       480
     gtaaatgatt tgttgattat tgaattgtat ttcttttgtt gtgctatggg attagaagat       540
     aaagaacatt ttgaggagtt agctcaaaaa gtattgctat gttcagaata tgaagataag       600
     gctagcctag ttcaaatgga aaaagttctt ctgagcctat ttatccaaat tcagacagaa       660
     gatagtctga tatatattca aacatttgag aaaattattg ctaaaacaag acatgttttt       720
     taccgacctc atctattttt gctaaaggca aaatatgctt tatttgtaga caagaatatt       780
     ttagaggcag aaagtttcta tgaaaaggcg atttctctag cagaattgct agacgatcag       840
     gtattagttc agagaatttt agcagaaaaa cagatagatt tcccaacaac ctgacttcta       900
     agtcatgttg tttttttcat gtttttgcta tactaaacct ataaagaaaa cgttctcaaa       960
     aagaaaggag gtttattatg gttggaacgt tatttgtcct tttaagtata ggaatttggt      1020
     tctatctata atatcgggta gagattaatg gaacaaggta ttcttatatt ggattaaagg      1080
     aatgtcctac attagtatag aggatgaaac tcaattttca atgatataga agagttattt      1140
     ggagattgtg agggttgagt atgtttattt atgatgtagg aagtgtaaac taaaaagaag      1200
     gtagtaatcg tataaaagtt aaatagacat tatcttttat tgagtcttag tgatataaaa      1260
     gtaatttgat aatctaggaa aatgtagtag taatttattt attatagata tgttaataaa      1320
     agtagtataa aatatagacg aacatttgaa gagagttagg aatacaacat gtgcgaatta      1380
     actctcaata aaacatacat aatatacaaa aggagtacac taaaatgaaa tctaaaagaa      1440
     tggaatttca taataaattt cttattgttt cagcaatgtt agcagtcatt agttggttaa      1500
     gcttaggtgt tgtttctttt cctatgttgg ctgggacatt aggaatttcg acaaaagctg      1560
     ctgctactgt agtcaatttg attagtgctt atagtacagt tacagcagta atttcaattg      1620
     taggtgcaat cacaggagta ggttctattg gttcgggtat tgcagcaaca gttctttata      1680
     tattgaaaaa gaaaggtgct gctaaagcag ctctatggta gaactagatg aaaatacttt      1740
     ctaaaaaaga atgtgaaagt attttaggtt atcttaattt tattgggata acccttttgt      1800
     ttttgttatc ataagtttgt caatctattt taaaagctat cttccttttc aagggaaatt      1860
     atttttactt tttttggtag tagattacgc tactttgaat cgttataata tgaaactgcc      1920
     tatccaaagt aaaaaaataa atactttcta tataaggaaa aactatattt ttctctatct      1980
     tcttgccatt gtcaagaaat attattcttt ccaaatttta caatcattca tttatttatt      2040
     tattttgtat tttctagata ttattggata tttttattta tccattactc tttgtttgat      2100
     agctattcaa attatttctt taattctacc tagtttgttt tcaattataa gtaaattgtt      2160
     cttattttta tctataggac tattgtctat agaacaagga caagttgtaa tttatgtcat      2220
     actactcaat tattttattt tagtcatggg gatattagat aatcatgcga gtaatttcta      2280
     ttttaaaagc agtcgaatga gtcaaaaaag atttcgtagc agtctattta tattgcttcg      2340
     tttttgttgg ttaaataaag ggttaacttt ttcttttatt ttgattagta ttcttctttc      2400
     ctatctattt tggtatatga tgacgatgtt atcaattgat gacacaaaaa taccaatatt      2460
     atttctttat acctcaatat atattacatt aatggaggca ataataggga atcataaatc      2520
     ctcaattggg gtagatctag ctttacttca attatctgct cttaatcatt ctaaaatgaa      2580
     tttctttttt aagaatgcac aactaatgat gttgacgcat ttaatctctt tcttacaatt      2640
     ttcattgttg ttatgtttga ttccggtgac aagttatagt aatgatataa aaagtatttt      2700
     gttgaatttg ttattgattc cattcaatta ttttatagcc tatgtctatt ataagaaagc      2760
     tctattttta attaaaggta cagttagttt attgagatgg agttttctgg ttttatattg      2820
     ttttctgata atatttgtaa ttttagtagg gggcattaga tgagaaaaag tggttttctg      2880
     atttactatg tgttattttg tatagtctgt ttttactagg tttactttta agctttatat      2940
     taaaaaatga gacttttgct actatacctc cgaaactgga attacaattt acattgacag      3000
     ttttacaggc aaattctaca aattttttgc tatatctatt ctgttttccg atttcgccct      3060
     tattgcaact ttttgatttg ctatctttag gaatacaatt gggtatatct ggtcagatga      3120
     ttggaatagt agctacaata aaaggaatat tacctcatgc tcttattgaa ataccgaatt      3180
     ttatttggta tcaaggtatg agtcagtatc ttttataccg attattgaag gataggggaa      3240
     ttaaaaatat acttatttat ataaaaagta atttaaaatg gtatatcatt tcttatcttt      3300
     tattaatttt agcagcgttg atagagggaa ttaaattatg aaaattgaaa atgaatctaa      3360
     aagttatgat aaatgtatat tgaaaaatat atcactagag attgataagg gaatttacag      3420
     agttgaagga gagaatggtt caggaaagag cacccttcta caacttttag ctgggctaga      3480
     gacttttgat agtggtttaa agaattgtgt ctccaaagat gtactatacc ttgataccaa      3540
     tcagcttggg gttgttccat ttactataga agaaaatttg cagttgttgt gtgattcttt      3600
     tcaaatccat ctatcatttg aggataaaga acaaattaat actttttttg ataataaaat      3660
     cggagataac tatatgacag catctactgg aacaaaattc aaattaggct tatccttaat      3720
     ttttgctaaa aattgggatt atatttttat tgatgagact ttatcaacag tggatgcaag      3780
     aagtattgat atgattgcta aacgcttaat ttccatgaaa gaaagctcta ctattatata      3840
     tgtatctcat aatttattga atcaagaatt gattagcaaa tctcaaagga ttttaataga      3900
     ggaaggacgg gtttatgaaa tttcaaacaa ataatagttt atacaaatta atgaatctga      3960
     ttatttatct ttttctttta tatttgttta ttgatttact gatgaagtcg ggaattttag      4020
     atgaacaaat tgataaatta tctgaactat ctaatctttt tacaattaaa atagaaacaa      4080
     tattgacagt gatttctgtt gttttcacat ttatagcaac tcttattgaa tatggatttt      4140
     ctctctttct gattacatta ttttttgata agaataagag gaactttgga gatattcttt      4200
     tatctaaaaa tataacctta agttttagca ttttactttg ttatttattt aatccatcgg      4260
     atataaagtt tgcctatttc agcgtattga cagtattact aattgggata acaaattatg      4320
     cgagatttaa aaatttaaga ttgacagtag tgttttctgt accattttta tttaatgcta      4380
     taatgtctat tataaatagt ttttag                                           4406
//
