# Supplementary material for: Genomic analyses of pneumococci reveal a wide diversity of bacteriocins – including pneumocyclicin, a novel circular bacteriocin
Source: BMC Genomics. 2015 Jul 28;16(1):554. doi: 10.1186/s12864-015-1729-4 (PMC4517551; doi:10.1186/s12864-015-1729-4)
Supplement: Additional file 10: — Sequence and annotation files for all pcy alleles. [file 12864_2015_1729_MOESM10_ESM.zip › pcy_allele10_annotation.embl]

FT   source          1..4409
FT                   /organism="Streptococcus pneumoniae"
FT                   /mol_type="genomic DNA"
FT                   /strain="strain"
FT   CDS             1..894
FT                   /gene="pfgR"
FT                   /codon_start=1
FT                   /transl_table=11
FT                   /product="XRE family transcriptional regulator"
FT                   /inference="ab initio prediction:Prodigal:2.60"
FT                   /colour=9
FT   CDS             1425..1721
FT                   /gene="pcyA"
FT                   /codon_start=1
FT                   /transl_table=11
FT                   /product="putative circular bacteriocin precursor"
FT                   /inference="ab initio prediction:Prodigal:2.60"
FT                   /colour=7
FT   CDS             join(1728..2381,2383..2865)
FT                   /gene="pcyB"
FT                   /codon_start=1
FT                   /transl_table=11
FT                   /product="membrane protein"
FT                   /inference="ab initio prediction:Prodigal:2.60; modified"
FT                   /pseudo
FT                   /note="frameshift due to 1nt insertion"
FT                   /colour=11
FT   CDS             2862..3344
FT                   /gene="pcyC"
FT                   /codon_start=1
FT                   /transl_table=11
FT                   /product="membrane protein"
FT                   /inference="ab initio prediction:Prodigal:2.60"
FT                   /note="DUF95 family protein"
FT                   /colour=4
FT   CDS             3341..3937
FT                   /gene="pcyD"
FT                   /codon_start=1
FT                   /transl_table=11
FT                   /product="ABC transporter ATP-binding protein"
FT                   /inference="ab initio prediction:Prodigal:2.60"
FT                   /colour=3
FT   CDS             3918..4409
FT                   /gene="pcyE"
FT                   /codon_start=1
FT                   /transl_table=11
FT                   /product="membrane protein"
FT                   /inference="ab initio prediction:Prodigal:2.60"
FT                   /note="putative immunity protein"
FT                   /colour=4
SQ   Sequence 4409 BP; 1480 A; 504 C; 742 G; 1683 T; 0 other;
     atggatgagt tgaaacgtga aattggttat aaaatcaaaa ctattaggcg atcttgtgga        60
     aaaactcaga tagatatttg tggtgatgaa tcagagttga cgattcgtca gctagcacgt       120
     attgaaaatg ggcaagcttt agcaacactt cctaaattat tattgattgc ggataaactt       180
     ggagtatcat tacagaatat tgtggatgtt aaggttatag agattccaaa aggattccta       240
     aaactcaaag atgagctgat tcattctcaa acctacgctg ataagggaag aatcgaacga       300
     aaagaagcta tacttgagga aatatatgaa aactattatg agaatttgcc tgaggaagag       360
     cagttaattg tggatgtgac acaagctcgt tttgatattt atggtagttc agatgtgacc       420
     tacggtttag ggttagtgga agaatatttc cagcagttat taaaaaagaa atatttttct       480
     gtaaatgatt tgttgattat tgaattgtat ttcttttgtt gtgctatggg attagaagat       540
     aaagaacatt ttgaggagtt agctcaaaaa gtattgctat gttcagaata tgaagataag       600
     gctagcctag ttcaaatgga aaaagttctt ctgagcctat ttatccaaat tcagacagaa       660
     gatagtctga tatatattca aacatttgag aaaattattg ctaaaacaag acatgttttt       720
     taccgacctc atctattttt gctaaaggca aaatatgctt tatttgtaga caagaatatt       780
     ttagaggcag aaagtttcta tgaaaaggcg atttctctag cagaattgct agacgatcag       840
     gtattagttc agagaatttt agcagaaaaa cagatagatt tcccaacaac ctgacttcta       900
     agtcatgttg tttttttcat gtttttgcta tactaaacct ataaagaaaa cgttctcaaa       960
     aagaaaggag gtttattatg gttggaacgt tatttgtcct tttaagtata ggaatttggt      1020
     tctatctata atatcgggta gagattaatg gaacaaggta ttcttatatt ggattaaagg      1080
     aatgtcctac attagtatag aggatgaaac tcaattttca atgatataga agagttattt      1140
     ggagattgtg agggttgagt atgtttattt atgatgtagg aagtgtaaac taaaaagaag      1200
     gtagtaatcg tataaaagtt aaatagacat tatcttttat tgagtcttag tgatataaaa      1260
     gtaatttgat aatctaggaa aatgtagtag taatttattt attatagata tgttaataaa      1320
     agtagtataa aatatagacg aacatttgaa gagagttagg aatacaacat gtgcgaatta      1380
     actctcaata aaacatacat aatatacaaa aggagtacac taaaatgaaa tctaaaagaa      1440
     tggaatttca taataaattt cttattgttt cagcaatgtt agcagtcatt agttggttaa      1500
     gcttaggtgt tgtttctttt cctatgttgg ctgggacatt aggaatttcg acaaaagctg      1560
     ctgctactgt agtcaatttg attagtgctt atagtacagt tacagcagta atttcaattg      1620
     taggtgcaat cacaggagta ggttctattg gttcgggtat tgcagcaaca gttctttata      1680
     tattgaaaaa gaaaggtgct gctaaagcag ctctatggta gaactagatg aaaatacttt      1740
     ctaaaaaaga atgtgaaagt attttaggtt atcttaattt tattgggata acccttttgt      1800
     tttttgttat cataagtttg tcaatctatt ttaaaagcta tcttcctttt caagggaaat      1860
     tatttttact ttttttggta gtagattacg ctactttgaa tcgttataat atgaaactgc      1920
     ctatccaaag taaaaaaata aatactttct atataaggaa aaactatatt tttctctatc      1980
     ttcttgccat tgtcaagaaa tattattctt tccaaatttt acaatcattc atttatttat      2040
     ttattttgta ttttctagat attattggat atttttattt atccattact ctttgtttga      2100
     tagctattca aattatttct ttaattctac ctagtttgtt ttcaattata agtaaattgt      2160
     tcttattttt atctatagga ctattgtcta tagaacaagg acaagttgta atttatgtca      2220
     tactactcaa ttattttatt ttagtcatgg ggatattaga taatcatgcg agtaatttct      2280
     attttaaaag cagtcgaatg agtcaaaaaa gatttcgtag cagtctattt atattgcttc      2340
     gtttttgttg gttaaataaa gggttaactt tttcttttat ttttgattag tattcttctt      2400
     tcctatctat tttggtatat gatgacgatg ttatcaattg atgacacaaa aataccaata      2460
     ttatttcttt atacctcaat atatattaca ttaatggagg caataatagg gaatcataaa      2520
     tcctcaattg gggtagatct agctttactt caattatctg ctcttaatca ttctaaaatg      2580
     aatttctttt ttaagaatgc acaactaatg atgttgacgc atttaatctc tttcttacaa      2640
     ttttcattgt tgttatgttt gattccggtg acaagttata gtaatgatat aaaaagtatt      2700
     ttgttgaatt tgttattgat tccattcaat tattttatag cctatgtcta ttataagaaa      2760
     gctctatttt taattaaagg tacagttagt ttattgagat ggagttttct ggttttatat      2820
     tgttttctga taatatttgt aattttagta gggggcatta gatgagaaaa agtggttttc      2880
     tgatttacta tgtgttattt tgtatagtct gttttttact aggtttactt ttaagcttta      2940
     tattaaaaaa tgagactttt gctactatac ctccgaaact ggaattacaa tttacattga      3000
     cagttttaca ggcaaattct acaaattttt tgctatatct attctgtttt ccgatttcgc      3060
     ccttattgca actttttgat ttgctatctt taggaataca attgggtata tctggtcaga      3120
     tgattggaat agtagctaca ataaaaggaa tattacctca tgctcttatt gaaataccga      3180
     attttatttg gtatcaaggt atgagtcagt atcttttata ccgattattg aaggataggg      3240
     gaattaaaaa tatacttatt tatataaaaa gtaatttaaa atggtatatc atttcttatc      3300
     ttttattaat tttagcagcg ttgatagagg gaattaaatt atgaaaattg aaaatgaatc      3360
     taaaagttat gataaatgta tattgaaaaa tatatcacta gagattgata agggaattta      3420
     cagagttgaa ggagagaatg gttcaggaaa gagcaccctt ctacaacttt tagctgggct      3480
     agagactttt gatagtggtt taaagaattg tgtctccaaa gatgtactat accttgatac      3540
     caatcagctt ggggttgttc catttactat agaagaaaat ttgcagttgt tgtgtgattc      3600
     ttttcaaatc catctatcat ttgaggataa agaacaaatt aatacttttt ttgataataa      3660
     aatcggagat aactatatga cagcatctac tggaacaaaa ttcaaattag gcttatcctt      3720
     aatttttgct aaaaattggg attatatttt tattgatgag actttatcaa cagtggatgc      3780
     aagaagtatt gatatgattg ctaaacgctt aatttccatg aaagaaagct ctactattat      3840
     atatgtatct cataatttat tgaatcaaga attgattagc aaatctcaaa ggattttaat      3900
     agaggaagga cgggtttatg aaatttcaaa caaataatag tttatacaaa ttaatgaatc      3960
     tgattattta tctttttctt ttatatttgt ttattgattt actgatgaag tcgggaattt      4020
     tagatgaaca aattgataaa ttatctgaac tatctaatct ttttacaatt aaaatagaaa      4080
     caatattgac agtgatttct gttgttttca catttatagc aactcttatt gaatatggat      4140
     tttctctctt tctgattaca ttattttttg ataagaataa gaggaacttt ggagatattc      4200
     ttttatctaa aaatataacc ttaagtttta gcattttact ttgttattta tttaatccat      4260
     cggatataaa gtttgcctat ttcagcgtat tgacagtatt actaattggg ataacaaatt      4320
     atgcgagatt taaaaattta agattgacag tagtgttttc tgtaccattt ttatttaatg      4380
     ctataatgtc tattataaat agtttttag                                        4409
//
