# Supplementary material for: Genomic analyses of pneumococci reveal a wide diversity of bacteriocins – including pneumocyclicin, a novel circular bacteriocin
Source: BMC Genomics. 2015 Jul 28;16(1):554. doi: 10.1186/s12864-015-1729-4 (PMC4517551; doi:10.1186/s12864-015-1729-4)
Supplement: Additional file 10: — Sequence and annotation files for all pcy alleles. [file 12864_2015_1729_MOESM10_ESM.zip › pcy_allele16_annotation.embl]

FT   source          1..4420
FT                   /organism="Streptococcus pneumoniae"
FT                   /mol_type="genomic DNA"
FT                   /strain="strain"
FT   CDS             1..894
FT                   /gene="pfgR"
FT                   /codon_start=1
FT                   /transl_table=11
FT                   /product="XRE family transcriptional regulator"
FT                   /inference="ab initio prediction:Prodigal:2.60"
FT                   /colour=9
FT   CDS             1437..1733
FT                   /gene="pcyA"
FT                   /codon_start=1
FT                   /transl_table=11
FT                   /product="putative circular bacteriocin precursor"
FT                   /inference="ab initio prediction:Prodigal:2.60"
FT                   /colour=7
FT   CDS             1740..2876
FT                   /gene="pcyB"
FT                   /codon_start=1
FT                   /transl_table=11
FT                   /product="membrane protein"
FT                   /inference="ab initio prediction:Prodigal:2.60"
FT                   /colour=4
FT   CDS             2873..3355
FT                   /gene="pcyC"
FT                   /codon_start=1
FT                   /transl_table=11
FT                   /product="membrane protein"
FT                   /inference="ab initio prediction:Prodigal:2.60"
FT                   /note="DUF95 family protein"
FT                   /colour=4
FT   CDS             3352..3948
FT                   /gene="pcyD"
FT                   /codon_start=1
FT                   /transl_table=11
FT                   /product="ABC transporter ATP-binding protein"
FT                   /inference="ab initio prediction:Prodigal:2.60"
FT                   /colour=3
FT   CDS             3929..4420
FT                   /gene="pcyE"
FT                   /codon_start=1
FT                   /transl_table=11
FT                   /product="membrane protein"
FT                   /inference="ab initio prediction:Prodigal:2.60"
FT                   /note="putative immunity protein"
FT                   /colour=4
SQ   Sequence 4420 BP; 1482 A; 504 C; 746 G; 1688 T; 0 other;
     atggatgagt tgaaacgtga aattggttat aaaatcaaaa ctattaggcg atcttgtgga        60
     aaaactcaga tagatatttg tggtgatgaa tcagagttga cgattcgtca gctagcacgt       120
     attgaaaatg ggcaagcttt agcaacactt cctaaattat tattgattgc ggataaactt       180
     ggagtatcat tacagaatat tgtggatgtt aaggttatag agattccaaa aggattccta       240
     aaactcaaag atgagctgat tcattctcaa acctacgctg ataagggaag aatcgaacga       300
     aaagaagcta tacttgagga aatatatgaa aactattatg agaatttgcc tgaggaagag       360
     cagttaattg tggatgtgac acaagctcgt tttgatattt atggtagttc agatgtgacc       420
     tacggtttag ggttagtgga agaatatttc cagcagttat taaaaaagaa atatttttct       480
     gtaaatgatt tgttgattat tgaattgtat ttcttttgtt gtgctatggg attagaagat       540
     aaagaacatt ttgaggagtt agctcaaaaa gtattgctat gttcagaata tgaagataag       600
     gctagcctag ttcaaatgga aaaagttctt ctgagcctat ttatccaaat tcagacagaa       660
     gatagtctga tatatattca aacatttgag aaaattattg ctaaaacaag acatgttttt       720
     taccgacctc atctattttt gctaaaggca aaatatgctt tatttgtaga caagaatatt       780
     ttagaggcag aaagtttcta tgaaaaggcg atttctctag cagaattgct agacgatcag       840
     gtattagttc agagaatttt agcagaaaaa cagatagatt tcccaacaac ctgacttcta       900
     agtcatgttg tttttttcat gtttttgcta tactaaacct ataaagaaaa cgctctcaaa       960
     aagaaaggag gtttattatg ggtggaacgt tatttgtcct tttaagtata ggaatttggt      1020
     tctatctata atatcgggta gagattaatg gaacaaggta ttcttatatt ggattaaagg      1080
     aatgttttaa taggtttcct acattagtat agaggatgaa actcaatttt caatgatata      1140
     gaagagttat ttggagattg tgagggttga gtatgtttat ttatgatgta ggaagtgtaa      1200
     actaaaaagg aggtagtaat cgtataaaag ttaaatagac attatctttt attgagtctt      1260
     agtgatataa aagtaatttg ataatctagg aaaatgtagt agtaatttat ttattataga      1320
     tatgttaata aaagtagtat aaaatataga cgaacatttg aagagagtta ggaatacaac      1380
     atgtgcgaat taactctcaa taaaacatac ataatataca aaaggagtac actaaaatga      1440
     aatctaaaag aatggaattt cataataaat ttcttattgt ttcagcaatg ttagcagtca      1500
     ttagttggtt aagcttaggt gttgtttctt ttcctatgtt ggctgggaca ttaggaattt      1560
     cgacaaaagc tgctgctact gtagtcaatt tgattagtgc ttatagtaca gttacagcag      1620
     taatttcaat tgtaggtgca atcacaggag taggttctat tggttcgggt attgcagcaa      1680
     cagttcttta tatattgaaa aagaaaggtg ctgctaaagc agctctatgg tagaactaga      1740
     tgaaaatact ttctaaaaaa gaatgtgaaa gtattttagg ttatcttaat tttattggga      1800
     taaccctttt gttttttgtt atcataagtt tgtcaatcta ttttaaaagc tatcttcctt      1860
     ttcaagggaa attattttta ctttttttgg tagtagatta cgctactttg aatcgttata      1920
     atatgaaact gcctatccaa agtaaaaaaa taaatacttt ctatataagg aaaaactata      1980
     tttttctcta tcttcttgcc attgtcaaga aatattattc tttccaaatt ttacaatcat      2040
     tcatttattt atttattttg tattttctag atattattgg atatttttat ttatccatta      2100
     ctctttgttt gatagctatt caaattattt ctttaattct acctagtttg ttttcaatta      2160
     taagtaaatt gttcttattt ttatctatag gactattgtc tatagaacaa ggacaagttg      2220
     taatttatgt catactactc aattatttta ttttagtcat ggggatatta gataatcatg      2280
     cgagtaattt ctattttaaa agcagtcgaa tgagtcaaaa aagatttcgt agcagtctat      2340
     ttatattgct tcgtttttgt tggttaaata aagggttaac tttttctttt attttgatta      2400
     gtattcttct ttcctatcta ttttggtata tgatgacgat gttatcaatt gatgacacaa      2460
     aaataccaat attatttctt tatacctcaa tatatattac attaatggag gcaataatag      2520
     ggaatcataa atcctcaatt ggggtagatc tagctttact tcaattatct gctcttaatc      2580
     attctaaaat gaatttcttt tttaagaatg cacaactaat gatgttgacg catttaatct      2640
     cttttttaca attttcattg ttgttatgtt tgattccggt gacaagttat agtaatgata      2700
     taaaaagtat tttgttgaat ttgttattga ttccattcaa ttattttata gcctatgtct      2760
     attataagaa agctctattt ttaattaaag gtacagttag tttattgaga tggagttttc      2820
     tggttttata ttgttttctg ataatatttg taattttagt agggggcatt agatgagaaa      2880
     aagtggtttt ctgatttact atgtgttatt ttgtatagtc tgttttttac taggtttact      2940
     tttaagcttt atattaaaaa atgagacttt tgctactata cctccgaaac tggaattaca      3000
     atttacattg acagttttac aggcaaattc tacaaatttt ttgctatatc tattctgttt      3060
     tccgatttcg cccttattgc aactttttga tttgctatct ttaggaatac aattgggtat      3120
     atctggtcag atgattggaa tagtagctac aataaaagga atattacctc atgctcttat      3180
     tgaaataccg aattttattt ggtatcaagg tatgagtcag tatcttttat accgattatt      3240
     gaaggatagg ggaattaaaa atatacttat ttatataaaa agtaatttaa aatggtatat      3300
     catttcttat cttttattaa ttttagcagc gttgatagag ggaattaaat tatgaaaatt      3360
     gaaaatgaat ctaaaagtta tgataaatgt atattgaaaa atatatcact agagattgat      3420
     aagggaattt acagagttga aggagagaat ggttcaggaa agagcaccct tctacaactt      3480
     ttagctgggc tagagacttt tgatagtggt ttaaagaatt gtgtctccaa agatgtacta      3540
     taccttgata ccaatcagct tggggttgtt ccatttacta tagaagaaaa tttgcagttg      3600
     ttgtgtgatt cttttcaaat ccatctatca tttgaggata aagaacaaat taatactttt      3660
     tttgataata aaatcggaga taactatatg acagcatcta ctggaacaaa attcaaatta      3720
     ggcttatcct taatttttgc taaaaattgg gattatattt ttattgatga gactttatca      3780
     acagtggatg caagaagtat tgatatgatt gctaaacgct taatttccat gaaagaaagc      3840
     tctactatta tatatgtatc tcataattta ttgaatcaag aattgattag caaatctcaa      3900
     aggattttaa tagaggaagg acgggtttat gaaatttcaa acaaataata gtttatacaa      3960
     attaatgaat ctgattattt atctttttct tttatatttg tttattgatt tactgatgaa      4020
     gtcgggaatt ttagatgaac aaattgataa attatctgaa ctatctaatc tttttacaat      4080
     taaaatagaa acaatattga cagtgatttc tgttgttttc acatttatag caactcttat      4140
     tgaatatgga ttttctctct ttctgattac attatttttt gataagaata agaggaactt      4200
     tggagatatt cttttatcta aaaatataac cttaagtttt agcattttac tttgttattt      4260
     atttaatcca tcggatataa agtttgccta tttcagcgta ttgacagtat tactaattgg      4320
     gataacaaat tatgcgagat ttaaaaattt aagattgaca gtagtgtttt ctgtaccatt      4380
     tttatttaat gctataatgt ctattataaa tagtttttag                            4420
//
