# Supplementary material for: Genomic analyses of pneumococci reveal a wide diversity of bacteriocins – including pneumocyclicin, a novel circular bacteriocin
Source: BMC Genomics. 2015 Jul 28;16(1):554. doi: 10.1186/s12864-015-1729-4 (PMC4517551; doi:10.1186/s12864-015-1729-4)
Supplement: Additional file 10: — Sequence and annotation files for all pcy alleles. [file 12864_2015_1729_MOESM10_ESM.zip › pcy_allele25_annotation.embl]

FT   source          1..4416
FT                   /organism="Streptococcus pneumoniae"
FT                   /mol_type="genomic DNA"
FT                   /strain="strain"
FT   CDS             1..894
FT                   /gene="pfgR"
FT                   /codon_start=1
FT                   /transl_table=11
FT                   /product="XRE family transcriptional regulator"
FT                   /inference="ab initio prediction:Prodigal:2.60"
FT                   /colour=9
FT   CDS             1437..1733
FT                   /gene="pcyA"
FT                   /codon_start=1
FT                   /transl_table=11
FT                   /product="putative circular bacteriocin precursor"
FT                   /inference="ab initio prediction:Prodigal:2.60"
FT                   /colour=7
FT   CDS             join(1740..2054,2051..2872)
FT                   /gene="pcyB"
FT                   /codon_start=1
FT                   /transl_table=11
FT                   /product="membrane protein"
FT                   /inference="ab initio prediction:Prodigal:2.60; modified"
FT                   /pseudo
FT                   /note="frameshift due to deletion of 4nt repeat"
FT                   /colour=11
FT   CDS             2869..3351
FT                   /gene="pcyC"
FT                   /codon_start=1
FT                   /transl_table=11
FT                   /product="membrane protein"
FT                   /inference="ab initio prediction:Prodigal:2.60"
FT                   /note="DUF95 family protein"
FT                   /colour=4
FT   CDS             3348..3944
FT                   /gene="pcyD"
FT                   /codon_start=1
FT                   /transl_table=11
FT                   /product="ABC transporter ATP-binding protein"
FT                   /inference="ab initio prediction:Prodigal:2.60"
FT                   /colour=3
FT   CDS             3925..4416
FT                   /gene="pcyE"
FT                   /codon_start=1
FT                   /transl_table=11
FT                   /product="membrane protein"
FT                   /inference="ab initio prediction:Prodigal:2.60"
FT                   /note="putative immunity protein"
FT                   /colour=4
SQ   Sequence 4416 BP; 1482 A; 503 C; 744 G; 1687 T; 0 other;
     atggatgagt tgaaacgtga aattggttat aaaatcaaaa ctattaggcg atcttgtgga        60
     aaaactcaga tagatatttg tggtgatgaa tcagagttga cgattcgtca gctagcacgt       120
     attgaaaatg ggcaagcttt agcaacactt cctaaattat tattgattgc ggataaactt       180
     ggagtatcat tacagaatat tgtggatgtt aaggttatag agattccaaa aggattccta       240
     aaactcaaag atgagctgat tcattctcaa acctacgctg ataagggaag aatcgaacga       300
     aaagaagcta tacttgagga aatatatgaa aactattatg agaatttgcc tgaggaagag       360
     cagttaattg tggatgtgac acaagctcgt tttgatattt atggtagttc agatgtgacc       420
     tacggtttag ggttagtgga agaatatttc cagcagttat taaaaaagaa atatttttct       480
     gtaaatgatt tgttgattat tgaattgtat ttcttttgtt gtgctatggg attagaagat       540
     aaagaacatt ttgaggagtt agctcaaaaa gtattgctat gttcagaata tgaagataag       600
     gctagcctag ttcaaatgga aaaagttctt ctgagcctat ttatccaaat tcagacagaa       660
     gatagtctga tatatattca aacatttgag aaaattattg ctaaaacaag acatgttttt       720
     taccgacctc atctattttt gctaaaggca aaatatgctt tatttgtaga caagaatatt       780
     ttagaggcag aaagtttcta tgaaaaggcg atttctctag cagaattgct agacgatcag       840
     gtattagttc agagaatttt agcagaaaaa cagatagatt tcccaacaac ctgacttcta       900
     agtcatgttg tttttttcat gtttttgcta cactaaacct ataaagaaaa cgttctcaaa       960
     aagaaaggag gtttattatg gttggaacgt tatttgtcct tttaagtata ggaatttggt      1020
     tctatctata atatcgggta gagattaatg gaacaaggta ttcttatatt ggattaaagg      1080
     aatgttttaa taggtttcct acattagtat agaggatgaa actcaatttt caatgatata      1140
     gaagagttat ttggagattg tgagggttga gtatgtttat ttatgatgta ggaagtgtaa      1200
     actaaaaatg aggtagtaat cgtataaaag ttaaatagac attatctttt attgagtctt      1260
     agtgatataa aagtaatttg ataatatagg aaaatgtagt agtaatttat ttattataga      1320
     tatgttaata aaagtagtat aaaatataga cgaacatttg aagagagtta ggaatacaac      1380
     atgtgcgaat taactctcaa taaaacatac ataatataca aaaggagtac actaaaatga      1440
     aatctaaaag aatggaattt cataataaat ttcttattgt ttcagcaatg ttagcagtca      1500
     ttagttggtt aagcttaggt gttgtttctt ttcctatgtt ggctgggaca ttaggaattt      1560
     cgacaaaagc tgctgctact gtagtcaatt tgattagtgc ttatagtaca gttacagcag      1620
     taatttcaat tgtaggtgca atcacaggag taggttctat tggttcgggt attgcagcaa      1680
     cagttcttta tatattgaaa aagaaaggtg ctgctaaagc agctctatgg tagaactaga      1740
     tgaaaatact ttctaaaaaa gaatgtgaaa gtattttagg ttatcttaat tttattggga      1800
     taaccctttt gttttttgtt atcataagtt tgtcaatcta ttttaaaagc tatcttcctt      1860
     ttcaagggaa attattttta ctttttttgg tagtagatta cgctactttg aatcgttata      1920
     atatgaaact gcctatccaa agtaaaaaaa taaatacttt ctatataagg aaaaactata      1980
     tttttctcta tcttcttgcc attgtcaaga aatattattc tttccaaatt ttacaatcat      2040
     tcatttattt attttgtatt ttctagatat tattggatat ttttatttat ccattactct      2100
     ttgtttgata gctattcaaa ttatttcttt aattctacct agtttgtttt caattataag      2160
     taaattgttc ttatttttat ctataggact attgtctata gaacaaggac aagttgtaat      2220
     ttatgtcata ctactcaatt attttatttt agtcatgggg atattagata atcatgcgag      2280
     taatttctat tttaaaagca gtcgaatgag tcaaaaaaga tttcgtagca gtctatttat      2340
     attgcttcgt ttttgttggt taaataaagg gttaactttt tcttttattt tgattagtat      2400
     tcttctttcc tatctatttt ggtatatgat gacgatgtta tcaattgatg acacaaaaat      2460
     accaatatta tttctttata cctcaatata tattacatta atggaggcaa taatagggaa      2520
     tcataaatcc tcaattgggg tagatctagc tttacttcaa ttatctgctc ttaatcattc      2580
     taaaatgaat ttctttttta agaatgcaca actaatgatg ttgacgcatt taatctcttt      2640
     cttacaattt tcattgttgt tatgtttgat tccggtgaca agttatagta atgatataaa      2700
     aagtattttg ttgaatttgt tattgattcc attcaattat tttatagcct atgtctatta      2760
     taagaaagct ctatttttaa ttaaaggtac agttagttta ttgagatgga gttttctggt      2820
     tttatattgt tttctgataa tatttgtaat tttagtaggg ggcattagat gagaaaaagt      2880
     ggttttctga tttactatgt gttattttgt atagtctgtt ttttactagg tttactttta      2940
     agctttatat taaaaaatga gacttttgct actatacctc cgaaactgga attacaattt      3000
     acattgacag ttttacaggc aaattctaca aattttttgc tatatctatt ctgttttccg      3060
     atttcgccct tattgcaact ttttgatttg ctatctttag gaatacaatt gggtatatct      3120
     ggtcagatga ttggaatagt agctacaata aaaggaatat tacctcatgc tcttattgaa      3180
     ataccgaatt ttatttggta tcaaggtatg agtcagtatc ttttataccg attattgaag      3240
     gataggggaa ttaaaaatat atttatttat ataaaaagta atttaaaatg gtatatcatt      3300
     tcttatcttt tattaatttt agcagcgttg atagagggaa ttaaattatg aaaattgaaa      3360
     atgaatctaa aagttatgat aaatgtatat tgaaaaatat atcactagag attgataagg      3420
     gaatttacag agttgaagga gagaatggtt caggaaagag cacccttcta caacttttag      3480
     ctgggctaga gacttttgat agtggtttaa agaattgtgt ctccaaagat gtactatacc      3540
     ttgataccaa tcagcttggg gttgttccat ttactataga agaaaatttg cagttgttgt      3600
     gtgattcttt tcaaatccat ctatcatttg aggataaaga acaaattaat actttttttg      3660
     ataataaaat cggagataac tatatgacag catctactgg aacaaaattc aaattaggct      3720
     tatccttaat ttttgctaaa aattgggatt atatttttat tgatgagact ttatcaacag      3780
     tggatgcaag aagtattgat atgattgcta aacgcttaat ttccatgaaa gaaagctcta      3840
     ctattatata tgtatctcat aatttattga atcaagaatt gattagcaaa tctcaaagga      3900
     ttttaataga ggaaggacgg gtttatgaaa tttcaaacaa ataatagttt atacaaatta      3960
     atgaatctga ttatttatct ttttctttta tatttgttta ttgatttact gatgaagtcg      4020
     ggaattttag atgaacaaat tgataaatta tctgaactat ctaatctttt tacaattaaa      4080
     atagaaacaa tattgacagt gatttctgtt gttttcacat ttatagcaac tcttattgaa      4140
     tatggatttt ctctctttct gattacatta ttttttgata agaataagag gaactttgga      4200
     gatattcttt tatctaaaaa tataacctta agttttagca ttttactttg ttatttattt      4260
     aatccatcgg atataaagtt tgcctatttc agcgtattga cagtattact aattgggata      4320
     acaaattatg cgagatttaa aaatttaaga ttgacagtag tgttttctgt accattttta      4380
     tttaatgcta taatgtctat tataaatagt ttttag                                4416
//
