# Supplementary material for: Genomic analyses of pneumococci reveal a wide diversity of bacteriocins – including pneumocyclicin, a novel circular bacteriocin
Source: BMC Genomics. 2015 Jul 28;16(1):554. doi: 10.1186/s12864-015-1729-4 (PMC4517551; doi:10.1186/s12864-015-1729-4)
Supplement: Additional file 10: — Sequence and annotation files for all pcy alleles. [file 12864_2015_1729_MOESM10_ESM.zip › pcy_allele28_annotation.embl]

FT   source          1..4403
FT                   /organism="Streptococcus pneumoniae"
FT                   /mol_type="genomic DNA"
FT                   /strain="strain"
FT   CDS             1..894
FT                   /gene="pfgR"
FT                   /codon_start=1
FT                   /transl_table=11
FT                   /product="XRE family transcriptional regulator"
FT                   /inference="ab initio prediction:Prodigal:2.60"
FT                   /colour=9
FT   CDS             1424..1720
FT                   /gene="pcyA"
FT                   /codon_start=1
FT                   /transl_table=11
FT                   /product="putative circular bacteriocin precursor"
FT                   /inference="ab initio prediction:Prodigal:2.60"
FT                   /colour=7
FT   CDS             join(1727..2041,2038..2859)
FT                   /gene="pcyB"
FT                   /codon_start=1
FT                   /transl_table=11
FT                   /product="membrane protein"
FT                   /inference="ab initio prediction:Prodigal:2.60; modified"
FT                   /pseudo
FT                   /note="frameshift due to deletion of 4nt repeat"
FT                   /colour=11
FT   CDS             2856..3338
FT                   /gene="pcyC"
FT                   /codon_start=1
FT                   /transl_table=11
FT                   /product="membrane protein"
FT                   /inference="ab initio prediction:Prodigal:2.60"
FT                   /note="DUF95 family protein"
FT                   /colour=4
FT   CDS             3335..3931
FT                   /gene="pcyD"
FT                   /codon_start=1
FT                   /transl_table=11
FT                   /product="ABC transporter ATP-binding protein"
FT                   /inference="ab initio prediction:Prodigal:2.60"
FT                   /colour=3
FT   CDS             3912..4403
FT                   /gene="pcyE"
FT                   /codon_start=1
FT                   /transl_table=11
FT                   /product="membrane protein"
FT                   /inference="ab initio prediction:Prodigal:2.60"
FT                   /note="putative immunity protein"
FT                   /colour=4
SQ   Sequence 4403 BP; 1477 A; 504 C; 742 G; 1680 T; 0 other;
     atggatgagt tgaaacgtga aattggttat aaaatcaaaa ctattaggcg atcttgtgga        60
     aaaactcaga tagatatttg tggtgatgaa tcagagttga cgattcgtca gctagcacgt       120
     attgaaaatg ggcaagcttt agcaacactt cctaaattat tattgattgc ggataaactt       180
     ggagtatcat tacagaatat tgtggatgtt aaggttatag agattccaaa aggattccta       240
     aaactcaaag atgagctgat tcattctcaa acctacgctg ataagggaag aatcgaacga       300
     aaagaagcta tacttgagga aatatatgaa aactattatg agaatttgcc tgaggaagag       360
     cagttaattg tggatgtgac acaagctcgt tttgatattt atggtagttc agatgtgacc       420
     tacggtttag ggttagtgga agaatatttc cagcagttat taaaaaagaa atatttttct       480
     gtaaatgatt tgttgattat tgaattgtat ttcttttgtt gtgctatggg attagaagat       540
     aaagaacatt ttgaggagtt agctcaaaaa gtattgctat gttcagaata tgaagataag       600
     gctagcctag ttcaaatgga aaaagttctt ctgagcctat ttatccaaat tcagacagag       660
     gatagtctga tatatattca aacatttgag aaaattattg ctaaaacaag acatgttttt       720
     taccgacctc atctattttt gctaaaggca aaatatgctt tatttgtaga caagaatatt       780
     ttagaggcag aaagtttcta tgaaaaggcg atttctctag cagaattgct agacgatcag       840
     gtattagttc agagaatttt agcagaaaaa cagatagatt tcccaacaac ctgacttcta       900
     agtcatgttg tttttttcat gtttttgcta tactaaacct ataaagaaaa cgttctcaaa       960
     aagaaaggag gtttattatg gttggaacgt tatttgtcct tttaagtata ggaatttggt      1020
     tctatctata atatcgggta gagattaatg gaacaaggta ttcttatatt ggattaaagg      1080
     aatgtcctac attagtatag aggatgaaac tcaattttca atgatataga agagttattt      1140
     ggagattgtg agggttgagt atgtttattt atgatgtagg aagtgtaaac taaaaagagg      1200
     tagtaatcgt ataaaagtta aatagacatt atcttttatt gagtcttagt gatataaaag      1260
     taatttgata atctaggaaa atgtagtagt aatttattta ttatagatat gttaataaaa      1320
     gtagtataaa atatagacga acatttgaag agagttagga atacaacatg tgcgaattaa      1380
     ctctcaataa aacatacata atatacaaaa ggagtacact aaaatgaaat ctaaaagaat      1440
     ggaatttcat aataaatttc ttattgtttc agcaatgtta gcagtcatta gttggttaag      1500
     cttaggtgtt gtttcttttc ctatgttggc tgggacatta ggaatttcga caaaagctgc      1560
     tgctactgta gtcaatttga ttagtgctta tagtacagtt acagcagtaa tttcaattgt      1620
     aggtgcaatc acaggagtag gttctattgg ttcgggtatt gcagcaacag ttctttatat      1680
     attgaaaaag aaaggtgctg ctaaagcagc tctatggtag aactagatga aaatactttc      1740
     taaaaaagaa tgtgaaagta ttttaggtta tcttaatttt attgggataa cccttttgtt      1800
     ttttgttatc ataagtttgt caatctattt taaaagctat cttccttttc aagggaaatt      1860
     atttttactt tttttggtag tagattacgc tactttgaat cgttataata tgaaactgcc      1920
     tatccaaagt aaaaaaataa atactttcta tataaggaaa aactatattt ttctctatct      1980
     tcttgccatt gtcaagaaat attattcttt ccaaatttta caatcattca tttatttatt      2040
     ttgtattttc tagatattat tggatatttt tatttatcca ttactctttg tttgatagct      2100
     attcaaatta tttctttaat tctacctagt ttgttttcaa ttataagtaa attgttctta      2160
     tttttatcta taggactatt gtctatagaa caaggacaag ttgtaattta tgtcatacta      2220
     ctcaattatt ttattttagt catggggata ttagataatc atgcgagtaa tttctatttt      2280
     aaaagcagtc gaatgagtca aaaaagattt cgtagcagtc tatttatatt gcttcgtttt      2340
     tgttggttaa ataaagggtt aactttttct tttattttga ttagtattct tctttcctat      2400
     ctattttggt atattatgac gatgttatca attgatgaca caaaaatacc aatattattt      2460
     ctttatacct caatatatat tacattaatg gaggcaataa tagggaatca taaatcctca      2520
     attggggtag atctagcttt acttcaatta tctgctctta atcattctaa aatgaatttc      2580
     ttttttaaga atgcacaact aatgatgttg acgcatttaa tctctttctt acaattttca      2640
     ttgttgttat gtttgattcc ggtgacaagt tatagtaatg atataaaaag tattttgttg      2700
     aatttgttat tgattccatt caattatttt atagcctatg tctattataa gaaagctcta      2760
     tttttaatta aaggtacagt tagtttattg agatggagtt ttctggtttt atattgtttt      2820
     ctgataatat ttgtaatttt agtagggggc attagatgag aaaaagtggt tttctgattt      2880
     actatgtgtt attttgtata gtctgttttt tactaggttt acttttaagc tttatattaa      2940
     aaaatgagac ttttgctact atacctccga aactggaatt acaatttaca ttgacagttt      3000
     tacaggcaaa ttctacaaat tttttgctat atctattctg ttttccgatt tcgcccttat      3060
     tgcaactttt tgatttgcta tctttaggaa tacaattggg tatatctggt cagatgattg      3120
     gaatagtagc tacaataaaa ggaatattac ctcatgctct tattgaaata ccgaatttta      3180
     tttggtatca aggtatgagt cagtatcttt tataccgatt attgaaggat aggggaatta      3240
     aaaatatact tatttatata aaaagtaatt taaaatggta tatcatttct tatcttttat      3300
     taattttagc agcgttgata gagggaatta aattatgaaa attgaaaatg aatctaaaag      3360
     ttatgataaa tgtatattga aaaatatatc actagagatt gataagggaa tttacagagt      3420
     tgaaggagag aatggttcag gaaagagcac ccttctacaa cttttagctg ggctagagac      3480
     ttttgatagt ggtttaaaga attgtgtctc caaagatgta ctataccttg ataccaatca      3540
     gcttggggtt gttccattta ctatagaaga aaatttgcag ttgttgtgtg attcttttca      3600
     aatccatcta tcatttgagg ataaagaaca aattaatact ttttttgata ataaaatcgg      3660
     agataactat atgacagcat ctactggaac aaaattcaaa ttaggcttat ccttaatttt      3720
     tgctaaaaat tgggattata tttttattga tgagacttta tcaacagtgg atgcaagaag      3780
     tattgatatg attgctaaac gcttaatttc catgaaagaa agctctacta ttatatatgt      3840
     atctcataat ttattgaatc aagaattgat tagcaaatct caaaggattt taatagagga      3900
     aggacgggtt tatgaaattt caaacaaata atagtttata caaattaatg aatctgatta      3960
     tttatctttt tcttttatat ttgtttattg atttactgat gaagtcggga attttagatg      4020
     aacaaattga taaattatct gaactatcta atctttttac aattaaaata gaaacaatat      4080
     tgacagtgat ttctgttgtt ttcacattta tagcaactct tattgaatat ggattttctc      4140
     tctttctgat tacattattt tttgataaga ataagaggaa ctttggagat attcttttat      4200
     ctaaaaatat aaccttaagt tttagcattt tactttgtta tttatttaat ccatcggata      4260
     taaagtttgc ctatttcagc gtattgacag tattactaat tgggataaca aattatgcga      4320
     gatttaaaaa tttaagattg acagtagtgt tttctgtacc atttttattt aatgctataa      4380
     tgtctattat aaatagtttt tag                                              4403
//
