# Supplementary material for: Genomic analyses of pneumococci reveal a wide diversity of bacteriocins – including pneumocyclicin, a novel circular bacteriocin
Source: BMC Genomics. 2015 Jul 28;16(1):554. doi: 10.1186/s12864-015-1729-4 (PMC4517551; doi:10.1186/s12864-015-1729-4)
Supplement: Additional file 10: — Sequence and annotation files for all pcy alleles. [file 12864_2015_1729_MOESM10_ESM.zip › pcy_allele30_annotation.embl]

FT   source          1..4407
FT                   /organism="Streptococcus pneumoniae"
FT                   /mol_type="genomic DNA"
FT                   /strain="strain"
FT   CDS             1..894
FT                   /gene="pfgR"
FT                   /codon_start=1
FT                   /transl_table=11
FT                   /product="XRE family transcriptional regulator"
FT                   /inference="ab initio prediction:Prodigal:2.60"
FT                   /colour=9
FT   CDS             1424..1720
FT                   /gene="pcyA"
FT                   /codon_start=1
FT                   /transl_table=11
FT                   /product="putative circular bacteriocin precursor"
FT                   /inference="ab initio prediction:Prodigal:2.60"
FT                   /colour=7
FT   CDS             1727..2863
FT                   /gene="pcyB"
FT                   /codon_start=1
FT                   /transl_table=11
FT                   /product="membrane protein"
FT                   /inference="ab initio prediction:Prodigal:2.60"
FT                   /colour=4
FT   CDS             2860..3342
FT                   /gene="pcyC"
FT                   /codon_start=1
FT                   /transl_table=11
FT                   /product="membrane protein"
FT                   /inference="ab initio prediction:Prodigal:2.60"
FT                   /note="DUF95 family protein"
FT                   /colour=4
FT   CDS             3339..3935
FT                   /gene="pcyD"
FT                   /codon_start=1
FT                   /transl_table=11
FT                   /product="ABC transporter ATP-binding protein"
FT                   /inference="ab initio prediction:Prodigal:2.60"
FT                   /colour=3
FT   CDS             3916..4407
FT                   /gene="pcyE"
FT                   /codon_start=1
FT                   /transl_table=11
FT                   /product="membrane protein"
FT                   /inference="ab initio prediction:Prodigal:2.60"
FT                   /note="putative immunity protein"
FT                   /colour=4
SQ   Sequence 4407 BP; 1478 A; 504 C; 743 G; 1682 T; 0 other;
     atggatgagt tgaaacgtga aattggttat aaaatcaaaa ctattaggcg atcttgtgga        60
     aaaactcaga tagatatttg tggtgatgaa tcagagttga cgattcgtca gctagcacgt       120
     attgaaaatg ggcaagcttt agcaacactt cctaaattat tattgattgc ggataaactt       180
     ggagtatcat tacagaatat tgtggatgtt aaggttatag agattccaaa aggattccta       240
     aaactcaaag atgagctgat tcattctcaa acctacgctg ataagggaag aatcgaacga       300
     aaagaagcta tacttgagga aatatatgaa aactattatg agaatttgcc tgaggaagag       360
     cagttaattg tggatgtgac acaagctcgt tttgatattt atggtagttc agatgtgacc       420
     tacggtttag ggttagtgga agaatatttc cagcagttat taaaaaagaa atatttttct       480
     gtaaatgatt tgttgattat tgaattgtat ttcttttgtt gtgctatggg attagaagat       540
     aaagaacatt ttgaggagtt agctcaaaaa gtattgctat gttcagaata tgaagataag       600
     gctagcctag ttcaaatgga aaaagttctt ctgagcctat ttatccaaat tcagacagag       660
     gatagtctga tatatattca aacatttgag aaaattattg ctaaaacaag acatgttttt       720
     taccgacctc atctattttt gctaaaggca aaatatgctt tatttgtaga caagaatatt       780
     ttagaggcag aaagtttcta tgaaaaggcg atttctctag cagaattgct agacgatcag       840
     gtattagttc agagaatttt agcagaaaaa cagatagatt tcccaacaac ctgacttcta       900
     agtcatgttg tttttttcat gtttttgcta tactaaacct ataaagaaaa cgttctcaaa       960
     aagaaaggag gtttattatg gttggaacgt tatttgtcct tttaagtata ggaatttggt      1020
     tctatctata atatcgggta gagattaatg gaacaaggta ttcttatatt ggattaaagg      1080
     aatgtcctac attagtatag aggatgaaac tcaattttca atgatataga agagttattt      1140
     ggagattgtg agggttgagt atgtttattt atgatgtagg aagtgtaaac taaaaagagg      1200
     tagtaatcgt ataaaagtta aatagacatt atcttttatt gagtcttagt gatataaaag      1260
     taatttgata atctaggaaa atgtagtagt aatttattta ttatagatat gttaataaaa      1320
     gtagtataaa atatagacga acatttgaag agagttagga atacaacatg tgcgaattaa      1380
     ctctcaataa aacatacata atatacaaaa ggagtacact aaaatgaaat ctaaaagaat      1440
     ggaatttcat aataaatttc ttattgtttc agcaatgtta gcagtcatta gttggttaag      1500
     cttaggtgtt gtttcttttc ctatgttggc tgggacatta ggaatttcga caaaagctgc      1560
     tgctactgta gtcaatttga ttagtgctta tagtacagtt acagcagtaa tttcaattgt      1620
     aggtgcaatc acaggagtag gttctattgg ttcgggtatt gcagcaacag ttctttatat      1680
     attgaaaaag aaaggtgctg ctaaagcagc tctatggtag aactagatga aaatactttc      1740
     taaaaaagaa tgtgaaagta ttttaggtta tcttaatttt attgggataa cccttttgtt      1800
     ttttgttatc ataagtttgt caatctattt taaaagctat cttccttttc aagggaaatt      1860
     atttttactt tttttggtag tagattacgc tactttgaat cgttataata tgaaactgcc      1920
     tatccaaagt aaaaaaataa atactttcta tataaggaaa aactatattt ttctctatct      1980
     tcttgccatt gtcaagaaat attattcttt ccaaatttta caatcattca tttatttatt      2040
     tattttgtat tttctagata ttattggata tttttattta tccattactc tttgtttgat      2100
     agctattcaa attatttctt taattctacc tagtttgttt tcaattataa gtaaattgtt      2160
     cttattttta tctataggac tattgtctat agaacaagga caagttgtaa tttatgtcat      2220
     actactcaat tattttattt tagtcatggg gatattagat aatcatgcga gtaatttcta      2280
     ttttaaaagc agtcgaatga gtcaaaaaag atttcgtagc agtctattta tattgcttcg      2340
     tttttgttgg ttaaataaag ggttaacttt ttcttttatt ttgattagta ttcttctttc      2400
     ctatctattt tggtatatga tgacgatgtt atcaattgat gacacaaaaa taccaatatt      2460
     atttctttat acctcaatat atattacatt aatggaggca ataataggga atcataaatc      2520
     ctcaattggg gtagatctag ctttacttca attatctgct cttaatcatt ctaaaatgaa      2580
     tttctttttt aagaatgcac aactaatgat gttgacgcat ttaatctctt tcttacaatt      2640
     ttcattgttg ttatgtttga ttccggtgac aagttatagt aatgatataa aaagtatttt      2700
     gttgaatttg ttattgattc cattcaatta ttttatagcc tatgtctatt ataagaaagc      2760
     tctattttta attaaaggta cagttagttt attgagatgg agttttctgg ttttatattg      2820
     ttttctgata atatttgtaa ttttagtagg gggcattaga tgagaaaaag tggttttctg      2880
     atttactatg tgttattttg tatagtctgt tttttactag gtttactttt aagctttata      2940
     ttaaaaaatg agacttttgc tactatacct ccgaaactgg aattacaatt tacattgaca      3000
     gttttacagg caaattctac aaattttttg ctatatctat tctgttttcc gatttcgccc      3060
     ttattgcaac tttttgattt gctatcttta ggaatacaat tgggtatatc tggtcagatg      3120
     attggaatag tagctacaat aaaaggaata ttacctcatg ctcttattga aataccgaat      3180
     tttatttggt atcaaggtat gagtcagtat cttttatacc gattattgaa ggatagggga      3240
     attaaaaata tacttattta tataaaaagt aatttaaaat ggtatatcat ttcttatctt      3300
     ttattaattt tagcagcgtt gatagaggga attaaattat gaaaattgaa aatgaatcta      3360
     aaagttatga taaatgtata ttgaaaaata tatcactaga gattgataag ggaatttaca      3420
     gagttgaagg agagaatggt tcaggaaaga gcacccttct acaactttta gctgggctag      3480
     agacttttga tagtggttta aagaattgtg tctccaaaga tgtactatac cttgatacca      3540
     atcagcttgg ggttgttcca tttactatag aagaaaattt gcagttgttg tgtgattctt      3600
     ttcaaatcca tctatcattt gaggataaag aacaaattaa tacttttttt gataataaaa      3660
     tcggagataa ctatatgaca gcatctactg gaacaaaatt caaattaggc ttatccttaa      3720
     tttttgctaa aaattgggat tatattttta ttgatgagac tttatcaaca gtggatgcaa      3780
     gaagtattga tatgattgct aaacgcttaa tttccatgaa agaaagctct actattatat      3840
     atgtatctca taatttattg aatcaagaat tgattagcaa atctcaaagg attttaatag      3900
     aggaaggacg ggtttatgaa atttcaaaca aataatagtt tatacaaatt aatgaatctg      3960
     attatttatc tttttctttt atatttgttt attgatttac tgatgaagtc gggaatttta      4020
     gatgaacaaa ttgataaatt atctgaacta tctaatcttt ttacaattaa aatagaaaca      4080
     atattgacag tgatttctgt tgttttcaca tttatagcaa ctcttattga atatggattt      4140
     tctctctttc tgattacatt attttttgat aagaataaga ggaactttgg agatattctt      4200
     ttatctaaaa atataacctt aagttttagc attttacttt gttatttatt taatccatcg      4260
     gatataaagt ttgcctattt cagcgtattg acagtattac taattgggat aacaaattat      4320
     gcgagattta aaaatttaag attgacagta gtgttttctg taccattttt atttaatgct      4380
     ataatgtcta ttataaatag tttttag                                          4407
//
