# Supplementary material for: Genomic analyses of pneumococci reveal a wide diversity of bacteriocins – including pneumocyclicin, a novel circular bacteriocin
Source: BMC Genomics. 2015 Jul 28;16(1):554. doi: 10.1186/s12864-015-1729-4 (PMC4517551; doi:10.1186/s12864-015-1729-4)
Supplement: Additional file 10: — Sequence and annotation files for all pcy alleles. [file 12864_2015_1729_MOESM10_ESM.zip › pcy_allele31_annotation.embl]

FT   source          1..4412
FT                   /organism="Streptococcus pneumoniae"
FT                   /mol_type="genomic DNA"
FT                   /strain="strain"
FT   CDS             1..894
FT                   /gene="pfgR"
FT                   /codon_start=1
FT                   /transl_table=11
FT                   /product="XRE family transcriptional regulator"
FT                   /inference="ab initio prediction:Prodigal:2.60"
FT                   /colour=9
FT   CDS             1424..1720
FT                   /gene="pcyA"
FT                   /codon_start=1
FT                   /transl_table=11
FT                   /product="putative circular bacteriocin precursor"
FT                   /inference="ab initio prediction:Prodigal:2.60"
FT                   /colour=7
FT   CDS             join(1727..2032,2037..2867)
FT                   /gene="pcyB"
FT                   /codon_start=1
FT                   /transl_table=11
FT                   /product="membrane protein"
FT                   /inference="ab initio prediction:Prodigal:2.60; modified"
FT                   /pseudo
FT                   /note="frameshift due to additional 4nt repeat"
FT                   /colour=11
FT   CDS             2864..3346
FT                   /gene="pcyC"
FT                   /codon_start=1
FT                   /transl_table=11
FT                   /product="membrane protein"
FT                   /inference="ab initio prediction:Prodigal:2.60"
FT                   /note="DUF95 family protein"
FT                   /colour=4
FT   CDS             join(3343..3894,3896..3940)
FT                   /gene="pcyD"
FT                   /codon_start=1
FT                   /transl_table=11
FT                   /product="ABC transporter ATP-binding protein"
FT                   /inference="ab initio prediction:Prodigal:2.60; modified"
FT                   /pseudo
FT                   /note="frameshift due to 1nt insertion"
FT                   /colour=11
FT   CDS             3921..4412
FT                   /gene="pcyE"
FT                   /codon_start=1
FT                   /transl_table=11
FT                   /product="membrane protein"
FT                   /inference="ab initio prediction:Prodigal:2.60"
FT                   /note="putative immunity protein"
FT                   /colour=4
SQ   Sequence 4412 BP; 1479 A; 505 C; 743 G; 1685 T; 0 other;
     atggatgagt tgaaacgtga aattggttat aaaatcaaaa ctattaggcg atcttgtgga        60
     aaaactcaga tagatatttg tggtgatgaa tcagagttga cgattcgtca gctagcacgt       120
     attgaaaatg ggcaagcttt agcaacactt cctaaattat tattgattgc ggataaactt       180
     ggagtatcat tacagaatat tgtggatgtt aaggttatag agattccaaa aggattccta       240
     aaactcaaag atgagctgat tcattctcaa acctacgctg ataagggaag aatcgaacga       300
     aaagaagcta tacttgagga aatatatgaa aactattatg agaatttgcc tgaggaagag       360
     cagttaattg tggatgtgac acaagctcgt tttgatattt atggtagttc agatgtgacc       420
     tacggtttag ggttagtgga agaatatttc cagcagttat taaaaaagaa atatttttct       480
     gtaaatgatt tgttgattat tgaattgtat ttcttttgtt gtgctatggg attagaagat       540
     aaagaacatt ttgaggagtt agctcaaaaa gtattgctat gttcagaata tgaagataag       600
     gctagcctag ttcaaatgga aaaagttctt ctgagcctat ttatccaaat tcagacagag       660
     gatagtctga tatatattca aacatttgag aaaattattg ctaaaacaag acatgttttt       720
     taccgacctc atctattttt gctaaaggca aaatatgctt tatttgtaga caagaatatt       780
     ttagaggcag aaagtttcta tgaaaaggcg atttctctag cagaattgct agacgatcag       840
     gtattagttc agagaatttt agcagaaaaa cagatagatt tcccaacaac ctgacttcta       900
     agtcatgttg tttttttcat gtttttgcta tactaaacct ataaagaaaa cgttctcaaa       960
     aagaaaggag gtttattatg gttggaacgt tatttgtcct tttaagtata ggaatttggt      1020
     tctatctata atatcgggta gagattaatg gaacaaggta ttcttatatt ggattaaagg      1080
     aatgtcctac attagtatag aggatgaaac tcaattttca atgatataga agagttattt      1140
     ggagattgtg agggttgagt atgtttattt atgatgtagg aagtgtaaac taaaaagagg      1200
     tagtaatcgt ataaaagtta aatagacatt atcttttatt gagtcttagt gatataaaag      1260
     taatttgata atctaggaaa atgtagtagt aatttattta ttatagatat gttaataaaa      1320
     gtagtataaa atatagacga acatttgaag agagttagga atacaacatg tgcgaattaa      1380
     ctctcaataa aacatacata atatacaaaa ggagtacact aaaatgaaat ctaaaagaat      1440
     ggaatttcat aataaatttc ttattgtttc agcaatgtta gcagtcatta gttggttaag      1500
     cttaggtgtt gtttcttttc ctatgttggc tgggacatta ggaatttcga caaaagctgc      1560
     tgctactgta gtcaatttga ttagtgctta tagtacagtt acagcagtaa tttcaattgt      1620
     aggtgcaatc acaggagtag gttctattgg ttcgggtatt gcagcaacag ttctttatat      1680
     attgaaaaag aaaggtgctg ctaaagcagc tctatggtag aactagatga aaatactttc      1740
     taaaaaagaa tgtgaaagta ttttaggtta tcttaatttt attgggataa cccttttgtt      1800
     ttttgttatc ataagtttgt caatctattt taaaagctat cttccttttc aagggaaatt      1860
     atttttactt tttttggtag tagattacgc tactttgaat cgttataata tgaaactgcc      1920
     tatccaaagt aaaaaaataa atactttcta tataaggaaa aactatattt ttctctatct      1980
     tcttgccatt gtcaagaaat attattcttt ccaaatttta caatcattca ttcatttatt      2040
     tatttatttt gtattttcta gatattattg gatattttta tttatccatt actctttgtt      2100
     tgatagctat tcaaattatt tctttaattc tacctagttt gttttcaatt ataagtaaat      2160
     tgttcttatt tttatctata ggactattgt ctatagaaca aggacaagtt gtaatttatg      2220
     tcatactact caattatttt attttagtca tggggatatt agataatcat gcgagtaatt      2280
     tctattttaa aagcagtcga atgagtcaaa aaagatttcg tagcagtcta tttatattgc      2340
     ttcgtttttg ttggttaaat aaagggttaa ctttttcttt tattttgatt agtattcttc      2400
     tttcctatct attttggtat atgatgacga tgttatcaat tgatgacaca aaaataccaa      2460
     tattatttct ttatacctca atatatatta cattaatgga ggcaataata gggaatcata      2520
     aatcctcaat tggggtagat ctagctttac ttcaattatc tgctcttaat cattctaaaa      2580
     tgaatttctt ttttaagaat gcacaactaa tgatgttgac gcatttaatc tctttcttac      2640
     aattttcatt gttgttatgt ttgattccgg tgacaagtta tagtaatgat ataaaaagta      2700
     ttttgttgaa tttgttattg attccattca attattttat agcctatgtc tattataaga      2760
     aagctctatt tttaattaaa ggtacagtta gtttattgag atggagtttt ctggttttat      2820
     attgttttct gataatattt gtaattttag tagggggcat tagatgagaa aaagtggttt      2880
     tctgatttac tatgtgttat tttgtatagt ctgtttttta ctaggtttac ttttaagctt      2940
     tatattaaaa aatgagactt ttgctactat acctccgaaa ctggaattac aatttacatt      3000
     gacagtttta caggcaaatt ctacaaattt tttgctatat ctattctgtt ttccgatttc      3060
     gcccttattg caactttttg atttgctatc tttaggaata caattgggta tatctggtca      3120
     gatgattgga atagtagcta caataaaagg aatattacct catgctctta ttgaaatacc      3180
     gaattttatt tggtatcaag gtatgagtca gtatctttta taccgattat tgaaggatag      3240
     gggaattaaa aatatactta tttatataaa aagtaattta aaatggtata tcatttctta      3300
     tcttttatta attttagcag cgttgataga gggaattaaa ttatgaaaat tgaaaatgaa      3360
     tctaaaagtt atgataaatg tatattgaaa aatatatcac tagagattga taagggaatt      3420
     tacagagttg aaggagagaa tggttcagga aagagcaccc ttctacaact tttagctggg      3480
     ctagagactt ttgatagtgg tttaaagaat tgtgtctcca aagatgtact ataccttgat      3540
     accaatcagc ttggggttgt tccatttact atagaagaaa atttgcagtt gttgtgtgat      3600
     tcttttcaaa tccatctatc atttgaggat aaagaacaaa ttaatacttt ttttgataat      3660
     aaaatcggag ataactatat gacagcatct actggaacaa aattcaaatt aggcttatcc      3720
     ttaatttttg ctaaaaattg ggattatatt tttattgatg agactttatc aacagtggat      3780
     gcaagaagta ttgatatgat tgctaaacgc ttaatttcca tgaaagaaag ctctactatt      3840
     atatatgtat ctcataattt attgaatcaa gaattgatta gcaaatctca aaggtatttt      3900
     aatagaggaa ggacgggttt atgaaatttc aaacaaataa tagtttatac aaattaatga      3960
     atctgattat ttatcttttt cttttatatt tgtttattga tttactgatg aagtcgggaa      4020
     ttttagatga acaaattgat aaattatctg aactatctaa tctttttaca attaaaatag      4080
     aaacaatatt gacagtgatt tctgttgttt tcacatttat agcaactctt attgaatatg      4140
     gattttctct ctttctgatt acattatttt ttgataagaa taagaggaac tttggagata      4200
     ttcttttatc taaaaatata accttaagtt ttagcatttt actttgttat ttatttaatc      4260
     catcggatat aaagtttgcc tatttcagcg tattgacagt attactaatt gggataacaa      4320
     attatgcgag atttaaaaat ttaagattga cagtagtgtt ttctgtacca tttttattta      4380
     atgctataat gtctattata aatagttttt ag                                    4412
//
