# Supplementary material for: Genomic analyses of pneumococci reveal a wide diversity of bacteriocins – including pneumocyclicin, a novel circular bacteriocin
Source: BMC Genomics. 2015 Jul 28;16(1):554. doi: 10.1186/s12864-015-1729-4 (PMC4517551; doi:10.1186/s12864-015-1729-4)
Supplement: Additional file 10: — Sequence and annotation files for all pcy alleles. [file 12864_2015_1729_MOESM10_ESM.zip › pcy_allele32_annotation.embl]

FT   source          1..4411
FT                   /organism="Streptococcus pneumoniae"
FT                   /mol_type="genomic DNA"
FT                   /strain="strain"
FT   CDS             1..894
FT                   /gene="pfgR"
FT                   /codon_start=1
FT                   /transl_table=11
FT                   /product="XRE family transcriptional regulator"
FT                   /inference="ab initio prediction:Prodigal:2.60"
FT                   /colour=9
FT   CDS             1425..1721
FT                   /gene="pcyA"
FT                   /codon_start=1
FT                   /transl_table=11
FT                   /product="putative circular bacteriocin precursor"
FT                   /inference="ab initio prediction:Prodigal:2.60"
FT                   /colour=7
FT   CDS             join(1728..2033,2038..2592,2592..2867)
FT                   /gene="pcyB"
FT                   /codon_start=1
FT                   /transl_table=11
FT                   /product="membrane protein"
FT                   /inference="ab initio prediction:Prodigal:2.60; modified"
FT                   /pseudo
FT                   /note="two frameshifts due to additional 4nt repeat and
FT                   1nt deletion"
FT                   /colour=11
FT   CDS             2864..3346
FT                   /gene="pcyC"
FT                   /codon_start=1
FT                   /transl_table=11
FT                   /product="membrane protein"
FT                   /inference="ab initio prediction:Prodigal:2.60"
FT                   /note="DUF95 family protein"
FT                   /colour=4
FT   CDS             3343..3939
FT                   /gene="pcyD"
FT                   /codon_start=1
FT                   /transl_table=11
FT                   /product="ABC transporter ATP-binding protein"
FT                   /inference="ab initio prediction:Prodigal:2.60"
FT                   /colour=3
FT   CDS             3920..4411
FT                   /gene="pcyE"
FT                   /codon_start=1
FT                   /transl_table=11
FT                   /product="membrane protein"
FT                   /inference="ab initio prediction:Prodigal:2.60"
FT                   /note="putative immunity protein"
FT                   /colour=4
SQ   Sequence 4411 BP; 1481 A; 502 C; 742 G; 1686 T; 0 other;
     atggatgagt tgaaacgtga aattggttat aaaatcaaaa ctattaggcg atcttgtgga        60
     aaaactcaga tagatatttg tggtgatgaa tcagagttga cgattcgtca gctagcacgt       120
     attgaaaatg ggcaagcttt agcaacactt cctaaattat tattgattgc ggataaactt       180
     ggagtatcat tacagaatat tgtggatgtt aaggttatag agattccaaa aggattccta       240
     aaactcaaag atgagctgat tcattctcaa acctacgctg ataagggaag aatcgaacga       300
     aaagaagcta tacttgagga aatatatgaa aactattatg agaatttgcc tgaggaagag       360
     cagttaattg tggatgtgac acaagctcgt tttgatattt atggtagttc agatgtgacc       420
     tacggtttaa ggttagtgga agaatatttc cagcagttat taaaaaagaa atatttttct       480
     gtaaatgatt tgttgattat tgaattgtat ttcttttgtt gtgctatggg attagaagat       540
     aaagaacatt ttgaggagtt agctcaaaaa gtattgctat gttcagaata tgaagataag       600
     gctagcctag ttcaaatgga aaaagttctt ctgagcctat ttatccaaat tcagacagaa       660
     gatagtctga tatatattca aacatttgag aaaattattg ctaaaacaag acatgttttt       720
     taccgacctc atctattttt gctaaaggca aaatatgctt tatttgtaga caagaatatt       780
     ttagaggcag aaagtttcta tgaaaaggcg atttctctag cagaattgct agacgatcag       840
     gtattagttc agagaatttt agcagaaaaa cagatagatt tcccaacaac ctgacttcta       900
     agtcatgttg tttttttcat gtttttgcta tactaaacct ataaagaaaa cgttctcaaa       960
     aagaaaggag gtttattatg gttggaacgt tatttgtcct tttaagtata ggaatttggt      1020
     tctatctata atatcgggta gagattaatg gaacaaggta ttcttatatt ggattaaagg      1080
     aatgtcctac attagtatag aggatgaaac tcaattttca atgatataga agagttattt      1140
     ggagattgtg agggttgagt atgtttattt atgatgtagg aagtgtaaac taaaaaggag      1200
     gtagtaatcg tataaaagtt aaatagacat tatcttttat tgagtcttag tgatataaaa      1260
     gtaatttgat aatctaggaa aatgtagtag taatttattt attatagata tgttaataaa      1320
     agtagtataa aatatagacg aacatttgaa gagagttagg aatacaacat gtgcgaatta      1380
     actctcaata aaacatacat aatatacaaa aggagtacac taaaatgaaa tctaaaagaa      1440
     tggaatttca taataaattt cttattgttt cagcaatgtt agcagtcatt agttggttaa      1500
     gcttaggtgt tgtttctttt cctatgttgg ctgggacatt aggaatttcg acaaaagctg      1560
     ctgctactgt agtcaatttg attagtgctt atagtacagt tacagcagta atttcaattg      1620
     taggtgcaat cacaggagta ggttctattg gttcgggtat tgcagcaaca gttctttata      1680
     tattgaaaaa gaaaggtgct gctaaagcag ctctatggta gaactagatg aaaatacttt      1740
     ctaaaaaaga atgtgaaagt attttaggtt atcttaattt tattgggata acccttttgt      1800
     tttttgttat cataagtttg tcaatctatt ttaaaagcta tcttcctttt caagggaaat      1860
     tatttttact ttttttggta gtagattacg ctactttgaa tcgttataat atgaaactgc      1920
     ctatccaaag taaaaaaata aatactttct atataaggaa aaactatatt tttctctatc      1980
     ttcttgccat tgtcaagaaa tattattctt tccaaatttt acaatcattc atttatttat      2040
     ttatttattt tgtattttct agatattatt ggatattttt atttatccat tactctttgt      2100
     ttgatagcta ttcaaattat ttctttaatt ctacctagtt tgttttcaat tataagtaaa      2160
     ttgttcttat ttttatctat aggactattg tctatagaac aaggacaagt tgtaatttat      2220
     gtcatactac tcaattattt tattttagtc atggggatat tagataatca tgcgagtaat      2280
     ttctatttta aaagcagtcg aatgagtcaa aaaagatttc gtagcagtct atttatattg      2340
     cttcgttttt gttggttaaa taaagggtta actttttctt ttattttgat tagtattctt      2400
     ctttcctatc tattttggta tatgatgacg atgttatcaa ttgatgacac aaaaatatca      2460
     atattatttc tttatacctc aatatatatt acattaatgg aggcaataat agggaatcat      2520
     aaatcctcaa ttggggtaga tctagcttta cttcaattat ctgctcttaa tcattctaaa      2580
     atgaattttt ttttaagaat gcacaactaa tgatgttgac gcatttaatc tctttcttac      2640
     aattttcatt gttgttatgt ttgattccgg tgacaagtta tagtaatgat ataaaaagta      2700
     ttttgttgaa tttgttattg attccattca attattttat agcctatgtc tattataaga      2760
     aagctctatt tttaattaaa ggtacagtta gtttattgag atggagtttt ctggttttat      2820
     attgttttct gataatattt gtaattttag tagggggcat tagatgagaa aaagtggttt      2880
     tctgatttac tatgtgttat tttgtatagt ctgtttttta ctaggtttac ttttaagctt      2940
     tatattaaaa aatgagactt ttgctactat acctccgaaa ctggaattac aatttacatt      3000
     gacagtttta caggcaaatt ctacaaattt tttgctatat ctattctgtt ttccgatttc      3060
     gcccttattg caactttttg atttgctatc tttaggaata caattgggta tatctggtca      3120
     gatgattgga atagtagcta caataaaagg aatattacct catgctctta ttgaaatacc      3180
     gaattttatt tggtatcaag gtatgagtca gtatctttta taccgattat tgaaggatag      3240
     gggaattaaa aatatactta tttatataaa aagtaattta aaatggtata tcatttctta      3300
     tcttttatta attttagcag cgttgataga gggaattaaa ttatgaaaat tgaaaatgaa      3360
     tctaaaagtt atgataaatg tatattgaaa aatatatcac tagagattga taagggaatt      3420
     tacagagttg aaggagagaa tggttcagga aagagcaccc ttctacaact tttagctggg      3480
     ctagagactt ttgatagtgg tttaaagaat tgtgtctcca aagatgtact ataccttgat      3540
     accaatcagc ttggggttgt tccatttact atagaagaaa atttgcagtt gttgtgtgat      3600
     tcttttcaaa tccatctatc atttgaggat aaagaacaaa ttaatacttt ttttgataat      3660
     aaaatcggag ataactatat gacagcatct actggaacaa aattcaaatt aggcttatcc      3720
     ttaatttttg ctaaaaattg ggattatatt tttattgatg agactttatc aacagtggat      3780
     gcaagaagta ttgatatgat tgctaaacgc ttaatttcca tgaaagaaag ctctactatt      3840
     atatatgtat ctcataattt attgaatcaa gaattgatta gcaaatctca aaggatttta      3900
     atagaggaag gacgggttta tgaaatttca aacaaataat agtttataca aattaatgaa      3960
     tctgattatt tatctttttc ttttatattt gtttattgat ttactgatga agtcgggaat      4020
     tttagatgaa caaattgata aattatctga actatctaat ctttttacaa ttaaaataga      4080
     aacaatattg acagtgattt ctgttgtttt cacatttata gcaactctta ttgaatatgg      4140
     attttctctc tttctgatta cattattttt tgataagaat aagaggaact ttggagatat      4200
     tcttttatct aaaaatataa ccttaagttt tagcatttta ctttgttatt tatttaatcc      4260
     atcggatata aagtttgcct atttcagcgt attgacagta ttactaattg ggataacaaa      4320
     ttatgcgaga tttaaaaatt taagattgac agtagtgttt tctgtaccat ttttatttaa      4380
     tgctataatg tctattataa atagttttta g                                     4411
//
