# Supplementary material for: Genomic analyses of pneumococci reveal a wide diversity of bacteriocins – including pneumocyclicin, a novel circular bacteriocin
Source: BMC Genomics. 2015 Jul 28;16(1):554. doi: 10.1186/s12864-015-1729-4 (PMC4517551; doi:10.1186/s12864-015-1729-4)
Supplement: Additional file 10: — Sequence and annotation files for all pcy alleles. [file 12864_2015_1729_MOESM10_ESM.zip › pcy_allele34_annotation.embl]

FT   source          1..4345
FT                   /organism="Streptococcus pneumoniae"
FT                   /mol_type="genomic DNA"
FT                   /strain="strain"
FT   CDS             1..894
FT                   /gene="pfgR"
FT                   /codon_start=1
FT                   /transl_table=11
FT                   /product="XRE family transcriptional regulator"
FT                   /inference="ab initio prediction:Prodigal:2.60"
FT                   /colour=9
FT   CDS             1362..1658
FT                   /gene="pcyA"
FT                   /codon_start=1
FT                   /transl_table=11
FT                   /product="putative circular bacteriocin precursor"
FT                   /inference="ab initio prediction:Prodigal:2.60"
FT                   /colour=7
FT   CDS             1665..2801
FT                   /gene="pcyB"
FT                   /codon_start=1
FT                   /transl_table=11
FT                   /product="membrane protein"
FT                   /inference="ab initio prediction:Prodigal:2.60"
FT                   /colour=4
FT   CDS             2798..3280
FT                   /gene="pcyC"
FT                   /codon_start=1
FT                   /transl_table=11
FT                   /product="membrane protein"
FT                   /inference="ab initio prediction:Prodigal:2.60"
FT                   /note="DUF95 family protein"
FT                   /colour=4
FT   CDS             3277..3873
FT                   /gene="pcyD"
FT                   /codon_start=1
FT                   /transl_table=11
FT                   /product="ABC transporter ATP-binding protein"
FT                   /inference="ab initio prediction:Prodigal:2.60"
FT                   /colour=3
FT   CDS             3854..4345
FT                   /gene="pcyE"
FT                   /codon_start=1
FT                   /transl_table=11
FT                   /product="membrane protein"
FT                   /inference="ab initio prediction:Prodigal:2.60"
FT                   /note="putative immunity protein"
FT                   /colour=4
SQ   Sequence 4345 BP; 1458 A; 503 C; 722 G; 1662 T; 0 other;
     atggatgagt tgaaacgtga aattggttat aaaatcaaaa ctattaggcg atcttgtgga        60
     aaaactcaga tagatatttg tagcgatgaa tcagagttga cgattcgtca gctagcacgt       120
     attgaaaatg ggcaagcttt agcaacactt cctaaattat tattgattgc ggataaactt       180
     ggagtatcat tacagaatat tgtggatgtt aaggttatag agattccaaa aggattccta       240
     aaactcaaag atgagctgat tcattctcaa acctacgctg ataagggaag aatcgaacga       300
     aaagaagcta tacttgagga aatatatgaa aactattatg agaatttgcc tgaggaagag       360
     cagttaattg tggatgtgac acaagctcgt tttgatattt atggtagttc agatgtgacc       420
     tacggtttag ggttagtgga agaatatttc cagcagttat taaaaaagaa atatttttct       480
     gtaaatgatt tgttgattat tgaattgtat ttcttttgtt gtgctatggg attagaagat       540
     aaagaacatt ttgaggagtt agctcaaaaa gtattgctat gttcagaata tgaagataag       600
     gatagcctag ttcagatgga aaaagttctt ctgagcctat ttatccaaat tcagacagaa       660
     gatagtctga tatatattca aacatttgag aaaattattg ctaaaacaag acatgttttt       720
     taccgacctc atctattttt gctaaaggca aaatatgctt tatttgtaga caagaatatt       780
     ttagaggcag aaagtttcta tgaaaaggcg atttctctag cagaattgct agacgatcag       840
     gtattagttc agagaatttt agcagaaaaa cagatagatt tcccaacaac ctgacttcta       900
     agtcatgttg tttttttcat gtttttgcta tactaaacct ataaagaaaa cgttctcaaa       960
     aagaaaggag gtttattatg gttggaacgt tatttgtcct tttaagtata ggaatttggt      1020
     tctatctata atatcgggta gagattaatg gaacaaggta ttcttatatt ggattaaagg      1080
     aatgttttaa taggtttcct acattagtat agaggatgaa actcaatttt caatgatgta      1140
     gtaatcgtat aaaagttaaa tagacattat cttttattga gtcttagtga tataaaagta      1200
     atttgataat ctaggaaaat gtagtagtaa tttatttatt atagatatgt taataaaagt      1260
     agtataaaat atagacgaac atttgaagag agttaggaat acaacatgtg cgaattaact      1320
     ctcaataaaa catacataat atacaaaagg agtacactaa aatgaaatct aaaagaatgg      1380
     aatttcataa taaatttctt attgtttcag caatgttagc agtcattagt tggttaagct      1440
     taggtgttgt ttcttttcct atgttggctg ggacattagg aatttcgaca aaagctgctg      1500
     ctactgtagt caatttgatt agtgcttata gtacagttac agcagtaatt tcaattgtag      1560
     gtgcaatcac aggagtaggt tctattggtt cgggtattgc agcaacagtt ctttatatat      1620
     tgaaaaagaa aggtgctgct aaagcagctc tatggtagaa ctagatgaaa atactttcta      1680
     aaaaagaatg tgaaagtatt ttaggttatc ttaattttat tgggataacc cttttgtttt      1740
     ttgttatcat aagtttgtca atctatttta aaagctatct tccttttcaa gggaaattat      1800
     ttttactttt tttggtagta gattacgcta ctttgaatcg ttataatatg aaactgccta      1860
     tccaaagtaa aaaaataaat actttctata taaggaaaaa ctatattttt ctctatcttc      1920
     ttgccattgt caagaaatat tattctttcc aaattttaca atcattcatt tatttattta      1980
     ttttgtattt tctagatatt attggatatt tttatttatc cattactctt tgtttgatag      2040
     ctattcaaat tatttcttta attctaccta gtttgttttc aattataagt aaattgttct      2100
     tatttttatc tataggacta ttgtctatag aacaaggaca agttgtaatt tatgtcatac      2160
     tactcaatta ttttatttta gtcatgggga tattagataa tcatgcgagt aatttctatt      2220
     ttaaaagcag tcgaatgagt caaaaaagat ttcgtagcag tctatttata ttgcttcgtt      2280
     tttgttggtt aaataaaggg ttaacttttt cttttatttt gattagtatt cttctttcct      2340
     atctattttg gtatatgatg acgatgttat caattgatga cacaaaaata ccaatattat      2400
     ttctttatac ctcaatatat attacattaa tggaggcaat aatagggaat cataaatcct      2460
     caattggggt agatctagct ttacttcaat tatctgctct taatcattct aaaatgaatt      2520
     tcttttttaa gaatgcacaa ctaatgatgt tgacgcattt aatctctttc ttacaatttt      2580
     cattgttgtt atgtttgatt ccggtgacaa gttatagtaa tgatataaaa agtattttgt      2640
     tgaatttgtt attgattcca ttcaattatt ttatagccta tgtctattat aagaaagctc      2700
     tatttttaat taaaggtaca gttagtttat tgagatggag ttttctggtt ttatattgtt      2760
     ttctgataat atttgtaatt ttagtagggg gcattagatg agaaaaagtg gttttctgat      2820
     ttactatgtg ttattttgta tagtctgttt tttactaggt ttacttttaa gctttatatt      2880
     aaaaaatgag acttttgcta ctatacctcc gaaactggaa ttacaattta cattgacagt      2940
     tttacaggca aattctacaa attttttgct atatctattc tgttttccga tttcgccctt      3000
     attgcaactt tttgatttgc tatctttagg aatacaattg ggtatatctg gtcagatgat      3060
     tggaatagta gctacaataa aaggaatatt acctcatgct cttattgaaa taccgaattt      3120
     tatttggtat caaggtatga gtcagtatct tttataccga ttattgaagg ataggggaat      3180
     taaaaatata cttatttata taaaaagtaa tttaaaatgg tatatcattt cttatctttt      3240
     attaatttta gcagcgttga tagagggaat taaattatga aaattgaaaa tgaatctaaa      3300
     agttatgata aatgtatatt gaaaaatata tcactagaga ttgataaggg aatttacaga      3360
     gttgaaggag agaatggttc aggaaagagc acccttctac aacttttagc tgggctagag      3420
     acttttgata gtggtttaaa gaattgtgtc tccaaagatg tactatacct tgataccaat      3480
     cagcttgggg ttgttccatt tactatagaa gaaaatttgc agttgttgtg tgattctttt      3540
     caaatccatc tatcatttga ggataaagaa caaataaata ctttttttga taataaaatc      3600
     ggagataact atatgacagc atctactgga acaaaattca aattaggctt atccttaatt      3660
     tttgctaaaa attgggatta tatttttatt gatgagactt tatcaacagt ggatgcaaga      3720
     agtattgata tgattgctaa acgcttaatt tccatgaaag aaagctctac tattatatat      3780
     gtatctcata atttattgaa tcaagaattg attagcaaat ctcaaaggat tttaatagag      3840
     gaaggacggg tttatgaaat ttcaaacaaa taatagttta tacaaattaa tgaatctgat      3900
     tatttatctt tttcttttat atttgtttat tgatttactg atgaagtcgg gaattttaga      3960
     tgaacaaatt gataaattat ctgaactatc taatcttttt acaattaaaa tagaaacaat      4020
     attgacagtg atttctgttg ttttcacatt tatagcaact cttattgaat atggattttc      4080
     tctctttctg attacattat tttttgataa gaataagagg aactttggag atattctttt      4140
     atctaaaaat ataaccttaa gttttagcat tttactttgt tatttattta atccatcgga      4200
     tataaagttt gcctatttca gcgtattgac agtattacta attgggataa caaattatgc      4260
     gagatttaaa aatttaagat tgacagtagt gttttctgta ccatttttat ttaatgctat      4320
     aatgtctatt ataaatagtt tttag                                            4345
//
