# Supplementary material for: Genomic analyses of pneumococci reveal a wide diversity of bacteriocins – including pneumocyclicin, a novel circular bacteriocin
Source: BMC Genomics. 2015 Jul 28;16(1):554. doi: 10.1186/s12864-015-1729-4 (PMC4517551; doi:10.1186/s12864-015-1729-4)
Supplement: Additional file 10: — Sequence and annotation files for all pcy alleles. [file 12864_2015_1729_MOESM10_ESM.zip › pcy_allele35_annotation.embl]

FT   source          1..4424
FT                   /organism="Streptococcus pneumoniae"
FT                   /mol_type="genomic DNA"
FT                   /strain="strain"
FT   CDS             1..894
FT                   /gene="pfgR"
FT                   /codon_start=1
FT                   /transl_table=11
FT                   /product="XRE family transcriptional regulator"
FT                   /inference="ab initio prediction:Prodigal:2.60"
FT                   /colour=9
FT   CDS             1437..1733
FT                   /gene="pcyA"
FT                   /codon_start=1
FT                   /transl_table=11
FT                   /product="putative circular bacteriocin precursor"
FT                   /inference="ab initio prediction:Prodigal:2.60"
FT                   /colour=7
FT   CDS             join(1740..2045,2050..2880)
FT                   /gene="pcyB"
FT                   /codon_start=1
FT                   /transl_table=11
FT                   /product="membrane protein"
FT                   /inference="ab initio prediction:Prodigal:2.60; modified"
FT                   /pseudo
FT                   /note="frameshift due to additional 4nt repeat"
FT                   /colour=11
FT   CDS             2877..3359
FT                   /gene="pcyC"
FT                   /codon_start=1
FT                   /transl_table=11
FT                   /product="membrane protein"
FT                   /inference="ab initio prediction:Prodigal:2.60"
FT                   /note="DUF95 family protein"
FT                   /colour=4
FT   CDS             3356..3952
FT                   /gene="pcyD"
FT                   /codon_start=1
FT                   /transl_table=11
FT                   /product="ABC transporter ATP-binding protein"
FT                   /inference="ab initio prediction:Prodigal:2.60"
FT                   /colour=3
FT   CDS             3933..4424
FT                   /gene="pcyE"
FT                   /codon_start=1
FT                   /transl_table=11
FT                   /product="membrane protein"
FT                   /inference="ab initio prediction:Prodigal:2.60"
FT                   /note="putative immunity protein"
FT                   /colour=4
SQ   Sequence 4424 BP; 1483 A; 502 C; 748 G; 1691 T; 0 other;
     atggatgagt tgaaacgtga aattggttat aaaatcaaaa ctattaggcg atcttgtgga        60
     aaaactcaga tagatatttg tggtgatgaa tcagagttga cgattcgtca gctagcacgt       120
     attgaaaatg ggcaagcttt agcaacactt cctaaattat tattgattgc ggataaactt       180
     ggagtatcat tacagaatat tgtggatgtt aaggttatag agattccaaa aggattccta       240
     aaactcaaag atgagctgat tcattctcaa acctacgctg ataagggaag aatcgaacga       300
     aaagaagcta tacttgagga aatatatgaa aactattatg agaatttgcc tgaggaagag       360
     cagttaattg tggatgtgac acaagctcgt tttgatattt atggtagttc agatgtgacc       420
     tacggtttag ggttagtgga agaatatttc cagcagttat taaaaaagaa atatttttct       480
     gtaaatgatt tgttgattat tgaattgtat ttcttttgtt gtgctatggg attagaagat       540
     aaagaacatt ttgaggagtt agctcaaaaa gtattgctat gttcagaata tgaagataag       600
     gatagcctag ttcagatgga aaaagttctt ctgagcctat ttatccaaat tcagacagaa       660
     gatagtctga tatatattca aacatttgag aaaattattg ctaaaacaag acatgttttt       720
     taccgacctc atctattttt gttaaaggcg aaatatgctt tatttgtaga taagaatgtg       780
     gcagaggcag aaagtttcta tgaaaaggcg atttctctag cagaattgct agatgatcag       840
     gtattagttc agaaaatttt agcagaaaaa caaatagatt tcccaacaac ctgacttcta       900
     agtcatgttg tttttttcat gtttttgtta tactaaactc ataaagaaaa cgattccaaa       960
     aagaaaggaa gtttattatg gttggaacgt tgtttgtcct tttaagtata ggagtctggt      1020
     tctatctata atatcaggta gagattaatg gcataaggta ttcctatatt ggattaaagg      1080
     aatgttttaa taggtttcct acattagtat agaggatgaa actcaatttt caatgatata      1140
     gaagagttat ttggagattg tgagggttga gtatgtttat ttatgatgta ggaagtgtaa      1200
     actaaaaagg aggtagtaat cgtataaaag ttaaatagac attatctttt attgagtctt      1260
     agtgatataa aagtaatttg ataatctagg aaaatgtagt agtaatttat ttattataga      1320
     tatgttaata aaagtagtat aaaatataga cgaacatttg aagagagtta ggaatacaac      1380
     atgtgcgaat taactctcaa taaaacatac ataatataca aaaggagtac actaaaatga      1440
     aatctaaaag aatggaattt cataataaat ttcttattgt ttcagcaatg ttagcagtca      1500
     ttagttggtt aagcttaggt gttgtttctt ttcctatgtt ggctgggaca ttaggaattt      1560
     cgacaaaagc tgctgctact gtagtcaatt tgattagtgc ttatagtaca gttacagcag      1620
     taatttcaat tgtaggtgca atcacaggag taggttctat tggttcgggt attgcagcaa      1680
     cagttcttta tatattgaaa aagaaaggtg ctgctaaagc agctctatgg tagaactaga      1740
     tgaaaatact ttctaaaaaa gaatgtgaaa gtattttagg ttatcttaat tttattggga      1800
     taaccctttt gttttttgtt atcataagtt tgtcaatcta ttttaaaagc tatcttcctt      1860
     ttcaagggaa attattttta ctttttttgg tagtagatta cgctactttg aatcgttata      1920
     atatgaaact gcctatccaa agtaaaaaaa taaatacttt ctatataagg aaaaactata      1980
     tttttctcta tcttcttgcc attgtcaaga aatattattc tttccaaatt ttacaatcat      2040
     tcatttattt atttatttat tttgtatttt ctagatatta ttggatattt ttatttatcc      2100
     attactcttt gtttgatagc tattcaaatt atttctttaa ttctacctag tttgttttca      2160
     attataagta aattgttctt atttttatct ataggactat tgtctataga acaaggacaa      2220
     gttgtaattt atgtcatact actcaattat tttattttag tcatggggat attagataat      2280
     catgcgagta atttctattt taaaagcagt cgaatgagtc aaaaaagatt tcgtagcagt      2340
     ctatttatat tgcttcgttt ttgttggtta aataaagggt taactttttc ttttattttg      2400
     attagtattc ttctttccta tctattttgg tatatgatga cgatgttatc aattgatgac      2460
     acaaaaatac caatattatt tctttatacc tcaatatata ttacattaat ggaggcaata      2520
     atagggaatc ataaatcctc aattggggta gatctagctt tacttcaatt atctgctctt      2580
     aatcattcta aaatgaattt cttttttaag aatgcacaac taatgatgtt gacgcattta      2640
     atctctttct tacaattttc attgttgtta tgtttgattc cggtgacaag ttatagtaat      2700
     gatataaaaa gtattttgtt gaatttgtta ttgattccat tcaattattt tatagcctat      2760
     gtctattata agaaagctct atttttaatt aaaggtacag ttagtttatt gagatggagt      2820
     tttctggttt tatattgttt tctgataata tttgtaattt tagtaggggg cattagatga      2880
     gaaaaagtgg ttttctgatt tactatgtgt tattttgtat agtctgtttt ttactaggtt      2940
     tacttttaag ctttatatta aaaaatgaga cttttgctac tatacctccg aaactggaat      3000
     tacaatttac attgacagtt ttacaggcaa attctacaaa ttttttgcta tatctattct      3060
     gttttccgat ttcgccctta ttgcaacttt ttgatttgct atctttagga atacaattgg      3120
     gtatatctgg tcagatgatt ggaatagtag ctacaataaa aggaatatta cctcatgctc      3180
     ttattgaaat accgaatttt atttggtatc aaggtatgag tcagtatctt ttataccgat      3240
     tattgaagga taggggaatt aaaaatatac ttatttatat aaaaagtaat ttaaaatggt      3300
     atatcatttc ttatctttta ttaattttag cagcgttgat agagggaatt aaattatgaa      3360
     aattgaaaat gaatctaaaa gttatgataa atgtatattg aaaaatatat cactagagat      3420
     tgataaggga atttacagag ttgaaggaga gaatggttca ggaaagagca cccttctaca      3480
     acttttagct gggctagaga cttttgatag tggtttaaag aattgtgtct ccaaagatgt      3540
     actatacctt gataccaatc agcttggggt tgttccattt actatagaag aaaatttgca      3600
     gttgttgtgt gattcttttc aaatccatct atcatttgag gataaagaac aaattaatac      3660
     tttttttgat aataaaatcg gagataacta tatgacagca tctactggaa caaaattcaa      3720
     attaggctta tccttaattt ttgctaaaaa ttgggattat atttttattg atgagacttt      3780
     atcaacagtg gatgcaagaa gtattgatat gattgctaaa cgcttaattt ccatgaaaga      3840
     aagctctact attatatatg tatctcataa tttattgaat caagaattga ttagcaaatc      3900
     tcaaaggatt ttaatagagg aaggacgggt ttatgaaatt tcaaacaaat aatagtttat      3960
     acaaattaat gaatctgatt atttatcttt ttcttttata tttgtttatt gatttactga      4020
     tgaagtcggg aattttagat gaacaaattg ataaattatc tgaactatct aatcttttta      4080
     caattaaaat agaaacaata ttgacagtga tttctgttgt tttcacattt atagcaactc      4140
     ttattgaata tggattttct ctctttctga ttacattatt ttttgataag aataagagga      4200
     actttggaga tattctttta tctaaaaata taaccttaag ttttagcatt ttactttgtt      4260
     atttatttaa tccatcggat ataaagtttg cctatttcag cgtattgaca gtattactaa      4320
     ttgggataac aaattatgcg agatttaaaa atttaagatt gacagtagtg ttttctgtac      4380
     catttttatt taatgctata atgtctatta taaatagttt ttag                       4424
//
