# Supplementary material for: Genomic analyses of pneumococci reveal a wide diversity of bacteriocins – including pneumocyclicin, a novel circular bacteriocin
Source: BMC Genomics. 2015 Jul 28;16(1):554. doi: 10.1186/s12864-015-1729-4 (PMC4517551; doi:10.1186/s12864-015-1729-4)
Supplement: Additional file 10: — Sequence and annotation files for all pcy alleles. [file 12864_2015_1729_MOESM10_ESM.zip › pcy_allele38_annotation.embl]

FT   source          1..4419
FT                   /organism="Streptococcus pneumoniae"
FT                   /mol_type="genomic DNA"
FT                   /strain="strain"
FT   CDS             1..894
FT                   /gene="pfgR"
FT                   /codon_start=1
FT                   /transl_table=11
FT                   /product="XRE family transcriptional regulator"
FT                   /inference="ab initio prediction:Prodigal:2.60"
FT                   /colour=9
FT   CDS             1437..1733
FT                   /gene="pcyA"
FT                   /codon_start=1
FT                   /transl_table=11
FT                   /product="putative circular bacteriocin precursor"
FT                   /inference="ab initio prediction:Prodigal:2.60"
FT                   /colour=7
FT   CDS             join(1740..1814,1814..2875)
FT                   /gene="pcyB"
FT                   /codon_start=1
FT                   /transl_table=11
FT                   /product="membrane protein"
FT                   /inference="ab initio prediction:Prodigal:2.60; modified"
FT                   /pseudo
FT                   /note="frameshift due to 1nt deletion"
FT                   /colour=11
FT   CDS             2872..3354
FT                   /gene="pcyC"
FT                   /codon_start=1
FT                   /transl_table=11
FT                   /product="membrane protein"
FT                   /inference="ab initio prediction:Prodigal:2.60"
FT                   /note="DUF95 family protein"
FT                   /colour=4
FT   CDS             3351..3947
FT                   /gene="pcyD"
FT                   /codon_start=1
FT                   /transl_table=11
FT                   /product="ABC transporter ATP-binding protein"
FT                   /inference="ab initio prediction:Prodigal:2.60"
FT                   /colour=3
FT   CDS             3928..4419
FT                   /gene="pcyE"
FT                   /codon_start=1
FT                   /transl_table=11
FT                   /product="membrane protein"
FT                   /inference="ab initio prediction:Prodigal:2.60"
FT                   /note="putative immunity protein"
FT                   /colour=4
SQ   Sequence 4419 BP; 1481 A; 502 C; 749 G; 1687 T; 0 other;
     atggatgagt tgaaacgtga aattggttat aaaatcaaaa ctattaggcg atcttgtgga        60
     aaaactcaga tagatatttg tggtgatgaa tcagagttga cgattcgtca gctagcacgt       120
     attgaaaatg ggcaagcttt agcaacactt cctaaattat tattgattgc ggataaactt       180
     ggagtatcat tacagaatat tgtggatgtt aaggttatag agattccaaa aggattccta       240
     aaactcaaag atgagctgat tcattctcaa acctacgctg ataagggaag aatcgaacga       300
     aaagaagcta tacttgagga aatatatgaa aactattatg agaatttgcc tgaggaagag       360
     cagttaattg tggatgtgac acaagctcgt tttgatattt atggtagttc agatgtgacc       420
     tacggtttag ggttagtgga agaatatttc cagcagttat taaaaaagaa atatttttct       480
     gtaaatgatt tgttgattat tgaattgtat ttcttttgtt gtgctatggg attagaagat       540
     aaagaacatt ttgaggagtt agctcaaaaa gtattgctat gttcagaata tgaagataag       600
     gatagcctag ttcagatgga aaaagttctt ctgagcctat ttatccaaat tcagacagaa       660
     gatagtctga tatatattca aacatttgag aaaattattg ctaaaacaag acatgttttt       720
     taccgacctc atctattttt gttaaaggcg aaatatgctt tatttgtaga taagaatgtg       780
     gcagaggcag aaagtttcta tgaaaaggcg atttctctag cagaattgct agatgatcag       840
     gtattagttc agaaaatttt agcagaaaaa caaatagatt tcccaacaac ctgacttcta       900
     agtcatgttg tttttttcat gtttttgtta tactaaactc ataaagaaaa cgattccaaa       960
     aagaaaggaa gtttattatg gttggaacgt tgtttgtcct tttaagtata ggagtctggt      1020
     tctatctata atatcaggta gagattaatg gcataaggta ttcctatatt ggattaaagg      1080
     aatgttttaa taggtttcct acattagtat agaggatgaa actcaatttt caatgatata      1140
     gaagagttat ttggagattg tgagggttga gtatgtttat ttatgatgta ggaagtgtaa      1200
     actaaaaagg aggtagtaat cgtataaaag ttaaatagac attatctttt attgagtctt      1260
     agtgatataa aagtaatttg atagtctagg aaaatgtagt agtaatttat ttattataga      1320
     tatgttaata aaagtagtat aaaatataga cgaacatttg aagagagtta ggaatacaac      1380
     atgtgcgaat taactctcaa taaaacatac ataatataca aaaggagtac actaaaatga      1440
     aatctaaaag aatggaattt cataataaat ttcttattgt ttcagcaatg ttagcagtca      1500
     ttagttggtt aagcttaggt gttgtttctt ttcctatgtt ggctgggaca ttaggaattt      1560
     cgacaaaagc tgctgctact gtagtcaatt tgattagtgc ttatagtaca gttacagcag      1620
     taatttcaat tgtaggtgca atcacaggag taggttctat tggttcgggt attgcagcaa      1680
     cagttcttta tatattgaaa aagaaaggtg ctgctaaagc agctctatgg tagaactaga      1740
     tgaaaatact ttctaaaaaa gaatgtgaaa gtattttagg ttatcttaat tttattggga      1800
     taaccctttt gtttttgtta tcataagttt gtcaatctat tttaaaagct atcttccttt      1860
     tcaagggaaa ttatttttac tttttttggt agtagattac gctactttga atcgttataa      1920
     tatgaaactg cctatccaaa gtaaaaaaat aaatactttc tatataagga aaaactatat      1980
     ttttctctat cttcttgcca ttgtcaagaa atattattct ttccaaattt tacaatcatt      2040
     catttattta tttattttgt attttctaga tattattgga tatttttatt tatccattac      2100
     tctttgtttg atagctattc aaattatttc tttaattcta cctagtttgt tttcaattat      2160
     aagtaaattg ttcttatttt tatctatagg actattgtct atagaacaag gacaagttgt      2220
     aatttatgtc atactactca attattttat tttagtcatg gggatattag ataatcatgc      2280
     gagtaatttc tattttaaaa gcagtcgaat gagtcaaaaa agatttcgta gcagtctatt      2340
     tatattgctt cgtttttgtt ggttaaataa agggttaact ttttctttta ttttgattag      2400
     tattcttctt tcctatctat tttggtatat gatgacgatg ttatcaattg atgacacaaa      2460
     aataccaata ttatttcttt atacctcaat atatattaca ttaatggagg caataatagg      2520
     gaatcataaa tcctcaattg gggtagatct agctttactt caattatctg ctcttaatca      2580
     ttctaaaatg aatttctttt ttaagaatgc acaactaatg atgttgacgc atttaatctc      2640
     tttcttacaa ttttcattgt tgttatgttt gattccggtg acaagttata gtaatgatat      2700
     aaaaagtatt ttgttgaatt tgttattgat tccattcaat tattttatag cctatgtcta      2760
     ttataagaaa gctctatttt taattaaagg tacagttagt ttattgagat ggagttttct      2820
     ggttttatat tgttttctga taatatttgt aattttagta gggggcatta gatgagaaaa      2880
     agtggttttc tgatttacta tgtgttattt tgtatagtct gttttttact aggtttactt      2940
     ttaagcttta tattaaaaaa tgagactttt gctactatac ctccgaaact ggaattacaa      3000
     tttacattga cagttttaca ggcaaattct acaaattttt tgctatatct attctgtttt      3060
     ccgatttcgc ccttattgca actttttgat ttgctatctt taggaataca attgggtata      3120
     tctggtcaga tgattggaat agtagctaca ataaaaggaa tattacctca tgctcttatt      3180
     gaaataccga attttatttg gtatcaaggt atgagtcagt atcttttata ccgattattg      3240
     aaggataggg gaattaaaaa tatacttatt tatataaaaa gtaatttaaa atggtatatc      3300
     atttcttatc ttttattaat tttagcagcg ttgatagagg gaattaaatt atgaaaattg      3360
     aaaatgaatc taaaagttat gataaatgta tattgaaaaa tatatcacta gagattgata      3420
     agggaattta cagagttgaa ggagagaatg gttcaggaaa gagcaccctt ctacaacttt      3480
     tagctgggct agagactttt gatagtggtt taaagaattg tgtctccaaa gatgtactat      3540
     accttgatac caatcagctt ggggttgttc catttactat agaagaaaat ttgcagttgt      3600
     tgtgtgattc ttttcaaatc catctatcat ttgaggataa agaacaaatt aatacttttt      3660
     ttgataataa aatcggagat aactatatga cagcatctac tggaacaaaa ttcaaattag      3720
     gcttatcctt aatttttgct aaaaattggg attatatttt tattgatgag actttatcaa      3780
     cagtggatgc aagaagtatt gatatgattg ctaaacgctt aatttccatg aaagaaagct      3840
     ctactattat atatgtatct cataatttat tgaatcaaga attgattagc aaatctcaaa      3900
     ggattttaat agaggaagga cgggtttatg aaatttcaaa caaataatag tttatacaaa      3960
     ttaatgaatc tgattattta tctttttctt ttatatttgt ttattgattt actgatgaag      4020
     tcgggaattt tagatgaaca aattgataaa ttatctgaac tatctaatct ttttacaatt      4080
     aaaatagaaa caatattgac agtgatttct gttgttttca catttatagc aactcttatt      4140
     gaatatggat tttctctctt tctgattaca ttattttttg ataagaataa gaggaacttt      4200
     ggagatattc ttttatctaa aaatataacc ttaagtttta gcattttact ttgttattta      4260
     tttaatccat cggatataaa gtttgcctat ttcagcgtat tgacagtatt actaattggg      4320
     ataacaaatt atgcgagatt taaaaattta agattgacag tagtgttttc tgtaccattt      4380
     ttatttaatg ctataatgtc tattataaat agtttttag                             4419
//
