# Supplementary material for: Genomic analyses of pneumococci reveal a wide diversity of bacteriocins – including pneumocyclicin, a novel circular bacteriocin
Source: BMC Genomics. 2015 Jul 28;16(1):554. doi: 10.1186/s12864-015-1729-4 (PMC4517551; doi:10.1186/s12864-015-1729-4)
Supplement: Additional file 10: — Sequence and annotation files for all pcy alleles. [file 12864_2015_1729_MOESM10_ESM.zip › pcy_allele39_annotation.embl]

FT   source          1..4418
FT                   /organism="Streptococcus pneumoniae"
FT                   /mol_type="genomic DNA"
FT                   /strain="strain"
FT   CDS             1..894
FT                   /gene="pfgR"
FT                   /codon_start=1
FT                   /transl_table=11
FT                   /product="XRE family transcriptional regulator"
FT                   /inference="ab initio prediction:Prodigal:2.60"
FT                   /colour=9
FT   CDS             1437..1733
FT                   /gene="pcyA"
FT                   /codon_start=1
FT                   /transl_table=11
FT                   /product="putative circular bacteriocin precursor"
FT                   /inference="ab initio prediction:Prodigal:2.60"
FT                   /colour=7
FT   CDS             join(1740..1757,1757..1789,1789..2874)
FT                   /gene="pcyB"
FT                   /codon_start=1
FT                   /transl_table=11
FT                   /product="membrane protein"
FT                   /inference="ab initio prediction:Prodigal:2.60; modified"
FT                   /pseudo
FT                   /note="two frameshifts due to 1nt deletions"
FT                   /colour=11
FT   CDS             2871..3353
FT                   /gene="pcyC"
FT                   /codon_start=1
FT                   /transl_table=11
FT                   /product="membrane protein"
FT                   /inference="ab initio prediction:Prodigal:2.60"
FT                   /note="DUF95 family protein"
FT                   /colour=4
FT   CDS             3350..3946
FT                   /gene="pcyD"
FT                   /codon_start=1
FT                   /transl_table=11
FT                   /product="ABC transporter ATP-binding protein"
FT                   /inference="ab initio prediction:Prodigal:2.60"
FT                   /colour=3
FT   CDS             3927..4418
FT                   /gene="pcyE"
FT                   /codon_start=1
FT                   /transl_table=11
FT                   /product="membrane protein"
FT                   /inference="ab initio prediction:Prodigal:2.60"
FT                   /note="putative immunity protein"
FT                   /colour=4
SQ   Sequence 4418 BP; 1480 A; 502 C; 749 G; 1687 T; 0 other;
     atggatgagt tgaaacgtga aattggttat aaaatcaaaa ctattaggcg atcttgtgga        60
     aaaactcaga tagatatttg tggtgatgaa tcagagttga cgattcgtca gctagcacgt       120
     attgaaaatg ggcaagcttt agcaacactt cctaaattat tattgattgc ggataaactt       180
     ggagtatcat tacagaatat tgtggatgtt aaggttatag agattccaaa aggattccta       240
     aaactcaaag atgagctgat tcattctcaa acctacgctg ataagggaag aatcgaacga       300
     aaagaagcta tacttgagga aatatatgaa aactattatg agaatttgcc tgaggaagag       360
     cagttaattg tggatgtgac acaagctcgt tttgatattt atggtagttc agatgtgacc       420
     tacggtttag ggttagtgga agaatatttc cagcagttat taaaaaagaa atatttttct       480
     gtaaatgatt tgttgattat tgaattgtat ttcttttgtt gtgctatggg attagaagat       540
     aaagaacatt ttgaggagtt agctcaaaaa gtattgctat gttcagaata tgaagataag       600
     gatagcctag ttcagatgga aaaagttctt ctgagcctat ttatccaaat tcagacagaa       660
     gatagtctga tatatattca aacatttgag aaaattattg ctaaaacaag acatgttttt       720
     taccgacctc atctattttt gttaaaggcg aaatatgctt tatttgtaga taagaatgtg       780
     gcagaggcag aaagtttcta tgaaaaggcg atttctctag cagaattgct agatgatcag       840
     gtattagttc agaaaatttt agcagaaaaa caaatagatt tcccaacaac ctgacttcta       900
     agtcatgttg tttttttcat gtttttgtta tactaaactc ataaagaaaa cgattccaaa       960
     aagaaaggaa gtttattatg gttggaacgt tgtttgtcct tttaagtata ggagtctggt      1020
     tctatctata atatcaggta gagattaatg gcataaggta ttcctatatt ggattaaagg      1080
     aatgttttaa taggtttcct acattagtat agaggatgaa actcaatttt caatgatata      1140
     gaagagttat ttggagattg tgagggttga gtatgtttat ttatgatgta ggaagtgtaa      1200
     actaaaaagg aggtagtaat cgtataaaag ttaaatagac attatctttt attgagtctt      1260
     agtgatataa aagtaatttg atagtctagg aaaatgtagt agtaatttat ttattataga      1320
     tatgttaata aaagtagtat aaaatataga cgaacatttg aagagagtta ggaatacaac      1380
     atgtgcgaat taactctcaa taaaacatac ataatataca aaaggagtac actaaaatga      1440
     aatctaaaag aatggaattt cataataaat ttcttattgt ttcagcaatg ttagcagtca      1500
     ttagttggtt aagcttaggt gttgtttctt ttcctatgtt ggctgggaca ttaggaattt      1560
     cgacaaaagc tgctgctact gtagtcaatt tgattagtgc ttatagtaca gttacagcag      1620
     taatttcaat tgtaggtgca atcacaggag taggttctat tggttcgggt attgcagcaa      1680
     cagttcttta tatattgaaa aagaaaggtg ctgctaaagc agctctatgg tagaactaga      1740
     tgaaaatact ttctaaaaag aatgtgaaag tattttaggt tatcttaatt tattgggata      1800
     acccttttgt tttttgttat cataagtttg tcaatctatt ttaaaagcta tcttcctttt      1860
     caagggaaat tatttttact ttttttggta gtagattacg ctactttgaa tcgttataat      1920
     atgaaactgc ctatccaaag taaaaaaata aatactttct atataaggaa aaactatatt      1980
     tttctctatc ttcttgccat tgtcaagaaa tattattctt tccaaatttt acaatcattc      2040
     atttatttat ttattttgta ttttctagat attattggat atttttattt atccattact      2100
     ctttgtttga tagctattca aattatttct ttaattctac ctagtttgtt ttcaattata      2160
     agtaaattgt tcttattttt atctatagga ctattgtcta tagaacaagg acaagttgta      2220
     atttatgtca tactactcaa ttattttatt ttagtcatgg ggatattaga taatcatgcg      2280
     agtaatttct attttaaaag cagtcgaatg agtcaaaaaa gatttcgtag cagtctattt      2340
     atattgcttc gtttttgttg gttaaataaa gggttaactt tttcttttat tttgattagt      2400
     attcttcttt cctatctatt ttggtatatg atgacgatgt tatcaattga tgacacaaaa      2460
     ataccaatat tatttcttta tacctcaata tatattacat taatggaggc aataataggg      2520
     aatcataaat cctcaattgg ggtagatcta gctttacttc aattatctgc tcttaatcat      2580
     tctaaaatga atttcttttt taagaatgca caactaatga tgttgacgca tttaatctct      2640
     ttcttacaat tttcattgtt gttatgtttg attccggtga caagttatag taatgatata      2700
     aaaagtattt tgttgaattt gttattgatt ccattcaatt attttatagc ctatgtctat      2760
     tataagaaag ctctattttt aattaaaggt acagttagtt tattgagatg gagttttctg      2820
     gttttatatt gttttctgat aatatttgta attttagtag ggggcattag atgagaaaaa      2880
     gtggttttct gatttactat gtgttatttt gtatagtctg ttttttacta ggtttacttt      2940
     taagctttat attaaaaaat gagacttttg ctactatacc tccgaaactg gaattacaat      3000
     ttacattgac agttttacag gcaaattcta caaatttttt gctatatcta ttctgttttc      3060
     cgatttcgcc cttattgcaa ctttttgatt tgctatcttt aggaatacaa ttgggtatat      3120
     ctggtcagat gattggaata gtagctacaa taaaaggaat attacctcat gctcttattg      3180
     aaataccgaa ttttatttgg tatcaaggta tgagtcagta tcttttatac cgattattga      3240
     aggatagggg aattaaaaat atacttattt atataaaaag taatttaaaa tggtatatca      3300
     tttcttatct tttattaatt ttagcagcgt tgatagaggg aattaaatta tgaaaattga      3360
     aaatgaatct aaaagttatg ataaatgtat attgaaaaat atatcactag agattgataa      3420
     gggaatttac agagttgaag gagagaatgg ttcaggaaag agcacccttc tacaactttt      3480
     agctgggcta gagacttttg atagtggttt aaagaattgt gtctccaaag atgtactata      3540
     ccttgatacc aatcagcttg gggttgttcc atttactata gaagaaaatt tgcagttgtt      3600
     gtgtgattct tttcaaatcc atctatcatt tgaggataaa gaacaaatta atactttttt      3660
     tgataataaa atcggagata actatatgac agcatctact ggaacaaaat tcaaattagg      3720
     cttatcctta atttttgcta aaaattggga ttatattttt attgatgaga ctttatcaac      3780
     agtggatgca agaagtattg atatgattgc taaacgctta atttccatga aagaaagctc      3840
     tactattata tatgtatctc ataatttatt gaatcaagaa ttgattagca aatctcaaag      3900
     gattttaata gaggaaggac gggtttatga aatttcaaac aaataatagt ttatacaaat      3960
     taatgaatct gattatttat ctttttcttt tatatttgtt tattgattta ctgatgaagt      4020
     cgggaatttt agatgaacaa attgataaat tatctgaact atctaatctt tttacaatta      4080
     aaatagaaac aatattgaca gtgatttctg ttgttttcac atttatagca actcttattg      4140
     aatatggatt ttctctcttt ctgattacat tattttttga taagaataag aggaactttg      4200
     gagatattct tttatctaaa aatataacct taagttttag cattttactt tgttatttat      4260
     ttaatccatc ggatataaag tttgcctatt tcagcgtatt gacagtatta ctaattggga      4320
     taacaaatta tgcgagattt aaaaatttaa gattgacagt agtgttttct gtaccatttt      4380
     tatttaatgc tataatgtct attataaata gtttttag                              4418
//
