# Supplementary material for: Genomic analyses of pneumococci reveal a wide diversity of bacteriocins – including pneumocyclicin, a novel circular bacteriocin
Source: BMC Genomics. 2015 Jul 28;16(1):554. doi: 10.1186/s12864-015-1729-4 (PMC4517551; doi:10.1186/s12864-015-1729-4)
Supplement: Additional file 10: — Sequence and annotation files for all pcy alleles. [file 12864_2015_1729_MOESM10_ESM.zip › pcy_all40alleles/40alleles_aligned.fas]

>1
ATGGATGAGTTGAAACGTGAAATTGGTTATAAAATCAAAACTATTAGGCGATCTTGTGGAAAAACTCAGATAGATATTTGTGGTGATGAATCAGAGTTGACGATTCGTCAGCTAGCACGTATTGAAAATGGGCAAGCTTTAGCAACACTTCCTAAATTATTATTGATTGCGGATAAACTTGGAGTATCATTACAGAATATTGTGGATGTTAAGGTTATAGAGATTCCAAAAGGATTCCTAAAACTCAAAGATGAGCTGATTCATTCTCAAACCTACGCTGATAAGGGAAGAATCGAACGAAAAGAAGCTATACTTGAGGAAATATATGAAAACTATTATGAGAATTTGCCTGAGGAAGAGCAGTTAATTGTGGATGTGACACAAGCTCGTTTTGATATTTATGGTAGTTCAGATGTGACCTACGGTTTAGGGTTAGTGGAAGAATATTTCCAGCAGTTATTAAAAAAGAAATATTTTTCTGTAAATGATTTGTTGATTATTGAATTGTATTTCTTTTGTTGTGCTATGGGATTAGAAGATAAAGAACATTTTGAGGAGTTAGCTCAAAAAGTATTGCTATGTTCAGAATATGAAGATAAGGCTAGCCTAGTTCAAATGGAAAAAGTTCTTCTGAGCCTATTTATCCAAATTCAGACAGAAGATAGTCTGATATATATTCAAACATTTGAGAAAATTATTGCTAAAACAAGACATGTTTTTTACCGACCTCATCTATTTTTGCTAAAGGCAAAATATGCTTTATTTGTAGACAAGAATATTTTAGAGGCAGAAAGTTTCTATGAAAAGGCGATTTCTCTAGCAGAATTGCTAGACGATCAGGTATTAGTTCAGAGAATTTTAGCAGAAAAACAGATAGATTTCCCAACAACCTGACTTCTAAGTCAGGTTGTTTTTTTCATGTTTTTGCTATACTAAACCTATAAAGAAAACGTTCTCAAAAAGAAAGGAGGTTTATTATGGTTGGAACGTTATTTGTCCTTTTAAGTATAGGAGTCTGGTTCTATCTATAATATCGGGTAGAGATTAATGGAACAAGGTATTCTTATATTGGATTAAAGGAATGTTTTAATAGGTTTCCTACATTAGTATAGAGGATGAAACTCAATTTTCAATGATATAGAAGAGTTATTTGGAGATTGTGAGGGTTGAGTATGTTTATTTATGATGTAGGAAGTGTAAACTAAAAAGGAGGTAGTAATCGTATAAAAGTTAAATAGACATTATCTTTTATTGAGTCTTAGTGATATAAAAGTAATTTGATAATCTAGGAAAATGTAGTAGTAATTTATTTATTATAGATATGTTAATAAAAGTAGTATAAAATATAGACGAACATTTGAAGAGAGTTAGGAATACAACATGTGCGAATTAACTCTCAATAAAACATACATAATATACAAAAGGAGTACACTAAAATGAAATCTAAAAGAATGGAATTTCATAATAAATTTCTTATTGTTTCAGCAATGTTAGCAGTCATTAGTTGGTTAAGCTTAGGTGTTGTTTCTTTTCCTATGTTGGCTGGGACATTAGGAATTTCGACAAAAGCTGCTGCTACTGTAGTCAATTTGATTAGTGCTTATAGTACAGTTACAGCAGTAATTTCAATTGTAGGTGCAATCACAGGAGTAGGTTCTATTGGTTCGGGTATTGCAGCAACAGTTCTTTATATATTGAAAAAGAAAGGTGCTGCTAAAGCAGCTCTATGGTAGAACTAGATGAAAATACTTTCTAAAAAAGAATGTGAAAGTATTTTAGGTTATCTTAATTTTATTGGGATAACCCTTTTGTTTTTTGTTATCATAAGTTTGTCAATCTATTTTAAAAGCTATCTTCCTTTTCAAGGGAAATTATTTTTACTTTTTTTGGTAGTAGATTACGCTACTTTGAATCGTTATAATATGAAACTGCCTATCCAAAGTAAAAAAATAAATACTTTCTATATAAGGAAAAACTATATTTTTCTCTATCTTCTTGCCATTGTCAAGAAATATTATTCTTTCCAAATTTTACAATCATTC----ATTTATTTATTTATTTTGTATTTTCTAGATATTATTGGATATTTTTATTTATCCATTACTCTTTGTTTGATAGCTATTCAAATTATTTCTTTAATTCTACCTAGTTTGTTTTCAATTATAAGTAAATTGTTCTTATTTTTATCTATAGGACTATTGTCTATAGAACAAGGACAAGTTGTAATTTATGTCATACTACTCAATTATTTTATTTTAGTCATGGGGATATTAGATAATCATGCGAGTAATTTCTATTTTAAAAGCAGTCGAATGAGTCAAAAAAGATTTCGTAGCAGTCTATTTATATTGCTTCGTTTTTGTTGGTTAAATAAAGGGTTAACTTTTTCTTTTA-TTTTGATTAGTATTCTTCTTTCCTATCTATTTTGGTATATGATGACGATGTTATCAATTGATGACACAAAAATACCAATATTATTTCTTTATACCTCAATATATATTACATTAATGGAGGCAATAATAGGGAATCATAAATCCTCAATTGGGGTAGATCTAGCTTTACTTCAATTATCTGCTCTTAATCATTCTAAAATGAATTTCTTTTTTAAGAATGCACAACTAATGATGTTGACGCATTTAATCTCTTTCTTACAATTTTCATTGTTGTTATGTTTGATTCCGGTGACAAGTTATAGTAATGATATAAAAAGTATTTTGTTGAATTTGTTATTGATTCCATTCAATTATTTTATAGCCTATGTCTATTATAAGAAAGCTCTATTTTTAATTAAAGGTACAGTTAGTTTATTGAGATGGAGTTTTCTGGTTTTATATTGTTTTCTGATAATATTTGTAATTTTAGTAGGGGGCATTAGATGAGAAAAAGTGGTTTTCTGATTTACTATGTGTTATTTTGTATAGTCTGTTTTTTACTAGGTTTACTTTTAAGCTTTATATTAAAAAATGAGACTTTTGCTACTATACCTCCGAAACTGGAATTACAATTTACATTGACAGTTTTACAGGCAAATTCTACAAATTTTTTGCTATATCTATTCTGTTTTCCGATTTCGCCCTTATTGCAACTTTTTGATTTGCTATCTTTAGGAATACAATTGGGTATATCTGGTCAGATGATTGGAATAGTAGCTACAATAAAAGGAATATTACCTCATGCTCTTATTGAAATACCGAATTTTATTTGGTATCAAGGTATGAGTCAGTATCTTTTATACCGATTATTGAAGGATAGGGGAATTAAAAATATACTTATTTATATAAAAAGTAATTTAAAATGGTATATCATTTCTTATCTTTTATTAATTTTAGCAGCGTTGATAGAGGGAATTAAATTATGAAAATTGAAAATGAATCTAAAAGTTATGATAAATGTATATTGAAAAATATATCACTAGAGATTGATAAGGGAATTTACAGAGTTGAAGGAGAGAATGGTTCAGGAAAGAGCACCCTTCTACAACTTTTAGCTGGGCTAGAGACTTTTGATAGTGGTTTAAAGAATTGTGTCTCCAAAGATGTACTATACCTTGATACCAATCAGCTTGGGGTTGTTCCATTTACTATAGAAGAAAATTTGCAGTTGTTGTGTGATTCTTTTCAAATCCATCTATCATTTGAGGATAAAGAACAAATTAATACTTTTTTTGATAATAAAATCGGAGATAACTATATGACAGCATCTACTGGAACAAAATTCAAATTAGGCTTATCCTTAATTTTTGCTAAAAATTGGAATTATATTTTTATTGATGAGACTTTATCAACAGTGGATGCAAGAAGTATTGATATGATTGCTAAACGCTTAATTTCCATGAAAGAAAGCTCTACTATTATATATGTATCTCATAATTTATTGAATCAAGAATTGATTAGCAAATCTCAAAGG-ATTTTAATAGAGGAAGGACGGGTTTATGAAATTTCAAACAAATAATAGTTTATACAAATTAATGAATCTGATTATTTATCTTTTTCTTTTATATTTGTTTATTGATTTACTGATGAAGTCGGGAATTTTAGATGAACAAATTGATAAATTATCTGAACTATCTAATCTTTTTACAATTAAAATAGAAACAATATTGACAGTGATTTCTGTTGTTTTCACATTTATAGCAACTCTTATTGAATATGGATTTTCTCTCTTTCTGATTACATTATTTTTTGATAAGAATAAGAGGAACTTTGGAGATATTCTTTTATCTAAAAATATAACCTTAAGTTTTAGCATTTTACTTTGTTATTTATTTAATCCATCGGATATAAAGTTTGCCTATTTCAGCGTATTGACAGTATTACTAATTGGGATAACAAATTATGCGAGATTTAAAAATTTAAGATTGACAGTAGTGTTTTCTGTACCATTTTTATTTAATGCTATAATGTCTATTATAAATAGTTTTTAG
>2
ATGGATGAGTTGAAACGTGAAATTGGTTATAAAATCAAAACTATTAGGCGATCTTGTGGAAAAACTCAGATAGATATTTGTGGTGATGAATCAGAGTTGACGATTCGTCAGCTAGCACGTATTGAAAATGGGCAAGCTTTAGCAACACTTCCTAAATTATTATTGATTGCGGATAAACTTGGAGTATCATTACAGAATATTGTGGATGTTAAGGTTATAGAGATTCCAAAAGGATTCCTAAAACTCAAAGATGAGCTGATTCATTCTCAAACCTACGCTGATAAGGGAAGAATCGAACGAAAAGAAGCTATACTTGAGGAAATATATGAAAACTATTATGAGAATTTGCCTGAGGAAGAGCAGTTAATTGTGGATGTGACACAAGCTCGTTTTGATATTTATGGTAGTTCAGATGTGACCTACGGTTTAGGGTTAGTGGAAGAATATTTCCAGCAGTTATTAAAAAAGAAATATTTTTCTGTAAATGATTTGTTGATTATTGAATTGTATTTCTTTTGTTGTGCTATGGGATTAGAAGATAAAGAACATTTTGAGGAGTTAGCTCAAAAAGTATTGCTATGTTCAGAATATGAAGATAAGGCTAGCCTAGTTCAAATGGAAAAAGTTCTTCTGAGCCTATTTATCCAAATTCAGACAGAAGATAGTCTGATATATATTCAAACATTTGAGAAAATTATTGCTAAAACAAGACATGTTTTTTACCGACCTCATCTATTTTTGCTAAAGGCAAAATATGCTTTATTTGTAGACAAGAATATTTTAGAGGCAGAAAGTTTCTATGAAAAGGCGATTTCTCTAGCAGAATTGCTAGACGATCAGGTATTAGTTCAGAGAATTTTAGCAGAAAAACAGATAGATTTCCCAACAACCTGACTTCTAAGTCAGGTTGTTTTTTTCATGTTTTTGCTATACTAAACCTATAAAGAAAACGTTCTCAAAAAGAAAGGAGGTTTATTATGGTTGGAACGTTATTTGTCCTTTTAAGTATAGGAGTCTGGTTCTATCTATAATATCGGGTAGAGATTAATGGAACAAGGTATTCTTATATTGGATTAAAGGAATGTTTTAATAGGTTTCCTACATTAGTATAGAGGATGAAACTCAATTTTCAATGATATAGAAGAGTTATTTGGAGATTGTGAGGGTTGAGTATGTTTATTTATGATGTAGGAAGTGTAAACTAAAAAGGAGGTAGTAATCGTATAAAAGTTAAATAGACATTATCTTTTATTGAGTCTTAGTGATATAAAAGTAATTTGATAATCTAGGAAAATGTAGTAGTAATTTATTTATTATAGATATGTTAATAAAAGTAGTATAAAATATAGACGAACATTTGAAGAGAGTTAGGAATACAACATGTGCGAATTAACTCTCAATAAAACATACATAATATACAAAAGGAGTACACTAAAATGAAATCTAAAAGAATGGAATTTCATAATAAATTTCTTATTGTTTCAGCAATGTTAGCAGTCATTAGTTGGTTAAGCTTAGGTGTTGTTTCTTTTCCTATGTTGGCTGGGACATTAGGAATTTCGACAAAAGCTGCTGCTACTGTAGTCAATTTGATTAGTGCTTATAGTACAGTTACAGCAGTAATTTCAATTGTAGGTGCAATCACAGGAGTAGGTTCTATTGGTTCGGGTATTGCAGCAACAGTTCTTTATATATTGAAAAAGAAAGGTGCTGCTAAAGCAGCTCTATGGTAGAACTAGATGAAAATACTTTCTAAAAAAGAATGTGAAAGTATTTTAGGTTATCTTAATTTTATTGGGATAACCCTTTTGTTTTTTGTTATCATAAGTTTGTCAATCTATTTTAAAAGCTATCTTCCTTTTCAAGGGAAATTATTTTTACTTTTTTTGGTAGTAGATTACGCTACTTTGAATCGTTATAATATGAAACTGCCTATCCAAAGTAAAAAAATAAATACTTTCTATATAAGGAAAAACTATATTTTTCTCTATCTTCTTGCCATTGTCAAGAAATATTATTCTTTCCAAATTTTACAATCATTC----ATTTATTTATTTATTTTGTATTTTCTAGATATTATTGGATATTTTTATTTATCCATTACTCTTTGTTTGATAGCTATTCAAATTATTTCTTTAATTCTACCTAGTTTGTTTTCAATTATAAGTAAATTGTTCTTATTTTTATCTATAGGACTATTGTCTATAGAACAAGGACAAGTTGTAATTTATGTCATACTACTCAATTATTTTATTTTAGTCATGGGGATATTAGATAATCATGCGAGTAATTTCTATTTTAAAAGCAGTCGAATGAGTCAAAAAAGATTTCGTAGCAGTCTATTTATATTGCTTCGTTTTTGTTGGTTAAATAAAGGGTTAACTTTTTCTTTTA-TTTTGATTAGTATTCTTCTTTCCTATCTATTTTGGTATATGATGACGATGTTATCAATTGATGACACAAAAATACCAATATTATTTCTTTATACCTCAATATATATTACATTAATGGAGGCAATAATAGGGAATCATAAATCCTCAATTGGGGTAGATCTAGCTTTACTTCAATTATCTGCTCTTAATCATTCTAAAATGAATTTCTTTTTTAAGAATGCACAACTAATGATGTTGACGCATTTAATCTCTTTCTTACAATTTTCATTGTTGTTATGTTTGATTCCGGTGACAAGTTATAGTAATGATATAAAAAGTATTTTGTTGAATTTGTTATTGATTCCATTCAATTATTTTATAGCCTATGTCTATTATAAGAAAGCTCTATTTTTAATTAAAGGTACAGTTAGTTTATTGAGATGGAGTTTTCTGGTTTTATATTGTTTTCTGATAATATTTGTAATTTTAGTAGGGGGCATTAGATGAGAAAAAGTGGTTTTCTGATTTACTATGTGTTATTTTGTATAGTCTGTTTTTTACTAGGTTTACTTTTAAGCTTTATATTAAAAAATGAGACTTTTGCTACTATACCTCCGAAACTGGAATTACAATTTACATTGACAGTTTTACAGGCAAATTCTACAAATTTTTTGCTATATCTATTCTGTTTTCCGATTTCGCCCTTATTGCAACTTTTTGATTTGCTATCTTTAGGAATACAATTGGGTATATCTGGTCAGATGATTGGAATAGTAGCTACAATAAAAGGAATATTACCTCATGCTCTTATTGAAATACCGAATTTTATTTGGTATCAAGGTATGAGTCAGTATCTTTTATACCGATTATTGAAGGATAGGGGAATTAAAAATATACTTATTTATATAAAAAGTAATTTAAAATGGTATATCATTTCTTATCTTTTATTAATTTTAGCAGCGTTGATAGAGGGAATTAAATTATGAAAATTGAAAATGAATCTAAAAGTTATGATAAATGTATATTGAAAAATATATCACTAGAGATTGATAAGGGAATTTACAGAGTTGAAGGAGAGAATGGTTCAGGAAAGAGCACCCTTCTACAACTTTTAGCTGGGCTAGAGACTTTTGATAGTGGTTTAAAGAATTGTGTCTCCAAAGATGTACTATACCTTGATACCAATCAGCTTGGGGTTGTTCCATTTACTATAGAAGAAAATTTGCAGTTGTTGTGTGATTCTTTTCAAATCCATCTATCATTTGAGGATAAAGAACAAATTAATACTTTTTTTGATAATAAAATCGGAGATAACTATATGACAGCATCTACTGGAACAAAATTCAAATTAGGCTTATCCTTAATTTTTGCTAAAAATTGGGATTATATTTTTATTGATGAGACTTTATCAACAGTGGATGCAAGAAGTATTGATATGATTGCTAAACGCTTAATTTCCATGAAAGAAAGCTCTACTATTATATATGTATCTCATAATTTATTGAATCAAGAATTGATTAGCAAATCTCAAAGG-ATTTTAATAGAGGAAGGACGGGTTTATGAAATTTCAAACAAATAATAGTTTATACAAATTAATGAATCTGATTATTTATCTTTTTCTTTTATATTTGTTTATTGATTTACTGATGAAGTCGGGAATTTTAGATGAACAAATTGATAAATTATCTGAACTATCTAATCTTTTTACAATTAAAATAGAAACAATATTGACAGTGATTTCTGTTGTTTTCACATTTATAGCAACTCTTATTGAATATGGATTTTCTCTCTTTCTGATTACATTATTTTTTGATAAGAATAAGAGGAACTTTGGAGATATTCTTTTATCTAAAAATATAACCTTAAGTTTTAGCATTTTACTTTGTTATTTATTTAATCCATCGGATATAAAGTTTGCCTATTTCAGCGTATTGACAGTATTACTAATTGGGATAACAAATTATGCGAGATTTAAAAATTTAAGATTGACAGTAGTGTTTTCTGTACCATTTTTATTTAATGCTATAATGTCTATTATAAATAGTTTTTAG
>3
ATGGATGAGTTGAAACGTGAAATTGGTTATAAAATCAAAACTATTAGGCGATCTTGTGGAAAAACTCAGATAGATATTTGTGGTGATGAATCAGAGTTGACGATTCGTCAGCTAGCACGTATTGAAAATGGGCAAGCTTTAGCAACACTTCCTAAATTATTATTGATTGCGGATAAACTTGGAGTATCATTACAGAATATTGTGGATGTTAAGGTTATAGAGATTCCAAAAGGATTCCTAAAACTCAAAGATGAGCTGATTCATTCTCAAACCTACGCTGATAAGGGAAGAATCGAACGAAAAGAAGCTATACTTGAGGAAATATATGAAAACTATTATGAGAATTTGCCTGAGGAAGAGCAGTTAATTGTGGATGTGACACAAGCTCGTTTTGATATTTATGGTAGTTCAGATGTGACCTACGGTTTAGGGTTAGTGGAAGAATATTTCCAGCAGTTATTAAAAAAGAAATATTTTTCTGTAAATGATTTGTTGATTATTGAATTGTATTTCTTTTGTTGTGCTATGGGATTAGAAGATAAAGAACATTTTGAGGAGTTAGCTCAAAAAGTATTGCTATGTTCAGAATATGAAGATAAGGCTAGCCTAGTTCAAATGGAAAAAGTTCTTCTGAGCCTATTTATCCAAATTCAGACAGAAGATAGTCTGATATATATTCAAACATTTGAGAAAATTATTGCTAAAACAAGACATGTTTTTTACCGACCTCATCTATTTTTGCTAAAGGCAAAATATGCTTTATTTGTAGACAAGAATATTTTAGAGGCAGAAAGTTTCTATGAAAAGGCGATTTCTCTAGCAGAATTGCTAGACGATCAGGTATTAGTTCAGAGAATTTTAGCAGAAAAACAGATAGATTTCCCAACAACCTGACTTCTAAGTCATGTTGTTTTTTTCATGTTTTTGCTATACTAAACCTATAAAGAAAACGTTCTCAAAAAGAAAGGAGGTTTATTATGGTTGGAACGTTATTTGTCCTTTTAAGTATAGGAATTTGGTTCTATCTATAATATCGGGTAGAGATTAATGGAACAAGGTATTCTTATATTGGATTAAAGGAATG------------TCCTACATTAGTATAGAGGATGAAACTCAATTTTCAATGATATAGAAGAGTTATTTGGAGATTGTGAGGGTTGAGTATGTTTATTTATGATGTAGGAAGTGTAAACTAAAAAGAAGGTAGTAATCGTATAAAAGTTAAATAGACATTATCTTTTATTGAGTCTTAGTGATATAAAAGTAATTTGATAATCTAGGAAAATGTAGTAGTAATTTATTTATTATAGATATGTTAATAAAAGTAGTATAAAATATAGACGAACATTTGAAGAGAGTTAGGAATACAACATGTGCGAATTAACTCTCAATAAAACATACATAATATACAAAAGGAGTACACTAAAATGAAATCTAAAAGAATGGAATTTCATAATAAATTTCTTATTGTTTCAGCAATGTTAGCAGTCATTAGTTGGTTAAGCTTAGGTGTTGTTTCTTTTCCTATGTTGGCTGGGACATTAGGAATTTCGACAAAAGCTGCTGCTACTGTAGTCAATTTGATTAGTGCTTATAGTACAGTTACAGCAGTAATTTCAATTGTAGGTGCAATCACAGGAGTAGGTTCTATTGGTTCGGGTATTGCAGCAACAGTTCTTTATATATTGAAAAAGAAAGGTGCTGCTAAAGCAGCTCTATGGTAGAACTAGATGAAAATACTTTCTAAAAAAGAATGTGAAAGTATTTTAGGTTATCTTAATTTTATTGGGATAACCCTTTTGTTTTTTGTTATCATAAGTTTGTCAATCTATTTTAAAAGCTATCTTCCTTTTCAAGGGAAATTATTTTTACTTTTTTTGGTAGTAGATTACGCTACTTTGAATCGTTATAATATGAAACTGCCTATCCAAAGTAAAAAAATAAATACTTTCTATATAAGGAAAAACTATATTTTTCTCTATCTTCTTGCCATTGTCAAGAAATATTATTCTTTCCAAATTTTACAATCATTC----ATTTATTTATTTATTTTGTATTTTCTAGATATTATTGGATATTTTTATTTATCCATTACTCTTTGTTTGATAGCTATTCAAATTATTTCTTTAATTCTACCTAGTTTGTTTTCAATTATAAGTAAATTGTTCTTATTTTTATCTATAGGACTATTGTCTATAGAACAAGGACAAGTTGTAATTTATGTCATACTACTCAATTATTTTATTTTAGTCATGGGGATATTAGATAATCATGCGAGTAATTTCTATTTTAAAAGCAGTCGAATGAGTCAAAAAAGATTTCGTAGCAGTCTATTTATATTGCTTCGTTTTTGTTGGTTAAATAAAGGGTTAACTTTTTCTTTTA-TTTTGATTAGTATTCTTCTTTCCTATCTATTTTGGTATATGATGACGATGTTATCAATTGATGACACAAAAATACCAATATTATTTCTTTATACCTCAATATATATTACATTAATGGAGGCAATAATAGGGAATCATAAATCCTCAATTGGGGTAGATCTAGCTTTACTTCAATTATCTGCTCTTAATCATTCTAAAATGAATTTCTTTTTTAAGAATGCACAACTAATGATGTTGACGCATTTAATCTCTTTCTTACAATTTTCATTGTTGTTATGTTTGATTCCGGTGACAAGTTATAGTAATGATATAAAAAGTATTTTGTTGAATTTGTTATTGATTCCATTCAATTATTTTATAGCCTATGTCTATTATAAGAAAGCTCTATTTTTAATTAAAGGTACAGTTAGTTTATTGAGATGGAGTTTTCTGGTTTTATGTTGTTTTCTGATAATATTTGTAATTTTAGTAGGGGGCATTAGATGAGAAAAAGTGGTTTTCTGATTTACTATGTGTTATTTTGTATAGTCTGTTTTTTACTAGGTTTACTTTTAAGCTTTATATTAAAAAATGAGACTTTTGCTACTATACCTCCGAAACTGGAATTACAATTTACATTGACAGTTTTACAGGCAAATTCTACAAATTTTTTGCTATATCTATTCTGTTTTCCGATTTCGCCCTTATTGCAACTTTTTGATTTGCTATCTTTAGGAATACAATTGGGTATATCTGGTCAGATGATTGGAATAGTAGCTACAATAAAAGGAATATTACCTCATGCTCTTATTGAAATACCGAATTTTATTTGGTATCAAGGTATGAGTCAGTATCTTTTATACCGATTATTGAAGGATAGGGGAATTAAAAATATACTTATTTATATAAAAAGTAATTTAAAATGGTATATCATTTCTTATCTTTTATTAATTTTAGCAGCGTTGATAGAGGGAATTAAATTATGAAAATTGAAAATGAATCTAAAAGTTATGATAAATGTATATTGAAAAATATATCACTAGAGATTGATAAGGGAATTTACAGAGTTGAAGGAGAGAATGGTTCAGGAAAGAGCACCCTTCTACAACTTTTAGCTGGGCTAGAGACTTTTGATAGTGGTTTAAAGAATTGTGTCTCCAAAGATGTACTATACCTTGATACCAATCAGCTTGGGGTTGTTCCATTTACTATAGAAGAAAATTTGCAGTTGTTGTGTGATTCTTTTCAAATCCATCTATCATTTGAGGATAAAGAACAAATTAATACTTTTTTTGATAATAAAATCGGAGATAACTATATGACAGCATCTACTGGAACAAAATTCAAATTAGGCTTATCCTTAATTTTTGCTAAAAATTGGGATTATATTTTTATTGATGAGACTTTATCAACAGTGGATGCAAGAAGTATTGATATGATTGCTAAACGCTTAATTTCCATGAAAGAAAGCTCTACTATTATATATGTATCTCATAATTTATTGAATCAAGAATTGATTAGCAAATCTCAAAGG-ATTTTAATAGAGGAAGGACGGGTTTATGAAATTTCAAACAAATAATAGTTTATACAAATTAATGAATCTGATTATTTATCTTTTTCTTTTATATTTGTTTATTGATTTACTGATGAAGTCGGGAATTTTAGATGAACAAATTGATAAATTATCTGAACTATCTAATCTTTTTACAATTAAAATAGAAACAATATTGACAGTGATTTCTGTTGTTTTCACATTTATAGCAACTCTTATTGAATATGGATTTTCTCTCTTTCTGATTACATTATTTTTTGATAAGAATAAGAGGAACTTTGGAGATATTCTTTTATCTAAAAATATAACCTTAAGTTTTAGCATTTTACTTTGTTATTTATTTAATCCATCGGATATAAAGTTTGCCTATTTCAGCGTATTGACAGTATTACTAATTGGGATAACAAATTATGCGAGATTTAAAAATTTAAGATTGACAGTAGTGTTTTCTGTACCATTTTTATTTAATGCTATAATGTCTATTATAAATAGTTTTTAG
>4
ATGGATGAGTTGAAACGTGAAATTGGTTATAAAATCAAAACTATTAGGCGATCTTGTGGAAAAACTCAGATAGATATTTGTGGTGATGAATCAGAGTTGACGATTCGTCAGCTAGCACGTATTGAAAATGGGCAAGCTTTAGCAACACTTCCTAAATTATTATTGATTGCGGATAAACTTGGAGTATCATTACAGAATATTGTGGATGTTAAGGTTATAGAGATTCCAAAAGGATTCCTAAAACTCAAAGATGAGCTGATTCATTCTCAAACCTACGCTGATAAGGGAAGAATCGAACGAAAAGAAGCTATACTTGAGGAAATATATGAAAACTATTATGAGAATTTGCCTGAGGAAGAGCAGTTAATTGTGGATGTGACACAAGCTCGTTTTGATATTTATGGTAGTTCAGATGTGACCTACGGTTTAGGGTTAGTGGAAGAATATTTCCAGCAGTTATTAAAAAAGAAATATTTTTCTGTAAATGATTTGTTGATTATTGAATTGTATTTCTTTTGTTGTGCTATGGGATTAGAAGATAAAGAACATTTTGAGGAGTTAGCTCAAAAAGTATTGCTATGTTCAGAATATGAAGATAAGGCTAGCCTAGTTCAAATGGAAAAAGTTCTTCTGAGCCTATTTATCCAAATTCAGACAGAAGATAGTCTGATATATATTCAAACATTTGAGAAAATTATTGCTAAAACAAGACATGTTTTTTACCGACCTCATCTATTTTTGCTAAAGGCAAAATATGCTTTATTTGTAGACAAGAATATTTTAGAGGCAGAAAGTTTCTATGAAAAGGCGATTTCTCTAGCAGAATTGCTAGACGATCAGGTATTAGTTCAGAGAATTTTAGCAGAAAAACAGATAGATTTCCCAACAACCTGACTTCTAAGTCATGTTGTTTTTTTCATGTTTTTGCTATACTAAACCTATAAAGAAAACGTTCTCAAAAAGAAAGGAGGTTTATTATGGTTGGAACGTTATTTGTCCTTTTAAGTATAGGAATTTGGTTCTATCTATAATATCGGGTAGAGATTAATGGAACAAGGTATTCTTATATTGGATTAAAGGAATG------------TCCTACATTAGTATAGAGGATGAAACTCAATTTTCAATGATATAGAAGAGTTATTTGGAGATTGTGAGGGTTGAGTATGTTTATTTATGATGTAGGAAGTGTAAACTAAAAAGAAGGTAGTAATCGTATAAAAGTTAAATAGACATTATCTTTTATTGAGTCTTAGTGATATAAAAGTAATTTGATAATCTAGGAAAATGTAGTAGTAATTTATTTATTATAGATATGTTAATAAAAGTAGTATAAAATATAGACGAACATTTGAAGAGAGTTAGGAATACAACATGTGCGAATTAACTCTCAATAAAACATACATAATATACAAAAGGAGTACACTAAAATGAAATCTAAAAGAATGGAATTTCATAATAAATTTCTTATTGTTTCAGCAATGTTAGCAGTCATTAGTTGGTTAAGCTTAGGTGTTGTTTCTTTTCCTATGTTGGCTGGGACATTAGGAATTTCGACAAAAGCTGCTGCTACTGTAGTCAATTTGATTAGTGCTTATAGTACAGTTACAGCAGTAATTTCAATTGTAGGTGCAATCACAGGAGTAGGTTCTATTGGTTCGGGTATTGCAGCAACAGTTCTTTATATATTGAAAAAGAAAGGTGCTGCTAAAGCAGCTCTATGGTAGAACTAGATGAAAATACTTTCTAAAAAAGAATGTGAAAGTATTTTAGGTTATCTTAATTTTATTGGGATAACCCTTTTGTTTTTTGTTATCATAAGTTTGTCAATCTATTTTAAAAGCTATCTTCCTTTTCAAGGGAAATTATTTTTACTTTTTTTGGTAGTAGATTACGCTACTTTGAATCGTTATAATATGAAACTGCCTATCCAAAGTAAAAAAATAAATACTTTCTATATAAGGAAAAACTATATTTTTCTCTATCTTCTTGCCATTGTCAAGAAATATTATTCTTTCCAAATTTTACAATCATTC----ATTTATTTATTTATTTTGTATTTTCTAGATATTATTGGATATTTTTATTTATCCATTACTCTTTGTTTGATAGCTATTCAAATTATTTCTTTAATTCTACCTAGTTTGTTTTCAATTATAAGTAAATTGTTCTTATTTTTATCTATAGGACTATTGTCTATAGAACAAGGACAAGTTGTAATTTATGTCATACTACTCAATTATTTTATTTTAGTCATGGGGATATTAGATAATCATGCGAGTAATTTCTATTTTAAAAGCAGTCGAATGAGTCAAAAAAGATTTCGTAGCAGTCTATTTATATTGCTTCGTTTTTGTTGGTTAAATAAAGGGTTAACTTTTTCTTTTA-TTTTGATTAGTATTCTTCTTTCCTATCTATTTTGGTATATGATGACGATGTTATCAATTGATGACACAAAAATACCAATATTATTTCTTTATACCTCAATATATATTACATTAATGGAGGCAATAATAGGGAATCATAAATCCTCAATTGGGGTAGATCTAGCTTTACTTCAATTATCTGCTCTTAATCATTCTAAAATGAATTTCTTTTTTAAGAATGCACAACTAATGATGTTGACGCATTTAATCTCTTTCTTACAATTTTCATTGTTGTTATGTTTGATTCCGGTGACAAGTTATAGTAATGATATAAAAAGTATTTTGTTGAATTTGTTATTGATTCCATTCAATTATTTTATAGCCTATGTCTATTATAAGAAAGCTCTATTTTTAATTAAAGGTACAGTTAGTTTATTGAGATGGAGTTTTCTGGTTTTATATTGTTTTCTGATAATATTTGTAATTTTAGTAGGGGGCATTAGATGAGAAAAAGTGGTTTTCTGATTTACTATGTGTTATTTTGTATAGTCTGTTTTTTACTAGGTTTACTTTTAAGCTTTATATTAAAAAATGAGACTTTTGCTACTATACCTCCGAAACTGGAATTACAATTTACATTGACAGTTTTACAGGCAAATTCTACAAATTTTTTGCTATATCTATTCTGTTTTCCGATTTCGCCCTTATTGCAACTTTTTGATTTGCTATCTTTAGGAATACAATTGGGTATATCTGGTCAGATGATTGGAATAGTAGCTACAATAAAAGGAATATTACCTCATGCTCTTATTGAAATACCGAATTTTATTTGGTATCAAGGTATGAGTCAGTATCTTTTATACCGATTATTGAAGGATAGGGGAATTAAAAATATACTTATTTATATAAAAAGTAATTTAAAATGGTATATCATTTCTTATCTTTTATTAATTTTAGCAGCGTTGATAGAGGGAATTAAATTATGAAAATTGAAAATGAATCTAAAAGTTATGATAAATGTATATTGAAAAATATATCACTAGAGATTGATAAGGGAATTTACAGAGTTGAAGGAGAGAATGGTTCAGGAAAGAGCACCCTTCTACAACTTTTAGCTGGGCTAGAGACTTTTGATAGTGGTTTAAAGAATTGTGTCTCCAAAGATGTACTATACCTTGATACCAATCAGCTTGGGGTTGTTCCATTTACTATAGAAGAAAATTTGCAGTTGTTGTGTGATTCTTTTCAAATCCATCTATCATTTGAGGATAAAGAACAAATTAATACTTTTTTTGATAATAAAATCGGAGATAACTATATGACAGCATCTACTGGAACAAAATTCAAATTAGGCTTATCCTTAATTTTTGCTAAAAATTGGGATTATATTTTTATTGATGAGACTTTATCAACAGTGGATGCAAGAAGTATTGATATGATTGCTAAACGCTTAATTTCCATGAAAGAAAGCTCTACTATTATATATGTATCTCATAATTTATTGAATCAAGAATTGATTAGCAAATCTCAAAGG-ATTTTAATAGAGGAAGGACGGGTTTATGAAATTTCAAACAAATAATAGTTTATACAAATTAATGAATCTGATTATTTATCTTTTTCTTTTATATTTGTTTATTGATTTACTGATGAAGTCGGGAATTTTAGATGAACAAATTGATAAATTATCTGAACTATCTAATCTTTTTACAATTAAAATAGAAACAATATTGACAGTGATTTCTGTTGTTTTCACATTTATAGCAACTCTTATTGAATATGGATTTTCTCTCTTTCTGATTACATTATTTTTTGATAAGAATAAGAGGAACTTTGGAGATATTCTTTTATCTAAAAATATAACCTTAAGTTTTAGCATTTTACTTTGTTATTTATTTAATCCATCGGATATAAAGTTTGCCTATTTCAGCGTATTGACAGTATTACTAATTGGGATAACAAATTATGCGAGATTTAAAAATTTAAGATTGACAGTAGTGTTTTCTGTACCATTTTTATTTAATGCTATAATGTCTATTATAAATAGTTTTTAG
>5
ATGGATGAGTTGAAACGTGAAATTGGTTATAAAATCAAAACTATTAGGCGATCTTGTGGAAAAACTCAGATAGATATTTGTGGTGATGAATCAGAGTTGACGATTCGTCAGCTAGCACGTATTGAAAATGGGCAAGCTTTAGCAACACTTCCTAAATTATTATTGATTGCGGATAAACTTGGAGTATCATTACAGAATATTGTGGATGTTAAGGTTATAGAGATTCCAAAAGGATTCCTAAAACTCAAAGATGAGCTGATTCATTCTCAAACCTACGCTGATAAGGGAAGAATCGAACGAAAAGAAGCTATACTTGAGGAAATATATGAAAACTATTATGAGAATTTGCCTGAGGAAGAGCAGTTAATTGTGGATGTGACACAAGCTCGTTTTGATATTTATGGTAGTTCAGATGTGACCTACGGTTTAGGGTTAGTGGAAGAATATTTCCAGCAGTTATTAAAAAAGAAATATTTTTCTGTAAATGATTTGTTGATTATTGAATTGTATTTCTTTTGTTGTGCTATGGGATTAGAAGATAAAGAACATTTTGAGGAGTTAGCTCAAAAAGTATTGCTATGTTCAGAATATGAAGATAAGGCTAGCCTAGTTCAAATGGAAAAAGTTCTTCTGAGCCTATTTATCCAAATTCAGACAGAAGATAGTCTGATATATATTCAAACATTTGAGAAAATTATTGCTAAAACAAGACATGTTTTTTACCGACCTCATCTATTTTTGCTAAAGGCAAAATATGCTTTATTTGTAGACAAGAATATTTTAGAGGCAGAAAGTTTCTATGAAAAGGCGATTTCTCTAGCAGAATTGCTAGACGATCAGGTATTAGTTCAGAGAATTTTAGCAGAAAAACAGATAGATTTCCCAACAACCTGACTTCTAAGTCATGTTGTTTTTTTCATGTTTTTGCTATACTAAACCTATAAAGAAAACGTTCTCAAAAAGAAAGGAGGTTTATTATGGTTGGAACGTTATTTGTCCTTTTAAGTATAGGAATTTGGTTCTATCTATAATATCGGGTAGAGATTAATGGAACAAGGTATTCTTATATTGGATTAAAGGAATG------------TCCTACATTAGTATAGAGGATGAAACTCAATTTTCAATGATATAGAAGAGTTATTTGGAGATTGTGAGGGTTGAGTATGTTTATTTATGATGTAGGAAGTGTAAACTAAAAAGAAGGTAGTAATCGTATAAAAGTTAAATAGACATTATCTTTTATTGAGTCTTAGTGATATAAAAGTAATTTGATAATCTAGGAAAATGTAGTAGTAATTTATTTATTATAGATATGTTAATAAAAGTAGTATAAAATATAGACGAACATTTGAAGAGAGTTAGGAATACAACATGTGCGAATTAACTCTCAATAAAACATACATAATATACAAAAGGAGTACACTAAAATGAAATCTAAAAGAATGGAATTTCATAATAAATTTCTTATTGTTTCAGCAATGTTAGCAGTCATTAGTTGGTTAAGCTTAGGTGTTGTTTCTTTTCCTATGTTGGCTGGGACATTAGGAATTTCGACAAAAGCTGCTGCTACTGTAGTCAATTTGATTAGTGCTTATAGTACAGTTACAGCAGTAATTTCAATTGTAGGTGCAATCACAGGAGTAGGTTCTATTGGTTCGGGTATTGCAGCAACAGTTCTTTATATATTGAAAAAGAAAGGTGCTGCTAAAGCAGCTCTATGGTAGAACTAGATGAAAATACTTTCTAAAAAAGAATGTGAAAGTATTTTAGGTTATCTTAATTTTATTGGGATAACCCTTTTGTTTTTTGTTATCATAAGTTTGTCAATCTATTTTAAAAGCTATCTTCCTTTTCAAGGGAAATTATTTTTACTTTTTTTGGTAGTAGATTACGCTACTTTGAATCGTTATAATATGAAACTGCCTATCCAAAGTAAAAAAATAAATACTTTCTATATAAGGAAAAACTATATTTTTCTCTATCTTCTTGCCATTGTCAAGAAATATTATTCTTTCCAAATTTTACAATCATTCATTTATTTATTTATTTATTTTGTATTTTCTAGATATTATTGGATATTTTTATTTATCCATTACTCTTTGTTTGATAGCTATTCAAATTATTTCTTTAATTCTACCTAGTTTGTTTTCAATTATAAGTAAATTGTTCTTATTTTTATCTATAGGACTATTGTCTATAGAACAAGGACAAGTTGTAATTTATGTCATACTACTCAATTATTTTATTTTAGTCATGGGGATATTAGATAATCATGCGAGTAATTTCTATTTTAAAAGCAGTCGAATGAGTCAAAAAAGATTTCGTAGCAGTCTATTTATATTGCTTCGTTTTTGTTGGTTAAATAAAGGGTTAACTTTTTCTTTTA-TTTTGATTAGTATTCTTCTTTCCTATCTATTTTGGTATATGATGACGATGTTATCAATTGATGACACAAAAATACCAATATTATTTCTTTATACCTCAATATATATTACATTAATGGAGGCAATAATAGGGAATCATAAATCCTCAATTGGGGTAGATCTAGCTTTACTTCAATTATCTGCTCTTAATCATTCTAAAATGAATTTCTTTTTTAAGAATGCACAACTAATGATGTTGACGCATTTAATCTCTTTCTTACAATTTTCATTGTTGTTATGTTTGATTCCGGTGACAAGTTATAGTAATGATATAAAAAGTATTTTGTTGAATTTGTTATTGATTCCATTCAATTATTTTATAGCCTATGTCTATTATAAGAAAGCTCTATTTTTAATTAAAGGTACAGTTAGTTTATTGAGATGGAGTTTTCTGGTTTTATATTGTTTTCTGATAATATTTGTAATTTTAGTAGGGGGCATTAGATGAGAAAAAGTGGTTTTCTGATTTACTATGTGTTATTTTGTATAGTCTGTTTTTTACTAGGTTTACTTTTAAGCTTTATATTAAAAAATGAGACTTTTGCTACTATACCTCCGAAACTGGAATTACAATTTACATTGACAGTTTTACAGGCAAATTCTACAAATTTTTTGCTATATCTATTCTGTTTTCCGATTTCGCCCTTATTGCAACTTTTTGATTTGCTATCTTTAGGAATACAATTGGGTATATCTGGTCAGATGATTGGAATAGTAGCTACAATAAAAGGAATATTACCTCATGCTCTTATTGAAATACCGAATTTTATTTGGTATCAAGGTATGAGTCAGTATCTTTTATACCGATTATTGAAGGATAGGGGAATTAAAAATATACTTATTTATATAAAAAGTAATTTAAAATGGTATATCATTTCTTATCTTTTATTAATTTTAGCAGCGTTGATAGAGGGAATTAAATTATGAAAATTGAAAATGAATCTAAAAGTTATGATAAATGTATATTGAAAAATATATCACTAGAGATTGATAAGGGAATTTACAGAGTTGAAGGAGAGAATGGTTCAGGAAAGAGCACCCTTCTACAACTTTTAGCTGGGCTAGAGACTTTTGATAGTGGTTTAAAGAATTGTGTCTCCAAAGATGTACTATACCTTGATACCAATCAGCTTGGGGTTGTTCCATTTACTATAGAAGAAAATTTGCAGTTGTTGTGTGATTCTTTTCAAATCCATCTATCATTTGAGGATAAAGAACAAATTAATACTTTTTTTGATAATAAAATCGGAGATAACTATATGACAGCATCTACTGGAACAAAATTCAAATTAGGCTTATCCTTAATTTTTGCTAAAAATTGGGATTATATTTTTATTGATGAGACTTTATCAACAGTGGATGCAAGAAGTATTGATATGATTGCTAAACGCTTAATTTCCATGAAAGAAAGCTCTACTATTATATATGTATCTCATAATTTATTGAATCAAGAATTGATTAGCAAATCTCAAAGG-ATTTTAATAGAGGAAGGACGGGTTTATGAAATTTCAAACAAATAATAGTTTATACAAATTAATGAATCTGATTATTTATCTTTTTCTTTTATATTTGTTTATTGATTTACTGATGAAGTCGGGAATTTTAGATGAACAAATTGATAAATTATCTGAACTATCTAATCTTTTTACAATTAAAATAGAAACAATATTGACAGTGATTTCTGTTGTTTTCACATTTATAGCAACTCTTATTGAATATGGATTTTCTCTCTTTCTGATTACATTATTTTTTGATAAGAATAAGAGGAACTTTGGAGATATTCTTTTATCTAAAAATATAACCTTAAGTTTTAGCATTTTACTTTGTTATTTATTTAATCCATCGGATATAAAGTTTGCCTATTTCAGCGTATTGACAGTATTACTAATTGGGATAACAAATTATGCGAGATTTAAAAATTTAAGATTGACAGTAGTGTTTTCTGTACCATTTTTATTTAATGCTATAATGTCTATTATAAATAGTTTTTAG
>6
ATGGATGAGTTGAAACGTGAAATTGGTTATAAAATCAAAACTATTAGGCGATCTTGTGGAAAAACTCAGATAGATATTTGTGGTGATGAATCAGAGTTGACGATTCGTCAGCTAGCACGTATTGAAAATGGGCAAGCTTTAGCAACACTTCCTAAATTATTATTGATTGCGGATAAACTTGGAGTATCATTACAGAATATTGTGGATGTTAAGGTTATAGAGATTCCAAAAGGATTCCTAAAACTCAAAGATGAGCTGATTCATTCTCAAACCTACGCTGATAAGGGAAGAATCGAATGAAAAGAAGCTATACTTGAGGAAATATATGAAAACTATTATGAGAATTTGCCTGAGGAAGAGCAGTTAATTGTGGATGTGACACAAGCTCGTTTTGATATTTATGGTAGTTCAGATGTGACCTACGGTTTAGGGTTAGTGGAAGAATATTTCCAGCAGTTATTAAAAAAGAAATATTTTTCTGTAAATGATTTGTTGATTATTGAATTGTATTTCTTTTGTTGTGCTATGGGATTAGAAGATAAAGAACATTTTGAGGAGTTAGCTCAAAAAGTATTGCTATGTTCAGAATATGAAGATAAGGCTAGCCTAGTTCAAATGGAAAAAGTTCTTCTGAGCCTATTTATCCAAATTCAGACAGAAGATAGTCTGATATATATTCAAACATTTGAGAAAATTATTGCTAAAACAAGACATGTTTTTTACCGACCTCATCTATTTTTGCTAAAGGCAAAATATGCTTTATTTGTAGACAAGAATATTTTAGAGGCAGAAAGTTTCTATGAAAAGGCGATTTCTCTAGCAGAATTGCTAGACGATCAGGTATTAGTTCAGAGAATTTTAGCAGAAAAACAGATAGATTTCCCAACAACCTGACTTCTAAGTCATGTTGTTTTTTTCATGTTTTTGCTATACTAAACCTATAAAGAAAACGTTCTCAAAAAGAAAGGAGGTTTATTATGGTTGGAACGTTATTTGTCCTTTTAAGTATAGGAATTTGGTTCTATCTATAATATCGGGTAGAGATTAATGGAACAAGGTATTCTTATATTGGATTAAAGGAATG------------TCCTACATTAGTATAGAGGATGAAACTCAATTTTCAATGATATAGAAGAGTTATTTGGAGATTGTGAGGGTTGAGTATGTTTATTTATGATGTAGGAAGTGTAAACTAAAAAGAAGGTAGTAATCGTATAAAAGTTAAATAGACATTATCTTTTATTGAGTCTTAGTGATATAAAAGTAATTTGATAATCTAGGAAAATGTAGTAGTAATTTATTTATTATAGATATGTTAATAAAAGTAGTATAAAATATAGACGAACATTTGAAGAGAGTTAGGAATACAACATGTGCGAATTAACTCTCAATAAAACATACATAATATACAAAAGGAGTACACTAAAATGAAATCTAAAAGAATGGAATTTCATAATAAATTTCTTATTGTTTCAGCAATGTTAGCAGTCATTAGTTGGTTAAGCTTAGGTGTTGTTTCTTTTCCTATGTTGGCTGGGACATTAGGAATTTCGACAAAAGCTGCTGCTACTGTAGTCAATTTGATTAGTGCTTATAGTACAGTTACAGCAGTAATTTCAATTGTAGGTGCAATCACAGGAGTAGGTTCTATTGGTTCGGGTATTGCAGCAACAGTTCTTTATATATTGAAAAAGAAAGGTGCTGCTAAAGCAGCTCTATGGTAGAACTAGATGAAAATACTTTCT-AAAAAGAATGTGAAAGTATTTTAGGTTATCTTAATTTTATTGGGATAACCCTTTTGTTTTTTGTTATCATAAGTTTGTCAATCTATTTTAAAAGCTATCTTCCTTTTCAAGGGAAATTATTTTTACTTTTTTTGGTAGTAGATTACGCTACTTTGAATCGTTATAATATGAAACTGCCTATCCAAAGTAAAAAAATAAATACTTTCTATATAAGGAAAAACTATATTTTTCTCTATCTTCTTGCCATTGTCAAGAAATATTATTCTTTCCAAATTTTACAATCATTC----ATTTATTTATTTATTTTGTATTTTCTAGATATTATTGGATATTTTTATTTATCCATTACTCTTTGTTTGATAGCTATTCAAATTATTTCTTTAATTCTACCTAGTTTGTTTTCAATTATAAGTAAATTGTTCTTATTTTTATCTATAGGACTATTGTCTATAGAACAAGGACAAGTTGTAATTTATGTCATACTACTCAATTATTTTATTTTAGTCATGGGGATATTAGATAATCATGCGAGTAATTTCTATTTTAAAAGCAGTCGAATGAGTCAAAAAAGATTTCGTAGCAGTCTATTTATATTGCTTCGTTTTTGTTGGTTAAATAAAGGGTTAACTTTTTCTTTTA-TTTTGATTAGTATTCTTCTTTCCTATCTATTTTGGTATATGATGACGATGTTATCAATTGATGACACAAAAATACCAATATTATTTCTTTATACCTCAATATATATTACATTAATGGAGGCAATAATAGGGAATCATAAATCCTCAATTGGGGTAGATCTAGCTTTACTTCAATTATCTGCTCTTAATCATTCTAAAATGAATTTC-TTTTTAAGAATGCACAACTAATGATGTTGACGCATTTAATCTCTTTCTTACAATTTTCATTGTTGTTATGTTTGATTCCGGTGACAAGTTATAGTAATGATATAAAAAGTATTTTGTTGAATTTGTTATTGATTCCATTCAATTATTTTATAGCCTATGTCTATTATAAGAAAGCTCTATTTTTAATTAAAGGTACAGTTAGTTTATTGAGATGGAGTTTTCTGGTTTTATATTGTTTTCTGATAATATTTGTAATTTTAGTAGGGGGCATTAGATGAGAAAAAGTGGTTTTCTGATTTACTATGTGTTATTTTGTATAGTCTGTTTTTTACTAGGTTTACTTTTAAGCTTTATATTAAAAAATGAGACTTTTGCTACTATACCTCCGAAACTGGAATTACAATTTACATTGACAGTTTTACAGGCAAATTCTACAAATTTTTTGCTATATCTATTCTGTTTTCCGATTTCGCCCTTATTGCAACTTTTTGATTTGCTATCTTTAGGAATACAATTGGGTATATCTGGTCAGATGATTGGAATAGTAGCTACAATAAAAGGAATATTACCTCATGCTCTTATTGAAATACCGAATTTTATTTGGTATCAAGGTATGAGTCAGTATCTTTTATACCGATTATTGAAGGATAGGGGAATTAAAAATATACTTATTTATATAAAAAGTAATTTAAAATGGTATATCATTTCTTATCTTTTATTAATTTTAGCAGCGTTGATAGAGGGAATTAAATTATGAAAATTGAAAATGAATCTAAAAGTTATGATAAATGTATATTGAAAAATATATCACTAGAGATTGATAAGGGAATTTACAGAGTTGAAGGAGAGAATGGTTCAGGAAAGAGCACCCTTCTACAACTTTTAGCTGGGCTAGAGACTTTTGATAGTGGTTTAAAGAATTGTGTCTCCAAAGATGTACTATACCTTGATACCAATCAGCTTGGGGTTGTTCCATTTACTATAGAAGAAAATTTGCAGTTGTTGTGTGATTCTTTTCAAATCCATCTATCATTTGAGGATAAAGAACAAATTAATACTTTTTTTGATAATAAAATCGGAGATAACTATATGACAGCATCTACTGGAACAAAATTCAAATTAGGCTTATCCTTAATTTTTGCTAAAAATTGGGATTATATTTTTATTGATGAGACTTTATCAACAGTGGATGCAAGAAGTATTGATATGATTGCTAAACGCTTAATTTCCATGAAAGAAAGCTCTACTATTATATATGTATCTCATAATTTATTGAATCAAGAATTGATTAGCAAATCTCAAAGG-ATTTTAATAGAGGAAGGACGGGTTTATGAAATTTCAAACAAATAATAGTTTATACAAATTAATGAATCTGATTATTTATCTTTTTCTTTTATATTTGTTTATTGATTTACTGATGAAGTCGGGAATTTTAGATGAACAAATTGATAAATTATCTGAACTATCTAATCTTTTTACAATTAAAATAGAAACAATATTGACAGTGATTTCTGTTGTTTTCACATTTATAGCAACTCTTATTGAATATGGATTTTCTCTCTTTCTGATTACATTATTTTTTGATAAGAATAAGAGGAACTTTGGAGATATTCTTTTATCTAAAAATATAACCTTAAGTTTTAGCATTTTACTTTGTTATTTATTTAATCCATCGGATATAAAGTTTGCCTATTTCAGCGTATTGACAGTATTACTAATTGGGATAACAAATTATGCGAGATTTAAAAATTTAAGATTGACAGTAGTGTTTTCTGTACCATTTTTATTTAATGCTATAATGTCTATTATAAATAGTTTTTAG
>7
ATGGATGAGTTGAAACGTGAAATTGGTTATAAAATCAAAACTATTAGGCGATCTTGTGGAAAAACTCAGATAGATATTTGTGGTGATGAATCAGAGTTGACGATTCGTCAGCTAGCACGTATTGAAAATGGGCAAGCTTTAGCAACACTTCCTAAATTATTATTGATTGCGGATAAACTTGGAGTATCATTACAGAATATTGTGGATGTTAAGGTTATAGAGATTCCAAAAGGATTCCTAAAACTCAAAGATGAGCTGATTCATTCTCAAACCTACGCTGATAAGGGAAGAATCGAACGAAAAGAAGCTATACTTGAGGAAATATATGAAAACTATTATGAGAATTTGCCTGAGGAAGAGCAGTTAATTGTGGATGTGACACAAGCTCGTTTTGATATTTATGGTAGTTCAGATGTGACCTACGGTTTAGGGTTAGTGGAAGAATATTTCCAGCAGTTATTAAAAAAGAAATATTTTTCTGTAAATGATTTGTTGATTATTGAATTGTATTTCTTTTGTTGTGCTATGGGATTAGAAGATAAAGAACATTTTGAGGAGTTAGCTCAAAAAGTATTGCTATGTTCAGAATATGAAGATAAGGCTAGCCTAGTTCAAATGGAAAAAGTTCTTCTGAGCCTATTTATCCAAATTCAGACAGAAGATAGTCTGATATATATTCAAACATTTGAGAAAATTATTGCTAAAACAAGACATGTTTTTTACCGACCTCATCTATTTTTGCTAAAGGCAAAATATGCTTTATTTGTAGACAAGAATATTTTAGAGGCAGAAAGTTTCTATGAAAAGGCGATTTCTCTAGCAGAATTGCTAGACGATCAGGTATTAGTTCAGAGAATTTTAGCAGAAAAACAGATAGATTTCCCAACAACCTGACTTCTAAGTCATGTTGTTTTTTTCATGTTTTTGCTATACTAAACCTATAAAGAAAACGTTCTCAAAAAGAAAGGAGGTTTATTATGGTTGGAACGTTATTTGTCCTTTTAAGTATAGGAATTTGGTTCTATCTATAATATCGGGTAGAGATTAATGGAACAAGGTATTCTTATATTGGATTAAAGGAATG------------TCCTACATTAGTATAGAGGATGAAACTCAATTTTCAATGATATAGAAGAGTTATTTGGAGATTGTGAGGGTTGAGTATGTTTATTTATGATGTAGGAAGTGTAAACTAAAAAGAAGGTAGTAATCGTATAAAAGTTAAATAGACATTATCTTTTATTGAGTCTTAGTGATATAAAAGTAATTTGATAATCTAGGAAAATGTAGTAGTAATTTATTTATTATAGATATGTTAATAAAAGTAGTATAAAATATAGACGAACATTTGAAGAGAGTTAGGAATACAACATGTGCGAATTAACTCTCAATAAAACATACATAATATACAAAAGGAGTACACTAAAATGAAATCTAAAAGAATGGAATTTCATAATAAATTTCTTATTGTTTCAGCAATGTTAGCAGTCATTAGTTGGTTAAGCTTAGGTGTTGTTTCTTTTCCTATGTTGGCTGGGACATTAGGAATTTCGACAAAAGCTGCTGCTACTGTAGTCAATTTGATTAGTGCTTATAGTACAGTTACAGCAGTAATTTCAATTGTAGGTGCAATCACAGGAGTAGGTTCTATTGGTTCGGGTATTGCAGCAACAGTTCTTTATATATTGAAAAAGAAAGGTGCTGCTAAAGCAGCTCTATGGTAGAACTAGATGAAAATACTTTCTAAAAAAGAATGTGAAAGTATTTTAGGTTATCTTAATTTTATTGGGATAACCCTTTTGTTTTTTGTTATCATAAGTTTGTCAATCTATTTTAAAAGCTATCTTCCTTTTCAAGGGAAATTATTTTTAC-TTTTTTGGTAGTAGATTACGCTACTTTGAATCGTTATAATATGAAACTGCCTATCCAAAGTAAAAAAATAAATACTTTCTATATAAGGAAAAACTATATTTTTCTCTATCTTCTTGCCATTGTCAAGAAATATTATTCTTTCCAAATTTTACAATCATTC----ATTTATTTATTTATTTTGTATTTTCTAGATATTATTGGATATTTTTATTTATCCATTACTCTTTGTTTGATAGCTATTCAAATTATTTCTTTAATTCTACCTAGTTTGTTTTCAATTATAAGTAAATTGTTCTTATTTTTATCTATAGGACTATTGTCTATAGAACAAGGACAAGTTGTAATTTATGTCATACTACTCAATTATTTTATTTTAGTCATGGGGATATTAGATAATCATGCGAGTAATTTCTATTTTAAAAGCAGTCGAATGAGTCAAAAAAGATTTCGTAGCAGTCTATTTATATTGCTTCGTTTTTGTTGGTTAAATAAAGGGTTAACTTTTTCTTTTA-TTTTGATTAGTATTCTTCTTTCCTATCTATTTTGGTATATGATGACGATGTTATCAATTGATGACACAAAAATACCAATATTATTTCTTTATACCTCAATATATATTACATTAATGGAGGCAATAATAGGGAATCATAAATCCTCAATTGGGGTAGATCTAGCTTTACTTCAATTATCTGCTCTTAATCATTCTAAAATGAATTTCTTTTTTAAGAATGCACAACTAATGATGTTGACGCATTTAATCTCTTTCTTACAATTTTCATTGTTGTTATGTTTGATTCCGGTGACAAGTTATAGTAATGATATAAAAAGTATTTTGTTGAATTTGTTATTGATTCCATTCAATTATTTTATAGCCTATGTCTATTATAAGAAAGCTCTATTTTTAATTAAAGGTACAGTTAGTTTATTGAGATGGAGTTTTCTGGTTTTATATTGTTTTCTGATAATATTTGTAATTTTAGTAGGGGGCATTAGATGAGAAAAAGTGGTTTTCTGATTTACTATGTGTTATTTTGTATAGTCTGTTTTTTACTAGGTTTACTTTTAAGCTTTATATTAAAAAATGAGACTTTTGCTACTATACCTCCGAAACTGGAATTACAATTTACATTGACAGTTTTACAGGCAAATTCTACAAATTTTTTGCTATATCTATTCTGTTTTCCGATTTCGCCCTTATTGCAACTTTTTGATTTGCTATCTTTAGGAATACAATTGGGTATATCTGGTCAGATGATTGGAATAGTAGCTACAATAAAAGGAATATTACCTCATGCTCTTATTGAAATACCGAATTTTATTTGGTATCAAGGTATGAGTCAGTATCTTTTATACCGATTATTGAAGGATAGGGGAATTAAAAATATACTTATTTATATAAAAAGTAATTTAAAATGGTATATCATTTCTTATCTTTTATTAATTTTAGCAGCGTTGATAGAGGGAATTAAATTATGAAAATTGAAAATGAATCTAAAAGTTATGATAAATGTATATTGAAAAATATATCACTAGAGATTGATAAGGGAATTTACAGAGTTGAAGGAGAGAATGGTTCAGGAAAGAGCACCCTTCTACAACTTTTAGCTGGGCTAGAGACTTTTGATAGTGGTTTAAAGAATTGTGTCTCCAAAGATGTACTATACCTTGATACCAATCAGCTTGGGGTTGTTCCATTTACTATAGAAGAAAATTTGCAGTTGTTGTGTGATTCTTTTCAAATCCATCTATCATTTGAGGATAAAGAACAAATTAATACTTTTTTTGATAATAAAATCGGAGATAACTATATGACAGCATCTACTGGAACAAAATTCAAATTAGGCTTATCCTTAATTTTTGCTAAAAATTGGGATTATATTTTTATTGATGAGACTTTATCAACAGTGGATGCAAGAAGTATTGATATGATTGCTAAACGCTTAATTTCCATGAAAGAAAGCTCTACTATTATATATGTATCTCATAATTTATTGAATCAAGAATTGATTAGCAAATCTCAAAGG-ATTTTAATAGAGGAAGGACGGGTTTATGAAATTTCAAACAAATAATAGTTTATACAAATTAATGAATCTGATTATTTATCTTTTTCTTTTATATTTGTTTATTGATTTACTGATGAAGTCGGGAATTTTAGATGAACAAATTGATAAATTATCTGAACTATCTAATCTTTTTACAATTAAAATAGAAACAATATTGACAGTGATTTCTGTTGTTTTCACATTTATAGCAACTCTTATTGAATATGGATTTTCTCTCTTTCTGATTACATTATTTTTTGATAAGAATAAGAGGAACTTTGGAGATATTCTTTTATCTAAAAATATAACCTTAAGTTTTAGCATTTTACTTTGTTATTTATTTAATCCATCGGATATAAAGTTTGCCTATTTCAGCGTATTGACAGTATTACTAATTGGGATAACAAATTATGCGAGATTTAAAAATTTAAGATTGACAGTAGTGTTTTCTGTACCATTTTTATTTAATGCTATAATGTCTATTATAAATAGTTTTTAG
>8
ATGGATGAGTTGAAACGTGAAATTGGTTATAAAATCAAAACTATTAGGCGATCTTGTGGAAAAACTCAGATAGATATTTGTGGTGATGAATCAGAGTTGACGATTCGTCAGCTAGCACGTATTGAAAATGGGCAAGCTTTAGCAACACTTCCTAAATTATTATTGATTACGGATAAACTTGGAGTATCATTACAGAATATTGTGGATGTTAAGGTTATAGAGATTCCAAAAGGATTCCTAAAACTCAAAGATGAGCTGATTCATTCTCAAACCTACGCTGATAAGGGAAGAATCGAACGAAAAGAAGCTATACTTGAGGAAATATATGAAAACTATTATGAGAATTTGCCTGAGGAAGAGCAGTTAATTGTGGATGTGACACAAGCTCGTTTTGATATTTATGGTAGTTCAGATGTGACCTACGGTTTAGGGTTAGTGGAAGAATATTTCCAGCAGTTATTAAAAAAGAAATATTTTTCTGTAAATGATTTGTTGATTATTGAATTGTATTTCTTTTGTTGTGCTATGGGATTAGAAGATAAAGAACATTTTGAGGAGTTAGCTCAAAAAGTATTGCTATGTTCAGAATATGAAGATAAGGCTAGCCTAGTTCAAATGGAAAAAGTTCTTCTGAGCCTATTTATCCAAATTCAGACAGAAGATAGTCTGATATATATTCAAACATTTGAGAAAATTATTGCTAAAACAAGACATGTTTTTTACCGACCTCATCTATTTTTGCTAAAGGCAAAATATGCTTTATTTGTAGACAAGAATATTTTAGAGGCAGAAAGTTTCTATGAAAAGGCGATTTCTCTAGCAGAATTGCTAGACGATCAGGTATTAGTTCAGAGAATTTTAGCAGAAAAACAGATAGATTTCCCAACAACCTGACTTCTAAGTCATGTTGTTTTTTTCATGTTTTTGCTATACTAAACCTATAAAGAAAACGTTCTCAAAAAGAAAGGAGGTTTATTATGGTTGGAACGTTATTTGTCCTTTTAAGTATAGGAATTTGGTTCTATCTATAATATCGGGTAGAGATTAATGGAACAAGGTATTCTTATATTGGATTAAAGGAATG------------TCCTACATTAGTATAGAGGATGAAACTCAATTTTCAATGATATAGAAGAGTTATTTGGAGATTGTGAGGGTTGAGTATGTTTATTTATGATGTAGGAAGTGTAAACTAAAAAGAAGGTAGTAATCGTATAAAAGTTAAATAGACATTATCTTTTATTGAGTCTTAGTGATATAAAAGTAATTTGATAATCTAGGAAAATGTAGTAGTAATTTATTTATTATAGATATGTTAATAAAAGTAGTATAAAATATAGACGAACATTTGAAGAGAGTTAGGAATACAACATGTGCGAATTAACTCTCAATAAAACATACATAATATACAAAAGGAGTACACTAAAATGAAATCTAAAAGAATGGAATTTCATAATAAATTTCTTATTGTTTCAGCAATGTTAGCAGTCATTAGTTGGTTAAGCTTAGGTGTTGTTTCTTTTCCTATGTTGGCTGGGACATTAGGAATTTCGACAAAAGCTGCTGCTACTGTAGTCAATTTGATTAGTGCTTATAGTACAGTTACAGCAGTAATTTCAATTGTAGGTGCAATCACAGGAGTAGGTTCTATTGGTTCGGGTATTGCAGCAACAGTTCTTTATATATTGAAAAAGAAAGGTGCTGCTAAAGCAGCTCTATGGTAGAACTAGATGAAAATACTTTCTAAAAAAGAATGTGAAAGTATTTTAGGTTATCTTAATTTTATTGGGATAACCCTTTTGTTTTTTGTTATCATAAGTTTGTCAATCTATTTTAAAAGCTATCTTCCTTTTCAAGGGAAATTATTTTTACTTTTTTTGGTAGTAGATTACGCTACTTTGAATCGTTATAATATGAAACTGCCTATCCAAAGTAAAAAAATAAATACTTTCTATATAAGGAAAAACTATATTTTTCTCTATCTTCTTGCCATTGTCAAGAAATATTATTCTTTCCAAATTTTACAATCATTC----ATTTATTTATTTATTTTGTATTTTCTAGATATTATTGGATATTTTTATTTATCCATTACTCTTTGTTTGATAGCTATTCAAATTATTTCTTTAATTCTACCTAGTTTGTTTTCAATTATAAGTAAATTGTTCTTATTTTTATCTATAGGACTATTGTCTATAGAACAAGGACAAGTTGTAATTTATGTCATACTACTCAATTATTTTATTTTAGTCATGGGGATATTAGATAATCATGCGAGTAATTTCTATTTTAAAAGCAGTCGAATGAGTCAAAAAAGATTTCGTAGCAGTCTATTTATATTGCTTCGTTTTTGTTGGTTAAATAAAGGGTTAACTTTTTCTTTTA-TTTTGATTAGTATTCTTCTTTCCTATCTATTTTGGTATATGATGACGATGTTATCAATTGATGACACAAAAATACCAATATTATTTCTTTATACCTCAATATATATTACATTAATGGAGGCAATAATAGGGAATCATAAATCCTCAATTGGGGTAGATCTAGCTTTACTTCAATTATCTGCTCTTAATCATTCTAAAATGAATTTCTTTTTTAAGAATGCACAACTAATGATGTTGACGCATTTAATCTCTTTCTTACAATTTTCATTGTTGTTATGTTTGATTCCGGTGACAAGTTATAGTAATGATATAAAAAGTATTTTGTTGAATTTGTTATTGATTCCATTCAATTATTTTATAGCCTATGTCTATTATAAGAAAGCTCTATTTTTAATTAAAGGTACAGTTAGTTTATTGAGATGGAGTTTTCTGGTTTTATATTGTTTTCTGATAATATTTGTAATTTTAGTAGGGGGCATTAGATGAGAAAAAGTGGTTTTCTGATTTACTATGTGTTATTTTGTATAGTCTGTTTTTTACTAGGTTTACTTTTAAGCTTTATATTAAAAAATGAGACTTTTGCTACTATACCTCCGAAACTGGAATTACAATTTACATTGACAGTTTTACAGGCAAATTCTACAAATTTTTTGCTATATCTATTCTGTTTTCCGATTTCGCCCTTATTGCAACTTTTTGATTTGCTATCTTTAGGAATACAATTGGGTATATCTGGTCAGATGATTGGAATAGTAGCTACAATAAAAGGAATATTACCTCATGCTCTTATTGAAATACCGAATTTTATTTGGTATCAAGGTATGAGTCAGTATCTTTTATACCGATTATTGAAGGATAGGGGAATTAAAAATATACTTATTTATATAAAAAGTAATTTAAAATGGTATATCATTTCTTATCTTTTATTAATTTTAGCAGCGTTGATAGAGGGAATTAAATTATGAAAATTGAAAATGAATCTAAAAGTTATGATAAATGTATATTGAAAAATATATCACTAGAGATTGATAAGGGAATTTACAGAGTTGAAGGAGAGAATGGTTCAGGAAAGAGCACCCTTCTACAACTTTTAGCTGGGCTAGAGACTTTTGATAGTGGTTTAAAGAATTGTGTCTCCAAAGATGTACTATACCTTGATACCAATCAGCTTGGGGTTGTTCCATTTACTATAGAAGAAAATTTGCAGTTGTTGTGTGATTCTTTTCAAATCCATCTATCATTTGAGGATAAAGAACAAATTAATACTTTTTTTGATAATAAAATCGGAGATAACTATATGACAGCATCTACTGGAACAAAATTCAAATTAGGCTTATCCTTAATTTTTGCTAAAAATTGGGATTATATTTTTATTGATGAGACTTTATCAACAGTGGATGCAAGAAGTATTGATATGATTGCTAAACGCTTAATTTCCATGAAAGAAAGCTCTACTATTATATATGTATCTCATAATTTATTGAATCAAGAATTGATTAGCAAATCTCAAAGG-ATTTTAATAGAGGAAGGACGGGTTTATGAAATTTCAAACAAATAATAGTTTATACAAATTAATGAATCTGATTATTTATCTTTTTCTTTTATATTTGTTTATTGATTTACTGATGAAGTCGGGAATTTTAGATGAACAAATTGATAAATTATCTGAACTATCTAATCTTTTTACAATTAAAATAGAAACAATATTGACAGTGATTTCTGTTGTTTTCACATTTATAGCAACTCTTATTGAATATGGATTTTCTCTCTTTCTGATTACATTATTTTTTGATAAGAATAAGAGGAACTTTGGAGATATTCTTTTATCTAAAAATATAACCTTAAGTTTTAGCATTTTACTTTGTTATTTATTTAATCCATCGGATATAAAGTTTGCCTATTTCAGCGTATTGACAGTATTACTAATTGGGATAACAAATTATGCGAGATTTAAAAATTTAAGATTGACAGTAGTGTTTTCTGTACCATTTTTATTTAATGCTATAATGTCTATTATAAATAGTTTTTAG
>9
ATGGATGAGTTGAAACGTGAAATTGGTTATAAAATCAAAACTATTAGGCGATCTTGTGGAAAAACTCAGATAGATATTTGTGGTGATGAATCAGAGTTGACGATTCGTCAGCTAGCACGTATTGAAAATGGGCAAGCTTTAGCAACACTTCCTAAATTATTATTGATTGCGGATAAACTTGGAGTATCATTACAGAATATTGTGGATGTTAAGGTTATAGAGATTCCAAAAGGATTCCTAAAACTCAAAGATGAGCTGATTCATTCTCAAACCTACGCTGATAAGGGAAGAATCGAACGAAAAGAAGCTATACTTGAGGAAATATATGAAAACTATTATGAGAATTTGCCTGAGGAAGAGCAGTTAATTGTGGATGTGACACAAGCTCGTTTTGATATTTATGGTAGTTCAGATGTGACCTACGGTTTAGGGTTAGTGGAAGAATATTTCCAGCAGTTATTAAAAAAGAAATATTTTTCTGTAAATGATTTGTTGATTATTGAATTGTATTTCTTTTGTTGTGCTATGGGATTAGAAGATAAAGAACATTTTGAGGAGTTAGCTCAAAAAGTATTGCTATGTTCAGAATATGAAGATAAGGCTAGCCTAGTTCAAATGGAAAAAGTTCTTCTGAGCCTATTTATCCAAATTCAGACAGAAGATAGTCTGATATATATTCAAACATTTGAGAAAATTATTGCTAAAACAAGACATGTTTTTTACCGACCTCATCTATTTTTGCTAAAGGCAAAATATGCTTTATTTGTAGACAAGAATATTTTAGAGGCAGAAAGTTTCTATGAAAAGGCGATTTCTCTAGCAGAATTGCTAGACGATCAGGTATTAGTTCAGAGAATTTTAGCAGAAAAACAGATAGATTTCCCAACAACCTGACTTCTAAGTCATGTTGTTTTTTTCATGTTTTTGCTATACTAAACCTATAAAGAAAACGTTCTCAAAAAGAAAGGAGGTTTATTATGGTTGGAACGTTATTTGTCCTTTTAAGTATAGGAATTTGGTTCTATCTATAATATCGGGTAGAGATTAATGGAACAAGGTATTCTTATATTGGATTAAAGGAATG------------TCCTACATTAGTATAGAGGATGAAACTCAATTTTCAATGATATAGAAGAGTTATTTGGAGATTGTGAGGGTTGAGTATGTTTATTTATGATGTAGGAAGTGTAAACTAAAAAGAAGGTAGTAATCGTATAAAAGTTAAATAGACATTATCTTTTATTGAGTCTTAGTGATATAAAAGTAATTTGATAATCTAGGAAAATGTAGTAGTAATTTATTTATTATAGATATGTTAATAAAAGTAGTATAAAATATAGACGAACATTTGAAGAGAGTTAGGAATACAACATGTGCGAATTAACTCTCAATAAAACATACATAATATACAAAAGGAGTACACTAAAATGAAATCTAAAAGAATGGAATTTCATAATAAATTTCTTATTGTTTCAGCAATGTTAGCAGTCATTAGTTGGTTAAGCTTAGGTGTTGTTTCTTTTCCTATGTTGGCTGGGACATTAGGAATTTCGACAAAAGCTGCTGCTACTGTAGTCAATTTGATTAGTGCTTATAGTACAGTTACAGCAGTAATTTCAATTGTAGGTGCAATCACAGGAGTAGGTTCTATTGGTTCGGGTATTGCAGCAACAGTTCTTTATATATTGAAAAAGAAAGGTGCTGCTAAAGCAGCTCTATGGTAGAACTAGATGAAAATACTTTCTAAAAAAGAATGTGAAAGTATTTTAGGTTATCTTAATTTTATTGGGATAACCCTTTTG-TTTTTGTTATCATAAGTTTGTCAATCTATTTTAAAAGCTATCTTCCTTTTCAAGGGAAATTATTTTTACTTTTTTTGGTAGTAGATTACGCTACTTTGAATCGTTATAATATGAAACTGCCTATCCAAAGTAAAAAAATAAATACTTTCTATATAAGGAAAAACTATATTTTTCTCTATCTTCTTGCCATTGTCAAGAAATATTATTCTTTCCAAATTTTACAATCATTC----ATTTATTTATTTATTTTGTATTTTCTAGATATTATTGGATATTTTTATTTATCCATTACTCTTTGTTTGATAGCTATTCAAATTATTTCTTTAATTCTACCTAGTTTGTTTTCAATTATAAGTAAATTGTTCTTATTTTTATCTATAGGACTATTGTCTATAGAACAAGGACAAGTTGTAATTTATGTCATACTACTCAATTATTTTATTTTAGTCATGGGGATATTAGATAATCATGCGAGTAATTTCTATTTTAAAAGCAGTCGAATGAGTCAAAAAAGATTTCGTAGCAGTCTATTTATATTGCTTCGTTTTTGTTGGTTAAATAAAGGGTTAACTTTTTCTTTTA-TTTTGATTAGTATTCTTCTTTCCTATCTATTTTGGTATATGATGACGATGTTATCAATTGATGACACAAAAATACCAATATTATTTCTTTATACCTCAATATATATTACATTAATGGAGGCAATAATAGGGAATCATAAATCCTCAATTGGGGTAGATCTAGCTTTACTTCAATTATCTGCTCTTAATCATTCTAAAATGAATTTCTTTTTTAAGAATGCACAACTAATGATGTTGACGCATTTAATCTCTTTCTTACAATTTTCATTGTTGTTATGTTTGATTCCGGTGACAAGTTATAGTAATGATATAAAAAGTATTTTGTTGAATTTGTTATTGATTCCATTCAATTATTTTATAGCCTATGTCTATTATAAGAAAGCTCTATTTTTAATTAAAGGTACAGTTAGTTTATTGAGATGGAGTTTTCTGGTTTTATATTGTTTTCTGATAATATTTGTAATTTTAGTAGGGGGCATTAGATGAGAAAAAGTGGTTTTCTGATTTACTATGTGTTATTTTGTATAGTCTG-TTTTTACTAGGTTTACTTTTAAGCTTTATATTAAAAAATGAGACTTTTGCTACTATACCTCCGAAACTGGAATTACAATTTACATTGACAGTTTTACAGGCAAATTCTACAAATTTTTTGCTATATCTATTCTGTTTTCCGATTTCGCCCTTATTGCAACTTTTTGATTTGCTATCTTTAGGAATACAATTGGGTATATCTGGTCAGATGATTGGAATAGTAGCTACAATAAAAGGAATATTACCTCATGCTCTTATTGAAATACCGAATTTTATTTGGTATCAAGGTATGAGTCAGTATCTTTTATACCGATTATTGAAGGATAGGGGAATTAAAAATATACTTATTTATATAAAAAGTAATTTAAAATGGTATATCATTTCTTATCTTTTATTAATTTTAGCAGCGTTGATAGAGGGAATTAAATTATGAAAATTGAAAATGAATCTAAAAGTTATGATAAATGTATATTGAAAAATATATCACTAGAGATTGATAAGGGAATTTACAGAGTTGAAGGAGAGAATGGTTCAGGAAAGAGCACCCTTCTACAACTTTTAGCTGGGCTAGAGACTTTTGATAGTGGTTTAAAGAATTGTGTCTCCAAAGATGTACTATACCTTGATACCAATCAGCTTGGGGTTGTTCCATTTACTATAGAAGAAAATTTGCAGTTGTTGTGTGATTCTTTTCAAATCCATCTATCATTTGAGGATAAAGAACAAATTAATACTTTTTTTGATAATAAAATCGGAGATAACTATATGACAGCATCTACTGGAACAAAATTCAAATTAGGCTTATCCTTAATTTTTGCTAAAAATTGGGATTATATTTTTATTGATGAGACTTTATCAACAGTGGATGCAAGAAGTATTGATATGATTGCTAAACGCTTAATTTCCATGAAAGAAAGCTCTACTATTATATATGTATCTCATAATTTATTGAATCAAGAATTGATTAGCAAATCTCAAAGG-ATTTTAATAGAGGAAGGACGGGTTTATGAAATTTCAAACAAATAATAGTTTATACAAATTAATGAATCTGATTATTTATCTTTTTCTTTTATATTTGTTTATTGATTTACTGATGAAGTCGGGAATTTTAGATGAACAAATTGATAAATTATCTGAACTATCTAATCTTTTTACAATTAAAATAGAAACAATATTGACAGTGATTTCTGTTGTTTTCACATTTATAGCAACTCTTATTGAATATGGATTTTCTCTCTTTCTGATTACATTATTTTTTGATAAGAATAAGAGGAACTTTGGAGATATTCTTTTATCTAAAAATATAACCTTAAGTTTTAGCATTTTACTTTGTTATTTATTTAATCCATCGGATATAAAGTTTGCCTATTTCAGCGTATTGACAGTATTACTAATTGGGATAACAAATTATGCGAGATTTAAAAATTTAAGATTGACAGTAGTGTTTTCTGTACCATTTTTATTTAATGCTATAATGTCTATTATAAATAGTTTTTAG
>10
ATGGATGAGTTGAAACGTGAAATTGGTTATAAAATCAAAACTATTAGGCGATCTTGTGGAAAAACTCAGATAGATATTTGTGGTGATGAATCAGAGTTGACGATTCGTCAGCTAGCACGTATTGAAAATGGGCAAGCTTTAGCAACACTTCCTAAATTATTATTGATTGCGGATAAACTTGGAGTATCATTACAGAATATTGTGGATGTTAAGGTTATAGAGATTCCAAAAGGATTCCTAAAACTCAAAGATGAGCTGATTCATTCTCAAACCTACGCTGATAAGGGAAGAATCGAACGAAAAGAAGCTATACTTGAGGAAATATATGAAAACTATTATGAGAATTTGCCTGAGGAAGAGCAGTTAATTGTGGATGTGACACAAGCTCGTTTTGATATTTATGGTAGTTCAGATGTGACCTACGGTTTAGGGTTAGTGGAAGAATATTTCCAGCAGTTATTAAAAAAGAAATATTTTTCTGTAAATGATTTGTTGATTATTGAATTGTATTTCTTTTGTTGTGCTATGGGATTAGAAGATAAAGAACATTTTGAGGAGTTAGCTCAAAAAGTATTGCTATGTTCAGAATATGAAGATAAGGCTAGCCTAGTTCAAATGGAAAAAGTTCTTCTGAGCCTATTTATCCAAATTCAGACAGAAGATAGTCTGATATATATTCAAACATTTGAGAAAATTATTGCTAAAACAAGACATGTTTTTTACCGACCTCATCTATTTTTGCTAAAGGCAAAATATGCTTTATTTGTAGACAAGAATATTTTAGAGGCAGAAAGTTTCTATGAAAAGGCGATTTCTCTAGCAGAATTGCTAGACGATCAGGTATTAGTTCAGAGAATTTTAGCAGAAAAACAGATAGATTTCCCAACAACCTGACTTCTAAGTCATGTTGTTTTTTTCATGTTTTTGCTATACTAAACCTATAAAGAAAACGTTCTCAAAAAGAAAGGAGGTTTATTATGGTTGGAACGTTATTTGTCCTTTTAAGTATAGGAATTTGGTTCTATCTATAATATCGGGTAGAGATTAATGGAACAAGGTATTCTTATATTGGATTAAAGGAATG------------TCCTACATTAGTATAGAGGATGAAACTCAATTTTCAATGATATAGAAGAGTTATTTGGAGATTGTGAGGGTTGAGTATGTTTATTTATGATGTAGGAAGTGTAAACTAAAAAGAAGGTAGTAATCGTATAAAAGTTAAATAGACATTATCTTTTATTGAGTCTTAGTGATATAAAAGTAATTTGATAATCTAGGAAAATGTAGTAGTAATTTATTTATTATAGATATGTTAATAAAAGTAGTATAAAATATAGACGAACATTTGAAGAGAGTTAGGAATACAACATGTGCGAATTAACTCTCAATAAAACATACATAATATACAAAAGGAGTACACTAAAATGAAATCTAAAAGAATGGAATTTCATAATAAATTTCTTATTGTTTCAGCAATGTTAGCAGTCATTAGTTGGTTAAGCTTAGGTGTTGTTTCTTTTCCTATGTTGGCTGGGACATTAGGAATTTCGACAAAAGCTGCTGCTACTGTAGTCAATTTGATTAGTGCTTATAGTACAGTTACAGCAGTAATTTCAATTGTAGGTGCAATCACAGGAGTAGGTTCTATTGGTTCGGGTATTGCAGCAACAGTTCTTTATATATTGAAAAAGAAAGGTGCTGCTAAAGCAGCTCTATGGTAGAACTAGATGAAAATACTTTCTAAAAAAGAATGTGAAAGTATTTTAGGTTATCTTAATTTTATTGGGATAACCCTTTTGTTTTTTGTTATCATAAGTTTGTCAATCTATTTTAAAAGCTATCTTCCTTTTCAAGGGAAATTATTTTTACTTTTTTTGGTAGTAGATTACGCTACTTTGAATCGTTATAATATGAAACTGCCTATCCAAAGTAAAAAAATAAATACTTTCTATATAAGGAAAAACTATATTTTTCTCTATCTTCTTGCCATTGTCAAGAAATATTATTCTTTCCAAATTTTACAATCATTC----ATTTATTTATTTATTTTGTATTTTCTAGATATTATTGGATATTTTTATTTATCCATTACTCTTTGTTTGATAGCTATTCAAATTATTTCTTTAATTCTACCTAGTTTGTTTTCAATTATAAGTAAATTGTTCTTATTTTTATCTATAGGACTATTGTCTATAGAACAAGGACAAGTTGTAATTTATGTCATACTACTCAATTATTTTATTTTAGTCATGGGGATATTAGATAATCATGCGAGTAATTTCTATTTTAAAAGCAGTCGAATGAGTCAAAAAAGATTTCGTAGCAGTCTATTTATATTGCTTCGTTTTTGTTGGTTAAATAAAGGGTTAACTTTTTCTTTTATTTTTGATTAGTATTCTTCTTTCCTATCTATTTTGGTATATGATGACGATGTTATCAATTGATGACACAAAAATACCAATATTATTTCTTTATACCTCAATATATATTACATTAATGGAGGCAATAATAGGGAATCATAAATCCTCAATTGGGGTAGATCTAGCTTTACTTCAATTATCTGCTCTTAATCATTCTAAAATGAATTTCTTTTTTAAGAATGCACAACTAATGATGTTGACGCATTTAATCTCTTTCTTACAATTTTCATTGTTGTTATGTTTGATTCCGGTGACAAGTTATAGTAATGATATAAAAAGTATTTTGTTGAATTTGTTATTGATTCCATTCAATTATTTTATAGCCTATGTCTATTATAAGAAAGCTCTATTTTTAATTAAAGGTACAGTTAGTTTATTGAGATGGAGTTTTCTGGTTTTATATTGTTTTCTGATAATATTTGTAATTTTAGTAGGGGGCATTAGATGAGAAAAAGTGGTTTTCTGATTTACTATGTGTTATTTTGTATAGTCTGTTTTTTACTAGGTTTACTTTTAAGCTTTATATTAAAAAATGAGACTTTTGCTACTATACCTCCGAAACTGGAATTACAATTTACATTGACAGTTTTACAGGCAAATTCTACAAATTTTTTGCTATATCTATTCTGTTTTCCGATTTCGCCCTTATTGCAACTTTTTGATTTGCTATCTTTAGGAATACAATTGGGTATATCTGGTCAGATGATTGGAATAGTAGCTACAATAAAAGGAATATTACCTCATGCTCTTATTGAAATACCGAATTTTATTTGGTATCAAGGTATGAGTCAGTATCTTTTATACCGATTATTGAAGGATAGGGGAATTAAAAATATACTTATTTATATAAAAAGTAATTTAAAATGGTATATCATTTCTTATCTTTTATTAATTTTAGCAGCGTTGATAGAGGGAATTAAATTATGAAAATTGAAAATGAATCTAAAAGTTATGATAAATGTATATTGAAAAATATATCACTAGAGATTGATAAGGGAATTTACAGAGTTGAAGGAGAGAATGGTTCAGGAAAGAGCACCCTTCTACAACTTTTAGCTGGGCTAGAGACTTTTGATAGTGGTTTAAAGAATTGTGTCTCCAAAGATGTACTATACCTTGATACCAATCAGCTTGGGGTTGTTCCATTTACTATAGAAGAAAATTTGCAGTTGTTGTGTGATTCTTTTCAAATCCATCTATCATTTGAGGATAAAGAACAAATTAATACTTTTTTTGATAATAAAATCGGAGATAACTATATGACAGCATCTACTGGAACAAAATTCAAATTAGGCTTATCCTTAATTTTTGCTAAAAATTGGGATTATATTTTTATTGATGAGACTTTATCAACAGTGGATGCAAGAAGTATTGATATGATTGCTAAACGCTTAATTTCCATGAAAGAAAGCTCTACTATTATATATGTATCTCATAATTTATTGAATCAAGAATTGATTAGCAAATCTCAAAGG-ATTTTAATAGAGGAAGGACGGGTTTATGAAATTTCAAACAAATAATAGTTTATACAAATTAATGAATCTGATTATTTATCTTTTTCTTTTATATTTGTTTATTGATTTACTGATGAAGTCGGGAATTTTAGATGAACAAATTGATAAATTATCTGAACTATCTAATCTTTTTACAATTAAAATAGAAACAATATTGACAGTGATTTCTGTTGTTTTCACATTTATAGCAACTCTTATTGAATATGGATTTTCTCTCTTTCTGATTACATTATTTTTTGATAAGAATAAGAGGAACTTTGGAGATATTCTTTTATCTAAAAATATAACCTTAAGTTTTAGCATTTTACTTTGTTATTTATTTAATCCATCGGATATAAAGTTTGCCTATTTCAGCGTATTGACAGTATTACTAATTGGGATAACAAATTATGCGAGATTTAAAAATTTAAGATTGACAGTAGTGTTTTCTGTACCATTTTTATTTAATGCTATAATGTCTATTATAAATAGTTTTTAG
>11
ATGGATGAGTTGAAACGTGAAATTGGTTATAAAATCAAAACTATTAGGCGATCTTGTGGAAAAACTCAGATAGATATTTGTGGTGATGAATCAGAGTTGACGATTCGTCAGCTAGCACGTATTGAAAATGGGCAAGCTTTAGCAACACTTCCTAAATTATTATTGATTGCGGATAAACTTGGAGTATCATTACAGAATATTGTGGATGTTAAGGTTATAGAGATTCCAAAAGGATTCCTAAAACTCAAAGATGAGCTGATTCATTCTCAAACCTACGCTGATAAGGGAAGAATCGAACGAAAAGAAGCTATACTTGAGGAAATATATGAAAACTATTATGAGAATTTGCCTGAGGAAGAGCAGTTAATTGTGGATGTGACACAAGCTCGTTTTGATATTTATGGTAGTTCAGATGTGACCTACGGTTTAGGGTTAGTGGAAGAATATTTCCAGCAGTTATTAAAAAAGAAATATTTTTCTGTAAATGATTTGTTGATTATTGAATTGTATTTCTTTTGTTGTGCTATGGGATTAGAAGATAAAGAACATTTTGAGGAGTTAGCTCAAAAAGTATTGCTATGTTCAGAATATGAAGATAAGGCTAGCCTAGTTCAAATGGAAAAAGTTCTTCTGAGCCTATTTATCCAAATTCAGACAGAAGATAGTCTGATATATATTCAAACATTTGAGAAAATTATTGCTAAAACAAGACATGTTTTTTACCGACCTCATCTATTTTTGCTAAAGGCAAAATATGCTTTATTTGTAGACAAGAATATTTTAGAGGCAGAAAGTTTCTATGAAAAGGCGATTTCTCTAGCAGAATTGCTAGACGATCAGGTATTAGTTCAGAGAATTTTAGCAGAAAAACAGATAGATTTCCCAACAACCTGACTTCTAAGTCATGTTGTTTTTTTCATGTTTTTGCTACACTAAACCTATAAAGAAAACGTTCTCAAAAAGAAAGGAGGTTTATTATGGTTGGAACGTTATTTGTCCTTTTAAGTATAGGAATTTGGTTCTATCTATAATATCGGGTAGAGATTAATGGAACAAGGTATTCTTATATTGGATTAAAGGAATGTTTTAATAGGTTTCCTACATTAGTATAGAGGATGAAACTCAATTTTCAATGATATAGAAGAGTTATTTGGAGATTGTGAGGGTTGAGTATGTTTATTTATGATGTAGGAAGTGTAAACTAAAAAGAAGGTAGTAATCGTATAAAAGTTAAATAGACATTATCTTTTATTGAGTCTTAGTGATATAAAAGTAATTTGATAATCTAGGAAAATGTAGTAGTAATTTATTTATTATAGATATGTTAATAAAAGTAGTATAAAATATAGACGAACATTTGAAGAGAGTTAGGAATACAACATGTGCGAATTAACTCTCAATAAAACATACATAATATACAAAAGGAGTACACTAAAATGAAATCTAAAAGAATGGAATTTCATAATAAATTTCTTATTGTTTCAGCAATGTTAGCAGTCATTAGTTGGTTAAGCTTAGGTGTTGTTTCTTTTCCTATGTTGGCTGGGACATTAGGAATTTCGACAAAAGCTGCTGCTACTGTAGTCAATTTGATTAGTGCTTATAGTACAGTTACAGCAGTAATTTCAATTGTAGGTGCAATCACAGGAGTAGGTTCTATTGGTTCGGGTATTGCAGCAACAGTTCTTTATATATTGAAAAAGAAAGGTGCTGCTAAAGCAGCTCTATGGTAGAACTAGATGAAAATACTTTCTAAAAAAGAATGTGAAAGTATTTTAGGTTATCTTAATTTTATTGGGATAACCCTTTTGTTTTTTGTTATCATAAGTTTGTCAATCTATTTTAAAAGCTATCTTCCTTTTCAAGGGAAATTATTTTTACTTTTTTTGGTAGTAGATTACGCTACTTTGAATCGTTATAATATGAAACTGCCTATCCAAAGTAAAAAAATAAATACTTTCTATATAAGGAAAAACTATATTTTTCTCTATCTTCTTGCCATTGTCAAGAAATATTATTCTTTCCAAATTTTACAATCATTC----ATTTATTTATTTATTTTGTATTTTCTAGATATTATTGGATATTTTTATTTATCCATTACTCTTTGTTTGATAGCTATTCAAATTATTTCTTTAATTCTACCTAGTTTGTTTTCAATTATAAGTAAATTGTTCTTATTTTTATCTATAGGACTATTGTCTATAGAACAAGGACAAGTTGTAATTTATGTCATACTACTCAATTATTTTATTTTAGTCATGGGGATATTAGATAATCATGCGAGTAATTTCTATTTTAAAAGCAGTCGAATGAGTCAAAAAAGATTTCGTAGCAGTCTATTTATATTGCTTCGTTTTTGTTGGTTAAATAAAGGGTTAACTTTTTCTTTTA-TTTTGATTAGTATTCTTCTTTCCTATCTATTTTGGTATATGATGACGATGTTATCAATTGATGACACAAAAATACCAATATTATTTCTTTATACCTCAATATATATTACATTAATGGAGGCAATAATAGGGAATCATAAATCCTCAATTGGGGTAGATCTAGCTTTACTTCAATTATCTGCTCTTAATCATTCTAAAATGAATTTCTTTTTTAAGAATGCACAACTAATGATGTTGACGCATTTAATCTCTTTCTTACAATTTTCATTGTTGTTATGTTTGATTCCGGTGACAAGTTATAGTAATGATATAAAAAGTATTTTGTTGAATTTGTTATTGATTCCATTCAATTATTTTATAGCCTATGTCTATTATAAGAAAGCTCTATTTTTAATTAAAGGTACAGTTAGTTTATTGAGATGGAGTTTTCTGGTTTTATATTGTTTTCTGATAATATTTGTAATTTTAGTAGGGGGCATTAGATGAGAAAAAGTGGTTTTCTGATTTACTATGTGTTATTTTGTATAGTCTGTTTTTTACTAGGTTTACTTTTAAGCTTTATATTAAAAAATGAGACTTTTGCTACTATACCTCCGAAACTGGAATTACAATTTACATTGACAGTTTTACAGGCAAATTCTACAAATTTTTTGCTATATCTATTCTGTTTTCCGATTTCGCCCTTATTGCAACTTTTTGATTTGCTATCTTTAGGAATACAATTGGGTATATCTGGTCAGATGATTGGAATAGTAGCTACAATAAAAGGAATATTACCTCATGCTCTTATTGAAATACCGAATTTTATTTGGTATCAAGGTATGAGTCAGTATCTTTTATACCGATTATTGAAGGATAGGGGAATTAAAAATATACTTATTTATATAAAAAGTAATTTAAAATGGTATATCATTTCTTATCTTTTATTAATTTTAGCAGCGTTGATAGAGGGAATTAAATTATGAAAATTGAAAATGAATCTAAAAGTTATGATAAATGTATATTGAAAAATATATCACTAGAGATTGATAAGGGAATTTACAGAGTTGAAGGAGAGAATGGTTCAGGAAAGAGCACCCTTCTACAACTTTTAGCTGGGCTAGAGACTTTTGATAGTGGTTTAAAGAATTGTGTCTCCAAAGATGTACTATACCTTGATACCAATCAGCTTGGGGTTGTTCCATTTACTATAGAAGAAAATTTGCAGTTGTTGTGTGATTCTTTTCAAATCCATCTATCATTTGAGGATAAAGAACAAATTAATACTTTTTTTGATAATAAAATCGGAGATAACTATATGACAGCATCTACTGGAACAAAATTCAAATTAGGCTTATCCTTAATTTTTGCTAAAAATTGGGATTATATTTTTATTGATGAGACTTTATCAACAGTGGATGCAAGAAGTATTGATATGATTGCTAAACGCTTAATTTCCATGAAAGAAAGCTCTACTATTATATATGTATCTCATAATTTATTGAATCAAGAATTGATTAGCAAATCTCAAAGG-ATTTTAATAGAGGAAGGACGGGTTTATGAAATTTCAAACAAATAATAGTTTATACAAATTAATGAATCTGATTATTTATCTTTTTCTTTTATATTTGTTTATTGATTTACTGATGAAGTCGGGAATTTTAGATGAACAAATTGATAAATTATCTGAACTATCTAATCTTTTTACAATTAAAATAGAAACAATATTGACAGTGATTTCTGTTGTTTTCACATTTATAGCAACTCTTATTGAATATGGATTTTCTCTCTTTCTGATTACATTATTTTTTGATAAGAATAAGAGGAACTTTGGAGATATTCTTTTATCTAAAAATATAACCTTAAGTTTTAGCATTTTACTTTGTTATTTATTTAATCCATCGGATATAAAGTTTGCCTATTTCAGCGTATTGACAGTATTACTAATTGGGATAACAAATTATGCGAGATTTAAAAATTTAAGATTGACAGTAGTGTTTTCTGTACCATTTTTATTTAATGCTATAATGTCTATTATAAATAGTTTTTAG
>12
ATGGATGAGTTGAAACGTGAAATTGGTTATAAAATCAAAACTATTAGGCGATCTTGTGGAAAAACTCAGATAGATATTTGTGGTGATGAATCAGAGTTGACGATTCGTCAGCTAGCACGTATTGAAAATGGGCAAGCTTTAGCAACACTTCCTAAATTATTATTGATTGCGGATAAACTTGGAGTATCATTACAGAATATTGTGGATGTTAAGGTTATAGAGATTCCAAAAGGATTCCTAAAACTCAAAGATGAGCTGATTCATTCTCAAACCTACGCTGATAAGGGAAGAATCGAACGAAAAGAAGCTATACTTGAGGAAATATATGAAAACTATTATGAGAATTTGCCTGAGGAAGAGCAGTTAATTGTGGATGTGACACAAGCTCGTTTTGATATTTATGGTAGTTCAGATGTGACCTACGGTTTAGGGTTAGTGGAAGAATATTTCCAGCAGTTATTAAAAAAGAAATATTTTTCTGTAAATGATTTGTTGATTATTGAATTGTATTTCTTTTGTTGTGCTATGGGATTAGAAGATAAAGAACATTTTGAGGAGTTAGCTCAAAAAGTATTGCTATGTTCAGAATATGAAGATAAGGCTAGCCTAGTTCAAATGGAAAAAGTTCTTCTGAGCCTATTTATCCAAATTCAGACAGAAGATAGTCTGATATATATTCAAACATTTGAGAAAATTATTGCTAAAACAAGACATGTTTTTTACCGACCTCATCTATTTTTGCTAAAGGCAAAATATGCTTTATTTGTAGACAAGAATATTTTAGAGGCAGAAAGTTTCTATGAAAAGGCGATTTCTCTAGCAGAATTGCTAGACGATCAGGTATTAGTTCAGAGAATTTTAGCAGAAAAACAGATAGATTTCCCAACAACCTGACTTCTAAGTCATGTTGTTTTTTTCATGTTTTTGCTACACTAAACCTATAAAGAAAACGTTCTCAAAAAGAAAGGAGGTTTATTATGGTTGGAACGTTATTTGTCCTTTTAAGTATAGGAATTTGGTTCTATCTATAATATCGGGTAGAGATTAATGGAACAAGGTATTCTTATATTGGATTAAAGGAATGTTTTAATAGGTTTCCTACATTAGTATAGAGGATGAAACTCAATTTTCAATGATATAGAAGAGTTATTTGGAGATTGTGAGGGTTGAGTATGTTTATTTATGATGTAGGAAGTGTAAACTAAAAAGAAGGTAGTAATCGTATAAAAGTTAAATAGACATTATCTTTTATTGAGTCTTAGTGATATAAAAGTAATTTGATAATCTAGGAAAATGTAGTAGTAATTTATTTATTATAGATATGTTAATAAAAGTAGTATAAAATATAGACGAACATTTGAAGAGAGTTAGGAATACAACATGTGCGAATTAACTCTCAATAAAACATACATAATATACAAAAGGAGTACACTAAAATGAAATCTAAAAGAATGGAATTTCATAATAAATTTCTTATTGTTTCAGCAATGTTAGCAGTCATTAGTTGGTTAAGCTTAGGTGTTGTTTCTTTTCCTATGTTGGCTGGGACATTAGGAATTTCGACAAAAGCTGCTGCTACTGTAGTCAATTTGATTAGTGCTTATAGTACAGTTACAGCAGTAATTTCAATTGTAGGTGCAATCACAGGAGTAGGTTCTATTGGTTCGGGTATTGCAGCAACAGTTCTTTATATATTGAAAAAGAAAGGTGCTGCTAAAGCAGCTCTATGGTAGAACTAGATGAAAATACTTTCTAAAAAAGAATGTGAAAGTATTTTAGGTTATCTTAATTTTATTGGGATAACCCTTTTGTTTTTTGTTATCATAAGTTTGTCAATCTATTTTAAAAGCTATCTTCCTTTTCAAGGGAAATTATTTTTACTTTTTTTGGTAGTAGATTACGCTACTTTGAATCGTTATAATATGAAACTGCCTATCCAAAGTAAAAAAATAAATACTTTCTATATAAGGAAAAACTATATTTTTCTCTATCTTCTTGCCATTGTCAAGAAATATTATTCTTTCCAAATTTTACAATCATTCATTTATTTATTTATTTATTTTGTATTTTCTAGATATTATTGGATATTTTTATTTATCCATTACTCTTTGTTTGATAGCTATTCAAATTATTTCTTTAATTCTACCTAGTTTGTTTTCAATTATAAGTAAATTGTTCTTATTTTTATCTATAGGACTATTGTCTATAGAACAAGGACAAGTTGTAATTTATGTCATACTACTCAATTATTTTATTTTAGTCATGGGGATATTAGATAATCATGCGAGTAATTTCTATTTTAAAAGCAGTCGAATGAGTCAAAAAAGATTTCGTAGCAGTCTATTTATATTGCTTCGTTTTTGTTGGTTAAATAAAGGGTTAACTTTTTCTTTTA-TTTTGATTAGTATTCTTCTTTCCTATCTATTTTGGTATATGATGACGATGTTATCAATTGATGACACAAAAATACCAATATTATTTCTTTATACCTCAATATATATTACATTAATGGAGGCAATAATAGGGAATCATAAATCCTCAATTGGGGTAGATCTAGCTTTACTTCAATTATCTGCTCTTAATCATTCTAAAATGAATTTCTTTTTTAAGAATGCACAACTAATGATGTTGACGCATTTAATCTCTTTCTTACAATTTTCATTGTTGTTATGTTTGATTCCGGTGACAAGTTATAGTAATGATATAAAAAGTATTTTGTTGAATTTGTTATTGATTCCATTCAATTATTTTATAGCCTATGTCTATTATAAGAAAGCTCTATTTTTAATTAAAGGTACAGTTAGTTTATTGAGATGGAGTTTTCTGGTTTTATATTGTTTTCTGATAATATTTGTAATTTTAGTAGGGGGCATTAGATGAGAAAAAGTGGTTTTCTGATTTACTATGTGTTATTTTGTATAGTCTGTTTTTTACTAGGTTTACTTTTAAGCTTTATATTAAAAAATGAGACTTTTGCTACTATACCTCCGAAACTGGAATTACAATTTACATTGACAGTTTTACAGGCAAATTCTACAAATTTTTTGCTATATCTATTCTGTTTTCCGATTTCGCCCTTATTGCAACTTTTTGATTTGCTATCTTTAGGAATACAATTGGGTATATCTGGTCAGATGATTGGAATAGTAGCTACAATAAAAGGAATATTACCTCATGCTCTTATTGAAATACCGAATTTTATTTGGTATCAAGGTATGAGTCAGTATCTTTTATACCGATTATTGAAGGATAGGGGAATTAAAAATATACTTATTTATATAAAAAGTAATTTAAAATGGTATATCATTTCTTATCTTTTATTAATTTTAGCAGCGTTGATAGAGGGAATTAAATTATGAAAATTGAAAATGAATCTAAAAGTTATGATAAATGTATATTGAAAAATATATCACTAGAGATTGATAAGGGAATTTACAGAGTTGAAGGAGAGAATGGTTCAGGAAAGAGCACCCTTCTACAACTTTTAGCTGGGCTAGAGACTTTTGATAGTGGTTTAAAGAATTGTGTCTCCAAAGATGTACTATACCTTGATACCAATCAGCTTGGGGTTGTTCCATTTACTATAGAAGAAAATTTGCAGTTGTTGTGTGATTCTTTTCAAATCCATCTATCATTTGAGGATAAAGAACAAATTAATACTTTTTTTGATAATAAAATCGGAGATAACTATATGACAGCATCTACTGGAACAAAATTCAAATTAGGCTTATCCTTAATTTTTGCTAAAAATTGGGATTATATTTTTATTGATGAGACTTTATCAACAGTGGATGCAAGAAGTATTGATATGATTGCTAAACGCTTAATTTCCATGAAAGAAAGCTCTACTATTATATATGTATCTCATAATTTATTGAATCAAGAATTGATTAGCAAATCTCAAAGG-ATTTTAATAGAGGAAGGACGGGTTTATGAAATTTCAAACAAATAATAGTTTATACAAATTAATGAATCTGATTATTTATCTTTTTCTTTTATATTTGTTTATTGATTTACTGATGAAGTCGGGAATTTTAGATGAACAAATTGATAAATTATCTGAACTATCTAATCTTTTTACAATTAAAATAGAAACAATATTGACAGTGATTTCTGTTGTTTTCACATTTATAGCAACTCTTATTGAATATGGATTTTCTCTCTTTCTGATTACATTATTTTTTGATAAGAATAAGAGGAACTTTGGAGATATTCTTTTATCTAAAAATATAACCTTAAGTTTTAGCATTTTACTTTGTTATTTATTTAATCCATCGGATATAAAGTTTGCCTATTTCAGCGTATTGACAGTATTACTAATTGGGATAACAAATTATGCGAGATTTAAAAATTTAAGATTGACAGTAGTGTTTTCTGTACCATTTTTATTTAATGCTATAATGTCTATTATAAATAGTTTTTAG
>13
ATGGATGAGTTGAAACGTGAAATTGGTTATAAAATCAAAACTATTAGGCGATCTTGTGGAAAAACTCAGATAGATATTTGTGGTGATGAATCAGAGTTGACGATTCGTCAGCTAGCACGTATTGAAAATGGGCAAGCTTTAGCAACACTTCCTAAATTATTATTGATTGCGGATAAACTTGGAGTATCATTACAGAATATTGTGGATGTTAAGGTTATAGAGATTCCAAAAGGATTCCTAAAACTCAAAGATGAGCTGATTCATTCTCAAACCTACGCTGATAAGGGAAGAATCGAACGAAAAGAAGCTATACTTGAGGAAATATATGAAAACTATTATGAGAATTTGCCTGAGGAAGAGCAGTTAATTGTGGATGTGACACAAGCTCGTTTTGATATTTATGGTAGTTCAGATGTGACCTACGGTTTAGGGTTAGTGGAAGAATATTTCCAGCAGTTATTAAAAAAGAAATATTTTTCTGTAAATGATTTGTTGATTATTGAATTGTATTTCTTTTGTTGTGCTATGGGATTAGAAGATAAAGAACATTTTGAGGAGTTAGCTCAAAAAGTATTGCTATGTTCAGAATATGAAGATAAGGCTAGCCTAGTTCAAATGGAAAAAGTTCTTCTGAGCCTATTTATCCAAATTCAGACAGAAGATAGTCTGATATATATTCAAACATTTGAGAAAATTATTGCTAAAACAAGACATGTTTTTTACCGACCTCATCTATTTTTGCTAAAGGCAAAATATGCTTTATTTGTAGACAAGAATATTTTAGAGGCAGAAAGTTTCTATGAAAAGGCGATTTCTCTAGCAGAATTGCTAGACGATCAGGTATTAGTTCAGAGAATTTTAGCAGAAAAACAGATAGATTTCCCAACAACCTGACTTCTAAGTCATGTTGTTTTTTTCATGTTTTTGCTACACTAAACCTATAAAGAAAACGTTCTCAAAAAGAAAGGAGGTTTATTATGGTTGGAACGTTATTTGTCCTTTTAAGTATAGGAATTTGGTTCTATCTATAATATCGGGTAGAGATTAATGGAACAAGGTATTCTTATATTGGATTAAAGGAATGTTTTAATAGATTTCCTACATTAGTATAGAGGATGAAACTCAATTTTCAATGATATAGAAGAGTTATTTGGAGATTGTGAGGGTTGAGTATGTTTATTTATGATGTAGGAAGTGTAAACTAAAAAGAAGGTAGTAATCGTATAAAAGTTAAATAGACATTATCTTTTATTGAGTCTTAGTGATATAAAAGTAATTTGATAATCTAGGAAAATGTAGTAGTAATTTATTTATTATAGATATGTTAATAAAAGTAGTATAAAATATAGACGAACATTTGAAGAGAGTTAGGAATACAACATGTGCGAATTAACTCTCAATAAAACATACATAATATACAAAAGGAGTACACTAAAATGAAATCTAAAAGAATGGAATTTCATAATAAATTTCTTATTGTTTCAGCAATGTTAGCAGTCATTAGTTGGTTAAGCTTAGGTGTTGTTTCTTTTCCTATGTTGGCTGGGACATTAGGAATTTCGACAAAAGCTGCTGCTACTGTAGTCAATTTGATTAGTGCTTATAGTACAGTTACAGCAGTAATTTCAATTGTAGGTGCAATCACAGGAGTAGGTTCTATTGGTTCGGGTATTGCAGCAACAGTTCTTTATATATTGAAAAAGAAAGGTGCTGCTAAAGCAGCTCTATGGTAGAACTAGATGAAAATACTTTCTAAAAAAGAATGTGAAAGTATTTTAGGTTATCTTAATTTTATTGGGATAACCCTTTTGTTTTTTGTTATCATAAGTTTGTCAATCTATTTTAAAAGCTATCTTCCTTTTCAAGGGAAATTATTTTTACTTTTTTTGGTAGTAGATTACGCTACTTTGAATCGTTATAATATGAAACTGCCTATCCAAAGTAAAAAAATAAATACTTTCTATATAAGGAAAAACTATATTTTTCTCTATCTTCTTGCCATTGTCAAGAAATATTATTCTTTCCAAATTTTACAATCATTC----ATTTATTTATTTATTTTGTATTTTCTAGATATTATTGGATATTTTTATTTATCCATTACTCTTTGTTTGATAGCTATTCAAATTATTTCTTTAATTCTACCTAGTTTGTTTTCAATTATAAGTAAATTGTTCTTATTTTTATCTATAGGACTATTGTCTATAGAACAAGGACAAGTTGTAATTTATGTCATACTACTCAATTATTTTATTTTAGTCATGGGGATATTAGATAATCATGCGAGTAATTTCTATTTTAAAAGCAGTCGAATGAGTCAAAAAAGATTTCGTAGCAGTCTATTTATATTGCTTCGTTTTTGTTGGTTAAATAAAGGGTTAACTTTTTCTTTTA-TTTTGATTAGTATTCTTCTTTCCTATCTATTTTGGTATATGATGACGATGTTATCAATTGATGACACAAAAATACCAATATTATTTCTTTATACCTCAATATATATTACATTAATGGAGGCAATAATAGGGAATCATAAATCCTCAATTGGGGTAGATCTAGCTTTACTTCAATTATCTGCTCTTAATCATTCTAAAATGAATTTCTTTTTTAAGAATGCACAACTAATGATGTTGACGCATTTAATCTCTTTCTTACAATTTTCATTGTTGTTATGTTTGATTCCGGTGACAAGTTATAGTAATGATATAAAAAGTATTTTGTTGAATTTGTTATTGATTCCATTCAATTATTTTATAGCCTATGTCTATTATAAGAAAGCTCTATTTTTAATTAAAGGTACAGTTAGTTTATTGAGATGGAGTTTTCTGGTTTTATATTGTTTTCTGATAATATTTGTAATTTTAGTAGGGGGCATTAGATGAGAAAAAGTGGTTTTCTGATTTACTATGTGTTATTTTGTATAGTCTGTTTTTTACTAGGTTTACTTTTAAGCTTTATATTAAAAAATGAGACTTTTGCTACTATACCTCCGAAACTGGAATTACAATTTACATTGACAGTTTTACAGGCAAATTCTACAAATTTTTTGCTATATCTATTCTGTTTTCCGATTTCGCCCTTATTGCAACTTTTTGATTTGCTATCTTTAGGAATACAATTGGGTATATCTGGTCAGATGATTGGAATAGTAGCTACAATAAAAGGAATATTACCTCATGCTCTTATTGAAATACCGAATTTTATTTGGTATCAAGGTATGAGTCAGTATCTTTTATACCGATTATTGAAGGATAGGGGAATTAAAAATATACTTATTTATATAAAAAGTAATTTAAAATGGTATATCATTTCTTATCTTTTATTAATTTTAGCAGCGTTGATAGAGGGAATTAAATTATGAAAATTGAAAATGAATCTAAAAGTTATGATAAATGTATATTGAAAAATATATCACTAGAGATTGATAAGGGAATTTACAGAGTTGAAGGAGAGAATGGTTCAGGAAAGAGCACCCTTCTACAACTTTTAGCTGGGCTAGAGACTTTTGATAGTGGTTTAAAGAATTGTGTCTCCAAAGATGTACTATACCTTGATACCAATCAGCTTGGGGTTGTTCCATTTACTATAGAAGAAAATTTGCAGTTGTTGTGTGATTCTTTTCAAATCCATCTATCATTTGAGGATAAAGAACAAATTAATACTTTTTTTGATAATAAAATCGGAGATAACTATATGACAGCATCTACTGGAACAAAATTCAAATTAGGCTTATCCTTAATTTTTGCTAAAAATTGGGATTATATTTTTATTGATGAGACTTTATCAACAGTGGATGCAAGAAGTATTGATATGATTGCTAAACGCTTAATTTCCATGAAAGAAAGCTCTACTATTATATATGTATCTCATAATTTATTGAATCAAGAATTGATTAGCAAATCTCAAAGG-ATTTTAATAGAGGAAGGACGGGTTTATGAAATTTCAAACAAATAATAGTTTATACAAATTAATGAATCTGATTATTTATCTTTTTCTTTTATATTTGTTTATTGATTTACTGATGAAGTCGGGAATTTTAGATGAACAAATTGATAAATTATCTGAACTATCTAATCTTTTTACAATTAAAATAGAAACAATATTGACAGTGATTTCTGTTGTTTTCACATTTATAGCAACTCTTATTGAATATGGATTTTCTCTCTTTCTGATTACATTATTTTTTGATAAGAATAAGAGGAACTTTGGAGATATTCTTTTATCTAAAAATATAACCTTAAGTTTTAGCATTTTACTTTGTTATTTATTTAATCCATCGGATATAAAGTTTGCCTATTTCAGCGTATTGACAGTATTACTAATTGGGATAACAAATTATGCGAGATTTAAAAATTTAAGATTGACAGTAGTGTTTTCTGTACCATTTTTATTTAATGCTATAATGTCTATTATAAATAGTTTTTAG
>14
ATGGATGAGTTGAAACGTGAAATTGGTTATAAAATCAAAACTATTAGGCGATCTTGTGGAAAAACTCAGATAGATATTTGTGGTGATGAATCAGAGTTGACGATTCGTCAGCTAGCACGTATTGAAAATGGGCAAGCTTTAGCAACACTTCCTAAATTATTATTGATTGCGGATAAACTTGGAGTATCATTACAGAATATTGTGGATGTTAAGGTTATAGAGATTCCAAAAGGATTCCTAAAACTCAAAGATGAGCTGATTCATTCTCAAACCTACGCTGATAAGGGAAGAATCGAACGAAAAGAAGCTATACTTGAGGAAATATATGAAAACTATTATGAGAATTTGCCTGAGGAAGAGCAGTTAATTGTGGATGTGACACAAGCTCGTTTTGATATTTATGGTAGTTCAGATGTGACCTACGGTTTAGGGTTAGTGGAAGAATATTTCCAGCAGTTATTAAAAAAGAAATATTTTTCTGTAAATGATTTGTTGATTATTGAATTGTATTTCTTTTGTTGTGCTATGGGATTAGAAGATAAAGAACATTTTGAGGAGTTAGCTCAAAAAGTATTGCTATGTTCAGAATATGAAGATAAGGCTAGCCTAGTTCAAATGGAAAAAGTTCTTCTGAGCCTATTTATCCAAATTCAGACAGAAGATAGTCTGATATATATTCAAACATTTGAGAAAATTATTGCTAAAACAAGACATGTTTTTTACCGACCTCATCTATTTTTGCTAAAGGCAAAATATGCTTTATTTGTAGACAAGAATATTTTAGAGGCAGAAAGTTTCTATGAAAAGGCGATTTCTCTAGCAGAATTGCTAGACGATCAGGTATTAGTTCAGAGAATTTTAGCAGAAAAACAGATAGATTTCCCAACAACCTGACTTCTAAGTCATGTTGTTTTTTTCATGTTTTTGCTATACTAAACCTATAAAGAAAACGTTCTCAAAAAGAAAGGAGGTTTATTATGGGTGGAACGTTATTTGTCCTTTTAAGTATAGGAATTTGGTTCTATCTATAATATCGGGTAGAGATTAATGGAACAAGGTATTCTTATATTGGATTAAAGGAATGTTTTAATAGGTTTCCTACATTAGTATAGAGGATGAAACTCAATTTTCAATGATATAGAAGAGTTATTTGGAGATTGTGAGGGTTGAGTATGTTTATTTATGATGTAGGAAGTGTAAACTAAAAAGGAGGTAGTAATCGTATAAAAGTTAAATAGACATTATCTTTTATTGAGTCTTAGTGATATAAAAGTAATTTGATAATCTAGGAAAATGTAGTAGTAATTTATTTATTATAGATATGTTAATAAAAGTAGTATAAAATATAGACGAACATTTGAAGAGAGTTAGGAATACAACATGTGCGAATTAACTCTCAATAAAACATACATAATATACAAAAGGAGTACACTAAAATGAAATCTAAAAGAATGGAATTTCATAATAAATTTCTTATTGTTTCAGCAATGTTAGCAGTCATTAGTTGGTTAAGCTTAGGTGTTGTTTCTTTTCCTATGTTGGCTGGGACATTAGGAATTTCGACAAAAGCTGCTGCTACTGTAGTCAATTTGATTAGTGCTTATAGTACAGTTACAGCAGTAATTTCAATTGTAGGTGCAATCACAGGAGTAGGTTCTATTGGTTCGGGTATTGCAGCAACAGTTCTTTATATATTGAAAAAGAAAGGTGCTGCTAAAGCAGCTCTATGGTAGAACTAGATGAAAATACTTTCTAAAAAAGAATGTGAAAGTATTTTAGGTTATCTTAATTTTATTGGGATAACCCTTTTGTTTTTTGTTATCATAAGTTTGTCAATCTATTTTAAAAGCTATCTTCCTTTTCAAGGGAAATTATTTTTACTTTTTTTGGTAGTAGATTACGCTACTTTGAATCGTTATAATATGAAACTGCCTATCCAAAGTAAAAAAATAAATACTTTCTATATAAGGAAAAACTATATTTTTCTCTATCTTCTTGCCATTGTCAAGAAATATTATTCTTTCCAAATTTTACAATCATTC----ATTTATTTATTTATTTTGTATTTTCTAGATATTATTGGATATTTTTATTTATCCATTACTCTTTGTTTGATAGCTATTCAAATTATTTCTTTAATTCTACCTAGTTTGTTTTCAATTATAAGTAAATTGTTCTTATTTTTATCTATAGGACTATTGTCTATAGAACAAGGACAAGTTGTAATTTATGTCATACTACTCAATTATTTTATTTTAGTCATGGGGATATTAGATAATCATGCGAGTAATTTCTATTTTAAAAGCAGTCGAATGAGTCAAAAAAGATTTCGTAGCAGTCTATTTATATTGCTTCGTTTTTGTTGGTTAAATAAAGGGTTAACTTTTTCTTTTA-TTTTGATTAGTATTCTTCTTTCCTATCTATTTTGGTATATGATGACGATGTTATCAATTGATGACACAAAAATACCAATATTATTTCTTTATACCTCAATATATATTACATTAATGGAGGCAATAATAGGGAATCATAAATCCTCAATTGGGGTAGATCTAGCTTTACTTCAATTATCTGCTCTTAATCATTCTAAAATGAATTTCTTTTTTAAGAATGCACAACTAATGATGTTGACGCATTTAATCTCTTTCTTACAATTTTCATTGTTGTTATGTTTGATTCCGGTGACAAGTTATAGTAATGATATAAAAAGTATTTTGTTGAATTTGTTATTGATTCCATTCAATTATTTTATAGCCTATGTCTATTATAAGAAAGCTCTATTTTTAATTAAAGGTACAGTTAGTTTATTGAGATGGAGTTTTCTGGTTTTATATTGTTTTCTGATAATATTTGTAATTTTAGTAGGGGGCATTAGATGAGAAAAAGTGGTTTTCTGATTTATTATGTGTTATTTTGTATAGTCTGTTTTTTACTAGGTTTACTTTTAAGCTTTATATTAAAAAATGAGACTTTTGCTACTATACCTCCGAAACTGGAATTACAATTTACATTGACAGTTTTACAGGCAAATTCTACAAATTTTTTGCTATATCTATTCTGTTTTCCGATTTCGCCCTTATTGCAACTTTTTGATTTGCTATCTTTAGGAATACAATTGGGTATATCTGGTCAGATGATTGGAATAGTAGCTACAATAAAAGGAATATTACCTCATGCTCTTATTGAAATACCGAATTTTATTTGGTATCAAGGTATGAGTCAGTATCTTTTATACCGATTATTGAAGGATAGGGGAATTAAAAATATACTTATTTATATAAAAAGTAATTTAAAATGGTATATCATTTCTTATCTTTTATTAATTTTAGCAGCGTTGATAGAGGGAATTAAATTATGAAAATTGAAAATGAATCTAAAAGTTATGATAAATGTATATTGAAAAATATATCACTAGAGATTGATAAGGGAATTTACAGAGTTGAAGGAGAGAATGGTTCAGGAAAGAGCACCCTTCTACAACTTTTAGCTGGGCTAGAGACTTTTGATAGTGGTTTAAAGAATTGTGTCTCCAAAGATGTACTATACCTTGATACCAATCAGCTTGGGGTTGTTCCATTTACTATAGAAGAAAATTTGCAGTTGTTGTGTGATTCTTTTCAAATCCATCTATCATTTGAGGATAAAGAACAAATTAATACTTTTTTTGATAATAAAATCGGAGATAACTATATGACAGCATCTACTGGAACAAAATTCAAATTAGGCTTATCCTTAATTTTTGCTAAAAATTGGGATTATATTTTTATTGATGAGACTTTATCAACAGTGGATGCAAGAAGTATTGATATGATTGCTAAACGCTTAATTTCCATGAAAGAAAGCTCTACTATTATATATGTATCTCATAATTTATTGAATCAAGAATTGATTAGCAAATCTCAAAGG-ATTTTAATAGAGGAAGGACGGGTTTATGAAATTTCAAACAAATAATAGTTTATACAAATTAATGAATCTGATTATTTATCTTTTTCTTTTATATTTGTTTATTGATTTACTGATGAAGTCGGGAATTTTAGATGAACAAATTGATAAATTATCTGAACTATCTAATCTTTTTACAATTAAAATAGAAACAATATTGACAGTGATTTCTGTTGTTTTCACATTTATAGCAACTCTTATTGAATATGGATTTTCTCTCTTTCTGATTACATTATTTTTTGATAAGAATAAGAGGAACTTTGGAGATATTCTTTTATCTAAAAATATAACCTTAAGTTTTAGCATTTTACTTTGTTATTTATTTAATCCATCGGATATAAAGTTTGCCTATTTCAGCGTATTGACAGTATTACTAATTGGGATAACAAATTATGCGAGATTTAAAAATTTAAGATTGACAGTAGTGTTTTCTGTACCATTTTTATTTAATGCTATAATGTCTATTATAAATAGTTTTTAG
>15
ATGGATGAGTTGAAACGTGAAATTGGTTATAAAATCAAAACTATTAGGCGATCTTGTGGAAAAACTCAGATAGATATTTGTGGTGATGAATCAGAGTTGACGATTCGTCAGCTAGCACGTATTGAAAATGGGCAAGCTTTAGCAACACTTCCTAAATTATTATTGATTGCGGATAAACTTGGAGTATCATTACAGAATATTGTGGATGTTAAGGTTATAGAGATTCCAAAAGGATTCCTAAAACTCAAAGATGAGCTGATTCATTCTCAAACCTACGCTGATAAGGGAAGAATCGAACGAAAAGAAGCTATACTTGAGGAAATATATGAAAACTATTATGAGAATTTGCCTGAGGAAGAGCAGTTAATTGTGGATGTGACACAAGCTCGTTTTGATATTTATGGTAGTTCAGATGTGACCTACGGTTTAGGGTTAGTGGAAGAATATTTCCAGCAGTTATTAAAAAAGAAATATTTTTCTGTAAATGATTTGTTGATTATTGAATTGTATTTCTTTTGTTGTGCTATGGGATTAGAAGATAAAGAACATTTTGAGGAGTTAGCTCAAAAAGTATTGCTATGTTCAGAATATGAAGATAAGGCTAGCCTAGTTCAAATGGAAAAAGTTCTTCTGAGCCTATTTATCCAAATTCAGACAGAAGATAGTCTGATATATATTCAAACATTTGAGAAAATTATTGCTAAAACAAGACATGTTTTTTACCGACCTCATCTATTTTTGCTAAAGGCAAAATATGCTTTATTTGTAGACAAGAATATTTTAGAGGCAGAAAGTTTCTATGAAAAGGCGATTTCTCTAGCAGAATTGCTAGACGATCAGGTATTAGTTCAGAGAATTTTAGCAGAAAAACAGATAGATTTCCCAACAACCTGACTTCTAAGTCATGTTGTTTTTTTCATGTTTTTGCTATACTAAACCTATAAAGAAAACGTTCTCAAAAAGAAAGGAGGTTTATTATGGGTGGAACGTTATTTGTCCTTTTAAGTATAGGAATTTGGTTCTATCTATAATATCGGGTAGAGATTAATGGAACAAGGTATTCTTATATTGGATTAAAGGAATGTTTTAATAGGTTTCCTACATTAGTATAGAGGATGAAACTCAATTTTCAATGATATAGAAGAGTTATTTGGAGATTGTGAGGGTTGAGTATGTTTATTTATGATGTAGGAAGTGTAAACTAAAAAGGAGGTAGTAATCGTATAAAAGTTAAATAGACATTATCTTTTATTGAGTCTTAGTGATATAAAAGTAATTTGATAATCTAGGAAAATGTAGTAGTAATTTATTTATTATAGATATGTTAATAAAAGTAGTATAAAATATAGACGAACATTTGAAGAGAGTTAGGAATACAACATGTGCGAATTAACTCTCAATAAAACATACATAATATACAAAAGGAGTACACTAAAATGAAATCTAAAAGAATGGAATTTCATAATAAATTTCTTATTGTTTCAGCAATGTTAGCAGTCATTAGTTGGTTAAGCTTAGGTGTTGTTTCTTTTCCTATGTTGGCTGGGACATTAGGAATTTCGACAAAAGCTGCTGCTACTGTAGTCAATTTGATTAGTGCTTATAGTACAGTTACAGCAGTAATTTCAATTGTAGGTGCAATCACAGGAGTAGGTTCTATTGGTTCGGGTATTGCAGCAACAGTTCTTTATATATTGAAAAAGAAAGGTGCTGCTAAAGCAGCTCTATGGTAGAACTAGATGAAAATACTTTCTAAAAAAGAATGTGAAAGTATTTTAGGTTATCTTAATTTTATTGGGATAACCCTTTTGTTTTTTGTTATCATAAGTTTGTCAATCTATTTTAAAAGCTATCTTCCTTTTCAAGGGAAATTATTTTTACTTTTTTTGGTAGTAGATTACGCTACTTTGAATCGTTATAATATGAAACTGCCTATCCAAAGTAAAAAAATAAATACTTTCTATATAAGGAAAAACTATATTTTTCTCTATCTTCTTGCCATTGTCAAGAAATATTATTCTTTCCAAATTTTACAATCATTC----ATTTATTTATTTATTTTGTATTTTCTAGATATTATTGGATATTTTTATTTATCCATTACTCTTTGTTTGATAGCTATTCAAATTATTTCTTTAATTCTACCTAGTTTGTTTTCAATTATAAGTAAATTGTTCTTATTTTTATCTATAGGACTATTGTCTATAGAACAAGGACAAGTTGTAATTTATGTCATACTACTCAATTATTTTATTTTAGTCATGGGGATATTAGATAATCATGCGAGTAATTTCTATTTTAAAAGCAGTCGAATGAGTCAAAAAAGATTTCGTAGCAGTCTATTTATATTGCTTCGTTTTTGTTGGTTAAATAAAGGGTTAACTTTTTCTTTTA-TTTTGATTAGTATTCTTCTTTCCTATCTATTTTGGTATATGATGACGATGTTATCAATTGATGACACAAAAATACCAATATTATTTCTTTATACCTCAATATATATTACATTAATGGAGGCAATAATAGGGAATCATAAATCCTCAATTGGGGTAGATCTAGCTTTACTTCAATTATCTGCTCTTAATCATTCTAAAATGAATTTCTTTTTTAAGAATGCACAACTAATGATGTTGACGCATTTAATCTCTTTCTTACAATTTTCATTGTTGTTATGTTTGATTCCGGTGACAAGTTATAGTAATGATATAAAAAGTATTTTGTTGAATTTGTTATTGATTCCATTCAATTATTTTATAGCCTATGTCTATTATAAGAAAGCTCTATTTTTAATTAAAGGTACAGTTAGTTTATTGAGATGGAGTTTTCTGGTTTTATATTGTTTTCTGATAATATTTGTAATTTTAGTAGGGGGCATTAGATGAGAAAAAGTGGTTTTCTGATTTACTATGTGTTATTTTGTATAGTCTGTTTTTTACTAGGTTTACTTTTAAGCTTTATATTAAAAAATGAGACTTTTGCTACTATACCTCCGAAACTGGAATTACAATTTACATTGACAGTTTTACAGGCAAATTCTACAAATTTTTTGCTATATCTATTCTGTTTTCCGATTTCGCCCTTATTGCAACTTTTTGATTTGCTATCTTTAGGAATACAATTGGGTATATCTGGTCAGATGATTGGAATAGTAGCTACAATAAAAGGAATATTACCTCATGCTCTTATTGAAATACCGAATTTTATTTGGTATCAAGGTATGAGTCAGTATCTTTTATACCGATTATTGAAGGATAGGGGAATTAAAAATATACTTATTTATATAAAAAGTAATTTAAAATGGTATATCATTTCTTATCTTTTATTAATTTTAGCAGCGTTGATAGAGGGAATTAAATTATGAAAATTGAAAATGAATCTAAAAGTTATGATAAATGTATATTGAAAAATATATCACTAGAGATTGATAAGGGAATTTACAGAGTTGAAGGAGAGAATGGTTCAGGAAAGAGCACCCTTCTACAACTTTTAGCTGGGCTAGAGACTTTTGATAGTGGTTTAAAGAATTGTGTCTCCAAAGATGTACTATACCTTGATACCAATCAGCTTGGGGTTGTTCCATTTACTATAGAAGAAAATTTGCAGTTGTTGTGTGATTCTTTTCAAATCCATCTATCATTTGAGGATAAAGAACAAATTAATACTTTTTTTGATAATAAAATCGGAGATAACTATATGACAGCATCTACTGGAACAAAATTCAAATTAGGCTTATCCTTAATTTTTGCTAAAAATTGGGATTATATTTTTATTGATGAGACTTTATCAACAGTGGATGCAAGAAGTATTGATATGATTGCTAAACGCTTAATTTCCATGAAAGAAAGCTCTACTATTATATATGTATCTCATAATTTATTGAATCAAGAATTGATTAGCAAATCTCAAAGG-ATTTTAATAGAGGAAGGACGGGTTTATGAAATTTCAAACAAATAATAGTTTATACAAATTAATGAATCTGATTATTTATCTTTTTCTTTTATATTTGTTTATTGATTTACTGATGAAGTCGGGAATTTTAGATGAACAAATTGATAAATTATCTGAACTATCTAATCTTTTTACAATTAAAATAGAAACAATATTGACAGTGATTTCTGTTGTTTTCACATTTATAGCAACTCTTATTGAATATGGATTTTCTCTCTTTCTGATTACATTATTTTTTGATAAGAATAAGAGGAACTTTGGAGATATTCTTTTATCTAAAAATATAACCTTAAGTTTTAGCATTTTACTTTGTTATTTATTTAATCCATCGGATATAAAGTTTGCCTATTTCAGCGTATTGACAGTATTACTAATTGGGATAACAAATTATGCGAGATTTAAAAATTTAAGATTGACAGTAGTGTTTTCTGTACCATTTTTATTTAATGCTATAATGTCTATTATAAATAGTTTTTAG
>16
ATGGATGAGTTGAAACGTGAAATTGGTTATAAAATCAAAACTATTAGGCGATCTTGTGGAAAAACTCAGATAGATATTTGTGGTGATGAATCAGAGTTGACGATTCGTCAGCTAGCACGTATTGAAAATGGGCAAGCTTTAGCAACACTTCCTAAATTATTATTGATTGCGGATAAACTTGGAGTATCATTACAGAATATTGTGGATGTTAAGGTTATAGAGATTCCAAAAGGATTCCTAAAACTCAAAGATGAGCTGATTCATTCTCAAACCTACGCTGATAAGGGAAGAATCGAACGAAAAGAAGCTATACTTGAGGAAATATATGAAAACTATTATGAGAATTTGCCTGAGGAAGAGCAGTTAATTGTGGATGTGACACAAGCTCGTTTTGATATTTATGGTAGTTCAGATGTGACCTACGGTTTAGGGTTAGTGGAAGAATATTTCCAGCAGTTATTAAAAAAGAAATATTTTTCTGTAAATGATTTGTTGATTATTGAATTGTATTTCTTTTGTTGTGCTATGGGATTAGAAGATAAAGAACATTTTGAGGAGTTAGCTCAAAAAGTATTGCTATGTTCAGAATATGAAGATAAGGCTAGCCTAGTTCAAATGGAAAAAGTTCTTCTGAGCCTATTTATCCAAATTCAGACAGAAGATAGTCTGATATATATTCAAACATTTGAGAAAATTATTGCTAAAACAAGACATGTTTTTTACCGACCTCATCTATTTTTGCTAAAGGCAAAATATGCTTTATTTGTAGACAAGAATATTTTAGAGGCAGAAAGTTTCTATGAAAAGGCGATTTCTCTAGCAGAATTGCTAGACGATCAGGTATTAGTTCAGAGAATTTTAGCAGAAAAACAGATAGATTTCCCAACAACCTGACTTCTAAGTCATGTTGTTTTTTTCATGTTTTTGCTATACTAAACCTATAAAGAAAACGCTCTCAAAAAGAAAGGAGGTTTATTATGGGTGGAACGTTATTTGTCCTTTTAAGTATAGGAATTTGGTTCTATCTATAATATCGGGTAGAGATTAATGGAACAAGGTATTCTTATATTGGATTAAAGGAATGTTTTAATAGGTTTCCTACATTAGTATAGAGGATGAAACTCAATTTTCAATGATATAGAAGAGTTATTTGGAGATTGTGAGGGTTGAGTATGTTTATTTATGATGTAGGAAGTGTAAACTAAAAAGGAGGTAGTAATCGTATAAAAGTTAAATAGACATTATCTTTTATTGAGTCTTAGTGATATAAAAGTAATTTGATAATCTAGGAAAATGTAGTAGTAATTTATTTATTATAGATATGTTAATAAAAGTAGTATAAAATATAGACGAACATTTGAAGAGAGTTAGGAATACAACATGTGCGAATTAACTCTCAATAAAACATACATAATATACAAAAGGAGTACACTAAAATGAAATCTAAAAGAATGGAATTTCATAATAAATTTCTTATTGTTTCAGCAATGTTAGCAGTCATTAGTTGGTTAAGCTTAGGTGTTGTTTCTTTTCCTATGTTGGCTGGGACATTAGGAATTTCGACAAAAGCTGCTGCTACTGTAGTCAATTTGATTAGTGCTTATAGTACAGTTACAGCAGTAATTTCAATTGTAGGTGCAATCACAGGAGTAGGTTCTATTGGTTCGGGTATTGCAGCAACAGTTCTTTATATATTGAAAAAGAAAGGTGCTGCTAAAGCAGCTCTATGGTAGAACTAGATGAAAATACTTTCTAAAAAAGAATGTGAAAGTATTTTAGGTTATCTTAATTTTATTGGGATAACCCTTTTGTTTTTTGTTATCATAAGTTTGTCAATCTATTTTAAAAGCTATCTTCCTTTTCAAGGGAAATTATTTTTACTTTTTTTGGTAGTAGATTACGCTACTTTGAATCGTTATAATATGAAACTGCCTATCCAAAGTAAAAAAATAAATACTTTCTATATAAGGAAAAACTATATTTTTCTCTATCTTCTTGCCATTGTCAAGAAATATTATTCTTTCCAAATTTTACAATCATTC----ATTTATTTATTTATTTTGTATTTTCTAGATATTATTGGATATTTTTATTTATCCATTACTCTTTGTTTGATAGCTATTCAAATTATTTCTTTAATTCTACCTAGTTTGTTTTCAATTATAAGTAAATTGTTCTTATTTTTATCTATAGGACTATTGTCTATAGAACAAGGACAAGTTGTAATTTATGTCATACTACTCAATTATTTTATTTTAGTCATGGGGATATTAGATAATCATGCGAGTAATTTCTATTTTAAAAGCAGTCGAATGAGTCAAAAAAGATTTCGTAGCAGTCTATTTATATTGCTTCGTTTTTGTTGGTTAAATAAAGGGTTAACTTTTTCTTTTA-TTTTGATTAGTATTCTTCTTTCCTATCTATTTTGGTATATGATGACGATGTTATCAATTGATGACACAAAAATACCAATATTATTTCTTTATACCTCAATATATATTACATTAATGGAGGCAATAATAGGGAATCATAAATCCTCAATTGGGGTAGATCTAGCTTTACTTCAATTATCTGCTCTTAATCATTCTAAAATGAATTTCTTTTTTAAGAATGCACAACTAATGATGTTGACGCATTTAATCTCTTTTTTACAATTTTCATTGTTGTTATGTTTGATTCCGGTGACAAGTTATAGTAATGATATAAAAAGTATTTTGTTGAATTTGTTATTGATTCCATTCAATTATTTTATAGCCTATGTCTATTATAAGAAAGCTCTATTTTTAATTAAAGGTACAGTTAGTTTATTGAGATGGAGTTTTCTGGTTTTATATTGTTTTCTGATAATATTTGTAATTTTAGTAGGGGGCATTAGATGAGAAAAAGTGGTTTTCTGATTTACTATGTGTTATTTTGTATAGTCTGTTTTTTACTAGGTTTACTTTTAAGCTTTATATTAAAAAATGAGACTTTTGCTACTATACCTCCGAAACTGGAATTACAATTTACATTGACAGTTTTACAGGCAAATTCTACAAATTTTTTGCTATATCTATTCTGTTTTCCGATTTCGCCCTTATTGCAACTTTTTGATTTGCTATCTTTAGGAATACAATTGGGTATATCTGGTCAGATGATTGGAATAGTAGCTACAATAAAAGGAATATTACCTCATGCTCTTATTGAAATACCGAATTTTATTTGGTATCAAGGTATGAGTCAGTATCTTTTATACCGATTATTGAAGGATAGGGGAATTAAAAATATACTTATTTATATAAAAAGTAATTTAAAATGGTATATCATTTCTTATCTTTTATTAATTTTAGCAGCGTTGATAGAGGGAATTAAATTATGAAAATTGAAAATGAATCTAAAAGTTATGATAAATGTATATTGAAAAATATATCACTAGAGATTGATAAGGGAATTTACAGAGTTGAAGGAGAGAATGGTTCAGGAAAGAGCACCCTTCTACAACTTTTAGCTGGGCTAGAGACTTTTGATAGTGGTTTAAAGAATTGTGTCTCCAAAGATGTACTATACCTTGATACCAATCAGCTTGGGGTTGTTCCATTTACTATAGAAGAAAATTTGCAGTTGTTGTGTGATTCTTTTCAAATCCATCTATCATTTGAGGATAAAGAACAAATTAATACTTTTTTTGATAATAAAATCGGAGATAACTATATGACAGCATCTACTGGAACAAAATTCAAATTAGGCTTATCCTTAATTTTTGCTAAAAATTGGGATTATATTTTTATTGATGAGACTTTATCAACAGTGGATGCAAGAAGTATTGATATGATTGCTAAACGCTTAATTTCCATGAAAGAAAGCTCTACTATTATATATGTATCTCATAATTTATTGAATCAAGAATTGATTAGCAAATCTCAAAGG-ATTTTAATAGAGGAAGGACGGGTTTATGAAATTTCAAACAAATAATAGTTTATACAAATTAATGAATCTGATTATTTATCTTTTTCTTTTATATTTGTTTATTGATTTACTGATGAAGTCGGGAATTTTAGATGAACAAATTGATAAATTATCTGAACTATCTAATCTTTTTACAATTAAAATAGAAACAATATTGACAGTGATTTCTGTTGTTTTCACATTTATAGCAACTCTTATTGAATATGGATTTTCTCTCTTTCTGATTACATTATTTTTTGATAAGAATAAGAGGAACTTTGGAGATATTCTTTTATCTAAAAATATAACCTTAAGTTTTAGCATTTTACTTTGTTATTTATTTAATCCATCGGATATAAAGTTTGCCTATTTCAGCGTATTGACAGTATTACTAATTGGGATAACAAATTATGCGAGATTTAAAAATTTAAGATTGACAGTAGTGTTTTCTGTACCATTTTTATTTAATGCTATAATGTCTATTATAAATAGTTTTTAG
>17
ATGGATGAGTTGAAACGTGAAATTGGTTATAAAATCAAAACTATTAGGCGATCTTGTGGAAAAACTCAGATAGATATTTGTGGTGATGAATCAGAGTTGACGATTCGTCAGCTAGCACGTATTGAAAATGGGCAAGCTTTAGCAACACTTCCTAAATTATTATTGATTGCGGATAAACTTGGAGTATCATTACAGAATATTGTGGATGTTAAGGTTATAGAGATTCCAAAAGGATTCCTAAAACTCAAAGATGAGCTGATTCATTCTCAAACCTACGCTGATAAGGGAAGAATCGAACGAAAAGAAGCTATACTTGAGGAAATATATGAAAACTATTATGAGAATTTGCCTGAGGAAGAGCAGTTAATTGTGGATGTGACACAAGCTCGTTTTGATATTTATGGTAGTTCAGATGTGACCTACGGTTTAGGGTTAGTGGAAGAATATTTCCAGCAGTTATTAAAAAAGAAATATTTTTCTGTAAATGATTTGTTGATTATTGAATTGTATTTCTTTTGTTGTGCTATGGGATTAGAAGATAAAGAACATTTTGAGGAGTTAGCTCAAAAAGTATTGCTATGTTCAGAATATGAAGATAAGGCTAGCCTAGTTCAAATGGAAAAAGTTCTTCTGAGCCTATTTATCCAAATTCAGACAGAAGATAGTCTGATATATATTCAAACATTTGAGAAAATTATTGCTAAAACAAGACATGTTTTTTACCGACCTCATCTATTTTTGCTAAAGGCAAAATATGCTTTATTTGTAGACAAGAATATTTTAGAGGCAGAAAGTTTCTATGAAAAGGCGATTTCTCTAGCAGAATTGCTAGACGATCAGGTATTAGTTCAGAGAATTTTAGCAGAAAAACAGATAGATTTCCCAACAACCTGACTTCTAAGTCATGTTGTTTTTTTCATGTTTTTGCTATACTAAACCTATAAAGAAAACGTTCTCAAAAAGAAAGGAGGTTTATTATGGGTGGAACGTTATTTGTCCTTTTAAGTATAGGAATTTGGTTCTATCTATAATATCGGGTAGAGATTAATGGAACAAGGTATTCTTATATTGGATTAAAGGAATGTTTTAATAGGTTTCCTACATTAGTATAGAGGATGAAACTCAATTTTCAATGATATAGAAGAGTTATTTGGAGATTGTGAGGGTTGAGTATGTTTATTTATGATGTAGGAAGTGTAAACTAAAAAGGAGGTAGTAATCGTATAAAAGTTAAATAGACATTATCTTTTATTGAGTCTTAGTGATATAAAAGTAATTTGATAATCTAGGAAAATGTAGTAGTAATTTATTTATTATAGATATGTTAATAAAAGTAGTATAAAATATAGACGAACATTTGAAGAGAGTTAGGAATACAACATGTGCGAATTAACTCTCAATAAAACATACATAATATACAAAAGGAGTACACTAAAATGAAATCTAAAAGAATGGAATTTCATAATAAATTTCTTATTGTTTCAGCAATGTTAGCAGTCATTAGTTGGTTAAGCTTAGGTGTTGTTTCTTTTCCTATGTTGGCTGGGACATTAGGAATTTCGACAAAAGCTGCTGCTACTGTAGTCAATTTGATTAGTGCTTATAGTACAGTTACAGCAGTAATTTCAATTGTAGGTGCAATCACAGGAGTAGGTTCTATTGGTTCGGGTATTGCAGCAACAGTTCTTTATATATTGAAAAAGAAAGGTGCTGCTAAAGCAGCTCTATGGTAGAACTAGATGAAAATACTTTCTAAAAAAGAATGTGAAAGTATTTTAGGTTATCTTAATTTTATTGGGATAACCCTTTTGTTTTTTGTTATCATAAGTTTGTCAATCTATTTTAAAAGCTATCTTCCTTTTCAAGGGAAATTATTTTTACTTTTTTTGGTAGTAGATTACGCTACTTTGAATCGTTATAATATGAAACTGCCTATCCAAAGT-AAAAAATAAATACTTTCTATATAAGGAAAAACTATATTTTTCTCTATCTTCTTGCCATTGTCAAGAAATATTATTCTTTCCAAATTTTACAATCATTC----ATTTATTTATTTATTTTGTATTTTCTAGATATTATTGGATATTTTTATTTATCCATTACTCTTTGTTTGATAGCTATTCAAATTATTTCTTTAATTCTACCTAGTTTGTTTTCAATTATAAGTAAATTGTTCTTATTTTTATCTATAGGACTATTGTCTATAGAACAAGGACAAGTTGTAATTTATGTCATACTACTCAATTATTTTATTTTAGTCATGGGGATATTAGATAATCATGCGAGTAATTTCTATTTTAAAAGCAGTCGAATGAGTCAAAAAAGATTTCGTAGCAGTCTATTTATATTGCTTCGTTTTTGTTGGTTAAATAAAGGGTTAACTTTTTCTTTTA-TTTTGATTAGTATTCTTCTTTCCTATCTATTTTGGTATATGATGACGATGTTATCAATTGATGACACAAAAATACCAATATTATTTCTTTATACCTCAATATATATTACATTAATGGAGGCAATAATAGGGAATCATAAATCCTCAATTGGGGTAGATCTAGCTTTACTTCAATTATCTGCTCTTAATCATTCTAAAATGAATTTCTTTTTTAAGAATGCACAACTAATGATGTTGACGCATTTAATCTCTTTCTTACAATTTTCATTGTTGTTATGTTTGATTCCGGTGACAAGTTATAGTAATGATATAAAAAGTATTTTGTTGAATTTGTTATTGATTCCATTCAATTATTTTATAGCCTATGTCTATTATAAGAAAGCTCTATTTTTAATTAAAGGTACAGTTAGTTTATTGAGATGGAGTTTTCTGGTTTTATATTGTTTTCTGATAATATTTGTAATTTTAGTAGGGGGCATTAGATGAGAAAAAGTGGTTTTCTGATTTACTATGTGTTATTTTGTATAGTCTGTTTTTTACTAGGTTTACTTTTAAGCTTTATATTAAAAAATGAGACTTTTGCTACTATACCTCCGAAACTGGAATTACAATTTACATTGACAGTTTTACAGGCAAATTCTACAAATTTTTTGCTATATCTATTCTGTTTTCCGATTTCGCCCTTATTGCAACTTTTTGATTTGCTATCTTTAGGAATACAATTGGGTATATCTGGTCAGATGATTGGAATAGTAGCTACAATAAAAGGAATATTACCTCATGCTCTTATTGAAATACCGAATTTTATTTGGTATCAAGGTATGAGTCAGTATCTTTTATACCGATTATTGAAGGATAGGGGAATTAAAAATATACTTATTTATATAAAAAGTAATTTAAAATGGTATATCATTTCTTATCTTTTATTAATTTTAGCAGCGTTGATAGAGGGAATTAAATTATGAAAATTGAAAATGAATCTAAAAGTTATGATAAATGTATATTGAAAAATATATCACTAGAGATTGATAAGGGAATTTACAGAGTTGAAGGAGAGAATGGTTCAGGAAAGAGCACCCTTCTACAACTTTTAGCTGGGCTAGAGACTTTTGATAGTGGTTTAAAGAATTGTGTCTCCAAAGATGTACTATACCTTGATACCAATCAGCTTGGGGTTGTTCCATTTACTATAGAAGAAAATTTGCAGTTGTTGTGTGATTCTTTTCAAATCCATCTATCATTTGAGGATAAAGAACAAATTAATACTTTTTTTGATAATAAAATCGGAGATAACTATATGACAGCATCTACTGGAACAAAATTCAAATTAGGCTTATCCTTAATTTTTGCTAAAAATTGGGATTATATTTTTATTGATGAGACTTTATCAACAGTGGATGCAAGAAGTATTGATATGATTGCTAAACGCTTAATTTCCATGAAAGAAAGCTCTACTATTATATATGTATCTCATAATTTATTGAATCAAGAATTGATTAGCAAATCTCAAAGG-ATTTTAATAGAGGAAGGACGGGTTTATGAAATTTCAAACAAATAATAGTTTATACAAATTAATGAATCTGATTATTTATCTTTTTCTTTTATATTTGTTTATTGATTTACTGATGAAGTCGGGAATTTTAGATGAACAAATTGATAAATTATCTGAACTATCTAATCTTTTTACAATTAAAATAGAAACAATATTGACAGTGATTTCTGTTGTTTTCACATTTATAGCAACTCTTATTGAATATGGATTTTCTCTCTTTCTGATTACATTATTTTTTGATAAGAATAAGAGGAACTTTGGAGATATTCTTTTATCTAAAAATATAACCTTAAGTTTTAGCATTTTACTTTGTTATTTATTTAATCCATCGGATATAAAGTTTGCCTATTTCAGCGTATTGACAGTATTACTAATTGGGATAACAAATTATGCGAGATTTAAAAATTTAAGATTGACAGTAGTGTTTTCTGTACCATTTTTATTTAATGCTATAATGTCTATTATAAATAGTTTTTAG
>18
ATGGATGAGTTGAAACGTGAAATTGGTTATAAAATCAAAACTATTAGGCGATCTTGTGGAAAAACTCAGATAGATATTTGTGGTGATGAATCAGAGTTGACGATTCGTCAGCTAGCACGTATTGAAAATGGGCAAGCTTTAGCAACACTTCCTAAATTATTATTGATTGCGGATAAACTTGGAGTATCATTACAGAATATTGTGGATGTTAAGGTTATAGAGATTCCAAAAGGATTCCTAAAACTCAAAGATGAGCTGATTCATTCTCAAACCTACGCTGATAAGGGAAGAATCGAACGAAAAGAAGCTATACTTGAGGAAATATATGAAAACTATTATGAGAATTTGCCTGAGGAAGAGCAGTTAATTGTGGATGTGACACAAGCTCGTTTTGATATTTATGGTAGTTCAGATGTGACCTACGGTTTAGGGTTAGTGGAAGAATATTTCCAGCAGTTATTAAAAAAGAAATATTTTTCTGTAAATGATTTGTTGATTATTGAATTGTATTTCTTTTGTTGTGCTATGGGATTAGAAGATAAAGAACATTTTGAGGAGTTAGCTCAAAAAGTATTGCTATGTTCAGAATATGAAGATAAGGCTAGCCTAGTTCAAATGGAAAAAGTTCTTCTGAGCCTATTTATCCAAATTCAGACAGAAGATAGTCTGATATATATTCAAACATTTGAGAAAATTATTGCTAAAACAAGACATGTTTTTTACCGACCTCATCTATTTTTGCTAAAGGCAAAATATGCTTTATTTGTAGACAAGAATATTTTAGAGGCAGAAAGTTTCTATGAAAAGGCGATTTCTCTAGCAGAATTGCTAGACGATCAGGTATTAGTTCAGAGAATTTTAGCAGAAAAACAGATAGATTTCCCAACAACCTGACTTCTAAGTCATGTTGTTTTTTTCATGTTTTTGCTATACTAAACCTATAAAGAAAACGTTTTCAAAAAGAAAGGAGGTTTATTATGGGTGGAACGTTATTTGTCCTTTTAAGTATAGGAATTTGGTTCTATCTATAATATCGGGTAGAGATTAATGGAACAAGGTATTCTTATATTGGATTAAAGGAATGTTTTAATAGGTTTCCTACATTAGTATAGAGGATGAAACTCAATTTTCAATGATATAGAAGAGTTATTTGGAGATTGTGAGGGTTGAGTATGTTTATTTATGATGTAGGAAGTGTAAACTAAAAAGGAGGTAGTAATCGTATAAAAGTTAAATAGACATTATCTTTTATTGAGTCTTAGTGATATAAAAGTAATTTGATAATCTAGGAAAATGTAGTAGTAATTTATTTATTATAGATATGTTAATAAAAGTAGTATAAAATATAGACGAACATTTGAAGAGAGTTAGGAATACAACATGTGCGAATTAACTCTCAATAAAACATACATAATATACAAAAGGAGTACACTAAAATGAAATCTAAAAGAATGGAATTTCATAATAAATTTCTTATTGTTTCAGCAATGTTAGCAGTCATTAGTTGGTTAAGCTTAGGTGTTGTTTCTTTTCCTATGTTGGCTGGGACATTAGGAATTTCGACAAAAGCTGCTGCTACTGTAGTCAATTTGATTAGTGCTTATAGTACAGTTACAGCAGTAATTTCAATTGTAGGTGCAATCACAGGAGTAGGTTCTATTGGTTCGGGTATTGCAGCAACAGTTCTTTATATATTGAAAAAGAAAGGTGCTGCTAAAGCAGCTCTATGGTAGAACTAGATGAAAATACTTTCTAAAAAAGAATGTGAAAGTATTTTAGGTTATCTTAATTTTATTGGGATAACCCTTTTGTTTTTTGTTATCATAAGTTTGTCAATCTATTTTAAAAGCTATCTTCCTTTTCAAGGGAAATTATTTTTACTTTTTTTGGTAGTAGATTACGCTACTTTGAATCGTTATAATATGAAACTGCCTATCCAAAGTAAAAAAATAAATACTTTCTATATAAGGAAAAACTATATTTTTCTCTATCTTCTTGCCATTGTCAAGAAATATTATTCTTTCCAAATTTTACAATCATTC----ATTTATTTATTTATTTTGTATTTTCTAGATATTATTGGATATTTTTATTTATCCATTACTCTTTGTTTGATAGCTATTCAAATTATTTCTTTAATTCTACCTAGTTTGTTTTCAATTATAAGTAAATTGTTCTTATTTTTATCTATAGGACTATTGTCTATAGAACAAGGACAAGTTGTAATTTATGTCATACTACTCAATTATTTTATTTTAGTCATGGGGATATTAGATAATCATGCGAGTAATTTCTATTTTAAAAGCAGTCGAATGAGTCAAAAAAGATTTCGTAGCAGTCTATTTATATTGCTTCGTTTTTGTTGGTTAAATAAAGGGTTAACTTTTTCTTTTA-TTTTGATTAGTATTCTTCTTTCCTATCTATTTTGGTATATGATGACGATGTTATCAATTGATGACACAAAAATACCAATATTATTTCTTTATACCTCAATATATATTACATTAATGGAGGCAATAATAGGGAATCATAAATCCTCAATTGGGGTAGATCTAGCTTTACTTCAATTATCTGCTCTTAATCATTCTAAAATGAATTTCTTTTTTAAGAATGCACAACTAATGATGTTGACGCATTTAATCTCTTTCTTACAATTTTCATTGTTGTTATGTTTGATTCCGGTGACAAGTTATAGTAATGATATAAAAAGTATTTTGTTGAATTTGTTATTGATTCCATTCAATTATTTTATAGCCTATGTCTATTATAAGAAAGCTCTATTTTTAATTAAAGGTACAGTTAGTTTATTGAGATGGAGTTTTCTGGTTTTATATTGTTTTCTGATAATATTTGTAATTTTAGTAGGGGGCATTAGATGAGAAAAAGTGGTTTTCTGATTTACTATGTGTTATTTTGTATAGTCTGTTTTTTACTAGGTTTACTTTTAAGCTTTATATTAAAAAATGAGACTTTTGCTACTATACCTCCGAAACTGGAATTACAATTTACATTGACAGTTTTACAGGCAAATTCTACAAATTTTTTGCTATATCTATTCTGTTTTCCGATTTCGCCCTTATTGCAACTTTTTGATTTGCTATCTTTAGGAATACAATTGGGTATATCTGGTCAGATGATTGGAATAGTAGCTACAATAAAAGGAATATTACCTCATGCTCTTATTGAAATACCGAATTTTATTTGGTATCAAGGTATGAGTCAGTATCTTTTATACCGATTATTGAAGGATAGGGGAATTAAAAATATACTTATTTATATAAAAAGTAATTTAAAATGGTATATCATTTCTTATCTTTTATTAATTTTAGCAGCGTTGATAGAGGGAATTAAATTATGAAAATTGAAAATGAATCTAAAAGTTATGATAAATGTATATTGAAAAATATATCACTAGAGATTGATAAGGGAATTTACAGAGTTGAAGGAGAGAATGGTTCAGGAAAGAGCACCCTTCTACAACTTTTAGCTGGGCTAGAGACTTTTGATAGTGGTTTAAAGAATTGTGTCTCCAAAGATGTACTATACCTTGATACCAATCAGCTTGGGGTTGTTCCATTTACTATAGAAGAAAATTTGCAGTTGTTGTGTGATTCTTTTCAAATCCATCTATCATTTGAGGATAAAGAACAAATTAATACTTTTTTTGATAATAAAATCGGAGATAACTATATGACAGCATCTACTGGAACAAAATTCAAATTAGGCTTATCCTTAATTTTTGCTAAAAATTGGGATTATATTTTTATTGATGAGACTTTATCAACAGTGGATGCAAGAAGTATTGATATGATTGCTAAACGCTTAATTTCCATGAAAGAAAGCTCTACTATTATATATGTATCTCATAATTTATTGAATCAAGAATTGATTAGCAAATCTCAAAGG-ATTTTAATAGAGGAAGGACGGGTTTATGAAATTTCAAACAAATAATAGTTTATACAAATTAATGAATCTGATTATTTATCTTTTTCTTTTATATTTGTTTATTGATTTACTGATGAAGTCGGGAATTTTAGATGAACAAATTGATAAATTATCTGAACTATCTAATCTTTTTACAATTAAAATAGAAACAATATTGACAGTGATTTCTGTTGTTTTCACATTTATAGCAACTCTTATTGAATATGGATTTTCTCTCTTTCTGATTACATTATTTTTTGATAAGAATAAGAGGAACTTTGGAGATATTCTTTTATCTAAAAATATAACCTTAAGTTTTAGCATTTTACTTTGTTATTTATTTAATCCATCGGATATAAAGTTTGCCTATTTCAGCGTATTGACAGTATTACTAATTGGGATAACAAATTATGCGAGATTTAAAAATTTAAGATTGACAGTAGTGTTTTCTGTACCATTTTTATTTAATGCTATAATGTCTATTATAAATAGTTTTTAG
>19
ATGGATGAGTTGAAACGTGAAATTGGTTATAAAATCAAAACTATTAGGCGATCTTGTGGAAAAACTCAGATAGATATTTGTGGTGATGAATCAGAGTTGACGATTCGTCAGCTAGCACGTATTGAAAATGGGCAAGCTTTAGCAACACTTCCTAAATTATTATTGATTGCGGATAAACTTGGAGTATCATTACAGAATATTGTGGATGTTAAGGTTATAGAGATTCCAAAAGGATTCCTAAAACTCAAAGATGAGCTGATTCATTCTCAAACCTACGCTGATAAGGGAAGAATCGAACGAAAAGAAGCTATACTTGAGGAAATATATGAAAACTATTATGAGAATTTGCCTGAGGAAGAGCAGTTAATTGTGGATGTGACACAAGCTCGTTTTGATATTTATGGTAGTTCAGATGTGACCTACGGTTTAGGGTTAGTGGAAGAATATTTCCAGCAGTTATTAAAAAAGAAATATTTTTCTGTAAATGATTTGTTGATTATTGAATTGTATTTCTTTTGTTGTGCTATGGGATTAGAAGATAAAGAACATTTTGAGGAGTTAGCTCAAAAAGTATTGCTATGTTCAGAATATGAAGATAAGGCTAGCCTAGTTCAAATGGAAAAAGTTCTTCTGAGCCTATTTATCCAAATTCAGACAGAAGATAGTCTGATATATATTCAAACATTTGAGAAAATTATTGCTAAAACAAGACATGTTTTTTACCGACCTCATCTATTTTTGCTAAAGGCAAAATATGCTTTATTTGTAGACAAGAATATTTTAGAGGCAGAAAGTTTCTATGAAAAGGCGATTTCTCTAGCAGAATTGCTAGACGATCAGGTATTAGTTCAGAGAATTTTAGCAGAAAAACAGATAGATTTCCCAACAACCTGACTTCTAAGTCATGTTGTTTTTTTCATGTTTTTGCTACACTAAACCTATAAAGAAAACGTTCTCAAAAAGAAAGGAGGTTTATTATGGTTGGAACGTTATTTGTCCTTTTAAGTATAGGAATTTGGTTCTATCTATAATATCGGGTAGAGATTAATGGAACAAGGTATTCTTATATTGGATTAAAGGAATGTTTTAATAGGTTTCCTACATTAGTATAGAGGATGAAACTCAATTTTCAATGATATAGAAGAGTTATTTGGAGATTGTGAGGGTTTAGTATGTTTATTTATGATGTAGGAAGTGTAAACTAAAAAGGAGGTAGTAATCGTATAAAAGTTAAATAGACATTATCTTTTATTGAGTCTTAGTGATATAAAAGTAATTTGATAATCTAGGAAAATGTAGTAGTAATTTATTTATTATAGATATGTTAATAAAAGTAGTATAAAATATAGACGAACATTTGAAGAGAGTTAGGAATACAACATGTGCGAATTAACTCTCAATAAAACATACATAATATACAAAAGGAGTACACTAAAATGAAATCTAAAAGAATGGAATTTCATAATAAATTTCTTATTGTTTCAGCAATGTTAGCAGTCATTAGTTGGTTAAGCTTAGGTGTTGTTTCTTTTCCTATGTTGGCTGGGACATTAGGAATTTCGACAAAAGCTGCTGCTACTGTAGTCAATTTGATTAGTGCTTATAGTACAGTTACAGCAGTAATTTCAATTGTAGGTGCAATCACAGGAGTAGGTTCTATTGGTTCGGGTATTGCAGCAACAGTTCTTTATATATTGAAAAAGAAAGGTGCTGCTAAAGCAGCTCTATGGTAGAACTAGATGAAAATACTTTCTAAAAAAGAATGTGAAAGTATTTTAGGTTATCTTAATTTTATTGGGATAACCCTTTTGTTTTTTGTTATCATAAGTTTGTCAATCTATTTTAAAAGCTATCTTCCTTTTCAAGGGAAATTATTTTTACTTTTTTTGGTAGTAGATTACGCTACTTTGAATCGTTATAATATGAAACTGCCTATCCAAAGTAAAAAAATAAATACTTTCTATATAAGGAAAAACTATATTTTTCTCTATCTTCTTGCCATTGTCAAGAAATATTATTCTTTCCAAATTTTACAATCATTC----ATTTATTTATTTATTTTGTATTTTCTAGATATTATTGGATATTTTTATTTATCCATTACTCTTTGTTTGATAGCTATTCAAATTATTTCTTTAATTCTACCTAGTTTGTTTTCAATTATAAGTAAATTGTTCTTATTTTTATCTATAGGACTATTGTCTATAGAACAAGGACAAGTTGTAATTTATGTCATACTACTCAATTATTTTATTTTAGTTATGGGGATATTAGATAATCATGCGAGTAATTTCTATTTTAAAAGCAGTCGAATGAGTCAAAAAAGATTTCGTAGCAGTCTATTTATATTGCTTCGTTTTTGTTGGTTAAATAAAGGGTTAACTTTTTCTTTTA-TTTTGATTAGTATTCTTCTTTCCTATCTATTTTGGTATATGATGACGATGTTATCAATTGATGACACAAAAATACCAATATTATTTCTTTATACCTCAATATATATTACATTAATGGAGGCAATAATAGGGAATCATAAATCCTCAATTGGGGTAGATCTAGCTTTACTTCAATTATCTGCTCTTAATCATTCTAAAATGAATTTCTTTTTTAAGAATGCACAACTAATGATGTTGACGCATTTAATCTCTTTCTTACAATTTTCATTGTTGTTATGTTTGATTCCGGTGACAAGTTATAGTAATGATATAAAAAGTATTTTGTTGAATTTGTTATTGATTCCATTCAATTATTTTATAGCCTATGTCTATTATAAGAAAGCTCTATTTTTAATTAAAGGTACAGTTAGTTTATTGAGATGGAGTTTTCTGGTTTTATATTGTTTTCTGATAATATTTGTAATTTTAGTAGGGGGCATTAGATGAGAAAAAGTGGTTTTCTGATTTACTATGTGTTATTTTGTATAGTCTGTTTTTTACTAGGTTTACTTTTAAGCTTTATATTAAAAAATGAGACTTTTGCTACTATACCTCCGAAACTGGAATTACAATTTACATTGACAGTTTTACAGGCAAATTCTACAAATTTTTTGCTATATCTATTCTGTTTTCCGATTTCGCCCTTATTGCAACTTTTTGATTTGCTATCTTTAGGAATACAATTGGGTATATCTGGTCAGATGATTGGAATAGTAGCTACAATAAAAGGAATATTACCTCATGCTCTTATTGAAATACCGAATTTTATTTGGTATCAAGGTATGAGTCAGTATCTTTTATACCGATTATTGAAGGATAGGGGAATTAAAAATATACTTATTTATATAAAAAGTAATTTAAAATGGTATATCATTTCTTATCTTTTATTAATTTTAGCAGCGTTGATAGAGGGAATTAAATTATGAAAATTGAAAATGAATCTAAAAGTTATGATAAATGTATATTGAAAAATATATCACTAGAGATTGATAAGGGAATTTACAGAGTTGAAGGAGAGAATGGTTCAGGAAAGAGCACCCTTCTACAACTTTTAGCTGGGCTAGAGACTTTTGATAGTGGTTTAAAGAATTGTGTCTCCAAAGATGTACTATACCTTGATACCAATCAGCTTGGGGTTGTTCCATTTACTATAGAAGAAAATTTGCAGTTGTTGTGTGATTCTTTTCAAATCCATCTATCATTTGAGGATAAAGAACAAATTAATACTTTTTTTGATAATAAAATCGGAGATAACTATATGACAGCATCTACTGGAACAAAATTCAAATTAGGCTTATCCTTAATTTTTGCTAAAAATTGGGATTATATTTTTATTGATGAGACTTTATCAACAGTGGATGCAAGAAGTATTGATATGATTGCTAAACGCTTAATTTCCATGAAAGAAAGCTCTACTATTATATATGTATCTCATAATTTATTGAATCAAGAATTGATTAGCAAATCTCAAAGG-ATTTTAATAGAGGAAGGACGGGTTTATGAAATTTCAAACAAATAATAGTTTATACAAATTAATGAATCTGATTATTTATCTTTTTCTTTTATATTTGTTTATTGATTTACTGATGAAGTCGGGAATTTTAGATGAACAAATTGATAAATTATCTGAACTATCTAATCTTTTTACAATTAAAATAGAAACAATATTGACAGTGATTTCTGTTGTTTTCACATTTATAGCAACTCTTATTGAATATGGATTTTCTCTCTTTCTGATTACATTATTTTTTGATAAGAATAAGAGGAACTTTGGAGATATTCTTTTATCTAAAAATATAACCTTAAGTTTTAGCATTTTACTTTGTTATTTATTTAATCCATCGGATATAAAGTTTGCCTATTTCAGCGTATTGACAGTATTACTAATTGGGATAACAAATTATGCGAGATTTAAAAATTTAAGATTGACAGTAGTGTTTTCTGTACCATTTTTATTTAATGCTATAATGTCTATTATAAATAGTTTTTAG
>20
ATGGATGAGTTGAAACGTGAAATTGGTTATAAAATCAAAACTATTAGGCGATCTTGTGGAAAAACTCAGATAGATATTTGTGGTGATGAATCAGAGTTGACGATTCGTCAGCTAGCACGTATTGAAAATGGGCAAGCTTTAGCAACACTTCCTAAATTATTATTGATTGCGGATAAACTTGGAGTATCATTACAGAATATTGTGGATGTTAAGGTTATAGAGATTCCAAAAGGATTCCTAAAACTCAAAGATGAGCTGATTCATTCTCAAACCTACGCTGATAAGGGAAGAATCGAACGAAAAGAAGCTATACTTGAGGAAATATATGAAAACTATTATGAGAATTTGCCTGAGGAAGAGCAGTTAATTGTGGATGTGACACAAGCTCGTTTTGATATTTATGGTAGTTCAGATGTGACCTACGGTTTAGGGTTAGTGGAAGAATATTTCCAGCAGTTATTAAAAAAGAAATATTTTTCTGTAAATGATTTGTTGATTATTGAATTGTATTTCTTTTGTTGTGCTATGGGATTAGAAGATAAAGAACATTTTGAGGAGTTAGCTCAAAAAGTATTGCTATGTTCAGAATATGAAGATAAGGCTAGCCTAGTTCAAATGGAAAAAGTTCTTCTGAGCCTATTTATCCAAATTCAGACAGAAGATAGTCTGATATATATTCAAACATTTGAGAAAATTATTGCTAAAACAAGACATGTTTTTTACCGACCTCATCTATTTTTGCTAAAGGCAAAATATGCTTTATTTGTAGACAAGAATATTTTAGAGGCAGAAAGTTTCTATGAAAAGGCGATTTCTCTAGCAGAATTGCTAGACGATCAGGTATTAGTTCAGAGAATTTTAGCAGAAAAACAGATAGATTTCCCAACAACCTGACTTCTAAGTCATGTTGTTTTTTTCATGTTTTTGCTACACTAAACCTATAAAGAAAACGTTCTCAAAAAGAAAGGAGGTTTATTATGGTTGGAACGTTATTTGTCCTTTTAAGTATAGGAATTTGGTTCTATCTATAATATCGGGTAGAGATTAATGGAACAAGGTATTCTTATATTGGATTAAAGGAATGTTTTAATAGGTTTCCTACATTAGTATAGAGGATGAAACTCAATTTTCAATGATATAGAAGAGTTATTTGGAGATTGTGAGGGTTTAGTATGTTTATTTATGATGTAGGAAGTGTAAACTAAAAAGGAGGTAGTAATCGTATAAAAGTTAAATAGACATTATCTTTTATTGAGTCTTAGTGATATAAAAGTAATTTGATAATCTAGGAAAATGTAGTAGTAATTTATTTATTATAGATATGTTAATAAAAGTAGTATAAAATATAGACGAACATTTGAAGAGAGTTAGGAATACAACATGTGCGAATTAACTCTCAATAAAACATACATAATATACAAAAGGAGTACACTAAAATGAAATCTAAAAGAATGGAATTTCATAATAAATTTCTTATTGTTTCAGCAATGTTAGCAGTCATTAGTTGGTTAAGCTTAGGTGTTGTTTCTTTTCCTATGTTGGCTGGGACATTAGGAATTTCGACAAAAGCTGCTGCTACTGTAGTCAATTTGATTAGTGCTTATAGTACAGTTACAGCAGTAATTTCAATTGTAGGTGCAATCACAGGAGTAGGTTCTATTGGTTCGGGTATTGCAGCAACAGTTCTTTATATATTGAAAAAGAAAGGTGCTGCTAAAGCAGCTCTATGGTAGAACTAGATGAAAATACTTTCTAAAAAAGAATGTGAAAGTATTTTAGGTTATCTTAATTTTATTGGGATAACCCTTTTGTTTTTTGTTATCATAAGTTTGTCAATCTATTTTAAAAGCTATCTTCCTTTTCAAGGGAAATTATTTTTACTTTTTTTGGTAGTAGATTACGCTACTTTGAATCGTTATAATATGAAACTGCCTATCCAAAGTAAAAAAATAAATACTTTCTATATAAGGAAAAACTATATTTTTCTCTATCTTCTTGCCATTGTCAAGAAATATTATTCTTTCCAAATTTTACAATCATTC----ATTTATTTATTTATTTTGTATTTTCTAGATATTATTGGATATTTTTATTTATCCATTACTCTTTGTTTGATAGCTATTCAAATTATTTCTTTAATTCTACCTAGTTTGTTTTCAATTATAAGTAAATTGTTCTTATTTTTATCTATAGGACTATTGTCTATAGAACAAGGACAAGTTGTAATTTATGTCATACTACTCAATTATTTTATTTTAGTTATGGGGATATTAGATAATCATGCGAGTAATTTCTATTTTAAAAGCAGTCGAATGAGTCAAAAAAGATTTCGTAGCAGTCTATTTATATTGCTTCGTTTTTGTTGGTTAAATAAAGGGTTAACTTTTTCTTTTA-TTTTGATTAGTATTCTTCTTTCCTATCTATTTTGGTATATGATGACGATGTTATCAATTGATGACACAAAAATACCAATATTATTTCTTTATACCTCAATATATATTACATTAATGGAGGCAATAATAGGGAATCATAAATCCTCAATTGGGGTAGATCTAGCTTTACTTCAATTATCTGCTCTTAATCATTCTAAAATGAATTTCTTTTTTAAGAATGCACAACTAATGATGTTGACGCATTTAATCTCTTTCTTACAATTTTCATTGTTGTTATGTTTGATTCCGGTGACAAGTTATAGTAATGATATAAAAAGTATTTTGTTGAATTTGTTATTGATTCCATTCAATTATTTTATAGCCTATGTCTATTATAAGAAAGCTCTATTTTTAATTAAAGGTACAGTTAGTTTATTGAGATGGAGTTTTCTGGTTTTATATTGTTTTCTGATAATATTTGTAATTTTAGTAGGGGGCATTAGATGAGAAAAAGTGGTTTTCTGATTTACTATGTGTTATTTTGTATAGTCTGTTTTTTACTAGGTTTACTTTTAAGCTTTATATTAAAAAATGAGACTTTTGCTACTATACCTCCGAAACTGGAATTACAATTTACATTGACAGTTTTACAGGCAAATTCTACAAATTTTTTGCTATATCTATTCTGTTTTCCGATTTCGCCCTTATTGCAACTTTTTGATTTGCTATCTTTAGGAATACAATTGGGTATATCTGGTCAGATGATTGGAATAGTAGCTACAATAAAAGGAATATTACCTCATGCTCTTATTGAAATACCGAATTTTATTTGGTATCAAGGTATGAGTCAGTATCTTTTATACCGATTATTGAAGGATAGGGGAATTAAAAATATACTTATTTATATAAAAAGTAATTTAAAATGGTATATCATTTCTTATCTTTTATTAATTTTAGCAGCGTTGATAGAGGGAATTAAATTATGAAAATTGAAAATGAATCTAAAAGTTATGATAAATGTATATTGAAAAATATATCACTAGAGATTGATAAGGGAATTTACAGAGTTGAAGGAGAGAATGGTTCAGGAAAGAGCACCCTTCTACAACTTTTAGCTGGGCTAGAGACTTTTGATAGTGGTTTAAAGAATTGTGTCTCCAAAGATGTACTATACCTTGATACCAATCAGCTTGGGGTTGTTCCATTTACTATAGAAGAAAATTTGCAGTTGTTGTGTGATTCTTTTCAAATCCATCTATCATTTGAGGATAAAGAACAAATTAATACTTTTTTTGATAATAAAATCGGAGATAACTATATGACAGCATCTACTGGAACAAAATTCAAATTAGGCTTATCCTTAATTTTTGCTAAAAATTGGGATTATATTTTTATTGATGAGACTTTATCAACAGTGGATGCAAGAAGTATTGATATGATTGCTAAACGCTTAATTTCCATGAAAGAAAGCTCTACTATTATATATGTATCTCATAATTTATTGAATCAAGAATTGATTAGCAAATCTCAAAGG-ATTTTAATAGAGGAAGGACGGGTTTATGAAATTTCAAACAAATAATAGTTTATACAAATTAATGAATCTGATTATTTATCTTTTTCTTTTATATTTGTTTATTGATTTACTGATGAAGTCGGGAATTTTAGATGAACAAATTGATAAATTATCTGAACTATCTAATCTTTTTACAATTAAAATAGAAACAATATTGACAGTGATTTCTGTTGTTTTCACATTTATAGCAACTCTTATTGAATATGGATTTTCTCTCTTTCTGATTACATTA-TTTTTGATAAGAATAAGAGGAACTTTGGAGATATTCTTTTATCTAAAAATATAACCTTAAGTTTTAGCATTTTACTTTGTTATTTATTTAATCCATCGGATATAAAGTTTGCCTATTTCAGCGTATTGACAGTATTACTAATTGGGATAACAAATTATGCGAGATTTAAAAATTTAAGATTGACAGTAGTGTTTTCTGTACCATTTTTATTTAATGCTATAATGTCTATTATAAATAGTTTTTAG
>21
ATGGATGAGTTGAAACGTGAAATTGGTTATAAAATCAAAACTATTAGGCGATCTTGTGGAAAAACTCAGATAGATATTTGTGGTGATGAATCAGAGTTGACGATTCGTCAGCTAGCACGTATTGAAAATGGGCAAGCTTTAGCAACACTTCCTAAATTATTATTGATTGCGGATAAACTTGGAGTATCATTACAGAATATTGTGGATGTTAAGGTTATAGAGATTCCAAAAGGATTCCTAAAACTCAAAGATGAGCTGATTCATTCTCAAACCTACGCTGATAAGGGAAGAATCGAACGAAAAGAAGCTATACTTGAGGAAATATATGAAAACTATTATGAGAATTTGCCTGAGGAAGAGCAGTTAATTGTGGATGTGACACAAGCTCGTTTTGATATTTATGGTAGTTCAGATGTGACCTACGGTTTAGGGTTAGTGGAAGAATATTTCCAGCAGTTATTAAAAAAGAAATATTTTTCTGTAAATGATTTGTTGATTATTGAATTGTATTTCTTTTGTTGTGCTATGGGATTAGAAGATAAAGAACATTTTGAGGAGTTAGCTCAAAAAGTATTGCTATGTTCAGAATATGAAGATAAGGCTAGCCTAGTTCAAATGGAAAAAGTTCTTCTGAGCCTATTTATCCAAATTCAGACAGAAGATAGTCTGATATATATTCAAACATTTGAGAAAATTATTGCTAAAACAAGACATGTTTTTTACCGACCTCATCTATTTTTGCTAAAGGCAAAATATGCTTTATTTGTAGACAAGAATATTTTAGAGGCAGAAAGTTTCTATGAAAAGGCGATTTCTCTAGCAGAATTGCTAGACGATCAGGTATTAGTTCAGAGAATTTTAGCAGAAAAACAGATAGATTTCCCAACAACCTGACTTCTAAGTCATGTTGTTTTTTTCATGTTTTTGCTACACTAAACCTATAAAGAAAACGTTCTCAAAAAGAAAGGAGGTTTATTATGGTTGGAACGTTATTTGTCCTTTTAAGTATAGGAATTTGGTTCTATCTATAATATCGGGTAGAGATTAATGGAACAAGGTATTCTTATATTGGATTAAAGGAATGTTTTAATAGGTTTCCTACATTAGTATAGAGGATGAAACTCAATTTTCAATGATATAGAAGAGTTATTTGGAGATTGTGAGGGTTTAGTATGTTTATTTATGATGTAGGAAGTGTAAACTAAAAAGGAGGTAGTAATCGTATAAAAGTTAAATAGACATTATCTTTTATTGAGTCTTAGTGATATAAAAGTAATTTGATAATCTAGGAAAATGTAGTAGTAATTTATTTATTATAGATATGTTAATAAAAGTAGTATAAAATATAGACGAACATTTGAAGAGAGTTAGGAATACAACATGTGCGAATTAACTCTCAATAAAACATACATAATATACAAAAGGAGTACACTAAAATGAAATCTAAAAGAATGGAATTTCATAATAAATTTCTTATTGTTTCAGCAATGTTAGCAGTCATTAGTTGGTTAAGCTTAGGTGTTGTTTCTTTTCCTATGTTGGCTGGGACATTAGGAATTTCGACAAAAGCTGCTGCTACTGTAGTCAATTTGATTAGTGCTTATAGTACAGTTACAGCAGTAATTTCAATTGTAGGTGCAATCACAGGAGTAGGTTCTATTGGTTCGGGTATTGCAGCAACAGTTCTTTATATATTGAAAAAGAAAGGTGCTGCTAAAGCAGCTCTATGGTAGAACTAGATGAAAATACTTTCTAAAAAAGAATGTGAAAGTATTTTAGGTTATCTTAATTTTATTGGGATAACCCTTTTGTTTTTTGTTATCATAAGTTTGTCAATCTATTTTAAAAGCTATCTTCCTTTTCAAGGGAAATTATTTTTAC-TTTTTTGGTAGTAGATTACGCTACTTTGAATCGTTATAATATGAAACTGCCTATCCAAAGTAAAAAAATAAATACTTTCTATATAAGGAAAAACTATATTTTTCTCTATCTTCTTGCCATTGTCAAGAAATATTATTCTTTCCAAATTTTACAATCATTC----ATTTATTTATTTATTTTGTATTTTCTAGATATTATTGGATATTTTTATTTATCCATTACTCTTTGTTTGATAGCTATTCAAATTATTTCTTTAATTCTACCTAGTTTGTTTTCAATTATAAGTAAATTGTTCTTATTTTTATCTATAGGACTATTGTCTATAGAACAAGGACAAGTTGTAATTTATGTCATACTACTCAATTATTTTATTTTAGTTATGGGGATATTAGATAATCATGCGAGTAATTTCTATTTTAAAAGCAGTCGAATGAGTCAAAAAAGATTTCGTAGCAGTCTATTTATATTGCTTCGTTTTTGTTGGTTAAATAAAGGGTTAACTTTTTCTTTTA-TTTTGATTAGTATTCTTCTTTCCTATCTATTTTGGTATATGATGACGATGTTATCAATTGATGACACAAAAATACCAATATTATTTCTTTATACCTCAATATATATTACATTAATGGAGGCAATAATAGGGAATCATAAATCCTCAATTGGGGTAGATCTAGCTTTACTTCAATTATCTGCTCTTAATCATTCTAAAATGAATTTCTTTTTTAAGAATGCACAACTAATGATGTTGACGCATTTAATCTCTTTCTTACAATTTTCATTGTTGTTATGTTTGATTCCGGTGACAAGTTATAGTAATGATATAAAAAGTATTTTGTTGAATTTGTTATTGATTCCATTCAATTATTTTATAGCCTATGTCTATTATAAGAAAGCTCTATTTTTAATTAAAGGTACAGTTAGTTTATTGAGATGGAGTTTTCTGGTTTTATATTGTTTTCTGATAATATTTGTAATTTTAGTAGGGGGCATTAGATGAGAAAAAGTGGTTTTCTGATTTACTATGTGTTATTTTGTATAGTCTGTTTTTTACTAGGTTTACTTTTAAGCTTTATATTAAAAAATGAGACTTTTGCTACTATACCTCCGAAACTGGAATTACAATTTACATTGACAGTTTTACAGGCAAATTCTACAAATTTTTTGCTATATCTATTCTGTTTTCCGATTTCGCCCTTATTGCAACTTTTTGATTTGCTATCTTTAGGAATACAATTGGGTATATCTGGTCAGATGATTGGAATAGTAGCTACAATAAAAGGAATATTACCTCATGCTCTTATTGAAATACCGAATTTTATTTGGTATCAAGGTATGAGTCAGTATCTTTTATACCGATTATTGAAGGATAGGGGAATTAAAAATATACTTATTTATATAAAAAGTAATTTAAAATGGTATATCATTTCTTATCTTTTATTAATTTTAGCAGCGTTGATAGAGGGAATTAAATTATGAAAATTGAAAATGAATCTAAAAGTTATGATAAATGTATATTGAAAAATATATCACTAGAGATTGATAAGGGAATTTACAGAGTTGAAGGAGAGAATGGTTCAGGAAAGAGCACCCTTCTACAACTTTTAGCTGGGCTAGAGACTTTTGATAGTGGTTTAAAGAATTGTGTCTCCAAAGATGTACTATACCTTGATACCAATCAGCTTGGGGTTGTTCCATTTACTATAGAAGAAAATTTGCAGTTGTTGTGTGATTCTTTTCAAATCCATCTATCATTTGAGGATAAAGAACAAATTAATACTTTTTTTGATAATAAAATCGGAGATAACTATATGACAGCATCTACTGGAACAAAATTCAAATTAGGCTTATCCTTAATTTTTGCTAAAAATTGGGATTATATTTTTATTGATGAGACTTTATCAACAGTGGATGCAAGAAGTATTGATATGATTGCTAAACGCTTAATTTCCATGAAAGAAAGCTCTACTATTATATATGTATCTCATAATTTATTGAATCAAGAATTGATTAGCAAATCTCAAAGG-ATTTTAATAGAGGAAGGACGGGTTTATGAAATTTCAAACAAATAATAGTTTATACAAATTAATGAATCTGATTATTTATCTTTTTCTTTTATATTTGTTTATTGATTTACTGATGAAGTCGGGAATTTTAGATGAACAAATTGATAAATTATCTGAACTATCTAATCTTTTTACAATTAAAATAGAAACAATATTGACAGTGATTTCTGTTGTTTTCACATTTATAGCAACTCTTATTGAATATGGATTTTCTCTCTTTCTGATTACATTATTTTTTGATAAGAATAAGAGGAACTTTGGAGATATTCTTTTATCTAAAAATATAACCTTAAGTTTTAGCATTTTACTTTGTTATTTATTTAATCCATCGGATATAAAGTTTGCCTATTTCAGCGTATTGACAGTATTACTAATTGGGATAACAAATTATGCGAGATTTAAAAATTTAAGATTGACAGTAGTGTTTTCTGTACCATTTTTATTTAATGCTATAATGTCTATTATAAATAGTTTTTAG
>22
ATGGATGAGTTGAAACGTGAAATTGGTTATAAAATCAAAACTATTAGGCGATCTTGTGGAAAAACTCAGATAGATATTTGTGGTGATGAATCAGAGTTGACGATTCGTCAGCTAGCACGTATTGAAAATGGGCAAGCTTTAGCAACACTTCCTAAATTATTATTGATTGCGGATAAACTTGGAGTATCATTACAGAATATTGTGGATGTTAAGGTTATAGAGATTCCAAAAGGATTCCTAAAACTCAAAGATGAGCTGATTCATTCTCAAACCTACGCTGATAAGGGAAGAATCGAACGAAAAGAAGCTATACTTGAGGAAATATATGAAAACTATTATGAGAATTTGCCTGAGGAAGAGCAGTTAATTGTGGATGTGACACAAGCTCGTTTTGATATTTATGGTAGTTCAGATGTGACCTACGGTTTAGGGTTAGTGGAAGAATATTTCCAGCAGTTATTAAAAAAGAAATATTTTTCTGTAAATGATTTGTTGATTATTGAATTGTATTTCTTTTGTTGTGCTATGGGATTAGAAGATAAAGAACATTTTGAGGAGTTAGCTCAAAAAGTATTGCTATGTTCAGAATATGAAGATAAGGCTAGCCTAGTTCAAATGGAAAAAGTTCTTCTGAGCCTATTTATCCAAATTCAGACAGAAGATAGTCTGATATATATTCAAACATTTGAGAAAATTATTGCTAAAACAAGACATGTTTTTTACCGACCTCATCTATTTTTGCTAAAGGCAAAATATGCTTTATTTGTAGACAAGAATATTTTAGAGGCAGAAAGTTTCTATGAAAAGGCGATTTCTCTAGCAGAATTGCTAGACGATCAGGTATTAGTTCAGAGAATTTTAGCAGAAAAACAGATAGATTTCCCAACAACCTGACTTCTAAGTCATGTTGTTTTTTTCATGTTTTTGCTACACTAAACCTATAAAGAAAACGTTCTCAAAAAGAAAGGAGGTTTATTATGGTTGGAACGTTATTTGTCCTTTTAAGTATAGGAATTTGGTTCTATCTATAATATCGGGTAGAGATTAATGGAACAAGGTATTCTTATATTGGATTAAAGGAATGTTTTAATAGGTTTCCTACATTAGTATAGAGGATGAAACTCAATTTTCAATGATATAGAAGAGTTATTTGGAGATTGTGAGGGTTTAGTATGTTTATTTATGATGTAGGAAGTGTAAACTAAAAAGGAGGTAGTAATCGTATAAAAGTTAAATAGACATTATCTTTTATTGAGTCTTAGTGATATAAAAGTAATTTGATAATCTAGGAAAATGTAGTAGTAATTTATTTATTATAGATATGTTAATAAAAGTAGTATAAAATATAGACGAACATTTGAAGAGAGTTAGGAATACAACATGTGCGAATTAACTCTCAATAAAACATACATAATATACAAAAGGAGTACACTAAAATGAAATCTAAAAGAATGGAATTTCATAATAAATTTCTTATTGTTTCAGCAATGTTAGCAGTCATTAGTTGGTTAAGCTTAGGTGTTGTTTCTTTTCCTATGTTGGCTGGGACATTAGGAATTTCGACAAAAGCTGCTGCTACTGTAGTCAATTTGATTAGTGCTTATAGTACAGTTACAGCAGTAATTTCAATTGTAGGTGCAATCACAGGAGTAGGTTCTATTGGTTCGGGTATTGCAGCAACAGTTCTTTATATATTGAAAAAGAAAGGTGCTGCTAAAGCAGCTCTATGGTAGAACTAGATGAAAATACTTTCTAAAAAAGAATGTGAAAGTATTTTAGGTTATCTTAATTTTATTGGGATAACCCTTTTG-TTTTTGTTATCATAAGTTTGTCAATCTATTTTAAAAGCTATCTTCCTTTTCAAGGGAAATTATTTTTACTTTTTTTGGTAGTAGATTACGCTACTTTGAATCGTTATAATATGAAACTGCCTATCCAAAGTAAAAAAATAAATACTTTCTATATAAGGAAAAACTATATTTTTCTCTATCTTCTTGCCATTGTCAAGAAATATTATTCTTTCCAAATTTTACAATCATTC----ATTTATTTATTTATTTTGTATTTTCTAGATATTATTGGATATTTTTATTTATCCATTACTCTTTGTTTGATAGCTATTCAAATTATTTCTTTAATTCTACCTAGTTTGTTTTCAATTATAAGTAAATTGTTCTTATTTTTATCTATAGGACTATTGTCTATAGAACAAGGACAAGTTGTAATTTATGTCATACTACTCAATTATTTTATTTTAGTTATGGGGATATTAGATAATCATGCGAGTAATTTCTATTTTAAAAGCAGTCGAATGAGTCAAAAAAGATTTCGTAGCAGTCTATTTATATTGCTTCGTTTTTGTTGGTTAAATAAAGGGTTAACTTTTTCTTTTA-TTTTGATTAGTATTCTTCTTTCCTATCTATTTTGGTATATGATGACGATGTTATCAATTGATGACACAAAAATACCAATATTATTTCTTTATACCTCAATATATATTACATTAATGGAGGCAATAATAGGGAATCATAAATCCTCAATTGGGGTAGATCTAGCTTTACTTCAATTATCTGCTCTTAATCATTCTAAAATGAATTTCTTTTTTAAGAATGCACAACTAATGATGTTGACGCATTTAATCTCTTTCTTACAATTTTCATTGTTGTTATGTTTGATTCCGGTGACAAGTTATAGTAATGATATAAAAAGTATTTTGTTGAATTTGTTATTGATTCCATTCAATTATTTTATAGCCTATGTCTATTATAAGAAAGCTCTATTTTTAATTAAAGGTACAGTTAGTTTATTGAGATGGAGTTTTCTGGTTTTATATTGTTTTCTGATAATATTTGTAATTTTAGTAGGGGGCATTAGATGAGAAAAAGTGGTTTTCTGATTTACTATGTGTTATTTTGTATAGTCTGTTTTTTACTAGGTTTACTTTTAAGCTTTATATTAAAAAATGAGACTTTTGCTACTATACCTCCGAAACTGGAATTACAATTTACATTGACAGTTTTACAGGCAAATTCTACAAATTTTTTGCTATATCTATTCTGTTTTCCGATTTCGCCCTTATTGCAACTTTTTGATTTGCTATCTTTAGGAATACAATTGGGTATATCTGGTCAGATGATTGGAATAGTAGCTACAATAAAAGGAATATTACCTCATGCTCTTATTGAAATACCGAATTTTATTTGGTATCAAGGTATGAGTCAGTATCTTTTATACCGATTATTGAAGGATAGGGGAATTAAAAATATACTTATTTATATAAAAAGTAATTTAAAATGGTATATCATTTCTTATCTTTTATTAATTTTAGCAGCGTTGATAGAGGGAATTAAATTATGAAAATTGAAAATGAATCTAAAAGTTATGATAAATGTATATTGAAAAATATATCACTAGAGATTGATAAGGGAATTTACAGAGTTGAAGGAGAGAATGGTTCAGGAAAGAGCACCCTTCTACAACTTTTAGCTGGGCTAGAGACTTTTGATAGTGGTTTAAAGAATTGTGTCTCCAAAGATGTACTATACCTTGATACCAATCAGCTTGGGGTTGTTCCATTTACTATAGAAGAAAATTTGCAGTTGTTGTGTGATTCTTTTCAAATCCATCTATCATTTGAGGATAAAGAACAAATTAATACTTTTTTTGATAATAAAATCGGAGATAACTATATGACAGCATCTACTGGAACAAAATTCAAATTAGGCTTATCCTTAATTTTTGCTAAAAATTGGGATTATATTTTTATTGATGAGACTTTATCAACAGTGGATGCAAGAAGTATTGATATGATTGCTAAACGCTTAATTTCCATGAAAGAAAGCTCTACTATTATATATGTATCTCATAATTTATTGAATCAAGAATTGATTAGCAAATCTCAAAGG-ATTTTAATAGAGGAAGGACGGGTTTATGAAATTTCAAACAAATAATAGTTTATACAAATTAATGAATCTGATTATTTATCTTTTTCTTTTATATTTGTTTATTGATTTACTGATGAAGTCGGGAATTTTAGATGAACAAATTGATAAATTATCTGAACTATCTAATCTTTTTACAATTAAAATAGAAACAATATTGACAGTGATTTCTGTTGTTTTCACATTTATAGCAACTCTTATTGAATATGGATTTTCTCTCTTTCTGATTACATTATTTTTTGATAAGAATAAGAGGAACTTTGGAGATATTCTTTTATCTAAAAATATAACCTTAAGTTTTAGCATTTTACTTTGTTATTTATTTAATCCATCGGATATAAAGTTTGCCTATTTCAGCGTATTGACAGTATTACTAATTGGGATAACAAATTATGCGAGATTTAAAAATTTAAGATTGACAGTAGTGTTTTCTGTACCATTTTTATTTAATGCTATAATGTCTATTATAAATAGTTTTTAG
>23
ATGGATGAGTTGAAACGTGAAATTGGTTATAAAATCAAAACTATTAGGCGATCTTGTGGAAAAACTCAGATAGATATTTGTGGTGATGAATCAGAGTTGACGATTCGTCAGCTAGCACGTATTGAAAATGGGCAAGCTTTAGCAACACTTCCTAAATTATTATTGATTGCGGATAAACTTGGAGTATCATTACAGAATATTGTGGATGTTAAGGTTATAGAGATTCCAAAAGGATTCCTAAAACTCAAAGATGAGCTGATTCATTCTCAAACCTACGCTGATAAGGGAAGAATCGAACGAAAAGAAGCTATACTTGAGGAAATATATGAAAACTATTATGAGAATTTGCCTGAGGAAGAGCAGTTAATTGTGGATGTGACACAAGCTCGTTTTGATATTTATGGTAGTTCAGATGTGACCTACGGTTTAGGGTTAGTGGAAGAATATTTCCAGCAGTTATTAAAAAAGAAATATTTTTCTGTAAATGATTTGTTGATTATTGAATTGTATTTCTTTTGTTGTGCTATGGGATTAGAAGATAAAGAACATTTTGAGGAGTTAGCTCAAAAAGTATTGCTATGTTCAGAATATGAAGATAAGGCTAGCCTAGTTCAAATGGAAAAAGTTCTTCTGAGCCTATTTATCCAAATTCAGACAGAAGATAGTCTGATATATATTCAAACATTTGAGAAAATTATTGCTAAAACAAGACATGTTTTTTACCGACCTCATCTATTTTTGCTAAAGGCAAAATATGCTTTATTTGTAGACAAGAATATTTTAGAGGCAGAAAGTTTCTATGAAAAGGCGATTTCTCTAGCAGAATTGCTAGACGATCAGGTATTAGTTCAGAGAATTTTAGCAGAAAAACAGATAGATTTCCCAACAACCTGACTTCTAAGTCATGTTGTTTTTTTCATGTTTTTGCTACACTAAACCTATAAAGAAAACGTTCTCAAAAAGAAAGGAGGTTTATTATGGTTGGAACGTTATTTGTCCTTTTAAGTATAGGAATTTGGTTCTATCTATAATATCGGGTAGAGATTAATGGAACAAGGTATTCTTATATTGGATTAAAGGAATGTTTTAATAGGTTTCCTACATTAGTATAGAGGATGAAACTCAATTTTCAATGATATAGAAGAGTTATTTGGAGATTGTGAGGGTTTAGTATGTTTATTTATGATGTAGGAAGTGTAAACTAAAAAGGAGGTAGTAATCGTATAAAAGTTAAATAGACATTATCTTTTATTGAGTCTTAGTGATATAAAAGTAATTTGATAATCTAGGAAAATGTAGTAGTAATTTATTTATTATAGATATGTTAATAAAAGTAGTATAAAATATAGACGAACATTTGAAGAGAGTTAGGAATACAACATGTGCGAATTAACTCTCAATAAAACATACATAATATACAAAAGGAGTACACTAAAATGAAATCTAAAAGAATGGAATTTCATAATAAATTTCTTATTGTTTCAGCAATGTTAGCAGTCATTAGTTGGTTAAGCTTAGGTGTTGTTTCTTTTCCTATGTTGGCTGGGACATTAGGAATTTCGACAAAAGCTGCTGCTACTGTAGTCAATTTGATTAGTGCTTATAGTACAGTTACAGCAGTAATTTCAATTGTAGGTGCAATCACAGGAGTAGGTTCTATTGGTTCGGGTATTGCAGCAACAGTTCTTTATATATTGAAAAAGAAAGGTGCTGCTAAAGCAGCTCTATGGTAGAACTAGATGAAAATACTTTCTAAAAAAGAATGTGAAAGTATTTTAGGTTATCTTAATTTTATTGGGATAACCCTTTTGTTTTTTGTTATCATAAGTTTGTCAATCTATTTTAAAAGCTATCTTCCTTTTCAAGGGAAATTATTTTTACTTTTTTTGGTAGTAGATTACGCTACTTTGAATCGTTATAATATGAAACTGCCTATCCAAAGTAAAAAAATAAATACTTTCTATATAAGGAAAAACTATATTTTTCTCTATCTTCTTGCCATTGTCAAGAAATATTATTCTTTCCAAATTTTACAATCATTC----ATTTATTTATTTATTTTGTATTTTCTAGATATTATTGGATATTTTTATTTATCCATTACTCTTTGTTTGATAGCTATTCAAATTATTTCTTTAATTCTACCTAGTTTGTTTTCAATTATAAGTAAATTGTTCTTATTTTTATCTATAGGACTATTGTCTATAGAACAAGGACAAGTTGTAATTTATGTCATACTACTCAATTATTTTATTTTAGTCATGGGGATATTAGATAATCATGCGAGTAATTTCTATTTTAAAAGCAGTCGAATGAGTCAAAAAAGATTTCGTAGCAGTCTATTTATATTGCTTCGTTTTTGTTGGTTAAATAAAGGGTTAACTTTTTCTTTTA-TTTTGATTAGTATTCTTCTTTCCTATCTATTTTGGTATATGATGACGATGTTATCAATTGATGACACAAAAATACCAATATTATTTCTTTATACCTCAATATATATTACATTAATGGAGGCAATAATAGGGAATCATAAATCCTCAATTGGGGTAGATCTAGCTTTACTTCAATTATCTGCTCTTAATCATTCTAAAATGAATTTCTTTTTTAAGAATGCACAACTAATGATGTTGACGCATTTAATCTCTTTCTTACAATTTTCATTGTTGTTATGTTTGATTCCGGTGACAAGTTATAGTAATGATATAAAAAGTATTTTGTTGAATTTGTTATTGATTCCATTCAATTATTTTATAGCCTATGTCTATTATAAGAAAGCTCTATTTTTAATTAAAGGTACAGTTAGTTTATTGAGATGGAGTTTTCTGGTTTTATATTGTTTTCTGATAATATTTGTAATTTTAGTAGGGGGCATTAGATGAGAAAAAGTGGTTTTCTGATTTACTATGTGTTATTTTGTATAGTCTGTTTTTTACTAGGTTTACTTTTAAGCTTTATATTAAAAAATGAGACTTTTGCTACTATACCTCCGAAACTGGAATTACAATTTACATTGACAGTTTTACAGGCAAATTCTACAAATTTTTTGCTATATCTATTCTGTTTTCCGATTTCGCCCTTATTGCAACTTTTTGATTTGCTATCTTTAGGAATACAATTGGGTATATCTGGTCAGATGATTGGAATAGTAGCTACAATAAAAGGAATATTACCTCATGCTCTTATTGAAATACCGAATTTTATTTGGTATCAAGGTATGAGTCAGTATCTTTTATACCGATTATTGAAGGATAGGGGAATTAAAAATATACTTATTTATATAAAAAGTAATTTAAAATGGTATATCATTTCTTATCTTTTATTAATTTTAGCAGCGTTGATAGAGGGAATTAAATTATGAAAATTGAAAATGAATCTAAAAGTTATGATAAATGTATATTGAAAAATATATCACTAGAGATTGATAAGGGAATTTACAGAGTTGAAGGAGAGAATGGTTCAGGAAAGAGCACCCTTCTACAACTTTTAGCTGGGCTAGAGACTTTTGATAGTGGTTTAAAGAATTGTGTCTCCAAAGATGTACTATACCTTGATACCAATCAGCTTGGGGTTGTTCCATTTACTATAGAAGAAAATTTGCAGTTGTTGTGTGATTCTTTTCAAATCCATCTATCATTTGAGGATAAAGAACAAATTAATACTTTTTTTGATAATAAAATCGGAGATAACTATATGACAGCATCTACTGGAACAAAATTCAAATTAGGCTTATCCTTAATTTTTGCTAAAAATTGGGATTATATTTTTATTGATGAGACTTTATCAACAGTGGATGCAAGAAGTATTGATATGATTGCTAAACGCTTAATTTCCATGAAAGAAAGCTCTACTATTATATATGTATCTCATAATTTATTGAATCAAGAATTGATTAGCAAATCTCAAAGG-ATTTTAATAGAGGAAGGACGGGTTTATGAAATTTCAAACAAATAATAGTTTATACAAATTAATGAATCTGATTATTTATCTTTTTCTTTTATATTTGTTTATTGATTTACTGATGAAGTCGGGAATTTTAGATGAACAAATTGATAAATTATCTGAACTATCTAATCTTTTTACAATTAAAATAGAAACAATATTGACAGTGATTTCTGTTGTTTTCACATTTATAGCAACTCTTATTGAATATGGATTTTCTCTCTTTCTGATTACATTATTTTTTGATAAGAATAAGAGGAACTTTGGAGATATTCTTTTATCTAAAAATATAACCTTAAGTTTTAGCATTTTACTTTGTTATTTATTTAATCCATCGGATATAAAGTTTGCCTATTTCAGCGTATTGACAGTATTACTAATTGGGATAACAAATTATGCGAGATTTAAAAATTTAAGATTGACAGTAGTGTTTTCTGTACCATTTTTATTTAATGCTATAATGTCTATTATAAATAGTTTTTAG
>24
ATGGATGAGTTGAAACGTGAAATTGGTTATAAAATCAAAACTATTAGGCGATCTTGTGGAAAAACTCAGATAGATATTTGTGGTGATGAATCAGAGTTGACGATTCGTCAGCTAGCACGTATTGAAAATGGGCAAGCTTTAGCAACACTTCCTAAATTATTATTGATTGCGGATAAACTTGGAGTATCATTACAGAATATTGTGGATGTTAAGGTTATAGAGATTCCAAAAGGATTCCTAAAACTCAAAGATGAGCTGATTCATTCTCAAACCTACGCTGATAAGGGAAGAATCGAACGAAAAGAAGCTATACTTGAGGAAATATATGAAAACTATTATGAGAATTTGCCTGAGGAAGAGCAGTTAATTGTGGATGTGACACAAGCTCGTTTTGATATTTATGGTAGTTCAGATGTGACCTACGGTTTAGGGTTAGTGGAAGAATATTTCCAGCAGTTATTAAAAAAGAAATATTTTTCTGTAAATGATTTGTTGATTATTGAATTGTATTTCTTTTGTTGTGCTATGGGATTAGAAGATAAAGAACATTTTGAGGAGTTAGCTCAAAAAGTATTGCTATGTTCAGAATATGAAGATAAGGCTAGCCTAGTTCAAATGGAAAAAGTTCTTCTGAGCCTATTTATCCAAATTCAGACAGAAGATAGTCTGATATATATTCAAACATTTGAGAAAATTATTGCTAAAACAAGACATGTTTTTTACCGACCTCATCTATTTTTGCTAAAGGCAAAATATGCTTTATTTGTAGACAAGAATATTTTAGAGGCAGAAAGTTTCTATGAAAAGGCGATTTCTCTAGCAGAATTGCTAGACGATCAGGTATTAGTTCAGAGAATTTTAGCAGAAAAACAGATAGATTTCCCAACAACCTGACTTCTAAGTCATGTTGTTTTTTTCATGTTTTTGCTACACTAAACCTATAAAGAAAACGTTCTCAAAAAGAAAGGAGGTTTATTATGGTTGGAACGTTATTTGTCCTTTTAAGTATAGGAATTTGGTTCTATCTATAATATCGGGTAGAGATTAATGGAACAAGGTATTCTTATATTGGATTAAAGGAATGTTTTAATAGGTTTCCTACATTAGTATAGAGGATGAAACTCAATTTTCAATGATATAGAAGAGTTATTTGGAGATTGTGAGGGTTTAGTATGTTTATTTATGATGTAGGAAGTGTAAACTAAAAAGGAGGTAGTAATCGTATAAAAGTTAAATAGACATTATCTTTTATTGAGTCTTAGTGATATAAAAGTAATTTGATAATCTAGGAAAATGTAGTAGTAATTTATTTATTATAGATATGTTAATAAAAGTAGTATAAAATATAGACGAACATTTGAAGAGAGTTAGGAATACAACATGTGCGAATTAACTCTCAATAAAACATACATAATATACAAAAGGAGTACACTAAAATGAAATCTAAAAGAATGGAATTTCATAATAAATTTCTTATTGTTTCAGCAATGTTAGCAGTCATTAGTTGGTTAAGCTTAGGTGTTGTTTCTTTTCCTATGTTGGCTGGGACATTAGGAATTTCGACAAAAGCTGCTGCTACTGTAGTCAATTTGATTAGTGCTTATAGTACAGTTACAGCAGTAATTTCAATTGTAGGTGCAATCACAGGAGTAGGTTCTATTGGTTCGGGTATTGCAGCAACAGTTCTTTATATATTGAAAAAGAAAGGTGCTGCTAAAGCAGCTCTATGGTAGAACTAGATGAAAATACTTTCTAAAAAAGAATGTGAAAGTATTTTAGGTTATCTTAATTTTATTGGGATAACCCTTTTGTTTTTTGTTATCATAAGTTTGTCAATCTATTTTAAAAGCTATCTTCCTTTTCAAGGGAAATTATTTTTACTTTTTTTGGTAGTAGATTACGCTACTTTGAATCGTTATAATATGAAACTGCCTATCCAAAGT-AAAAAATAAATACTTTCTATATAAGGAAAAACTATATTTTTCTCTATCTTCTTGCCATTGTCAAGAAATATTATTCTTTCCAAATTTTACAATCATTC----ATTTATTTATTTATTTTGTATTTTCTAGATATTATTGGATATTTTTATTTATCCATTACTCTTTGTTTGATAGCTATTCAAATTATTTCTTTAATTCTACCTAGTTTGTTTTCAATTATAAGTAAATTGTTCTTATTTTTATCTATAGGACTATTGTCTATAGAACAAGGACAAGTTGTAATTTATGTCATACTACTCAATTATTTTATTTTAGTTATGGGGATATTAGATAATCATGCGAGTAATTTCTATTTTAAAAGCAGTCGAATGAGTCAAAAAAGATTTCGTAGCAGTCTATTTATATTGCTTCGTTTTTGTTGGTTAAATAAAGGGTTAACTTTTTCTTTTA-TTTTGATTAGTATTCTTCTTTCCTATCTATTTTGGTATATGATGACGATGTTATCAATTGATGACACAAAAATACCAATATTATTTCTTTATACCTCAATATATATTACATTAATGGAGGCAATAATAGGGAATCATAAATCCTCAATTGGGGTAGATCTAGCTTTACTTCAATTATCTGCTCTTAATCATTCTAAAATGAATTTCTTTTTTAAGAATGCACAACTAATGATGTTGACGCATTTAATCTCTTTCTTACAATTTTCATTGTTGTTATGTTTGATTCCGGTGACAAGTTATAGTAATGATATAAAAAGTATTTTGTTGAATTTGTTATTGATTCCATTCAATTATTTTATAGCCTATGTCTATTATAAGAAAGCTCTATTTTTAATTAAAGGTACAGTTAGTTTATTGAGATGGAGTTTTCTGGTTTTATATTGTTTTCTGATAATATTTGTAATTTTAGTAGGGGGCATTAGATGAGAAAAAGTGGTTTTCTGATTTACTATGTGTTATTTTGTATAGTCTGTTTTTTACTAGGTTTACTTTTAAGCTTTATATTAAAAAATGAGACTTTTGCTACTATACCTCCGAAACTGGAATTACAATTTACATTGACAGTTTTACAGGCAAATTCTACAAATTTTTTGCTATATCTATTCTGTTTTCCGATTTCGCCCTTATTGCAACTTTTTGATTTGCTATCTTTAGGAATACAATTGGGTATATCTGGTCAGATGATTGGAATAGTAGCTACAATAAAAGGAATATTACCTCATGCTCTTATTGAAATACCGAATTTTATTTGGTATCAAGGTATGAGTCAGTATCTTTTATACCGATTATTGAAGGATAGGGGAATTAAAAATATACTTATTTATATAAAAAGTAATTTAAAATGGTATATCATTTCTTATCTTTTATTAATTTTAGCAGCGTTGATAGAGGGAATTAAATTATGAAAATTGAAAATGAATCTAAAAGTTATGATAAATGTATATTGAAAAATATATCACTAGAGATTGATAAGGGAATTTACAGAGTTGAAGGAGAGAATGGTTCAGGAAAGAGCACCCTTCTACAACTTTTAGCTGGGCTAGAGACTTTTGATAGTGGTTTAAAGAATTGTGTCTCCAAAGATGTACTATACCTTGATACCAATCAGCTTGGGGTTGTTCCATTTACTATAGAAGAAAATTTGCAGTTGTTGTGTGATTCTTTTCAAATCCATCTATCATTTGAGGATAAAGAACAAATTAATAC-TTTTTTGATAATAAAATCGGAGATAACTATATGACAGCATCTACTGGAACAAAATTCAAATTAGGCTTATCCTTAATTTTTGCTAAAAATTGGGATTATA-TTTTATTGATGAGACTTTATCAACAGTGGATGCAAGAAGTATTGATATGATTGCTAAACGCTTAATTTCCATGAAAGAAAGCTCTACTATTATATATGTATCTCATAATTTATTGAATCAAGAATTGATTAGCAAATCTCAAAGG-ATTTTAATAGAGGAAGGACGGGTTTATGAAATTTCAAACAAATAATAGTTTATACAAATTAATGAATCTGATTATTTATCTTTTTCTTTTATATTTGTTTATTGATTTACTGATGAAGTCGGGAATTTTAGATGAACAAATTGATAAATTATCTGAACTATCTAATCTTTTTACAATTAAAATAGAAACAATATTGACAGTGATTTCTGTTGTTTTCACATTTATAGCAACTCTTATTGAATATGGATTTTCTCTCTTTCTGATTACATTATTTTTTGATAAGAATAAGAGGAACTTTGGAGATATTCTTTTATCTAAAAATATAACCTTAAGTTTTAGCATTTTACTTTGTTATTTATTTAATCCATCGGATATAAAGTTTGCCTATTTCAGCGTATTGACAGTATTACTAATTGGGATAACAAATTATGCGAGATTTAAAAATTTAAGATTGACAGTAGTGTTTTCTGTACCATTTTTATTTAATGCTATAATGTCTATTATAAATAGTTTTTAG
>25
ATGGATGAGTTGAAACGTGAAATTGGTTATAAAATCAAAACTATTAGGCGATCTTGTGGAAAAACTCAGATAGATATTTGTGGTGATGAATCAGAGTTGACGATTCGTCAGCTAGCACGTATTGAAAATGGGCAAGCTTTAGCAACACTTCCTAAATTATTATTGATTGCGGATAAACTTGGAGTATCATTACAGAATATTGTGGATGTTAAGGTTATAGAGATTCCAAAAGGATTCCTAAAACTCAAAGATGAGCTGATTCATTCTCAAACCTACGCTGATAAGGGAAGAATCGAACGAAAAGAAGCTATACTTGAGGAAATATATGAAAACTATTATGAGAATTTGCCTGAGGAAGAGCAGTTAATTGTGGATGTGACACAAGCTCGTTTTGATATTTATGGTAGTTCAGATGTGACCTACGGTTTAGGGTTAGTGGAAGAATATTTCCAGCAGTTATTAAAAAAGAAATATTTTTCTGTAAATGATTTGTTGATTATTGAATTGTATTTCTTTTGTTGTGCTATGGGATTAGAAGATAAAGAACATTTTGAGGAGTTAGCTCAAAAAGTATTGCTATGTTCAGAATATGAAGATAAGGCTAGCCTAGTTCAAATGGAAAAAGTTCTTCTGAGCCTATTTATCCAAATTCAGACAGAAGATAGTCTGATATATATTCAAACATTTGAGAAAATTATTGCTAAAACAAGACATGTTTTTTACCGACCTCATCTATTTTTGCTAAAGGCAAAATATGCTTTATTTGTAGACAAGAATATTTTAGAGGCAGAAAGTTTCTATGAAAAGGCGATTTCTCTAGCAGAATTGCTAGACGATCAGGTATTAGTTCAGAGAATTTTAGCAGAAAAACAGATAGATTTCCCAACAACCTGACTTCTAAGTCATGTTGTTTTTTTCATGTTTTTGCTACACTAAACCTATAAAGAAAACGTTCTCAAAAAGAAAGGAGGTTTATTATGGTTGGAACGTTATTTGTCCTTTTAAGTATAGGAATTTGGTTCTATCTATAATATCGGGTAGAGATTAATGGAACAAGGTATTCTTATATTGGATTAAAGGAATGTTTTAATAGGTTTCCTACATTAGTATAGAGGATGAAACTCAATTTTCAATGATATAGAAGAGTTATTTGGAGATTGTGAGGGTTGAGTATGTTTATTTATGATGTAGGAAGTGTAAACTAAAAATGAGGTAGTAATCGTATAAAAGTTAAATAGACATTATCTTTTATTGAGTCTTAGTGATATAAAAGTAATTTGATAATATAGGAAAATGTAGTAGTAATTTATTTATTATAGATATGTTAATAAAAGTAGTATAAAATATAGACGAACATTTGAAGAGAGTTAGGAATACAACATGTGCGAATTAACTCTCAATAAAACATACATAATATACAAAAGGAGTACACTAAAATGAAATCTAAAAGAATGGAATTTCATAATAAATTTCTTATTGTTTCAGCAATGTTAGCAGTCATTAGTTGGTTAAGCTTAGGTGTTGTTTCTTTTCCTATGTTGGCTGGGACATTAGGAATTTCGACAAAAGCTGCTGCTACTGTAGTCAATTTGATTAGTGCTTATAGTACAGTTACAGCAGTAATTTCAATTGTAGGTGCAATCACAGGAGTAGGTTCTATTGGTTCGGGTATTGCAGCAACAGTTCTTTATATATTGAAAAAGAAAGGTGCTGCTAAAGCAGCTCTATGGTAGAACTAGATGAAAATACTTTCTAAAAAAGAATGTGAAAGTATTTTAGGTTATCTTAATTTTATTGGGATAACCCTTTTGTTTTTTGTTATCATAAGTTTGTCAATCTATTTTAAAAGCTATCTTCCTTTTCAAGGGAAATTATTTTTACTTTTTTTGGTAGTAGATTACGCTACTTTGAATCGTTATAATATGAAACTGCCTATCCAAAGTAAAAAAATAAATACTTTCTATATAAGGAAAAACTATATTTTTCTCTATCTTCTTGCCATTGTCAAGAAATATTATTCTTTCCAAATTTTACAATCATTC--------ATTTATTTATTTTGTATTTTCTAGATATTATTGGATATTTTTATTTATCCATTACTCTTTGTTTGATAGCTATTCAAATTATTTCTTTAATTCTACCTAGTTTGTTTTCAATTATAAGTAAATTGTTCTTATTTTTATCTATAGGACTATTGTCTATAGAACAAGGACAAGTTGTAATTTATGTCATACTACTCAATTATTTTATTTTAGTCATGGGGATATTAGATAATCATGCGAGTAATTTCTATTTTAAAAGCAGTCGAATGAGTCAAAAAAGATTTCGTAGCAGTCTATTTATATTGCTTCGTTTTTGTTGGTTAAATAAAGGGTTAACTTTTTCTTTTA-TTTTGATTAGTATTCTTCTTTCCTATCTATTTTGGTATATGATGACGATGTTATCAATTGATGACACAAAAATACCAATATTATTTCTTTATACCTCAATATATATTACATTAATGGAGGCAATAATAGGGAATCATAAATCCTCAATTGGGGTAGATCTAGCTTTACTTCAATTATCTGCTCTTAATCATTCTAAAATGAATTTCTTTTTTAAGAATGCACAACTAATGATGTTGACGCATTTAATCTCTTTCTTACAATTTTCATTGTTGTTATGTTTGATTCCGGTGACAAGTTATAGTAATGATATAAAAAGTATTTTGTTGAATTTGTTATTGATTCCATTCAATTATTTTATAGCCTATGTCTATTATAAGAAAGCTCTATTTTTAATTAAAGGTACAGTTAGTTTATTGAGATGGAGTTTTCTGGTTTTATATTGTTTTCTGATAATATTTGTAATTTTAGTAGGGGGCATTAGATGAGAAAAAGTGGTTTTCTGATTTACTATGTGTTATTTTGTATAGTCTGTTTTTTACTAGGTTTACTTTTAAGCTTTATATTAAAAAATGAGACTTTTGCTACTATACCTCCGAAACTGGAATTACAATTTACATTGACAGTTTTACAGGCAAATTCTACAAATTTTTTGCTATATCTATTCTGTTTTCCGATTTCGCCCTTATTGCAACTTTTTGATTTGCTATCTTTAGGAATACAATTGGGTATATCTGGTCAGATGATTGGAATAGTAGCTACAATAAAAGGAATATTACCTCATGCTCTTATTGAAATACCGAATTTTATTTGGTATCAAGGTATGAGTCAGTATCTTTTATACCGATTATTGAAGGATAGGGGAATTAAAAATATATTTATTTATATAAAAAGTAATTTAAAATGGTATATCATTTCTTATCTTTTATTAATTTTAGCAGCGTTGATAGAGGGAATTAAATTATGAAAATTGAAAATGAATCTAAAAGTTATGATAAATGTATATTGAAAAATATATCACTAGAGATTGATAAGGGAATTTACAGAGTTGAAGGAGAGAATGGTTCAGGAAAGAGCACCCTTCTACAACTTTTAGCTGGGCTAGAGACTTTTGATAGTGGTTTAAAGAATTGTGTCTCCAAAGATGTACTATACCTTGATACCAATCAGCTTGGGGTTGTTCCATTTACTATAGAAGAAAATTTGCAGTTGTTGTGTGATTCTTTTCAAATCCATCTATCATTTGAGGATAAAGAACAAATTAATACTTTTTTTGATAATAAAATCGGAGATAACTATATGACAGCATCTACTGGAACAAAATTCAAATTAGGCTTATCCTTAATTTTTGCTAAAAATTGGGATTATATTTTTATTGATGAGACTTTATCAACAGTGGATGCAAGAAGTATTGATATGATTGCTAAACGCTTAATTTCCATGAAAGAAAGCTCTACTATTATATATGTATCTCATAATTTATTGAATCAAGAATTGATTAGCAAATCTCAAAGG-ATTTTAATAGAGGAAGGACGGGTTTATGAAATTTCAAACAAATAATAGTTTATACAAATTAATGAATCTGATTATTTATCTTTTTCTTTTATATTTGTTTATTGATTTACTGATGAAGTCGGGAATTTTAGATGAACAAATTGATAAATTATCTGAACTATCTAATCTTTTTACAATTAAAATAGAAACAATATTGACAGTGATTTCTGTTGTTTTCACATTTATAGCAACTCTTATTGAATATGGATTTTCTCTCTTTCTGATTACATTATTTTTTGATAAGAATAAGAGGAACTTTGGAGATATTCTTTTATCTAAAAATATAACCTTAAGTTTTAGCATTTTACTTTGTTATTTATTTAATCCATCGGATATAAAGTTTGCCTATTTCAGCGTATTGACAGTATTACTAATTGGGATAACAAATTATGCGAGATTTAAAAATTTAAGATTGACAGTAGTGTTTTCTGTACCATTTTTATTTAATGCTATAATGTCTATTATAAATAGTTTTTAG
>26
ATGGATGAGTTGAAACGTGAAATTGGTTATAAAATCAAAACTATTAGGCGATCTTGTGGAAAAACTCAGATAGATATTTGTGGTGATGAATCAGAGTTGACGATTCGTCAGCTAGCACGTATTGAAAATGGGCAAGCTTTAGCAACACTTCCTAAATTATTATTGATTGCGGATAAACTTGGAGTATCATTACAGAATATTGTGGATGTTAAGGTTATAGAGATTCCAAAAGGATTCCTAAAACTCAAAGATGAGCTGATTCATTCTCAAACCTACGCTGATAAGGGAAGAATCGAACGAAAAGAAGCTATACTTGAGGAAATATATGAAAACTATTATGAGAATTTGCCTGAGGAAGAGCAGTTAATTGTGGATGTGACACAAGCTCGTTTTGATATTTATGGTAGTTCAGATGTGACCTACGGTTTAGGGTTAGTGGAAGAATATTTCCAGCAGTTATTAAAAAAGAAATATTTTTCTGTAAATGATTTGTTGATTATTGAATTGTATTTCTTTTGTTGTGCTATGGGATTAGAAGATAAAGAACATTTTGAGGAGTTAGCTCAAAAAGTATTGCTATGTTCAGAATATGAAGATAAGGCTAGCCTAGTTCAAATGGAAAAAGTTCTTCTGAGCCTATTTATCCAAATTCAGACAGAAGATAGTCTGATATATATTCAAACATTTGAGAAAATTATTGCTAAAACAAGACATGTTTTTTACCGACCTCATCTATTTTTGCTAAAGGCAAAATATGCTTTATTTGTAGACAAGAATATTTTAGAGGCAGAAAGTTTCTATGAAAAGGCGATTTCTCTAGCAGAATTGCTAGACGATCAGGTATTAGTTCAGAGAATTTTAGCAGAAAAACAGATAGATTTCCCAACAACCTGACTTCTAAGTCATGTTGTTTTTTTCATGTTTTTGCTATATTAAACCTATAAAGAAAACGTTCTCAAAAAGAAAGGAGGTTTATTATGGTTGGAACGTTATTTGTCCTTTTAAGTATAGGAATTTGGTTCTATCTATAATATCGGGTAGAGATTAATGGAACAAGGTATTCTTATATTGGATTAAAGGAATG------------TCCTACATTAGTATAGAGGATGAAACTCAATTTTCAATGATATAGAAGAGTTATTTGGAGATTGTGAGGGTTGAGTATGTTTATTTATGATGTAGGAAGTGTAAACTAAAAAGGAGGTAGTAATCGTATAAAAGTTAAATAGACATTATCTTTTATTGAGTCTTAGTGATATAAAAGTAATTTGATAATCTAGGAAAATGTAGTAGTAATTTATTTATTATAGATATGTTAATAAAAGTAGTATAAAATATAGACGAACATTTGAAGAGAGTTAGGAATACAACATGTGCGAATTAACTCTCAATAAAACATACATAATATACAAAAGGAGTACACTAAAATGAAATCTAAAAGAATGGAATTTCATAATAAATTTCTTATTGTTTCAGCAATGTTAGCAGTCATTAGTTGGTTAAGCTTAGGTGTTGTTTCTTTTCCTATGTTGGCTGGGACATTAGGAATTTCGACAAAAGCTGCTGCTACTGTAGTCAATTTGATTAGTGCTTATAGTACAGTTACAGCAGTAATTTCAATTGTAGGTGCAATCACAGGAGTAGGTTCTATTGGTTCGGGTATTGCAGCAACAGTTCTTTATATATTGAAAAAGAAAGGTGCTGCTAAAGCAGCTCTATGGTAGAACTAGATGAAAATACTTTCTAAAAAAGAATGTGAAAGTATTTTAGGTTATCTTAATTTTATTGGGATAACCCTTTTGTTTTTTGTTATCATAAGTTTGTCAATCTATTTTAAAAGCTATCTTCCTTTTCAAGGGAAATTATTTTTACTTTTTTTGGTAGTAGATTACGCTACTTTGAATCGTTATAATATGAAACTGCCTATCCAAAGTAAAAAAATAAATACTTTCTATATAAGGAAAAACTATATTTTTCTCTATCTTCTTGCCATTGTCAAGAAATATTATTCTTTCCAAATTTTACAATCATTC----ATTTATTTATTTATTTTGTATTTTCTAGATATTATTGGATATTTTTATTTATCCATTACTCTTTGTTTGATAGCTATTCAAATTATTTCTTTAATTCTACCTAGTTTGTTTTCAATTATAAGTAAATTGTTCTTATTTTTATCTATAGGACTATTGTCTATAGAACAAGGACAAGTTGTAATTTATGTCATACTACTCAATTATTTTATTTTAGTCATGGGGATATTAGATAATCATGCGAGTAATTTCTATTTTAAAAGCAGTCGAATGAGTCAAAAAAGATTTCGTAGCAGTCTATTTATATTGCTTCGTTTTTGTTGGTTAAATAAAGGGTTAACTTTTTCTTTTA-TTTTGATTAGTATTCTTCTTTCCTATCTATTTTGGTATATGATGACGATGTTATCAATTGATGACACAAAAATACCAATATTATTTCTTTATACCTCAATATATATTACATTAATGGAGGCAATAATAGGGAATCATAAATCCTCAATTGGGGTAGATCTAGCTTTACTTCAATTATCTGCTCTTAATCATTCTAAAATGAATTTCTTTTTTAAGAATGCACAACTAATGATGTTGACGCATTTAATCTCTTTCTTACAATTTTCATTGTTGTTATGTTTGATTCCGGTGACAAGTTATAGTAATGATATAAAAAGTATTTTGTTGAATTTGTTATTGATTCCATTCAATTATTTTATAGCCTATGTCTATTATAAGAAAGCTCTATTTTTAATTAAAGGTACAGTTAGTTTATTGAGATGGAGTTTTCTGGTTTTATATTGTTTTCTGATAATATTTGTAATTTTAGTAGGGGGCATTAGATGAGAAAAAGTGGTTTTCTGATTTACTATGTGTTATTTTGTATAGTCTGTTTTTTACTAGGTTTACTTTTAAGCTTTATATTAAAAAATGAGACTTTTGCTACTATACCTCCGAAACTGGAATTACAATTTACATTGACAGTTTTACAGGCAAATTCTACAAATTTTTTGCTATATCTATTCTGTTTTCCGATTTCGCCCTTATTGCAACTTTTTGATTTGCTATCTTTAGGAATACAATTGGGTATATCTGGTCAGATGATTGGAATAGTAGCTACAATAAAAGGAATATTACCTCATGCTCTTATTGAAATACCGAATTTTATTTGGTATCAAGGTATGAGTCAGTATCTTTTATACCGATTATTGAAGGATAGGGGAATTAAAAATATACTTATTTATATAAAAAGTAATTTAAAATGGTATATCATTTCTTATCTTTTATTAATTTTAGCAGCGTTGATAGAGGGAATTAAATTATGAAAATTGAAAATGAATCTAAAAGTTATGATAAATGTATATTGAAAAATATATCACTAGAGATTGATAAGGGAATTTACAGAGTTGAAGGAGAGAATGGTTCAGGAAAGAGCACCCTTCTACAACTTTTAGCTGGGCTAGAGACTTTTGATAGTGGTTTAAAGAATTGTGTCTCCAAAGATGTACTATACCTTGATACCAATCAGCTTGGGGTTGTTCCATTTACTATAGAAGAAAATTTGCAGTTGTTGTGTGATTCTTTTCAAATCCATCTATCATTTGAGGATAAAGAACAAATTAATACTTTTTTTGATAATAAAATCGGAGATAACTATATGACAGCATCTACTGGAACAAAATTCAAATTAGGCTTATCCTTAATTTTTGCTAAAAATTGGGATTATATTTTTATTGATGAGACTTTATCAACAGTGGATGCAAGAAGTATTGATATGATTGCTAAACGCTTAATTTCCATGAAAGAAAGCTCTACTATTATATATGTATCTCATAATTTATTGAATCAAGAATTGATTAGCAAATCTCAAAGG-ATTTTAATAGAGGAAGGACGGGTTTATGAAATTTCAAACAAATAATAGTTTATACAAATTAATGAATCTGATTATTTATCTTTTTCTTTTATATTTGTTTATTGATTTACTGATGAAGTCGGGAATTTTAGATGAACAAATTGATAAATTATCTGAACTATCTAATCTTTTTACAATTAAAATAGAAACAATATTGACAGTGATTTCTGTTGTTTTCACATTTATAGCAACTCTTATTGAATATGGATTTTCTCTCTTTCTGATTACATTATTTTTTGATAAGAATAAGAGGAACTTTGGAGATATTCTTTTATCTAAAAATATAACCTTAAGTTTTAGCATTTTACTTTGTTATTTATTTAATCCATCGGATATAAAGTTTGCCTATTTCAGCGTATTGACAGTATTACTAATTGGGATAACAAATTATGCGAGATTTAAAAATTTAAGATTGACAGTAGTGTTTTCTGTACCATTTTTATTTAATGCTATAATGTCTATTATAAATAGTTTTTAG
>27
ATGGATGAGTTGAAACGTGAAATTGGTTATAAAATCAAAACTATTAGGCGATCTTGTGGAAAAACTCAGATAGATATTTGTGGTGATGAATCAGAGTTGACGATTCGTCAGCTAGCACGTATTGAAAATGGGCAAGCTTTAGCAACACTTCCTAAATTATTATTGATTGCGGATAAACTTGGAGTATCATTACAGAATATTGTGGATGTTAAGGTTATAGAGATTCCAAAAGGATTCCTAAAACTCAAAGATGAGCTGATTCATTCTCAAACCTACGCTGATAAGGGAAGAATCGAACGAAAAGAAGCTATACTTGAGGAAATATATGAAAACTATTATGAGAATTTGCCTGAGGAAGAGCAGTTAATTGTGGATGTGACACAAGCTCGTTTTGATATTTATGGTAGTTCAGATGTGACCTACGGTTTAGGGTTAGTGGAAGAATATTTCCAGCAGTTATTAAAAAAGAAATATTTTTCTGTAAATGATTTGTTGATTATTGAATTGTATTTCTTTTGTTGTGCTATGGGATTAGAAGATAAAGAACATTTTGAGGAGTTAGCTCAAAAAGTATTGCTATGTTCAGAATATGAAGATAAGGCTAGCCTAGTTCAAATGGAAAAAGTTCTTCTGAGCCTATTTATCCAAATTCAGACAGAAGATAGTCTGATATATATTCAAACATTTGAGAAAATTATTGCTAAAACAAGACATGTTTTTTACCGACCTCATCTATTTTTGCTAAAGGCAAAATATGCTTTATTTGTAGACAAGAATATTTTAGAGGCAGAAAGTTTCTATGAAAAGGCGATTTCTCTAGCAGAATTGCTAGACGATCAGGTATTAGTTCAGAGAATTTTAGCAGAAAAACAGATAGATTTCCCAACAACCTGACTTCTAAGTCATGTTGTTTTTTTCATGTTTTTGCTATATTAAACCTATAAAGAAAACGTTCTCAAAAAGAAAGGAGGTTTATTATGGTTGGAACGTTATTTGTCCTTTTAAGTATAGGAATTTGGTTCTATCTATAATATCGGGTAGAGATTAATGGAACAAGGTATTCTTATATTGGATTAAAGGAATG------------TCCTACATTAGTATAGAGGATGAAACTCAATTTTCAATGATATAGAAGAGTTATTTGGAGATTGTGAGGGTTGAGTATGTTTATTTATGATGTAGGAAGTGTAAACTAAAAAGGAGGTAGTAATCGTATAAAAGTTAAATAGACATTATCTTTTATTGAGTCTTAGTGATATAAAAGTAATTTGATAATCTAGGAAAATGTAGTAGTAATTTATTTATTATAGATATGTTAATAAAAGTAGTATAAAATATAGACGAACATTTGAAGAGAGTTAGGAATACAACATGTGCGAATTAACTCTCAATAAAACATACATAATATACAAAAGGAGTACACTAAAATGAAATCTAAAAGAATGGAATTTCATAATAAATTTCTTATTGTTTCAGCAATGTTAGCAGTCATTAGTTGGTTAAGCTTAGGTGTTGTTTCTTTTCCTATGTTGGCTGGGACATTAGGAATTTCGACAAAAGCTGCTGCTACTGTAGTCAATTTTATTAGTGCTTATAGTACAGTTACAGCAGTAATTTCAATTGTAGGTGCAATCACAGGAGTAGGTTCTATTGGTTCGGGTATTGCAGCAACAGTTCTTTATATATTGAAAAAGAAAGGTGCTGCTAAAGCAGCTCTATGGTAGAACTAGATGAAAATACTTTCTAAAAAAGAATGTGAAAGTATTTTAGGTTATCTTAATTTTATTGGGATAACCCTTTTGTTTTTTGTTATCATAAGTTTGTCAATCTATTTTAAAAGCTATCTTCCTTTTCAAGGGAAATTATTTTTACTTTTTTTGGTAGTAGATTACGCTACTTTGAATCGTTATAATATGAAACTGCCTATCCAAAGTAAAAAAATAAATACTTTCTATATAAGGAAAAACTATATTTTTCTCTATCTTCTTGCCATTGTCAAGAAATATTATTCTTTCCAAATTTTACAATCATTC----ATTTATTTATTTATTTTGTATTTTCTAGATATTATTGGATATTTTTATTTATCCATTACTCTTTGTTTGATAGCTATTCAAATTATTTCTTTAATTCTACCTAGTTTGTTTTCAATTATAAGTAAATTGTTCTTATTTTTATCTATAGGACTATTGTCTATAGAACAAGGACAAGTTGTAATTTATGTCATACTACTCAATTATTTTATTTTAGTCATGGGGATATTAGATAATCATGCGAGTAATTTCTATTTTAAAAGCAGTCGAATGAGTCAAAAAAGATTTCGTAGCAGTCTATTTATATTGCTTCGTTTTTGTTGGTTAAATAAAGGGTTAACTTTTTCTTTTA-TTTTGATTAGTATTCTTCTTTCCTATCTATTTTGGTATATGATGACGATGTTATCAATTGATGACACAAAAATACCAATATTATTTCTTTATACCTCAATATATATTACATTAATGGAGGCAATAATAGGGAATCATAAATCCTCAATTGGGGTAGATCTAGCTTTACTTCAATTATCTGCTCTTAATCATTCTAAAATGAATTTCTTTTTTAAGAATGCACAACTAATGATGTTGACGCATTTAATCTCTTTCTTACAATTTTCATTGTTGTTATGTTTGATTCCGGTGACAAGTTATAGTAATGATATAAAAAGTATTTTGTTGAATTTGTTATTGATTCCATTCAATTATTTTATAGCCTATGTCTATTATAAGAAAGCTCTATTTTTAATTAAAGGTACAGTTAGTTTATTGAGATGGAGTTTTCTGGTTTTATATTGTTTTCTGATAATATTTGTAATTTTAGTAGGGGGCATTAGATGAGAAAAAGTGGTTTTCTGATTTACTATGTGTTATTTTGTATAGTCTGTTTTTTACTAGGTTTACTTTTAAGCTTTATATTAAAAAATGAGACTTTTGCTACTATACCTCCGAAACTGGAATTACAATTTACATTGACAGTTTTACAGGCAAATTCTACAAATTTTTTGCTATATCTATTCTGTTTTCCGATTTCGCCCTTATTGCAACTTTTTGATTTGCTATCTTTAGGAATACAATTGGGTATATCTGGTCAGATGATTGGAATAGTAGCTACAATAAAAGGAATATTACCTCATGCTCTTATTGAAATACCGAATTTTATTTGGTATCAAGGTATGAGTCAGTATCTTTTATACCGATTATTGAAGGATAGGGGAATTAAAAATATACTTATTTATATAAAAAGTAATTTAAAATGGTATATCATTTCTTATCTTTTATTAATTTTAGCAGCGTTGATAGAGGGAATTAAATTATGAAAATTGAAAATGAATCTAAAAGTTATGATAAATGTATATTGAAAAATATATCACTAGAGATTGATAAGGGAATTTACAGAGTTGAAGGAGAGAATGGTTCAGGAAAGAGCACCCTTCTACAACTTTTAGCTGGGCTAGAGACTTTTGATAGTGGTTTAAAGAATTGTGTCTCCAAAGATGTACTATACCTTGATACCAATCAGCTTGGGGTTGTTCCATTTACTATAGAAGAAAATTTGCAGTTGTTGTGTGATTCTTTTCAAATCCATCTATCATTTGAGGATAAAGAACAAATTAATACTTTTTTTGATAATAAAATCGGAGATAACTATATGACAGCATCTACTGGAACAAAATTCAAATTAGGCTTATCCTTAATTTTTGCTAAAAATTGGGATTATATTTTTATTGATGAGACTTTATCAACAGTGGATGCAAGAAGTATTGATATGATTGCTAAACGCTTAATTTCCATGAAAGAAAGCTCTACTATTATATATGTATCTCATAATTTATTGAATCAAGAATTGATTAGCAAATCTCAAAGG-ATTTTAATAGAGGAAGGACGGGTTTATGAAATTTCAAACAAATAATAGTTTATACAAATTAATGAATCTGATTATTTATCTTTTTCTTTTATATTTGTTTATTGATTTACTGATGAAGTCGGGAATTTTAGATGAACAAATTGATAAATTATCTGAACTATCTAATCTTTTTACAATTAAAATAGAAACAATATTGACAGTGATTTCTGTTGTTTTCACATTTATAGCAACTCTTATTGAATATGGATTTTCTCTCTTTCTGATTACATTATTTTTTGATAAGAATAAGAGGAACTTTGGAGATATTCTTTTATCTAAAAATATAACCTTAAGTTTTAGCATTTTACTTTGTTATTTATTTAATCCATCGGATATAAAGTTTGCCTATTTCAGCGTATTGACAGTATTACTAATTGGGATAACAAATTATGCGAGATTTAAAAATTTAAGATTGACAGTAGTGTTTTCTGTACCATTTTTATTTAATGCTATAATGTCTATTATAAATAGTTTTTAG
>28
ATGGATGAGTTGAAACGTGAAATTGGTTATAAAATCAAAACTATTAGGCGATCTTGTGGAAAAACTCAGATAGATATTTGTGGTGATGAATCAGAGTTGACGATTCGTCAGCTAGCACGTATTGAAAATGGGCAAGCTTTAGCAACACTTCCTAAATTATTATTGATTGCGGATAAACTTGGAGTATCATTACAGAATATTGTGGATGTTAAGGTTATAGAGATTCCAAAAGGATTCCTAAAACTCAAAGATGAGCTGATTCATTCTCAAACCTACGCTGATAAGGGAAGAATCGAACGAAAAGAAGCTATACTTGAGGAAATATATGAAAACTATTATGAGAATTTGCCTGAGGAAGAGCAGTTAATTGTGGATGTGACACAAGCTCGTTTTGATATTTATGGTAGTTCAGATGTGACCTACGGTTTAGGGTTAGTGGAAGAATATTTCCAGCAGTTATTAAAAAAGAAATATTTTTCTGTAAATGATTTGTTGATTATTGAATTGTATTTCTTTTGTTGTGCTATGGGATTAGAAGATAAAGAACATTTTGAGGAGTTAGCTCAAAAAGTATTGCTATGTTCAGAATATGAAGATAAGGCTAGCCTAGTTCAAATGGAAAAAGTTCTTCTGAGCCTATTTATCCAAATTCAGACAGAGGATAGTCTGATATATATTCAAACATTTGAGAAAATTATTGCTAAAACAAGACATGTTTTTTACCGACCTCATCTATTTTTGCTAAAGGCAAAATATGCTTTATTTGTAGACAAGAATATTTTAGAGGCAGAAAGTTTCTATGAAAAGGCGATTTCTCTAGCAGAATTGCTAGACGATCAGGTATTAGTTCAGAGAATTTTAGCAGAAAAACAGATAGATTTCCCAACAACCTGACTTCTAAGTCATGTTGTTTTTTTCATGTTTTTGCTATACTAAACCTATAAAGAAAACGTTCTCAAAAAGAAAGGAGGTTTATTATGGTTGGAACGTTATTTGTCCTTTTAAGTATAGGAATTTGGTTCTATCTATAATATCGGGTAGAGATTAATGGAACAAGGTATTCTTATATTGGATTAAAGGAATG------------TCCTACATTAGTATAGAGGATGAAACTCAATTTTCAATGATATAGAAGAGTTATTTGGAGATTGTGAGGGTTGAGTATGTTTATTTATGATGTAGGAAGTGTAAACTAAAAAG-AGGTAGTAATCGTATAAAAGTTAAATAGACATTATCTTTTATTGAGTCTTAGTGATATAAAAGTAATTTGATAATCTAGGAAAATGTAGTAGTAATTTATTTATTATAGATATGTTAATAAAAGTAGTATAAAATATAGACGAACATTTGAAGAGAGTTAGGAATACAACATGTGCGAATTAACTCTCAATAAAACATACATAATATACAAAAGGAGTACACTAAAATGAAATCTAAAAGAATGGAATTTCATAATAAATTTCTTATTGTTTCAGCAATGTTAGCAGTCATTAGTTGGTTAAGCTTAGGTGTTGTTTCTTTTCCTATGTTGGCTGGGACATTAGGAATTTCGACAAAAGCTGCTGCTACTGTAGTCAATTTGATTAGTGCTTATAGTACAGTTACAGCAGTAATTTCAATTGTAGGTGCAATCACAGGAGTAGGTTCTATTGGTTCGGGTATTGCAGCAACAGTTCTTTATATATTGAAAAAGAAAGGTGCTGCTAAAGCAGCTCTATGGTAGAACTAGATGAAAATACTTTCTAAAAAAGAATGTGAAAGTATTTTAGGTTATCTTAATTTTATTGGGATAACCCTTTTGTTTTTTGTTATCATAAGTTTGTCAATCTATTTTAAAAGCTATCTTCCTTTTCAAGGGAAATTATTTTTACTTTTTTTGGTAGTAGATTACGCTACTTTGAATCGTTATAATATGAAACTGCCTATCCAAAGTAAAAAAATAAATACTTTCTATATAAGGAAAAACTATATTTTTCTCTATCTTCTTGCCATTGTCAAGAAATATTATTCTTTCCAAATTTTACAATCATTC--------ATTTATTTATTTTGTATTTTCTAGATATTATTGGATATTTTTATTTATCCATTACTCTTTGTTTGATAGCTATTCAAATTATTTCTTTAATTCTACCTAGTTTGTTTTCAATTATAAGTAAATTGTTCTTATTTTTATCTATAGGACTATTGTCTATAGAACAAGGACAAGTTGTAATTTATGTCATACTACTCAATTATTTTATTTTAGTCATGGGGATATTAGATAATCATGCGAGTAATTTCTATTTTAAAAGCAGTCGAATGAGTCAAAAAAGATTTCGTAGCAGTCTATTTATATTGCTTCGTTTTTGTTGGTTAAATAAAGGGTTAACTTTTTCTTTTA-TTTTGATTAGTATTCTTCTTTCCTATCTATTTTGGTATATTATGACGATGTTATCAATTGATGACACAAAAATACCAATATTATTTCTTTATACCTCAATATATATTACATTAATGGAGGCAATAATAGGGAATCATAAATCCTCAATTGGGGTAGATCTAGCTTTACTTCAATTATCTGCTCTTAATCATTCTAAAATGAATTTCTTTTTTAAGAATGCACAACTAATGATGTTGACGCATTTAATCTCTTTCTTACAATTTTCATTGTTGTTATGTTTGATTCCGGTGACAAGTTATAGTAATGATATAAAAAGTATTTTGTTGAATTTGTTATTGATTCCATTCAATTATTTTATAGCCTATGTCTATTATAAGAAAGCTCTATTTTTAATTAAAGGTACAGTTAGTTTATTGAGATGGAGTTTTCTGGTTTTATATTGTTTTCTGATAATATTTGTAATTTTAGTAGGGGGCATTAGATGAGAAAAAGTGGTTTTCTGATTTACTATGTGTTATTTTGTATAGTCTGTTTTTTACTAGGTTTACTTTTAAGCTTTATATTAAAAAATGAGACTTTTGCTACTATACCTCCGAAACTGGAATTACAATTTACATTGACAGTTTTACAGGCAAATTCTACAAATTTTTTGCTATATCTATTCTGTTTTCCGATTTCGCCCTTATTGCAACTTTTTGATTTGCTATCTTTAGGAATACAATTGGGTATATCTGGTCAGATGATTGGAATAGTAGCTACAATAAAAGGAATATTACCTCATGCTCTTATTGAAATACCGAATTTTATTTGGTATCAAGGTATGAGTCAGTATCTTTTATACCGATTATTGAAGGATAGGGGAATTAAAAATATACTTATTTATATAAAAAGTAATTTAAAATGGTATATCATTTCTTATCTTTTATTAATTTTAGCAGCGTTGATAGAGGGAATTAAATTATGAAAATTGAAAATGAATCTAAAAGTTATGATAAATGTATATTGAAAAATATATCACTAGAGATTGATAAGGGAATTTACAGAGTTGAAGGAGAGAATGGTTCAGGAAAGAGCACCCTTCTACAACTTTTAGCTGGGCTAGAGACTTTTGATAGTGGTTTAAAGAATTGTGTCTCCAAAGATGTACTATACCTTGATACCAATCAGCTTGGGGTTGTTCCATTTACTATAGAAGAAAATTTGCAGTTGTTGTGTGATTCTTTTCAAATCCATCTATCATTTGAGGATAAAGAACAAATTAATACTTTTTTTGATAATAAAATCGGAGATAACTATATGACAGCATCTACTGGAACAAAATTCAAATTAGGCTTATCCTTAATTTTTGCTAAAAATTGGGATTATATTTTTATTGATGAGACTTTATCAACAGTGGATGCAAGAAGTATTGATATGATTGCTAAACGCTTAATTTCCATGAAAGAAAGCTCTACTATTATATATGTATCTCATAATTTATTGAATCAAGAATTGATTAGCAAATCTCAAAGG-ATTTTAATAGAGGAAGGACGGGTTTATGAAATTTCAAACAAATAATAGTTTATACAAATTAATGAATCTGATTATTTATCTTTTTCTTTTATATTTGTTTATTGATTTACTGATGAAGTCGGGAATTTTAGATGAACAAATTGATAAATTATCTGAACTATCTAATCTTTTTACAATTAAAATAGAAACAATATTGACAGTGATTTCTGTTGTTTTCACATTTATAGCAACTCTTATTGAATATGGATTTTCTCTCTTTCTGATTACATTATTTTTTGATAAGAATAAGAGGAACTTTGGAGATATTCTTTTATCTAAAAATATAACCTTAAGTTTTAGCATTTTACTTTGTTATTTATTTAATCCATCGGATATAAAGTTTGCCTATTTCAGCGTATTGACAGTATTACTAATTGGGATAACAAATTATGCGAGATTTAAAAATTTAAGATTGACAGTAGTGTTTTCTGTACCATTTTTATTTAATGCTATAATGTCTATTATAAATAGTTTTTAG
>29
ATGGATGAGTTGAAACGTGAAATTGGTTATAAAATCAAAACTATTAGGCGATCTTGTGGAAAAACTCAGATAGATATTTGTGGTGATGAATCAGAGTTGACGATTCGTCAGCTAGCACGTATTGAAAATGGGCAAGCTTTAGCAACACTTCCTAAATTATTATTGATTGCGGATAAACTTGGAGTATCATTACAGAATATTGTGGATGTTAAGGTTATAGAGATTCCAAAAGGATTCCTAAAACTCAAAGATGAGCTGATTCATTCTCAAACCTACGCTGATAAGGGAAGAATCGAACGAAAAGAAGCTATACTTGAGGAAATATATGAAAACTATTATGAGAATTTGCCTGAGGAAGAGCAGTTAATTGTGGATGTGACACAAGCTCGTTTTGATATTTATGGTAGTTCAGATGTGACCTACGGTTTAGGGTTAGTGGAAGAATATTTCCAGCAGTTATTAAAAAAGAAATATTTTTCTGTAAATGATTTGTTGATTATTGAATTGTATTTCTTTTGTTGTGCTATGGGATTAGAAGATAAAGAACATTTTGAGGAGTTAGCTCAAAAAGTATTGCTATGTTCAGAATATGAAGATAAGGCTAGCCTAGTTCAAATGGAAAAAGTTCTTCTGAGCCTATTTATCCAAATTCAGACAGAGGATAGTCTGATATATATTCAAACATTTGAGAAAATTATTGCTAAAACAAGACATGTTTTTTACCGACCTCATCTATTTTTGCTAAAGGCAAAATATGCTTTATTTGTAGACAAGAATATTTTAGAGGCAGAAAGTTTCTATGAAAAGGCGATTTCTCTAGCAGAATTGCTAGACGATCAGGTATTAGTTCAGAGAATTTTAGCAGAAAAACAGATAGATTTCCCAACAACCTGACTTCTAAGTCATGTTGTTTTTTTCATGTTTTTGCTATACTAAACCTATAAAGAAAACGTTCTCAAAAAGAAAGGAGGTTTATTATGGTTGGAACGTTATTTGTCCTTTTAAGTATAGGAATTTGGTTCTATCTATAATATCGGGTAGAGATTAATGGAACAAGGTATTCTTATATTGGATTAAAGGAATG------------TCCTACATTAGTATAGAGGATGAAACTCAATTTTCAATGATATAGAAGAGTTATTTGGAGATTGTGAGGGTTGAGTATGTTTATTTATGATGTAGGAAGTGTAAACTAAAAAG-AGGTAGTAATCGTATAAAAGTTAAATAGACATTATCTTTTATTGAGTCTTAGTGATATAAAAGTAATTTGATAATCTAGGAAAATGTAGTAGTAATTTATTTATTATAGATATGTTAATAAAAGTAGTATAAAATATAGACGAACATTTGAAGAGAGTTAGGAATACAACATGTGCGAATTAACTCTCAATAAAACATACATAATATACAAAAGGAGTACACTAAAATGAAATCTAAAAGAATGGAATTTCATAATAAATTTCTTATTGTTTCAGCAATGTTAGCAGTCATTAGTTGGTTAAGCTTAGGTGTTGTTTCTTTTCCTATGTTGACTGGGACATTAGGAATTTCGACAAAAGCTGCTGCTACTGTAGTCAATTTGATTAGTGCTTATAGTACAGTTACAGCAGTAATTTCAATTGTAGGTGCAATCACAGGAGTAGGTTCTATTGGTTCGGGTATTGCAGCAACAGTTCTTTATATATTGAAAAAGAAAGGTGCTGCTAAAGCAGCTCTATGGTAGAACTAGATGAAAATACTTTCTAAAAAAGAATGTGAAAGTATTTTAGGTTATCTTAATTTTATTGGGATAACCCTTTTGTTTTTTGTTATCATAAGTTTGTCAATCTATTTTAAAAGCTATCTTCCTTTTCAAGGGAAATTATTTTTACTTTTTTTGGTAGTAGATTACGCTACTTTGAATCGTTATAATATGAAACTGCCTATCCAAAGTAAAAAAATAAATACTTTCTATATAAGGAAAAACTATATTTTTCTCTATCTTCTTGCCATTGTCAAGAAATATTATTCTTTCCAAATTTTACAATCATTC----ATTTATTTATTTATTTTGTATTTTCTAGATATTATTGGATATTTTTATTTATCCATTACTCTTTGTTTGATAGCTATTCAAATTATTTCTTTAATTCTACCTAGTTTGTTTTCAATTATAAGTAAATTGTTCTTATTTTTATCTATAGGACTATTGTCTATAGAACAAGGACAAGTTGTAATTTATGTCATACTACTCAATTATTTTATTTTAGTCATGGGGATATTAGATAATCATGCGAGTAATTTCTATTTTAAAAGCAGTCGAATGAGTCAAAAAAGATTTCGTAGCAGTCTATTTATATTGCTTCGTTTTTGTTGGTTAAATAAAGGGTTAACTTTTTCTTTTA-TTTTGATTAGTATTCTTCTTTCCTATCTATTTTGGTATATGATGACGATGTTATCAATTGATGACACAAAAATACCAATATTATTTCTTTATACCTCAATATATATTACATTAATGGAGGCAATAATAGGGAATCATAAATCCTCAATTGGGGTAGATCTAGCTTTACTTCAATTATCTGCTCTTAATCATTCTAAAATGAATTTCTTTTTTAAGAATGCACAACTAATGATGTTGACGCATTTAATCTCTTTCTTACAATTTTCATTGTTGTTATGTTTGATTCCGGTGACAAGTTATAGTAATGATATAAAAAGTATTTTGTTGAATTTGTTATTGATTCCATTCAATTATTTTATAGCCTATGTCTATTATAAGAAAGCTCTATTTTTAATTAAAGGTACAGTTAGTTTATTGAGATGGAGTTTTCTGGTTTTATATTGTTTTCTGATAATATTTGTAATTTTAGTAGGGGGCATTAGATGAGAAAAAGTGGTTTTCTGATTTACTATGTGTTATTTTGTATAGTCTGTTTTTTACTAGGTTTACTTTTAAGCTTTATATTAAAAAATGAGACTTTTGCTACTATACCTCCGAAACTGGAATTACAATTTACATTGACAGTTTTACAGGCAAATTCTACAAATTTTTTGCTATATCTATTCTGTTTTCCGATTTCGCCCTTATTGCAACTTTTTGATTTGCTATCTTTAGGAATACAATTGGGTATATCTGGTCAGATGATTGGAATAGTAGCTACAATAAAAGGAATATTACCTCATGCTCTTATTGAAATACCGAATTTTATTTGGTATCAAGGTATGAGTCAGTATCTTTTATACCGATTATTGAAGGATAGGGGAATTAAAAATATACTTATTTATATAAAAAGTAATTTAAAATGGTATATCATTTCTTATCTTTTATTAATTTTAGCAGCGTTGATAGAGGGAATTAAATTATGAAAATTGAAAATGAATCTAAAAGTTATGATAAATGTATATTGAAAAATATATCACTAGAGATTGATAAGGGAATTTACAGAGTTGAAGGAGAGAATGGTTCAGGAAAGAGCACCCTTCTACAACTTTTAGCTGGGCTAGAGACTTTTGATAGTGGTTTAAAGAATTGTGTCTCCAAAGATGTACTATACCTTGATACCAATCAGCTTGGGGTTGTTCCATTTACTATAGAAGAAAATTTGCAGTTGTTGTGTGATTCTTTTCAAATCCATCTATCATTTGAGGATAAAGAACAAATTAATACTTTTTTTGATAATAAAATCGGAGATAACTATATGACAGCATCTACTGGAACAAAATTCAAATTAGGCTTATCCTTAATTTTTGCTAAAAATTGGGATTATATTTTTATTGATGAGACTTTATCAACAGTGGATGCAAGAAGTATTGATATGATTGCTAAACGCTTAATTTCCATGAAAGAAAGCTCTACTATTATATATGTATCTCATAATTTATTGAATCAAGAATTGATTAGCAAATCTCAAAGG-ATTTTAATAGAGGAAGGACGGGTTTATGAAATTTCAAACAAATAATAGTTTATACAAATTAATGAATCTGATTATTTATCTTTTTCTTTTATATTTGTTTATTGATTTACTGATGAAGTCGGGAATTTTAGATGAACAAATTGATAAATTATCTGAACTATCTAATCTTTTTACAATTAAAATAGAAACAATATTGACAGTGATTTCTGTTGTTTTCACATTTATAGCAACTCTTATTGAATATGGATTTTCTCTCTTTCTGATTACATTATTTTTTGATAAGAATAAGAGGAACTTTGGAGATATTCTTTTATCTAAAAATATAACCTTAAGTTTTAGCATTTTACTTTGTTATTTATTTAATCCATCGGATATAAAGTTTGCCTATTTCAGCGTATTGACAGTATTACTAATTGGGATAACAAATTATGCGAGATTTAAAAATTTAAGATTGACAGTAGTGTTTTCTGTACCATTTTTATTTAATGCTATAATGTCTATTATAAATAGTTTTTAG
>30
ATGGATGAGTTGAAACGTGAAATTGGTTATAAAATCAAAACTATTAGGCGATCTTGTGGAAAAACTCAGATAGATATTTGTGGTGATGAATCAGAGTTGACGATTCGTCAGCTAGCACGTATTGAAAATGGGCAAGCTTTAGCAACACTTCCTAAATTATTATTGATTGCGGATAAACTTGGAGTATCATTACAGAATATTGTGGATGTTAAGGTTATAGAGATTCCAAAAGGATTCCTAAAACTCAAAGATGAGCTGATTCATTCTCAAACCTACGCTGATAAGGGAAGAATCGAACGAAAAGAAGCTATACTTGAGGAAATATATGAAAACTATTATGAGAATTTGCCTGAGGAAGAGCAGTTAATTGTGGATGTGACACAAGCTCGTTTTGATATTTATGGTAGTTCAGATGTGACCTACGGTTTAGGGTTAGTGGAAGAATATTTCCAGCAGTTATTAAAAAAGAAATATTTTTCTGTAAATGATTTGTTGATTATTGAATTGTATTTCTTTTGTTGTGCTATGGGATTAGAAGATAAAGAACATTTTGAGGAGTTAGCTCAAAAAGTATTGCTATGTTCAGAATATGAAGATAAGGCTAGCCTAGTTCAAATGGAAAAAGTTCTTCTGAGCCTATTTATCCAAATTCAGACAGAGGATAGTCTGATATATATTCAAACATTTGAGAAAATTATTGCTAAAACAAGACATGTTTTTTACCGACCTCATCTATTTTTGCTAAAGGCAAAATATGCTTTATTTGTAGACAAGAATATTTTAGAGGCAGAAAGTTTCTATGAAAAGGCGATTTCTCTAGCAGAATTGCTAGACGATCAGGTATTAGTTCAGAGAATTTTAGCAGAAAAACAGATAGATTTCCCAACAACCTGACTTCTAAGTCATGTTGTTTTTTTCATGTTTTTGCTATACTAAACCTATAAAGAAAACGTTCTCAAAAAGAAAGGAGGTTTATTATGGTTGGAACGTTATTTGTCCTTTTAAGTATAGGAATTTGGTTCTATCTATAATATCGGGTAGAGATTAATGGAACAAGGTATTCTTATATTGGATTAAAGGAATG------------TCCTACATTAGTATAGAGGATGAAACTCAATTTTCAATGATATAGAAGAGTTATTTGGAGATTGTGAGGGTTGAGTATGTTTATTTATGATGTAGGAAGTGTAAACTAAAAAG-AGGTAGTAATCGTATAAAAGTTAAATAGACATTATCTTTTATTGAGTCTTAGTGATATAAAAGTAATTTGATAATCTAGGAAAATGTAGTAGTAATTTATTTATTATAGATATGTTAATAAAAGTAGTATAAAATATAGACGAACATTTGAAGAGAGTTAGGAATACAACATGTGCGAATTAACTCTCAATAAAACATACATAATATACAAAAGGAGTACACTAAAATGAAATCTAAAAGAATGGAATTTCATAATAAATTTCTTATTGTTTCAGCAATGTTAGCAGTCATTAGTTGGTTAAGCTTAGGTGTTGTTTCTTTTCCTATGTTGGCTGGGACATTAGGAATTTCGACAAAAGCTGCTGCTACTGTAGTCAATTTGATTAGTGCTTATAGTACAGTTACAGCAGTAATTTCAATTGTAGGTGCAATCACAGGAGTAGGTTCTATTGGTTCGGGTATTGCAGCAACAGTTCTTTATATATTGAAAAAGAAAGGTGCTGCTAAAGCAGCTCTATGGTAGAACTAGATGAAAATACTTTCTAAAAAAGAATGTGAAAGTATTTTAGGTTATCTTAATTTTATTGGGATAACCCTTTTGTTTTTTGTTATCATAAGTTTGTCAATCTATTTTAAAAGCTATCTTCCTTTTCAAGGGAAATTATTTTTACTTTTTTTGGTAGTAGATTACGCTACTTTGAATCGTTATAATATGAAACTGCCTATCCAAAGTAAAAAAATAAATACTTTCTATATAAGGAAAAACTATATTTTTCTCTATCTTCTTGCCATTGTCAAGAAATATTATTCTTTCCAAATTTTACAATCATTC----ATTTATTTATTTATTTTGTATTTTCTAGATATTATTGGATATTTTTATTTATCCATTACTCTTTGTTTGATAGCTATTCAAATTATTTCTTTAATTCTACCTAGTTTGTTTTCAATTATAAGTAAATTGTTCTTATTTTTATCTATAGGACTATTGTCTATAGAACAAGGACAAGTTGTAATTTATGTCATACTACTCAATTATTTTATTTTAGTCATGGGGATATTAGATAATCATGCGAGTAATTTCTATTTTAAAAGCAGTCGAATGAGTCAAAAAAGATTTCGTAGCAGTCTATTTATATTGCTTCGTTTTTGTTGGTTAAATAAAGGGTTAACTTTTTCTTTTA-TTTTGATTAGTATTCTTCTTTCCTATCTATTTTGGTATATGATGACGATGTTATCAATTGATGACACAAAAATACCAATATTATTTCTTTATACCTCAATATATATTACATTAATGGAGGCAATAATAGGGAATCATAAATCCTCAATTGGGGTAGATCTAGCTTTACTTCAATTATCTGCTCTTAATCATTCTAAAATGAATTTCTTTTTTAAGAATGCACAACTAATGATGTTGACGCATTTAATCTCTTTCTTACAATTTTCATTGTTGTTATGTTTGATTCCGGTGACAAGTTATAGTAATGATATAAAAAGTATTTTGTTGAATTTGTTATTGATTCCATTCAATTATTTTATAGCCTATGTCTATTATAAGAAAGCTCTATTTTTAATTAAAGGTACAGTTAGTTTATTGAGATGGAGTTTTCTGGTTTTATATTGTTTTCTGATAATATTTGTAATTTTAGTAGGGGGCATTAGATGAGAAAAAGTGGTTTTCTGATTTACTATGTGTTATTTTGTATAGTCTGTTTTTTACTAGGTTTACTTTTAAGCTTTATATTAAAAAATGAGACTTTTGCTACTATACCTCCGAAACTGGAATTACAATTTACATTGACAGTTTTACAGGCAAATTCTACAAATTTTTTGCTATATCTATTCTGTTTTCCGATTTCGCCCTTATTGCAACTTTTTGATTTGCTATCTTTAGGAATACAATTGGGTATATCTGGTCAGATGATTGGAATAGTAGCTACAATAAAAGGAATATTACCTCATGCTCTTATTGAAATACCGAATTTTATTTGGTATCAAGGTATGAGTCAGTATCTTTTATACCGATTATTGAAGGATAGGGGAATTAAAAATATACTTATTTATATAAAAAGTAATTTAAAATGGTATATCATTTCTTATCTTTTATTAATTTTAGCAGCGTTGATAGAGGGAATTAAATTATGAAAATTGAAAATGAATCTAAAAGTTATGATAAATGTATATTGAAAAATATATCACTAGAGATTGATAAGGGAATTTACAGAGTTGAAGGAGAGAATGGTTCAGGAAAGAGCACCCTTCTACAACTTTTAGCTGGGCTAGAGACTTTTGATAGTGGTTTAAAGAATTGTGTCTCCAAAGATGTACTATACCTTGATACCAATCAGCTTGGGGTTGTTCCATTTACTATAGAAGAAAATTTGCAGTTGTTGTGTGATTCTTTTCAAATCCATCTATCATTTGAGGATAAAGAACAAATTAATACTTTTTTTGATAATAAAATCGGAGATAACTATATGACAGCATCTACTGGAACAAAATTCAAATTAGGCTTATCCTTAATTTTTGCTAAAAATTGGGATTATATTTTTATTGATGAGACTTTATCAACAGTGGATGCAAGAAGTATTGATATGATTGCTAAACGCTTAATTTCCATGAAAGAAAGCTCTACTATTATATATGTATCTCATAATTTATTGAATCAAGAATTGATTAGCAAATCTCAAAGG-ATTTTAATAGAGGAAGGACGGGTTTATGAAATTTCAAACAAATAATAGTTTATACAAATTAATGAATCTGATTATTTATCTTTTTCTTTTATATTTGTTTATTGATTTACTGATGAAGTCGGGAATTTTAGATGAACAAATTGATAAATTATCTGAACTATCTAATCTTTTTACAATTAAAATAGAAACAATATTGACAGTGATTTCTGTTGTTTTCACATTTATAGCAACTCTTATTGAATATGGATTTTCTCTCTTTCTGATTACATTATTTTTTGATAAGAATAAGAGGAACTTTGGAGATATTCTTTTATCTAAAAATATAACCTTAAGTTTTAGCATTTTACTTTGTTATTTATTTAATCCATCGGATATAAAGTTTGCCTATTTCAGCGTATTGACAGTATTACTAATTGGGATAACAAATTATGCGAGATTTAAAAATTTAAGATTGACAGTAGTGTTTTCTGTACCATTTTTATTTAATGCTATAATGTCTATTATAAATAGTTTTTAG
>31
ATGGATGAGTTGAAACGTGAAATTGGTTATAAAATCAAAACTATTAGGCGATCTTGTGGAAAAACTCAGATAGATATTTGTGGTGATGAATCAGAGTTGACGATTCGTCAGCTAGCACGTATTGAAAATGGGCAAGCTTTAGCAACACTTCCTAAATTATTATTGATTGCGGATAAACTTGGAGTATCATTACAGAATATTGTGGATGTTAAGGTTATAGAGATTCCAAAAGGATTCCTAAAACTCAAAGATGAGCTGATTCATTCTCAAACCTACGCTGATAAGGGAAGAATCGAACGAAAAGAAGCTATACTTGAGGAAATATATGAAAACTATTATGAGAATTTGCCTGAGGAAGAGCAGTTAATTGTGGATGTGACACAAGCTCGTTTTGATATTTATGGTAGTTCAGATGTGACCTACGGTTTAGGGTTAGTGGAAGAATATTTCCAGCAGTTATTAAAAAAGAAATATTTTTCTGTAAATGATTTGTTGATTATTGAATTGTATTTCTTTTGTTGTGCTATGGGATTAGAAGATAAAGAACATTTTGAGGAGTTAGCTCAAAAAGTATTGCTATGTTCAGAATATGAAGATAAGGCTAGCCTAGTTCAAATGGAAAAAGTTCTTCTGAGCCTATTTATCCAAATTCAGACAGAGGATAGTCTGATATATATTCAAACATTTGAGAAAATTATTGCTAAAACAAGACATGTTTTTTACCGACCTCATCTATTTTTGCTAAAGGCAAAATATGCTTTATTTGTAGACAAGAATATTTTAGAGGCAGAAAGTTTCTATGAAAAGGCGATTTCTCTAGCAGAATTGCTAGACGATCAGGTATTAGTTCAGAGAATTTTAGCAGAAAAACAGATAGATTTCCCAACAACCTGACTTCTAAGTCATGTTGTTTTTTTCATGTTTTTGCTATACTAAACCTATAAAGAAAACGTTCTCAAAAAGAAAGGAGGTTTATTATGGTTGGAACGTTATTTGTCCTTTTAAGTATAGGAATTTGGTTCTATCTATAATATCGGGTAGAGATTAATGGAACAAGGTATTCTTATATTGGATTAAAGGAATG------------TCCTACATTAGTATAGAGGATGAAACTCAATTTTCAATGATATAGAAGAGTTATTTGGAGATTGTGAGGGTTGAGTATGTTTATTTATGATGTAGGAAGTGTAAACTAAAAAG-AGGTAGTAATCGTATAAAAGTTAAATAGACATTATCTTTTATTGAGTCTTAGTGATATAAAAGTAATTTGATAATCTAGGAAAATGTAGTAGTAATTTATTTATTATAGATATGTTAATAAAAGTAGTATAAAATATAGACGAACATTTGAAGAGAGTTAGGAATACAACATGTGCGAATTAACTCTCAATAAAACATACATAATATACAAAAGGAGTACACTAAAATGAAATCTAAAAGAATGGAATTTCATAATAAATTTCTTATTGTTTCAGCAATGTTAGCAGTCATTAGTTGGTTAAGCTTAGGTGTTGTTTCTTTTCCTATGTTGGCTGGGACATTAGGAATTTCGACAAAAGCTGCTGCTACTGTAGTCAATTTGATTAGTGCTTATAGTACAGTTACAGCAGTAATTTCAATTGTAGGTGCAATCACAGGAGTAGGTTCTATTGGTTCGGGTATTGCAGCAACAGTTCTTTATATATTGAAAAAGAAAGGTGCTGCTAAAGCAGCTCTATGGTAGAACTAGATGAAAATACTTTCTAAAAAAGAATGTGAAAGTATTTTAGGTTATCTTAATTTTATTGGGATAACCCTTTTGTTTTTTGTTATCATAAGTTTGTCAATCTATTTTAAAAGCTATCTTCCTTTTCAAGGGAAATTATTTTTACTTTTTTTGGTAGTAGATTACGCTACTTTGAATCGTTATAATATGAAACTGCCTATCCAAAGTAAAAAAATAAATACTTTCTATATAAGGAAAAACTATATTTTTCTCTATCTTCTTGCCATTGTCAAGAAATATTATTCTTTCCAAATTTTACAATCATTCATTCATTTATTTATTTATTTTGTATTTTCTAGATATTATTGGATATTTTTATTTATCCATTACTCTTTGTTTGATAGCTATTCAAATTATTTCTTTAATTCTACCTAGTTTGTTTTCAATTATAAGTAAATTGTTCTTATTTTTATCTATAGGACTATTGTCTATAGAACAAGGACAAGTTGTAATTTATGTCATACTACTCAATTATTTTATTTTAGTCATGGGGATATTAGATAATCATGCGAGTAATTTCTATTTTAAAAGCAGTCGAATGAGTCAAAAAAGATTTCGTAGCAGTCTATTTATATTGCTTCGTTTTTGTTGGTTAAATAAAGGGTTAACTTTTTCTTTTA-TTTTGATTAGTATTCTTCTTTCCTATCTATTTTGGTATATGATGACGATGTTATCAATTGATGACACAAAAATACCAATATTATTTCTTTATACCTCAATATATATTACATTAATGGAGGCAATAATAGGGAATCATAAATCCTCAATTGGGGTAGATCTAGCTTTACTTCAATTATCTGCTCTTAATCATTCTAAAATGAATTTCTTTTTTAAGAATGCACAACTAATGATGTTGACGCATTTAATCTCTTTCTTACAATTTTCATTGTTGTTATGTTTGATTCCGGTGACAAGTTATAGTAATGATATAAAAAGTATTTTGTTGAATTTGTTATTGATTCCATTCAATTATTTTATAGCCTATGTCTATTATAAGAAAGCTCTATTTTTAATTAAAGGTACAGTTAGTTTATTGAGATGGAGTTTTCTGGTTTTATATTGTTTTCTGATAATATTTGTAATTTTAGTAGGGGGCATTAGATGAGAAAAAGTGGTTTTCTGATTTACTATGTGTTATTTTGTATAGTCTGTTTTTTACTAGGTTTACTTTTAAGCTTTATATTAAAAAATGAGACTTTTGCTACTATACCTCCGAAACTGGAATTACAATTTACATTGACAGTTTTACAGGCAAATTCTACAAATTTTTTGCTATATCTATTCTGTTTTCCGATTTCGCCCTTATTGCAACTTTTTGATTTGCTATCTTTAGGAATACAATTGGGTATATCTGGTCAGATGATTGGAATAGTAGCTACAATAAAAGGAATATTACCTCATGCTCTTATTGAAATACCGAATTTTATTTGGTATCAAGGTATGAGTCAGTATCTTTTATACCGATTATTGAAGGATAGGGGAATTAAAAATATACTTATTTATATAAAAAGTAATTTAAAATGGTATATCATTTCTTATCTTTTATTAATTTTAGCAGCGTTGATAGAGGGAATTAAATTATGAAAATTGAAAATGAATCTAAAAGTTATGATAAATGTATATTGAAAAATATATCACTAGAGATTGATAAGGGAATTTACAGAGTTGAAGGAGAGAATGGTTCAGGAAAGAGCACCCTTCTACAACTTTTAGCTGGGCTAGAGACTTTTGATAGTGGTTTAAAGAATTGTGTCTCCAAAGATGTACTATACCTTGATACCAATCAGCTTGGGGTTGTTCCATTTACTATAGAAGAAAATTTGCAGTTGTTGTGTGATTCTTTTCAAATCCATCTATCATTTGAGGATAAAGAACAAATTAATACTTTTTTTGATAATAAAATCGGAGATAACTATATGACAGCATCTACTGGAACAAAATTCAAATTAGGCTTATCCTTAATTTTTGCTAAAAATTGGGATTATATTTTTATTGATGAGACTTTATCAACAGTGGATGCAAGAAGTATTGATATGATTGCTAAACGCTTAATTTCCATGAAAGAAAGCTCTACTATTATATATGTATCTCATAATTTATTGAATCAAGAATTGATTAGCAAATCTCAAAGGTATTTTAATAGAGGAAGGACGGGTTTATGAAATTTCAAACAAATAATAGTTTATACAAATTAATGAATCTGATTATTTATCTTTTTCTTTTATATTTGTTTATTGATTTACTGATGAAGTCGGGAATTTTAGATGAACAAATTGATAAATTATCTGAACTATCTAATCTTTTTACAATTAAAATAGAAACAATATTGACAGTGATTTCTGTTGTTTTCACATTTATAGCAACTCTTATTGAATATGGATTTTCTCTCTTTCTGATTACATTATTTTTTGATAAGAATAAGAGGAACTTTGGAGATATTCTTTTATCTAAAAATATAACCTTAAGTTTTAGCATTTTACTTTGTTATTTATTTAATCCATCGGATATAAAGTTTGCCTATTTCAGCGTATTGACAGTATTACTAATTGGGATAACAAATTATGCGAGATTTAAAAATTTAAGATTGACAGTAGTGTTTTCTGTACCATTTTTATTTAATGCTATAATGTCTATTATAAATAGTTTTTAG
>32
ATGGATGAGTTGAAACGTGAAATTGGTTATAAAATCAAAACTATTAGGCGATCTTGTGGAAAAACTCAGATAGATATTTGTGGTGATGAATCAGAGTTGACGATTCGTCAGCTAGCACGTATTGAAAATGGGCAAGCTTTAGCAACACTTCCTAAATTATTATTGATTGCGGATAAACTTGGAGTATCATTACAGAATATTGTGGATGTTAAGGTTATAGAGATTCCAAAAGGATTCCTAAAACTCAAAGATGAGCTGATTCATTCTCAAACCTACGCTGATAAGGGAAGAATCGAACGAAAAGAAGCTATACTTGAGGAAATATATGAAAACTATTATGAGAATTTGCCTGAGGAAGAGCAGTTAATTGTGGATGTGACACAAGCTCGTTTTGATATTTATGGTAGTTCAGATGTGACCTACGGTTTAAGGTTAGTGGAAGAATATTTCCAGCAGTTATTAAAAAAGAAATATTTTTCTGTAAATGATTTGTTGATTATTGAATTGTATTTCTTTTGTTGTGCTATGGGATTAGAAGATAAAGAACATTTTGAGGAGTTAGCTCAAAAAGTATTGCTATGTTCAGAATATGAAGATAAGGCTAGCCTAGTTCAAATGGAAAAAGTTCTTCTGAGCCTATTTATCCAAATTCAGACAGAAGATAGTCTGATATATATTCAAACATTTGAGAAAATTATTGCTAAAACAAGACATGTTTTTTACCGACCTCATCTATTTTTGCTAAAGGCAAAATATGCTTTATTTGTAGACAAGAATATTTTAGAGGCAGAAAGTTTCTATGAAAAGGCGATTTCTCTAGCAGAATTGCTAGACGATCAGGTATTAGTTCAGAGAATTTTAGCAGAAAAACAGATAGATTTCCCAACAACCTGACTTCTAAGTCATGTTGTTTTTTTCATGTTTTTGCTATACTAAACCTATAAAGAAAACGTTCTCAAAAAGAAAGGAGGTTTATTATGGTTGGAACGTTATTTGTCCTTTTAAGTATAGGAATTTGGTTCTATCTATAATATCGGGTAGAGATTAATGGAACAAGGTATTCTTATATTGGATTAAAGGAATG------------TCCTACATTAGTATAGAGGATGAAACTCAATTTTCAATGATATAGAAGAGTTATTTGGAGATTGTGAGGGTTGAGTATGTTTATTTATGATGTAGGAAGTGTAAACTAAAAAGGAGGTAGTAATCGTATAAAAGTTAAATAGACATTATCTTTTATTGAGTCTTAGTGATATAAAAGTAATTTGATAATCTAGGAAAATGTAGTAGTAATTTATTTATTATAGATATGTTAATAAAAGTAGTATAAAATATAGACGAACATTTGAAGAGAGTTAGGAATACAACATGTGCGAATTAACTCTCAATAAAACATACATAATATACAAAAGGAGTACACTAAAATGAAATCTAAAAGAATGGAATTTCATAATAAATTTCTTATTGTTTCAGCAATGTTAGCAGTCATTAGTTGGTTAAGCTTAGGTGTTGTTTCTTTTCCTATGTTGGCTGGGACATTAGGAATTTCGACAAAAGCTGCTGCTACTGTAGTCAATTTGATTAGTGCTTATAGTACAGTTACAGCAGTAATTTCAATTGTAGGTGCAATCACAGGAGTAGGTTCTATTGGTTCGGGTATTGCAGCAACAGTTCTTTATATATTGAAAAAGAAAGGTGCTGCTAAAGCAGCTCTATGGTAGAACTAGATGAAAATACTTTCTAAAAAAGAATGTGAAAGTATTTTAGGTTATCTTAATTTTATTGGGATAACCCTTTTGTTTTTTGTTATCATAAGTTTGTCAATCTATTTTAAAAGCTATCTTCCTTTTCAAGGGAAATTATTTTTACTTTTTTTGGTAGTAGATTACGCTACTTTGAATCGTTATAATATGAAACTGCCTATCCAAAGTAAAAAAATAAATACTTTCTATATAAGGAAAAACTATATTTTTCTCTATCTTCTTGCCATTGTCAAGAAATATTATTCTTTCCAAATTTTACAATCATTCATTTATTTATTTATTTATTTTGTATTTTCTAGATATTATTGGATATTTTTATTTATCCATTACTCTTTGTTTGATAGCTATTCAAATTATTTCTTTAATTCTACCTAGTTTGTTTTCAATTATAAGTAAATTGTTCTTATTTTTATCTATAGGACTATTGTCTATAGAACAAGGACAAGTTGTAATTTATGTCATACTACTCAATTATTTTATTTTAGTCATGGGGATATTAGATAATCATGCGAGTAATTTCTATTTTAAAAGCAGTCGAATGAGTCAAAAAAGATTTCGTAGCAGTCTATTTATATTGCTTCGTTTTTGTTGGTTAAATAAAGGGTTAACTTTTTCTTTTA-TTTTGATTAGTATTCTTCTTTCCTATCTATTTTGGTATATGATGACGATGTTATCAATTGATGACACAAAAATATCAATATTATTTCTTTATACCTCAATATATATTACATTAATGGAGGCAATAATAGGGAATCATAAATCCTCAATTGGGGTAGATCTAGCTTTACTTCAATTATCTGCTCTTAATCATTCTAAAATGAATTT-TTTTTTAAGAATGCACAACTAATGATGTTGACGCATTTAATCTCTTTCTTACAATTTTCATTGTTGTTATGTTTGATTCCGGTGACAAGTTATAGTAATGATATAAAAAGTATTTTGTTGAATTTGTTATTGATTCCATTCAATTATTTTATAGCCTATGTCTATTATAAGAAAGCTCTATTTTTAATTAAAGGTACAGTTAGTTTATTGAGATGGAGTTTTCTGGTTTTATATTGTTTTCTGATAATATTTGTAATTTTAGTAGGGGGCATTAGATGAGAAAAAGTGGTTTTCTGATTTACTATGTGTTATTTTGTATAGTCTGTTTTTTACTAGGTTTACTTTTAAGCTTTATATTAAAAAATGAGACTTTTGCTACTATACCTCCGAAACTGGAATTACAATTTACATTGACAGTTTTACAGGCAAATTCTACAAATTTTTTGCTATATCTATTCTGTTTTCCGATTTCGCCCTTATTGCAACTTTTTGATTTGCTATCTTTAGGAATACAATTGGGTATATCTGGTCAGATGATTGGAATAGTAGCTACAATAAAAGGAATATTACCTCATGCTCTTATTGAAATACCGAATTTTATTTGGTATCAAGGTATGAGTCAGTATCTTTTATACCGATTATTGAAGGATAGGGGAATTAAAAATATACTTATTTATATAAAAAGTAATTTAAAATGGTATATCATTTCTTATCTTTTATTAATTTTAGCAGCGTTGATAGAGGGAATTAAATTATGAAAATTGAAAATGAATCTAAAAGTTATGATAAATGTATATTGAAAAATATATCACTAGAGATTGATAAGGGAATTTACAGAGTTGAAGGAGAGAATGGTTCAGGAAAGAGCACCCTTCTACAACTTTTAGCTGGGCTAGAGACTTTTGATAGTGGTTTAAAGAATTGTGTCTCCAAAGATGTACTATACCTTGATACCAATCAGCTTGGGGTTGTTCCATTTACTATAGAAGAAAATTTGCAGTTGTTGTGTGATTCTTTTCAAATCCATCTATCATTTGAGGATAAAGAACAAATTAATACTTTTTTTGATAATAAAATCGGAGATAACTATATGACAGCATCTACTGGAACAAAATTCAAATTAGGCTTATCCTTAATTTTTGCTAAAAATTGGGATTATATTTTTATTGATGAGACTTTATCAACAGTGGATGCAAGAAGTATTGATATGATTGCTAAACGCTTAATTTCCATGAAAGAAAGCTCTACTATTATATATGTATCTCATAATTTATTGAATCAAGAATTGATTAGCAAATCTCAAAGG-ATTTTAATAGAGGAAGGACGGGTTTATGAAATTTCAAACAAATAATAGTTTATACAAATTAATGAATCTGATTATTTATCTTTTTCTTTTATATTTGTTTATTGATTTACTGATGAAGTCGGGAATTTTAGATGAACAAATTGATAAATTATCTGAACTATCTAATCTTTTTACAATTAAAATAGAAACAATATTGACAGTGATTTCTGTTGTTTTCACATTTATAGCAACTCTTATTGAATATGGATTTTCTCTCTTTCTGATTACATTATTTTTTGATAAGAATAAGAGGAACTTTGGAGATATTCTTTTATCTAAAAATATAACCTTAAGTTTTAGCATTTTACTTTGTTATTTATTTAATCCATCGGATATAAAGTTTGCCTATTTCAGCGTATTGACAGTATTACTAATTGGGATAACAAATTATGCGAGATTTAAAAATTTAAGATTGACAGTAGTGTTTTCTGTACCATTTTTATTTAATGCTATAATGTCTATTATAAATAGTTTTTAG
>33
ATGGATGAGTTGAAACGTGAAATTGGTTATAAAATCAAAACTATTAGGCGATCTTGTGGAAAAACTCAGATAGATATTTGTGGTGATGAATCAGAGTTGACGATTCGTCAGCTAGCACGTATTGAAAATGGGCAAGCTTTAGCAACACTTCCTAAATTATTATTGATTGCGGATAAACTTGGAGTATCATTACAGAATATTGTGGATGTTAAGGTTATAGAGATTCCAAAAGGATTCCTAAAACTCAAAGATGAGCTGATTCATTCTCAAACCTACGCTGATAAGGGAAGAATCGAACGAAAAGAAGCTATACTTGAGGAAATATATGAAAACTATTATGAGAATTTGCCTGAGGAAGAGCAGTTAATTGTGGATGTGACACAAGCTCGTTTTGATATTTATGGTAGTTCAGATGTGACCTACGGTTTAGGGTTAGTGGAAGAATATTTCCAGCAGTTATTAAAAAAGAAATATTTTTCTGTAAATGATTTGTTGATTATTGAATTGTATTTCTTTTGTTGTGCTATGGGATTAGAAGATAAAGAACATTTTGAGGAGTTAGCTCAAAAAGTATTGCTATGTTCAGAATATGAAGATAAGGATAGCCTAGTTCAGATGGAAAAAGTTCTTCTGAGCCTATTTATCCAAATTCAGACAGAAGATAGTCTGATATATATTCAAACATTTGAGAAAATTATTGCTAAAACAAGACATGTTTTTTACCGACCTCATCTATTTTTGCTAAAGGCAAAATATGCTTTATTTGTAGACAAGAATATTTTAGAGGCAGAAAGTTTCTATGAAAAGGCGATTTCTCTAGCAGAATTGCTAGACGATCAGGTATTAGTTCAGAGAATTTTAGCAGAAAAACAGATAGATTTCCCAACAACCTGACTTCTAAGTCATGTTGTTTTTTTCATGTTTTTGCTACACTAAACCTATAAAGAAAACGTTCTCAAAAAGAAAGGAGGTTTATTATGGTTGGAACGTTATTTGTCCTTTTAAGTATAGGAATTTGGTTCTATCTATAATATCGGGTAGAGATTAATGGAACAAGGTATTCTTATATTGGATTAAAGGAATGTTTTAATAGGTTTCCTACATTAGTATAGAGGATGAAACTCAATTTTCAATGATATAGAAGAGTTATTTGGAGATTGTGAGGGTTTAGTATGTTTATTTATGATGTAGGAAGTGTAAACTAAAAAGGAGGTAGTAATCGTATAAAAGTTAAATAGACATTATCTTTTATTGAGTCTTAGTGATATAAAAGTAATTTGATAATCTAGGAAAATGTAGTAGTAATTTATTTATTATAGATATGTTAATAAAAGTAGTATAAAATATAGACGAACATTTGAAGAGAGTTAGGAATACAACATGTGCGAATTAACTCTCAATAAAACATACATAATATACAAAAGGAGTACACTAAAATGAAATCTAAAAGAATGGAATTTCATAATAAATTTCTTATTGTTTCAGCAATGTTAGCAGTCATTAGTTGGTTAAGCTTAGGTGTTGTTTCTTTTCCTATGTTGGCTGGGACATTAGGAATTTCGACAAAAGCTGCTGCTACTGTAGTCAATTTGATTAGTGCTTATAGTACAGTTACAGCAGTAATTTCAATTGTAGGTGCAATCACAGGAGTAGGTTCTATTGGTTCGGGTATTGCAGCAACAGTTCTTTATATATTGAAAAAGAAAGGTGCTGCTAAAGCAGCTCTATGGTAGAACTAGATGAAAATACTTTCTAAAAAAGAATGTGAAAGTATTTTAGGTTATCTTAATTTTATTGGGATAACCCTTTTGTTTTTTGTTATCATAAGTTTGTCAATCTATTTTAAAAGCTATCTTCCTTTTCAAGGGAAATTATTTTTACTTTTTTTGGTAGTAGATTACGCTACTTTGAATCGTTATAATATGAAACTGCCTATCCAAAGTAAAAAAATAAATACTTTCTATATAAGGAAAAACTATATTTTTCTCTATCTTCTTGCCATTGTCAAGAAATATTATTCTTTCCAAATTTTACAATCATTC----ATTTATTTATTTATTTTGTATTTTCTAGATATTATTGGATATTTTTATTTATCCATTACTCTTTGTTTGATAGCTATTCAAATTATTTCTTTAATTCTACCTAGTTTGTTTTCAATTATAAGTAAATTGTTCTTATTTTTATCTATAGGACTATTGTCTATAGAACAAGGACAAGTTGTAATTTATGTCATACTACTCAATTATTTTATTTTAGTTATGGGGATATTAGATAATCATGCGAGTAATTTCTATTTTAAAAGCAGTCGAATGAGTCAAAAAAGATTTCGTAGCAGTCTATTTATATTGCTTCGTTTTTGTTGGTTAAATAAAGGGTTAACTTTTTCTTTTA-TTTTGATTAGTATTCTTCTTTCCTATCTATTTTGGTATATGATGACGATGTTATCAATTGATGACACAAAAATACCAATATTATTTCTTTATACCTCAATATATATTACATTAATGGAGGCAATAATAGGGAATCATAAATCCTCAATTGGGGTAGATCTAGCTTTACTTCAATTATCTGCTCTTAATCATTCTAAAATGAATTTCTTTTTTAAGAATGCACAACTAATGATGTTGACGCATTTAATCTCTTTCTTACAATTTTCATTGTTGTTATGTTTGATTCCGGTGACAAGTTATAGTAATGATATAAAAAGTATTTTGTTGAATTTGTTATTGATTCCATTCAATTATTTTATAGCCTATGTCTATTATAAGAAAGCTCTATTTTTAATTAAAGGTACAGTTAGTTTATTGAGATGGAGTTTTCTGGTTTTATATTGTTTTCTGATAATATTTGTAATTTTAGTAGGGGGCATTAGATGAGAAAAAGTGGTTTTCTGATTTACTATGTGTTATTTTGTATAGTCTGTTTTTTACTAGGTTTACTTTTAAGCTTTATATTAAAAAATGAGACTTTTGCTACTATACCTCCGAAACTGGAATTACAATTTACATTGACAGTTTTACAGGCAAATTCTACAAATTTTTTGCTATATCTATTCTGTTTTCCGATTTCGCCCTTATTGCAACTTTTTGATTTGCTATCTTTAGGAATACAATTGGGTATATCTGGTCAGATGATTGGAATAGTAGCTACAATAAAAGGAATATTACCTCATGCTCTTATTGAAATACCGAATTTTATTTGGTATCAAGGTATGAGTCAGTATCTTTTATACCGATTATTGAAGGATAGGGGAATTAAAAATATACTTATTTATATAAAAAGTAATTTAAAATGGTATATCATTTCTTATCTTTTATTAATTTTAGCAGCGTTGATAGAGGGAATTAAATTATGAAAATTGAAAATGAATCTAAAAGTTATGATAAATGTATATTGAAAAATATATCACTAGAGATTGATAAGGGAATTTACAGAGTTGAAGGAGAGAATGGTTCAGGAAAGAGCACCCTTCTACAACTTTTAGCTGGGCTAGAGACTTTTGATAGTGGTTTAAAGAATTGTGTCTCCAAAGATGTACTATACCTTGATACCAATCAGCTTGGGGTTGTTCCATTTACTATAGAAGAAAATTTGCAGTTGTTGTGTGATTCTTTTCAAATCCATCTATCATTTGAGGATAAAGAACAAATTAATACTTTTTTTGATAATAAAATCGGAGATAACTATATGACAGCATCTACTGGAACAAAATTCAAATTAGGCTTATCCTTAATTTTTGCTAAAAATTGGGATTATATTTTTATTGATGAGACTTTATCAACAGTGGATGCAAGAAGTATTGATATGATTGCTAAACGCTTAATTTCCATGAAAGAAAGCTCTACTATTATATATGTATCTCATAATTTATTGAATCAAGAATTGATTAGCAAATCTCAAAGG-ATTTTAATAGAGGAAGGACGGGTTTATGAAATTTCAAACAAATAATAGTTTATACAAATTAATGAATCTGATTATTTATCTTTTTCTTTTATATTTGTTTATTGATTTACTGATGAAGTCGGGAATTTTAGATGAACAAATTGATAAATTATCTGAACTATCTAATCTTTTTACAATTAAAATAGAAACAATATTGACAGTGATTTCTGTTGTTTTCACATTTATAGCAACTCTTATTGAATATGGATTTTCTCTCTTTCTGATTACATTATTTTTTGATAAGAATAAGAGGAACTTTGGAGATATTCTTTTATCTAAAAATATAACCTTAAGTTTTAGCATTTTACTTTGTTATTTATTTAATCCATCGGATATAAAGTTTGCCTATTTCAGCGTATTGACAGTATTACTAATTGGGATAACAAATTATGCGAGATTTAAAAATTTAAGATTGACAGTAGTGTTTTCTGTACCATTTTTATTTAATGCTATAATGTCTATTATAAATAGTTTTTAG
>34
ATGGATGAGTTGAAACGTGAAATTGGTTATAAAATCAAAACTATTAGGCGATCTTGTGGAAAAACTCAGATAGATATTTGTAGCGATGAATCAGAGTTGACGATTCGTCAGCTAGCACGTATTGAAAATGGGCAAGCTTTAGCAACACTTCCTAAATTATTATTGATTGCGGATAAACTTGGAGTATCATTACAGAATATTGTGGATGTTAAGGTTATAGAGATTCCAAAAGGATTCCTAAAACTCAAAGATGAGCTGATTCATTCTCAAACCTACGCTGATAAGGGAAGAATCGAACGAAAAGAAGCTATACTTGAGGAAATATATGAAAACTATTATGAGAATTTGCCTGAGGAAGAGCAGTTAATTGTGGATGTGACACAAGCTCGTTTTGATATTTATGGTAGTTCAGATGTGACCTACGGTTTAGGGTTAGTGGAAGAATATTTCCAGCAGTTATTAAAAAAGAAATATTTTTCTGTAAATGATTTGTTGATTATTGAATTGTATTTCTTTTGTTGTGCTATGGGATTAGAAGATAAAGAACATTTTGAGGAGTTAGCTCAAAAAGTATTGCTATGTTCAGAATATGAAGATAAGGATAGCCTAGTTCAGATGGAAAAAGTTCTTCTGAGCCTATTTATCCAAATTCAGACAGAAGATAGTCTGATATATATTCAAACATTTGAGAAAATTATTGCTAAAACAAGACATGTTTTTTACCGACCTCATCTATTTTTGCTAAAGGCAAAATATGCTTTATTTGTAGACAAGAATATTTTAGAGGCAGAAAGTTTCTATGAAAAGGCGATTTCTCTAGCAGAATTGCTAGACGATCAGGTATTAGTTCAGAGAATTTTAGCAGAAAAACAGATAGATTTCCCAACAACCTGACTTCTAAGTCATGTTGTTTTTTTCATGTTTTTGCTATACTAAACCTATAAAGAAAACGTTCTCAAAAAGAAAGGAGGTTTATTATGGTTGGAACGTTATTTGTCCTTTTAAGTATAGGAATTTGGTTCTATCTATAATATCGGGTAGAGATTAATGGAACAAGGTATTCTTATATTGGATTAAAGGAATGTTTTAATAGGTTTCCTACATTAGTATAGAGGATGAAACTCAATTTTCAATGAT---------------------------------------------------------------------------GTAGTAATCGTATAAAAGTTAAATAGACATTATCTTTTATTGAGTCTTAGTGATATAAAAGTAATTTGATAATCTAGGAAAATGTAGTAGTAATTTATTTATTATAGATATGTTAATAAAAGTAGTATAAAATATAGACGAACATTTGAAGAGAGTTAGGAATACAACATGTGCGAATTAACTCTCAATAAAACATACATAATATACAAAAGGAGTACACTAAAATGAAATCTAAAAGAATGGAATTTCATAATAAATTTCTTATTGTTTCAGCAATGTTAGCAGTCATTAGTTGGTTAAGCTTAGGTGTTGTTTCTTTTCCTATGTTGGCTGGGACATTAGGAATTTCGACAAAAGCTGCTGCTACTGTAGTCAATTTGATTAGTGCTTATAGTACAGTTACAGCAGTAATTTCAATTGTAGGTGCAATCACAGGAGTAGGTTCTATTGGTTCGGGTATTGCAGCAACAGTTCTTTATATATTGAAAAAGAAAGGTGCTGCTAAAGCAGCTCTATGGTAGAACTAGATGAAAATACTTTCTAAAAAAGAATGTGAAAGTATTTTAGGTTATCTTAATTTTATTGGGATAACCCTTTTGTTTTTTGTTATCATAAGTTTGTCAATCTATTTTAAAAGCTATCTTCCTTTTCAAGGGAAATTATTTTTACTTTTTTTGGTAGTAGATTACGCTACTTTGAATCGTTATAATATGAAACTGCCTATCCAAAGTAAAAAAATAAATACTTTCTATATAAGGAAAAACTATATTTTTCTCTATCTTCTTGCCATTGTCAAGAAATATTATTCTTTCCAAATTTTACAATCATTC----ATTTATTTATTTATTTTGTATTTTCTAGATATTATTGGATATTTTTATTTATCCATTACTCTTTGTTTGATAGCTATTCAAATTATTTCTTTAATTCTACCTAGTTTGTTTTCAATTATAAGTAAATTGTTCTTATTTTTATCTATAGGACTATTGTCTATAGAACAAGGACAAGTTGTAATTTATGTCATACTACTCAATTATTTTATTTTAGTCATGGGGATATTAGATAATCATGCGAGTAATTTCTATTTTAAAAGCAGTCGAATGAGTCAAAAAAGATTTCGTAGCAGTCTATTTATATTGCTTCGTTTTTGTTGGTTAAATAAAGGGTTAACTTTTTCTTTTA-TTTTGATTAGTATTCTTCTTTCCTATCTATTTTGGTATATGATGACGATGTTATCAATTGATGACACAAAAATACCAATATTATTTCTTTATACCTCAATATATATTACATTAATGGAGGCAATAATAGGGAATCATAAATCCTCAATTGGGGTAGATCTAGCTTTACTTCAATTATCTGCTCTTAATCATTCTAAAATGAATTTCTTTTTTAAGAATGCACAACTAATGATGTTGACGCATTTAATCTCTTTCTTACAATTTTCATTGTTGTTATGTTTGATTCCGGTGACAAGTTATAGTAATGATATAAAAAGTATTTTGTTGAATTTGTTATTGATTCCATTCAATTATTTTATAGCCTATGTCTATTATAAGAAAGCTCTATTTTTAATTAAAGGTACAGTTAGTTTATTGAGATGGAGTTTTCTGGTTTTATATTGTTTTCTGATAATATTTGTAATTTTAGTAGGGGGCATTAGATGAGAAAAAGTGGTTTTCTGATTTACTATGTGTTATTTTGTATAGTCTGTTTTTTACTAGGTTTACTTTTAAGCTTTATATTAAAAAATGAGACTTTTGCTACTATACCTCCGAAACTGGAATTACAATTTACATTGACAGTTTTACAGGCAAATTCTACAAATTTTTTGCTATATCTATTCTGTTTTCCGATTTCGCCCTTATTGCAACTTTTTGATTTGCTATCTTTAGGAATACAATTGGGTATATCTGGTCAGATGATTGGAATAGTAGCTACAATAAAAGGAATATTACCTCATGCTCTTATTGAAATACCGAATTTTATTTGGTATCAAGGTATGAGTCAGTATCTTTTATACCGATTATTGAAGGATAGGGGAATTAAAAATATACTTATTTATATAAAAAGTAATTTAAAATGGTATATCATTTCTTATCTTTTATTAATTTTAGCAGCGTTGATAGAGGGAATTAAATTATGAAAATTGAAAATGAATCTAAAAGTTATGATAAATGTATATTGAAAAATATATCACTAGAGATTGATAAGGGAATTTACAGAGTTGAAGGAGAGAATGGTTCAGGAAAGAGCACCCTTCTACAACTTTTAGCTGGGCTAGAGACTTTTGATAGTGGTTTAAAGAATTGTGTCTCCAAAGATGTACTATACCTTGATACCAATCAGCTTGGGGTTGTTCCATTTACTATAGAAGAAAATTTGCAGTTGTTGTGTGATTCTTTTCAAATCCATCTATCATTTGAGGATAAAGAACAAATAAATACTTTTTTTGATAATAAAATCGGAGATAACTATATGACAGCATCTACTGGAACAAAATTCAAATTAGGCTTATCCTTAATTTTTGCTAAAAATTGGGATTATATTTTTATTGATGAGACTTTATCAACAGTGGATGCAAGAAGTATTGATATGATTGCTAAACGCTTAATTTCCATGAAAGAAAGCTCTACTATTATATATGTATCTCATAATTTATTGAATCAAGAATTGATTAGCAAATCTCAAAGG-ATTTTAATAGAGGAAGGACGGGTTTATGAAATTTCAAACAAATAATAGTTTATACAAATTAATGAATCTGATTATTTATCTTTTTCTTTTATATTTGTTTATTGATTTACTGATGAAGTCGGGAATTTTAGATGAACAAATTGATAAATTATCTGAACTATCTAATCTTTTTACAATTAAAATAGAAACAATATTGACAGTGATTTCTGTTGTTTTCACATTTATAGCAACTCTTATTGAATATGGATTTTCTCTCTTTCTGATTACATTATTTTTTGATAAGAATAAGAGGAACTTTGGAGATATTCTTTTATCTAAAAATATAACCTTAAGTTTTAGCATTTTACTTTGTTATTTATTTAATCCATCGGATATAAAGTTTGCCTATTTCAGCGTATTGACAGTATTACTAATTGGGATAACAAATTATGCGAGATTTAAAAATTTAAGATTGACAGTAGTGTTTTCTGTACCATTTTTATTTAATGCTATAATGTCTATTATAAATAGTTTTTAG
>35
ATGGATGAGTTGAAACGTGAAATTGGTTATAAAATCAAAACTATTAGGCGATCTTGTGGAAAAACTCAGATAGATATTTGTGGTGATGAATCAGAGTTGACGATTCGTCAGCTAGCACGTATTGAAAATGGGCAAGCTTTAGCAACACTTCCTAAATTATTATTGATTGCGGATAAACTTGGAGTATCATTACAGAATATTGTGGATGTTAAGGTTATAGAGATTCCAAAAGGATTCCTAAAACTCAAAGATGAGCTGATTCATTCTCAAACCTACGCTGATAAGGGAAGAATCGAACGAAAAGAAGCTATACTTGAGGAAATATATGAAAACTATTATGAGAATTTGCCTGAGGAAGAGCAGTTAATTGTGGATGTGACACAAGCTCGTTTTGATATTTATGGTAGTTCAGATGTGACCTACGGTTTAGGGTTAGTGGAAGAATATTTCCAGCAGTTATTAAAAAAGAAATATTTTTCTGTAAATGATTTGTTGATTATTGAATTGTATTTCTTTTGTTGTGCTATGGGATTAGAAGATAAAGAACATTTTGAGGAGTTAGCTCAAAAAGTATTGCTATGTTCAGAATATGAAGATAAGGATAGCCTAGTTCAGATGGAAAAAGTTCTTCTGAGCCTATTTATCCAAATTCAGACAGAAGATAGTCTGATATATATTCAAACATTTGAGAAAATTATTGCTAAAACAAGACATGTTTTTTACCGACCTCATCTATTTTTGTTAAAGGCGAAATATGCTTTATTTGTAGATAAGAATGTGGCAGAGGCAGAAAGTTTCTATGAAAAGGCGATTTCTCTAGCAGAATTGCTAGATGATCAGGTATTAGTTCAGAAAATTTTAGCAGAAAAACAAATAGATTTCCCAACAACCTGACTTCTAAGTCATGTTGTTTTTTTCATGTTTTTGTTATACTAAACTCATAAAGAAAACGATTCCAAAAAGAAAGGAAGTTTATTATGGTTGGAACGTTGTTTGTCCTTTTAAGTATAGGAGTCTGGTTCTATCTATAATATCAGGTAGAGATTAATGGCATAAGGTATTCCTATATTGGATTAAAGGAATGTTTTAATAGGTTTCCTACATTAGTATAGAGGATGAAACTCAATTTTCAATGATATAGAAGAGTTATTTGGAGATTGTGAGGGTTGAGTATGTTTATTTATGATGTAGGAAGTGTAAACTAAAAAGGAGGTAGTAATCGTATAAAAGTTAAATAGACATTATCTTTTATTGAGTCTTAGTGATATAAAAGTAATTTGATAATCTAGGAAAATGTAGTAGTAATTTATTTATTATAGATATGTTAATAAAAGTAGTATAAAATATAGACGAACATTTGAAGAGAGTTAGGAATACAACATGTGCGAATTAACTCTCAATAAAACATACATAATATACAAAAGGAGTACACTAAAATGAAATCTAAAAGAATGGAATTTCATAATAAATTTCTTATTGTTTCAGCAATGTTAGCAGTCATTAGTTGGTTAAGCTTAGGTGTTGTTTCTTTTCCTATGTTGGCTGGGACATTAGGAATTTCGACAAAAGCTGCTGCTACTGTAGTCAATTTGATTAGTGCTTATAGTACAGTTACAGCAGTAATTTCAATTGTAGGTGCAATCACAGGAGTAGGTTCTATTGGTTCGGGTATTGCAGCAACAGTTCTTTATATATTGAAAAAGAAAGGTGCTGCTAAAGCAGCTCTATGGTAGAACTAGATGAAAATACTTTCTAAAAAAGAATGTGAAAGTATTTTAGGTTATCTTAATTTTATTGGGATAACCCTTTTGTTTTTTGTTATCATAAGTTTGTCAATCTATTTTAAAAGCTATCTTCCTTTTCAAGGGAAATTATTTTTACTTTTTTTGGTAGTAGATTACGCTACTTTGAATCGTTATAATATGAAACTGCCTATCCAAAGTAAAAAAATAAATACTTTCTATATAAGGAAAAACTATATTTTTCTCTATCTTCTTGCCATTGTCAAGAAATATTATTCTTTCCAAATTTTACAATCATTCATTTATTTATTTATTTATTTTGTATTTTCTAGATATTATTGGATATTTTTATTTATCCATTACTCTTTGTTTGATAGCTATTCAAATTATTTCTTTAATTCTACCTAGTTTGTTTTCAATTATAAGTAAATTGTTCTTATTTTTATCTATAGGACTATTGTCTATAGAACAAGGACAAGTTGTAATTTATGTCATACTACTCAATTATTTTATTTTAGTCATGGGGATATTAGATAATCATGCGAGTAATTTCTATTTTAAAAGCAGTCGAATGAGTCAAAAAAGATTTCGTAGCAGTCTATTTATATTGCTTCGTTTTTGTTGGTTAAATAAAGGGTTAACTTTTTCTTTTA-TTTTGATTAGTATTCTTCTTTCCTATCTATTTTGGTATATGATGACGATGTTATCAATTGATGACACAAAAATACCAATATTATTTCTTTATACCTCAATATATATTACATTAATGGAGGCAATAATAGGGAATCATAAATCCTCAATTGGGGTAGATCTAGCTTTACTTCAATTATCTGCTCTTAATCATTCTAAAATGAATTTCTTTTTTAAGAATGCACAACTAATGATGTTGACGCATTTAATCTCTTTCTTACAATTTTCATTGTTGTTATGTTTGATTCCGGTGACAAGTTATAGTAATGATATAAAAAGTATTTTGTTGAATTTGTTATTGATTCCATTCAATTATTTTATAGCCTATGTCTATTATAAGAAAGCTCTATTTTTAATTAAAGGTACAGTTAGTTTATTGAGATGGAGTTTTCTGGTTTTATATTGTTTTCTGATAATATTTGTAATTTTAGTAGGGGGCATTAGATGAGAAAAAGTGGTTTTCTGATTTACTATGTGTTATTTTGTATAGTCTGTTTTTTACTAGGTTTACTTTTAAGCTTTATATTAAAAAATGAGACTTTTGCTACTATACCTCCGAAACTGGAATTACAATTTACATTGACAGTTTTACAGGCAAATTCTACAAATTTTTTGCTATATCTATTCTGTTTTCCGATTTCGCCCTTATTGCAACTTTTTGATTTGCTATCTTTAGGAATACAATTGGGTATATCTGGTCAGATGATTGGAATAGTAGCTACAATAAAAGGAATATTACCTCATGCTCTTATTGAAATACCGAATTTTATTTGGTATCAAGGTATGAGTCAGTATCTTTTATACCGATTATTGAAGGATAGGGGAATTAAAAATATACTTATTTATATAAAAAGTAATTTAAAATGGTATATCATTTCTTATCTTTTATTAATTTTAGCAGCGTTGATAGAGGGAATTAAATTATGAAAATTGAAAATGAATCTAAAAGTTATGATAAATGTATATTGAAAAATATATCACTAGAGATTGATAAGGGAATTTACAGAGTTGAAGGAGAGAATGGTTCAGGAAAGAGCACCCTTCTACAACTTTTAGCTGGGCTAGAGACTTTTGATAGTGGTTTAAAGAATTGTGTCTCCAAAGATGTACTATACCTTGATACCAATCAGCTTGGGGTTGTTCCATTTACTATAGAAGAAAATTTGCAGTTGTTGTGTGATTCTTTTCAAATCCATCTATCATTTGAGGATAAAGAACAAATTAATACTTTTTTTGATAATAAAATCGGAGATAACTATATGACAGCATCTACTGGAACAAAATTCAAATTAGGCTTATCCTTAATTTTTGCTAAAAATTGGGATTATATTTTTATTGATGAGACTTTATCAACAGTGGATGCAAGAAGTATTGATATGATTGCTAAACGCTTAATTTCCATGAAAGAAAGCTCTACTATTATATATGTATCTCATAATTTATTGAATCAAGAATTGATTAGCAAATCTCAAAGG-ATTTTAATAGAGGAAGGACGGGTTTATGAAATTTCAAACAAATAATAGTTTATACAAATTAATGAATCTGATTATTTATCTTTTTCTTTTATATTTGTTTATTGATTTACTGATGAAGTCGGGAATTTTAGATGAACAAATTGATAAATTATCTGAACTATCTAATCTTTTTACAATTAAAATAGAAACAATATTGACAGTGATTTCTGTTGTTTTCACATTTATAGCAACTCTTATTGAATATGGATTTTCTCTCTTTCTGATTACATTATTTTTTGATAAGAATAAGAGGAACTTTGGAGATATTCTTTTATCTAAAAATATAACCTTAAGTTTTAGCATTTTACTTTGTTATTTATTTAATCCATCGGATATAAAGTTTGCCTATTTCAGCGTATTGACAGTATTACTAATTGGGATAACAAATTATGCGAGATTTAAAAATTTAAGATTGACAGTAGTGTTTTCTGTACCATTTTTATTTAATGCTATAATGTCTATTATAAATAGTTTTTAG
>36
ATGGATGAGTTGAAACGTGAAATTGGTTATAAAATCAAAACTATTAGGCGTTCTTGTGGAAAAACTCAGATAGATATTTGTGGTGATGAATCAGAGTTGACGATTCGTCAGCTAGCACGTATTGAAAATGGGCAAGCTTTAGCAACACTTCCTAAATTATTATTGATTGCGGATAAACTTGGAGTATCATTACAGAATATTGTGGATGTTAAGGTTATAGAGATTCCAAAAGGATTCCTAAAACTCAAAGATGAGCTGATTCATTCTCAAACCTACGCTGATAAGGGAAGAATCGAACGAAAAGAAGCTATACTTGAGGAAATATATGAAAACTATTATGAGAATTTGCCTGAGGAAGAGCAGTTAATTGTGGATGTGACACAAGCTCGTTTTGATATTTATGGTAGTTCAGATGTGACCTACGGTTTAGGGTTAGTGGAAGAATATTTCCAGCAGTTATTAAAAAAGAAATATTTTTCTGTAAATGATTTGTTGATTATTGAATTGTATTTCTTTTGTTGTGCTATGGGATTAGAAGATAAAGAACATTTTGAGGAGTTAGCTCAAAAAGTATTGCTATGTTCAGAATATGAAGATAAGGATAGCCTAGTTCAGATGGAAAAAGTTCTTCTGAGCCTATTTATCCAAATTCAGACAGAAGATAGTCTGATATATATTCAAACATTTGAGAAAATTATTGCTAAAACAAGACATGTTTTTTACCGACCTCATCTATTTTTGTTAAAGGCGAAATATGCTTTATTTGTAGATAAGAATGTGGCAGAGGCAGAAAGTTTCTATGAAAAGGCGATTTCTCTAGCAGAATTGCTAGATGATCAGGTATTAGTTCAGAAAATTTTAGCAGAAAAACAAATAGATTTCCCAACAACCTGACTTCTAAGTCATGTTGTTTTTTTCATGTTTTTGTTATACTAAACTCATAAAGAAAACGATTCCAAAAAGAAAGGAAGTTTATTATGGTTGGAACGTTGTTTGTCCTTTTAAGTATAGGAGTCTGGTTCTATCTATAATATCAGGTAGAGATTAATGGCATAAGGTATTCCTATATTGGATTAAAGGAATGTTTTAATAGGTTTCCTACATTAGTATAGAGGATGAAACTCAATTTTCAATGATATAGAAGAGTTATTTGGAGATTGTGAGGGTTGAGTATGTTTATTTATGATGTAGGAAGTGTAAACTAAAAAGGAGGTAGTAATCGTATAAAAGTTAAATAGACATTATCTTTTATTGAGTCTTAGTGATATAAAAGTAATTTGATAATCTAGGAAAATGTAGTAGTAATTTATTTATTATAGATATGTTAATAAAAGTAGTATAAAATATAGACGAACATTTGAAGAGAGTTAGGAATACAACATGTGCGAATTAACTCTCAATAAAACATACATAATATACAAAAGGAGTACACTAAAATGAAATCTAAAAGAATGGAATTTCATAATAAATTTCTTATTGTTTCAGCAATGTTAGCAGTCATTAGTTGGTTAAGCTTAGGTGTTGTTTCTTTTCCTATGTTGGCTGGGACATTAGGAATTTCGACAAAAGCTGCTGCTACTGTAGTCAATTTGATTAGTGCTTATAGTACAGTTACAGCAGTAATTTCAATTGTAGGTGCAATCACAGGAGTAGGTTCTATTGGTTCGGGTATTGCAGCAACAGTTCTTTATATATTGAAAAAGAAAGGTGCTGCTAAAGCAGCTCTATGGTAGAACTAGATGAAAATACTTTCTAAAAAAGAATGTGAAAGTATTTTAGGTTATCTTAATTTTATTGGGATAACCCTTTTGTTTTTTGTTATCATAAGTTTGTCAATCTATTTTAAAAGCTATCTTCCTTTTCAAGGGAAATTATTTTTACTTTTTTTGGTAGTAGATTACGCTACTTTGAATCGTTATAATATGAAACTGCCTATCCAAAGTAAAAAAATAAATACTTTCTATATAAGGAAAAACTATATTTTTCTCTATCTTCTTGCCATTGTCAAGAAATATTATTCTTTCCAAATTTTACAATCATTC----ATTTATTTATTTATTTTGTATTTTCTAGATATTATTGGATATTTTTATTTATCCATTACTCTTTGTTTGATAGCTATTCAAATTATTTCTTTAATTCTACCTAGTTTGTTTTCAATTATAAGTAAATTGTTCTTATTTTTATCTATAGGACTATTGTCTATAGAACAAGGACAAGTTGTAATTTATGTCATACTACTCAATTATTTTATTTTAGTCATGGGGATATTAGATAATCATGCGAGTAATTTCTATTTTAAAAGCAGTCGAATGAGTCAAAAAAGATTTCGTAGCAGTCTATTTATATTGCTTCGTTTTTGTTGGTTAAATAAAGGGTTAACTTTTTCTTTTA-TTTTGATTAGTATTCTTCTTTCCTATCTATTTTGGTATATGATGACGATGTTATCAATTGATGACACAAAAATACCAATATTATTTCTTTATACCTCAATATATATTACATTAATGGAGGCAATAATAGGGAATCATAAATCCTCAATTGGGGTAGATCTAGCTTTACTTCAATTATCTGCTCTTAATCATTCTAAAATGAATTTCTTTTTTAAGAATGCACAACTAATGATGTTGACGCATTTAATCTCTTTCTTACAATTTTCATTGTTGTTATGTTTGATTCCGGTGACAAGTTATAGTAATGATATAAAAAGTATTTTGTTGAATTTGTTATTGATTCCATTCAATTATTTTATAGCCTATGTCTATTATAAGAAAGCTCTATTTTTAATTAAAGGTACAGTTAGTTTATTGAGATGGAGTTTTCTGGTTTTATATTGTTTTCTGATAATATTTGTAATTTTAGTAGGGGGCATTAGATGAGAAAAAGTGGTTTTCTGATTTACTATGTGTTATTTTGTATAGTCTGTTTTTTACTAGGTTTACTTTTAAGCTTTATATTAAAAAATGAGACTTTTGCTACTATACCTCCGAAACTGGAATTACAATTTACATTGACAGTTTTACAGGCAAATTCTACAAATTTTTTGCTATATCTATTCTGTTTTCCGATTTCGCCCTTATTGCAACTTTTTGATTTGCTATCTTTAGGAATACAATTGGGTATATCTGGTCAGATGATTGGAATAGTAGCTACAATAAAAGGAATATTACCTCATGCTCTTATTGAAATACCGAATTTTATTTGGTATCAAGGTATGAGTCAGTATCTTTTATACCGATTATTGAAGGATAGGGGAATTAAAAATATACTTATTTATATAAAAAGTAATTTAAAATGGTATATCATTTCTTATCTTTTATTAATTTTAGCAGCGTTGATAGAGGGAATTAAATTATGAAAATTGAAAATGAATCTAAAAGTTATGATAAATGTATATTGAAAAATATATCACTAGAGATTGATAAGGGAATTTACAGAGTTGAAGGAGAGAATGGTTCAGGAAAGAGCACCCTTCTACAACTTTTAGCTGGGCTAGAGACTTTTGATAGTGGTTTAAAGAATTGTGTCTCCAAAGATGTACTATACCTTGATACCAATCAGCTTGGGGTTGTTCCATTTACTATAGAAGAAAATTTGCAGTTGTTGTGTGATTCTTTTCAAATCCATCTATCATTTGAGGATAAAGAACAAATTAATACTTTTTTTGATAATAAAATCGGAGATAACTATATGACAGCATCTACTGGAACAAAATTCAAATTAGGCTTATCCTTAATTTTTGCTAAAAATTGGGATTATATTTTTATTGATGAGACTTTATCAACAGTGGATGCAAGAAGTATTGATATGATTGCTAAACGCTTAATTTCCATGAAAGAAAGCTCTACTATTATATATGTATCTCATAATTTATTGAATCAAGAATTGATTAGCAAATCTCAAAGG-ATTTTAATAGAGGAAGGACGGGTTTATGAAATTTCAAACAAATAATAGTTTATACAAATTAATGAATCTGATTATTTATCTTTTTCTTTTATATTTGTTTATTGATTTACTGATGAAGTCGGGAATTTTAGATGAACAAATTGATAAATTATCTGAACTATCTAATCTTTTTACAATTAAAATAGAAACAATATTGACAGTGATTTCTGTTGTTTTCACATTTATAGCAACTCTTATTGAATATGGATTTTCTCTCTTTCTGATTACATTATTTTTTGATAAGAATAAGAGGAACTTTGGAGATATTCTTTTATCTAAAAATATAACCTTAAGTTTTAGCATTTTACTTTGTTATTTATTTAATCCATCGGATATAAAGTTTGCCTATTTCAGCGTATTGACAGTATTACTAATTGGGATAACAAATTATGCGAGATTTAAAAATTTAAGATTGACAGTAGTGTTTTCTGTACCATTTTTATTTAATGCTATAATGTCTATTATAAATAGTTTTTAG
>37
ATGGATGAGTTGAAACGTGAAATTGGTTATAAAATCAAAACTATTAGGCGATCTTGTGGAAAAACTCAGATAGATATTTGTGGTGATGAATCAGAGTTGACGATTCGTCAGCTAGCACGTATTGAAAATGGGCAAGCTTTAGCAACACTTCCTAAATTATTATTGATTGCGGATAAACTTGGAGTATCATTACAGAATATTGTGGATGTTAAGGTTATAGAGATTCCAAAAGGATTCCTAAAACTCAAAGATGAGCTGATTCATTCTCAAACCTACGCTGATAAGGGAAGAATCGAACGAAAAGAAGCTATACTTGAGGAAATATATGAAAACTATTATGAGAATTTGCCTGAGGAAGAGCAGTTAATTGTGGATGTGACACAAGCTCGTTTTGATATTTATGGTAGTTCAGATGTGACCTACGGTTTAGGGTTAGTGGAAGAATATTTCCAGCAGTTATTAAAAAAGAAATATTTTTCTGTAAATGATTTGTTGATTATTGAATTGTATTTCTTTTGTTGTGCTATGGGATTAGAAGATAAAGAACATTTTGAGGAGTTAGCTCAAAAAGTATTGCTATGTTCAGAATATGAAGATAAGGATAGCCTAGTTCAGATGGAAAAAGTTCTTCTGAGCCTATTTATCCAAATTCAGACAGAAGATAGTCTGATATATATTCAAACATTTGAGAAAATTATTGCTAAAACAAGACATGTTTTTTACCGACCTCATCTATTTTTGTTAAAGGCGAAATATGCTTTATTTGTAGATAAGAATGTGGCAGAGGCAGAAAGTTTCTATGAAAAGGCGATTTCTCTAGCAGAATTGCTAGATGATCAGGTATTAGTTCAGAAAATTTTAGCAGAAAAACAAATAGATTTCCCAACAACCTGACTTCTAAGTCATGTTGTTTTTTTCATGTTTTTGTTATACTAAACTCATAAAGAAAACGATTCCAAAAAGAAAGGAAGTTTATTATGGTTGGAACGTTGTTTGTCCTTTTAAGTATAGGAGTCTGGTTCTATCTATAATATCAGGTAGAGATTAATGGCATAAGGTATTCCTATATTGGATTAAAGGAATGTTTTAATAGGTTTCCTACATTAGTATAGAGGATGAAACTCAATTTTCAATGATATAGAAGAGTTATTTGGAGATTGTGAGGGTTGAGTATGTTTATTTATGATGTAGGAAGTGTAAACTAAAAAGGAGGTAGTAATCGTATAAAAGTTAAATAGACATTATCTTTTATTGAGTCTTAGTGATATAAAAGTAATTTGATAATCTAGGAAAATGTAGTAGTAATTTATTTATTATAGATATGTTAATAAAAGTAGTATAAAATATAGACGAACATTTGAAGAGAGTTAGGAATACAACATGTGCGAATTAACTCTCAATAAAACATACATAATATACAAAAGGAGTACACTAAAATGAAATCTAAAAGAATGGAATTTCATAATAAATTTCTTATTGTTTCAGCAATGTTAGCAGTCATTAGTTGGTTAAGCTTAGGTGTTGTTTCTTTTCCTATGTTGGCTGGGACATTAGGAATTTCGACAAAAGCTGCTGCTACTGTAGTCAATTTGATTAGTGCTTATAGTACAGTTACAGCAGTAATTTCAATTGTAGGTGCAATCACAGGAGTAGGTTCTATTGGTTCGGGTATTGCAGCAACAGTTCTTTATATATTGAAAAAGAAAGGTGCTGCTAAAGCAGCTCTATGGTAGAACTAGATGAAAATACTTTCTAAAAAAGAATGTGAAAGTATTTTAGGTTATTTTAATTTTATTGGGATAACCCTTTTGTTTTTTGTTATCATAAGTTTGTCAATCTATTTTAAAAGCTATCTTCCTTTTCAAGGGAAATTATTTTTACTTTTTTTGGTAGTAGATTACGCTACTTTGAATCGTTATAATATGAAACTGCCTATCCAAAGTAAAAAAATAAATACTTTCTATATAAGGAAAAACTATATTTTTCTCTATCTTCTTGCCATTGTCAAGAAATATTATTCTTTCCAAATTTTACAATCATTC----ATTTATTTATTTATTTTGTATTTTCTAGATATTATTGGATATTTTTATTTATCCATTACTCTTTGTTTGATAGCTATTCAAATTATTTCTTTAATTCTACCTAGTTTGTTTTCAATTATAAGTAAATTGTTCTTATTTTTATCTATAGGACTATTGTCTATAGAACAAGGACAAGTTGTAATTTATGTCATACTACTCAATTATTTTATTTTAGTCATGGGGATATTAGATAATCATGCGAGTAATTTCTATTTTAAAAGCAGTCGAATGAGTCAAAAAAGATTTCGTAGCAGTCTATTTATATTGCTTCGTTTTTGTTGGTTAAATAAAGGGTTAACTTTTTCTTTTA-TTTTGATTAGTATTCTTCTTTCCTATCTATTTTGGTATATGATGACGATGTTATCAATTGATGACACAAAAATACCAATATTATTTCTTTATACCTCAATATATATTACATTAATGGAGGCAATAATAGGGAATCATAAATCCTCAATTGGGGTAGATCTAGCTTTACTTCAATTATCTGCTCTTAATCATTCTAAAATGAATTTCTTTTTTAAGAATGCACAACTAATGATGTTGACGCATTTAATCTCTTTCTTACAATTTTCATTGTTGTTATGTTTGATTCCGGTGACAAGTTATAGTAATGATATAAAAAGTATTTTGTTGAATTTGTTATTGATTCCATTCAATTATTTTATAGCCTATGTCTATTATAAGAAAGCTCTATTTTTAATTAAAGGTACAGTTAGTTTATTGAGATGGAGTTTTCTGGTTTTATATTGTTTTCTGATAATATTTGTAATTTTAGTAGGGGGCATTAGATGAGAAAAAGTGGTTTTCTGATTTACTATGTGTTATTTTGTATAGTCTGTTTTTTACTAGGTTTACTTTTAAGCTTTATATTAAAAAATGAGACTTTTGCTACTATACCTCCGAAACTGGAATTACAATTTACATTGACAGTTTTACAGGCAAATTCTACAAATTTTTTGCTATATCTATTCTGTTTTCCGATTTCGCCCTTATTGCAACTTTTTGATTTGCTATCTTTAGGAATACAATTGGGTATATCTGGTCAGATGATTGGAATAGTAGCTACAATAAAAGGAATATTACCTCATGCTCTTATTGAAATACCGAATTTTATTTGGTATCAAGGTATGAGTCAGTATCTTTTATACCGATTATTGAAGGATAGGGGAATTAAAAATATACTTATTTATATAAAAAGTAATTTAAAATGGTATATCATTTCTTATCTTTTATTAATTTTAGCAGCGTTGATAGAGGGAATTAAATTATGAAAATTGAAAATGAATCTAAAAGTTATGATAAATGTATATTGAAAAATATATCACTAGAGATTGATAAGAGAATTTACAGAGTTGAAGGAGAGAATGGTTCAGGAAAGAGCACCCTTCTACAACTTTTAGCTGGGCTAGATACTTTTGATAGTGGTTTAAAGAATTGTGTCTCCAAAGATGTACTATACCTTGATACCAATCAGCTTGGGGTTGTTCCATTTACTATAGAAGAAAATTTGCAGTTGTTGTGTGATTCTTTTCAAATCCATCTATCATTTGAGGATAAAGAACAAATTAATACTTTTTTTGATAATAAAATCGGAGATAACTATATGACAGCATCTACTGGAACAAAATTCAAATTAGGCTTATCCTTAATTTTTGCTAAAAATTGGGATTATATTTTTATTGATGAGACTTTATCAACAGTGGATGCAAGAAGTATTGATATGATTGCTAAACGCTTAATTTCCATGAAAGAAAGCTCTACTATTATATATGTATCTCATAATTTATTGAATCAAGAATTGATTAGCAAATCTCAAAGG-ATTTTAATAGAGGAAGGACGGGTTTATGAAATTTCAAACAAATAATAGTTTATACAAATTAATGAATCTGATTATTTATCTTTTTCTTTTATATTTGTTTATTGATTTACTGATGAAGTCGGGAATTTTAGATGAACAAATTGATAAATTATCTGAACTATCTAATCTTTTTACAATTAAAATAGAAACAATATTGACAGTGATTTCTGTTGTTTTCACATTTATAGCAACTCTTATTGAATATGGATTTTCTCTCTTTCTGATTACATTATTTTTTGATAAGAATAAGAGGAACTTTGGAGATATTCTTTTATCTAAAAATATAACCTTAAGTTTTAGCATTTTACTTTGTTATTTATTTAATCCATCGGATATAAAGTTTGCCTATTTCAGCGTATTGACAGTATTACTAATTGGGATAACAAATTATACGAGATTTAAAAATTTAAGATTGACAGTAGTGTTTTCTGTACCATTTTTATTTAATGCTATAATGTCTATTATAAATAGTTTTTAG
>38
ATGGATGAGTTGAAACGTGAAATTGGTTATAAAATCAAAACTATTAGGCGATCTTGTGGAAAAACTCAGATAGATATTTGTGGTGATGAATCAGAGTTGACGATTCGTCAGCTAGCACGTATTGAAAATGGGCAAGCTTTAGCAACACTTCCTAAATTATTATTGATTGCGGATAAACTTGGAGTATCATTACAGAATATTGTGGATGTTAAGGTTATAGAGATTCCAAAAGGATTCCTAAAACTCAAAGATGAGCTGATTCATTCTCAAACCTACGCTGATAAGGGAAGAATCGAACGAAAAGAAGCTATACTTGAGGAAATATATGAAAACTATTATGAGAATTTGCCTGAGGAAGAGCAGTTAATTGTGGATGTGACACAAGCTCGTTTTGATATTTATGGTAGTTCAGATGTGACCTACGGTTTAGGGTTAGTGGAAGAATATTTCCAGCAGTTATTAAAAAAGAAATATTTTTCTGTAAATGATTTGTTGATTATTGAATTGTATTTCTTTTGTTGTGCTATGGGATTAGAAGATAAAGAACATTTTGAGGAGTTAGCTCAAAAAGTATTGCTATGTTCAGAATATGAAGATAAGGATAGCCTAGTTCAGATGGAAAAAGTTCTTCTGAGCCTATTTATCCAAATTCAGACAGAAGATAGTCTGATATATATTCAAACATTTGAGAAAATTATTGCTAAAACAAGACATGTTTTTTACCGACCTCATCTATTTTTGTTAAAGGCGAAATATGCTTTATTTGTAGATAAGAATGTGGCAGAGGCAGAAAGTTTCTATGAAAAGGCGATTTCTCTAGCAGAATTGCTAGATGATCAGGTATTAGTTCAGAAAATTTTAGCAGAAAAACAAATAGATTTCCCAACAACCTGACTTCTAAGTCATGTTGTTTTTTTCATGTTTTTGTTATACTAAACTCATAAAGAAAACGATTCCAAAAAGAAAGGAAGTTTATTATGGTTGGAACGTTGTTTGTCCTTTTAAGTATAGGAGTCTGGTTCTATCTATAATATCAGGTAGAGATTAATGGCATAAGGTATTCCTATATTGGATTAAAGGAATGTTTTAATAGGTTTCCTACATTAGTATAGAGGATGAAACTCAATTTTCAATGATATAGAAGAGTTATTTGGAGATTGTGAGGGTTGAGTATGTTTATTTATGATGTAGGAAGTGTAAACTAAAAAGGAGGTAGTAATCGTATAAAAGTTAAATAGACATTATCTTTTATTGAGTCTTAGTGATATAAAAGTAATTTGATAGTCTAGGAAAATGTAGTAGTAATTTATTTATTATAGATATGTTAATAAAAGTAGTATAAAATATAGACGAACATTTGAAGAGAGTTAGGAATACAACATGTGCGAATTAACTCTCAATAAAACATACATAATATACAAAAGGAGTACACTAAAATGAAATCTAAAAGAATGGAATTTCATAATAAATTTCTTATTGTTTCAGCAATGTTAGCAGTCATTAGTTGGTTAAGCTTAGGTGTTGTTTCTTTTCCTATGTTGGCTGGGACATTAGGAATTTCGACAAAAGCTGCTGCTACTGTAGTCAATTTGATTAGTGCTTATAGTACAGTTACAGCAGTAATTTCAATTGTAGGTGCAATCACAGGAGTAGGTTCTATTGGTTCGGGTATTGCAGCAACAGTTCTTTATATATTGAAAAAGAAAGGTGCTGCTAAAGCAGCTCTATGGTAGAACTAGATGAAAATACTTTCTAAAAAAGAATGTGAAAGTATTTTAGGTTATCTTAATTTTATTGGGATAACCCTTTTG-TTTTTGTTATCATAAGTTTGTCAATCTATTTTAAAAGCTATCTTCCTTTTCAAGGGAAATTATTTTTACTTTTTTTGGTAGTAGATTACGCTACTTTGAATCGTTATAATATGAAACTGCCTATCCAAAGTAAAAAAATAAATACTTTCTATATAAGGAAAAACTATATTTTTCTCTATCTTCTTGCCATTGTCAAGAAATATTATTCTTTCCAAATTTTACAATCATTC----ATTTATTTATTTATTTTGTATTTTCTAGATATTATTGGATATTTTTATTTATCCATTACTCTTTGTTTGATAGCTATTCAAATTATTTCTTTAATTCTACCTAGTTTGTTTTCAATTATAAGTAAATTGTTCTTATTTTTATCTATAGGACTATTGTCTATAGAACAAGGACAAGTTGTAATTTATGTCATACTACTCAATTATTTTATTTTAGTCATGGGGATATTAGATAATCATGCGAGTAATTTCTATTTTAAAAGCAGTCGAATGAGTCAAAAAAGATTTCGTAGCAGTCTATTTATATTGCTTCGTTTTTGTTGGTTAAATAAAGGGTTAACTTTTTCTTTTA-TTTTGATTAGTATTCTTCTTTCCTATCTATTTTGGTATATGATGACGATGTTATCAATTGATGACACAAAAATACCAATATTATTTCTTTATACCTCAATATATATTACATTAATGGAGGCAATAATAGGGAATCATAAATCCTCAATTGGGGTAGATCTAGCTTTACTTCAATTATCTGCTCTTAATCATTCTAAAATGAATTTCTTTTTTAAGAATGCACAACTAATGATGTTGACGCATTTAATCTCTTTCTTACAATTTTCATTGTTGTTATGTTTGATTCCGGTGACAAGTTATAGTAATGATATAAAAAGTATTTTGTTGAATTTGTTATTGATTCCATTCAATTATTTTATAGCCTATGTCTATTATAAGAAAGCTCTATTTTTAATTAAAGGTACAGTTAGTTTATTGAGATGGAGTTTTCTGGTTTTATATTGTTTTCTGATAATATTTGTAATTTTAGTAGGGGGCATTAGATGAGAAAAAGTGGTTTTCTGATTTACTATGTGTTATTTTGTATAGTCTGTTTTTTACTAGGTTTACTTTTAAGCTTTATATTAAAAAATGAGACTTTTGCTACTATACCTCCGAAACTGGAATTACAATTTACATTGACAGTTTTACAGGCAAATTCTACAAATTTTTTGCTATATCTATTCTGTTTTCCGATTTCGCCCTTATTGCAACTTTTTGATTTGCTATCTTTAGGAATACAATTGGGTATATCTGGTCAGATGATTGGAATAGTAGCTACAATAAAAGGAATATTACCTCATGCTCTTATTGAAATACCGAATTTTATTTGGTATCAAGGTATGAGTCAGTATCTTTTATACCGATTATTGAAGGATAGGGGAATTAAAAATATACTTATTTATATAAAAAGTAATTTAAAATGGTATATCATTTCTTATCTTTTATTAATTTTAGCAGCGTTGATAGAGGGAATTAAATTATGAAAATTGAAAATGAATCTAAAAGTTATGATAAATGTATATTGAAAAATATATCACTAGAGATTGATAAGGGAATTTACAGAGTTGAAGGAGAGAATGGTTCAGGAAAGAGCACCCTTCTACAACTTTTAGCTGGGCTAGAGACTTTTGATAGTGGTTTAAAGAATTGTGTCTCCAAAGATGTACTATACCTTGATACCAATCAGCTTGGGGTTGTTCCATTTACTATAGAAGAAAATTTGCAGTTGTTGTGTGATTCTTTTCAAATCCATCTATCATTTGAGGATAAAGAACAAATTAATACTTTTTTTGATAATAAAATCGGAGATAACTATATGACAGCATCTACTGGAACAAAATTCAAATTAGGCTTATCCTTAATTTTTGCTAAAAATTGGGATTATATTTTTATTGATGAGACTTTATCAACAGTGGATGCAAGAAGTATTGATATGATTGCTAAACGCTTAATTTCCATGAAAGAAAGCTCTACTATTATATATGTATCTCATAATTTATTGAATCAAGAATTGATTAGCAAATCTCAAAGG-ATTTTAATAGAGGAAGGACGGGTTTATGAAATTTCAAACAAATAATAGTTTATACAAATTAATGAATCTGATTATTTATCTTTTTCTTTTATATTTGTTTATTGATTTACTGATGAAGTCGGGAATTTTAGATGAACAAATTGATAAATTATCTGAACTATCTAATCTTTTTACAATTAAAATAGAAACAATATTGACAGTGATTTCTGTTGTTTTCACATTTATAGCAACTCTTATTGAATATGGATTTTCTCTCTTTCTGATTACATTATTTTTTGATAAGAATAAGAGGAACTTTGGAGATATTCTTTTATCTAAAAATATAACCTTAAGTTTTAGCATTTTACTTTGTTATTTATTTAATCCATCGGATATAAAGTTTGCCTATTTCAGCGTATTGACAGTATTACTAATTGGGATAACAAATTATGCGAGATTTAAAAATTTAAGATTGACAGTAGTGTTTTCTGTACCATTTTTATTTAATGCTATAATGTCTATTATAAATAGTTTTTAG
>39
ATGGATGAGTTGAAACGTGAAATTGGTTATAAAATCAAAACTATTAGGCGATCTTGTGGAAAAACTCAGATAGATATTTGTGGTGATGAATCAGAGTTGACGATTCGTCAGCTAGCACGTATTGAAAATGGGCAAGCTTTAGCAACACTTCCTAAATTATTATTGATTGCGGATAAACTTGGAGTATCATTACAGAATATTGTGGATGTTAAGGTTATAGAGATTCCAAAAGGATTCCTAAAACTCAAAGATGAGCTGATTCATTCTCAAACCTACGCTGATAAGGGAAGAATCGAACGAAAAGAAGCTATACTTGAGGAAATATATGAAAACTATTATGAGAATTTGCCTGAGGAAGAGCAGTTAATTGTGGATGTGACACAAGCTCGTTTTGATATTTATGGTAGTTCAGATGTGACCTACGGTTTAGGGTTAGTGGAAGAATATTTCCAGCAGTTATTAAAAAAGAAATATTTTTCTGTAAATGATTTGTTGATTATTGAATTGTATTTCTTTTGTTGTGCTATGGGATTAGAAGATAAAGAACATTTTGAGGAGTTAGCTCAAAAAGTATTGCTATGTTCAGAATATGAAGATAAGGATAGCCTAGTTCAGATGGAAAAAGTTCTTCTGAGCCTATTTATCCAAATTCAGACAGAAGATAGTCTGATATATATTCAAACATTTGAGAAAATTATTGCTAAAACAAGACATGTTTTTTACCGACCTCATCTATTTTTGTTAAAGGCGAAATATGCTTTATTTGTAGATAAGAATGTGGCAGAGGCAGAAAGTTTCTATGAAAAGGCGATTTCTCTAGCAGAATTGCTAGATGATCAGGTATTAGTTCAGAAAATTTTAGCAGAAAAACAAATAGATTTCCCAACAACCTGACTTCTAAGTCATGTTGTTTTTTTCATGTTTTTGTTATACTAAACTCATAAAGAAAACGATTCCAAAAAGAAAGGAAGTTTATTATGGTTGGAACGTTGTTTGTCCTTTTAAGTATAGGAGTCTGGTTCTATCTATAATATCAGGTAGAGATTAATGGCATAAGGTATTCCTATATTGGATTAAAGGAATGTTTTAATAGGTTTCCTACATTAGTATAGAGGATGAAACTCAATTTTCAATGATATAGAAGAGTTATTTGGAGATTGTGAGGGTTGAGTATGTTTATTTATGATGTAGGAAGTGTAAACTAAAAAGGAGGTAGTAATCGTATAAAAGTTAAATAGACATTATCTTTTATTGAGTCTTAGTGATATAAAAGTAATTTGATAGTCTAGGAAAATGTAGTAGTAATTTATTTATTATAGATATGTTAATAAAAGTAGTATAAAATATAGACGAACATTTGAAGAGAGTTAGGAATACAACATGTGCGAATTAACTCTCAATAAAACATACATAATATACAAAAGGAGTACACTAAAATGAAATCTAAAAGAATGGAATTTCATAATAAATTTCTTATTGTTTCAGCAATGTTAGCAGTCATTAGTTGGTTAAGCTTAGGTGTTGTTTCTTTTCCTATGTTGGCTGGGACATTAGGAATTTCGACAAAAGCTGCTGCTACTGTAGTCAATTTGATTAGTGCTTATAGTACAGTTACAGCAGTAATTTCAATTGTAGGTGCAATCACAGGAGTAGGTTCTATTGGTTCGGGTATTGCAGCAACAGTTCTTTATATATTGAAAAAGAAAGGTGCTGCTAAAGCAGCTCTATGGTAGAACTAGATGAAAATACTTTCT-AAAAAGAATGTGAAAGTATTTTAGGTTATCTTAA-TTTATTGGGATAACCCTTTTGTTTTTTGTTATCATAAGTTTGTCAATCTATTTTAAAAGCTATCTTCCTTTTCAAGGGAAATTATTTTTACTTTTTTTGGTAGTAGATTACGCTACTTTGAATCGTTATAATATGAAACTGCCTATCCAAAGTAAAAAAATAAATACTTTCTATATAAGGAAAAACTATATTTTTCTCTATCTTCTTGCCATTGTCAAGAAATATTATTCTTTCCAAATTTTACAATCATTC----ATTTATTTATTTATTTTGTATTTTCTAGATATTATTGGATATTTTTATTTATCCATTACTCTTTGTTTGATAGCTATTCAAATTATTTCTTTAATTCTACCTAGTTTGTTTTCAATTATAAGTAAATTGTTCTTATTTTTATCTATAGGACTATTGTCTATAGAACAAGGACAAGTTGTAATTTATGTCATACTACTCAATTATTTTATTTTAGTCATGGGGATATTAGATAATCATGCGAGTAATTTCTATTTTAAAAGCAGTCGAATGAGTCAAAAAAGATTTCGTAGCAGTCTATTTATATTGCTTCGTTTTTGTTGGTTAAATAAAGGGTTAACTTTTTCTTTTA-TTTTGATTAGTATTCTTCTTTCCTATCTATTTTGGTATATGATGACGATGTTATCAATTGATGACACAAAAATACCAATATTATTTCTTTATACCTCAATATATATTACATTAATGGAGGCAATAATAGGGAATCATAAATCCTCAATTGGGGTAGATCTAGCTTTACTTCAATTATCTGCTCTTAATCATTCTAAAATGAATTTCTTTTTTAAGAATGCACAACTAATGATGTTGACGCATTTAATCTCTTTCTTACAATTTTCATTGTTGTTATGTTTGATTCCGGTGACAAGTTATAGTAATGATATAAAAAGTATTTTGTTGAATTTGTTATTGATTCCATTCAATTATTTTATAGCCTATGTCTATTATAAGAAAGCTCTATTTTTAATTAAAGGTACAGTTAGTTTATTGAGATGGAGTTTTCTGGTTTTATATTGTTTTCTGATAATATTTGTAATTTTAGTAGGGGGCATTAGATGAGAAAAAGTGGTTTTCTGATTTACTATGTGTTATTTTGTATAGTCTGTTTTTTACTAGGTTTACTTTTAAGCTTTATATTAAAAAATGAGACTTTTGCTACTATACCTCCGAAACTGGAATTACAATTTACATTGACAGTTTTACAGGCAAATTCTACAAATTTTTTGCTATATCTATTCTGTTTTCCGATTTCGCCCTTATTGCAACTTTTTGATTTGCTATCTTTAGGAATACAATTGGGTATATCTGGTCAGATGATTGGAATAGTAGCTACAATAAAAGGAATATTACCTCATGCTCTTATTGAAATACCGAATTTTATTTGGTATCAAGGTATGAGTCAGTATCTTTTATACCGATTATTGAAGGATAGGGGAATTAAAAATATACTTATTTATATAAAAAGTAATTTAAAATGGTATATCATTTCTTATCTTTTATTAATTTTAGCAGCGTTGATAGAGGGAATTAAATTATGAAAATTGAAAATGAATCTAAAAGTTATGATAAATGTATATTGAAAAATATATCACTAGAGATTGATAAGGGAATTTACAGAGTTGAAGGAGAGAATGGTTCAGGAAAGAGCACCCTTCTACAACTTTTAGCTGGGCTAGAGACTTTTGATAGTGGTTTAAAGAATTGTGTCTCCAAAGATGTACTATACCTTGATACCAATCAGCTTGGGGTTGTTCCATTTACTATAGAAGAAAATTTGCAGTTGTTGTGTGATTCTTTTCAAATCCATCTATCATTTGAGGATAAAGAACAAATTAATACTTTTTTTGATAATAAAATCGGAGATAACTATATGACAGCATCTACTGGAACAAAATTCAAATTAGGCTTATCCTTAATTTTTGCTAAAAATTGGGATTATATTTTTATTGATGAGACTTTATCAACAGTGGATGCAAGAAGTATTGATATGATTGCTAAACGCTTAATTTCCATGAAAGAAAGCTCTACTATTATATATGTATCTCATAATTTATTGAATCAAGAATTGATTAGCAAATCTCAAAGG-ATTTTAATAGAGGAAGGACGGGTTTATGAAATTTCAAACAAATAATAGTTTATACAAATTAATGAATCTGATTATTTATCTTTTTCTTTTATATTTGTTTATTGATTTACTGATGAAGTCGGGAATTTTAGATGAACAAATTGATAAATTATCTGAACTATCTAATCTTTTTACAATTAAAATAGAAACAATATTGACAGTGATTTCTGTTGTTTTCACATTTATAGCAACTCTTATTGAATATGGATTTTCTCTCTTTCTGATTACATTATTTTTTGATAAGAATAAGAGGAACTTTGGAGATATTCTTTTATCTAAAAATATAACCTTAAGTTTTAGCATTTTACTTTGTTATTTATTTAATCCATCGGATATAAAGTTTGCCTATTTCAGCGTATTGACAGTATTACTAATTGGGATAACAAATTATGCGAGATTTAAAAATTTAAGATTGACAGTAGTGTTTTCTGTACCATTTTTATTTAATGCTATAATGTCTATTATAAATAGTTTTTAG
>40
ATGGATGAGTTGAAACGTGAAATTGGTTATAAAATCAAAACTATTAGGCGATCTTGTGGAAAAACTCAGATAGATATTTGTGGTGATGAATCAGAGTTGACGATTCGTCAGCTAGCACGTATTGAAAATGGGCAAGCTTTAGCAACACTTCCTAAATTATTATTGATTGCGGATAAACTTGGAGTATCATTACAGAATATTGTGGATGTTAAGGTTATAGAGATTCCAAAAGGATTCCTAAAACTCAAAGATGAGCTGATTCATTCTCAAACCTACGCTGATAAGGGAAGAATCGAACGAAAAGAAGCTATACTTGAGGAAATATATGAAAACTATTATGAGAATTTGCCTGAGGAAGAGCAGTTAATTGTGGATGTGACACAAGCTCGTTTTGATATTTATGGTAGTTCAGATGTGACCTACGGTTTAGGGTTAGTGGAAGAATATTTCCAGCAGTTATTAAAAAAGAAATATTTTTCTGTAAATGATTTGTTGATTATTGAATTGTATTTCTTTTGTTGTGCTATGGGATTAGAAGATAAAGAACATTTTGAGGAGTTAGCTCAAAAAGTATTGCTATGTTCAGAATATGAAGATAAGGATAGCCTAGTTCAGATGGAAAAAGTTCTTCTGAGCCTATTTATCCAAATTCAGACAGAAGATAGTCTGATATATATTCAAACATTTGAGAAAATTATTGCTAAAACAAGACATGTTTTTTACCGACCTCATCTATTTTTGTTAAAGGCGAAATATGCTTTATTTGTAGATAAGAATGTGGCAGAGGCAGAAAGTTTCTATGAAAAGGCGATTTCTCTAGCAGAATTGCTAGATGATCAGGTATTAGTTCAGAAAATTTTAGCAGAAAAACAAATAGATTTCCCAACAACCTGACTTCTAAGTCATGTTGTTTTTTTCATGTTTTTGTTATACTAAACTCATAAAGAAAACGATTCCAAAAAGAAAGGAAGTTTATTATGGTTGGAACGTTGTTTGTCCTTTTAAGTATAGGAGTCTGGTTCTATCTATAATATCAGGTAGAGATTAATGGCATAAGGTATTCCTATATTGGATTAAAGGAATGTTTTAATAGGTTTCCTACATTAGTATAGAGGATGAAACTCAATTTTCAATGATATAGAAGAGTTATTTGGAGATTGTGAGGGTTGAGTATGTTTATTTATGATGTAGGAAGTGTAAACTAAAAAGGAGGTAGTAATCGTATAAAAGTTAAATAGACATTATCTTTTATTGAGTCTTAGTGATATAAAAGTAATTTGATAGTCTAGGAAAATGTAGTAGTAATTTATTTATTATAGATATGTTAATAAAAGTAGTATAAAATATAGACGAACATTTGAAGAGAGTTAGGAATACAACATGTGCGAATTAACTCTCAATAAAACATACATAATATACAAAAGGAGTACACTAAAATGAAATCTAAAAGAATGGAATTTCATAATAAATTTCTTATTGTTTCAGCAATGTTAGCAGTCATTAGTTGGTTAAGCTTAGGTGTTGTTTCTTTTCCTATGTTGGCTGGGACATTAGGAATTTCGACAAAAGCTGCTGCTACTGTAGTCAATTTGATTAGTGCTTATAGTACAGTTACAGCAGTAATTTCAATTGTAGGTGCAATCACAGGAGTAGGTTCTATTGGTTCGGGTATTGCAGCAACAGTTCTTTATATATTGAAAAAGAAAGGTGCTGCTAAAGCAGCTCTATGGTAGAACTAGATGAAAATACTTTCTAAAAAAGAATGTGAAAGTATTTTAGGTTATCTTAATTTTATTGGGATAACCCTTTTGTTTTTTGTTATCATAAGTTTGTCAATCTATTTTAAAAGCTATCTTCCTTTTCAAGGGAAATTATTTTTACTTTTTTTGGTAGTAGATTACGCTACTTTGAATCGTTATAATATGAAACTGCCTATCCAAAGTAAAAAAATAAATACTTTCTATATAAGGAAAAACTATATTTTTCTCTATCTTCTTGCCATTGTCAAGAAATATTATTCTTTCCAAATTTTACAATCATTC----ATTTATTTATTTATTTTGTATTTTCTAGATATTATTGGATATTTTTATTTATCCATTACTCTTTGTTTGATAGCTATTCAAATTATTTCTTTAATTCTACCTAGTTTGTTTTCAATTATAAGTAAATTGTTCTTATTTTTATCTATAGGACTATTGTCTATAGAACAAGGACAAGTTGTAATTTATGTCATACTACTCAATTATTTTATTTTAGTCATGGGGATATTAGATAATCATGCGAGTAATTTCTATTTTAAAAGCAGTCGAATGAGTCAAAAAAGATTTCGTAGCAGTCTATTTATATTGCTTCGTTTTTGTTGGTTAAATAAAGGGTTAACTTTTTCTTTTA-TTTTGATTAGTATTCTTCTTTCCTATCTATTTTGGTATATGATGACGATGTTATCAATTGATGACACAAAAATACCAATATTATTTCTTTATACCTCAATATATATTACATTAATGGAGGCAATAATAGGGAATCATAAATCCTCAATTGGGGTAGATCTAGCTTTACTTCAATTATCTGCTCTTAATCATTCTAAAATGAATTTCTTTTTTAAGAATGCACAACTAATGATGTTGACGCATTTAATCTCTTTCTTACAATTTTCATTGTTGTTATGTTTGATTCCGGTGACAAGTTATAGTAATGATATAAAAAGTATTTTGTTGAATTTGTTATTGATTCCATTCAATTATTTTATAGCCTATGTCTATTATAAGAAAGCTCTATTTTTAATTAAAGGTACAGTTAGTTTATTGAGATGGAGTTTTCTGGTTTTATATTGTTTTCTGATAATATTTGTAATTTTAGTAGGGGGCATTAGATGAGAAAAAGTGGTTTTCTGATTTACTATGTGTTATTTTGTATAGTCTGTTTTTTACTAGGTTTACTTTTAAGCTTTATATTAAAAAATGAGACTTTTGCTACTATACCTCCGAAACTGGAATTACAATTTACATTGACAGTTTTACAGGCAAATTCTACAAATTTTTTGCTATATCTATTCTGTTTTCCGATTTCGCCCTTATTGCAACTTTTTGATTTGCTATCTTTAGGAATACAATTGGGTATATCTGGTCAGATGATTGGAATAGTAGCTACAATAAAAGGAATATTACCTCATGCTCTTATTGAAATACCGAATTTTATTTGGTATCAAGGTATGAGTCAGTATCTTTTATACCGATTATTGAAGGATAGGGGAATTAAAAATATACTTATTTATATAAAAAGTAATTTAAAATGGTATATCATTTCTTATCTTTTATTAATTTTAGCAGCGTTGATAGAGGGAATTAAATTATGAAAATTGAAAATGAATCTAAAAGTTATGATAAATGTATATTGAAAAATATATCACTAGAGATTGATAAGGGAATTTACAGAGTTGAAGGAGAGAATGGTTCAGGAAAGAGCACCCTTCTACAACTTTTAGCTGGGCTAGAGACTTTTGATAGTGGTTTAAAGAATTGTGTCTCCAAAGATGTACTATACCTTGATACCAATCAGCTTGGGGTTGTTCCATTTACTATAGAAGAAAATTTGCAGTTGTTGTGTGATTCTTTTCAAATCCATCTATCATTTGAGGATAAAGAACAAATTAATACTTTTTTTGATAATAAAATCGGAGATAACTATATGACAGCATCTACTGGAACAAAATTCAAATTAGGCTTATCCTTAATCTTTGCTAAAAATTGGGATTATATTTTTATTGATGAGACTTTATCAACAGTGGATGCAAGAAGTATTGATATGATTGCTAAACGCTTAATTTCCATGAAAGAAAGCTCTACTATTATATATGTATCTCATAATTTATCGAATCAAGAATTGATTAGCAAATCTCAAAGG-ATTTTAATAGAGGAAGGACGGGTTTATGAAATTTCAAACAAATAATAGTTTATACAAATTAATGAATCTGATTATTTATCTTTTTCTTTTATATTTGTTTATTGATTTACTGATGAAGTCGGGAATTTTAGATGAACAAATTGATAAATTATCTGAACTATCTAATCTTTTTACAATTAAAATAGAAACAATATTGACAGTGATTTCTGTTGTTTTCACATTTATAGCAACTCTTATTGAATATGGATTTTCTCTCTTTCTGATTACATTATTTTTTGATAAG-ATAAGAGGAACTTTGGAGATATTCTTTTATCTAAAAATATAACCTTAAGTTTTAGCATTTTACTTTGTTATTTATTTAATCCATCGGATATAAAGTTTGCCTATTTCAGCGTATTGACAGTATTACTAATTGGGATAACAAATTATGCGAGATTTAAAAATTTAAGATTGACAGTAGTGTTTTCTGTACCATTTTTATTTAATGCTATAATGTCTATTATAAATAGTTTTTAG
